# Supplementary material for: Base-resolution UV footprinting by sequencing reveals distinctive damage signatures for DNA-binding proteins
Source: Nat Commun. 2023 May 11;14:2701. doi: 10.1038/s41467-023-38266-2 (PMC10175305; doi:10.1038/s41467-023-38266-2)
Supplement: Supplementary file 5 — Supplementary Software 1 [file 41467_2023_38266_MOESM5_ESM.zip]

Archive with 224 entries (207 files):
- R_code_for_WG_TFBS_damage_patterns/
- __MACOSX/._R_code_for_WG_TFBS_damage_patterns
- R_code_for_WG_TFBS_damage_patterns/CPD_Data_ to_R_objects.R
- __MACOSX/R_code_for_WG_TFBS_damage_patterns/._CPD_Data_ to_R_objects.R
- R_code_for_WG_TFBS_damage_patterns/BaseAmbiguityCodes.txt
- __MACOSX/R_code_for_WG_TFBS_damage_patterns/._BaseAmbiguityCodes.txt
- R_code_for_WG_TFBS_damage_patterns/R_packageVersions.txt
- __MACOSX/R_code_for_WG_TFBS_damage_patterns/._R_packageVersions.txt
- R_code_for_WG_TFBS_damage_patterns/functions.R
- __MACOSX/R_code_for_WG_TFBS_damage_patterns/._functions.R
- R_code_for_WG_TFBS_damage_patterns/README.txt
- __MACOSX/R_code_for_WG_TFBS_damage_patterns/._README.txt
- R_code_for_WG_TFBS_damage_patterns/MainCode.R
- __MACOSX/R_code_for_WG_TFBS_damage_patterns/._MainCode.R
- fastq_to_bed_cpd_pipeline/
- __MACOSX/._fastq_to_bed_cpd_pipeline
- fastq_to_bed_cpd_pipeline/code/
- __MACOSX/fastq_to_bed_cpd_pipeline/._code
- fastq_to_bed_cpd_pipeline/README
- __MACOSX/fastq_to_bed_cpd_pipeline/._README
- fastq_to_bed_cpd_pipeline/template_config.yaml
- __MACOSX/fastq_to_bed_cpd_pipeline/._template_config.yaml
- fastq_to_bed_cpd_pipeline/code/run_CPD_pipeline.sh
- __MACOSX/fastq_to_bed_cpd_pipeline/code/._run_CPD_pipeline.sh
- fastq_to_bed_cpd_pipeline/code/subscripts/
- __MACOSX/fastq_to_bed_cpd_pipeline/code/._subscripts
- fastq_to_bed_cpd_pipeline/code/install_R_packages.R
- __MACOSX/fastq_to_bed_cpd_pipeline/code/._install_R_packages.R
- fastq_to_bed_cpd_pipeline/code/subscripts/create_CPDs.R
- __MACOSX/fastq_to_bed_cpd_pipeline/code/subscripts/._create_CPDs.R
- fastq_to_bed_cpd_pipeline/code/subscripts/mark_duplicates.sh
- __MACOSX/fastq_to_bed_cpd_pipeline/code/subscripts/._mark_duplicates.sh
- fastq_to_bed_cpd_pipeline/code/subscripts/make_alignment_files_from_fa.sh
- __MACOSX/fastq_to_bed_cpd_pipeline/code/subscripts/._make_alignment_files_from_fa.sh
- fastq_to_bed_cpd_pipeline/code/subscripts/R1_base1_mismatch.R
- __MACOSX/fastq_to_bed_cpd_pipeline/code/subscripts/._R1_base1_mismatch.R
- fastq_to_bed_cpd_pipeline/code/subscripts/subsample_bam_parallel_wrapper.sh
- __MACOSX/fastq_to_bed_cpd_pipeline/code/subscripts/._subsample_bam_parallel_wrapper.sh
- fastq_to_bed_cpd_pipeline/code/subscripts/run_CPD_pipeline.R
- __MACOSX/fastq_to_bed_cpd_pipeline/code/subscripts/._run_CPD_pipeline.R
- fastq_to_bed_cpd_pipeline/code/subscripts/shift_circular_dna.py
- __MACOSX/fastq_to_bed_cpd_pipeline/code/subscripts/._shift_circular_dna.py
- fastq_to_bed_cpd_pipeline/code/subscripts/GC_enrichment_analysis.R
- __MACOSX/fastq_to_bed_cpd_pipeline/code/subscripts/._GC_enrichment_analysis.R
- fastq_to_bed_cpd_pipeline/code/subscripts/CPD_pipeline_report.Rmd
- __MACOSX/fastq_to_bed_cpd_pipeline/code/subscripts/._CPD_pipeline_report.Rmd
- fastq_to_bed_cpd_pipeline/code/subscripts/alignment_stats/
- __MACOSX/fastq_to_bed_cpd_pipeline/code/subscripts/._alignment_stats
- fastq_to_bed_cpd_pipeline/code/subscripts/align.sh
- __MACOSX/fastq_to_bed_cpd_pipeline/code/subscripts/._align.sh
- fastq_to_bed_cpd_pipeline/code/subscripts/dinuc_freqs.R
- __MACOSX/fastq_to_bed_cpd_pipeline/code/subscripts/._dinuc_freqs.R
- fastq_to_bed_cpd_pipeline/code/subscripts/plot_subsampled_dedup_depth.R
- __MACOSX/fastq_to_bed_cpd_pipeline/code/subscripts/._plot_subsampled_dedup_depth.R
- fastq_to_bed_cpd_pipeline/code/subscripts/subsample_bam.sh
- __MACOSX/fastq_to_bed_cpd_pipeline/code/subscripts/._subsample_bam.sh
- fastq_to_bed_cpd_pipeline/code/subscripts/alignment_stats/region_subset_alignment_stats.sh
- __MACOSX/fastq_to_bed_cpd_pipeline/code/subscripts/alignment_stats/._region_subset_alignment_stats.sh
- fastq_to_bed_cpd_pipeline/code/subscripts/alignment_stats/tablify_flagstat.py
- __MACOSX/fastq_to_bed_cpd_pipeline/code/subscripts/alignment_stats/._tablify_flagstat.py
- fastq_to_bed_cpd_pipeline/code/subscripts/alignment_stats/plot_alignment_stats.R
- __MACOSX/fastq_to_bed_cpd_pipeline/code/subscripts/alignment_stats/._plot_alignment_stats.R
- fastq_to_bed_cpd_pipeline/code/subscripts/alignment_stats/alignment_stats.sh
- __MACOSX/fastq_to_bed_cpd_pipeline/code/subscripts/alignment_stats/._alignment_stats.sh
- MATLAB/
- __MACOSX/._MATLAB
- MATLAB/promoterannotation_sre.bed
- __MACOSX/MATLAB/._promoterannotation_sre.bed
- MATLAB/draw_sequence.m
- __MACOSX/MATLAB/._draw_sequence.m
- MATLAB/mat/
- __MACOSX/MATLAB/._mat
- MATLAB/bed/
- __MACOSX/MATLAB/._bed
- MATLAB/.DS_Store
- __MACOSX/MATLAB/._.DS_Store
- MATLAB/load_process_cpd_bed.m
- __MACOSX/MATLAB/._load_process_cpd_bed.m
- MATLAB/bargraph.m
- __MACOSX/MATLAB/._bargraph.m
- MATLAB/txthashmake.m
- __MACOSX/MATLAB/._txthashmake.m
- MATLAB/xticklabels.m
- __MACOSX/MATLAB/._xticklabels.m
- MATLAB/wig/
- __MACOSX/MATLAB/._wig
- MATLAB/draw_SRE_labels.m
- __MACOSX/MATLAB/._draw_SRE_labels.m
- MATLAB/draw_dipy_lines.m
- __MACOSX/MATLAB/._draw_dipy_lines.m
- MATLAB/pointscatter.m
- __MACOSX/MATLAB/._pointscatter.m
- MATLAB/captureCPDseq_regions.bed
- __MACOSX/MATLAB/._captureCPDseq_regions.bed
- MATLAB/draw_SOI_bgfields.m
- __MACOSX/MATLAB/._draw_SOI_bgfields.m
- MATLAB/txthashget.m
- __MACOSX/MATLAB/._txthashget.m
- MATLAB/main.m
- __MACOSX/MATLAB/._main.m
- MATLAB/draw_DNase_footprints.m
- __MACOSX/MATLAB/._draw_DNase_footprints.m
- MATLAB/isdipy.m
- __MACOSX/MATLAB/._isdipy.m
- MATLAB/structdel.m
- __MACOSX/MATLAB/._structdel.m
- MATLAB/bargraph_mut.m
- __MACOSX/MATLAB/._bargraph_mut.m
- MATLAB/README.txt
- __MACOSX/MATLAB/._README.txt
- MATLAB/bargraph_heat.m
- __MACOSX/MATLAB/._bargraph_heat.m
- MATLAB/draw_SOI_labels.m
- __MACOSX/MATLAB/._draw_SOI_labels.m
- MATLAB/captureCPDseq_regions.fasta
- __MACOSX/MATLAB/._captureCPDseq_regions.fasta
- MATLAB/data/
- __MACOSX/MATLAB/._data
- MATLAB/bargraph_pos.m
- __MACOSX/MATLAB/._bargraph_pos.m
- MATLAB/draw_SRE_bgfields.m
- __MACOSX/MATLAB/._draw_SRE_bgfields.m
- MATLAB/mat/region_mut.mat
- __MACOSX/MATLAB/mat/._region_mut.mat
- MATLAB/mat/cpd.mat
- __MACOSX/MATLAB/mat/._cpd.mat
- MATLAB/bed/soi_nfy.bed
- __MACOSX/MATLAB/bed/._soi_nfy.bed
- MATLAB/bed/.DS_Store
- __MACOSX/MATLAB/bed/._.DS_Store
- MATLAB/bed/soi_ets.bed
- __MACOSX/MATLAB/bed/._soi_ets.bed
- MATLAB/bed/pred_srf_bound.bed
- __MACOSX/MATLAB/bed/._pred_srf_bound.bed
- MATLAB/bed/pred_nfy_unbound.bed
- __MACOSX/MATLAB/bed/._pred_nfy_unbound.bed
- MATLAB/bed/pred_srf_unbound.bed
- __MACOSX/MATLAB/bed/._pred_srf_unbound.bed
- MATLAB/bed/pred_nfy_bound.bed
- __MACOSX/MATLAB/bed/._pred_nfy_bound.bed
- MATLAB/bed/pred_ets_bound.bed
- __MACOSX/MATLAB/bed/._pred_ets_bound.bed
- MATLAB/bed/pred_ets_unbound.bed
- __MACOSX/MATLAB/bed/._pred_ets_unbound.bed
- MATLAB/bed/soi_carg.bed
- __MACOSX/MATLAB/bed/._soi_carg.bed
- MATLAB/wig/Stim_vs_starved.wig
- __MACOSX/MATLAB/wig/._Stim_vs_starved.wig
- MATLAB/wig/Stim_vs_naked.wig
- __MACOSX/MATLAB/wig/._Stim_vs_naked.wig
- MATLAB/wig/Naked_vs_naked.wig
- __MACOSX/MATLAB/wig/._Naked_vs_naked.wig
- MATLAB/wig/Cells_vs_naked.wig
- __MACOSX/MATLAB/wig/._Cells_vs_naked.wig
- MATLAB/wig/Starved_vs_naked.wig
- __MACOSX/MATLAB/wig/._Starved_vs_naked.wig
- MATLAB/wig/Untreated_vs_naked.wig
- __MACOSX/MATLAB/wig/._Untreated_vs_naked.wig
- MATLAB/data/ENCODE_rnaseq/
- __MACOSX/MATLAB/data/._ENCODE_rnaseq
- MATLAB/data/.DS_Store
- __MACOSX/MATLAB/data/._.DS_Store
- MATLAB/data/dnase_footprinting/
- __MACOSX/MATLAB/data/._dnase_footprinting
- MATLAB/data/cna/
- __MACOSX/MATLAB/data/._cna
- MATLAB/data/SOI_ChIP_intersect/
- __MACOSX/MATLAB/data/._SOI_ChIP_intersect
- MATLAB/data/dnase/
- __MACOSX/MATLAB/data/._dnase
- MATLAB/data/gencode19/
- __MACOSX/MATLAB/data/._gencode19
- MATLAB/data/ENCODE_rnaseq/gencode.v29.basic.annotation.gtf.gz
- __MACOSX/MATLAB/data/ENCODE_rnaseq/._gencode.v29.basic.annotation.gtf.gz
- MATLAB/data/ENCODE_rnaseq/.DS_Store
- __MACOSX/MATLAB/data/ENCODE_rnaseq/._.DS_Store
- MATLAB/data/ENCODE_rnaseq/hela-s3/
- __MACOSX/MATLAB/data/ENCODE_rnaseq/._hela-s3
- MATLAB/data/ENCODE_rnaseq/annot.tsv
- __MACOSX/MATLAB/data/ENCODE_rnaseq/._annot.tsv
- MATLAB/data/ENCODE_rnaseq/extract_gene_id_symb.sh
- __MACOSX/MATLAB/data/ENCODE_rnaseq/._extract_gene_id_symb.sh
- MATLAB/data/dnase_footprinting/.DS_Store
- __MACOSX/MATLAB/data/dnase_footprinting/._.DS_Store
- MATLAB/data/dnase_footprinting/helas3_dnase_footprints_0.05.bed
- __MACOSX/MATLAB/data/dnase_footprinting/._helas3_dnase_footprints_0.05.bed
- MATLAB/data/dnase_footprinting/readme.txt
- __MACOSX/MATLAB/data/dnase_footprinting/._readme.txt
- MATLAB/data/cna/.DS_Store
- __MACOSX/MATLAB/data/cna/._.DS_Store
- MATLAB/data/cna/cna_hela.txt
- __MACOSX/MATLAB/data/cna/._cna_hela.txt
- MATLAB/data/cna/CCLE_gene_cn.csv.gz
- __MACOSX/MATLAB/data/cna/._CCLE_gene_cn.csv.gz
- MATLAB/data/cna/gene.txt
- __MACOSX/MATLAB/data/cna/._gene.txt
- MATLAB/data/cna/extract_HeLa.sh
- __MACOSX/MATLAB/data/cna/._extract_HeLa.sh
- MATLAB/data/SOI_ChIP_intersect/bound-carg.bed
- __MACOSX/MATLAB/data/SOI_ChIP_intersect/._bound-carg.bed
- MATLAB/data/SOI_ChIP_intersect/bound-ETS-elk4.bed
- __MACOSX/MATLAB/data/SOI_ChIP_intersect/._bound-ETS-elk4.bed
- MATLAB/data/SOI_ChIP_intersect/bound-ETS-elk1.bed
- __MACOSX/MATLAB/data/SOI_ChIP_intersect/._bound-ETS-elk1.bed
- MATLAB/data/SOI_ChIP_intersect/bound-NFY-nfyb.bed
- __MACOSX/MATLAB/data/SOI_ChIP_intersect/._bound-NFY-nfyb.bed
- MATLAB/data/SOI_ChIP_intersect/bound-NFY-nfya.bed
- __MACOSX/MATLAB/data/SOI_ChIP_intersect/._bound-NFY-nfya.bed
- MATLAB/data/SOI_ChIP_intersect/readme.txt
- __MACOSX/MATLAB/data/SOI_ChIP_intersect/._readme.txt
- MATLAB/data/dnase/Duke_DNaseI_HS_HeLaS3_DS.txt
- __MACOSX/MATLAB/data/dnase/._Duke_DNaseI_HS_HeLaS3_DS.txt
- MATLAB/data/dnase/readme.txt
- __MACOSX/MATLAB/data/dnase/._readme.txt
- MATLAB/data/gencode19/classes.mat
- __MACOSX/MATLAB/data/gencode19/._classes.mat
- MATLAB/data/gencode19/gencode.mat
- __MACOSX/MATLAB/data/gencode19/._gencode.mat
- MATLAB/data/gencode19/readme.txt
- __MACOSX/MATLAB/data/gencode19/._readme.txt
- MATLAB/data/ENCODE_rnaseq/hela-s3/ENCFF294GCU.tsv
- __MACOSX/MATLAB/data/ENCODE_rnaseq/hela-s3/._ENCFF294GCU.tsv
- MATLAB/data/ENCODE_rnaseq/hela-s3/ENCFF496CRF.tsv
- __MACOSX/MATLAB/data/ENCODE_rnaseq/hela-s3/._ENCFF496CRF.tsv
