# Supplementary material for: Base-resolution UV footprinting by sequencing reveals distinctive damage signatures for DNA-binding proteins
Source: Nat Commun. 2023 May 11;14:2701. doi: 10.1038/s41467-023-38266-2 (PMC10175305; doi:10.1038/s41467-023-38266-2)
Supplement: Supplementary file 5 — Supplementary Software 1 [file 41467_2023_38266_MOESM5_ESM.zip › R_code_for_WG_TFBS_damage_patterns/CPD_Data_ to_R_objects.R]

##  DETAILS ##
## This script has to run once, to convert CPD bed files to R-genomic objects for faster read and write process ## 
#--------------------------------------------------------------------------------------------------------------------


## Functions ##

# Function add genome assembly  information to  given genomic range  
addgrInformation=function(cpd_gr.f){
  genome(cpd_gr.f) = "hg19"
  cpd_gr.f=keepStandardChromosomes(cpd_gr.f, pruning.mode="coarse")
  seqlevels(cpd_gr.f, pruning.mode="coarse")=seqlevels(BSgenome.Hsapiens.UCSC.hg19)[seq(1,24)]
  seqlengths(cpd_gr.f)=seqlengths(BSgenome.Hsapiens.UCSC.hg19)[seq(1,24)]
  return(cpd_gr.f)
}


### INPUT ###
data_folder_loc='/data1/vinod/VKS_ErikLab/CPD_work/New_codes/CPD_data_dir/'


### Main Code ##

library(BSgenome.Hsapiens.UCSC.hg19)
# download 'GSE119249_CPDs_UV_cellular.bed.gz' and 'GSE119249_CPDs_UV_naked.bed.gz' CPD data from the link: https://www.ncbi.nlm.nih.gov/geo/query/acc.cgi?acc=GSE119249
# Down load extra naked CPD data file from : ftp://ftp.sra.ebi.ac.uk/vol1/ERZ160/ERZ16062608/A375_CPDs_UV_naked.bed.gz
files=c('GSE119249_CPDs_UV_cellular.bed.gz', 'GSE119249_CPDs_UV_naked.bed.gz', 'A375_CPDs_UV_naked.bed.gz')

cpd_files_raw=paste0(data_folder_loc,files )
cpd_files=paste0(data_folder_loc, c('case_cpd_data_gr_cellular_LAB.rds','control_cpd_data_gr_naked_LAB.rds','control_cpd_data_gr_naked_addExtra_LAB.rds'))

##convert CPD files to R object for faster reading, one time run ##
for(i in 2:3){
  #dfT=read.table(cpd_files_raw[i])
  #colnames(dfT)=c('chrom','chromStart','chromEnd','name','score','strand')
  #CPD_data_grT=makeGRangesFromDataFrame(dfT, keep.extra.columns = TRUE, starts.in.df.are.0based=TRUE)
  
  CPD_data_grT=rtracklayer::import(cpd_files_raw[i], format="bed")
  CPD_data_grT=addgrInformation(CPD_data_grT)

  if(i==3){
    start(CPD_data_grT)= start(CPD_data_grT)-1
  }
  
  CPD_data_grT$score=1
  CPD_data_grT$diNT=BSgenome::getSeq(BSgenome.Hsapiens.UCSC.hg19,CPD_data_grT)
  CPDdata_table=table(CPD_data_grT$diNT)
  CPDdata=list()
  print(CPDdata_table)
  CPDdata$CPD_freq=CPDdata_table
  CPDdata$CPD_data_grT=CPD_data_grT
  rm(CPD_data_grT)
  saveRDS(CPDdata, cpd_files[i])
  rm(CPDdata)
  gc()
}

naked_cpd_gr.ex=list()

## merge naked files data#
naked_cpd_gr.ex$CPD_data_grT=c(readRDS(cpd_files[2])$CPD_data_grT, readRDS(cpd_files[3])$CPD_data_grT)
naked_cpd_gr.ex$CPD_freq=table(naked_cpd_gr.ex$CPD_data_grT$diNT)

saveRDS(naked_cpd_gr.ex, paste0(data_folder_loc,'control_cpd_data_gr_naked_addExtra_LAB.rds'))
