# Supplementary material for: Base-resolution UV footprinting by sequencing reveals distinctive damage signatures for DNA-binding proteins
Source: Nat Commun. 2023 May 11;14:2701. doi: 10.1038/s41467-023-38266-2 (PMC10175305; doi:10.1038/s41467-023-38266-2)
Supplement: Supplementary file 5 — Supplementary Software 1 [file 41467_2023_38266_MOESM5_ESM.zip › R_code_for_WG_TFBS_damage_patterns/BaseAmbiguityCodes.txt]

Code	Pattern	PattrnComp
A	A	T
T	T	A
G	G	C
C	C	G
M	[AC]	K
R	[AG]	Y
W	[AT]	W
S	[CG]	S
Y	[CT]	R
K	[GT]	M
V	[ACG]	B
H	[ACT]	D
D	[AGT]	H
B	[CGT]	V
N	[ACGT]	N
