# Supplementary material for: Base-resolution UV footprinting by sequencing reveals distinctive damage signatures for DNA-binding proteins
Source: Nat Commun. 2023 May 11;14:2701. doi: 10.1038/s41467-023-38266-2 (PMC10175305; doi:10.1038/s41467-023-38266-2)
Supplement: Supplementary file 5 — Supplementary Software 1 [file 41467_2023_38266_MOESM5_ESM.zip › R_code_for_WG_TFBS_damage_patterns/R_packageVersions.txt]

> sessionInfo()
R version 4.1.0 (2021-05-18)
Platform: x86_64-pc-linux-gnu (64-bit)
Running under: Ubuntu 18.04.6 LTS

Matrix products: default
BLAS:   /usr/lib/x86_64-linux-gnu/openblas/libblas.so.3
LAPACK: /usr/lib/x86_64-linux-gnu/libopenblasp-r0.2.20.so

locale:
 [1] LC_CTYPE=en_US.UTF-8          LC_NUMERIC=C                  LC_TIME=en_US.UTF-8           LC_COLLATE=en_US.UTF-8        LC_MONETARY=en_US.UTF-8      
 [6] LC_MESSAGES=en_US.UTF-8       LC_PAPER=en_US.UTF-8          LC_NAME=en_US.UTF-8           LC_ADDRESS=en_US.UTF-8        LC_TELEPHONE=en_US.UTF-8     
[11] LC_MEASUREMENT=en_US.UTF-8    LC_IDENTIFICATION=en_US.UTF-8

attached base packages:
 [1] grid      parallel  stats4    stats     graphics  grDevices utils     datasets  methods   base     

other attached packages:
 [1] cowplot_1.1.1                           xlsx_0.6.5                              xlsxjars_0.6.1                         
 [4] rJava_1.0-6                             plyranges_1.14.0                        gridExtra_2.3                          
 [7] ggpubr_0.5.0                            ggplot2_3.4.0                           liftOver_1.18.0                        
[10] Homo.sapiens_1.3.1                      TxDb.Hsapiens.UCSC.hg19.knownGene_3.2.2 org.Hs.eg.db_3.14.0                    
[13] GO.db_3.14.0                            OrganismDbi_1.36.0                      GenomicFeatures_1.46.5                 
[16] AnnotationDbi_1.56.2                    Biobase_2.54.0                          gwascat_2.26.0                         
[19] genomation_1.26.0                       stringr_1.4.1                           DECIPHER_2.22.0                        
[22] RSQLite_2.2.19                          ggseqlogo_0.1                           openxlsx_4.2.5.1                       
[25] BSgenome.Hsapiens.UCSC.hg19_1.4.3       BSgenome_1.62.0                         rtracklayer_1.54.0                     
[28] Biostrings_2.62.0                       XVector_0.34.0                          GenomicRanges_1.46.1                   
[31] GenomeInfoDb_1.30.1                     IRanges_2.28.0                          S4Vectors_0.32.4                       
[34] BiocGenerics_0.40.0                    

loaded via a namespace (and not attached):
  [1] rappdirs_0.3.3                         SparseM_1.81                           AnnotationForge_1.36.0                
  [4] R.methodsS3_1.8.2                      ragg_1.2.4                             tidyr_1.2.1                           
  [7] bit64_4.0.5                            knitr_1.41                             DelayedArray_0.20.0                   
 [10] R.utils_2.12.2                         rpart_4.1-15                           data.table_1.14.6                     
 [13] KEGGREST_1.34.0                        RCurl_1.98-1.9                         doParallel_1.0.17                     
 [16] generics_0.1.3                         preprocessCore_1.56.0                  gsmoothr_0.1.7                        
 [19] DiagrammeR_1.0.9                       bit_4.0.5                              tzdb_0.3.0                            
 [22] webshot_0.5.4                          xml2_1.3.3                             lubridate_1.9.0                       
 [25] SummarizedExperiment_1.24.0            assertthat_0.2.1                       viridis_0.6.2                         
 [28] gargle_1.2.1                           xfun_0.35                              hms_1.1.2                             
 [31] evaluate_0.18                          DNAcopy_1.68.0                         TSP_1.2-1                             
 [34] fansi_1.0.3                            restfulr_0.0.15                        progress_1.2.2                        
 [37] caTools_1.18.2                         dendextend_1.16.0                      dbplyr_2.2.1                          
 [40] readxl_1.4.1                           igraph_1.3.5                           DBI_1.1.3                             
 [43] Rsolnp_1.16                            htmlwidgets_1.5.4                      googledrive_2.0.0                     
 [46] purrr_0.3.5                            ellipsis_0.3.2                         dplyr_1.0.10                          
 [49] backports_1.4.1                        annotate_1.72.0                        gridBase_0.4-7                        
 [52] deldir_1.0-6                           biomaRt_2.50.3                         MatrixGenerics_1.6.0                  
 [55] vctrs_0.5.1                            ggalluvial_0.12.3                      abind_1.4-5                           
 [58] cachem_1.0.6                           withr_2.5.0                            ggh4x_0.2.3                           
 [61] checkmate_2.1.0                        GenomicAlignments_1.30.0               
 [64] prettyunits_1.1.1                      mnormt_2.1.1                           cluster_2.1.2                         
 [67] lazyeval_0.2.2                         crayon_1.5.2                           genefilter_1.76.0                     
 [70] labeling_0.4.2                         edgeR_3.36.0                           pkgconfig_2.0.3                       
 [73] nlme_3.1-152                           seriation_1.4.0                        nnet_7.3-16                           
 [76] rlang_1.0.6                            Ringo_1.58.0                           lifecycle_1.0.3                       
 [79] registry_0.5-1                         filelock_1.0.2                         affyio_1.64.0                         
 [82] BiocFileCache_2.2.1                    seqPattern_1.26.0                      modelr_0.1.10                         
 [85] cellranger_1.1.0                       matrixStats_0.63.0                     graph_1.72.0                          
 [88] Matrix_1.5-3                           carData_3.0-5                          base64enc_0.1-3                       
 [91] reprex_2.0.2                           googlesheets4_1.0.1                    png_0.1-7                             
 [94] viridisLite_0.4.1                      rjson_0.2.21                           ca_0.71.1                             
 [97] bitops_1.0-7                           R.oo_1.25.0                            KernSmooth_2.23-20                    
[100] visNetwork_2.1.2                       blob_1.2.3                             jpeg_0.1-9                            
[103] readr_2.1.3                            rstatix_0.7.1                          ggsignif_0.6.4                        
[106] scales_1.2.1                           memoise_2.0.1                          magrittr_2.0.3                        
[109] plyr_1.8.8                             gplots_3.1.3                           zlibbioc_1.40.0                       
[112] compiler_4.1.0                         BiocIO_1.4.0                           RColorBrewer_1.1-3                    
[115] plotrix_3.8-2                          Rsamtools_2.10.0                       cli_3.4.1                             
[118] affy_1.72.0                            htmlTable_2.4.1                        Formula_1.2-4                         
[121] MASS_7.3-54                            tidyselect_1.2.0                       vsn_3.62.0                            
[124] stringi_1.7.8                          forcats_0.5.2                          textshaping_0.3.6                     
[127] yaml_2.3.6                             GOSemSim_2.20.0                        locfit_1.5-9.6                        
[130] latticeExtra_0.6-30                    VariantAnnotation_1.40.0               fastmatch_1.1-3                       
[133] tools_4.1.0                            timechange_0.1.1                       rstudioapi_0.14                       
[136] foreign_0.8-81                         foreach_1.5.2                          farver_2.1.1                          
[139] snpStats_1.44.0                        digest_0.6.30                          BiocManager_1.30.19                   
[142] pracma_2.4.2                           Rcpp_1.0.9                             car_3.1-1                             
[145] broom_1.0.1                            httr_1.4.4                             ViSEAGO_1.8.0                         
[148] colorspace_2.0-3                       rvest_1.0.3                            XML_3.99-0.12                         
[151] fs_1.5.2                               topGO_2.46.0                           truncnorm_1.0-8                       
[154] splines_4.1.0                          RBGL_1.70.0                            systemfonts_1.0.4                     
[157] plotly_4.10.1                          xtable_1.8-4                           jsonlite_1.8.3                        
[160] heatmaply_1.4.0                        dynamicTreeCut_1.63-1                  UpSetR_1.4.0                          
[163] R6_2.5.1                               Hmisc_4.7-2                            pillar_1.8.1                          
[166] htmltools_0.5.3                        glue_1.6.2                             fastmap_1.1.0                         
[169] DT_0.26                                BiocParallel_1.28.3                    codetools_0.2-18                      
[172] fgsea_1.20.0                           utf8_1.2.2                             lattice_0.20-44                       
[175] tibble_3.1.8                           curl_4.3.3                             gtools_3.9.3                          
[178] zip_2.2.2                              interp_1.1-3                           survival_3.2-11                       
[181] limma_3.50.3                           rmarkdown_2.18                         munsell_0.5.0                         
[184] GenomeInfoDbData_1.2.7                 iterators_1.0.14                       impute_1.68.0                         
[187] reshape2_1.4.4                         haven_2.5.1                            gtable_0.3.1    
