# Supplementary material for: Base-resolution UV footprinting by sequencing reveals distinctive damage signatures for DNA-binding proteins
Source: Nat Commun. 2023 May 11;14:2701. doi: 10.1038/s41467-023-38266-2 (PMC10175305; doi:10.1038/s41467-023-38266-2)
Supplement: Supplementary file 5 — Supplementary Software 1 [file 41467_2023_38266_MOESM5_ESM.zip › R_code_for_WG_TFBS_damage_patterns/functions.R]

#
#### FUNCTIONS ####

# Note:  BOX, TFBS anbd Motif locations are same thing in the code. 

# function returns CPDs overlapping with given TFBS #
cpd_overlapping_BOX <- function(f_final_box_inWGS_gr,cpd_files)
{
  genome=BSgenome.Hsapiens.UCSC.hg19
  
  All_WGS_CPDs_InBOX_AllFiles_gr=GRanges(c(seqnames=NULL,ranges=NULL,strand=NULL)) 
  for(i in 1:length(cpd_files)){ 
    
    cpd_data_gr=readRDS(cpd_files[i])$CPD_data_grT
    
    req_Dipy_Pat_overLap=findOverlaps(cpd_data_gr, f_final_box_inWGS_gr, type= "within", ignore.strand=TRUE)   ## input  #query and subject
    temp=cpd_data_gr[queryHits(req_Dipy_Pat_overLap)]
    temp$Irange=f_final_box_inWGS_gr[subjectHits(req_Dipy_Pat_overLap)]  # cpds overlapping with all BOX boxes
    temp$file=cpd_files[i]
    temp$CPDs_count=length(cpd_data_gr)
    temp$bindingSites=ID
    All_WGS_CPDs_InBOX_AllFiles_gr=c(All_WGS_CPDs_InBOX_AllFiles_gr,temp)
  }
  All_WGS_CPDs_InBOX_AllFiles_gr$Irange_str=as.character(All_WGS_CPDs_InBOX_AllFiles_gr$Irange)
  return(All_WGS_CPDs_InBOX_AllFiles_gr)
}

# Function add genome assembly  information to  given genomic range  
addgrInformation=function(cpd_gr.f){
  genome(cpd_gr.f) = "hg19"
  cpd_gr.f=keepStandardChromosomes(cpd_gr.f, pruning.mode="coarse")
  seqlevels(cpd_gr.f, pruning.mode="coarse")=seqlevels(BSgenome.Hsapiens.UCSC.hg19)[seq(1,24)]
  seqlengths(cpd_gr.f)=seqlengths(BSgenome.Hsapiens.UCSC.hg19)[seq(1,24)]
  return(cpd_gr.f)
}

# Function counts CPDs at all locations of a TFBS like Pattern #
getCPD_cnts.pat=function(box,cv){
  cpd.cnts=viewSums(Views(eval(parse(text=paste0('cv$',as.vector(seqnames(box))))),start = seq(start(box),end(box)),width = 1))
  return(cpd.cnts)
}

# Get dinucleotides sequence of a motif pattern 
getDiNucs=function(motPat){
  mot.split=str_split(motPat, pattern = '')[[1]]
  dinucsVec=sapply( seq(1,length(mot.split)-1), function(x) paste0(mot.split[c(x,x+1)], collapse = '') )
  return(dinucsVec)
}

# Replace CPD counts on opposite strand, by standerd CPDs. Input: CPD counts table     ###
expand_DinucCountsTable=function(DinucCountsTable){
  library(DECIPHER);  library(stringr)
  amb.Codes=read.table('BaseAmbiguityCodes.txt', header = T)
  rownames(amb.Codes)=amb.Codes$Code
  C_DinucCountsTable=DinucCountsTable
  names(C_DinucCountsTable)=c('GG','AG','GA','AA')
  possibleCPDs.dinucs=c(DinucCountsTable,C_DinucCountsTable)
}

# Get genominc locations of motifs  in the given chromosome of the genome (both strands) 
# INPUT: > genome sequence in BSgenome format, > chrmosome name, > motif sequence, > reverse complementry of motif sequence 
# OUTPUT: Genomic range: Start positions of motif  sequences in the genome
get_box_inWGS_gr <- function(genome,chrName,pat1, pat2)
{
  p1= pat1 #"CCT[AT][AT][AT][AT][AT]GG"
  p2=pat2 #"CC[AT][AT][AT][AT][AT]AGG"
  MapSeq=as.character(eval(parse(text=paste0('genome$', chrName))))
  loc1=str_locate_all(MapSeq, pattern=p1)[[1]]
  loc2=str_locate_all(MapSeq, pattern=p2)[[1]]
  loc=rbind(loc1,loc2)
  
  if(nrow(loc)>0)
  {
    st=loc[,1] 
    en=loc[,2]
    gr=GRanges(seqnames=rep(chrName, length(st)),ranges=IRanges(start=st,end=en))
    strand(gr)=c(rep('+', nrow(loc1)), rep('-', nrow(loc2)))
    #print(length(gr))
    gr$Seq=getSeq(genome, gr)
    gr$ID=paste0(chrName,'_',ID)
    gr$pattern=c(rep(p1, nrow(loc1)), rep(p2, nrow(loc2)))
    gr$pattern2=c(rep('M', nrow(loc1)), rep('M_RC', nrow(loc2)))
    rm(loc1)
    rm(loc2)
    #print(gr)
    gr=addgrInformation(gr)
    return(gr)
  }else if(length(loc)==0)
  {
    return(NULL)
  }
}

# Get genominc locations of motifs  in the given chromosome of the genome (given strands) 
# INPUT: > genome sequence in BSgenome format, > chrmosome name, > motif sequence  (if fstrand '+' ) or reverse complementry of motif sequence (if fstrand '-' )  , > fstrand (+ or -)
# OUTPUT: Genomic range: Start positions of motif  sequences in the genome
get_box_inWGS_gr_ForSingPat <- function(genome,chrName,pat, fstrand)
{
  #p1="CC[AT][AT][AT][AT][AT][AT]GG"
  p1=pat
  MapSeq=as.character(eval(parse(text=paste0('genome$', chrName))))
  loc=str_locate_all(MapSeq, pattern=p1)[[1]]
  
  if(nrow(loc)>0)
  {
    st=loc[,1] 
    en=loc[,2]
    gr=GRanges(seqnames=rep(chrName, length(st)),ranges=IRanges(start=st,end=en))
    strand(gr)=rep('+', nrow(loc))
    gr$Seq=getSeq(genome, gr)
    
    if(fstrand=='n')
    {
      strand(gr)=rep('-', nrow(loc))
      gr$Seq=getSeq(genome, gr)
      
    }
    #print(length(gr))
    gr$Seq=getSeq(genome, gr)
    gr$ID=paste0(chrName,'_',ID)
    gr$pattern=rep(p1, nrow(loc))
    gr$pattern2=rep('M', nrow(loc))
    
    rm(loc)
    gr=addgrInformation(gr)
    
    #print(gr)
    return(gr)
  }else if(length(loc)==0)
  {
    return(NULL)
  }
}


# INPUT: > data_folder_loc- Path of DNAse data , > f.final_box_inWGS_grT - locations of Motif like sequences  in the genome (genomic range object form)
# OUTPUT: > locations of Motif like sequences overlapping with high DNASe signal 
boxInHighDNAse <- function(data_folder_loc, f.final_box_inWGS_grT)
{
  library(rtracklayer)
  DNase_data1_Path=paste0(data_folder_loc, 'E059-DNase.hotspot.fdr0.01.broad.bed.gz') # fibroblast DNAse data
  DNase_data1=rtracklayer::import(DNase_data1_Path, format="bed")  #library(rtracklayer)
  DNase_data1$score=log2(DNase_data1$score)
  DNase_data1$log2_score=log2(DNase_data1$score)
  th=summary(DNase_data1$log2_score)[3]
  
  high_DNase_data1= DNase_data1[which( DNase_data1$log2_score> th )]
  
  high_DNaseBOX=subsetByOverlaps(f.final_box_inWGS_grT,high_DNase_data1)
  
  return(high_DNaseBOX)
  
  
}


### Method 1, using CPD conts per position ##

# Return CPD count (celluar and Naked samples) at each position of a motif 
norm.cpdVec.Gen=function(box_inWGS_grT,expand.Cellular.CPD.Table,expand.Naked.CPD.Table,strand){
  cell.norm.cpd.Vec=list()
  naked.norm.cpd.Vec=list()
  log2_cell.naked=list()
  
  
  if(strand=='plus'){ # for the plus strand
    for(ind in 1:length(box_inWGS_grT))
    {
      cell.norm.cpd.Vec[[ind]]=box_inWGS_grT$cellular_CPd.cnts[[ind]][seq(1,motifLength-1)]/expand.Cellular.CPD.Table[box_inWGS_grT$DiNucsVec[[ind]]]
      cell.norm.cpd.Vec[[ind]][is.na(cell.norm.cpd.Vec[[ind]])]=0
      
      naked.norm.cpd.Vec[[ind]]=box_inWGS_grT$naked_CPd.cnts[[ind]][seq(1,motifLength-1)]/expand.Naked.CPD.Table[box_inWGS_grT$DiNucsVec[[ind]]]
      naked.norm.cpd.Vec[[ind]][is.na(naked.norm.cpd.Vec[[ind]])]=0
      
    }
  }
  
  if(strand=='minus'){ # for minus strand
    for(ind in 1:length(box_inWGS_grT))
    {
      a=rev(box_inWGS_grT$cellular_CPd.cnts[[ind]])
      cell.norm.cpd.Vec[[ind]]= a[seq(2,motifLength)]/expand.Cellular.CPD.Table[box_inWGS_grT$DiNucsVec[[ind]]]
      cell.norm.cpd.Vec[[ind]][is.na(cell.norm.cpd.Vec[[ind]])]=0
      
      b=rev(box_inWGS_grT$naked_CPd.cnts[[ind]]) # reversed
      naked.norm.cpd.Vec[[ind]]= b[seq(2,motifLength)]/expand.Naked.CPD.Table[box_inWGS_grT$DiNucsVec[[ind]]]
      naked.norm.cpd.Vec[[ind]][is.na(naked.norm.cpd.Vec[[ind]])]=0
      
    }
  }
  return(list(cell.norm.cpd.Vec=cell.norm.cpd.Vec,naked.norm.cpd.Vec=naked.norm.cpd.Vec))
  
}

# Obtain CPDs (Naked and cellular) overlapping with Motifs and returns the log2 ratio cellulat to naked counts at each position 
CpdPatternByCov_n_norm2 =function(Box_inWGS_grT)
{
  
  Box_inWGS_grT_p= Box_inWGS_grT[which(as.vector(strand(Box_inWGS_grT))=='+') ]
  Norm.CPd.cnts.Vec_p= norm.cpdVec.Gen(Box_inWGS_grT_p, expand.Cellular.CPD.Table,expand.Naked.CPD.Table,strand='plus') # CPD count (celluar and Naked samples) at each position of a motif (positive strand)
  Box_inWGS_grT_p$Norm.cellular_CPd.cnts=Norm.CPd.cnts.Vec_p$cell.norm.cpd.Vec
  Box_inWGS_grT_p$Norm.naked_CPd.cnts=Norm.CPd.cnts.Vec_p$naked.norm.cpd.Vec
  
  p_ratio=log2(Reduce('+', Box_inWGS_grT_p$Norm.cellular_CPd.cnts)/ Reduce('+', Box_inWGS_grT_p$Norm.naked_CPd.cnts) )
  p_ratio[c(which(is.infinite(p_ratio)), which(is.na(p_ratio)), which(is.nan(p_ratio)))]=0
  
  Box_inWGS_grT_n= Box_inWGS_grT[which(as.vector(strand(Box_inWGS_grT))=='-') ]
  Norm.CPd.cnts.Vec_n= norm.cpdVec.Gen(Box_inWGS_grT_n, expand.Cellular.CPD.Table,expand.Naked.CPD.Table,strand='minus') # CPD count (celluar and Naked samples) at each position of a motif (negative strand)
  Box_inWGS_grT_n$Norm.cellular_CPd.cnts=Norm.CPd.cnts.Vec_n$cell.norm.cpd.Vec
  Box_inWGS_grT_n$Norm.naked_CPd.cnts=Norm.CPd.cnts.Vec_n$naked.norm.cpd.Vec
  n_ratio=log2(Reduce('+', Box_inWGS_grT_n$Norm.cellular_CPd.cnts)/ Reduce('+', Box_inWGS_grT_n$Norm.naked_CPd.cnts) )
  
  n_ratio[c(which(is.infinite(n_ratio)), which(is.na(n_ratio)), which(is.nan(n_ratio)))]=0
  
  
  #par(mfrow=c(2,1))
  #barplot(p_ratio)
  #barplot(n_ratio)
  
  ratio=(p_ratio+n_ratio)/2
  names(ratio)=dinucs
  return(ratio)
}

# Plot CPDs frequency at each motif location, INPUT: CPD frequency at Bound motif sites , CPD frequency at Un-bound motif sites
plotcase_control.CpdPattern=function(f.PB, f.PUB, sheetName){
  
  p.min=min(na.omit(c(f.PUB,f.PB)))
  p.max=max(na.omit(c(f.PUB,f.PB)))
  
  bar.df=data.frame(x=seq(1,length(dinucs)), y1=f.PB, y2=f.PUB, z=dinucs)
  
  p1= ggplot(data=bar.df, aes(x=x, y=y1)) +
    geom_bar(stat="identity",position="dodge", fill="grey")+ ggtitle(paste0('Bound',':',sheetName))+ 
    theme(plot.title = element_text(size = 8), plot.margin = unit(c(-.5, 0, 0, 0), "cm"))+
    scale_x_continuous(breaks=seq(1,nrow(bar.df), by=1),  labels = bar.df$z) + labs(x='',y='log2(Cell / Naked)') +
    scale_y_continuous(limits = c(p.min, p.max))+ theme_classic()
  
  p2= ggplot(data=bar.df, aes(x=x, y=y2)) +
    geom_bar(stat="identity",position="dodge", fill="grey")+ ggtitle('UBound')+ 
    theme(plot.title = element_text(size = 8), plot.margin = unit(c(-.5, 0, 0, 0), "cm"))+
    scale_x_continuous(breaks=seq(1,nrow(bar.df), by=1),  labels = bar.df$z) + labs(x='',y='log2(Cell / Naked)') +
    scale_y_continuous(limits = c(p.min, p.max))+theme_classic()
  
  library(cowplot)
  
  colnames(bar.df)=c("position", "Bound:log2[Cell/Naked]", "UBound:log2[Cell/Naked]", "dinucs")
  write.xlsx(bar.df, f, sheetName = sheetName , col.names = TRUE, row.names = FALSE, append=TRUE, showNA=FALSE)
  
  #addWorksheet(wb, sheetName=sheetName)
  #writeData(wb = wb, sheet = sheetName, x = bar.df)
  
  
  p=plot_grid(p1, p2,ncol = 1, align = 'v')
  
}


### Method 2, using bias correction factor ##

plot_caseContCPDM_allStrands=function(case_gr,control_gr, case_CPD_cnt, control_CPD_cnt, cellular_cpd_table, naked_cpd_table, boundStatus, BF, BF2, dinucs, Box.counts, fstrand, box.cnt )
{
  
  cont_strand_boxes_pos=which(as.vector(strand(control_gr$Irange))=='+' )
  case_strand_boxes_pos=which(as.vector(strand(case_gr$Irange))=='+'  )
  
  cont_strand_boxes_neg=which(as.vector(strand(control_gr$Irange))=='-'  )
  case_strand_boxes_neg=which(as.vector(strand(case_gr$Irange))=='-'  )
  
  cont_req_gr_pos=control_gr[cont_strand_boxes_pos]
  case_req_gr_pos=case_gr[case_strand_boxes_pos]
  
  cont_req_gr_neg=control_gr[cont_strand_boxes_neg]
  case_req_gr_neg=case_gr[case_strand_boxes_neg]
  
  
  
  #print(case_req_gr_pos)
  
  #split(req_gr, req_gr$Irange_str)
  cont_box_pos_CPDs=cont_req_gr_pos@ranges@start-start(cont_req_gr_pos$Irange)+0.5
  case_box_pos_CPDs=case_req_gr_pos@ranges@start-start(case_req_gr_pos$Irange)+0.5
  
  cont_box_neg_CPDs=cont_req_gr_neg@ranges@start-start(cont_req_gr_neg$Irange)+0.5
  case_box_neg_CPDs=case_req_gr_neg@ranges@start-start(case_req_gr_neg$Irange)+0.5
  #y1=(sapply(sort(unique(cont_box_pos_CPDs)), function(x) sum(cont_req_gr$CPD_density[which(cont_box_pos_CPDs==x)])))#/(length(unique(cont_req_gr$Irange))*1)
  #y2=(sapply(sort(unique(case_box_pos_CPDs)), function(x) sum(case_req_gr$CPD_density[which(case_box_pos_CPDs==x)])))#/(length(unique(case_req_gr$Irange))*1)
  #y=log2(y2/y1)
  #print(y2-y1)
  temp_y=rep(NA, length(dinucs))
  names(temp_y)=as.character(seq(0.5,length(dinucs), by =1))
  
  y_cont_pos=temp_y
  y_cont_pos_t=table(cont_box_pos_CPDs)
  y_cont_pos[names(y_cont_pos_t)]=y_cont_pos_t
  
  y_case_pos=temp_y
  y_case_pos_t=table(case_box_pos_CPDs)
  y_case_pos[names(y_case_pos_t)]=y_case_pos_t
  
  print(table(cont_box_neg_CPDs))
  y_cont_neg=temp_y
  y_cont_neg_t=table(cont_box_neg_CPDs)
  y_cont_neg[names(y_cont_neg_t)]=y_cont_neg_t
  
  y_case_neg=temp_y
  y_case_neg_t=table(case_box_neg_CPDs)
  y_case_neg[names(y_case_neg_t)]=y_case_neg_t
  
  print('WG==')
  print(c(case_CPD_cnt,control_CPD_cnt ))
  
  
  if(sum(is.na(y_case_pos))==length(dinucs))
  {
    y_case_pos[seq(1,length(dinucs))]=1
  }
  
  if(sum(is.na(y_cont_pos))==length(dinucs))
  {
    y_cont_pos[seq(1,length(dinucs))]=1
  }
  
  if(sum(is.na(y_cont_neg))==length(dinucs))
  {
    y_cont_neg[seq(1,length(dinucs))]=1
  }
  if(sum(is.na(y_case_neg))==length(dinucs))
  {
    y_case_neg[seq(1,length(dinucs))]=1
  }
  
  
  
  print2=(y_case_pos+rev(y_case_neg)) #<<<
  names(print2)=dinucs
  
  print1=(y_cont_pos+rev(y_cont_neg)) #<<<
  names(print1)=dinucs
  
  print('cellular:') 
  print(print2) # for global
  
  print('Naked:')
  print(print1) # for global
  
  if(fstrand=='b')
  {
    y2= (y_case_pos+rev(y_case_neg))/case_CPD_cnt  # case   # <<<<<<<<<<<
    y1=(y_cont_pos+rev(y_cont_neg))/control_CPD_cnt # control  # <<<<<<<<<<<
  }
  
  if(fstrand=='p')
  {
    y2= (y_case_pos)/case_CPD_cnt  # case
    y1=(y_cont_pos)/control_CPD_cnt # control
  }
  
  if(fstrand=='n')
  {
    y2= rev(y_case_neg)/case_CPD_cnt  # case
    y1=rev(y_cont_neg)/control_CPD_cnt # control
  }
  
  BFG=BF
  
  if(fstrand=='b')
  {
    y3=((y_case_pos+rev(y_case_neg))*BF2)/sum((cellular_cpd_table*BFG)) # Global norm, bias remove before normalization  # <<<<<<<<<<<
    
  }
  if(fstrand=='p')
  {
    y3=((y_case_pos)*BF2)/sum((cellular_cpd_table*BFG)) # Global norm, bias remove before normalization
  }
  if(fstrand=='n')
  {
    y3=(rev(y_case_neg)*BF2)/sum((cellular_cpd_table*BFG)) # Global norm, bias remove before normalization
  }
  
  y=log2(y2/(y1))
  yD=log2(y3/y1)
  
  test=data.frame(x=seq(1,length(dinucs)), z=dinucs, y=as.vector(y))
  testD=data.frame(x=seq(1,length(dinucs)), z=dinucs, y=as.vector(yD))
  
  
  
  ###########
  
  cellFreq= c(print2, NA, cellular_cpd_table )
  NakedFreq= c(print1, NA ,naked_cpd_table )  
  df0=data.frame(cellFreq=cellFreq, NakedFreq=NakedFreq)
  df0$names=c(names(print2),'WG_CPD_Freq',names(cellular_cpd_table))
  df0$BCF_atPos=c(BF2,rep(NA,length(cellular_cpd_table)+1))
  
  library('xlsx')
  
  tmp=FALSE
  if(boundStatus=='UBound')
  {tmp=TRUE}
  
  testD.df=testD
  colnames(testD.df)=c("position", "dinuc", "Bias_corrected_log2[Cell/Naked]")
  write.xlsx(df0, f, sheetName = paste0(boundStatus,"_Frequency"), col.names = TRUE, row.names = TRUE, append=tmp, showNA=FALSE)
  write.xlsx(testD.df, f, sheetName = paste0(boundStatus,"_NormPlotData"), col.names = TRUE, row.names = FALSE, append=TRUE, showNA=FALSE)
  
  #####
  
  max_Ylim=max(na.omit(c(test$y, testD$y)))+.2
  min_Ylim=min(na.omit(c(test$y, testD$y)))-.2
  
  bp1=ggplot(data=test,aes(x=x, y=y))+
    geom_bar(stat="identity",position="dodge")+ ggtitle(boundStatus)+
    scale_x_continuous(breaks=seq(1,length(dinucs), by=1), limits = c(.5, length(dinucs)+0.5), labels = test$z)+
    scale_y_continuous(limits = c(min_Ylim,max_Ylim))+ labs(x='',y='')
  
  bp2=ggplot(data=testD,aes(x=x, y=y))+
    geom_bar(stat="identity",position="dodge",   fill="steelblue")+ ggtitle(paste0(Box.counts,'/',box.cnt,'_', boundStatus, ':bias removed'))+ theme(plot.title = element_text(size = 8), plot.margin = unit(c(-.5, 0, 0, 0), "cm"))+ 
    scale_x_continuous(breaks=seq(1,length(dinucs), by=1), limits = c(.5, length(dinucs)+0.5), labels = test$z)+
    scale_y_continuous(limits = c(min_Ylim, max_Ylim)) + labs(x='',y='') +
    
    geom_text(aes(label=paste(paste0('C=',print2), paste0('N=',print1), sep='\n')), position=position_dodge(1),vjust="middle", angle=90,size=3)
  
  
  cnt.test=data.frame(x=rep(seq(1,length(dinucs)),2), y=as.vector(c(print2, print1)), zz=rep(dinucs,2),z=rep(c('Cellular','Naked'),each=length(dinucs)))
  cnt.test$z=factor(cnt.test$z)
  bp4= ggplot(data=cnt.test,aes(x=x, y=y, fill = z))   +
    #geom_bar(stat="identity",position="dodge",  color="blue", fill="white")+ ggtitle(paste0(boundStatus, ':bias removed'))+
    geom_bar(stat="identity", position="dodge")+ ggtitle('')+ theme(plot.title = element_text(size = 8), plot.margin = unit(c(-.5, 0, 0, 0), "cm"))  + 
    scale_x_continuous(breaks=seq(1,length(dinucs), by=1), limits = c(.5, length(dinucs)+0.5) , labels = cnt.test$zz[seq(1:length(dinucs))])+labs(x='',y='') #+
  #theme(legend.position="bottom")
  
  
  
  #png()
  #bp3=grid.arrange(bp1, bp2, nrow = 1)
  #theme(axis.title.x=element_blank(), axis.title.y=element_blank(), legend.position="bottom")
  #ggsave(paste0(boundStatus,"plot.png"), bp3, width = 6, height =3.5 , units = "in")
  
  #return(bp3)
  return(list(bp1=bp1,bp2=bp2, bp4=bp4))
}


plots_return_allStrand = function(All_WGS_CPDs_In_BOX_AllFiles_gr, cellular_cpd_table, naked_cpd_table, boundStatus, BF, BF2, dinucs, fstrand, box.cnt)
{
  
  
  Box.counts=length(unique(All_WGS_CPDs_In_BOX_AllFiles_gr$Irange_str))
  
  cont_Ind=which((All_WGS_CPDs_In_BOX_AllFiles_gr$file == cpd_files[2])) # select naked
  case_Ind=which((All_WGS_CPDs_In_BOX_AllFiles_gr$file == cpd_files[1])) # select callular
  
  control_gr=All_WGS_CPDs_In_BOX_AllFiles_gr[cont_Ind]   # remove naked
  case_gr=All_WGS_CPDs_In_BOX_AllFiles_gr[case_Ind]  # remove n
  
  print(case_gr)
  # for global #
  case_CPD_cnt=sum(unique(case_gr$CPDs_count))  # for global norm
  control_CPD_cnt=sum(unique(control_gr$CPDs_count))
  ##
  
  print(c(case_CPD_cnt,control_CPD_cnt ))
  print('==')
  
  
  
  ## plots ##
  #par(mfrow=c(2,1))
  p1=plot_caseContCPDM_allStrands(case_gr,control_gr,  case_CPD_cnt, control_CPD_cnt,cellular_cpd_table, naked_cpd_table, boundStatus, BF, BF2,dinucs, Box.counts, fstrand=fstrand, box.cnt)  # cellular vs naked
  
  uniq_ranges=unique(All_WGS_CPDs_In_BOX_AllFiles_gr$Irange)
  if(fstrand=='b')
  {
    seqs=c(as.vector(uniq_ranges$Seq[strand(uniq_ranges)=='+']), as.vector((uniq_ranges$Seq[strand(uniq_ranges)=='-'])))
  }
  if(fstrand=='p')
  {
    seqs=as.vector(uniq_ranges$Seq)
  }
  
  if(fstrand=='n')
  {
    seqs=as.vector((uniq_ranges$Seq[strand(uniq_ranges)=='-']))
  }
  p2=ggseqlogo(seqs) #+labs(y='') +scale_x_discrete(breaks= seq(.5,9.5, by=1), labels=names(dinucs))
  
  
  
  return(list(bp1=p1$bp1, bp2=p1$bp2, bp3=p2, bp4=p1$bp4))
  #return(p1)
  #mtext(bound, side = 3, line = -1, outer = TRUE)
  #print(grid.arrange(ggplotGrob(p1), ggplotGrob(p2),  nrow = 2)) #library("ggpubr")
}


# returns motif like sequnces locations in whole genome
motif_data=function(m, fstrand){
  library(DECIPHER);  library(stringr)
  
  amb.Codes=read.table('BaseAmbiguityCodes.txt', header = T)
  rownames(amb.Codes)=amb.Codes$Code
  C_BF=BF
  names(C_BF)=c('GG','AG','GA','AA')
  possibleCPDs.dinucs=c(BF,C_BF)
  
  all_dinucs=as.vector(Disambiguate(DNAStringSet('NN'))[[1]])
  allDinucsBF=rep(NA,length(all_dinucs))
  names(allDinucsBF) = all_dinucs
  allDinucsBF[names(possibleCPDs.dinucs)]=possibleCPDs.dinucs
  
  
  
  motPat=m
  mot.split=str_split(motPat, pattern = '')[[1]]
  pat1 = paste0(amb.Codes[mot.split,'Pattern'], collapse = '')
  
  #dinucs= sapply( seq(1,length(mot.split)-1), function(x) paste0(amb.Codes[mot.split[c(x,x+1)],'Pattern'], collapse = ''))
  dinucs= sapply( seq(1,length(mot.split)-1), function(x) paste0(mot.split[c(x,x+1)], collapse = '') )
  expandDinucs=Disambiguate(DNAStringSet(dinucs))
  Dinucs_BF=sapply(seq(1,length(expandDinucs)), function(x) mean(na.omit(allDinucsBF[as.vector(expandDinucs[[x]])])) )
  Dinucs_BF[is.nan(Dinucs_BF)]=1
  
  
  RC.mot.split=rev(amb.Codes[mot.split,'PattrnComp'])
  pat2 = paste0(amb.Codes[RC.mot.split,'Pattern'], collapse = '')
  
  BF2=Dinucs_BF
  rm(Dinucs_BF)
  
  
  
  if(fstrand=='b')
  {
    tempGR_lst=lapply(chrNames, function(x) get_box_inWGS_gr(genome,x, pat1=pat1, pat2=pat2) )
  }
  if(fstrand=='p')
  {
    tempGR_lst=lapply(chrNames, function(x) get_box_inWGS_gr_ForSingPat(genome,x, pat=pat1, fstrand) )
  }
  if(fstrand=='n')
  {
    tempGR_lst=lapply(chrNames, function(x) get_box_inWGS_gr_ForSingPat(genome,x, pat=pat2, fstrand ) )
  }
  
  
  
  if(length(which(sapply(tempGR_lst, is.null)))!=0)
  {
    GR_lst = tempGR_lst[-which(sapply(tempGR_lst, is.null))]
  }else{
    GR_lst = tempGR_lst
  }
  f_final_box_inWGS_gr=unique(do.call('c', GR_lst)) #
  
  f.final_box_inWGS_grT=f_final_box_inWGS_gr
  f.final_box_inWGS_grT=keepStandardChromosomes(f.final_box_inWGS_grT,  pruning.mode="coarse")
  
  #rm_ind=which(final_box_inWGS_grT$Seq==reverseComplement(final_box_inWGS_grT$Seq)) # remove symmetric
  #final_box_inWGS_grT=final_box_inWGS_grT[-rm_ind]
  
  return(list( pat=pat1, BF2=BF2, dinucs=dinucs, final_box_inWGS_grT=f.final_box_inWGS_grT))
  
  
}
