# Supplementary material for: Base-resolution UV footprinting by sequencing reveals distinctive damage signatures for DNA-binding proteins
Source: Nat Commun. 2023 May 11;14:2701. doi: 10.1038/s41467-023-38266-2 (PMC10175305; doi:10.1038/s41467-023-38266-2)
Supplement: Supplementary file 5 — Supplementary Software 1 [file 41467_2023_38266_MOESM5_ESM.zip › R_code_for_WG_TFBS_damage_patterns/README.txt]

### Average transcription factor damage signatures from genome-wide CPD data ##

This code will obtain all motif like binding sites of a given TF in the genome and classify them as protein bound and unbound using the following criteria.
1. Bound sites: If the motif like sequnce is ovelapping with TF chipseq data and DHS data. 
2. unound sites: If the motif like sequnce is not ovelapping with TF chipseq data and DHS data. 

Once we obtain the bound and unbound sites in the genome, then we will obtain CPD frequency at each base of the motif sequence.  
 
-----------------------------------------------------

## Before running the MainCode.R ##
------------------------------------


## Put input dataset in a data folder ##

data_folder_loc='/home/XXX/cpdProject' # change this folder as per your computer
# download following datasets to the  data_folder_loc
# TFBS motif data: http://hgdownload.soe.ucsc.edu/goldenPath/hg19/database/factorbookMotifPos.txt.gz  
# TFBS chip seq data: http://hgdownload.soe.ucsc.edu/goldenPath/hg38/encRegTfbsClustered/encRegTfbsClusteredWithCells.hg38.bed.gz
# DHS all peaks:  https://egg2.wustl.edu/roadmap/data/byFileType/peaks/consolidated/narrowPeak/E059-DNase.hotspot.all.peaks.v2.bed.gz
# DHS data significant peaks: https://egg2.wustl.edu/roadmap/data/byFileType/peaks/consolidated/broadPeak/DNase/E059-DNase.hotspot.fdr0.01.broad.bed.gz
# WGS CPD data files > 'GSE119249_CPDs_UV_cellular.bed.gz', > 'GSE119249_CPDs_UV_naked.bed.gz'. Link https://www.ncbi.nlm.nih.gov/geo/query/acc.cgi?acc=GSE119249 
# WGS CPD naked data (extra sample to have sufficient CPD counts in the control) file > A375_CPDs_UV_naked.bed.gz .  Download extra naked CPD data file from  link : ftp://ftp.sra.ebi.ac.uk/vol1/ERZ160/ERZ16062608/A375_CPDs_UV_naked.bed.gz


## RUN "CPD_Data_to_R_objects.R": Convert INPUT CPD bed files into R- genomic ranges (This is one time job) ## 

> Edit required: input data folder location in the script i.e., "data_folder_loc"
> Run "CPD_Data_to_R_objects.R" script only once: This script will Convert CPD bed files data to R genomic object to  up the CPD data read


## RUN functions ##

Copy paste required functions from functions.R and run on R console


## Run MainCode.R ##
----------------------

> EDITS required: 
	data_folder_loc : Input data folder location to path

	TF : 'ETS' or 'SRF' or 'NFY' # select transcription factor 

> RUN MainCode.R script

## OUTPUT ##

#Output will be saved in the directory named as TF name followed by date #
outDIR=paste0(TF,'_',format(Sys.Date(), format="%B-%d-%Y"))
