# Supplementary material for: Base-resolution UV footprinting by sequencing reveals distinctive damage signatures for DNA-binding proteins
Source: Nat Commun. 2023 May 11;14:2701. doi: 10.1038/s41467-023-38266-2 (PMC10175305; doi:10.1038/s41467-023-38266-2)
Supplement: Supplementary file 5 — Supplementary Software 1 [file 41467_2023_38266_MOESM5_ESM.zip › R_code_for_WG_TFBS_damage_patterns/MainCode.R]

# Note:  BOX, TFBS anbd Motif locations are same thing in the code. 

## Input ##
#==========
data_folder_loc='/data1/vinod/VKS_ErikLab/CPD_work/New_codes/CPD_data_dir/' # change this folder as per your computer
# download following datasets to the  data_folder_loc
# TFBS motif data: http://hgdownload.soe.ucsc.edu/goldenPath/hg19/database/factorbookMotifPos.txt.gz  
# TFBS chip seq data: http://hgdownload.soe.ucsc.edu/goldenPath/hg38/encRegTfbsClustered/encRegTfbsClusteredWithCells.hg38.bed.gz
# DHS all peaks:  https://egg2.wustl.edu/roadmap/data/byFileType/peaks/consolidated/narrowPeak/E059-DNase.hotspot.all.peaks.v2.bed.gz
# DHS data significant peaks: https://egg2.wustl.edu/roadmap/data/byFileType/peaks/consolidated/broadPeak/DNase/E059-DNase.hotspot.fdr0.01.broad.bed.gz
# WGS CPD data files > 'GSE119249_CPDs_UV_cellular.bed.gz', > 'GSE119249_CPDs_UV_naked.bed.gz'. Link https://www.ncbi.nlm.nih.gov/geo/query/acc.cgi?acc=GSE119249 
# Down load extra naked CPD data file from : ftp://ftp.sra.ebi.ac.uk/vol1/ERZ160/ERZ16062608/A375_CPDs_UV_naked.bed.gz

TF='NFY' # 'ETS' or 'SRF' or 'NFY' # select transcription factor 

#--------------------------------------------------------------------------------
# WARNING before going further run "CPD_Data_ to_R_objects.R" script only once #
#--------------------------------------------------------------------------------
# This script Converts CPD bed files data to R genomic object using "CPD_Data_ to_R_objects.R" script (To speed up the CPD data read)  ##
cpd_files=paste0(data_folder_loc, c('case_cpd_data_gr_cellular_LAB.rds','control_cpd_data_gr_naked_addExtra_LAB.rds'))  # for extra naked file


## OUTPUT ##
#==========

#Output will be saved in the directory named as TF name followed by date #
outDIR=paste0(TF,'_',format(Sys.Date(), format="%B-%d-%Y"))

## Libraries required ##

library(BSgenome.Hsapiens.UCSC.hg19); library(openxlsx);library(ggseqlogo); library();library(DECIPHER);library(stringr)
library(genomation); library(rtracklayer); library(liftOver); library("ggpubr"); library(parallel);library(GenomicRanges)
library(ggplot2); library(ggseqlogo);library(gridExtra); library(grid); library(plyranges); library(xlsxjars)
library(xlsx); library(cowplot)


## Main Code ###
#================


genome=BSgenome.Hsapiens.UCSC.hg19
#prom_seqs=getSeq(Hsapiens, promoter_gr)
genome_length=sum(seqlengths(genome))
chrNames=seqnames(genome)[1:24]

##### Read Transcription factor binding sites  chipseq data ##
#####
library(genomation); library(rtracklayer); library(liftOver)
# Download data from the link:  http://hgdownload.soe.ucsc.edu/goldenPath/hg38/encRegTfbsClustered/encRegTfbsClusteredWithCells.hg38.bed.gz
file=paste0(data_folder_loc, 'encRegTfbsClusteredWithCells.hg38.bed.gz') #  GrCh38 # Encode TFBS sites locations in all cells (clustered data)

if(TF=='NFY'){ 
  patternsList=c('NFY')  #  select desired TFBS sites
}
if(TF=='ETS'){ 
  patternsList=paste0(c('GABPA', 'ELF1', 'ETS1', 'ELF4', 'ETV4', 'ELK4', 'ELK1'),collapse = "|")
}
if(TF=='SRF'){ 
  patternsList=c('SRF')  #  select desired TFBS sites
}


Encode_TFBS_df <- read.table(file, header = F)
colnames(Encode_TFBS_df)=c('chr','start','end', 'TF','score','cellLines')
Encode_TFBS_Gr=makeGRangesFromDataFrame(df=Encode_TFBS_df, keep.extra.columns = T, starts.in.df.are.0based = T)
Encode_TFBS_Gr_BOX=Encode_TFBS_Gr[grep(patternsList,Encode_TFBS_Gr$TF, ignore.case = TRUE)]
table(as.vector(Encode_TFBS_Gr_BOX$TF))
Encode_TFBS_Gr_BOX$length=width(Encode_TFBS_Gr_BOX)
rm(Encode_TFBS_df)
Encode_TFBS_Gr_BOX=keepStandardChromosomes(Encode_TFBS_Gr_BOX, pruning.mode="coarse")

# lift over TFBS data from GRch38 to GRch19

path = system.file(package="liftOver", "extdata", "hg38ToHg19.over.chain") #library(rtracklayer); library(liftOver) 
ch = import.chain(path)
Encode_TFBS_Gr_BOX_Hg19 = unlist(liftOver(Encode_TFBS_Gr_BOX, ch))
rm(Encode_TFBS_Gr_BOX)
genome(Encode_TFBS_Gr_BOX_Hg19) = "hg19"
Encode_TFBS_Gr_BOX_Hg19=keepStandardChromosomes(Encode_TFBS_Gr_BOX_Hg19, pruning.mode="coarse")
seqlevels(Encode_TFBS_Gr_BOX_Hg19, pruning.mode="coarse")=seqlevels(BSgenome.Hsapiens.UCSC.hg19)[seq(1,24)]
seqlengths(Encode_TFBS_Gr_BOX_Hg19)=seqlengths(BSgenome.Hsapiens.UCSC.hg19)[seq(1,24)]
Encode_TFBS_Gr_BOX_Hg19.reduced=reduce(Encode_TFBS_Gr_BOX_Hg19) # merge overlapping genomic ranges
rm(Encode_TFBS_Gr_BOX_Hg19)


###  Read fibroblast DNASe data ##
# download data from the link:  https://egg2.wustl.edu/roadmap/data/byFileType/peaks/consolidated/narrowPeak/E059-DNase.hotspot.all.peaks.v2.bed.gz
DNAse_df <- read.table(paste0(data_folder_loc, 'E059-DNase.hotspot.all.peaks.v2.bed.gz'),header = FALSE, sep="\t",stringsAsFactors=FALSE, quote="") # fibroblast DNAse data
colnames(DNAse_df)=c('chr', 'start', 'end', 'strand','depth','score')
DNAse_temp=makeGRangesFromDataFrame(DNAse_df,keep.extra.columns=TRUE,ignore.strand=FALSE,seqinfo=NULL)

# data varification step #
unionGR=GenomicRanges::union(DNAse_temp, Encode_TFBS_Gr_BOX_Hg19.reduced, ignore.strand=TRUE) # Genomic range with bound sites and high DNAse region, thse are useful regions that needed to be excluded while geting unbound sites 
IntersectGR=GenomicRanges::intersect(DNAse_temp, Encode_TFBS_Gr_BOX_Hg19.reduced, ignore.strand=TRUE)

A=sum(width(DNAse_temp))
B=sum(width(Encode_TFBS_Gr_BOX_Hg19.reduced))
AuB=sum(width(unionGR))
AnB=sum(width(IntersectGR))

A+B-AnB-AuB # must be zero

rm(IntersectGR)
rm(DNAse_temp)
rm(Encode_TFBS_Gr_BOX_Hg19.reduced)

### Read CPD data ##


## Convert CPD files data to R genomic object using "CPD_Data_ to_R_objects.R" script  ##
# cpd_files=paste0(data_folder_loc, c('case_cpd_data_gr_cellular_LAB.rds','control_cpd_data_gr_naked_addExtra_LAB.rds'))  # for extra naked file

# read celluar data
cellular_cpd_data=readRDS(cpd_files[1])
cellular_cpd_gr2=cellular_cpd_data$CPD_data_grT
end(cellular_cpd_gr2)=start(cellular_cpd_gr2)
cellular_cov=coverage(cellular_cpd_gr2, weight="score") # make cpd coverage of cellular CPD data
rm(cellular_cpd_gr2)
cellular_cpd_table=cellular_cpd_data$CPD_freq
print(cellular_cpd_table)
rm(cellular_cpd_data)


# read naked data
naked_cpd_data=readRDS(cpd_files[2])
naked_cpd_gr2=naked_cpd_data$CPD_data_grT
end(naked_cpd_gr2)=start(naked_cpd_gr2)
Naked_cov=coverage(naked_cpd_gr2, weight="score") # make cpd coverage of naked CPD data
rm(naked_cpd_gr2)
naked_cpd_table=naked_cpd_data$CPD_freq
print(naked_cpd_table)
rm(naked_cpd_data)


# calculate bias correction factor for method 2 #
BF=(naked_cpd_table/sum(naked_cpd_table))/(cellular_cpd_table/sum(cellular_cpd_table))

#table(cellular_cpd_gr[which(strand(cellular_cpd_gr)=='-')]$diNT)/table(cellular_cpd_gr[which(strand(cellular_cpd_gr)=='+')]$diNT)
#table(naked_cpd_gr[which(strand(naked_cpd_gr)=='-')]$diNT)/table(naked_cpd_gr[which(strand(naked_cpd_gr)=='+')]$diNT)

expand.Naked.CPD.Table=expand_DinucCountsTable(naked_cpd_table)
expand.Cellular.CPD.Table=expand_DinucCountsTable(cellular_cpd_table)

##


#### Factorbook data read 
#####

# Download Motif data from the link: http://hgdownload.soe.ucsc.edu/goldenPath/hg19/database/factorbookMotifPos.txt.gz 
PBE_data=read.table(file = gzfile(paste0(data_folder_loc,'factorbookMotifPos.txt.gz')), , sep='\t', row.names = NULL, header = F)

if(TF=='NFY'){ 
  reqPBE_data=PBE_data[which(PBE_data$V4==TF),]
}
if(TF=='ETS'){ 
  reqPBE_data=PBE_data[which(PBE_data$V4=='ETS1' | PBE_data$V4=='ELK4' | PBE_data$V4=='GABPA' | PBE_data$V4=='ELF1'),]
}
if(TF=='SRF'){ 
  reqPBE_data=PBE_data[which(PBE_data$V4=='SRF'),]
}

reqPBE_data=reqPBE_data[,c(1,2,3,6,4,5)]
colnames(reqPBE_data)=c('chr', 'start','end', 'strand', 'ID', 'author')
reqPBE_gr=makeGRangesFromDataFrame(df=reqPBE_data, keep.extra.columns = TRUE, starts.in.df.are.0based=TRUE)
#


library(rtracklayer)

######## modify ranges ##
#reqPBE_grT=allSRF_peaks_gr
reqPBE_grT=reqPBE_gr
neg_ind=which(as.character(strand(reqPBE_gr))=='-')
pos_ind=which(as.character(strand(reqPBE_gr))=='+')

if(TF=='NFY' | TF=='SRF' ){ 
  start(reqPBE_grT)[pos_ind]=start(reqPBE_grT)[pos_ind]+4
  end(reqPBE_grT)[neg_ind]=end(reqPBE_grT)[neg_ind]-4
  reqPBE_grT$seqs=getSeq(genome, reqPBE_grT)
  seqs= as.character(reqPBE_grT$seqs)# ggseqlogo(as.character(getSeq(genome, reqPBE_grT[strand(reqPBE_grT)=='-'])))
  ggseqlogo::ggseqlogo(seqs) # seqlogo of the motifs obtained
  rm(seqs)
}
if(TF=='ETS'){ 
  start(reqPBE_grT)[which(reqPBE_grT$ID != 'ETS1' & as.vector(strand(reqPBE_grT)) == '-')]= (start(reqPBE_grT)[which(reqPBE_grT$ID != 'ETS1' & as.vector(strand(reqPBE_grT)) == '-')])+1
  end(reqPBE_grT)[which(reqPBE_grT$ID != 'ETS1' & as.vector(strand(reqPBE_grT)) == '-')]= (end(reqPBE_grT)[which(reqPBE_grT$ID != 'ETS1' & as.vector(strand(reqPBE_grT)) == '-')])+1
  start(reqPBE_grT)[which(reqPBE_grT$ID != 'ETS1' & as.vector(strand(reqPBE_grT)) == '+')]= (start(reqPBE_grT)[which(reqPBE_grT$ID != 'ETS1' & as.vector(strand(reqPBE_grT)) == '+')])-1
  end(reqPBE_grT)[which(reqPBE_grT$ID != 'ETS1' & as.vector(strand(reqPBE_grT)) == '+')]= (end(reqPBE_grT)[which(reqPBE_grT$ID != 'ETS1' & as.vector(strand(reqPBE_grT)) == '+')])-1
  reqPBE_grT=reqPBE_grT+1
  reqPBE_grT$seqs=getSeq(genome, reqPBE_grT)
  
  
  seqs1_a=as.vector(getSeq(genome,reqPBE_grT[which(as.vector(strand(reqPBE_grT))=='-' & reqPBE_grT$ID=='ETS1')]))
  seqs2_a=as.vector(getSeq(genome,reqPBE_grT[which(as.vector(strand(reqPBE_grT))=='+' & reqPBE_grT$ID=='ETS1')]))
  
  seqs1_b=as.vector(reverseComplement(getSeq(genome,reqPBE_grT[which(as.vector(strand(reqPBE_grT))=='-' & (reqPBE_grT$ID=='ELK4' | reqPBE_grT$ID=='ELF1'))])))
  seqs2_b=as.vector(reverseComplement(getSeq(genome,reqPBE_grT[which(as.vector(strand(reqPBE_grT))=='+' & (reqPBE_grT$ID=='ELK4' | reqPBE_grT$ID=='ELF1'))])))
  
  seqs1=c(seqs1_a,seqs1_b)
  seqs2=c(seqs2_a,seqs2_b)
  
  p1=ggseqlogo( seqs1 ) #require(ggseqlogo)
  p2=ggseqlogo( seqs2 )
  ggpubr::ggarrange(p1, p2, nrow = 2) #library("ggpubr") # seqlogo of the motifs obtained both strands
  
  rm(seqs1)
  rm(seqs2)
  rm(seqs1_a)
  rm(seqs1_b)
  rm(seqs2_a)
  rm(seqs2_b)
}

reqPBE_grT_M=reqPBE_grT#[which(strand(reqPBE_grT)=='+')]

##

duplicated_rows=reqPBE_grT_M[duplicated(start(reqPBE_grT_M))] # remove duplicated
unique_rows=reqPBE_grT_M[!duplicated(start(reqPBE_grT_M))]

ov=findOverlaps(duplicated_rows,unique_rows, type='equal', ignore.strand=T) # query , subject
score_greater_queryRowIndex=which(duplicated_rows[queryHits(ov)]$author > unique_rows[subjectHits(ov)]$author ) # modify strand information by high scoring
unique_rows[subjectHits(ov)[score_greater_queryRowIndex]] = duplicated_rows[score_greater_queryRowIndex]

uniq_reqPBE_grT = unique_rows
uniq_reqPBE_grT=addgrInformation(uniq_reqPBE_grT)


rm(PBE_data)
rm(reqPBE_data)
rm(reqPBE_grT_M)
rm(reqPBE_grT)
rm(reqPBE_gr)
rm(duplicated_rows)
rm(score_greater_queryRowIndex)
rm(ov)
rm(unique_rows)

####

library(ggseqlogo); library(parallel);library(GenomicRanges)


# motif like sequence, can be given multiple patterns of a motif
# mVec=c('CCTTCCG','TTTTCCG','CCTTCCT','CCCTTCC', 'CATTTCC', 'YYTTCCK')

## Input motifs of a TFBS ##

if( TF=='SRF' ){ 
  mVec=c('CCTTWWWWGG') # SRF
}
if( TF=='NFY' ){ 
  mVec=c('CCAAT') # NFY 
}
if( TF=='ETS' ){ 
  mVec=c('YYTTCCK')
}

plt=list()


## Analysis of CPD pattern at the motif positions  ##
#---------------------------------------------------


st='b' # both strands
outputDIR=outDIR

if (dir.exists(outputDIR)) {
  unlink(outputDIR,  recursive = TRUE) 
  dir.create(outputDIR)
}else{dir.create(outputDIR)}

g=list()

for(x in 1:length(mVec)) # rum on each motif subtype-type of a TF
{
  
  ID=TF
  motifLength=nchar(mVec[x])
  #req_MotifData = motif_data(x, fstrand=st)
  req_MotifData=motif_data(m=mVec[x], fstrand=st) # get genomic locations of the motif
  
  final_box_inWGS_grT = req_MotifData$final_box_inWGS_grT
  dinucs= req_MotifData$dinucs
  BF2= req_MotifData$BF2
  pat1= req_MotifData$pat
  pat1M=pat1
  library(stringr)
  
  pat1M=mVec[x]
  
  
  # Get Bound TFBS like sequences ##
  Box_inWGS_grT=boxInHighDNAse(data_folder_loc,final_box_inWGS_grT) # filter genomic locations of the motif overlapping with high DNAse signal
  Box_inWGS_grT2=Box_inWGS_grT
  rm(Box_inWGS_grT)
  OverLap_detectedBOX_ChipBOX=findOverlaps(Box_inWGS_grT2, uniq_reqPBE_grT, type="any", ignore.strand=T)   # find cargs overlapping  bound sites # query, subject
  Bound_Box_inWGS_grT=Box_inWGS_grT2[queryHits(OverLap_detectedBOX_ChipBOX)] # select Cargs Overlaping  bound sites
  subsetByOverlaps(Bound_Box_inWGS_grT, unionGR, type="any", ignore.strand=T)
  GenomicRanges::intersect(Bound_Box_inWGS_grT,unionGR)
  
  no_of_cores=8 # you can change it as per availableity of cores
  Bound_Box_inWGS_grT$cellular_CPd.cnts=mclapply(seq(1,length(Bound_Box_inWGS_grT)), function(x) getCPD_cnts.pat(Bound_Box_inWGS_grT[x], cv=cellular_cov),  mc.cores = getOption("mc.cores", no_of_cores) ) # select 
  Bound_Box_inWGS_grT$naked_CPd.cnts=mclapply(seq(1,length(Bound_Box_inWGS_grT)), function(x) getCPD_cnts.pat(Bound_Box_inWGS_grT[x], cv=Naked_cov),  mc.cores = getOption("mc.cores", no_of_cores) )
  Bound_Box_inWGS_grT$DiNucsVec=mclapply(seq(1,length((Bound_Box_inWGS_grT))), function(x) getDiNucs(Bound_Box_inWGS_grT$Seq[x]),  mc.cores = getOption("mc.cores", no_of_cores) )
  
  # Get un-bound TFBS like sequences ##
  UBound_Box_inWGS_grT_temp=subsetByOverlaps(final_box_inWGS_grT,unionGR, type="any", ignore.strand=T, invert=TRUE) # remove cargs overlapping  unbound sites
  GenomicRanges::intersect(UBound_Box_inWGS_grT_temp,unionGR)
  UBound_Box_inWGS_grT=UBound_Box_inWGS_grT_temp[sample(seq(1:length(UBound_Box_inWGS_grT_temp)), size = 10*length(Bound_Box_inWGS_grT), replace = FALSE)] # sample UNbound sites (10 times of bound sites)
  
  UBound_Box_inWGS_grT$cellular_CPd.cnts=mclapply(seq(1,length(UBound_Box_inWGS_grT)), function(x) getCPD_cnts.pat(UBound_Box_inWGS_grT[x], cv=cellular_cov),  mc.cores = getOption("mc.cores", no_of_cores) )
  UBound_Box_inWGS_grT$naked_CPd.cnts=mclapply(seq(1,length(UBound_Box_inWGS_grT)), function(x) getCPD_cnts.pat(UBound_Box_inWGS_grT[x], cv=Naked_cov),   mc.cores = getOption("mc.cores", no_of_cores) )
  UBound_Box_inWGS_grT$DiNucsVec=mclapply(seq(1,length((UBound_Box_inWGS_grT))), function(x) getDiNucs(UBound_Box_inWGS_grT$Seq[x]),  mc.cores = getOption("mc.cores", no_of_cores) )
  
  rm(cellular_cov)
  rm(Naked_cov)
  ############### Varify #######################
  GenomicRanges::intersect(UBound_Box_inWGS_grT,Bound_Box_inWGS_grT) # bound and unbound sites should not intersect
  GenomicRanges::intersect(Bound_Box_inWGS_grT,unionGR) 
  
  ##########
  subsetByOverlaps(UBound_Box_inWGS_grT, unionGR, type="any", ignore.strand=T) # should be inttersection
  subsetByOverlaps(Bound_Box_inWGS_grT, unionGR, type="any", ignore.strand=T) # bound should be within unionGR
  
  ######################################
  
  
  #rm(final_box_inWGS_grT)
  
  library(ggplot2); library(ggseqlogo);library(gridExtra); library(grid); library(plyranges); library(xlsxjars);library(xlsx);library(openxlsx); library(cowplot)
  
  #wb <- createWorkbook()
  f=paste0(outDIR,'/',pat1M,'_',st,'_10time.xlsx') # worksheet to save counts data
  
  
  # method 2, using bias correction factor
  All_WGS_CPDs_InUB.Box_AllFiles_gr=cpd_overlapping_BOX(UBound_Box_inWGS_grT,cpd_files)
  All_WGS_CPDs_InBound.box_AllFiles_gr=cpd_overlapping_BOX(Bound_Box_inWGS_grT,cpd_files) # CPDs overlapping known case Cargs granges
  B_box.cnt=length((start(Bound_Box_inWGS_grT))) # total bound sites
  UB_box.cnt=length((start(UBound_Box_inWGS_grT))) # tatal  Unbound sites
  
  plotsB=  plots_return_allStrand(All_WGS_CPDs_InBound.box_AllFiles_gr, cellular_cpd_table, naked_cpd_table, boundStatus='Bound', BF, BF2, dinucs, fstrand= st, box.cnt = B_box.cnt ) # log2 cpds ratio at bound sites
  plotsUB= plots_return_allStrand(All_WGS_CPDs_InUB.Box_AllFiles_gr, cellular_cpd_table, naked_cpd_table, boundStatus='UBound', BF,BF2, dinucs, fstrand= st,box.cnt= UB_box.cnt) # log2 cpds ratio at unbound sites
  
  mx=max(na.omit(c(plotsB$bp2$data$y,plotsUB$bp2$data$y)))
  mn=min(na.omit(c(plotsB$bp2$data$y,plotsUB$bp2$data$y)))
  y.extra=.5
  # align cpd ratio plots of bound and unbound sites to the motif positions
  g= plot_grid(plotsB$bp3, plotsB$bp2+coord_cartesian(xlim = c(0,length(dinucs)+1), ylim=c(mn-y.extra,mx+y.extra)), plotsUB$bp2+coord_cartesian(xlim = c(0,length(dinucs)+1), ylim=c(mn-y.extra,mx+y.extra)), ncol = 1, align = 'v')
  
  #
  
  # method 1, using CPD conts per position
  PB=CpdPatternByCov_n_norm2(Bound_Box_inWGS_grT) # log2 cpds ratio at bound sites
  PUB=CpdPatternByCov_n_norm2(UBound_Box_inWGS_grT) # log2 cpds ratio at unbound sites
  new.p=plotcase_control.CpdPattern(PB, PUB, sheetName="New_NormPlotData_method1")
  
  
  #saveWorkbook(wb, f, overwrite = TRUE)  ## save worksheet to working directory
  
  combined.plot=plot_grid(g, new.p, ncol = 2 ) # combine plot of both methods, both plots should have similar pattern
  
  # save results in output dir
  motif_Data.Dir=paste0(outputDIR,'/',pat1M)
  if (dir.exists(motif_Data.Dir)) {
    unlink(motif_Data.Dir,  recursive = TRUE) 
    dir.create(motif_Data.Dir)
  }else{dir.create(motif_Data.Dir)}
  
  
  ggsave(file=paste0(motif_Data.Dir,'/',pat1M,'_',st,'_.png'), height = 7.5, width = 5,  g) #saves g
  
  ggsave(file=paste0(motif_Data.Dir,'/',pat1M,'_',st,'_new.png'), height = 4.5, width = 5,  new.p) #saves g
  
} 
