# Supplementary material for: Base-resolution UV footprinting by sequencing reveals distinctive damage signatures for DNA-binding proteins
Source: Nat Commun. 2023 May 11;14:2701. doi: 10.1038/s41467-023-38266-2 (PMC10175305; doi:10.1038/s41467-023-38266-2)
Supplement: Supplementary file 5 — Supplementary Software 1 [file 41467_2023_38266_MOESM5_ESM.zip › fastq_to_bed_cpd_pipeline/README]

# CPD-seq processing pipeline

This pipeline takes fastq files from CPD-seq experiments and generates CPD positions, along with some plots useful for quality control.

## Outline

The following tasks are performed, depending on settings:
- Alignment and PCR duplicate marking
- Subsampling (for PCR duplicate saturation analysis)
- CPD map creation (Positions saved as BED and RDS files, as well as in bigwig format)
- Shifting of circular genomes to allow mapping to the arbitrary default start/end point
- Quality control plots
	- Various dinucleotide frequency plots
	- PCR duplicate saturation
	- Mismatch in base 1 of read 1
	- CPDs vs GC content

## Requirements

The pipeline consists of R, python, and bash scripts, and relies on several packages and tools. The following packages and libraries are used:

- R
	- cowplot
	- doParallel
	- foreach
	- futile.logger
	- GenomicAlignments
	- GenomicRanges
	- ggseqlogo
	- gridExtra
	- pdftools
	- plyranges
	- RColorBrewer
	- Rsamtools
	- rtracklayer
	- stringi
	- tidyverse
	- yaml
- python3
	- pandas

A script for installing the R packages is availbale. This must be sourced from R, rather than run with Rscript, in order for installation into a local library to work.

Additionally, the following software should be available in the PATH:

- bowtie2
- samtools
- Picard (for MarkDuplicates) - the path to Picard is configured in the config file
- java (for Picard MarkDuplicates)

The pipeline is intended to be run on a Linux server.

### Required files

Apart from the fastq files to be analysed, the pipeline requires a fasta file for the genome to align to (must use the suffix .fa), as well as a BED file with the coordinates of the chromosomes/sequences dinucleotide frequency plots should be limited to (usually chr1-22, see template config file). For CPDseq experiments where only a portion of the genome is mapped, a BED file describing those regions can be provided to generate plots for those regions specifically - this is optional, but useful for such experiments (see template config file).

## Usage

The pipeline takes a yaml config file as an argument: run_cpd_pipeline.sh config.yaml. A template config file is available, annotated with explanations of the settings.

## Output

- CPD BED files. Each line represents a single CPD. Multiple identical lines indicate more than one CPD at that location. The CPD files are filtered in different ways:
	- `*_dedup_*`: PCR duplicates removed
	- `*_diPy_*`: non-dipyrimidine "CPDs" removed, leaving only TT, TC, CT, and CC positions
	- Both/neither of the two filters
- CPD RDS files. These contain the same data as the BED files, but as RDS files containing GenomicRanges objects in R.
- CPD bigwig files, to better show depth.
- Figures for quality control
	- Various dinucleotide frequency plots
	- PCR duplicate saturation
	- Mismatch in base 1 of read 1
	- CPDs vs GC content
- An RMarkdown report with the generated figures and brief explanations.
