# Supplementary material for: Base-resolution UV footprinting by sequencing reveals distinctive damage signatures for DNA-binding proteins
Source: Nat Commun. 2023 May 11;14:2701. doi: 10.1038/s41467-023-38266-2 (PMC10175305; doi:10.1038/s41467-023-38266-2)
Supplement: Supplementary file 5 — Supplementary Software 1 [file 41467_2023_38266_MOESM5_ESM.zip › fastq_to_bed_cpd_pipeline/template_config.yaml]

###################################
# Sample info
###################################
# All names of generated files will start with this. Change "CPDseqXX_" to "CPDseq1_" or any prefix. 
group_prefix: &group_prefix "CPDseqXX_"
# Sample names. This is the part of the fastq file name before the standard parts of the name.
# For example, from cpd_sample1_L001_R1_001.fastq.gz, it would be cpd_sample1
samples:
  - "sample1"
  - "sample2"
  

###################################
# Input/output directory paths
###################################
# Only the base_dir needs to be changed, unless specific directories for BED files etc are desired
# All directories can be set individually, but the "&anchor, !join" syntax lets us base the subdirectory names on base_dir
# For directories in /home, use /home/username instead of ~username, as one of the subscripts fails to evaluate ~ properly
# Include trailing slashes in directory names.
base_dir: &base_dir "/home/user/CPDseqXX_/"

fastq_dir: !join [*base_dir, "/data/fastq/"] # Change this to the directory where the fastq files are (removing the whole !join statement), if they are not in {base_dir}/data/fastq.

report_dir: &report_dir !join [*base_dir, "/reports/", "CPD_pipeline_report/"]
config_dir: !join [*report_dir, "/config/"]
log_dir: !join [*report_dir, "/logs/"]
CPD_rds_dir: !join [*base_dir, "/data/CPD_rds/"]
CPD_bed_dir: !join [*base_dir, "/data/CPD_bed/"]
CPD_bigwig_dir: !join [*base_dir, "/data/CPD_bigwig/"]
output_dir: !join [*base_dir, "/output/"]
fig_dir: !join [*base_dir, "/figures/"]
bam_dir: !join [*base_dir, "/data/bam/"]
subsampled_bam_dir: !join [*base_dir, "/data/bam/subsampled/"]


###################################
# Region limitations
###################################
# Limit report plots to a certain region? For example, chrM for chrM-enriched CPD-seq. Use this to show dinucleotide frequency plots in a specific region, rather than the full genome.
limit_to_region: FALSE
region_limit_name: "chrM" # Name of region to display in region-limited plots
region_limit_bed_path: "path/to/bed/file/" # Path to bed file for region limitation


###################################
# Shift circular DNA
###################################
# Should additional files be created with a different start coordinate in circular DNA?
# CPD mapping at the arbitrary start/end point in circular DNA can be improved by moving the start/end to another part of the sequence.
# CPDs can then be properly mapped to the previous arbitrary start/end point. This is only recommended if that region around the start/end point is of particular interest.
# Note that the new shifted coordinates will have to be taken into account when analysing the resulting BED files
# The start/end point is shifted downstream, in relation to the plus strand.
# Example: The sequence AACCGGTT with a shift_circular_DNA_bp of 2 will become CCGGTTAA. 
shift_circular_DNA: FALSE
shift_circular_DNA_manual_value: FALSE # If FALSE, splits halfway. If TRUE, uses value in shift_circular_DNA_bp. Either way, the number of bases shifted will be indicated in the file name.
shift_circular_DNA_bp: 1234
shift_chr: 'chrM' # Name of sequence in fasta file that should be shifted. Typically chrM or a vector name.


###################################
# Subsampling
###################################
# Subsample BAM files to see if we get PCR duplicate saturation.
subsampling: TRUE
# Note that the amount of digits in R strings will depend on the value with the highest amount (e.g. 0.1, 0.25 will be converted to 0.10, 0.25). Stick to the same amount of digits, e.g. 0.10, 0.25. Also, must be supplied as strings.
subsampling_levels:
  - "0.01"
  - "0.10"
  - "0.25"
  - "0.50"


###################################
# Multi-threading
###################################
alignment_cores: 28
create_CPDs_cores: 5 # May be RAM-intensive, so don't set too high
subsampling_cores: 28


###################################
# Alignment
###################################
paired_end_alignment: TRUE # TRUE for paired-end, FALSE for single-read
# This is the part of the fastq file name after the sample part, but before ".fastq.gz". Usually "_L001_R1_001" or "_R1_001"
R1: "_L001_R1_001" 
R2: "_L001_R2_001"
# Reference genome to align to. Should be the path to the directory + the base of the filename.
# So, for "/home/user/hg38/hg38.fa", put "/home/user/hg38/hg38"
ref_genome: "/path/to/reference/genome/hg38"
# Path to picard for duplicate marking.
picard_path: "/home/user/bin/picard.jar"


###################################
# Dinucleotide frequency plots
###################################
# Used for limiting the whole-genome dinuc freqs in the report to e.g. chr1-22.
# This is done so that dinuc frequency plots are only based on DNA with the same number of copies (so not chrM or sex chromosomes), to avoid incorrect normalisation.
wg_dinuc_bed: "/path/to/bed/file/for/same/ploidy/sequences"
wg_region_name: "chr1-22" # The name used to indicate the limitation region in plots


###################################
# Script run toggles
###################################
# Toggles to run the different parts of the pipeline. Can be useful if one wants to regenerate the report without realigning, for instance.
run_toggles:
  align: TRUE
  alignment_stats: TRUE
  subsample_bams: TRUE
  make_CPDs: TRUE
  dedup_saturation: TRUE
  dinuc_freqs: TRUE
  CPDs_vs_GC_content: TRUE
  R1_b1_mismatch: TRUE
  make_report: TRUE
