# Supplementary material for: Base-resolution UV footprinting by sequencing reveals distinctive damage signatures for DNA-binding proteins
Source: Nat Commun. 2023 May 11;14:2701. doi: 10.1038/s41467-023-38266-2 (PMC10175305; doi:10.1038/s41467-023-38266-2)
Supplement: Supplementary file 5 — Supplementary Software 1 [file 41467_2023_38266_MOESM5_ESM.zip › fastq_to_bed_cpd_pipeline/code/run_CPD_pipeline.sh]

#!/bin/bash

# ARGS
# 1: Config path

path=$(realpath "$0")
dir=$(dirname "$path")

Rscript "$dir"'/subscripts/run_CPD_pipeline.R' "$1" "$dir"'/' 
