# Supplementary material for: Base-resolution UV footprinting by sequencing reveals distinctive damage signatures for DNA-binding proteins
Source: Nat Commun. 2023 May 11;14:2701. doi: 10.1038/s41467-023-38266-2 (PMC10175305; doi:10.1038/s41467-023-38266-2)
Supplement: Supplementary file 5 — Supplementary Software 1 [file 41467_2023_38266_MOESM5_ESM.zip › fastq_to_bed_cpd_pipeline/code/install_R_packages.R]

# Source the contents of this script in R (or just copy/paste and run it in R) to install dependencies.
# The script can't just be run from the shell, because then R won't want to install libraries locally when it can't write to the global library path.

install.packages("cowplot")
install.packages("doParallel")
install.packages("foreach")
install.packages("futile.logger")
install.packages("gridExtra")
install.packages("pdftools")
install.packages("RColorBrewer")
install.packages("stringi")
install.packages("tidyverse")
install.packages("yaml")
install.packages("ggseqlogo")

install.packages("BiocManager")
BiocManager::install("GenomicAlignments")
BiocManager::install("GenomicRanges")
BiocManager::install("Rsamtools")
BiocManager::install("rtracklayer")
BiocManager::install("plyranges")
