# Supplementary material for: Base-resolution UV footprinting by sequencing reveals distinctive damage signatures for DNA-binding proteins
Source: Nat Commun. 2023 May 11;14:2701. doi: 10.1038/s41467-023-38266-2 (PMC10175305; doi:10.1038/s41467-023-38266-2)
Supplement: Supplementary file 5 — Supplementary Software 1 [file 41467_2023_38266_MOESM5_ESM.zip › fastq_to_bed_cpd_pipeline/code/subscripts/create_CPDs.R]

#################################################################
# Create CPD GRanges objects from BAM files, and make BED files.
# Arg 1: YAML config file
# Arg 2: (optional) index of sample in config file. Useful for
#   running in parallel for samples in the same config file.


suppressMessages({
  library(plyranges)
  library(GenomicAlignments)
  library(GenomicRanges)
  library(rtracklayer)
  library(yaml)
  library(futile.logger)
  library(tidyverse)
  library(doParallel)
  library(foreach)
})

####################################
# Functions
####################################

# Create GRanges object from BAM file.
# bam_path - path to BAM file
# scanBamParam - Parameters to use to read BAM file, e.g.
#   flag0 <- scanBamFlag(isProperPair=TRUE, isFirstMateRead=TRUE)
#   param0 <- ScanBamParam(flag0)
#   I don't think this will work if both reads are imported.
# shift - Shift entire read by this value (positive values to shift toward 3' and vice versa)
# width - "full" reads entire read, integers reads a set number of bases from the start of the read.
bam2gr <- function(bam_path, scanBamParam, ref_genome_seqlengths, shift = 0, width = "full"){
  gr <- GenomicAlignments::readGAlignments(bam_path, use.names = FALSE, param = scanBamParam) %>% 
    as("GRanges") 
  if(width != "full") suppressWarnings(gr <- gr %>% GenomicRanges::resize(width))
  if(shift != 0){
    suppressWarnings(
      gr <- gr %>% 
        GenomicRanges::shift(
          case_when(
            as.character(GenomicRanges::strand(.)) == "+" ~ shift,
            as.character(GenomicRanges::strand(.)) == "-" ~ -shift
          )
        )
    )
  }
  seqlengths(gr) <- fasta.seqlengths(paste0(config$ref_genome, ".fa"))
  idx <- GenomicRanges:::get_out_of_bound_index(gr)
  if(length(idx) > 0) gr <- gr[-idx]
  return(gr)
}

write_bigwig <- function(diPy_CPDs, chrom_sizes_path, out_path){
  if(!file.exists(chrom_sizes_path)){
    flog.error("Chrom sizes file does not exists.")
    return()
  }
  if(!dir.exists(dirname(out_path))){
    flog.error("Bigwig directory does not exist.")
    return()
  }

  gr <- diPy_CPDs %>% 
    anchor_5p() %>% 
    mutate(width = 1) %>% 
    as_tibble() %>% 
    count(seqnames, start, end, strand, name = "score") %>% 
    as_granges()
  
  chrom_sizes.df <- read_tsv(chrom_sizes_path, col_names = FALSE)
  chrom_sizes <- chrom_sizes.df$X2
  names(chrom_sizes) <- chrom_sizes.df$X1
  chrom_sizes <- chrom_sizes[seqinfo(gr)@seqnames]
  
  seqlengths(gr) <- chrom_sizes
  
  export.bw(gr, out_path)
}

####################################
# Setup
####################################
args <- commandArgs(trailingOnly = TRUE)
config <- read_yaml(args[1], handlers = list(join = function(x){ paste0(x, collapse="") }))

if(file.exists(config$log_file)){
  flog.warn("Log file path already exists. Appending datetime to file name.")
  config$log_file <- paste0(tools::file_path_sans_ext(config$log_file), format(Sys.time(), "_%Y-%m-%d_%H.%M.%S"), ".log")
}
flog.appender(appender.file(config$log_file), name="record") %>% invisible()
flog.info(as.yaml(config), name="record")

####################################
# CPD creation
####################################
ref_genome_seqlengths <- fasta.seqlengths(paste0(config$ref_genome, ".fa"))
registerDoParallel(cores = ifelse(length(args) > 1, args[2], 1))
foreach(sample_i = 1:length(config$samples)) %dopar% {
  sample <- config$samples[sample_i]
  flog.info(paste0("Working with sample ", sample_i, "/", length(config$samples), ": ", sample))
  bam_path <- paste0(config$bam_dir, sample, config$bam_ending)

  # PCR duplicates remaining
  flog.info("  CPDs with PCR duplicates remaining")
  flog.info("    Getting CPDs from BAM file")
  if(config$paired_end_alignment){
    flag0 <- scanBamFlag(isProperPair=TRUE, isFirstMateRead=TRUE)
  } else {
    flag0 <- scanBamFlag()
  }
  param0 <- ScanBamParam(flag0)
  CPD <- bam2gr(bam_path = bam_path, scanBamParam = param0, ref_genome_seqlengths = ref_genome_seqlengths, shift = config$shift, width = 2)
  if(config$CPD_on_opposite_strand){
    strand(CPD) <- chartr("+-", "-+", strand(CPD))
  }
  CPD <- sortSeqlevels(CPD)
  CPD <- sort(CPD)
  saveRDS(CPD, paste0(config$out_dir, config$file_prefix, "CPDs_", sample, ".rds"))
  flog.info("    Getting only possible CPDs")
  CPD$dinuc <- getSeq(FaFile(paste0(config$ref_genome, ".fa")), CPD) # File ending must currently be .fa.
   
  possible_CPDs <- CPD[CPD$dinuc %in% c("TT", "TC", "CT", "CC")]
  saveRDS(possible_CPDs, paste0(config$out_dir, config$file_prefix, "diPy_CPDs_", sample, ".rds"))
  if(config$make_BED_files){
    flog.info("    Writing BED files")
    bed_path <- paste0(config$bed_dir, config$file_prefix, "CPDs_", sample, ".bed")
    export.bed(CPD, bed_path)
    system(paste('gzip -f', bed_path))
    
    bed_path <- paste0(config$bed_dir, config$file_prefix, "diPy_CPDs_", sample, ".bed")
    export.bed(possible_CPDs, bed_path)
    system(paste('gzip -f', bed_path))
  }
  if(config$make_bigwig_files){
    flog.info("    Writing bigwig files")
    bigwig_path <- paste0(config$CPD_bigwig_dir, "/", config$file_prefix, "diPy_CPDs_", sample, ".bw")
    write_bigwig(possible_CPDs, paste0(config$ref_genome, '.chrom.sizes'), bigwig_path)
  }
  
  # PCR duplicates removed
  flog.info("  CPDs with PCR duplicates removed")
  flog.info("    Getting CPDs from BAM file")
  if(config$paired_end_alignment){
    flag0 <- scanBamFlag(isProperPair=TRUE, isDuplicate=FALSE, isFirstMateRead=TRUE)
  } else {
    flag0 <- scanBamFlag(isDuplicate=FALSE)
  }
  param0 <- ScanBamParam(flag0)
  CPD <- bam2gr(bam_path = bam_path, scanBamParam = param0, ref_genome_seqlengths = ref_genome_seqlengths, shift = config$shift, width = 2)
  if(config$CPD_on_opposite_strand){
    strand(CPD) <- chartr("+-", "-+", strand(CPD))
  }
  CPD <- sortSeqlevels(CPD)
  CPD <- sort(CPD)
  saveRDS(CPD, paste0(config$out_dir, config$file_prefix, "CPDs_dedup_", sample, ".rds"))
  flog.info("    Getting only possible CPDs")
  CPD$dinuc <- getSeq(FaFile(paste0(config$ref_genome, ".fa")), CPD) # File ending must currently be .fa.
   
  possible_CPDs <- CPD[CPD$dinuc %in% c("TT", "TC", "CT", "CC")]
  saveRDS(possible_CPDs, paste0(config$out_dir, config$file_prefix, "diPy_CPDs_dedup_", sample, ".rds"))
  if(config$make_BED_files){
    flog.info("    Writing BED files")
    bed_path <- paste0(config$bed_dir, config$file_prefix, "CPDs_dedup_", sample, ".bed")
    export.bed(CPD, bed_path)
    system(paste('gzip -f', bed_path))

    bed_path <- paste0(config$bed_dir, config$file_prefix, "diPy_CPDs_dedup_", sample, ".bed")
    export.bed(possible_CPDs, bed_path)
    system(paste('gzip -f', bed_path))
  }
  if(config$make_bigwig_files){
    flog.info("    Writing bigwig files")
    bigwig_path <- paste0(config$CPD_bigwig_dir, "/", config$file_prefix, "diPy_CPDs_dedup_", sample, ".bw")
    write_bigwig(possible_CPDs, paste0(config$ref_genome, '.chrom.sizes'), bigwig_path)
  }
}

flog.info("Done!")
