# Supplementary material for: Base-resolution UV footprinting by sequencing reveals distinctive damage signatures for DNA-binding proteins
Source: Nat Commun. 2023 May 11;14:2701. doi: 10.1038/s41467-023-38266-2 (PMC10175305; doi:10.1038/s41467-023-38266-2)
Supplement: Supplementary file 5 — Supplementary Software 1 [file 41467_2023_38266_MOESM5_ESM.zip › fastq_to_bed_cpd_pipeline/code/subscripts/mark_duplicates.sh]

#!/bin/bash

# 1: bam file to mark duplicates in
# 2: picard path.

dir=$(dirname "$1")
filename=$(basename "$1")
filename_without_extension=${filename%.bam}

echo "  Marking duplicates in $1"
java -jar "$2" MarkDuplicates I="$1" O="$dir"/"$filename_without_extension"_markdup.bam M="$dir"/"$filename_without_extension""_mark_dup.txt" VALIDATION_STRINGENCY=LENIENT
mv "$dir"/"$filename_without_extension"_markdup.bam "$1"
