# Supplementary material for: Base-resolution UV footprinting by sequencing reveals distinctive damage signatures for DNA-binding proteins
Source: Nat Commun. 2023 May 11;14:2701. doi: 10.1038/s41467-023-38266-2 (PMC10175305; doi:10.1038/s41467-023-38266-2)
Supplement: Supplementary file 5 — Supplementary Software 1 [file 41467_2023_38266_MOESM5_ESM.zip › fastq_to_bed_cpd_pipeline/code/subscripts/make_alignment_files_from_fa.sh]

#!/bin/bash

# arg 1: Path to .fa file

cd $(dirname $1)
fasta_file=$(basename $1)
ref_name=${fasta_file%%.fa}

echo "Indexing fasta file"
samtools faidx $fasta_file

echo "Making BED file with chromosome coordinates"
cat "$fasta_file"'.fai' | awk '{printf ("%s\t0\t%s\t.\t0\t.\n", $1, $2)}' > "$ref_name"'.bed'

echo "Making chrom.sizes file"
cut -f1,2 "$fasta_file"'.fai' > "$ref_name"'.chrom.sizes'

echo "Generating Bowtie alignment files"
bowtie2-build $fasta_file $ref_name
