# Supplementary material for: Base-resolution UV footprinting by sequencing reveals distinctive damage signatures for DNA-binding proteins
Source: Nat Commun. 2023 May 11;14:2701. doi: 10.1038/s41467-023-38266-2 (PMC10175305; doi:10.1038/s41467-023-38266-2)
Supplement: Supplementary file 5 — Supplementary Software 1 [file 41467_2023_38266_MOESM5_ESM.zip › fastq_to_bed_cpd_pipeline/code/subscripts/R1_base1_mismatch.R]

suppressMessages({
  library(GenomicAlignments)
  library(GenomicRanges)
  library(Rsamtools)
  library(tidyverse)
  library(stringi)
  library(ggseqlogo)
  library(plyranges)
  library(yaml)
})

str_revcomp <- function(str){
  return(stri_reverse(chartr("TCGA", "AGCT", str)))
}

args <- commandArgs(trailingOnly = TRUE)
config <- read_yaml(args[1])

subsampled_for_R1_bam_dir <- paste0(config$bam_dir, "/subsampled_for_R1_mismatch")
system(paste("mkdir -p", config$fig_dir, subsampled_for_R1_bam_dir))
reads_to_analyse <- 10^6

if(config$paired_end_alignment){
  flag0 <- scanBamFlag(isProperPair=TRUE, isDuplicate=FALSE, isFirstMateRead=TRUE)
} else {
  flag0 <- scanBamFlag(isDuplicate=FALSE)
}
param0 <- ScanBamParam(flag0, what = c("seq"))

seqlengths <- fasta.seqlengths(paste0(config$ref_genome, ".fa")) # Needed for removing reads that are out of bounds

counts.df <- tibble()
b1wrong_seqs.df <- tibble()
for(sample_i in 1:length(config$samples)){
  sample <- config$samples[sample_i]
  bam_path <- paste0(config$bam_dir, sample, config$bam_ending)
  
  # Subsample to e.g. 10^6 reads if the bam file is big. We don't need hundreds of millions of reads, and readGAlignments is slow.
  no_of_reads <- system(paste("samtools view -c", bam_path), intern = TRUE) %>% as.integer()
  if(no_of_reads > reads_to_analyse){
    fraction <- reads_to_analyse / no_of_reads
    fraction_string <- format(round(fraction, 7), nsmall = 7)
    new_bam_path <- paste0(subsampled_for_R1_bam_dir, "/", sample, "_subsampled_for_R1_mismatch", config$bam_ending)
    system(paste("samtools view -s", fraction_string, "-b", bam_path, ">", new_bam_path))
  } else {
    new_bam_path <- bam_path
  }
  
  gr <- GenomicAlignments::readGAlignments(new_bam_path, use.names = FALSE, param = param0) %>%
    as_granges() %>% 
    filter(str_detect(cigar, "^\\d+M$")) # Remove reads with insertions to avoid complications
  seqlengths(gr) <- seqlengths # Needed for removing reads that are out of bounds
  
  # Remove anything that will be out of bounds before getting the sequence. Shouldn't be anything, since we haven't shifted the reads like for CPDs
  idx <- GenomicRanges:::get_out_of_bound_index(gr)
  if(length(idx) > 0) gr <- gr[-idx]
  
  # Get sequence
  gr <- gr %>% 
    mutate(genome_seq = as.character(getSeq(FaFile(paste0(config$ref_genome, ".fa")), .)),
           seq = ifelse(strand == "+", seq, str_revcomp(seq)))
  
  # Set only b1 wrong status
  gr <- gr %>%
    mutate(b1wrong = (str_sub(seq, 1, 1) != str_sub(genome_seq, 1, 1) & str_sub(seq, 2) == str_sub(genome_seq, 2))) # only base 1 wrong
  
  # Calculate the amount of reads with b1 (only) wrong, and the rest
  counts.df <- gr %>% 
    as_tibble() %>% 
    count(b1wrong) %>% 
    mutate(sample = sample) %>% 
    bind_rows(counts.df)
  
  # Keep all sequences of reads with b1 (only) wrong
  b1wrong_seqs.df <- gr %>%
    filter(b1wrong) %>% 
    as_tibble() %>% 
    select(b1wrong, genome_seq, seq) %>% 
    dplyr::rename(genome = genome_seq, read = seq) %>% 
    pivot_longer(c(genome, read), values_to = "seq", names_to = "seq_source") %>% 
    mutate(seq = str_sub(seq, 1, 10)) %>% 
    filter(nchar(seq) == 10) %>% 
    mutate(sample = sample) %>% 
    bind_rows(b1wrong_seqs.df)
}

# Delete the subsampled bam files
system(paste("rm -r", subsampled_for_R1_bam_dir))

#############################################
# base 1 mismatch percentage plot
#############################################

counts.df %>% 
  group_by(sample) %>% 
  mutate(total = sum(n)) %>% 
  mutate(percent = n/total) %>% 
  mutate(label = scales::percent(percent)) %>% 
  mutate(label_pos = cumsum(percent) - percent/2) %>% 
  ggplot(aes(x="", y=percent, fill= factor(b1wrong, levels = c(TRUE, FALSE)))) + # Factor levels need to be opposite order of cumsum calculation
  geom_col(width = 1) +
  facet_wrap(~sample, ncol = 3) +
  coord_polar("y", start = 0, direction = -1) +
  geom_text(aes(x = 1, y = label_pos, label = label)) +
  labs(fill = "Base 1 wrong on R1") +
  ggtitle("% of reads with base 1 mismatch")
  theme_void()

ggsave(paste0(config$fig_dir, "/", config$group_prefix, "read1_base1_wrong_percentage.pdf"), width = 10, height = 10/4*ceiling(length(config$samples)/3 ), limitsize = FALSE)


#############################################
# ggseqlogo plot
#############################################

facet_names <- b1wrong_seqs.df %>%
  select(sample, seq_source) %>%
  unique() %>%
  arrange(sample, seq_source) %>%
  mutate(name = paste0(seq_source, ": ", sample)) %>% 
  pull(name)
b1wrong_seqs.df <- b1wrong_seqs.df %>% mutate(facet_name = paste0(seq_source, ": ", sample))

# Randomise order before subsampling with head
rows <- sample(nrow(b1wrong_seqs.df))
b1wrong_seqs.df <- b1wrong_seqs.df[rows, ]

seq_list <- lapply(facet_names,
       function(x) b1wrong_seqs.df %>%
         filter(facet_name == x) %>% 
         do(head(., n = 10000)) %>% # Just use a limited number so that ggseqlogo won't be too slow. head() works even if there are fewer read than then the desired amount
         pull(seq) %>% 
         c())  
names(seq_list) <- facet_names

ggseqlogo(seq_list, ncol = 2, seq_type = "dna") +
  ggtitle("Read 1 base 1 mismatch seqlogo")


ggsave(paste0(config$fig_dir, "/", config$group_prefix, "read1_base1_wrong_seqlogo.pdf"), width = 7, height = 2*length(config$samples), limitsize = FALSE)
