# Supplementary material for: Base-resolution UV footprinting by sequencing reveals distinctive damage signatures for DNA-binding proteins
Source: Nat Commun. 2023 May 11;14:2701. doi: 10.1038/s41467-023-38266-2 (PMC10175305; doi:10.1038/s41467-023-38266-2)
Supplement: Supplementary file 5 — Supplementary Software 1 [file 41467_2023_38266_MOESM5_ESM.zip › fastq_to_bed_cpd_pipeline/code/subscripts/subsample_bam_parallel_wrapper.sh]

#!/bin/bash

# Arguments
#
# -f files to subsample. Space-separated with quotation marks.
# -s subsampling levels. Space-separated with quotation marks.
# -j number of cores for subsampling with parallel
# -o output directory
# -p path to Picard
#
# Example:
# subsample_bam_parallel_wrapper.sh -f "file1.bam file2.bam" -s "0.25 0.50 0.75" -j 10 -o subsampled -p bin/picard.jar

while getopts ":f:s:j:o:p:" opt
   do
     case $opt in
        f ) files=$OPTARG;;
		s ) sub=$OPTARG;;
		j ) cores=$OPTARG;;
		o ) outdir=$OPTARG;;
		p ) picard=$OPTARG;;

     esac
done

script_dir=$(dirname $0)

# parallel run of subsample_bam (WITHOUT PICARD MARKDUPLICATES). Subsample, sort, index.
parallel -j "$cores" "$script_dir"/subsample_bam.sh {1} {2} "$outdir" ::: ${files[@]} ::: ${sub[@]}

# Run mark_duplicates without parallel, since it's multithreaded anyway.
for file in $files;do
	filename=$(basename "$file")
	filename_without_extension=${filename%.bam}
	for subsamp in $sub;do
		"$script_dir"/mark_duplicates.sh "$outdir"/"$filename_without_extension"_ss_"$subsamp".bam "$picard"
	done   
done
