# Supplementary material for: Base-resolution UV footprinting by sequencing reveals distinctive damage signatures for DNA-binding proteins
Source: Nat Commun. 2023 May 11;14:2701. doi: 10.1038/s41467-023-38266-2 (PMC10175305; doi:10.1038/s41467-023-38266-2)
Supplement: Supplementary file 5 — Supplementary Software 1 [file 41467_2023_38266_MOESM5_ESM.zip › fastq_to_bed_cpd_pipeline/code/subscripts/run_CPD_pipeline.R]

suppressMessages({
  library(tidyverse)
  library(yaml)
  library(stringi)
})
  
# Write yaml file with subset of items, some renamed. This is used as the subscripts require yaml config files that differ from the main pipeline config file.
# config - the list returned by read_yaml()
# items - list of entries in config to keep. Set name to change the entry name, e.g. list("keep_this_name", "this_too", new_name = "change_this_one")
# new_items - named list to  add values to written config that are not in the pipeline config (e.g. make_bed_files=TRUE to create_CPDs).
# path - save new yaml here.
write_sub_yaml <- function(config, items, new_items=list(), path){
  new_config <- list()
  for(i in 1:length(items)){
    new_config[i] <- config[names(config) %in% items[i]]
    if(length(names(items)) > 0 && names(items)[i] != ""){
      names(new_config)[i] <- names(items)[i]
    } else {
      names(new_config)[i] <- items[i]
    }
  }
  
  if(!is.null(names(new_items))){
    for(i in 1:length(new_items)){
      if(names(new_items)[i] != ""){
        new_config <- c(new_config, new_items[i])
        names(new_config)[length(new_config)] <- names(new_items)[i]
      }
    }
  }
  
  new_config %>% write_yaml(path)
}

# Check if bowtie2 alignment files and other things we use are present for a reference genome .fa file. Used to check if we need to generate them.
genome_files_present <- function(ref_genome){
  suffix <- c('.fa', '.fa.fai', '.chrom.sizes', '.1.bt2', '.2.bt2', '.3.bt2', '.4.bt2', '.rev.1.bt2', '.rev.2.bt2')
  all(sapply(paste0(ref_genome, suffix), file.exists))
}


args <- commandArgs(trailingOnly = TRUE)
# Read yaml with !join handler. Usage in yaml: !join [*an_anchor, "a_string"]
config <- read_yaml(args[1], handlers = list(join = function(x){ paste0(x, collapse = "")}))

# mkdir all directories here
script_base_dir <- args[2]
tmp_dir <- paste0(config$report_dir, "/tmp_", stri_rand_strings(1,20))
system(paste("mkdir -p", config$report_dir, config$log_dir, config$config_dir, config$CPD_rds_dir, config$CPD_bed_dir, config$CPD_bigwig_dir, config$bam_dir, config$fig_dir, config$output_dir, tmp_dir))

# Set script paths
config$script_paths <- list(
  prep_genome_files = "subscripts/make_alignment_files_from_fa.sh",
  shift_circular_DNA = "subscripts/shift_circular_dna.py",
  align = "subscripts/align.sh",
  alignment_stats ="subscripts/alignment_stats/alignment_stats.sh",
  region_subset_alignment_stats ="subscripts/alignment_stats/region_subset_alignment_stats.sh",
  create_CPDs ="subscripts/create_CPDs.R",
  dinuc_freqs ="subscripts/dinuc_freqs.R",
  CPDs_vs_GC_content = "subscripts/GC_enrichment_analysis.R",
  R1_b1_mismatch = "subscripts/R1_base1_mismatch.R",
  subsample_bam ="subscripts/subsample_bam.sh",
  mark_duplicates ="subscripts/mark_duplicates.sh",
  subsample_bam_wrapper ="subscripts/subsample_bam_parallel_wrapper.sh",
  plot_subsampled_dedup_depth ="subscripts/plot_subsampled_dedup_depth.R",
  report_script ="subscripts/CPD_pipeline_report.Rmd"
)
config$script_paths <- lapply(config$script_paths, function(x) paste0(script_base_dir, "/", x))


#####################################
# Prepare genome files (Bowtie2 indices etc.)
#####################################
if(!genome_files_present(config$ref_genome)){
  system(paste(config$script_paths$prep_genome_files, paste0(config$ref_genome, '.fa')))
}


#####################################
# Shifted circular DNA prep
#####################################
if(config$shift_circular_DNA){
  shifted_circ_dna_sub_dir <- '/shifted_circular_dna/'
  # Manually supplied shift position, or else at halfway
  if(config$shift_circular_DNA_manual_value){
    shift_circ_dna_bp <- config$shift_circular_DNA_bp
  } else {
    circ_dna_size <- read_tsv(paste0(config$ref_genome, '.fa.fai'), col_names=FALSE) %>%
      filter(X1 == config$shift_chr) %>%
      pull(X2)
    shift_circ_dna_bp <- floor(circ_dna_size / 2)
  }
  
  shift_suffix <- paste0('_shifted_', config$shift_chr, '_', shift_circ_dna_bp)
  
  shifted_genome_dir <- paste0(dirname(config$ref_genome), shifted_circ_dna_sub_dir)
  shifted_ref_genome <- paste0(shifted_genome_dir, '/', basename(config$ref_genome), shift_suffix)
  
  if(!genome_files_present(shifted_ref_genome)){
      system(paste('mkdir -p', shifted_genome_dir))
      system(paste('cp', paste0(config$ref_genome, '.fa'), paste0(shifted_ref_genome, '.fa')))
      system(paste('cp', paste0(config$ref_genome, '.fa.fai'), paste0(shifted_ref_genome, '.fa.fai')))
      system(paste(config$script_paths$shift_circular_DNA, paste0(shifted_ref_genome, '.fa'), config$shift_chr, shift_circ_dna_bp))
      system(paste(config$script_paths$prep_genome_files, paste0(shifted_ref_genome, '.fa')))
  }
}


#####################################
# Alignment
#####################################
if(config$run_toggles$align){
  system(paste(config$script_paths$align,
               ifelse(config$paired_end_alignment, "--paired", "--single"),
               "--genome", config$ref_genome,
               "--fastqdir", config$fastq_dir,
               "--bamdir", config$bam_dir,
               "--R1", config$R1,
               ifelse(config$paired_end_alignment, paste("--R2", config$R2), ""),
               "--picard", config$picard_path,
               "--cores", config$alignment_cores,
               paste(config$samples,
               collapse= " ")))
  
  if(config$shift_circular_DNA){
    system(paste(config$script_paths$align,
                 ifelse(config$paired_end_alignment, "--paired", "--single"),
                 "--genome", shifted_ref_genome,
                 "--fastqdir", config$fastq_dir,
                 "--bamdir", paste0(config$bam_dir, shifted_circ_dna_sub_dir),
                 "--R1", config$R1,
                 ifelse(config$paired_end_alignment, paste("--R2", config$R2), ""),
                 "--picard", config$picard_path,
                 "--cores", config$alignment_cores,
                 "--suffix", shift_suffix, 
                 paste(config$samples,
                       collapse= " ")))
  }
}


#####################################
# Alignments stats
#####################################
if(config$run_toggles$alignment_stats){
  system(paste(config$script_paths$alignment_stats, config$output_dir, config$fig_dir, paste0(config$group_prefix, "alignments_stats"), paste0(config$bam_dir, config$samples, ".bam", collapse = " ")))
  if(config$limit_to_region){
    # Some of the plots don't make sense after region subsetting. Consider removing them. Example: % mapped reads. If we first filter by reads mapping to a region, this makes no sense.
    system(paste(config$script_paths$region_subset_alignment_stats, config$output_dir, config$fig_dir, paste0(config$group_prefix, "alignments_stats_", config$region_limit_name), config$region_limit_bed_path, paste0(config$bam_dir, config$samples, ".bam", collapse = " ")))
  }
}


#####################################
# Subsample bams
#####################################
if(config$run_toggles$subsample_bams){
  if(config$subsampling){
    # The subsample wrapper script takes bam paths separated by spaces and enclosed by quotations marks
    # (e.g. "1.bam 2.bam"), so we're constructing those strings here. Because of the need for enclosing
    # quotation marks, paths can't start with e.g. ~user, since that won't be parsed as /home/user
    bam_files <- paste0("\"", paste0(config$bam_dir, "/", config$samples, ".bam", collapse = " "), "\"")
    subsampling_levels <- paste0("\"", paste0(config$subsampling_levels, collapse = " "), "\"")
  
    system(paste(config$script_paths$subsample_bam_wrapper,
                 "-f", bam_files,
                 "-s", subsampling_levels,
                 "-j", config$subsampling_cores,
                 "-o", config$subsampled_bam_dir,
                 "-p", config$picard_path
                 ))
  }
}


#####################################
# Make CPDs
#####################################
if(config$run_toggles$make_CPDs){

  # Set CPD on opposite strand to TRUE if nothing is mentioned in the config.
  CPD_on_opposite_strand <- ifelse(is.null(config$CPD_on_opposite_strand), TRUE, config$CPD_on_opposite_strand)
  
  new_config_path <- paste0(config$config_dir, config$group_prefix, "create_CPDs.yaml")
  config %>% write_sub_yaml(items=list(file_prefix = "group_prefix",
                                       "samples",
                                       out_dir = "CPD_rds_dir",
                                       bed_dir = "CPD_bed_dir",
                                       "CPD_bigwig_dir",
                                       "bam_dir",
                                       "paired_end_alignment",
                                       "ref_genome"),
                            new_items = list(bam_ending = ".bam",
                                             log_file = paste0(config$log_dir, config$group_prefix, "create_CPDs.log"),
                                             make_BED_files = TRUE,
                                             make_bigwig_files = TRUE,
                                             shift = -2,
                                             CPD_on_opposite_strand = CPD_on_opposite_strand),
                            path = new_config_path)
  system(paste("Rscript", config$script_paths$create_CPDs, new_config_path, config$create_CPDs_cores))
  
  if(config$subsampling){
    new_config_path <- paste0(config$config_dir, config$group_prefix, "create_CPDs_subsampling.yaml")
    ss_samples <- apply(expand.grid(config$samples, config$subsampling_levels), 1, paste, collapse="_ss_")
  
    config %>% write_sub_yaml(items=list(file_prefix = "group_prefix",
                                         out_dir = "CPD_rds_dir",
                                         bed_dir = "CPD_bed_dir",
                                         "CPD_bigwig_dir",
                                         "paired_end_alignment",
                                         "ref_genome"),
                              new_items = list(bam_ending = ".bam",
                                               bam_dir = config$subsampled_bam_dir,
                                               samples = ss_samples,
                                               log_file = paste0(config$log_dir, config$group_prefix, "create_CPDs_subsampling.log"),
                                               make_BED_files = FALSE,
                                               make_bigwig_files = FALSE,
                                               shift = -2,
                                               CPD_on_opposite_strand = CPD_on_opposite_strand),
                              path = new_config_path)
    system(paste("Rscript", config$script_paths$create_CPDs, new_config_path, config$create_CPDs_cores))
  
  }
  
  if(config$shift_circular_DNA){
    new_config_path <- paste0(config$config_dir, config$group_prefix, "create_CPDs_shifted_circular_DNA.yaml")
    shift_samples <- paste0(config$samples, shift_suffix)
    
    config %>% write_sub_yaml(items=list(file_prefix = "group_prefix",
                                         out_dir = "CPD_rds_dir",
                                         bed_dir = "CPD_bed_dir",
                                         "CPD_bigwig_dir",
                                         "paired_end_alignment"
                                         ),
                              new_items = list(bam_ending = ".bam",
                                               bam_dir = paste0(config$bam_dir, shifted_circ_dna_sub_dir),
                                               samples = shift_samples,
                                               log_file = paste0(config$log_dir, config$group_prefix, "create_CPDs_shifted_circular_DNA.log"),
                                               make_BED_files = TRUE,
                                               make_bigwig_files = TRUE,
                                               shift = -2,
                                               CPD_on_opposite_strand = CPD_on_opposite_strand,
                                               ref_genome = shifted_ref_genome),
                              path = new_config_path)
    system(paste("Rscript", config$script_paths$create_CPDs, new_config_path, config$create_CPDs_cores))
  }
}


#####################################
# Make dedup saturation plot
#####################################
if(config$run_toggles$dedup_saturation){
  if(config$subsampling){
    new_config_path <- paste0(config$config_dir, config$group_prefix, "plot_subsampled_dedup_depth.yaml")
    config %>% write_sub_yaml(items = list("group_prefix",
                                           "samples",
                                           "subsampling_levels",
                                           in_dir = "CPD_rds_dir",
                                           "fig_dir"),
                              path = new_config_path)
    system(paste("Rscript", config$script_paths$plot_subsampled_dedup_depth, new_config_path))
  }
}


#####################################
# Make dinuc plots
#####################################
if(config$run_toggles$dinuc_freqs){
  # Make whole-genome dinuc plot. Currently chr1-22. chrM excluded, since it the different depth messes with the results. X+Y excluded, since different gender cells will mess up the normalisation.
  new_config_path <- paste0(config$config_dir, config$group_prefix, "dinuc_freqs_wg.yaml")
  config %>% write_sub_yaml(items = list(file_prefix = "group_prefix",
                                         "samples",
                                         out_dir = "output_dir",
                                         in_dir = "CPD_rds_dir",
                                         region_file = "wg_dinuc_bed",
                                         region_name = "wg_region_name",
                                         "fig_dir",
                                         "ref_genome",
                                         "subsampling",
                                         "subsampling_levels"
                                         ),
                            new_items = list(create_merged_tsv = TRUE,
                                             limit_to_region = TRUE,
                                             merged_tsv_path = paste0(config$output_dir, config$group_prefix, "dinuc_freqs_", config$wg_region_name, ".tsv"),
                                             log_file = paste0(config$log_dir, config$group_prefix, "dinuc_freqs_", config$wg_region_name, ".log")
                                             ),
                            path = new_config_path)
  system(paste("Rscript", config$script_paths$dinuc_freqs, new_config_path))
  
  
  
  if(config$limit_to_region){
    new_config_path <- paste0(config$config_dir, config$group_prefix, "dinuc_freqs_region_limit.yaml")
    config %>% write_sub_yaml(items = list(file_prefix = "group_prefix",
                                           "samples",
                                           out_dir = "output_dir",
                                           in_dir = "CPD_rds_dir",
                                           region_file = "region_limit_bed_path",
                                           region_name = "region_limit_name",
                                           "fig_dir",
                                           "ref_genome",
                                           "subsampling",
                                           "subsampling_levels"
    ),
    new_items = list(create_merged_tsv = TRUE,
                     limit_to_region = TRUE,
                     merged_tsv_path = paste0(config$output_dir, config$group_prefix, "dinuc_freqs_", config$region_limit_name, ".tsv"),
                     log_file = paste0(config$log_dir, config$group_prefix, "dinuc_freqs_", config$region_limit_name, ".log")
    ),
    path = new_config_path)
    system(paste("Rscript", config$script_paths$dinuc_freqs, new_config_path))
  }
  
}


#####################################
# Analyse CPDs vs GC content
#####################################
if(config$run_toggles$CPDs_vs_GC_content){
  new_config_path <- paste0(config$config_dir, config$group_prefix, "CPDs_vs_GC_content.yaml")
  config %>% write_sub_yaml(items = list("group_prefix",
                                         "samples",
                                         "fig_dir",
                                         "output_dir",
                                         "CPD_rds_dir",
                                         "ref_genome",
                                         region_file = ifelse(config$limit_to_region, "region_limit_bed_path", "wg_dinuc_bed"), # Either region limit bed, or the same file used for wg in dinucfreqs.
                                         region_name = ifelse(config$limit_to_region, "region_limit_name", "wg_region_name")
                                         ),
                            new_items = list(CPD_basename = "diPy_CPDs_dedup_",
                                             CPD_dinuc_plot = "TC", # If this or binwidth are made configurable, change plot path command to report script as well below
                                             binwidth = 250), # See CPD_dinuc_plot above
                            path = new_config_path)
  system(paste("Rscript", config$script_paths$CPDs_vs_GC_content, new_config_path))
}


#####################################
# Analyse read 1 base 1 mismatch
#####################################
if(config$run_toggles$R1_b1_mismatch){
  new_config_path <- paste0(config$config_dir, config$group_prefix, "R1_base1_mismatch.yaml")
  config %>% write_sub_yaml(items = list("group_prefix",
                                         "samples",
                                         "fig_dir",
                                         "bam_dir",
                                         "ref_genome",
                                         "paired_end_alignment"),
                            new_items = list(bam_ending = ".bam"),
                            path = new_config_path)
  system(paste("Rscript", config$script_paths$R1_b1_mismatch, new_config_path))
}


#####################################
# Make report
#####################################
if(config$run_toggles$make_report){
  # Copy the .Rmd file to the reports directory before running, since the directory it's in will be used as a working directory,
  # and there's no guarantee that the user has write permissions to the original .Rmd directory.
  new_report_script_path <- paste0(config$report_dir, '/', basename(config$script_paths$report_script))
  system(paste('cp', config$script_paths$report_script, new_report_script_path))
  
  report_path <- paste0(config$report_dir, config$group_prefix, "CPD_pipeline_report.html")
  title <- paste0(config$group_prefix, "CPD_pipeline_report")
  
  region_name <- ifelse(config$limit_to_region, config$region_limit_name, config$wg_region_name) # This is either e.g. chr1-22 (for wg) or e.g. captureSeq_promoters (for region-limited)
  
  dinuc_freqs_table_path <- paste0(config$output_dir, config$group_prefix, "dinuc_freqs_", region_name,".tsv")
  
  dinuc_freqs_path <- paste0(config$fig_dir, config$group_prefix, "dinuc_CPD_distribution_", region_name, ".pdf")
  dinuc_freqs_facet_path <- paste0(config$fig_dir, config$group_prefix, "dinuc_CPD_distribution_sample_facet_", region_name, ".pdf")
  dipy_cc_freqs_path <- paste0(config$fig_dir, config$group_prefix, "diPy_CC_norm_CPD_distribution_", region_name, ".pdf")
  
  dinuc_freqs_ss_facet_with_dups_path <- paste0(config$fig_dir, config$group_prefix, "dinuc_CPD_distribution_with_dups_sample_facet_", region_name, ".pdf")
  dinuc_freqs_perc_dups_removed_path <- paste0(config$fig_dir, config$group_prefix, "dinuc_CPD_duplicate_removal_sample_facet_", region_name, ".pdf")
  
  
  if(config$subsampling){
    dedup_subsampling_path <- paste0(config$fig_dir, config$group_prefix, "CPD_dedup_saturation.pdf")
    dinuc_freqs_subsampling_facet_path <- paste0(config$fig_dir, config$group_prefix, "dinuc_CPD_distribution_sample_facet_with_subsampling_", region_name, ".pdf")
  } else {
    dedup_subsampling_path <- "not_supplied"
    dinuc_freqs_subsampling_facet_path <- "not_supplied"
  }
  

  # Supplying one dinuc freqs plot that's wg when limit_to_region==TRUE. This is used in the report as a comparison, so that we can see
  # if there is a difference in the dinuc_freqs in the limited region compared to the whole genome.
  dinuc_freqs_wg_facet_path <- ifelse(config$limit_to_region,
                                      paste0(config$fig_dir, config$group_prefix, "dinuc_CPD_distribution_sample_facet_", config$wg_region_name, ".pdf"),
                                      "not_supplied")
  
  
  CPDs_vs_GC_content_path <- paste0(config$fig_dir, "/", config$group_prefix, "GC_content_binned_CPDs_TC_binwidth_250_", region_name, ".pdf") # Change this if we make dinuc and binwidth configurable
  if(!file.exists(CPDs_vs_GC_content_path)){
    CPDs_vs_GC_content_path <- "not_supplied"
  }
  
  R1_b1_mismatch_percentage_path <- paste0(config$fig_dir, config$group_prefix, "read1_base1_wrong_percentage.pdf")
  R1_b1_mismatch_seqlogo_path <- paste0(config$fig_dir, config$group_prefix, "read1_base1_wrong_seqlogo.pdf")
  if(!file.exists(R1_b1_mismatch_percentage_path)){
    R1_b1_mismatch_percentage_path <- 'not_supplied'
  }
  if(!file.exists(R1_b1_mismatch_seqlogo_path)){
    R1_b1_mismatch_seqlogo_path <- 'not_supplied'
  }
  
  alignment_stats_path <- paste0(config$fig_dir, config$group_prefix, "alignments_stats.pdf")

  system(
    paste0(
      "Rscript -e \"rmarkdown::render('", new_report_script_path, "', ",
      "params=list(set_title = '", title, "', ",
      "paired_end_alignment = '", config$paired_end_alignment, "', ",
      "tmp_dir = '", tmp_dir, "', ",
      "dinuc_freqs_table = '", dinuc_freqs_table_path, "', ",
      "dinuc_freqs = '", dinuc_freqs_path, "', ",
      "dinuc_freqs_facet = '", dinuc_freqs_facet_path, "', ",
      "dinuc_freqs_subsampling_facet = '", dinuc_freqs_subsampling_facet_path, "', ",
      "dinuc_freqs_ss_facet_with_dups = '", dinuc_freqs_ss_facet_with_dups_path, "', ",
      "dinuc_freqs_perc_dups_removed = '", dinuc_freqs_perc_dups_removed_path, "', ",
      "dipy_cc_freqs = '", dipy_cc_freqs_path, "', ",
      "dinuc_freqs_wg_facet = '", dinuc_freqs_wg_facet_path, "', ",
      "wg_region_name = '", config$wg_region_name, "', ",
      "dedup_subsampling = '", dedup_subsampling_path, "', ",
      "gc_content = '", CPDs_vs_GC_content_path, "', ",
      "R1_b1_mismatch_percentage = '", R1_b1_mismatch_percentage_path, "', ",
      "R1_b1_mismatch_seqlogo = '", R1_b1_mismatch_seqlogo_path, "', ",
      "alignment_stats = '", alignment_stats_path, "', ",
      "region_name = '", ifelse(config$limit_to_region, config$region_limit_name, config$wg_region_name), "'), ",
      "output_file = '", report_path, "')\""
      )
    )
}


#####################################
# Cleanup
#####################################
system(paste("rm -rf", tmp_dir, config$subsampled_bam_dir))
