# Supplementary material for: Base-resolution UV footprinting by sequencing reveals distinctive damage signatures for DNA-binding proteins
Source: Nat Commun. 2023 May 11;14:2701. doi: 10.1038/s41467-023-38266-2 (PMC10175305; doi:10.1038/s41467-023-38266-2)
Supplement: Supplementary file 5 — Supplementary Software 1 [file 41467_2023_38266_MOESM5_ESM.zip › fastq_to_bed_cpd_pipeline/code/subscripts/shift_circular_dna.py]

#!/usr/bin/env python3

# Args #
# 1: chromosome .fa file (assumes .fa.fai file in same dir). OBS! The .fa file will be modified.
# 2: chromosome name to shift
# 3: How many bases to shift by

import sys
import math
import pandas as pd

# Read args
fa_path = sys.argv[1]
fai_path = fa_path + '.fai'
chrom_name = sys.argv[2]
split_point = int(sys.argv[3])

# Read position of chr in fai file
df = pd.read_table(fai_path, header=None, delimiter='\t')
df = df[df[0] == chrom_name]
start_pos = int(df[2])
chrom_length = int(df[1])
line_length = int(df[3])
char_length = chrom_length + math.ceil(chrom_length / line_length) - 1  # Skip last \n

# Get and shift chr sequence
f = open(fa_path, 'r+')
f.seek(start_pos)
chrom_str = f.read(char_length)
chrom_str = chrom_str.replace('\n', '')
shifted_chrom_str = chrom_str[split_point:] + chrom_str[:split_point]
shifted_chrom_str = '\n'.join([shifted_chrom_str[i:i + line_length] for i in range(0, len(shifted_chrom_str), line_length)])

# Replace chr seq with shifted seq
f.seek(start_pos)
f.write(shifted_chrom_str)
f.close()
