# Supplementary material for: Base-resolution UV footprinting by sequencing reveals distinctive damage signatures for DNA-binding proteins
Source: Nat Commun. 2023 May 11;14:2701. doi: 10.1038/s41467-023-38266-2 (PMC10175305; doi:10.1038/s41467-023-38266-2)
Supplement: Supplementary file 5 — Supplementary Software 1 [file 41467_2023_38266_MOESM5_ESM.zip › fastq_to_bed_cpd_pipeline/code/subscripts/GC_enrichment_analysis.R]

suppressPackageStartupMessages(library(tidyverse))
suppressPackageStartupMessages(library(plyranges))
suppressPackageStartupMessages(library(yaml))
suppressPackageStartupMessages(library(rtracklayer))
suppressPackageStartupMessages(library(Rsamtools))

args <- commandArgs(trailingOnly = TRUE)
config <- read_yaml(args[1])

cat("Tiling genome\n")
regions.gr <- import.bed(config$region_file) # Either full genome coordinates for wanted chroms, like chr1-22, or specific smaller regions, as a bed file

tiled_regions.gr <- regions.gr %>%
  tile(width = config$binwidth) %>% # The results is ceiling(width(regions.gr) / config$binwidth) number of evenly distributed tiles
  unlist() %>% 
  mutate(seq = getSeq(FaFile(paste0(config$ref_genome, ".fa")), .)) %>% 
  mutate(n = letterFrequency(.$seq, letters = c("C", "A", "G", "T", "N"))) %>%
  filter(n.N == 0) %>% 
  mutate(GC_content = (n.C + n.G) / (n.C + n.G + n.T + n.A)) %>% 
  mutate(bg = dinucleotideFrequency(.$seq) + dinucleotideFrequency(reverseComplement(.$seq))) %>% 
  select(GC_content, bg.TT, bg.TC, bg.CT, bg.CC)

df <- tibble(GC_content = character(), dinuc = character(), CPDs = integer(), CPD_locations = integer(), bg = integer(), sample = character())
for(sample_iter in config$samples){
  cat("Working with sample:", sample_iter, "\n")
  CPD_5_1bp <- readRDS(paste0(config$CPD_rds_dir, "/", config$group_prefix, config$CPD_basename, sample_iter, ".rds")) %>% 
    anchor_5p() %>% 
    mutate(width = 1) # We don't want to count a CPD in multiple windows.

  hits <- findOverlaps(CPD_5_1bp, tiled_regions.gr, ignore.strand = TRUE)
  CPD_dinuc_count.df <- tibble(dinuc = CPD_5_1bp[hits@from]$dinuc %>% as.character(), tiled_index = hits@to) %>% 
    count(tiled_index, dinuc) %>% 
    pivot_wider(names_from = "dinuc", values_from = "n") %>% 
    complete(tiled_index = 1:length(tiled_regions.gr)) %>% 
    replace_na(list(CC = 0, CT = 0, TC = 0, TT = 0)) %>% 
    arrange(tiled_index) %>% 
    select(-tiled_index)
  
  tmp <- tiled_regions.gr %>% 
    mutate(cpd = CPD_dinuc_count.df) %>% 
    as_tibble() %>% 
    mutate(bin = NA) %>% 
    mutate(bin = ifelse(is.na(bin) & GC_content < 0.25, "<25%", bin)) %>% 
    mutate(bin = ifelse(is.na(bin) & GC_content < 0.5, "25-50%", bin)) %>% 
    mutate(bin = ifelse(is.na(bin) & GC_content < 0.65, "50-65%", bin)) %>% 
    mutate(bin = ifelse(is.na(bin) & GC_content >= 0.65, ">65%", bin))
  tmp <- tmp %>% bind_rows(tmp %>% mutate(bin = "all"))
  
  df <- left_join(tmp %>%
              select(bin, TT = cpd.TT, TC = cpd.TC, CT = cpd.CT, CC = cpd.CC) %>%
              pivot_longer(c(TT, TC, CT, CC), names_to = "dinuc", values_to = "CPDs") %>%
              group_by(bin, dinuc) %>%
              summarise(CPD_locations = sum(sign(CPDs)), CPDs = sum(CPDs), .groups = 'drop'),
            tmp %>%
              select(bin, TT = bg.TT, TC = bg.TC, CT = bg.CT, CC = bg.CC) %>%
              pivot_longer(c(TT, TC, CT, CC), names_to = "dinuc", values_to = "bg") %>% 
              group_by(bin, dinuc) %>% 
              summarise(bg = sum(bg), .groups = 'drop'),
            by = c("bin", "dinuc")) %>%
    dplyr::rename(GC_content = bin) %>% 
    mutate(sample = sample_iter) %>% 
    bind_rows(df)
}

cat("Writing output\n")
df %>% write_tsv(paste0(config$output_dir, "/", config$group_prefix, "GC_content_binned_CPDs_binwidth_", config$binwidth, "_", config$region_name, ".tsv"))

p <- df %>%
  filter(dinuc == config$CPD_dinuc_plot) %>%
  group_by(GC_content, sample) %>%
  mutate(bgnorm_dinuc = CPDs / bg) %>%
  mutate(maxy = max(bgnorm_dinuc)) %>%
  ggplot(aes(x=factor(GC_content, levels = c("all", "<25%", "25-50%", "50-65%", ">65%")), y = bgnorm_dinuc, label = CPDs)) +
  geom_blank(aes(y = 1.20*maxy)) +
  geom_col(fill = "#1F77B4") +
  geom_text(vjust = -0.5) +
  facet_wrap(~sample, scales = "free_y", ncol = 4) +
  ylab("bg-norm CPDs") +
  ggtitle(paste0(str_replace(config$group_prefix, "_", ""), ": bg-norm CPDs (", config$CPD_dinuc_plot, ") vs GC content in ", config$region_name)) +
  theme(
    axis.text.x = element_text(angle = 90, vjust = 0.5, hjust = 1),
    axis.title.x = element_blank(),
    panel.background = element_blank()
    
  )

ggsave(paste0(config$fig_dir, "/", config$group_prefix, "GC_content_binned_CPDs_", config$CPD_dinuc_plot, "_binwidth_", config$binwidth, "_", config$region_name, ".pdf"), width = 15, height = 2 + 3*ceiling(length(unique(df$sample))/4))

cat("Done!\n")
