# Supplementary material for: Base-resolution UV footprinting by sequencing reveals distinctive damage signatures for DNA-binding proteins
Source: Nat Commun. 2023 May 11;14:2701. doi: 10.1038/s41467-023-38266-2 (PMC10175305; doi:10.1038/s41467-023-38266-2)
Supplement: Supplementary file 5 — Supplementary Software 1 [file 41467_2023_38266_MOESM5_ESM.zip › fastq_to_bed_cpd_pipeline/code/subscripts/CPD_pipeline_report.Rmd]

---
output:
  html_document:
    toc: true
    toc_float: true
code_folding: hide
params:
  set_title: "test title"
  paired_end_alignment: "not_supplied"
  tmp_dir: "not_supplied"
  dinuc_freqs: "not_supplied"
  dinuc_freqs_facet: "not_supplied"
  dinuc_freqs_subsampling_facet: "not_supplied"
  dinuc_freqs_ss_facet_with_dups: "not_supplied"
  dinuc_freqs_perc_dups_removed: "not_supplied"
  dipy_cc_freqs: "not_supplied"
  dinuc_freqs_wg_facet: "not_supplied"
  wg_region_name: "not_supplied"
  dinuc_freqs_in_region: "not_supplied"
  dinuc_freqs_in_region_facet: "not_supplied"
  dinuc_freqs_subsampling_in_region_facet: "not_supplied"
  dipy_cc_freqs_in_region: "not_supplied"
  region_name: "not_supplied"
  dedup_subsampling: "not_supplied"
  gc_content: "not_supplied"
  R1_b1_mismatch_percentage: "not_supplied"
  R1_b1_mismatch_seqlogo: "not_supplied"
  alignment_stats: "not_supplied"
  dinuc_freqs_table: "not_supplied"
---

---
title: `r params$set_title`
---

```{r echo = FALSE}
suppressMessages({
  library(tidyverse)
  library(pdftools)
  library(stringi)
})

if(params$tmp_dir == "not_supplied"){
  tmp_dir <- paste0("tmp_", stri_rand_strings(1,20))
} else {
  tmp_dir <- params$tmp_dir
}
system(paste("mkdir -p", tmp_dir))

# Helper function for making a png from a pdf, so that we can include it and get automatic figure sizing
make_png <- function(pdf, dir){
  png_path <- paste0(stri_rand_strings(1,20), ".png")
  new_png_path <- paste0(dir, "/", png_path)
  sink("/dev/null") # We don't want any output printed, or it will show in the report
  pdf_convert(pdf, filenames = png_path, dpi = 300) # This can't handle subdirectories, so we have to create it in wd and move it
  sink()
  system(paste("mv", png_path, new_png_path))
  return(new_png_path)
}
```


<!--
########################################
# Dinucleotide frequencies
########################################
-->


```{r out.width="100%", echo = FALSE, results ='asis'}
if(params$dinuc_freqs != "not_supplied"){
  cat('\n# Dinucleotide frequencies\n')
  cat('\n## ', params$region_name, '\n')
  cat("\nCPDs without PCR duplicates. With background and depth normalisation:\n\n")
  suppressWarnings(knitr::include_graphics(make_png(params$dinuc_freqs, tmp_dir)))
}
```

```{r out.width="100%", echo = FALSE, results ='asis'}
if(params$dinuc_freqs_facet != "not_supplied"){
  cat("\nWith only background normalisation:\n\n")
  suppressWarnings(knitr::include_graphics(make_png(params$dinuc_freqs_facet, tmp_dir)))
}
```

```{r out.width="70%", echo = FALSE, results ='asis'}
if(params$dipy_cc_freqs != "not_supplied"){
  cat("***")
  cat("\nDinucleotide frequencies nomalised to the CC value for easy comparison of CPD-forming dipyrimidines.\n\n")
  suppressWarnings(knitr::include_graphics(make_png(params$dipy_cc_freqs, tmp_dir)))
}
```

```{r out.width="70%", echo = FALSE, results ='asis'}
if(params$dinuc_freqs_subsampling_facet != "not_supplied"){
  cat("***")
  cat('\n### Duplicate saturation-related plots\n')
  cat("\nDinucleotide frequencies at subsampled sequencing depths. A change in the profile at different depths indicates saturation of duplicate marking.\n\n")
  suppressWarnings(knitr::include_graphics(make_png(params$dinuc_freqs_subsampling_facet, tmp_dir)))
}
```

```{r out.width="100%", echo = FALSE, results ='asis'}
if(params$dinuc_freqs_ss_facet_with_dups != "not_supplied"){
  cat("\nDinuc freqs without removing duplicates:\n\n")
  suppressWarnings(knitr::include_graphics(make_png(params$dinuc_freqs_ss_facet_with_dups, tmp_dir)))
}
```

```{r out.width="100%", echo = FALSE, results ='asis'}
if(params$dinuc_freqs_perc_dups_removed != "not_supplied"){
  cat("\nPercentage of reads removed as duplicates. If not flat, there is PCR duplicate marking saturation.\n\n")
  suppressWarnings(knitr::include_graphics(make_png(params$dinuc_freqs_perc_dups_removed, tmp_dir)))
}
```

```{r out.width="70%", echo = FALSE, results ='asis'}
if(params$dinuc_freqs_wg_facet != "not_supplied"){
  cat("***")
  cat('\n## ', params$wg_region_name, ': for comparison of dinuc freqs to the region-limited plot\n')
  cat("\nDinucleotide frequencies in the whole region that was used for alignment. This is meant to be compared to the region-limited version of the same plot above to see if the dinucleotide frequencies are different in that region.\n\n")
  suppressWarnings(knitr::include_graphics(make_png(params$dinuc_freqs_wg_facet, tmp_dir)))
}
```


<!--
########################################
# CPD counts
########################################
-->
```{r out.width="100%", echo = FALSE, results ='asis'}
if(params$dinuc_freqs_table != "not_supplied"){
  cat("***")
  cat('\n# CPD counts\n')
  cat("\nThe amount of identified CPDs without PCR duplicates\n\n")
}
```

```{r out.width="50%", fig.height=8, echo = FALSE, message = FALSE}
if(params$dinuc_freqs_table != "not_supplied"){
  df <- read_tsv(params$dinuc_freqs_table)
  
  diPy_CPDs <- df %>% 
    filter(dinuc %in% c("TT", "TC", "CT", "CC")) %>% 
    group_by(sample) %>% 
    summarise(dedup_diPy_CPDs = sum(count))
  
  tot_CPDs <- df %>% 
    dplyr::select(sample, dedup_all_dinuc_CPDs = tot_CPDs) %>% 
    unique()
  
  plot.df <- diPy_CPDs %>% 
    left_join(tot_CPDs)
  
  plot.df
  
  plot.df %>%
    ggplot(aes(x = sample, y = dedup_diPy_CPDs)) +
    geom_col() +
    theme(axis.text.x = element_text(angle = 90, vjust = 0.5, hjust=1))

}
```
```{r out.width="100%", echo = FALSE, message = FALSE}
if(params$dinuc_freqs_table != "not_supplied"){
  plot.df
}
```


<!--
########################################
# Dedup subsampling plot
########################################
-->

```{r out.width="100%", echo = FALSE, results ='asis'}
if(params$dedup_subsampling != "not_supplied"){
  cat("***")
  cat('\n# CPD dedup saturation\n')
  cat("\nCPD counts with vs without PCR duplicates at different subsampled sequencing depths to illustrate saturation.\n\n")
  suppressWarnings(knitr::include_graphics(make_png(params$dedup_subsampling, tmp_dir)))
}
```


<!--
########################################
# GC content plot
########################################
-->

```{r out.width="100%", echo = FALSE, results ='asis'}
if(params$gc_content != "not_supplied"){
  cat("***")
  cat('\n# CPDs vs GC content\n')
  cat('\n## ', params$region_name, '\n')
  cat("\nCPD counts in GC content-based bins, normalised by background dinucleotide counts. Shows GC bias.\n\n")
  suppressWarnings(knitr::include_graphics(make_png(params$gc_content, tmp_dir)))
}
```


<!--
########################################
# R1 b1 wrong plots
########################################
-->

```{r out.width="100%", echo = FALSE, results ='asis'}
if(params$R1_b1_mismatch_percentage != "not_supplied"){
  cat("***")
  cat('\n# Read 1 base 1 mismatch\n')
  cat("\nShows the percentage of reads (read 1) that have a mismatch at base 1 (only).\n\n" )
  suppressWarnings(knitr::include_graphics(make_png(params$R1_b1_mismatch_percentage, tmp_dir)))
}
```


```{r out.width="100%", echo = FALSE, results = 'asis'}
if(params$R1_b1_mismatch_seqlogo != "not_supplied"){
  cat("***")
  cat("\nLeft: GENOME seqlogo of positions where there are base 1 mismatch reads.\n")
  cat("\nRight: READ 1 seqlogo of positions where there are base 1 mismatch reads.\n")
  cat("\nCompare the difference.\n\n")
  suppressWarnings(knitr::include_graphics(make_png(params$R1_b1_mismatch_seqlogo, tmp_dir)))
}
```


<!--
########################################
# Alignment stats
########################################
-->

```{r out.width="100%", echo = FALSE, results ='asis'}
if(params$alignment_stats != "not_supplied"){
  alignment_mode <- ifelse(params$paired_end_alignment, "Paired-end alignment", "Single-read alignment")
  cat("***")
  cat('\n# Alignment stats (', alignment_mode, ')\n')
  cat("\nBasic alignment stats. Bowtie2 does not use passed/failed, so percentage failed reads is currently meaningless\n\n")
  suppressWarnings(knitr::include_graphics(make_png(params$alignment_stats, tmp_dir)))
}
```
