# Supplementary material for: Base-resolution UV footprinting by sequencing reveals distinctive damage signatures for DNA-binding proteins
Source: Nat Commun. 2023 May 11;14:2701. doi: 10.1038/s41467-023-38266-2 (PMC10175305; doi:10.1038/s41467-023-38266-2)
Supplement: Supplementary file 5 — Supplementary Software 1 [file 41467_2023_38266_MOESM5_ESM.zip › fastq_to_bed_cpd_pipeline/code/subscripts/align.sh]

#!/bin/bash
# Align with Bowtie (paired with both reads)
# Sort and index with samtools
# Mark duplicates with picard

# Path to picard
picard_path=$PICARD
cores=8
PARAMS=""
align_method="not_set"
bam_suffix=""
while (( "$#" )); do
  case "$1" in
    --paired)
    if [ "$align_method" != "not_set" ]; then
      echo "Error: Must only supply one alignment method" >&2
      exit 1
    else
      align_method="paired"
      shift
    fi
    ;;
    --single)
    if [ "$align_method" != "not_set" ]; then
      echo "Error: Must only supply one alignment method" >&2
      exit 1
    else
      align_method="single"
      shift
    fi
    ;;
    -b|--bamdir)
    if [ -n "$2" ] && [ ${2:0:1} != "-" ]; then
      bam_dir=$2
      shift 2
    else
      echo "Error: Argument for $1 is missing" >&2
      exit 1
    fi
    ;;
    -f|--fastqdir)
    if [ -n "$2" ] && [ ${2:0:1} != "-" ]; then
      fastq_dir=$2
      shift 2
    else
      echo "Error: Argument for $1 is missing" >&2
      exit 1
    fi
    ;;
    -g|--genome)
    if [ -n "$2" ] && [ ${2:0:1} != "-" ]; then
      ref_genome=$2
      shift 2
    else
      echo "Error: Argument for $1 is missing" >&2
      exit 1
    fi
    ;;
    -c|--cores)
    if [ -n "$2" ] && [ ${2:0:1} != "-" ]; then
      cores=$2
      shift 2
    else
      echo "Error: Argument for $1 is missing" >&2
      exit 1
    fi
    ;;
    -p|--picard)
    if [ -n "$2" ] && [ ${2:0:1} != "-" ]; then
      picard_path=$2
      shift 2
    else
      echo "Error: Argument for $1 is missing" >&2
      exit 1
    fi
    ;;
    --R1)
    if [ -n "$2" ] && [ ${2:0:1} != "-" ]; then
      R1=$2
      shift 2
    else
      echo "Error: Argument for $1 is missing" >&2
      exit 1
    fi
    ;;
    --R2)
    if [ -n "$2" ] && [ ${2:0:1} != "-" ]; then
      R2=$2
      shift 2
    else

      echo "Error: Argument for $1 is missing" >&2
      exit 1
    fi
    ;;
    --suffix)
    if [ -n "$2" ] && [ ${2:0:1} != "-" ]; then
      bam_suffix=$2
      shift 2
    else
      echo "Error: Argument for $1 is missing" >&2
      exit 1
    fi
    ;;
    -*|--*=) # unsupported flags
    echo "Error: Unsupported flag $1" >&2
    exit 1
    ;;
    *) # preserve positional arguments
    PARAMS="$PARAMS $1"
    shift
    ;;
  esac
done
# set positional arguments in their proper place
eval set -- "$PARAMS"

# Check if bowtie2 is in PATH
if which bowtie2 1>/dev/null; then
  bowtie2_path=$(which bowtie2)
  echo "Alignment will use this version of bowtie2: $bowtie2_path"
else
  echo "bowtie2 not found. Please install it and add to PATH."
  exit 1
fi


mkdir -p $bam_dir


for f in "$@"
do
	echo "Working with sample $f"
	R1_gzfilepath=$fastq_dir$f$R1'.fastq.gz'
	R2_gzfilepath=$fastq_dir$f$R2'.fastq.gz'

	##### Alignment #####

	# Align reads
  if [ "$align_method" == "paired" ]; then
  	echo "  Aligning reads - paired-end method"
  	bowtie2 -p $cores -x $ref_genome -1 $R1_gzfilepath -2 $R2_gzfilepath 2> $bam_dir$f$bam_suffix'_bowtie_output.txt' | samtools view -b -S - > $bam_dir$f$bam_suffix'.bam'
  elif [ "$align_method" == "single" ]; then
    echo "  Aligning reads - R1 only"
    bowtie2 -p $cores -x $ref_genome -U $R1_gzfilepath 2> $bam_dir$f$bam_suffix'_bowtie_output.txt' | samtools view -b -S - > $bam_dir$f$bam_suffix'.bam'
  else
    echo "Alignment method must be correctly supplied" >&2
    exit
  fi

	# Sort aligned reads
	echo "  Sorting reads"
	samtools sort $bam_dir$f$bam_suffix'.bam' > $bam_dir$f$bam_suffix'_sorted.bam'
	mv $bam_dir$f$bam_suffix'_sorted.bam' $bam_dir$f$bam_suffix'.bam'

	# Mark duplicates
	echo "  Marking duplicates"
	java -jar $picard_path MarkDuplicates I=$bam_dir$f$bam_suffix'.bam' O=tmp.bam M=$bam_dir$f$bam_suffix'_mark_dup.txt' VALIDATION_STRINGENCY=LENIENT
	mv tmp.bam $bam_dir$f$bam_suffix'.bam'

	# Index aligned reads
	echo "  Indexing reads"
	samtools index $bam_dir$f$bam_suffix'.bam'
done

echo "Done!"
