# Supplementary material for: Base-resolution UV footprinting by sequencing reveals distinctive damage signatures for DNA-binding proteins
Source: Nat Commun. 2023 May 11;14:2701. doi: 10.1038/s41467-023-38266-2 (PMC10175305; doi:10.1038/s41467-023-38266-2)
Supplement: Supplementary file 5 — Supplementary Software 1 [file 41467_2023_38266_MOESM5_ESM.zip › fastq_to_bed_cpd_pipeline/code/subscripts/dinuc_freqs.R]

suppressMessages({
  library(GenomicRanges)
  library(rtracklayer)
  library(Rsamtools)
  library(yaml)
  library(futile.logger)
  library(tidyverse)
  library(cowplot)
  library(RColorBrewer)
})
  
####################################
# Setup
####################################


args <- commandArgs(trailingOnly = TRUE)
config <- read_yaml(args[1], handlers = list(join = function(x){ paste0(x, collapse = "")}))

if(file.exists(config$log_file)){
  flog.warn("Log path already exists. Appending datetime to file name.")
  config$log_file <- paste0(tools::file_path_sans_ext(config$log_file), format(Sys.time(), "_%Y-%m-%d_%H:%M:%S"), ".log")
}
flog.appender(appender.file(config$log_file), name = "record")
flog.info(as.yaml(config), name = "record")


####################################
# Background frequencies
####################################
if(config$limit_to_region){
  regions <- import.bed(config$region_file)
  regions$seq <- getSeq(FaFile(paste0(config$ref_genome, ".fa")), regions)
  regions$dinuc_bg <- dinucleotideFrequency(regions$seq) + dinucleotideFrequency(reverseComplement(regions$seq))
  bg_freq <- regions$dinuc_bg %>%
    colSums() %>%
    tibble(dinuc = names(.), bg_freq = .)
} else{
  bg_freq <- read_tsv(config$bg_freq_path)
}


####################################
# Dinuc frequencies calculation
####################################

dinuc_names <- c("TT","TC","CT","CC","AT","AA","TA","AC","TG","GA","AG","GT","CA","GC","GG","CG")
region_suffix <- paste0("_", config$region_name)

dinuc_freq_all <- tibble(dinuc = character(), count = integer(), bg_freq = integer(), sample = character())
for(sample_i in 1:length(config$samples)){
  sample <- config$sample[sample_i]
  flog.info(paste0("Working with sample ", sample_i, "/", length(config$samples), ": ", sample))
  flog.info("  Getting dinucleotides.")
  CPD <- readRDS(paste0(config$in_dir, config$file_prefix, "CPDs_dedup_", sample, ".rds"))
  if(config$limit_to_region){
    CPD <- subsetByOverlaps(CPD, regions, type = "within")
  }
  CPD$dinuc <- getSeq(FaFile(paste0(config$ref_genome, ".fa")), CPD)
  dinuc_freq <- tibble(dinuc = CPD$dinuc %>% as.character()) %>% 
    group_by(dinuc) %>% 
    summarise(count = n()) %>% 
    left_join(bg_freq) %>% 
    mutate(sample = sample, tot_CPDs = length(CPD)) %>% 
    filter(grepl("^[ATCG]+$", dinuc))
  dinuc_freq_all <- rbind(dinuc_freq_all, dinuc_freq %>% mutate(sample = sample))
  
  write_tsv(dinuc_freq, paste0(config$out_dir, config$file_prefix, "dinuc_freq_", sample, region_suffix, ".tsv"))
}


# With dups
flog.info("Working with files without PCR duplicates removed.")
dinuc_freq_all_dups <- tibble(dinuc = character(), count = integer(), bg_freq = integer(), sample = character())
for(sample_i in 1:length(config$samples)){
  sample <- config$sample[sample_i]
  flog.info(paste0("Working with sample ", sample_i, "/", length(config$samples), ": ", sample))
  flog.info("  Getting dinucleotides.")
  CPD <- readRDS(paste0(config$in_dir, config$file_prefix, "CPDs_", sample, ".rds"))
  if(config$limit_to_region){
    CPD <- subsetByOverlaps(CPD, regions, type = "within")
  }
  CPD$dinuc <- getSeq(FaFile(paste0(config$ref_genome, ".fa")), CPD)
  dinuc_freq <- tibble(dinuc = CPD$dinuc %>% as.character()) %>% 
    group_by(dinuc) %>% 
    summarise(count = n()) %>% 
    left_join(bg_freq) %>% 
    mutate(sample = sample, tot_CPDs = length(CPD)) %>% 
    filter(grepl("^[ATCG]+$", dinuc))
  dinuc_freq_all_dups <- rbind(dinuc_freq_all_dups, dinuc_freq %>% mutate(sample = sample))
  
  write_tsv(dinuc_freq, paste0(config$out_dir, config$file_prefix, "dinuc_freq_with_dups_", sample, region_suffix, ".tsv"))
}


if(config$create_merged_tsv){
  write_tsv(dinuc_freq_all, config$merged_tsv_path)
  write_tsv(dinuc_freq_all_dups, config$merged_tsv_path %>% str_replace(".tsv", "with_dups.tsv")) # get a reasonable path to save to
}

if(config$subsampling){
  flog.info("Working with subsampled files.")
  dinuc_freq_all_ss <- tibble()
  for(sample_i in 1:length(config$samples)){
    sample <- config$samples[sample_i]
    for(ss_i in 1:length(config$subsampling_levels)){
      ss <- config$subsampling_levels[ss_i]
      
      sample_ss <- paste0(sample, "_ss_", ss)
      flog.info(paste0("Working with sample: ", sample_ss))
      
      flog.info("  Getting dinucleotides.")
      CPD <- readRDS(paste0(config$in_dir, config$file_prefix, "CPDs_dedup_", sample_ss, ".rds"))
      if(config$limit_to_region){
        CPD <- subsetByOverlaps(CPD, regions, type = "within")
      }
      CPD$dinuc <- getSeq(FaFile(paste0(config$ref_genome, ".fa")), CPD)
      dinuc_freq <- tibble(dinuc = CPD$dinuc %>% as.character()) %>% 
        group_by(dinuc) %>% 
        summarise(count = n()) %>% 
        left_join(bg_freq) %>% 
        mutate(sample = sample, tot_CPDs = length(CPD)) %>% 
        filter(grepl("^[ATCG]+$", dinuc))
      dinuc_freq_all_ss <- rbind(dinuc_freq_all_ss, dinuc_freq %>% mutate(sample = sample, subsampling = as.double(ss)))
      
    }
  }
  dinuc_freq_all_ss <- dinuc_freq_all_ss %>% bind_rows(dinuc_freq_all %>% mutate(subsampling = 1.0))
  
  write_tsv(dinuc_freq_all_ss, config$merged_tsv_path %>% str_replace(".tsv", "with_subsampling.tsv")) # get a reasonable path to save to
}


####################################
# Plotting
####################################

# Palette of larssonLab colours
palette <- c("#7F7F7F", "#C7C7C7", "#1F77B4", "#AEC7E8", "#17BECF", "#9EE4E5", "#FF7F0E", "#FFBB78", "#D62728", "#FF9896", "#9467BD", "#C59CCB", "#E377C2", "#F7B6D2", "#8C564B", "#C49C94", "#2CA02C", "#98DF8A", "#BCBD22", "#DBE18D", "#EDCC0F", "#FFEC00")
# Another 30-ish colours in case there are really many samples
palette <- c(palette, c("#F7FCF5", "#E5F5E0", "#C7E9C0", "#A1D99B", "#74C476", "#41AB5D", "#238B45", "#006D2C", "#00441B", "#F7FBFF", "#DEEBF7", "#C6DBEF", "#9ECAE1", "#6BAED6", "#4292C6", "#2171B5", "#08519C", "#08306B", "#FFF5F0", "#FEE0D2", "#FCBBA1", "#FC9272", "#FB6A4A", "#EF3B2C", "#CB181D", "#A50F15", "#67000D"))

# Plot with samples in different colours in one plot
p <- dinuc_freq_all %>%
  ggplot(aes(x = factor(dinuc, levels = dinuc_names),
             y = count / bg_freq / tot_CPDs,
             fill = factor(sample, levels = config$samples))) +
  geom_bar(stat = "identity", position = "dodge") +
  labs(y = "bg- and depth-normalised CPDs", x="") +
  guides(fill=guide_legend(title="Sample")) +
  scale_y_continuous(expand = c(0, 0)) +
  scale_fill_manual(values = palette)

ggsave(paste0(config$fig_dir, config$file_prefix, "dinuc_CPD_distribution", region_suffix, ".pdf"), p, width = 12, height = 6)

# Plot samples in facets
p <- dinuc_freq_all %>%
  ggplot(aes(x = factor(dinuc, levels = dinuc_names),
             y = count / bg_freq)) +
  geom_bar(stat = "identity") +
  labs(y = "bg-normalised CPDs", x="") +
  scale_y_continuous(expand = expand_scale(mult = c(0, 0.1))) +
  facet_wrap(~sample, scales = "free_y", ncol = 3)

ggsave(paste0(config$fig_dir, config$file_prefix, "dinuc_CPD_distribution_sample_facet", region_suffix, ".pdf"), p, width = 16, height = ceiling(length(config$samples) / 3) * 3 + 1)

diPy_norm <- dinuc_freq_all %>%
  filter(dinuc %in% c("TT", "TC", "CT", "CC")) %>% 
  mutate(bg_norm_CPDs = count / bg_freq)

p <- diPy_norm %>% 
  left_join(diPy_norm %>% filter(dinuc == "CC") %>% dplyr::select(sample, CC = bg_norm_CPDs), by = c("sample")) %>% 
  mutate(CC_bg_norm_CPDs = bg_norm_CPDs / CC) %>% 
  ggplot(aes(x = sample, y = CC_bg_norm_CPDs, fill = factor(dinuc, levels = c("TT", "TC", "CT", "CC")))) +
  geom_col(position = "dodge", width=0.8) +
  scale_fill_manual(values = c("#08519c", "#3182bd", "#6baed6", "#bdd7e7")) +
  xlab("") +
  ylab("bg-, then CC-normalised CPDs") +
  scale_y_continuous(expand = expansion(mult = c(0, 0.1))) +
  theme_cowplot(12) +
  theme(
    axis.ticks.x = element_blank(),
    axis.text.x = element_text(angle=90, hjust = 1, vjust = 0.5),
    legend.title = element_blank()
  )

ggsave(paste0(config$fig_dir, config$file_prefix, "diPy_CC_norm_CPD_distribution", region_suffix, ".pdf"), p, width = 2 + length(unique(diPy_norm$sample))/2, height = 3 + max(nchar(diPy_norm$sample))/10)

###########
# Plots with duplicates remaining
p <- dinuc_freq_all_dups %>%
  ggplot(aes(x = factor(dinuc, levels = dinuc_names),
             y = count / bg_freq)) +
  geom_bar(stat = "identity") +
  labs(y = "bg-normalised CPDs", x="") +
  scale_y_continuous(expand = expand_scale(mult = c(0, 0.1))) +
  facet_wrap(~sample, scales = "free_y", ncol = 3)

ggsave(paste0(config$fig_dir, config$file_prefix, "dinuc_CPD_distribution_with_dups_sample_facet", region_suffix, ".pdf"), p, width = 16, height = ceiling(length(config$samples) / 3) * 3 + 1)

p <- bind_rows(dinuc_freq_all %>% mutate(dups = "dups_removed"),
               dinuc_freq_all_dups %>% mutate(dups = "dups_remaining")) %>%
  select(dinuc, sample, dups, count) %>% 
  pivot_wider(names_from = dups, values_from = count) %>% 
  mutate(fraction_removed = 1 - dups_removed / dups_remaining) %>% 
  ggplot(aes(x = factor(dinuc, levels = dinuc_names),
             y = 100 * fraction_removed)) +
  geom_bar(stat = "identity") +
  labs(y = "% CPDs removed", x="") +
  scale_y_continuous(expand = expand_scale(mult = c(0, 0.1))) +
  facet_wrap(~sample, ncol = 3)
  
ggsave(paste0(config$fig_dir, config$file_prefix, "dinuc_CPD_duplicate_removal_sample_facet", region_suffix, ".pdf"), p, width = 16, height = ceiling(length(config$samples) / 3) * 3 + 1)


if(config$subsampling){
  hue_palette <- brewer.pal(n = length(config$subsampling_levels) + 2, name = "Oranges")[2:(length(config$subsampling_levels) + 2)]
  
  p <- dinuc_freq_all_ss %>%
    ggplot(aes(x = factor(dinuc, levels = dinuc_names),
               y = count / bg_freq / tot_CPDs,
               fill = as.character(subsampling))) +
    geom_col(position = "dodge") +
    labs(y = "bg- and depth-normalised CPDs", x="") +
    scale_y_continuous(expand = expand_scale(mult = c(0, 0.1))) +
    scale_fill_manual(values = hue_palette) +
    facet_wrap(~sample, scales = "free_y", ncol = 3) +
    theme_cowplot(12) +
    ggtitle("Subsampled dinucleotide frequencies") +
    theme(
      axis.ticks.x = element_blank(),
      axis.text.x = element_text(angle=90, hjust = 1, vjust = 0.5),
      legend.title = element_blank()
    )
  
  ggsave(paste0(config$fig_dir, config$file_prefix, "dinuc_CPD_distribution_sample_facet_with_subsampling", region_suffix, ".pdf"), p, width = 16, height = ceiling(length(config$samples) / 3) * 3 + 1)

}
