# Supplementary material for: Base-resolution UV footprinting by sequencing reveals distinctive damage signatures for DNA-binding proteins
Source: Nat Commun. 2023 May 11;14:2701. doi: 10.1038/s41467-023-38266-2 (PMC10175305; doi:10.1038/s41467-023-38266-2)
Supplement: Supplementary file 5 — Supplementary Software 1 [file 41467_2023_38266_MOESM5_ESM.zip › fastq_to_bed_cpd_pipeline/code/subscripts/plot_subsampled_dedup_depth.R]

suppressMessages({
  library(tidyverse)
  library(GenomicRanges)
  library(yaml)
})

args <- commandArgs(trailingOnly = TRUE)
config <- read_yaml(args[1])

df <- tibble(sample = character(), depth = integer(), dedup_count = integer())
for(sample_iter in config$samples){
  for(ss in config$subsampling_levels){
    CPD_count <- readRDS(paste0(config$in_dir, "/", config$group_prefix, "CPDs_", sample_iter, "_ss_", ss, ".rds")) %>% length()
    CPD_dedup_count <- readRDS(paste0(config$in_dir, "/", config$group_prefix, "CPDs_dedup_", sample_iter, "_ss_", ss, ".rds")) %>% length()
    
    df <- df %>% bind_rows(tibble(sample = sample_iter, depth = CPD_count, dedup_count = CPD_dedup_count))
  }
  CPD_count <- readRDS(paste0(config$in_dir, "/", config$group_prefix, "CPDs_", sample_iter, ".rds")) %>% length()
  CPD_dedup_count <- readRDS(paste0(config$in_dir, "/", config$group_prefix, "CPDs_dedup_", sample_iter, ".rds")) %>% length()
  df <- df %>% bind_rows(tibble(sample = sample_iter, depth = CPD_count, dedup_count = CPD_dedup_count))
}

max_vals <- df %>% 
  group_by(sample) %>% 
  summarise(depth = max(depth), dedup_count = max(depth))

p <- df %>%
  ggplot(aes(x = depth, y = dedup_count)) +
  geom_abline(intercept = 0, slope = 1, color="red", linetype="dashed") +
  geom_point() +
  facet_wrap(~sample, scale = "free", ncol=3) +
  geom_blank(data = max_vals) +
  expand_limits(x = 0, y = 0) +
  xlab("CPD count (all dinucs)") +
  ylab("Dedup CPD count (all dinucs)") +
  ggtitle("Subsampled dedup count")

ggsave(paste0(config$fig_dir, config$group_prefix, "CPD_dedup_saturation.pdf"), width = 10, height = ceiling(length(config$samples) / 3) * 3)
