# Supplementary material for: Base-resolution UV footprinting by sequencing reveals distinctive damage signatures for DNA-binding proteins
Source: Nat Commun. 2023 May 11;14:2701. doi: 10.1038/s41467-023-38266-2 (PMC10175305; doi:10.1038/s41467-023-38266-2)
Supplement: Supplementary file 5 — Supplementary Software 1 [file 41467_2023_38266_MOESM5_ESM.zip › fastq_to_bed_cpd_pipeline/code/subscripts/subsample_bam.sh]

#!/bin/bash

# 1: bam file to subsample
# 2: subsampling degree (e.g. 0.25)
# 3: output dir
# 4: picard path. Duplicates won't be marked if this isn't supplied. Skipping it is useful if we want to run this script in parallel, but not markduplictes, which already uses many threads.

filename=$(basename "$1")
filename_without_extension=${filename%.bam}
filename_subsampled="$filename_without_extension""_ss_""$2"

mkdir -p "$3"

echo "Working with file: $1"

if [ -z "$4" ]
then
	echo "  OBS! Picard path not supplied, so MarkDuplicates won't be run as part of subsample_bam.sh. Make sure it's run separately for the duplicate info to be correct."
fi

# Subsample bam
echo "  Subsampling bam"
samtools view -s "$2" -b "$1" > "$3"/"$filename_subsampled"".bam"

# Sort reads
echo "  Sorting reads"
samtools sort "$3"/"$filename_subsampled"".bam" > "$3"/"$filename_subsampled""_sorted.bam"
mv "$3"/"$filename_subsampled""_sorted.bam" "$3"/"$filename_subsampled"".bam"

# Mark duplicates
# 
if [ ! -z "$4" ]
then
	echo "  Marking duplicates"
	java -jar "$4" MarkDuplicates I="$3"/"$filename_subsampled"".bam" O="$3"/"$filename_subsampled""markdup.bam" M="$3"/"$filename_subsampled""_mark_dup.txt" VALIDATION_STRINGENCY=LENIENT
	mv "$3"/"$filename_subsampled""markdup.bam" "$3"/"$filename_subsampled"".bam"
fi

# Index
echo "  Indexing reads"
samtools index "$3"/"$filename_subsampled"".bam"
