# Supplementary material for: Base-resolution UV footprinting by sequencing reveals distinctive damage signatures for DNA-binding proteins
Source: Nat Commun. 2023 May 11;14:2701. doi: 10.1038/s41467-023-38266-2 (PMC10175305; doi:10.1038/s41467-023-38266-2)
Supplement: Supplementary file 5 — Supplementary Software 1 [file 41467_2023_38266_MOESM5_ESM.zip › fastq_to_bed_cpd_pipeline/code/subscripts/alignment_stats/region_subset_alignment_stats.sh]

#!/bin/bash
# ARGS
# 1: Directory to store concatenated flagstat file in
# 2: Directory to store figure in
# 3: Naming base of flagstat file and figure
# 4: Bed file with regions to subset to
# 5+: Bam files to process

script_dir="$( cd "$( dirname "${BASH_SOURCE[0]}" )" >/dev/null 2>&1 && pwd )"
alignment_stats_path=$script_dir"/alignment_stats.sh"

bam_paths=( "${@:5}" )
filenames=( "${bam_paths[@]##*/}" )

random_str=$(head /dev/urandom | tr -dc A-Za-z0-9 | head -c 13 ;)
tmp_dir=$1"/tmp_"$random_str"/"
mkdir -p $1 $2 $tmp_dir

# Temporarily save region-limited bam files in tmp dir
parallel "samtools view -b -L $4 {1} > $tmp_dir/{2}" ::: ${bam_paths[@]} :::+ ${filenames[@]}

# Prepare aguments for alignment_stats.sh - remove bed file and change to region-limited bam paths
args=( "${@:1:3}" )
new_bam_paths=("${filenames[@]/#/$tmp_dir}")
args=( "${args[@]}" "${new_bam_paths[@]}" )

$alignment_stats_path ${args[@]}

rm $tmp_dir*
rmdir $tmp_dir
