# Supplementary material for: Base-resolution UV footprinting by sequencing reveals distinctive damage signatures for DNA-binding proteins
Source: Nat Commun. 2023 May 11;14:2701. doi: 10.1038/s41467-023-38266-2 (PMC10175305; doi:10.1038/s41467-023-38266-2)
Supplement: Supplementary file 5 — Supplementary Software 1 [file 41467_2023_38266_MOESM5_ESM.zip › fastq_to_bed_cpd_pipeline/code/subscripts/alignment_stats/tablify_flagstat.py]

import sys
import re
from collections import OrderedDict


# flagstat has one thing per line, documented here (search for flagstat):
# http://www.htslib.org/doc/samtools.html
flagstat_regexes = {
    'total': r"(\d+) \+ (\d+) in total \(QC-passed reads \+ QC-failed reads\)",
    'secondary': r"(\d+) \+ (\d+) secondary",
    'supplementary': r"(\d+) \+ (\d+) supplementary",
    'duplicates': r"(\d+) \+ (\d+) duplicates",
    'mapped': r"(\d+) \+ (\d+) mapped \((.+):(.+)\)",
    'paired in sequencing': r"(\d+) \+ (\d+) paired in sequencing",
    'read1': r"(\d+) \+ (\d+) read1",
    'read2': r"(\d+) \+ (\d+) read2",
    'properly paired': r"(\d+) \+ (\d+) properly paired \((.+):(.+)\)",
    'with itself and mate mapped': r"(\d+) \+ (\d+) with itself and mate mapped",
    'singletons': r"(\d+) \+ (\d+) singletons \((.+):(.+)\)",
    'with mate mapped to a different chr': r"(\d+) \+ (\d+) with mate mapped to a different chr",
    'with mate mapped to a different chr (mapQ >= 5)': r"(\d+) \+ (\d+) with mate mapped to a different chr \(mapQ>=5\)",
}


def parse_single_report(file_obj):
    """
    Take a filename, parse the data assuming it's a flagstat file
    Returns a dictionary {'lineName_pass' : value, 'lineName_fail' : value}
    """
    parsed_data = OrderedDict()

    re_groups = ['passed', 'failed', 'passed_pct', 'failed_pct']
    for k, r in flagstat_regexes.items():
        r_search = re.search(r, file_obj, re.MULTILINE)
        if r_search:
            for i, j in enumerate(re_groups):
                try:
                    key = "{}_{}".format(k, j)
                    val = r_search.group(i + 1).strip('% ')
                    parsed_data[key] = float(val) if ('.' in val) else int(val)
                except IndexError:
                    pass  # Not all regexes have percentages
                except ValueError:
                    parsed_data[key] = float('nan')
    # Work out the total read count
    try:
        parsed_data['flagstat_total'] = parsed_data['total_passed'] + parsed_data['total_failed']
    except KeyError:
        pass
    return parsed_data


def main():
    with open(sys.argv[1]) as f:
        contents = f.read()
    result = parse_single_report(contents)
    print("\t".join(result.keys()))
    my_list = list()
    for key, value in result.items():
        my_list.append(str(value))
    print("\t".join(my_list))


if __name__ == "__main__":
    main()
