# Supplementary material for: Base-resolution UV footprinting by sequencing reveals distinctive damage signatures for DNA-binding proteins
Source: Nat Commun. 2023 May 11;14:2701. doi: 10.1038/s41467-023-38266-2 (PMC10175305; doi:10.1038/s41467-023-38266-2)
Supplement: Supplementary file 5 — Supplementary Software 1 [file 41467_2023_38266_MOESM5_ESM.zip › fastq_to_bed_cpd_pipeline/code/subscripts/alignment_stats/plot_alignment_stats.R]

# ARGS
# 1: Flagstat out dir
# 2: tmp dir with individual flagstat files
# 3: Figure out dir
# 4: Naming base of flagstat/figure files

suppressMessages({
  library(tidyverse)
  library(cowplot)
  library(gridExtra)
})
  
args <- commandArgs(trailingOnly=TRUE)

files <- list.files(args[2])
for(i in 1:length(files)){
  tmp <- read_tsv(paste0(args[2], files[i])) %>% 
    mutate(sample = files[i])
  if(i == 1){
    df <- tmp
  } else{
    df <- rbind(df, tmp) 
  }
}

write_tsv(df, paste0(args[1], "/", args[4], ".tsv"))

##################
#### Plotting ####
##################
tick_font_size <- 5

p1 <- df %>% ggplot(aes(x = sample, y = flagstat_total)) +
  geom_bar(stat = "identity") +
  labs(y = "Total reads", x = "") +
  ggtitle("Total reads") +
  scale_y_continuous(expand = c(0, 0)) +
  theme(
    text = element_text(family="Helvetica"),
    plot.title = element_text(size=10),
    axis.text.x = element_text(angle = 90, hjust = 1, vjust = 0.5, size=tick_font_size, margin = margin(t = 0.5, b = 0)),
    axis.text.y = element_text(size=tick_font_size, margin=margin(r=0.5)),
    axis.title.x = element_text(size=0,margin=margin(t=0, r=0, b=0, l=0)),
    axis.title.y = element_text(size=tick_font_size, margin=margin(t=0, r=3, b=0, l=0)),
    axis.line.x = element_line(size=0.2),
    axis.line.y = element_line(size=0.2),
    axis.ticks = element_line(size=0.2),
    axis.ticks.length=unit(0.5, "mm")
  )

p2 <- df %>% ggplot(aes(x = sample, y = 100 * duplicates_passed / total_passed)) +
  geom_bar(stat = "identity") +
  labs(y = "% passed reads that are duplicates", x = "") +
  ggtitle("Percentage duplicate reads") +
  scale_y_continuous(limits = c(0, 100), expand = c(0, 0)) +
  theme(
    text = element_text(family="Helvetica"),
    plot.title = element_text(size=10),
    axis.text.x = element_text(angle = 90, hjust = 1, vjust = 0.5, size=tick_font_size, margin = margin(t = 0.5, b = 0)),
    axis.text.y = element_text(size=tick_font_size, margin=margin(r=0.5)),
    axis.title.x = element_text(size=0,margin=margin(t=0, r=0, b=0, l=0)),
    axis.title.y = element_text(size=tick_font_size, margin=margin(t=0, r=3, b=0, l=0)),
    axis.line.x = element_line(size=0.2),
    axis.line.y = element_line(size=0.2),
    axis.ticks = element_line(size=0.2),
    axis.ticks.length=unit(0.5, "mm")
  )

p3 <- df %>% ggplot(aes(x = sample, y = total_failed * 100 / (total_passed + total_failed))) +
  geom_bar(stat = "identity") +
  labs(y = "% failed total reads", x = "") +
  ggtitle("Percentage failed reads") +
  scale_y_continuous(limits = c(0, 100), expand = c(0, 0)) +
  theme(
    text = element_text(family="Helvetica"),
    plot.title = element_text(size=10),
    axis.text.x = element_text(angle = 90, hjust = 1, vjust = 0.5, size=tick_font_size, margin = margin(t = 0.5, b = 0)),
    axis.text.y = element_text(size=tick_font_size, margin=margin(r=0.5)),
    axis.title.x = element_text(size=0,margin=margin(t=0, r=0, b=0, l=0)),
    axis.title.y = element_text(size=tick_font_size, margin=margin(t=0, r=3, b=0, l=0)),
    axis.line.x = element_line(size=0.2),
    axis.line.y = element_line(size=0.2),
    axis.ticks = element_line(size=0.2),
    axis.ticks.length=unit(0.5, "mm")
)

p4 <- df %>% ggplot(aes(x = sample, y = mapped_passed_pct)) +
  geom_bar(stat = "identity") +
  labs(y = "% passed reads mapped", x = "") +
  ggtitle("Percentage mapped reads") +
  scale_y_continuous(limits = c(0, 100), expand = c(0, 0)) +
  theme(
    text = element_text(family="Helvetica"),
    plot.title = element_text(size=10),
    axis.text.x = element_text(angle = 90, hjust = 1, vjust = 0.5, size=tick_font_size, margin = margin(t = 0.5, b = 0)),
    axis.text.y = element_text(size=tick_font_size, margin=margin(r=0.5)),
    axis.title.x = element_text(size=0,margin=margin(t=0, r=0, b=0, l=0)),
    axis.title.y = element_text(size=tick_font_size, margin=margin(t=0, r=3, b=0, l=0)),
    axis.line.x = element_line(size=0.2),
    axis.line.y = element_line(size=0.2),
    axis.ticks = element_line(size=0.2),
    axis.ticks.length=unit(0.5, "mm")
  )

p5 <- df %>% ggplot(aes(x = sample, y = `properly paired_passed_pct`)) +
  geom_bar(stat = "identity") +
  labs(y = "% passed reads properly paired", x = "") +
  ggtitle("Percentage properly paired reads") +
  scale_y_continuous(limits = c(0, 100), expand = c(0, 0)) +
  theme(
    text = element_text(family="Helvetica"),
    plot.title = element_text(size=10),
    axis.text.x = element_text(angle = 90, hjust = 1, vjust = 0.5, size=tick_font_size, margin = margin(t = 0.5, b = 0)),
    axis.text.y = element_text(size=tick_font_size, margin=margin(r=0.5)),
    axis.title.x = element_text(size=0,margin=margin(t=0, r=0, b=0, l=0)),
    axis.title.y = element_text(size=tick_font_size, margin=margin(t=0, r=3, b=0, l=0)),
    axis.line.x = element_line(size=0.2),
    axis.line.y = element_line(size=0.2),
    axis.ticks = element_line(size=0.2),
    axis.ticks.length=unit(0.5, "mm")
  )

g <- grid.arrange(p1, p2, p3, p4, p5, ncol = 3)


ggsave(filename = paste0(args[3], "/", args[4], ".pdf"), plot = g, width = max(nrow(df)/10, 3)*3, height = 7)
