# Supplementary material for: Base-resolution UV footprinting by sequencing reveals distinctive damage signatures for DNA-binding proteins
Source: Nat Commun. 2023 May 11;14:2701. doi: 10.1038/s41467-023-38266-2 (PMC10175305; doi:10.1038/s41467-023-38266-2)
Supplement: Supplementary file 5 — Supplementary Software 1 [file 41467_2023_38266_MOESM5_ESM.zip › fastq_to_bed_cpd_pipeline/code/subscripts/alignment_stats/alignment_stats.sh]

#!/bin/bash
# ARGS
# 1: Directory to store concatenated flagstat file in
# 2: Directory to store figure in
# 3: Naming base of flagstat file and figure
# 4+: Bam files to process

script_dir="$( cd "$( dirname "${BASH_SOURCE[0]}" )" >/dev/null 2>&1 && pwd )"
tablify_flagstat_path=$script_dir"/tablify_flagstat.py"
plot_alignment_stats_path=$script_dir"/plot_alignment_stats.R"

bam_paths=( "${@:4}" )
y=( "${bam_paths[@]%.bam}" )
filenames=( "${y[@]##*/}" )

random_str=$(head /dev/urandom | tr -dc A-Za-z0-9 | head -c 13 ;)
tmp_dir=$1"/tmp_"$random_str"/"
mkdir -p $1 $2 $tmp_dir

parallel python3 "$tablify_flagstat_path <(samtools flagstat {1}) > $tmp_dir/{2}" ::: ${bam_paths[@]} :::+ ${filenames[@]}

# Pass flagstat out dir, tmp dir, figure out dir, and naming base of flagstat/figure to the R script
Rscript $plot_alignment_stats_path $1 $tmp_dir $2 $3

rm $tmp_dir*
rmdir $tmp_dir
