# Supplementary material for: Base-resolution UV footprinting by sequencing reveals distinctive damage signatures for DNA-binding proteins
Source: Nat Commun. 2023 May 11;14:2701. doi: 10.1038/s41467-023-38266-2 (PMC10175305; doi:10.1038/s41467-023-38266-2)
Supplement: Supplementary file 5 — Supplementary Software 1 [file 41467_2023_38266_MOESM5_ESM.zip › MATLAB/promoterannotation_sre.bed]

chr5	137800744	137800766	SRE	Schwachtgen 2006
chr5	137800782	137800789	SRE	Schwachtgen 2005
chr5	137800789	137800834	SRE	Schwachtgen 2004
chr5	137801057	137801067	SRE	Schwachtgen 2002
chr5	137801067	137801084	SRE	Schwachtgen 2001
