# Supplementary material for: Base-resolution UV footprinting by sequencing reveals distinctive damage signatures for DNA-binding proteins
Source: Nat Commun. 2023 May 11;14:2701. doi: 10.1038/s41467-023-38266-2 (PMC10175305; doi:10.1038/s41467-023-38266-2)
Supplement: Supplementary file 5 — Supplementary Software 1 [file 41467_2023_38266_MOESM5_ESM.zip › MATLAB/draw_sequence.m]

% sequence -----
s = upper(region.seq{i_region});
for i = 1:length(range)
   if dipy_fw(i_range(i))
      text(x+i, y, s(i_range(i)),'HorizontalAlignment','center','FontWeight','bold');
   else
      text(x+i, y, s(i_range(i)),'HorizontalAlignment','center');
   end
   if dipy_rv(i_range(i))
       text(x+i, y-1.1, seqrcomplement(s(i_range(i))),'HorizontalAlignment','center','FontWeight','bold');
   else
       text(x+i, y-1.1, seqrcomplement(s(i_range(i))),'HorizontalAlignment','center');
   end
end
% draw TSS, positions
text(x+1,y+1.5,num2str(range(1)),'HorizontalAlignment','center');
text(x+length(range),y+1.5,num2str(range(end)),'HorizontalAlignment','center');
