# Supplementary material for: Base-resolution UV footprinting by sequencing reveals distinctive damage signatures for DNA-binding proteins
Source: Nat Commun. 2023 May 11;14:2701. doi: 10.1038/s41467-023-38266-2 (PMC10175305; doi:10.1038/s41467-023-38266-2)
Supplement: Supplementary file 5 — Supplementary Software 1 [file 41467_2023_38266_MOESM5_ESM.zip › MATLAB/load_process_cpd_bed.m]

%% load and process CPD data
clear cpd;

% all CPDs - e.g. for making dinucleotide plots

cpd.filename{1} = 'data/KE12/KE12_CPDs_dedup_KE12_un_UV_1_S3.bed';
cpd.name{1} = 'Untreated 1';
cpd.filename{2} = 'data/KE12/KE12_CPDs_dedup_KE12_un_UV_2_S12.bed';
cpd.name{2} = 'Untreated 2';
cpd.filename{3} = 'data/KE12/KE12_CPDs_dedup_KE12_un_UV_3_S21.bed';
cpd.name{3} = 'Untreated 3';

cpd.filename{4} = 'data/KE12/KE12_CPDs_dedup_KE12_starved_UV_1_S6.bed';
cpd.name{4} = 'Starved 1';
cpd.filename{5} = 'data/KE12/KE12_CPDs_dedup_KE12_starved_UV_2_S15.bed';
cpd.name{5} = 'Starved 2';
cpd.filename{6} = 'data/KE12/KE12_CPDs_dedup_KE12_starved_UV_3_S24.bed';
cpd.name{6} = 'Starved 3';

cpd.filename{7} = 'data/KE12/KE12_CPDs_dedup_KE12_stim_UV_1_S9.bed';
cpd.name{7} = 'Stimulated 1';
cpd.filename{8} = 'data/KE12/KE12_CPDs_dedup_KE12_stim_UV_2_S18.bed';
cpd.name{8} = 'Stimulated 2';
cpd.filename{9} = 'data/KE12/KE12_CPDs_dedup_KE12_stim_UV_3_S27.bed';
cpd.name{9} = 'Stimulated 3';

cpd.filename{10} = 'data/KE12/KE12_CPDs_dedup_KE12_un_naked_1_S2.bed';
cpd.name{10} = 'Untreated naked 1';
cpd.filename{11} = 'data/KE12/KE12_CPDs_dedup_KE12_un_naked_2_S11.bed';
cpd.name{11} = 'Untreated naked 2';
cpd.filename{12} = 'data/KE12/KE12_CPDs_dedup_KE12_un_naked_3_S20.bed';
cpd.name{12} = 'Untreated naked 3';

cpd.filename{13} = 'data/KE12/KE12_CPDs_dedup_KE12_starved_naked_1_S5.bed';
cpd.name{13} = 'Starved naked 1';
cpd.filename{14} = 'data/KE12/KE12_CPDs_dedup_KE12_starved_naked_2_S14.bed';
cpd.name{14} = 'Starved naked 2';
cpd.filename{15} = 'data/KE12/KE12_CPDs_dedup_KE12_starved_naked_3_S23.bed';
cpd.name{15} = 'Starved naked 3';

cpd.filename{16} = 'data/KE12/KE12_CPDs_dedup_KE12_stim_naked_1_S8.bed';
cpd.name{16} = 'Stimulated naked 1';
cpd.filename{17} = 'data/KE12/KE12_CPDs_dedup_KE12_stim_naked_2_S17.bed';
cpd.name{17} = 'Stimulated naked 2';
cpd.filename{18} = 'data/KE12/KE12_CPDs_dedup_KE12_stim_naked_3_S26.bed';
cpd.name{18} = 'Stimulated naked 3';

cpd.filename{19} = 'data/KE12/KE12_CPDs_dedup_KE12_un_control_1_S1.bed';
cpd.name{19} = 'Untreated no UV 1';
cpd.filename{20} = 'data/KE12/KE12_CPDs_dedup_KE12_un_control_2_S10.bed';
cpd.name{20} = 'Untreated no UV 2';
cpd.filename{21} = 'data/KE12/KE12_CPDs_dedup_KE12_un_control_3_S19.bed';
cpd.name{21} = 'Untreated no UV 3';


% Elliot el al. 200M whole-genome data

cpd.filename{22} = 'data/KE7_KE9/UV_cell.bed';
cpd.name{22} = 'Genome-wide cellular';
cpd.filename{23} = 'data/KE7_KE9/UV_naked.bed';
cpd.name{23} = 'Genome-wide naked';
cpd.filename{24} = 'data/KE7_KE9/ctrl.bed';
cpd.name{24} = 'Genome-wide no UV';

for i = 1:length(cpd.filename)
    % load CPD data
    fprintf('Loading file %d...\n', i);
    [d.chr d.pos1 d.pos2 d.dot d.zero d.str] = textread(cpd.filename{i}, '%s%d%d%s%d%s', 'delimiter', '\t');
    d.chr = strrep(d.chr, 'chr', '');
    d.pos1 = d.pos1 + 1; % 1 needs to be added to pos1
    % map onto regions before loading next dataset
    for j = 1:length(region.gene)
        fprintf('Processing file %d, region %d...\n', i, j);
        range = region.range{j};
        % subdivide and reduce dataset (only keep relevant chr) to speed up processing
        d_this = structdel(d, ~strcmp(d.chr, region.chr{j}), length(d.chr));
        % fw strand CPDs
        d_this_fw = structdel(d_this, ~strcmp(d_this.str, '+'), length(d_this.str));
        d_this_rv = structdel(d_this, ~strcmp(d_this.str, '-'), length(d_this.str));
        % determine cpd counts - flip strands depending on tss orientation
        if strcmp(region.str{j}, '+')
            for k = 1:length(range)
                cpd.n_fw{j}(i, k) = sum(d_this_fw.pos1 == range(k));
                cpd.n_rv{j}(i, k) = sum(d_this_rv.pos1 == range(k));
            end
        else
            for k = 1:length(range)
                cpd.n_rv{j}(i, k) = sum(d_this_fw.pos1 == range(k));
                cpd.n_fw{j}(i, k) = sum(d_this_rv.pos1 == range(k));
            end
        end
    end
    cpd.total_cpds_genome(i) = length(d.pos1); % including non-diPy
end
clear d d_*;

% calculate total number of CPDs per sample/region
for i = 1:length(region.gene)
    for j = 1:length(cpd.name)
        cpd.total_cpds_regions(i, j) = sum(sum(cpd.n_fw{i}(j, :))) + sum(sum(cpd.n_rv{i}(j, :))); % including non-diPy
    end
end

% a single vector with only diPy-compatible detections - taking strand into
% account
for i = 1:length(region.gene)
    cpd.n{i} = nan(size(cpd.n_fw{i}));
    cpd.n{i}(:, region.idx_dipy_fw{i}) = cpd.n_fw{i}(:, region.idx_dipy_fw{i});
    cpd.n{i}(:, region.idx_dipy_rv{i}) = cpd.n_rv{i}(:, region.idx_dipy_rv{i});
end

% calculate local coverage (windowed - not sliding to simplify at the ends)
% - diPy only! 
w_size = 250;
for i = 1:length(region.gene)
    for j = 1:length(cpd.name)
        n = cpd.n{i}(j, :);
        for k = 1:w_size:(length(n)-1)
            n_this = n(k:(k+w_size-1));
            cpd.depth{i}(j, k:(k+w_size-1)) = sum(n_this(~isnan(n_this)));
        end
        cpd.depth{i}(j, length(n)) = cpd.depth{i}(j, length(n)-1);
    end
end
