# Supplementary material for: Base-resolution UV footprinting by sequencing reveals distinctive damage signatures for DNA-binding proteins
Source: Nat Commun. 2023 May 11;14:2701. doi: 10.1038/s41467-023-38266-2 (PMC10175305; doi:10.1038/s41467-023-38266-2)
Supplement: Supplementary file 5 — Supplementary Software 1 [file 41467_2023_38266_MOESM5_ESM.zip › MATLAB/bargraph.m]

function bargraph(r, scale, x, y, height, cmap, title)
% pos/neg bargraph, with continous color scale.
% scale = max value (+/-)

% default colormaps - element 1 = - 1, 101 = 0, 201 = 1
if cmap == 0
    cmap = [ones(101, 1) (0:0.01:1)' (0:0.01:1)' ; ...
            (0.99:-0.01:0)' ones(100, 1) (0.995:-0.005:0.5)'];
elseif cmap == 1
    cmap = [ones(101, 1) (0:0.01:1)' (0:0.01:1)' ; ...
           (0.99:-0.01:0)' ones(100, 1) (0.99:-0.01:0)'];
elseif cmap == 2
    cmap = [ones(101, 1) (0:0.01:1)' (0:0.01:1)' ; ...
           (0.99:-0.01:0)' (0.99:-0.01:0)' ones(100, 1) ];
elseif cmap == 3
    cmap = [ones(101, 1) (0:0.01:1)' (0:0.01:1)' ; ...
            (0.99:-0.01:0)' ones(100, 1) ones(100, 1)];
elseif cmap == 4
    cmap = [ones(101, 1) (0:0.01:1)' (0:0.01:1)' ; ...
            (0.995:-0.005:0.5)' ones(100, 1) (0.995:-0.005:0.5)'];
elseif cmap == 5
    cmap = [ones(101, 1) (0:0.01:1)' (0:0.01:1)' ; ...
           (0.99:-0.01:0)' (0.995:-0.005:0.5)' ones(100, 1) ];
end    

for i = 1:length(r)-1,
    r_this = r(i)/scale;
    if r_this > 1
        r_this = 1;
        fprintf('Warning: value exceeds scale in bar graph\n');
    elseif r_this < -1
        r_this = -1;
        fprintf('Warning: value exceeds scale in bar graph\n');
    end
    if ~isnan(r_this)
        cval = cmap(round(r_this*100 + 101), :);
        patch([x+i-1 x+i x+i x+i-1 x+i-1], [y y y+r_this*height y+r_this*height y], cval, 'LineStyle','none');
    end
end

% draw axes
line([x x+length(r)-1], [y y], 'Color',[0 0 0]);
line([x x], [y-height y+height], 'Color',[0 0 0]);
line([x x+.5], [y-height y-height], 'Color',[0 0 0]);
line([x x+.5], [y+height y+height], 'Color',[0 0 0]);
text(x-.5, y-height, num2str(-scale), 'HorizontalAlignment','right', 'VerticalAlignment','middle');
text(x-.5, y+height, num2str(scale), 'HorizontalAlignment','right', 'VerticalAlignment','middle');

% title
text(x + 1,y+height, title,'HorizontalAlignment','left');
