# Supplementary material for: Base-resolution UV footprinting by sequencing reveals distinctive damage signatures for DNA-binding proteins
Source: Nat Commun. 2023 May 11;14:2701. doi: 10.1038/s41467-023-38266-2 (PMC10175305; doi:10.1038/s41467-023-38266-2)
Supplement: Supplementary file 5 — Supplementary Software 1 [file 41467_2023_38266_MOESM5_ESM.zip › MATLAB/txthashmake.m]

% makes a hash table
function hash = txthashmake(idtbl)

n = ceil(length(unique(idtbl))/2);

hash.id = cell(1, n);
hash.idx = cell(1, n);

m = 4.^[1:100];

for i = 1:length(idtbl),
    idtbl_this = idtbl{i};
    
    if length(idtbl_this) > 100 % just in case
        idtbl_this = idtbl_this(1:100);
    end
        
    id = sum((idtbl_this + 0).*m(1:length(idtbl_this))); % different weight to different positions
    p = mod(id, n); % hash function
    p = mod(p, n) + 1; % safeguard: previous mod may return weird values if id is very large
    if isempty(hash.id{p})
        ids = {};
        idxs = [];
    else
        ids = hash.id{p};
        idxs = hash.idx{p};
    end
    ids{end + 1} = idtbl_this;
    idxs(end + 1) = i;
    hash.id{p} = ids;
    hash.idx{p} = idxs;
end
