# Supplementary material for: Base-resolution UV footprinting by sequencing reveals distinctive damage signatures for DNA-binding proteins
Source: Nat Commun. 2023 May 11;14:2701. doi: 10.1038/s41467-023-38266-2 (PMC10175305; doi:10.1038/s41467-023-38266-2)
Supplement: Supplementary file 5 — Supplementary Software 1 [file 41467_2023_38266_MOESM5_ESM.zip › MATLAB/xticklabels.m]

function xticklabels(labels, rotation, tit_str)
% modifed by EL Mar 2019: more appropriate x scale to avoid cutting away
% bars

% Reduce the size of the axis so that all the labels fit in the figure.
pos = get(gca,'Position');
set(gca,'Position',[pos(1), .2, pos(3) .65])

% Add a title.
title(tit_str);

Xt = 1:length(labels);
Xl = [0.5 length(labels) + 0.5];
set(gca,'XTick',Xt,'XLim',Xl);

ax = axis; % Current axis limits
axis(axis); % Set the axis limit modes (e.g. XLimMode) to manual
Yl = ax(3:4); % Y-axis limits

% Place the text labels
t = text(Xt,Yl(1)*ones(1,length(Xt)),labels);
set(t,'HorizontalAlignment','right','VerticalAlignment','top', ...
'Rotation',rotation);

% Remove the default labels
set(gca,'XTickLabel','')

% Get the Extent of each text object. This
% loop is unavoidable.
for i = 1:length(t)
ext(i,:) = get(t(i),'Extent');
end

% Determine the lowest point. The X-label will be
% placed so that the top is aligned with this point.
LowYPoint = min(ext(:,2));

% Place the axis label at this point
XMidPoint = Xl(1)+abs(diff(Xl))/2;
tl = text(XMidPoint,LowYPoint,'', ...
'VerticalAlignment','top', ...
'HorizontalAlignment','center');
