# Supplementary material for: Base-resolution UV footprinting by sequencing reveals distinctive damage signatures for DNA-binding proteins
Source: Nat Commun. 2023 May 11;14:2701. doi: 10.1038/s41467-023-38266-2 (PMC10175305; doi:10.1038/s41467-023-38266-2)
Supplement: Supplementary file 5 — Supplementary Software 1 [file 41467_2023_38266_MOESM5_ESM.zip › MATLAB/draw_dipy_lines.m]

% some useful lines indicating diPy positions -----
dipy_fw = region.idx_dipy_fw{i_region} | [0 region.idx_dipy_fw{i_region}(1:end-1)]; % dipy positions to be marked in bold on the fw strand
dipy_rv = region.idx_dipy_rv{i_region} | [0 region.idx_dipy_rv{i_region}(1:end-1)]; % dipy positions to be marked in bold on the rv strand
for i = 1:length(range),
    if dipy_fw(i_range(i)) | dipy_rv(i_range(i))
       line(x+[i i], [y_bottom y_top+1], 'Color',[0.9 0.9 0.9]);
    end
end

text(x+2, y_top+.5, region.gene{i_region});
