# Supplementary material for: Base-resolution UV footprinting by sequencing reveals distinctive damage signatures for DNA-binding proteins
Source: Nat Commun. 2023 May 11;14:2701. doi: 10.1038/s41467-023-38266-2 (PMC10175305; doi:10.1038/s41467-023-38266-2)
Supplement: Supplementary file 5 — Supplementary Software 1 [file 41467_2023_38266_MOESM5_ESM.zip › MATLAB/pointscatter.m]

function pointscatter(d, marker, msize, width, offset)

hold on;
for i = 1:size(d,2),
    plot(i+width*rand(1,size(d,1))-width/2+offset, d(:,i), marker, 'MarkerSize', msize);
end
