# Supplementary material for: Base-resolution UV footprinting by sequencing reveals distinctive damage signatures for DNA-binding proteins
Source: Nat Commun. 2023 May 11;14:2701. doi: 10.1038/s41467-023-38266-2 (PMC10175305; doi:10.1038/s41467-023-38266-2)
Supplement: Supplementary file 5 — Supplementary Software 1 [file 41467_2023_38266_MOESM5_ESM.zip › MATLAB/captureCPDseq_regions.bed]

chr1	59248785	59251785	JUN
chr1	11321564	11324564	MTOR
chr1	186648559	186651559	PTGS2
chr10	62536088	62539088	CDK1
chr11	128391205	128394205	ETS1
chr14	75743476	75746476	FOS
chr17	40539586	40542586	STAT3
chr19	49988810	49991810	RPL13A
chr19	2150565	2153565	AP3D1
chr20	5099672	5102672	PCNA
chr3	16305479	16308479	DPH3
chr3	41238924	41241924	CTNNB1
chr5	1294162	1297162	TERT
chr5	137799178	137802178	EGR1
chr6	31541343	31544343	TNF
chr7	55084713	55088713	EGFR
chr8	128745679	128749679	MYC
chrX	77357670	77361670	PGK1
chr4	74267955	74270955	ALB
chr7	116310443	116313443	MET
chr11	2019800	2024800	H19
