# Supplementary material for: Base-resolution UV footprinting by sequencing reveals distinctive damage signatures for DNA-binding proteins
Source: Nat Commun. 2023 May 11;14:2701. doi: 10.1038/s41467-023-38266-2 (PMC10175305; doi:10.1038/s41467-023-38266-2)
Supplement: Supplementary file 5 — Supplementary Software 1 [file 41467_2023_38266_MOESM5_ESM.zip › MATLAB/draw_SOI_bgfields.m]

% sites of interest mapped by sequence analysis - background rectangle only
for i = 1:length(soi.start)
    if strcmp(soi.chr{i}, region.chr{i_region})
        idx1 = find(region.seq_range{i_region}(i_range) == soi.start(i));
        idx2 = find(region.seq_range{i_region}(i_range) == soi.end(i));
        if ~isempty(idx1) & ~isempty(idx2)
            rectangle('Position', [x+idx1 y_bottom idx2-idx1 y-y_bottom], 'LineStyle','none', 'FaceColor', (colors(8,:)+[3 3 3])/4);
        end
    end
end
