# Supplementary material for: Base-resolution UV footprinting by sequencing reveals distinctive damage signatures for DNA-binding proteins
Source: Nat Commun. 2023 May 11;14:2701. doi: 10.1038/s41467-023-38266-2 (PMC10175305; doi:10.1038/s41467-023-38266-2)
Supplement: Supplementary file 5 — Supplementary Software 1 [file 41467_2023_38266_MOESM5_ESM.zip › MATLAB/txthashget.m]

function idx = txthashget(hash, txtid)

m = 4.^[1:100];

if length(txtid) > 100 % just in case
    txtid = txtid(1:100);
end

n = length(hash.id);
id = sum((txtid + 0).*m(1:length(txtid))); % different weight to different positions
p = mod(id, n);
p = mod(p, n) + 1; % safeguard: previous mod may return weird values if id is very large
ids = hash.id{p};
idxs = hash.idx{p};
idx = idxs(strcmp(ids, txtid));
