# Supplementary material for: Base-resolution UV footprinting by sequencing reveals distinctive damage signatures for DNA-binding proteins
Source: Nat Commun. 2023 May 11;14:2701. doi: 10.1038/s41467-023-38266-2 (PMC10175305; doi:10.1038/s41467-023-38266-2)
Supplement: Supplementary file 5 — Supplementary Software 1 [file 41467_2023_38266_MOESM5_ESM.zip › MATLAB/main.m]

%% load/process gene annotation, define TSS:s etc

% load gencode annotation
load data/gencode19/gencode.mat;
load data/gencode19/classes.mat;
clear gencode_exons; % not needed

% remove 'chr'
gencode.chrom = strrep(gencode.chrom, 'chr', '');

% keep only coding genes and lncRNAs - for coding genes, only consider the coding isoforms
gencode = structdel(gencode, ~ismember(gencode.geneId, union(code, nonc)), length(gencode.geneId));
gencode = structdel(gencode, ismember(gencode.geneId, code) & ~strcmp(gencode.transcriptType, 'protein_coding'), length(gencode.transcriptType));

% add hash indices
gencode.geneId_ = txthashmake(gencode.geneId);

% remove certain 5' transcripts not relevant in HeLa, such that the correct
% TSS will used
gencode = structdel(gencode, strcmp(gencode.name,'ENST00000392668.4'), length(gencode.name)); % ETS1
gencode = structdel(gencode, strcmp(gencode.name,'ENST00000379160.3'), length(gencode.name)); % PCNA
gencode = structdel(gencode, strcmp(gencode.name,'ENST00000426215.1'), length(gencode.name)); % CTNNB1
gencode = structdel(gencode, strcmp(gencode.name,'ENST00000405570.1'), length(gencode.name)); % CTNNB1
gencode = structdel(gencode, strcmp(gencode.name,'ENST00000433400.1'), length(gencode.name)); % CTNNB1
gencode = structdel(gencode, strcmp(gencode.name,'ENST00000431914.1'), length(gencode.name)); % CTNNB1
gencode = structdel(gencode, strcmp(gencode.name,'ENST00000441319.1'), length(gencode.name)); % ALB

% define TSS:es
clear tss;
gencode.geneId_ = txthashmake(gencode.geneId);
tss.gene_id = unique(gencode.geneId);
for i = 1:length(tss.gene_id)
    idx = txthashget(gencode.geneId_, tss.gene_id{i});
    if strcmp(gencode.strand{idx(1)}, '+')
        tss.pos(i) = min(gencode.txStart(idx));
        tss.gene_stop(i) = min(gencode.txEnd(idx));
    else
        tss.pos(i) = max(gencode.txEnd(idx));
        tss.gene_stop(i) = min(gencode.txStart(idx));
    end
    tss.symb{i} = gencode.name2{idx(1)};
    tss.chr{i} = gencode.chrom{idx(1)};
    tss.str{i} = gencode.strand{idx(1)};
end

% manually add H19 which is missing
% H19 (uc021qby.1) at chr11:2016406-2019065
tss.symb{end + 1} = 'H19';
tss.pos(end + 1) = 2019065;
tss.str{end + 1} = '-';
tss.chr{end + 1} = '11';

%% load targeted regions
clear region;

[region.chr region.start region.end region.gene] = textread('captureCPDseq_regions.bed', '%s%d%d%s', 'delimiter', '\t');
region.chr = strrep(region.chr, 'chr', '');

% load corresponding genomic sequences.
% NOTE!: 1 bp needs to be added on each side when fetching in UCSC browser:
% one on left side to account for bed format 1 bp offset (start position in
% bed file refers to actual start position) and one on the other to account
% for CPD start/end position in the reverse complementary sequence.
% NOTE 2: repeats in lower case!
% NOTE 3: genomic positions in "range" refer to the start position of the CPD
% in the genome, leading to a 1 bp offset for minus strand regions.
% "seq_range" instead refers to the position of each base in the region
% sequence

seq = fastaread('captureCPDseq_regions.fasta');
for i = 1:length(seq)
    idx1 = strfind(seq(i).Header, 'range=');
    idx2 = strfind(seq(i).Header, '-');
    seq(i).startcoord = seq(i).Header(idx1+6:idx2-1);
end

% add additional info about each region
for i = 1:length(region.chr)
    % fetch corresponding TSS
    idx = strcmp(tss.symb, region.gene{i});
    region.tss_pos(i) = tss.pos(idx);
    region.str{i} = tss.str{idx};
    % add more info for this region
    region.size(i) = region.end(i) - region.start(i);
    % idx to corresponding genome sequence
    idx = strcmp({seq.startcoord}, ['chr' region.chr{i} ':' num2str(region.start(i))]);
    if strcmp(region.str{i}, '+')
        region.range{i} = region.start(i):region.end(i); % position of CPD in genome (start coordinate, which is always the lowered-numbered of the two base coordinates)
        region.seq_range{i} = region.range{i}; % genomic position of the base in the sequence - same as CPD pos for + strand regions
        tss_range_start = region.start(i) - region.tss_pos(i); % note that CPD position rather than sequence position is used here - not ideal but simplifies some things
        tss_range_end = region.end(i) - region.tss_pos(i);
        region.tss_range{i} = tss_range_start:tss_range_end;
        region.seq{i} = seq(idx).Sequence;
    else
        region.range{i} = region.end(i):-1:region.start(i);
        region.seq_range{i} = region.range{i} + 1; % genomic position of the base in the sequence - shifted relative CPD pos for - strand regions
        tss_range_start = region.tss_pos(i) - region.end(i);
        tss_range_end = region.tss_pos(i) - region.start(i);
        region.tss_range{i} = tss_range_start:tss_range_end;
        region.seq{i} = seqrcomplement(seq(idx).Sequence);
    end
end
fprintf('\n');

dipy = {'TT' 'CT' 'TC' 'CC'};

% determine dinucleotide and tetranucleotide at each position in each region - relative to gene
% strand
for i = 1:length(region.chr)
    clear di_fw di_rv;
    for j = 1:(length(region.seq{i}) - 1)
        di_fw{j} = upper(region.seq{i}(j:(j + 1))); % note - repeats are lower case hence 'upper()'
        di_rv{j} = seqrcomplement(di_fw{j});
    end
    region.di_fw{i} = di_fw;
    region.di_rv{i} = di_rv;

    clear tetra_fw tetra_rv;
    for j = 2:(length(region.seq{i}) - 2)
        tetra_fw{j} = upper(region.seq{i}(j-1:(j + 2))); % note - repeats are lower case hence 'upper()'
        % positions refer to START OF CPD in the fw sequence, regardless of strand
        % however, the dinucleotides below are the actual dinucleotide in 5' to
        % 3' direction (as these are the cpd-forming ones)
        tetra_rv{j} = seqrcomplement(tetra_fw{j}); 
    end
    region.tetra_fw{i} = tetra_fw;
    region.tetra_rv{i} = tetra_rv;
    
    % useful indices
    region.idx_dipy_fw{i} = ismember(region.di_fw{i}, dipy);
    region.idx_dipy_rv{i} = ismember(region.di_rv{i}, dipy);
    region.idx_dipy{i} = region.idx_dipy_fw{i} | region.idx_dipy_rv{i};
end

%% load cpd data

% load_process_cpd_bed; % bed files are too large to be included
% save mat/cpd.mat cpd;

% load cached processed data instead
load mat/cpd.mat;

%% useful indexes and other data

set(0, 'DefaultFigureRenderer', 'painters'); % ensure proper vector rendering

idx_untr = 1:3;
idx_starv = 4:6;
idx_stim = 7:9;
idx_cell = 1:9; % all cellular samples
idx_naked = 10:18;
idx_nouv = 19:21;

colors = [...
127 127 127; ...
199 199 199; ...
31 119 180; ...
174 199 232; ...
23 190 207; ...
158 228 229; ...
255 127 14; ...
255 187 120; ...
214 39 40; ...
255 152 150; ...
148 103 189; ...
197 156 203; ...
227 119 194; ...
247 182 210; ...
140 86 75; ...
196 156 148; ...
44 160 44; ...
152 223 138; ...
188 189 34; ...
219 225 141; ...
237 204 15; ...
255 236 0; ...
];

colors = colors/255;

% other useful datasets
[cre.chr cre.start cre.end cre.name cre.ref] = textread('promoterannotation_sre.bed', '%s%d%d%s%s', 'delimiter', '\t');
cre.chr = strrep(cre.chr,'chr','');
cre.start = cre.start + 1; % adjust for BED offset

% map relevant sites of interest in regions
soi.chr = {}; soi.start = []; soi.end = []; soi.name = {};
for i = 1:length(region.gene),
    s = upper(region.seq{i});
    % ETS sites
    idx = union(regexp(s, 'TTCC[GT]'), regexp(s, '[CA]GGAA')); n = length(idx);
    soi.chr(end+1:end+n) = {region.chr{i}};
    soi.start(end+1:end+n) = region.seq_range{i}(idx);
    soi.end(end+1:end+n) = region.seq_range{i}(idx+4);
    soi.name(end+1:end+n) = {'ETS'};
    % NF-Y
    idx = union(regexp(s, 'CCAAT'), regexp(s, 'ATTGG')); n = length(idx);
    soi.chr(end+1:end+n) = {region.chr{i}};
    soi.start(end+1:end+n) = region.seq_range{i}(idx);
    soi.end(end+1:end+n) = region.seq_range{i}(idx+4);
    soi.name(end+1:end+n) = {'NF-Y'};
    % CArG
    idx = regexp(s, 'CC[AT][AT][AT][AT][AT][AT]GG'); n = length(idx);
    soi.chr(end+1:end+n) = {region.chr{i}};
    soi.start(end+1:end+n) = region.seq_range{i}(idx);
    soi.end(end+1:end+n) = region.seq_range{i}(idx+9);
    soi.name(end+1:end+n) = {'CArG'};    
end

% write bed files containing these sites
fid = fopen('bed/soi_ets.bed', 'w');
fprintf(fid, 'track name="ETS"\n');
for i = 1:length(soi.name)
    if strcmp(soi.name{i},'ETS')
        if soi.start(i) < soi.end(i)
            fprintf(fid, '%s\t%d\t%d\t%s\n', soi.chr{i}, soi.start(i)-1, soi.end(i), soi.name{i});
        else
            fprintf(fid, '%s\t%d\t%d\t%s\n', soi.chr{i}, soi.end(i)-1, soi.start(i), soi.name{i});
        end
    end
end
fclose(fid);
fid = fopen('bed/soi_nfy.bed', 'w');
fprintf(fid, 'track name="NF-Y"\n');
for i = 1:length(soi.name)
    if strcmp(soi.name{i},'NF-Y')
        if soi.start(i) < soi.end(i)
            fprintf(fid, '%s\t%d\t%d\t%s\n', soi.chr{i}, soi.start(i)-1, soi.end(i), soi.name{i});
        else
            fprintf(fid, '%s\t%d\t%d\t%s\n', soi.chr{i}, soi.end(i)-1, soi.start(i), soi.name{i});
        end
    end
end
fclose(fid);
fid = fopen('bed/soi_carg.bed', 'w');
fprintf(fid, 'track name="CArG"\n');
for i = 1:length(soi.name)
    if strcmp(soi.name{i},'CArG')
        if soi.start(i) < soi.end(i)
            fprintf(fid, '%s\t%d\t%d\t%s\n', soi.chr{i}, soi.start(i)-1, soi.end(i), soi.name{i});
        else
            fprintf(fid, '%s\t%d\t%d\t%s\n', soi.chr{i}, soi.end(i)-1, soi.start(i), soi.name{i});
        end
    end
end
fclose(fid);

% Duke DNase HeLa-S3
[dnase.chr dnase.start dnase.end dnase.sig] = textread('data/dnase/Duke_DNaseI_HS_HeLaS3_DS.txt', '%s%d%d%f', 'delimiter', '\t','headerlines',1);
dnase.chr = strrep(dnase.chr,'chr','');
% map to regions
for i = 1:length(region.chr)
    region.dnase{i} = NaN(size(region.seq_range{i}));
    dnase_this = structdel(dnase, ~strcmp(dnase.chr, region.chr{i}),length(dnase.chr));
    [~,idx1,idx2] = intersect(region.seq_range{i}, dnase_this.start);
    region.dnase{i}(idx1) = dnase_this.sig(idx2);
end

% ENCODE HeLa-s3 expression data
opts = detectImportOptions('data/ENCODE_rnaseq/hela-s3/ENCFF294GCU.tsv', 'filetype', 'text', 'delimiter', '\t');
opts.VariableTypes{1} = 'string';
hela_expr_1 = readtable('data/ENCODE_rnaseq/hela-s3/ENCFF294GCU.tsv', opts);
hela_expr_2 = readtable('data/ENCODE_rnaseq/hela-s3/ENCFF496CRF.tsv', opts);
% annotate
gencode29 = readtable('data/ENCODE_rnaseq/annot.tsv', 'filetype', 'text', 'delimiter', '\t', 'headerlines', 0, 'readvariablenames', false);
Var1_ = txthashmake(gencode29.Var1);
hela_expr_1.symb = repmat({''},size(hela_expr_1.gene_id));
for i = 1:length(hela_expr_1.gene_id)
    idx = txthashget(Var1_, hela_expr_1.gene_id{i});
    if ~isempty(idx)
        hela_expr_1.symb{i} = gencode29.Var2{idx};
    end
end

% digital DNase footprinting from Viestra et al (Nature 2020)
dnase_fp = readtable('data/dnase_footprinting/helas3_dnase_footprints_0.05.bed', 'filetype', 'text', 'delimiter', '\t', 'headerlines', 0, 'readvariablenames', false);
dnase_fp.Var1 = strrep(dnase_fp.Var1,'chr','');
dnase_fp.Var2 = dnase_fp.Var2 + 1;

% load melanoma mutation data pre-mapped to regions in summary/count form (raw
% protected-tier data cannot be included here)
load mat/region_mut.mat;


%% Fig. 1. Dinucleotide plots - all dinuc over all regions - scale to 63.6%
figure('Position',[200 500 220 200]);

clear di cpds_cell cpds_naked cpds_nouv;

dinuc = {'TT' 'TC' 'CT' 'CC' 'AA' 'AC' 'AG' 'AT' 'CA' 'CG' 'GA' 'GC' 'GG' 'GT' 'TA' 'TG'};

for i_region = 1:length(region.gene)

    n_cpd_cell_fw = sum(cpd.n_fw{i_region}(idx_cell,:), 1, 'omitnan');    
    n_cpd_cell_rv = sum(cpd.n_rv{i_region}(idx_cell,:), 1, 'omitnan');    
    n_cpd_naked_fw = sum(cpd.n_fw{i_region}(idx_naked,:), 1, 'omitnan'); 
    n_cpd_naked_rv = sum(cpd.n_rv{i_region}(idx_naked,:), 1, 'omitnan'); 
    n_cpd_nouv_fw = sum(cpd.n_fw{i_region}(idx_nouv,:), 1, 'omitnan'); 
    n_cpd_nouv_rv = sum(cpd.n_rv{i_region}(idx_nouv,:), 1, 'omitnan'); 

    for i = 1:length(dinuc)
        idx_fw = strcmp(region.di_fw{i_region},dinuc{i});
        idx_rv = strcmp(region.di_rv{i_region},dinuc{i});
        di(i_region,i) = sum(idx_fw) + sum(idx_rv);
        cpds_cell(i_region, i) = sum(n_cpd_cell_fw(idx_fw)) + sum(n_cpd_cell_rv(idx_rv));
        cpds_naked(i_region, i) = sum(n_cpd_naked_fw(idx_fw)) + sum(n_cpd_naked_rv(idx_rv));
        cpds_nouv(i_region, i) = sum(n_cpd_nouv_fw(idx_fw)) + sum(n_cpd_nouv_rv(idx_rv));
    end
end

cell = sum(cpds_cell,1)./sum(di,1); 
naked = sum(cpds_naked,1)./sum(di,1); 
nouv = sum(cpds_nouv,1)./sum(di,1);
h=bar([cell; naked; nouv]', 'barwidth',1,'linestyle','none');
set(h(1),'FaceColor', colors(3,:));
set(h(2),'FaceColor', colors(8,:));
set(h(3),'FaceColor', colors(10,:));
xticklabels(dinuc,90,'');
legend({'Cellular' 'Naked' 'No UV'});
ylabel('CPDs/diPy');


%% Fig. 1 - coverage stats, all dipy scale to 63.6%
figure('Position',[200 500 250 200]);
clear c_cell c_naked;

for i = 1:length(region.gene)
    idx = region.idx_dipy{i};
    c_cell(i) = mean(sum(cpd.n{i}(idx_cell, idx)),'omitnan');
    c_naked(i) = mean(sum(cpd.n{i}(idx_naked, idx)),'omitnan');
end

h = bar([c_cell; c_naked]', 'barwidth',1,'linestyle','none');
set(h(1),'FaceColor', colors(3,:));
set(h(2),'FaceColor', colors(8,:));
legend({'Cellular' 'Naked'});
ylabel('CPDs/diPy');
set(gca,'xtick', [1:length(region.gene)], 'xticklabel',region.gene, 'XTickLabelRotation', 90); 


%% Fig. 1. Plot comparing coverage for enriched and non-enriched data - scale to 63.6%
close all
figure('Position',[200 500 750 130]);

subplot(1,2,1);
i_region = 6;
region.gene(i_region)

i_sample = 22;
x = region.tss_range{i_region};

n_cpd = sum(cpd.n{i_region}(i_sample, :),1);
idx = region.idx_dipy{i_region};
semilogy(region.tss_range{i_region}, n_cpd,'.r');
hold on;
for i = find(idx)
    line([x(i) x(i)],[.5 n_cpd(i)]);
end
semilogy(region.tss_range{i_region}, n_cpd,'.r'); % get the dots on top...
ylabel('CPDs');
xlabel('Position relative TSS');
axis([-2000 1000 .5 1000]);

subplot(1,2,2);
i_sample = idx_cell;
n_cpd = sum(cpd.n{i_region}(i_sample, :),1);
idx = region.idx_dipy{i_region};
semilogy(region.tss_range{i_region}, n_cpd,'.r');
hold on;
for i = find(idx)
    line([x(i) x(i)],[.5 n_cpd(i)]);
end
semilogy(region.tss_range{i_region}, n_cpd,'.r');
ylabel('CPDs');
xlabel('Position relative TSS');
axis([-2000 1000 .5 1000]);

%% Fig. 1 - PCA - based on diPy positions only - EGR1

genes = {'EGR1'};
sign_1 = [1 1]; % negate some coefficients, as the sign is arbitrary
sign_2 = [-1 1];

clf
set(gcf, 'Position',[800 400 1200 750]);

for j = 1:length(genes)
    subplot(4,6,j);
    i = find(strcmp(region.gene, genes{j}));
    X = cpd.n{i};
    X(:, isnan(X(1,:))) = []; % only consider diPy positions as the others are not informative (makes no difference to leave in)
    X = normr(X); % row normalize 
    X = X(1:18,:);
    [COEFF, SCORE] = pca(X);
    gscatter(SCORE(:,1)*sign_1(j),SCORE(:,2)*sign_2(j),[1 1 1 2 2 2 3 3 3 4 4 4 4 4 4 4 4 4], colors([4 6 18 3],:), '.', 20, 'off');
    title(region.gene{i})
    axis([-.5 .5 -.5 .5]);
    xlabel('PC1');
    ylabel('PC2');
    pause(0);
end
legend({'Cells untreated' 'Cells starved' 'Cells stim.' 'Naked DNA'});


%% Supplementary Fig: PCA - based on diPy positions only - all genes

clf
set(gcf, 'Position',[800 400 800 800]);

for i = 1:21
    subplot(5,5,i);
    X = cpd.n{i};
    X(:, isnan(X(1,:))) = []; % only consider diPy positions as the others are not informative (makes no difference to leave in)
    X = normr(X); % row normalize 
    X = X(1:18,:);
    [COEFF, SCORE] = pca(X);
    gscatter(SCORE(:,1),SCORE(:,2),[1 1 1 2 2 2 3 3 3 4 4 4 4 4 4 4 4 4], colors([4 6 18 3],:), '.', 20, 'off');
    title(region.gene{i})
    axis([-.5 .5 -.5 .5]);
    xlabel('PC1');
    ylabel('PC2');
    pause(0);
end
legend({'Cells untreated' 'Cells starved' 'Cells stim.' 'Naked DNA'});

%% calculate statistics using negative binomial - global or local depth normalization using rnaseqde function

clear stats;

stats{1}.grp1 = 7:9;
stats{1}.grp2 = 4:6;
stats{1}.name = 'Stim vs. starved';

stats{2}.grp1 = 1:3;
stats{2}.grp2 = 10:18;
stats{2}.name = 'Untreated vs. naked';

stats{3}.grp1 = 1:9;
stats{3}.grp2 = 10:18;
stats{3}.name = 'Cells vs. naked';

stats{4}.grp1 = 10:12;
stats{4}.grp2 = 13:18;
stats{4}.name = 'Naked vs. naked';

stats{5}.grp1 = 7:9;
stats{5}.grp2 = 13:18;
stats{5}.name = 'Stim vs. naked';

stats{6}.grp1 = 3:6;
stats{6}.grp2 = 13:18;
stats{6}.name = 'Starved vs. naked';

% test each region
for j = 1:length(stats)
    for i_region = 1:length(region.gene) 
        n_cpd = cpd.n{i_region}(:, 1:(end - 1))'; % skip the last base, to make the region the same size as when using the windowed approach
        difftable = rnaseqde(array2table(n_cpd + 1), stats{j}.grp2, stats{j}.grp1); % do stats while adding one pseudocount, to avoid -/- inf FC's
        stats{j}.p_global{i_region} = difftable.PValue';
        stats{j}.fc_global{i_region} = difftable.Log2FoldChange';
        stats{j}.mean_n{i_region} = mean(n_cpd(:,[stats{j}.grp1 stats{j}.grp2]), 2)';
        stats{j}.max_n{i_region} = max(n_cpd(:,[stats{j}.grp1 stats{j}.grp2]), [], 2)';
        stats{j}.n1{i_region} = sum(n_cpd(:,stats{j}.grp1), 2)';
        stats{j}.n2{i_region} = sum(n_cpd(:,stats{j}.grp2), 2)';
    end
end

% test each region using a windowed approach to achieve local depth
% normalization (250 nt)
w_size = 250;

for j = 1:length(stats)
    for i_region = 1:length(region.gene)
        for k = 1:w_size:(length(region.seq{i_region})-2)
            n_cpd = (cpd.n{i_region}(:,k:(k+w_size-1)))';
            difftable = rnaseqde(array2table(n_cpd + 1), stats{j}.grp2, stats{j}.grp1, 'variancelink', 'constant'); % use variancelink constant when # of rows is less than 1000 (as here)
            stats{j}.p{i_region}(k:(k+w_size-1)) = difftable.PValue;
            stats{j}.fc{i_region}(k:(k+w_size-1)) = difftable.Log2FoldChange;
        end
    end
end

% dinucleotide bias correction, per region
% note: applied to local fc values

clf;

di = {'CC' 'CT' 'TC' 'TT'};

for i_test = 1:length(stats)
    subplot(6,22,(i_test)*22);
    ylabel(stats{i_test}.name)

    for j = 1:length(region.gene)
        stats{i_test}.fc_corr{j} = NaN(size(stats{i_test}.fc{j}));
        clear di_bias;
        for i = 1:length(di)
            idx = find(strcmp(region.di_fw{j}(1:end-1), di{i}) | strcmp(region.di_rv{j}(1:end-1), di{i}));  
            fc = [stats{i_test}.fc{j}(idx)];
            di_bias(i) = mean(fc(isfinite(fc)));
            % apply bias compensation
            stats{i_test}.fc_corr{j}(idx) = stats{i_test}.fc{j}(idx) - di_bias(i);
        end

        subplot(6,22,(i_test-1)*22+j);
        bar(di_bias)
        set(gca,'xtick', [1:length(di)], 'xticklabel', di, 'XTickLabelRotation', 90); 
        ylabel('Log_2 ratio')
        axis([0.5 4.5 -2 2])
        title(region.gene{j});
    end
end

%% write WIG files with P-values and fold changes

for k = 1:length(stats)
    trackname = strrep(stats{k}.name,' ','_');
    trackname = strrep(trackname,'.','');
    fid = fopen(['wig/' trackname '.wig'], 'w');
    
    fprintf(fid, 'track type=wiggle_0 name=%s_p\n', trackname);
    for i = 1:length(region.gene);
        fprintf(fid, 'variableStep chrom=chr%s\n', region.chr{i});
        if region.range{i}(2) > region.range{i}(1)
            for j = 1:(length(region.range{i})-1)
                if ~isnan(stats{k}.fc{i}(j))
                    fprintf(fid, '%d %f\n', region.range{i}(j), -log10(stats{k}.p{i}(j)));
                end
            end
        else % reverse coordinates - otherwise it's not a valid WIG
            for j = (length(region.range{i})-1):-1:1
                if ~isnan(stats{k}.fc{i}(j))
                    fprintf(fid, '%d %f\n', region.range{i}(j), -log10(stats{k}.p{i}(j)));
                end
            end
        end
    end

    fprintf(fid, 'track type=wiggle_0 name=%s_fc\n', trackname);
    for i = 1:length(region.gene);
        fprintf(fid, 'variableStep chrom=chr%s\n', region.chr{i});
        if region.range{i}(2) > region.range{i}(1)
            for j = 1:(length(region.range{i})-1)
                if ~isnan(stats{k}.fc{i}(j))
                    fprintf(fid, '%d %f\n', region.range{i}(j), stats{k}.fc_corr{i}(j));
                end
            end
        else % reverse coordinates - otherwise it's not a valid WIG
            for j = (length(region.range{i})-1):-1:1
                if ~isnan(stats{k}.fc{i}(j))
                    fprintf(fid, '%d %f\n', region.range{i}(j), stats{k}.fc_corr{i}(j));
                end
            end
        end
    end

    fprintf(fid, 'track type=wiggle_0 name=%s_cov_tot\n', trackname);
    for i = 1:length(region.gene);
        fprintf(fid, 'variableStep chrom=chr%s\n', region.chr{i});
        if region.range{i}(2) > region.range{i}(1)
            for j = 1:(length(region.range{i})-1)
                if ~isnan(stats{k}.fc{i}(j))
                    fprintf(fid, '%d %f\n', region.range{i}(j), stats{k}.n1{i}(j) + stats{k}.n2{i}(j));
                end
            end
        else % reverse coordinates - otherwise it's not a valid WIG
            for j = (length(region.range{i})-1):-1:1
                if ~isnan(stats{k}.fc{i}(j))
                    fprintf(fid, '%d %f\n', region.range{i}(j), stats{k}.n1{i}(j) + stats{k}.n2{i}(j));
                end
            end
        end
    end

    fprintf(fid, 'track type=wiggle_0 name=%s_cov_cell\n', trackname);
    for i = 1:length(region.gene);
        fprintf(fid, 'variableStep chrom=chr%s\n', region.chr{i});
        if region.range{i}(2) > region.range{i}(1)
            for j = 1:(length(region.range{i})-1)
                if ~isnan(stats{k}.fc{i}(j))
                    fprintf(fid, '%d %f\n', region.range{i}(j), stats{k}.n1{i}(j));
                end
            end
        else % reverse coordinates - otherwise it's not a valid WIG
            for j = (length(region.range{i})-1):-1:1
                if ~isnan(stats{k}.fc{i}(j))
                    fprintf(fid, '%d %f\n', region.range{i}(j), stats{k}.n1{i}(j));
                end
            end
        end
    end

    fprintf(fid, 'track type=wiggle_0 name=%s_cov_naked\n', trackname);
    for i = 1:length(region.gene);
        fprintf(fid, 'variableStep chrom=chr%s\n', region.chr{i});
        if region.range{i}(2) > region.range{i}(1)
            for j = 1:(length(region.range{i})-1)
                if ~isnan(stats{k}.fc{i}(j))
                    fprintf(fid, '%d %f\n', region.range{i}(j), stats{k}.n2{i}(j));
                end
            end
        else % reverse coordinates - otherwise it's not a valid WIG
            for j = (length(region.range{i})-1):-1:1
                if ~isnan(stats{k}.fc{i}(j))
                    fprintf(fid, '%d %f\n', region.range{i}(j), stats{k}.n2{i}(j));
                end
            end
        end
    end

    fclose(fid);
end

%% detailed supplementary data report (Supp Data 1)

fid = fopen('supp_data.tsv', 'w');
% print headers
fprintf(fid, 'Gene\tChr\tPos (hg19)\tTSS pos\tDinucleotide\tCell/naked P\tCell/naked log2 (raw)\tCell/naked log2 (corr)\tStim./starved P\tStim./starved log2 (raw)\tStim./starved log2 (corr)');
for i = 1:length(cpd.name)
    fprintf(fid, '\t%s', cpd.name{i});
end
fprintf(fid, '\tMutations');
fprintf(fid, '\n');

for i = 1:length(region.gene)
    n = cpd.n{i};
    n_mut = region_mut.n_tot{i};
    if strcmp(region.str{i},'+')
        for j = 1:length(stats{1}.p{i})
            fprintf(fid, '%s\t%s', region.gene{i}, region.chr{i});
            fprintf(fid, '\t%d\t%d\t%s', region.range{i}(j), region.tss_range{i}(j), region.di_fw{i}{j});
            fprintf(fid, '\t%1.2e\t%1.2f\t%1.2f', stats{3}.p{i}(j), stats{3}.fc{i}(j), stats{3}.fc_corr{i}(j));
            fprintf(fid, '\t%1.2e\t%1.2f\t%1.2f', stats{1}.p{i}(j), stats{1}.fc{i}(j), stats{1}.fc_corr{i}(j));
            for k = 1:size(n, 1)
                fprintf(fid, '\t%d', n(k,j));
            end
            fprintf(fid, '\t%d', n_mut(j));
            fprintf(fid, '\n');
        end
    else
        % region on minus strand
        for j = length(stats{1}.p{i}):-1:1
            fprintf(fid, '%s\t%s', region.gene{i}, region.chr{i});
            fprintf(fid, '\t%d\t%d\t%s', region.range{i}(j), region.tss_range{i}(j), region.di_rv{i}{j});
            fprintf(fid, '\t%1.2e\t%1.2f\t%1.2f', stats{3}.p{i}(j), stats{3}.fc{i}(j), stats{3}.fc_corr{i}(j));
            fprintf(fid, '\t%1.2e\t%1.2f\t%1.2f', stats{1}.p{i}(j), stats{1}.fc{i}(j), stats{1}.fc_corr{i}(j));
            for k = 1:size(n, 1)
                fprintf(fid, '\t%d', n(k,j));
            end
            fprintf(fid, '\t%d', n_mut(j + 1)); % 1 bp offset needed on negative strand (region coordinates refer to start of CPD in genome rather than actual base)
            fprintf(fid, '\n');
        end
    end
end

fclose(fid);


%% Fig. 1 and supplementary - overview of P-values - per region

clf
set(gcf, 'Position',[1200 400 800 800]);

stats_this = stats{1};

for i = 1:21
    subplot(5,5,i);
    p = stats_this.p{i};
    n = stats_this.mean_n{i};
    r = ones(size(stats_this.p{i}))*i;
    idx = n >= 10;
    plot(-log10((1:sum(idx))/sum(idx)),-log10(sort(p(idx))),'.');
    line([0 4],[0 4]);
    title(region.gene{i});
    
    region.gene{i}
    pc = mafdr(p(idx),'bh',true);
    pc = sort(pc);
    pc(1:10)
end


%% Fig. 2. Expression vs differential CPD signals - for supplement and main
clf

idx_test = 3;

[~, idx1, idx2] = intersect(region.gene, hela_expr_1.symb);
region.fpkm(idx1) = mean([hela_expr_1.FPKM(idx2) hela_expr_2.FPKM(idx2)], 2);

[~, idx] = sort(region.fpkm,'descend');
idx(idx == find(strcmp(region.gene,'H19'))) = []; % only consider the promoter regions  

clear fc dipy gc n;

clf
set(gcf,'Position',[1200 584 800 550])

for i = 1:length(idx)
    subplot(5,4, i);
    j = idx(i);
    foldchange = stats{idx_test}.fc_corr{j}();
    ncpd_cell = stats{idx_test}.n1{j};
    ncpd_naked = stats{idx_test}.n2{j};
    p = -log10(stats{idx_test}.p{j});
    h=bar(region.tss_range{j}(1:end-1), foldchange, 'linestyle','none','FaceColor', colors(15,:));
    % save same useful info for these regions
    fc(i,:) = foldchange(1:3000);
    dipy(i,:) = region.idx_dipy{j}(1:3000);
    gc = union(strfind(region.seq{j}(1:3000), 'G'), strfind(region.seq{j}(1:3000), 'C'));
    idx_gc = zeros(1,3000);
    idx_gc(gc) = 1;
    n_cell(i,:) = ncpd_cell(1:3000);
    n_naked(i,:) = ncpd_naked(1:3000);
    hold on;
    axis([-2000 1000 -4 4]);
    fprintf('%s\n', region.gene{j});
    max(foldchange)
    min(foldchange)
    title(region.gene{j});
end

% DNase plots
figure
set(gcf,'Position',[1200 584 800 550])

for i = 1:length(idx)
    subplot(5,4, i);
    j = idx(i);
    h=area(region.tss_range{j}, region.dnase{j}*10 - 4, 'linestyle','none','FaceColor', colors(10,:),'basevalue',-4);
    axis([-2000 1000 -4 4]);
    fprintf('%s\n', region.gene{j});
    title(region.gene{j});
end


figure
set(gcf,'Position',[1200 584 1500 300])

% bin
bsize = 25;
clear fc2* dipy2 gc2 n2
for i = 1:20
    for j = 1:size(fc,2)/bsize
        fc2maxabs(i,j) = max(abs(fc(i,((j-1)*bsize+1):((j-1)*bsize+bsize))));
        fc2max(i,j) = max(fc(i,(j-1)*bsize+1:(j-1)*bsize+bsize));
        fc2min(i,j) = min(fc(i,(j-1)*bsize+1:(j-1)*bsize+bsize));
        dipy2(i,j) = sum(dipy(i,(j-1)*bsize+1:(j-1)*bsize+bsize));
        n_cell2(i,j) = sum(n_cell(i,(j-1)*bsize+1:(j-1)*bsize+bsize),'omitnan');
        n_naked2(i,j) = sum(n_naked(i,(j-1)*bsize+1:(j-1)*bsize+bsize),'omitnan');
    end
end
subplot(2,2,1)

image(fc2maxabs*96) % 4 ~= max, colormap below goes to 384
c = colormap;
colormap([c; ones(128,1)*0.9769 ones(128,1)*0.9839 [0.0805:0.0072:1]'])
subplot(2,8,5)
colorbar

subplot(2,12,9)
semilogx(1);
hold on;
barh(region.fpkm(idx(end:-1:1)), 'linestyle','none')

subplot(6,2,7)
bar((-2000+bsize):bsize:1000, max(fc2max), 'linestyle','none','FaceColor', colors(18,:));
axis([-2000+bsize/2 1000+bsize/2 0 4])
ylabel('Positive')

subplot(6,2,9)
bar((-2000+bsize):bsize:(1000), min(fc2min), 'linestyle','none','FaceColor', colors(10,:));
axis([-2000+bsize/2 1000+bsize/2 -4 0])
ylabel('Negative')

subplot(6,2,11)
h=bar((-2000+bsize):bsize:(1000), [sum(n_naked2); sum(n_cell2)], 'stacked', 'linestyle','none')
set(h(1),'FaceColor', colors(8,:));
set(h(2),'FaceColor', colors(3,:));
axis([-2000+bsize/2 1000+bsize/2 0 70000])
ylabel('CPDs')

mean(sum(n_cell2))
mean(sum(n_naked2))


%% EGR1 zoom-in view - Fig. 3

clf
set(gcf, 'Position',[1200 1200 1000 1000]);
axis([1 101 0 100]);
axis square;
axis off;
set(gcf,'Color',[1 1 1]);

% first region 

i_region = 14;
range = [-440:-340];
i_range = find(ismember(region.tss_range{i_region}, range));

x = 0;
y_top = 80; % start of figure
y_bottom = 65; % lower position to which lines and highlight fields extend

y = y_top;

% regulatory sites -----

draw_SRE_bgfields; % SREs

y = y - 2;

draw_SOI_bgfields; % sites of interest mapped by sequence analysis
draw_dipy_lines; % useful lines indicating diPy positions

y = y_top; % start over and put some elements on top of the gray lines

draw_SRE_labels;

y = y - 2;

draw_SOI_labels;

y = y - 2;

draw_sequence;

y = y - 7;

% CPD data -----

i_test = 3;
p = stats{i_test}.p{i_region}(i_range);
fc = stats{i_test}.fc_corr{i_region}(i_range);
n = stats{i_test}.max_n{i_region}(i_range);
bargraph_heat(fc, 4, -log10(p), 10, 1, y, 4, 5, stats{i_test}.name);

% DNaseI footprints ----

y = y - 5;

draw_DNase_footprints;


% next region, SRE2
 
i_region = 14;
range = [-140:-65];
i_range = find(ismember(region.tss_range{i_region}, range));

y_top = 59; % start of figure
y_bottom = 44; % lower position to which lines and highlight fields extend

y = y_top;

% regulatory sites -----

draw_SRE_bgfields; % SREs

y = y - 2;

draw_SOI_bgfields; % sites of interest mapped by sequence analysis
draw_dipy_lines; % useful lines indicating diPy positions

y = y_top; % start over and put some elements on top of the gray lines

draw_SRE_labels;

y = y - 2;

draw_SOI_labels;

y = y - 2;

draw_sequence;

y = y - 7;

% CPD data -----

i_test = 3;
p = stats{i_test}.p{i_region}(i_range);
fc = stats{i_test}.fc_corr{i_region}(i_range);
n = stats{i_test}.max_n{i_region}(i_range);
bargraph_heat(fc, 4, -log10(p), 10, 1, y, 4, 5, stats{i_test}.name);

% DNaseI footprints ----

y = y - 5;

draw_DNase_footprints;


% SRE2 again - stim. vs. starved data, omitting SRE/site labels
 
i_region = 14;
range = [-140:-65];
i_range = find(ismember(region.tss_range{i_region}, range));

y_top = 38; % start of figure
y_bottom = 25; % lower position to which lines and highlight fields extend

y = y_top + 1;

% regulatory sites -----

draw_SRE_bgfields; % SREs

draw_SOI_bgfields; % sites of interest mapped by sequence analysis
draw_dipy_lines; % useful lines indicating diPy positions

y = y_top; % start over and put some elements on top of the gray lines

draw_SOI_labels;

y = y - 2;

draw_sequence;

y = y - 7;

% CPD data -----

i_test = 1;
p = stats{i_test}.p{i_region}(i_range);
fc = stats{i_test}.fc_corr{i_region}(i_range);
n = stats{i_test}.max_n{i_region}(i_range);
bargraph_heat(fc, 4, -log10(p), 10, 1, y, 4, 5, stats{i_test}.name);

% DNaseI footprints ----

y = y - 5;

draw_DNase_footprints;


% EGR1 unubound ETS site

i_region = 14;
range = [42:61];
i_range = find(ismember(region.tss_range{i_region}, range));

x = 81;
y_top = 57; % start of figure
y_bottom = 44; % lower position to which lines and highlight fields extend

y = y_top;

% regulatory sites -----

draw_SOI_bgfields; % sites of interest mapped by sequence analysis

draw_dipy_lines; % useful lines indicating diPy positions

y = y_top; % start over and put some elements on top of the gray lines

draw_SOI_labels;

y = y - 2;

draw_sequence;

y = y - 7;

% CPD data -----

i_test = 3;
p = stats{i_test}.p{i_region}(i_range);
fc = stats{i_test}.fc_corr{i_region}(i_range);
n = stats{i_test}.max_n{i_region}(i_range);
bargraph_heat(fc, 4, -log10(p), 10, x+1, y, 4, 5, stats{i_test}.name);

% DNaseI footprints ----

y = y - 5;

draw_DNase_footprints;


% MYC unbound CArG 

i_region = 17;
range = [1255:1274];
i_range = find(ismember(region.tss_range{i_region}, range));

x = 81;
y_top = 38; % start of figure
y_bottom = 25; % lower position to which lines and highlight fields extend

y = y_top;

% regulatory sites -----

draw_SOI_bgfields; % sites of interest mapped by sequence analysis

draw_dipy_lines; % useful lines indicating diPy positions

y = y_top; % start over and put some elements on top of the gray lines

draw_SOI_labels;

y = y - 2;

draw_sequence;

y = y - 7;

% CPD data -----

i_test = 3;
p = stats{i_test}.p{i_region}(i_range);
fc = stats{i_test}.fc_corr{i_region}(i_range);
n = stats{i_test}.max_n{i_region}(i_range);
bargraph_heat(fc, 4, -log10(p), 10, x+1, y, 4, 5, stats{i_test}.name);

% DNaseI footprints ----

y = y - 5;

draw_DNase_footprints;


% heatmap legend
y = y - 15;
bargraph_heat([1 1 1 1 1 1 1], 4, -log10([10^0 10^-2 10^-4 10^-6 10^-8 10^-10]), 10, 1, y, 4, 5, 'P legend');


%% EGR1 zoom-in on SRE #2 with stim vs. starved - for supplement

clf
set(gcf, 'Position',[1400 1200 1000 1000]);
axis([1 101 0 100]);
axis square;
axis off;
set(gcf,'Color',[1 1 1]);
title(region.gene{i_region});

i_region = 14;
range = [-150:-50];
i_range = find(ismember(region.tss_range{i_region}, range));

x = 0;
y_top = 90; % start of figure
y_bottom = 48; % lower position to which lines and highlight fields extend

y = y_top;

% regulatory sites -----

draw_SRE_bgfields; % SREs

y = y - 2;

draw_SOI_bgfields; % sites of interest mapped by sequence analysis
draw_dipy_lines; % useful lines indicating diPy positions

y = y_top; % start over and put some elements on top of the gray lines

draw_SRE_labels;

y = y - 2;

draw_SOI_labels;

y = y - 2;

draw_sequence;

y = y - 7;

% CPD data -----

i_test = 3;
p = stats{i_test}.p{i_region}(i_range);
fc = stats{i_test}.fc_corr{i_region}(i_range);
n = stats{i_test}.max_n{i_region}(i_range);
bargraph_heat(fc, 4, -log10(p), 10, x+1, y, 4, 5, stats{i_test}.name);

y = y - 9;
i_test = 1;
p = stats{i_test}.p{i_region}(i_range);
fc = stats{i_test}.fc_corr{i_region}(i_range);
n = stats{i_test}.max_n{i_region}(i_range);
bargraph_heat(fc, 4, -log10(p), 10, x+1, y, 4, 5, stats{i_test}.name);

y = y - 9;
i_test = 6;
p = stats{i_test}.p{i_region}(i_range);
fc = stats{i_test}.fc_corr{i_region}(i_range);
n = stats{i_test}.max_n{i_region}(i_range);
bargraph_heat(fc, 4, -log10(p), 10, x+1, y, 4, 5, stats{i_test}.name);

y = y - 9;
i_test = 5;
p = stats{i_test}.p{i_region}(i_range);
fc = stats{i_test}.fc_corr{i_region}(i_range);
n = stats{i_test}.max_n{i_region}(i_range);
bargraph_heat(fc, 4, -log10(p), 10, x+1, y, 4, 5, stats{i_test}.name);


%% EGR1 zoom-in view with more context - for supplement - part 1

clf
set(gcf, 'Position',[1400 1200 1000 1000]);
axis([1 101 0 100]);
axis square;
axis off;
set(gcf,'Color',[1 1 1]);
title(region.gene{i_region});

% first segment

i_region = 14;
range = [-1140:-1040];
i_range = find(ismember(region.tss_range{i_region}, range));

x = 0;
y_top = 98; % start of figure
y_bottom = 86; % lower position to which lines and highlight fields extend

y = y_top;

% regulatory sites -----

draw_SRE_bgfields; % SREs
draw_SOI_bgfields; % sites of interest mapped by sequence analysis
draw_dipy_lines; % useful lines indicating diPy positions

y = y_top; % start over and put some elements on top of the gray lines

draw_SRE_labels;
draw_SOI_labels;

y = y - 1;

draw_sequence;

y = y - 7;

% CPD data -----

i_test = 3;
p = stats{i_test}.p{i_region}(i_range);
fc = stats{i_test}.fc_corr{i_region}(i_range);
n = stats{i_test}.max_n{i_region}(i_range);
bargraph_heat(fc, 4, -log10(p), 10, x+1, y, 4, 5, stats{i_test}.name);

% cont

i_region = 14;
range = [-1040:-940];
i_range = find(ismember(region.tss_range{i_region}, range));

y_top = 83; % start of figure
y_bottom = 71; % lower position to which lines and highlight fields extend

y = y_top;

% regulatory sites -----

draw_SRE_bgfields; % SREs
draw_SOI_bgfields; % sites of interest mapped by sequence analysis
draw_dipy_lines; % useful lines indicating diPy positions

y = y_top; % start over and put some elements on top of the gray lines

draw_SRE_labels;
draw_SOI_labels;

y = y - 1;

draw_sequence;

y = y - 7;

% CPD data -----

i_test = 3;
p = stats{i_test}.p{i_region}(i_range);
fc = stats{i_test}.fc_corr{i_region}(i_range);
n = stats{i_test}.max_n{i_region}(i_range);
bargraph_heat(fc, 4, -log10(p), 10, x+1, y, 4, 5, stats{i_test}.name);

% cont.

i_region = 14;
range = [-940:-840];
i_range = find(ismember(region.tss_range{i_region}, range));

y_top = 68; % start of figure
y_bottom = 56; % lower position to which lines and highlight fields extend

y = y_top;

% regulatory sites -----

draw_SRE_bgfields; % SREs

draw_SOI_bgfields; % sites of interest mapped by sequence analysis
draw_dipy_lines; % useful lines indicating diPy positions

y = y_top; % start over and put some elements on top of the gray lines

draw_SRE_labels;
draw_SOI_labels;

y = y - 1;

draw_sequence;

y = y - 7;

% CPD data -----

i_test = 3;
p = stats{i_test}.p{i_region}(i_range);
fc = stats{i_test}.fc_corr{i_region}(i_range);
n = stats{i_test}.max_n{i_region}(i_range);
bargraph_heat(fc, 4, -log10(p), 10, x+1, y, 4, 5, stats{i_test}.name);

% cont
 
i_region = 14;
range = [-840:-740];
i_range = find(ismember(region.tss_range{i_region}, range));

y_top = 53; % start of figure
y_bottom = 39; % lower position to which lines and highlight fields extend

y = y_top;

% regulatory sites -----

draw_SRE_bgfields; % SREs

draw_SOI_bgfields; % sites of interest mapped by sequence analysis
draw_dipy_lines; % useful lines indicating diPy positions

y = y_top; % start over and put some elements on top of the gray lines

draw_SRE_labels;
draw_SOI_labels;

y = y - 3;

draw_sequence;

y = y - 7;

% CPD data -----

i_test = 3;
p = stats{i_test}.p{i_region}(i_range);
fc = stats{i_test}.fc_corr{i_region}(i_range);
n = stats{i_test}.max_n{i_region}(i_range);
bargraph_heat(fc, 4, -log10(p), 10, x+1, y, 4, 5, stats{i_test}.name);

% cont
 
i_region = 14;
range = [-740:-640];
i_range = find(ismember(region.tss_range{i_region}, range));

y_top = 36; % start of figure
y_bottom = 24; % lower position to which lines and highlight fields extend

y = y_top;

% regulatory sites -----

draw_SRE_bgfields; % SREs

draw_SOI_bgfields; % sites of interest mapped by sequence analysis
draw_dipy_lines; % useful lines indicating diPy positions

y = y_top; % start over and put some elements on top of the gray lines

draw_SRE_labels;
draw_SOI_labels;

y = y - 1;

draw_sequence;

y = y - 7;

% CPD data -----

i_test = 3;
p = stats{i_test}.p{i_region}(i_range);
fc = stats{i_test}.fc_corr{i_region}(i_range);
n = stats{i_test}.max_n{i_region}(i_range);
bargraph_heat(fc, 4, -log10(p), 10, x+1, y, 4, 5, stats{i_test}.name);


%% EGR1 zoom-in view with more context - for supplement - part 2

clf
set(gcf, 'Position',[1400 1200 1000 1000]);
axis([1 101 0 100]);
axis square;
axis off;
set(gcf,'Color',[1 1 1]);
title(region.gene{i_region});

% first segment

i_region = 14;
range = [-640:-540];
i_range = find(ismember(region.tss_range{i_region}, range));

x = 0;
y_top = 98; % start of figure
y_bottom = 86; % lower position to which lines and highlight fields extend

y = y_top;

% regulatory sites -----

draw_SRE_bgfields; % SREs
draw_SOI_bgfields; % sites of interest mapped by sequence analysis
draw_dipy_lines; % useful lines indicating diPy positions

y = y_top; % start over and put some elements on top of the gray lines

draw_SRE_labels;
draw_SOI_labels;

y = y - 1;

draw_sequence;

y = y - 7;

% CPD data -----

i_test = 3;
p = stats{i_test}.p{i_region}(i_range);
fc = stats{i_test}.fc_corr{i_region}(i_range);
n = stats{i_test}.max_n{i_region}(i_range);
bargraph_heat(fc, 4, -log10(p), 10, x+1, y, 4, 5, stats{i_test}.name);

% cont

i_region = 14;
range = [-540:-440];
i_range = find(ismember(region.tss_range{i_region}, range));

y_top = 83; % start of figure
y_bottom = 71; % lower position to which lines and highlight fields extend

y = y_top;

% regulatory sites -----

draw_SRE_bgfields; % SREs
draw_SOI_bgfields; % sites of interest mapped by sequence analysis
draw_dipy_lines; % useful lines indicating diPy positions

y = y_top; % start over and put some elements on top of the gray lines

draw_SRE_labels;
draw_SOI_labels;

y = y - 1;

draw_sequence;

y = y - 7;

% CPD data -----

i_test = 3;
p = stats{i_test}.p{i_region}(i_range);
fc = stats{i_test}.fc_corr{i_region}(i_range);
n = stats{i_test}.max_n{i_region}(i_range);
bargraph_heat(fc, 4, -log10(p), 10, x+1, y, 4, 5, stats{i_test}.name);

% cont.

i_region = 14;
range = [-440:-340];
i_range = find(ismember(region.tss_range{i_region}, range));

y_top = 68; % start of figure
y_bottom = 53; % lower position to which lines and highlight fields extend

y = y_top;

% regulatory sites -----

draw_SRE_bgfields; % SREs

y = y - 2;

draw_SOI_bgfields; % sites of interest mapped by sequence analysis
draw_dipy_lines; % useful lines indicating diPy positions

y = y_top; % start over and put some elements on top of the gray lines

draw_SRE_labels;

y = y - 2;

draw_SOI_labels;

y = y - 2;

draw_sequence;

y = y - 7;

% CPD data -----

i_test = 3;
p = stats{i_test}.p{i_region}(i_range);
fc = stats{i_test}.fc_corr{i_region}(i_range);
n = stats{i_test}.max_n{i_region}(i_range);
bargraph_heat(fc, 4, -log10(p), 10, x+1, y, 4, 5, stats{i_test}.name);

% cont
 
i_region = 14;
range = [-340:-240];
i_range = find(ismember(region.tss_range{i_region}, range));

y_top = 50; % start of figure
y_bottom = 36; % lower position to which lines and highlight fields extend

y = y_top;

% regulatory sites -----

draw_SRE_bgfields; % SREs

draw_SOI_bgfields; % sites of interest mapped by sequence analysis
draw_dipy_lines; % useful lines indicating diPy positions

y = y_top; % start over and put some elements on top of the gray lines

draw_SRE_labels;
draw_SOI_labels;

y = y - 3;

draw_sequence;

y = y - 7;

% CPD data -----

i_test = 3;
p = stats{i_test}.p{i_region}(i_range);
fc = stats{i_test}.fc_corr{i_region}(i_range);
n = stats{i_test}.max_n{i_region}(i_range);
bargraph_heat(fc, 4, -log10(p), 10, x+1, y, 4, 5, stats{i_test}.name);

% cont
 
i_region = 14;
range = [-240:-140];
i_range = find(ismember(region.tss_range{i_region}, range));

y_top = 33; % start of figure
y_bottom = 21; % lower position to which lines and highlight fields extend

y = y_top;

% regulatory sites -----

draw_SRE_bgfields; % SREs

draw_SOI_bgfields; % sites of interest mapped by sequence analysis
draw_dipy_lines; % useful lines indicating diPy positions

y = y_top; % start over and put some elements on top of the gray lines

draw_SRE_labels;
draw_SOI_labels;

y = y - 1;

draw_sequence;

y = y - 7;

% CPD data -----

i_test = 3;
p = stats{i_test}.p{i_region}(i_range);
fc = stats{i_test}.fc_corr{i_region}(i_range);
n = stats{i_test}.max_n{i_region}(i_range);
bargraph_heat(fc, 4, -log10(p), 10, x+1, y, 4, 5, stats{i_test}.name);


%% Additional bound and unbound CArG sites for supplement 

clf
set(gcf, 'Position',[1400 1200 1000 1000]);
axis([1 101 0 100]);
axis square;
axis off;
set(gcf,'Color',[1 1 1]);


% FOS bound site

i_region = 6;
range = [-264:-245];
i_range = find(ismember(region.tss_range{i_region}, range));

x = 0;
y_top = 95; % start of figure
y_bottom = 82; % lower position to which lines and highlight fields extend

y = y_top;

% regulatory sites -----

draw_SOI_bgfields; % sites of interest mapped by sequence analysis

draw_dipy_lines; % useful lines indicating diPy positions

y = y_top; % start over and put some elements on top of the gray lines

draw_SOI_labels;

y = y - 2;

draw_sequence;

y = y - 7;

% CPD data -----

i_test = 3;
p = stats{i_test}.p{i_region}(i_range);
fc = stats{i_test}.fc_corr{i_region}(i_range);
n = stats{i_test}.max_n{i_region}(i_range);
bargraph_heat(fc, 4, -log10(p), 10, x+1, y, 4, 5, stats{i_test}.name);


% PCNA unbound site

i_region = 10;
range = [-1513:-1494];
i_range = find(ismember(region.tss_range{i_region}, range));

x = 25;
y_top = 95; % start of figure
y_bottom = 82; % lower position to which lines and highlight fields extend

y = y_top;

% regulatory sites -----

draw_SOI_bgfields; % sites of interest mapped by sequence analysis

draw_dipy_lines; % useful lines indicating diPy positions

y = y_top; % start over and put some elements on top of the gray lines

draw_SOI_labels;

y = y - 2;

draw_sequence;

y = y - 7;

% CPD data -----

i_test = 3;
p = stats{i_test}.p{i_region}(i_range);
fc = stats{i_test}.fc_corr{i_region}(i_range);
n = stats{i_test}.max_n{i_region}(i_range);
bargraph_heat(fc, 4, -log10(p), 10, x+1, y, 4, 5, stats{i_test}.name);


% PTGS2 unbound site

i_region = 3;
range = [422:441];
i_range = find(ismember(region.tss_range{i_region}, range));

x = 50;
y_top = 95; % start of figure
y_bottom = 82; % lower position to which lines and highlight fields extend

y = y_top;

% regulatory sites -----

draw_SOI_bgfields; % sites of interest mapped by sequence analysis

draw_dipy_lines; % useful lines indicating diPy positions

y = y_top; % start over and put some elements on top of the gray lines

draw_SOI_labels;

y = y - 2;

draw_sequence;

y = y - 7;

% CPD data -----

i_test = 3;
p = stats{i_test}.p{i_region}(i_range);
fc = stats{i_test}.fc_corr{i_region}(i_range);
n = stats{i_test}.max_n{i_region}(i_range);
bargraph_heat(fc, 4, -log10(p), 10, x+1, y, 4, 5, stats{i_test}.name);


% PCNA unbound site

i_region = 3;
range = [-1611:-1592];
i_range = find(ismember(region.tss_range{i_region}, range));

x = 75;
y_top = 95; % start of figure
y_bottom = 82; % lower position to which lines and highlight fields extend

y = y_top;

% regulatory sites -----

draw_SOI_bgfields; % sites of interest mapped by sequence analysis

draw_dipy_lines; % useful lines indicating diPy positions

y = y_top; % start over and put some elements on top of the gray lines

draw_SOI_labels;

y = y - 2;

draw_sequence;

y = y - 7;

% CPD data -----

i_test = 3;
p = stats{i_test}.p{i_region}(i_range);
fc = stats{i_test}.fc_corr{i_region}(i_range);
n = stats{i_test}.max_n{i_region}(i_range);
bargraph_heat(fc, 4, -log10(p), 10, x+1, y, 4, 5, stats{i_test}.name);


%% DPH3 zoom-in view

clf
set(gcf, 'Position',[1400 1200 1000 1000]);
axis([1 101 0 100]);
axis square;
axis off;
set(gcf,'Color',[1 1 1]);

% first NF-Y region 

i_region = 11;
range = [-220:-145];
i_range = find(ismember(region.tss_range{i_region}, range));

x = 0;
y_top = 80; % start of figure
y_bottom = 67; % lower position to which lines and highlight fields extend

y = y_top;

% regulatory sites -----

draw_SOI_bgfields; % sites of interest mapped by sequence analysis
draw_dipy_lines; % useful lines indicating diPy positions

y = y_top; % start over and put some elements on top of the gray lines

draw_SOI_labels;

y = y - 2;

draw_sequence;

y = y - 7;

% CPD data -----

i_test = 3;
p = stats{i_test}.p{i_region}(i_range);
fc = stats{i_test}.fc_corr{i_region}(i_range);
n = stats{i_test}.max_n{i_region}(i_range);
bargraph_heat(fc, 4, -log10(p), 10, x+1, y, 4, 5, stats{i_test}.name);

% DNaseI footprints ----

y = y - 5;

draw_DNase_footprints;


% NF-Y negative control region

i_region = 11;
range = [-1050:-1030];
i_range = find(ismember(region.tss_range{i_region}, range));

x = 80;
y_top = 80; % start of figure
y_bottom = 67; % lower position to which lines and highlight fields extend

y = y_top;

% regulatory sites -----

draw_SOI_bgfields; % sites of interest mapped by sequence analysis
draw_dipy_lines; % useful lines indicating diPy positions

y = y_top; % start over and put some elements on top of the gray lines

draw_SOI_labels;

y = y - 2;

draw_sequence;

y = y - 7;

% CPD data -----

i_test = 3;
p = stats{i_test}.p{i_region}(i_range);
fc = stats{i_test}.fc_corr{i_region}(i_range);
n = stats{i_test}.max_n{i_region}(i_range);
bargraph_heat(fc, 4, -log10(p), 10, x+1, y, 4, 5, stats{i_test}.name);

% DNaseI footprints ----

y = y - 5;

draw_DNase_footprints;


%% DPH3 mutations zoom-in view

clf
set(gcf, 'Position',[1400 1200 1000 1000]);
axis([1 101 0 100]);
axis square;
axis off;
set(gcf,'Color',[1 1 1]);

cpd_color = colors(3,:);


% DPH3

i_region = 11;
range = [-76:24];
i_range = find(ismember(region.tss_range{i_region}, range));

x = 0;
y_top = 59; % start of figure
y_bottom = 34; % lower position to which lines and highlight fields extend

y = y_top;

% regulatory sites -----

draw_SOI_bgfields; % sites of interest mapped by sequence analysis
draw_dipy_lines; % useful lines indicating diPy positions

y = y_top; % start over and put some elements on top of the gray lines

draw_SOI_labels;

y = y - 2;

draw_sequence;

y = y - 7;

% CPD data -----

i_test = 3;
p = stats{i_test}.p{i_region}(i_range);
fc = stats{i_test}.fc_corr{i_region}(i_range);
n = stats{i_test}.max_n{i_region}(i_range);
bargraph_heat(fc, 4, -log10(p), 10, x+1, y, 4, 5, stats{i_test}.name);

y = y - 10;

% absolute CPD counts -----

n_tot = sum(cpd.n{i_region}(idx_cell, i_range));
bargraph_pos(n_tot, max(n_tot), x+1, y, 4, cpd_color, 'Cellular CPDs');

y = y - 6;

% mutations -----

n_mut = region_mut.n_tot{i_region}(i_range);
bargraph_mut(n_mut, max(n_mut), x+1, y, 4, colors(1,:), 'Mutations');

% DNaseI footprints ----

y = y - 1;

draw_DNase_footprints;


%% Fig. S - additional mutation zoom-in panels


clf
set(gcf, 'Position',[1400 1200 1400 1400]);
axis([1 151 -10 140]);
axis square;
axis off;
set(gcf,'Color',[1 1 1]);

cpd_color = colors(3,:);


% RPL13A

i_region = 8;
range = [-167:-67];
i_range = find(ismember(region.tss_range{i_region}, range));

x = 0;
y_top = 110; % start of figure
y_bottom = 85; % lower position to which lines and highlight fields extend

y = y_top;

% regulatory sites -----

draw_SOI_bgfields; % sites of interest mapped by sequence analysis
draw_dipy_lines; % useful lines indicating diPy positions

y = y_top; % start over and put some elements on top of the gray lines

draw_SOI_labels;

y = y - 2;

draw_sequence;

y = y - 7;

% CPD data -----

i_test = 3;
p = stats{i_test}.p{i_region}(i_range);
fc = stats{i_test}.fc_corr{i_region}(i_range);
n = stats{i_test}.max_n{i_region}(i_range);
bargraph_heat(fc, 4, -log10(p), 10, x+1, y, 4, 5, stats{i_test}.name);

y = y - 10;

% absolute CPD counts -----

n_tot = sum(cpd.n{i_region}(idx_cell, i_range));
bargraph_pos(n_tot, max(n_tot), x+1, y, 4, cpd_color, 'Cellular CPDs');

y = y - 6;

% mutations -----

n_mut = region_mut.n_tot{i_region}(i_range);
bargraph_mut(n_mut, max(n_mut), x+1, y, 4, colors(1,:), 'Mutations');


% AP3D1

i_region = 9;
range = [-278:-178];
i_range = find(ismember(region.tss_range{i_region}, range));

x = 0;
y_top = 81; % start of figure
y_bottom = 56; % lower position to which lines and highlight fields extend

y = y_top;

% regulatory sites -----

draw_SOI_bgfields; % sites of interest mapped by sequence analysis
draw_dipy_lines; % useful lines indicating diPy positions

y = y_top; % start over and put some elements on top of the gray lines

draw_SOI_labels;

y = y - 2;

draw_sequence;

y = y - 7;

% CPD data -----

i_test = 3;
p = stats{i_test}.p{i_region}(i_range);
fc = stats{i_test}.fc_corr{i_region}(i_range);
n = stats{i_test}.max_n{i_region}(i_range);
bargraph_heat(fc, 4, -log10(p), 10, x+1, y, 4, 5, stats{i_test}.name);

y = y - 10;

% absolute CPD counts -----

n_tot = sum(cpd.n{i_region}(idx_cell, i_range));
bargraph_pos(n_tot, max(n_tot), x+1, y, 4, cpd_color, 'Cellular CPDs');

y = y - 6;

% mutations -----

n_mut = region_mut.n_tot{i_region}(i_range);
bargraph_mut(n_mut, max(n_mut), x+1, y, 4, colors(1,:), 'Mutations');


% EGR1

i_region = 14;
range = [-461:-361];
i_range = find(ismember(region.tss_range{i_region}, range));

x = 0;
y_top = 52; % start of figure
y_bottom = 27; % lower position to which lines and highlight fields extend

y = y_top;

% regulatory sites -----

draw_SOI_bgfields; % sites of interest mapped by sequence analysis
draw_dipy_lines; % useful lines indicating diPy positions

y = y_top; % start over and put some elements on top of the gray lines

draw_SOI_labels;

y = y - 2;

draw_sequence;

y = y - 7;

% CPD data -----

i_test = 3;
p = stats{i_test}.p{i_region}(i_range);
fc = stats{i_test}.fc_corr{i_region}(i_range);
n = stats{i_test}.max_n{i_region}(i_range);
bargraph_heat(fc, 4, -log10(p), 10, x+1, y, 4, 5, stats{i_test}.name);

y = y - 10;

% absolute CPD counts -----

n_tot = sum(cpd.n{i_region}(idx_cell, i_range));
bargraph_pos(n_tot, max(n_tot), x+1, y, 4, cpd_color, 'Cellular CPDs');

y = y - 6;

% mutations -----

n_mut = region_mut.n_tot{i_region}(i_range);
bargraph_mut(n_mut, max(n_mut), x+1, y, 4, colors(1,:), 'Mutations');


% TERT

i_region = 13;
range = [-128:-28];
i_range = find(ismember(region.tss_range{i_region}, range));

x = 0;
y_top = 23; % start of figure
y_bottom = -2; % lower position to which lines and highlight fields extend

y = y_top;

% regulatory sites -----

draw_SOI_bgfields; % sites of interest mapped by sequence analysis
draw_dipy_lines; % useful lines indicating diPy positions

y = y_top; % start over and put some elements on top of the gray lines

draw_SOI_labels;

y = y - 2;

draw_sequence;

y = y - 7;

% CPD data -----

i_test = 3;
p = stats{i_test}.p{i_region}(i_range);
fc = stats{i_test}.fc_corr{i_region}(i_range);
n = stats{i_test}.max_n{i_region}(i_range);
bargraph_heat(fc, 4, -log10(p), 10, x+1, y, 4, 5, stats{i_test}.name);

y = y - 10;

% absolute CPD counts -----

n_tot = sum(cpd.n{i_region}(idx_cell, i_range));
bargraph_pos(n_tot, max(n_tot), x+1, y, 4, cpd_color, 'Cellular CPDs');

y = y - 6;

% mutations -----

n_mut = region_mut.n_tot{i_region}(i_range);
bargraph_mut(n_mut, max(n_mut), x+1, y, 4, colors(1,:), 'Mutations');


%% Fig. 4: systematic view of damage profiles at bound and unbound sites in capture data

clf
set(gcf, 'Position',[1400 1200 800 400]);
axis([1 151 -10 140]);
axis square;
axis off;
set(gcf,'Color',[1 1 1]);


% mark the "SOI" sites as bound or onbound.

soi.bound = false(size(soi.start));

% SRF
s1 = readtable('data/SOI_ChIP_intersect/bound-carg.bed', 'filetype', 'text', 'delimiter', '\t', 'headerlines', 0, 'readvariablenames', false);
soi.bound((ismember(soi.start-1, s1.Var2) | ismember(soi.end-1, s1.Var2)) & strcmp(soi.name,'CArG')) = true;

% ETS - require overlap with ELK1 & ELK4 (same as overlap with only ELK1)
s1 = readtable('data/SOI_ChIP_intersect/bound-ETS-elk1.bed', 'filetype', 'text', 'delimiter', '\t', 'headerlines', 0, 'readvariablenames', false);
s2 = readtable('data/SOI_ChIP_intersect/bound-ETS-elk4.bed', 'filetype', 'text', 'delimiter', '\t', 'headerlines', 0, 'readvariablenames', false);
soi.bound((ismember(soi.start-1, s1.Var2) | ismember(soi.end-1, s1.Var2)) & (ismember(soi.start-1, s2.Var2) | ismember(soi.end-1, s1.Var2)) & strcmp(soi.name,'ETS')) = true;

% NF-Y - require overlap with NF-YA & B (same as A)
s1 = readtable('data/SOI_ChIP_intersect/bound-NFY-nfya.bed', 'filetype', 'text', 'delimiter', '\t', 'headerlines', 0, 'readvariablenames', false);
s2 = readtable('data/SOI_ChIP_intersect/bound-NFY-nfyb.bed', 'filetype', 'text', 'delimiter', '\t', 'headerlines', 0, 'readvariablenames', false);
soi.bound((ismember(soi.start-1, s1.Var2) | ismember(soi.end-1, s1.Var2)) & (ismember(soi.start-1, s2.Var2) | ismember(soi.end-1, s2.Var2)) & strcmp(soi.name,'NF-Y')) = true;

clf;

tfs = {'CArG' 'ETS' 'NF-Y'};
lead = {'CCT' 'TTC' 'CCA'}; % required leading patterns for each factor - decides how to reverse complement matching sites when needed

% extract fold change data at bound and unbound sites
clear fc_bound fc_unbound s_bound s_unbound;
for i = 1:length(tfs),
    fc_bound{i} = [];
    fc_unbound{i} = [];
    s_bound{i} = {};
    s_unbound{i} = {};
    for j = find(strcmp(soi.name, tfs{i}))
        % find corresponding region/position
        for k = 1:length(region.chr)
            if strcmp(region.chr{k}, soi.chr{j})
                sta = find(region.seq_range{k} == soi.start(j));
                sto = find(region.seq_range{k} == soi.end(j));
                if ~isempty(sta)
                    % site nailed down

                    if i == 2
                        % make not-so-elegant exception for ETS to also include 5 bp upstream
                        sta = sta - 2;
                        sto = sto + 2;
                        s = upper(region.seq{k}(sta:sto)); % make sure to convert to uppercase (repeats are lower case)
                        if ~strcmp(s(3:5), lead{i})
                            % site is in the reverse orientation - reverse the CPD data
                            s = seqrcomplement(s);
                            fc = stats{3}.fc_corr{k}(sto-1:-1:sta);
                        else
                            fc = stats{3}.fc_corr{k}(sta:sto-1);
                        end
                        s = s(1:end-2);
                        fc = fc(1:end-2);
                    else
                        % no exception for the other sites
                        s = upper(region.seq{k}(sta:sto)); 
                        if ~strcmp(s(1:3), lead{i})
                            % site is in the reverse orientation - reverse the CPD data
                            s = seqrcomplement(s);
                            fc = stats{3}.fc_corr{k}(sto-1:-1:sta);
                        else
                            fc = stats{3}.fc_corr{k}(sta:sto-1);
                        end
                    end

                    if soi.bound(j)
                        fc_bound{i}(end+1, :) = fc;
                        s_bound{i}{end+1} = s;
                    else
                        fc_unbound{i}(end+1, :) = fc;
                        s_unbound{i}{end+1} = s;
                    end
                end
            end
        end
    end
end

clf
% plot while splitting up by strand
for i = 1:length(tfs),
    % bound
    subplot(length(tfs),3,i);

    hold on;
    for j = 0.5:10.5,
        line([j j], [-5 5], 'Color', [0.9 0.9 0.9]);
    end
    
    bar(mean(fc_bound{i},'omitnan'),'EdgeColor','none', 'FaceColor','c');
    % split by strand 
    s = s_bound{i};
    fc = fc_bound{i};
    for j = 1:length(s)
        for k = 1:length(s{j})-1
            if ~isdipy(s{j}(k:k+1))
                fc(j,k) = NaN;
            end
        end
    end
    pointscatter(fc,'g.',8, .4, 0);
    fc = fc_bound{i};
    for j = 1:length(s)
        for k = 1:length(s{j})-1
            if isdipy(s{j}(k:k+1))
                fc(j,k) = NaN;
            end
        end
    end
    pointscatter(fc,'r.',8, .4, 0);
    axis([0 10 -4.5 4.5]);
    title(['Predicted ' tfs{i} ' sites within ChIP peaks']);
    
    % unbound
    subplot(length(tfs),3,i+3);

    hold on;
    for j = 0.5:10.5,
        line([j j], [-5 5], 'Color', [0.9 0.9 0.9]);
    end    
    
    bar(mean(fc_unbound{i},'omitnan'),'EdgeColor','none', 'FaceColor','b');
    % split by strand 
    s = s_unbound{i};
    fc = fc_unbound{i};
    for j = 1:length(s)
        for k = 1:length(s{j})-1
            if ~isdipy(s{j}(k:k+1))
                fc(j,k) = NaN;
            end
        end
    end
    pointscatter(fc,'g.',8, .4, 0);
    fc = fc_unbound{i};
    for j = 1:length(s)
        for k = 1:length(s{j})-1
            if isdipy(s{j}(k:k+1))
                fc(j,k) = NaN;
            end
        end
    end
    pointscatter(fc,'r.',8, .4, 0);
    axis([0 10 -4.5 4.5]);
    title(['Predicted ' tfs{i} ' sites outside ChIP peaks']);
end


%% ETS binding prediction

% training

i_region = 9; 

s = upper(region.seq{i_region});
fc = stats{3}.fc_corr{i_region};

% get a list of sites and their damage signatures
pos = [];
dam = [];
i_fw = regexp(s, 'TTCC[GT]');
for i = i_fw,
    pos = [pos i];
    dam = [dam; fc(i:i+2)];
end
i_rv = regexp(s, '[AC]GGAA');
for i = i_rv,
    pos = [pos i];
    dam = [dam; fc(i+3:-1:i+1)];
end

region.range{i_region}(pos)'
dam

% positive training examples
idx_1 = [10 11];
region.range{i_region}(pos(idx_1))'
ref_class = ones(size(idx_1));
ref_dam = dam(idx_1, :);

% negative training examples - use a synthetic blank profile
ref_class = [ref_class 0];
ref_dam = [ref_dam; [0 0 0]];

ref_class
ref_dam

clf;
idx = ref_class == 1;
scatter3(ref_dam(idx,1),ref_dam(idx,2),ref_dam(idx,3),'r')
hold on;
idx = ref_class == 0;
scatter3(ref_dam(idx,1),ref_dam(idx,2),ref_dam(idx,3),'k');


% classify all regions
fid0 = fopen('bed/pred_ets_unbound.bed', 'w');
fprintf(fid0, 'track name="ETS unbound"\n');
fid1 = fopen('bed/pred_ets_bound.bed', 'w');
fprintf(fid1, 'track name="ETS bound"\n');

for i_region = 1:21,
    s = upper(region.seq{i_region});
    fc = stats{3}.fc_corr{i_region};
    
    % get a list of ETS sites and their damage signatures
    pos = [];
    dam = [];
    i_fw = regexp(s, 'TTCC[GT]');
    for i = i_fw,
        pos = [pos i];
        dam = [dam; fc(i:i+2)];
    end
    i_rv = regexp(s, '[AC]GGAA');
    for i = i_rv,
        pos = [pos i];
        dam = [dam; fc(i+3:-1:i+1)];
    end
    
    % classify by nearest neighbor principle
    d = pdist2(dam, ref_dam);
    clear pred_class;
    for i = 1:length(pos)
        class = ref_class(find(d(i,:) == min(d(i,:))));
        pred_class(i) = mean(class);
    end
    fprintf('%s\t%d\n', region.gene{i_region}, sum(pred_class));
    
    % write bed data
    for i = 1:length(pos)
        if pred_class(i) == 0;
            fprintf(fid0, '%s\t%d\t%d\n', region.chr{i_region}, region.range{i_region}(pos(i)), region.range{i_region}(pos(i))+1);
        else
            fprintf(fid1, '%s\t%d\t%d\n', region.chr{i_region}, region.range{i_region}(pos(i)), region.range{i_region}(pos(i))+1);
        end
    end

end
fclose(fid0);
fclose(fid1);


%% NF-Y binding prediction

% training

i_region = 9; 

s = upper(region.seq{i_region});
fc = stats{3}.fc_corr{i_region};

% get a list of sites and their damage signatures
pos = [];
dam = [];

i_fw = regexp(s, 'CCAAT');
for i = i_fw,
    pos = [pos i];
    dam = [dam; fc([i i+2])];
end
i_rv = regexp(s, 'ATTGG');
for i = i_rv,
    pos = [pos i];
    dam = [dam; fc([i+3 i+1])];
end

region.range{i_region}(pos)'
dam

% positive training examples
idx_1 = [1 3];
region.range{i_region}(pos(idx_1))'
ref_class = ones(size(idx_1));
ref_dam = dam(idx_1, :);

% negative training examples - use a synthetic blank profile
ref_class = [ref_class 0];
ref_dam = [ref_dam; [0 0]];

ref_class
ref_dam

clf;
idx = ref_class == 1;
scatter(ref_dam(idx,1),ref_dam(idx,2),'r')
hold on;
idx = ref_class == 0;
scatter(ref_dam(idx,1),ref_dam(idx,2),'k');


% classify all regions
fid0 = fopen('bed/pred_nfy_unbound.bed', 'w');
fprintf(fid0, 'track name="NF-Y unbound"\n');
fid1 = fopen('bed/pred_nfy_bound.bed', 'w');
fprintf(fid1, 'track name="NF-Y bound"\n');

for i_region = 1:21,
    s = upper(region.seq{i_region});
    fc = stats{3}.fc_corr{i_region};
    
    % get a list of ETS sites and their damage signatures
    pos = [];
    dam = [];
    i_fw = regexp(s, 'CCAAT');
    for i = i_fw,
        pos = [pos i];
        dam = [dam; fc([i i+2])];
    end
    i_rv = regexp(s, 'ATTGG');
    for i = i_rv,
        pos = [pos i];
        dam = [dam; fc([i+3 i+1])];
    end
    
    % classify by nearest neighbor principle
    d = pdist2(dam, ref_dam);
    clear pred_class;
    for i = 1:length(pos)
        class = ref_class(find(d(i,:) == min(d(i,:))));
        pred_class(i) = mean(class);
    end
    fprintf('%s\t%d\n', region.gene{i_region}, sum(pred_class));
    
    % write bed data
    for i = 1:length(pos)
        if pred_class(i) == 0;
            fprintf(fid0, '%s\t%d\t%d\n', region.chr{i_region}, region.range{i_region}(pos(i)), region.range{i_region}(pos(i))+1);
        else
            fprintf(fid1, '%s\t%d\t%d\n', region.chr{i_region}, region.range{i_region}(pos(i)), region.range{i_region}(pos(i))+1);
        end
    end

end
fclose(fid0);
fclose(fid1);


%% SRF binding prediction

% training

i_region = 6; 

s = upper(region.seq{i_region});
fc = stats{3}.fc_corr{i_region};

% get a list of sites and their damage signatures
pos = [];
dam = [];

i_fw = regexp(s, 'CCT[AT][AT][AT][AT][AT]GG');
for i = i_fw,
    pos = [pos i];
    dam = [dam; fc([i i+1 i+8])];
end
i_rv = regexp(s, 'CC[AT][AT][AT][AT][AT]AGG');
for i = i_rv,
    pos = [pos i];
    dam = [dam; fc([i+8 i+7 i])];
end

region.range{i_region}(pos)'
dam

% positive training examples
idx_1 = [1];
region.range{i_region}(pos(idx_1))'
ref_class = ones(size(idx_1));
ref_dam = dam(idx_1, :);

% negative training examples - use a synthetic blank profile
ref_class = [ref_class 0];
ref_dam = [ref_dam; [0 0 0]];

ref_class
ref_dam

clf;
idx = ref_class == 1;
scatter3(ref_dam(idx,1),ref_dam(idx,2),ref_dam(idx,3),'r')
hold on;
idx = ref_class == 0;
scatter3(ref_dam(idx,1),ref_dam(idx,2),ref_dam(idx,3),'k');


% classify all regions
fid0 = fopen('bed/pred_srf_unbound.bed', 'w');
fprintf(fid0, 'track name="SRF unbound"\n');
fid1 = fopen('bed/pred_srf_bound.bed', 'w');
fprintf(fid1, 'track name="SRF bound"\n');

for i_region = 1:21,
    s = upper(region.seq{i_region});
    fc = stats{3}.fc_corr{i_region};
    
    % get a list of ETS sites and their damage signatures
    pos = [];
    dam = [];
    i_fw = regexp(s, 'CCT[AT][AT][AT][AT][AT]GG');
    for i = i_fw,
        pos = [pos i];
        dam = [dam; fc([i i+1 i+8])];
    end
    i_rv = regexp(s, 'CC[AT][AT][AT][AT][AT]AGG');
    for i = i_rv,
        pos = [pos i];
        dam = [dam; fc([i+8 i+7 i])];
    end
    
    % classify by nearest neighbor principle
    if ~isempty(pos)
        d = pdist2(dam, ref_dam);
        clear pred_class;
        for i = 1:length(pos)
            class = ref_class(find(d(i,:) == min(d(i,:))));
            pred_class(i) = mean(class);
        end
        fprintf('%s\t%d\n', region.gene{i_region}, sum(pred_class));
        
        % write bed data
        for i = 1:length(pos)
            if pred_class(i) == 0;
                fprintf(fid0, '%s\t%d\t%d\n', region.chr{i_region}, region.range{i_region}(pos(i)), region.range{i_region}(pos(i))+1);
            else
                fprintf(fid1, '%s\t%d\t%d\n', region.chr{i_region}, region.range{i_region}(pos(i)), region.range{i_region}(pos(i))+1);
            end
        end
    end

end
fclose(fid0);
fclose(fid1);


%% Fig. S CNA vs. coverage

cna_hela.gene = textread('data/cna/gene.txt', '%s');
cna_hela.cna = textread('data/cna/cna_hela.txt', '%f');

clear c;
for i = 1:length(region.gene)
    idx = find(strcmp(cna_hela.gene, region.gene{i}));
    c(i) = cna_hela.cna(idx);
    n_dipy(i) = sum(region.idx_dipy{i});
end
cpds = sum(cpd.total_cpds_regions(:,1:18),2);

scatter(c,cpds./n_dipy')
text(c,cpds./n_dipy',region.gene)
xlabel('HeLa copy number amplitude');
ylabel('CPDs/diPy (total across all UV treated samples)');


%% Fig. Supp local FC bias and GC - TERT
close all
figure;
subplot(2,1,1);
bar(region.tss_range{13}(1:end-1), stats{3}.fc_global{13});
xlabel('Position relative TERT TSS');
ylabel('Cell/naked log_2 fold change')
subplot(2,1,2);
bar(region.tss_range{13}(1:end-1), stats{3}.fc{13});
xlabel('Position relative TERT TSS');
ylabel('Cell/naked log_2 fold change')
figure
ntdensity(region.seq{13});
axis tight
