# Supplementary material for: Base-resolution UV footprinting by sequencing reveals distinctive damage signatures for DNA-binding proteins
Source: Nat Commun. 2023 May 11;14:2701. doi: 10.1038/s41467-023-38266-2 (PMC10175305; doi:10.1038/s41467-023-38266-2)
Supplement: Supplementary file 5 — Supplementary Software 1 [file 41467_2023_38266_MOESM5_ESM.zip › MATLAB/draw_DNase_footprints.m]

% DNase footprint sites (Viestra et al)
for i = 1:length(dnase_fp.Var1)
    if strcmp(dnase_fp.Var1{i}, region.chr{i_region})
        idx1 = find(region.seq_range{i_region}(i_range) == dnase_fp.Var2(i));
        idx2 = find(region.seq_range{i_region}(i_range) == dnase_fp.Var3(i));

        if strcmp(region.str{i_region}, '-') % reverse coordinates if region is defined on the - strand
            tmp = idx1; idx1 = idx2; idx2 = tmp;
        end

        % draw bars while handling partial overlaps
        if ~isempty(idx1) & ~isempty(idx2)
            rectangle('Position', [x+idx1 y idx2-idx1 0.4], 'LineStyle','none', 'FaceColor', colors(18,:));
        elseif isempty(idx1) & ~isempty(idx2)
            rectangle('Position', [x+1 y idx2-1 0.4], 'LineStyle','none', 'FaceColor', colors(18,:));
        elseif ~isempty(idx1) & isempty(idx2)
            rectangle('Position', [x+idx1 y length(range)-idx1 0.4], 'LineStyle','none', 'FaceColor', colors(18,:));
        end
    end
end

%text(x+2, y+0.5, 'DNaseI FP', 'HorizontalAlignment','left', 'VerticalAlignment','middle');
