# Supplementary material for: Base-resolution UV footprinting by sequencing reveals distinctive damage signatures for DNA-binding proteins
Source: Nat Commun. 2023 May 11;14:2701. doi: 10.1038/s41467-023-38266-2 (PMC10175305; doi:10.1038/s41467-023-38266-2)
Supplement: Supplementary file 5 — Supplementary Software 1 [file 41467_2023_38266_MOESM5_ESM.zip › MATLAB/structdel.m]

function s2 = structdel(s, idx, f_dim)
% delete elements in all variables of struct according to idx,
% but only those where one of the dimensions matches f_dim

s2 = s;
fn = fieldnames(s2);
for i = 1:length(fn),
    field = s2.(fn{i});
    if size(field,1) == f_dim
        field(idx,:) = [];
        s2.(fn{i}) = field;
    elseif size(field,2) == f_dim
        field(:,idx) = [];
        s2.(fn{i}) = field;
    end
end
