# Supplementary material for: Base-resolution UV footprinting by sequencing reveals distinctive damage signatures for DNA-binding proteins
Source: Nat Commun. 2023 May 11;14:2701. doi: 10.1038/s41467-023-38266-2 (PMC10175305; doi:10.1038/s41467-023-38266-2)
Supplement: Supplementary file 5 — Supplementary Software 1 [file 41467_2023_38266_MOESM5_ESM.zip › MATLAB/bargraph_mut.m]

function bargraph(r, scale, x, y, height, color, title)
% simple bargraph similar to bargraph_pos (only positive scale), with one color,
% adapted for showing mutations (bars shifted to align with bases)
% scale = max value

for i = 2:length(r)-1,
    r_this = r(i)/scale;
    if r_this > 1
        r_this = 1;
        fprintf('Warning: positive value exceeds scale in bar graph\n');
    elseif r_this < 0
        r_this = 0;
        fprintf('Warning: negative value exceeds scale in bar graph\n');
    end
    if ~isnan(r_this)
        patch([x+i-1.5 x+i-.5 x+i-.5 x+i-1.5 x+i-1.5], [y y y+r_this*height y+r_this*height y], color, 'LineStyle','none');
    end
end

% draw axes
line([x x+length(r)-1], [y y], 'Color',[0 0 0]);
line([x x], [y y+height], 'Color',[0 0 0]);
line([x x+.5], [y+height y+height], 'Color',[0 0 0]);
text(x-.5, y+height, num2str(scale), 'HorizontalAlignment','right', 'VerticalAlignment','middle');
text(x-.5, y, num2str(0), 'HorizontalAlignment','right', 'VerticalAlignment','middle');

% title
text(x + 1,y+height, title,'HorizontalAlignment','left');
