# Supplementary material for: Base-resolution UV footprinting by sequencing reveals distinctive damage signatures for DNA-binding proteins
Source: Nat Commun. 2023 May 11;14:2701. doi: 10.1038/s41467-023-38266-2 (PMC10175305; doi:10.1038/s41467-023-38266-2)
Supplement: Supplementary file 5 — Supplementary Software 1 [file 41467_2023_38266_MOESM5_ESM.zip › MATLAB/README.txt]

MATLAB code (R2022a on MacOS was used) for the majority of figures and analyses downstream of CPD bed files.

main.m contains the main code, subdivided into sections that should be run sequentially one by one. The initial sections establish key data structures that are needed for the later section, which are specific to certain analyses/figures.

Required data files are included.
