# Supplementary material for: Base-resolution UV footprinting by sequencing reveals distinctive damage signatures for DNA-binding proteins
Source: Nat Commun. 2023 May 11;14:2701. doi: 10.1038/s41467-023-38266-2 (PMC10175305; doi:10.1038/s41467-023-38266-2)
Supplement: Supplementary file 5 — Supplementary Software 1 [file 41467_2023_38266_MOESM5_ESM.zip › MATLAB/draw_SOI_labels.m]

% sites of interest mapped by sequence analysis - label
for i = 1:length(soi.start)
    if strcmp(soi.chr{i}, region.chr{i_region})
        idx1 = find(region.seq_range{i_region}(i_range) == soi.start(i));
        idx2 = find(region.seq_range{i_region}(i_range) == soi.end(i));
        if ~isempty(idx1) & ~isempty(idx2)
            rectangle('Position', [x+idx1 y-0.5 idx2-idx1 1.5], 'LineStyle','none', 'FaceColor', colors(8,:));
            text(x+idx1, y+.25, soi.name{i},'VerticalAlignment','mid','Color',[1 1 1]);
        end
    end
end
