# Supplementary material for: Base-resolution UV footprinting by sequencing reveals distinctive damage signatures for DNA-binding proteins
Source: Nat Commun. 2023 May 11;14:2701. doi: 10.1038/s41467-023-38266-2 (PMC10175305; doi:10.1038/s41467-023-38266-2)
Supplement: Supplementary file 5 — Supplementary Software 1 [file 41467_2023_38266_MOESM5_ESM.zip › MATLAB/bed/soi_nfy.bed]

track name="NF-Y"
1	59250645	59250650	NF-Y
1	59249801	59249806	NF-Y
1	11323832	11323837	NF-Y
1	11322799	11322804	NF-Y
1	11322678	11322683	NF-Y
1	11322637	11322642	NF-Y
1	11322018	11322023	NF-Y
1	11321712	11321717	NF-Y
1	11321648	11321653	NF-Y
1	186650672	186650677	NF-Y
1	186650398	186650403	NF-Y
1	186649751	186649756	NF-Y
1	186649552	186649557	NF-Y
1	186648740	186648745	NF-Y
10	62536241	62536246	NF-Y
10	62537938	62537943	NF-Y
10	62538157	62538162	NF-Y
10	62538189	62538194	NF-Y
11	128393232	128393237	NF-Y
11	128393121	128393126	NF-Y
11	128392995	128393000	NF-Y
11	128392913	128392918	NF-Y
11	128392763	128392768	NF-Y
11	128392387	128392392	NF-Y
14	75743602	75743607	NF-Y
14	75744233	75744238	NF-Y
14	75744888	75744893	NF-Y
14	75746015	75746020	NF-Y
17	40542460	40542465	NF-Y
17	40541930	40541935	NF-Y
17	40541232	40541237	NF-Y
17	40541032	40541037	NF-Y
17	40540659	40540664	NF-Y
17	40540534	40540539	NF-Y
19	49989940	49989945	NF-Y
19	49990703	49990708	NF-Y
19	49990768	49990773	NF-Y
19	49991217	49991222	NF-Y
19	49991482	49991487	NF-Y
19	49991622	49991627	NF-Y
19	2152685	2152690	NF-Y
19	2151762	2151767	NF-Y
19	2151691	2151696	NF-Y
20	5102517	5102522	NF-Y
20	5100744	5100749	NF-Y
20	5100698	5100703	NF-Y
20	5100135	5100140	NF-Y
20	5100104	5100109	NF-Y
3	16308208	16308213	NF-Y
3	16307687	16307692	NF-Y
3	16307516	16307521	NF-Y
3	16307182	16307187	NF-Y
3	16306665	16306670	NF-Y
3	16306650	16306655	NF-Y
3	16306340	16306345	NF-Y
3	16306201	16306206	NF-Y
3	41239088	41239093	NF-Y
3	41239361	41239366	NF-Y
3	41239748	41239753	NF-Y
3	41239916	41239921	NF-Y
5	1296885	1296890	NF-Y
5	137799215	137799220	NF-Y
6	31542077	31542082	NF-Y
7	55085998	55086003	NF-Y
7	55088470	55088475	NF-Y
7	55088559	55088564	NF-Y
7	55088640	55088645	NF-Y
8	128745916	128745921	NF-Y
8	128746457	128746462	NF-Y
8	128747089	128747094	NF-Y
8	128747386	128747391	NF-Y
8	128747587	128747592	NF-Y
8	128747617	128747622	NF-Y
X	77357725	77357730	NF-Y
X	77357743	77357748	NF-Y
X	77357816	77357821	NF-Y
X	77357834	77357839	NF-Y
X	77358686	77358691	NF-Y
X	77359636	77359641	NF-Y
X	77360172	77360177	NF-Y
X	77360428	77360433	NF-Y
X	77360605	77360610	NF-Y
X	77360648	77360653	NF-Y
X	77361007	77361012	NF-Y
X	77361230	77361235	NF-Y
X	77361409	77361414	NF-Y
X	77361609	77361614	NF-Y
4	74269917	74269922	NF-Y
4	74269959	74269964	NF-Y
4	74270714	74270719	NF-Y
7	116310490	116310495	NF-Y
7	116311436	116311441	NF-Y
7	116311740	116311745	NF-Y
7	116312662	116312667	NF-Y
7	116313369	116313374	NF-Y
11	2024644	2024649	NF-Y
11	2024159	2024164	NF-Y
11	2024062	2024067	NF-Y
11	2023708	2023713	NF-Y
11	2022833	2022838	NF-Y
11	2022327	2022332	NF-Y
11	2022047	2022052	NF-Y
11	2021641	2021646	NF-Y
11	2021235	2021240	NF-Y
11	2019986	2019991	NF-Y
