# Supplementary material for: Base-resolution UV footprinting by sequencing reveals distinctive damage signatures for DNA-binding proteins
Source: Nat Commun. 2023 May 11;14:2701. doi: 10.1038/s41467-023-38266-2 (PMC10175305; doi:10.1038/s41467-023-38266-2)
Supplement: Supplementary file 5 — Supplementary Software 1 [file 41467_2023_38266_MOESM5_ESM.zip › MATLAB/bed/soi_ets.bed]

track name="ETS"
1	59251728	59251733	ETS
1	59251455	59251460	ETS
1	59251341	59251346	ETS
1	59251122	59251127	ETS
1	59250991	59250996	ETS
1	59250985	59250990	ETS
1	59250959	59250964	ETS
1	59250822	59250827	ETS
1	59250317	59250322	ETS
1	59249452	59249457	ETS
1	59249326	59249331	ETS
1	59249040	59249045	ETS
1	11324549	11324554	ETS
1	11324048	11324053	ETS
1	11323807	11323812	ETS
1	11323000	11323005	ETS
1	11322007	11322012	ETS
1	11321888	11321893	ETS
1	11321694	11321699	ETS
1	11321574	11321579	ETS
1	186651533	186651538	ETS
1	186651499	186651504	ETS
1	186651424	186651429	ETS
1	186651118	186651123	ETS
1	186650941	186650946	ETS
1	186650716	186650721	ETS
1	186650431	186650436	ETS
1	186650410	186650415	ETS
1	186650052	186650057	ETS
1	186649960	186649965	ETS
1	186649951	186649956	ETS
1	186649883	186649888	ETS
1	186649839	186649844	ETS
1	186649740	186649745	ETS
1	186649731	186649736	ETS
1	186649716	186649721	ETS
1	186649627	186649632	ETS
1	186649575	186649580	ETS
1	186649510	186649515	ETS
1	186649310	186649315	ETS
1	186648990	186648995	ETS
1	186648979	186648984	ETS
10	62536097	62536102	ETS
10	62536175	62536180	ETS
10	62536552	62536557	ETS
10	62536737	62536742	ETS
10	62536782	62536787	ETS
10	62536906	62536911	ETS
10	62537257	62537262	ETS
10	62537274	62537279	ETS
10	62537720	62537725	ETS
10	62537759	62537764	ETS
10	62537986	62537991	ETS
10	62538097	62538102	ETS
10	62538312	62538317	ETS
10	62538392	62538397	ETS
10	62538614	62538619	ETS
10	62538698	62538703	ETS
11	128394195	128394200	ETS
11	128394137	128394142	ETS
11	128393986	128393991	ETS
11	128393621	128393626	ETS
11	128393558	128393563	ETS
11	128393550	128393555	ETS
11	128393394	128393399	ETS
11	128393358	128393363	ETS
11	128393014	128393019	ETS
11	128392976	128392981	ETS
11	128392901	128392906	ETS
11	128392415	128392420	ETS
11	128391838	128391843	ETS
11	128391519	128391524	ETS
11	128391471	128391476	ETS
14	75743509	75743514	ETS
14	75743540	75743545	ETS
14	75744328	75744333	ETS
14	75744429	75744434	ETS
14	75744477	75744482	ETS
14	75744650	75744655	ETS
14	75744799	75744804	ETS
14	75744912	75744917	ETS
14	75744998	75745003	ETS
14	75745325	75745330	ETS
14	75746403	75746408	ETS
14	75746416	75746421	ETS
17	40542569	40542574	ETS
17	40541718	40541723	ETS
17	40541645	40541650	ETS
17	40541401	40541406	ETS
17	40541118	40541123	ETS
17	40540847	40540852	ETS
17	40540818	40540823	ETS
17	40540727	40540732	ETS
17	40540505	40540510	ETS
17	40540462	40540467	ETS
17	40540111	40540116	ETS
17	40539986	40539991	ETS
17	40539959	40539964	ETS
17	40539902	40539907	ETS
17	40539855	40539860	ETS
17	40539798	40539803	ETS
17	40539721	40539726	ETS
19	49989333	49989338	ETS
19	49989358	49989363	ETS
19	49989917	49989922	ETS
19	49989925	49989930	ETS
19	49989968	49989973	ETS
19	49990089	49990094	ETS
19	49990343	49990348	ETS
19	49990446	49990451	ETS
19	49990688	49990693	ETS
19	49990713	49990718	ETS
19	49990781	49990786	ETS
19	49990952	49990957	ETS
19	49991049	49991054	ETS
19	49991099	49991104	ETS
19	49991245	49991250	ETS
19	49991254	49991259	ETS
19	49991466	49991471	ETS
19	49991773	49991778	ETS
19	2152991	2152996	ETS
19	2152212	2152217	ETS
19	2152074	2152079	ETS
19	2151939	2151944	ETS
19	2151918	2151923	ETS
19	2151793	2151798	ETS
19	2151778	2151783	ETS
19	2151737	2151742	ETS
19	2151608	2151613	ETS
19	2150803	2150808	ETS
19	2150699	2150704	ETS
19	2150647	2150652	ETS
19	2150599	2150604	ETS
19	2150572	2150577	ETS
20	5102185	5102190	ETS
20	5102052	5102057	ETS
20	5102028	5102033	ETS
20	5101457	5101462	ETS
20	5101218	5101223	ETS
20	5100966	5100971	ETS
20	5100749	5100754	ETS
20	5100487	5100492	ETS
20	5100058	5100063	ETS
20	5099972	5099977	ETS
20	5099960	5099965	ETS
3	16308441	16308446	ETS
3	16308431	16308436	ETS
3	16308406	16308411	ETS
3	16308330	16308335	ETS
3	16308249	16308254	ETS
3	16307900	16307905	ETS
3	16307874	16307879	ETS
3	16307741	16307746	ETS
3	16307669	16307674	ETS
3	16307609	16307614	ETS
3	16307349	16307354	ETS
3	16307026	16307031	ETS
3	16307017	16307022	ETS
3	16306999	16307004	ETS
3	16306917	16306922	ETS
3	16306505	16306510	ETS
3	16306452	16306457	ETS
3	16306221	16306226	ETS
3	16306212	16306217	ETS
3	16306145	16306150	ETS
3	16305928	16305933	ETS
3	16305733	16305738	ETS
3	41239224	41239229	ETS
3	41239255	41239260	ETS
3	41239394	41239399	ETS
3	41239644	41239649	ETS
3	41239760	41239765	ETS
3	41240500	41240505	ETS
3	41240568	41240573	ETS
3	41240911	41240916	ETS
3	41241065	41241070	ETS
3	41241177	41241182	ETS
3	41241187	41241192	ETS
3	41241205	41241210	ETS
3	41241357	41241362	ETS
3	41241478	41241483	ETS
3	41241686	41241691	ETS
5	1296923	1296928	ETS
5	1296728	1296733	ETS
5	1296378	1296383	ETS
5	1296355	1296360	ETS
5	1296217	1296222	ETS
5	1295198	1295203	ETS
5	1295193	1295198	ETS
5	1294961	1294966	ETS
5	1294889	1294894	ETS
5	137799578	137799583	ETS
5	137799706	137799711	ETS
5	137799909	137799914	ETS
5	137800236	137800241	ETS
5	137800348	137800353	ETS
5	137800376	137800381	ETS
5	137800741	137800746	ETS
5	137800762	137800767	ETS
5	137800778	137800783	ETS
5	137800837	137800842	ETS
5	137801074	137801079	ETS
5	137801227	137801232	ETS
5	137801517	137801522	ETS
5	137801591	137801596	ETS
5	137801868	137801873	ETS
5	137801907	137801912	ETS
5	137802093	137802098	ETS
6	31541625	31541630	ETS
6	31541706	31541711	ETS
6	31541772	31541777	ETS
6	31542154	31542159	ETS
6	31542310	31542315	ETS
6	31542382	31542387	ETS
6	31542630	31542635	ETS
6	31542781	31542786	ETS
6	31542942	31542947	ETS
6	31542968	31542973	ETS
6	31543093	31543098	ETS
6	31543221	31543226	ETS
6	31543254	31543259	ETS
6	31543262	31543267	ETS
6	31543464	31543469	ETS
6	31543611	31543616	ETS
6	31543629	31543634	ETS
6	31544255	31544260	ETS
7	55085058	55085063	ETS
7	55085327	55085332	ETS
7	55085419	55085424	ETS
7	55085571	55085576	ETS
7	55085768	55085773	ETS
7	55085799	55085804	ETS
7	55085815	55085820	ETS
7	55085856	55085861	ETS
7	55086464	55086469	ETS
7	55087046	55087051	ETS
7	55087172	55087177	ETS
7	55087179	55087184	ETS
7	55087218	55087223	ETS
7	55087544	55087549	ETS
7	55087799	55087804	ETS
7	55088094	55088099	ETS
7	55088103	55088108	ETS
8	128746162	128746167	ETS
8	128746244	128746249	ETS
8	128746953	128746958	ETS
8	128747023	128747028	ETS
8	128747120	128747125	ETS
8	128747148	128747153	ETS
8	128747230	128747235	ETS
8	128747533	128747538	ETS
8	128747757	128747762	ETS
8	128747778	128747783	ETS
8	128747837	128747842	ETS
8	128747969	128747974	ETS
8	128748963	128748968	ETS
8	128749167	128749172	ETS
8	128749667	128749672	ETS
X	77357734	77357739	ETS
X	77358021	77358026	ETS
X	77358066	77358071	ETS
X	77358097	77358102	ETS
X	77358431	77358436	ETS
X	77358503	77358508	ETS
X	77359244	77359249	ETS
X	77359382	77359387	ETS
X	77359489	77359494	ETS
X	77359517	77359522	ETS
X	77359552	77359557	ETS
X	77359728	77359733	ETS
X	77359745	77359750	ETS
X	77360126	77360131	ETS
X	77360167	77360172	ETS
X	77360187	77360192	ETS
X	77360256	77360261	ETS
X	77360347	77360352	ETS
X	77360660	77360665	ETS
X	77361443	77361448	ETS
X	77361532	77361537	ETS
X	77361560	77361565	ETS
X	77361588	77361593	ETS
4	74268030	74268035	ETS
4	74268290	74268295	ETS
4	74268344	74268349	ETS
4	74268529	74268534	ETS
4	74268566	74268571	ETS
4	74268610	74268615	ETS
4	74268784	74268789	ETS
4	74268885	74268890	ETS
4	74268982	74268987	ETS
4	74269015	74269020	ETS
4	74269112	74269117	ETS
4	74269254	74269259	ETS
4	74269352	74269357	ETS
4	74270357	74270362	ETS
4	74270702	74270707	ETS
7	116310633	116310638	ETS
7	116310659	116310664	ETS
7	116310879	116310884	ETS
7	116311087	116311092	ETS
7	116311355	116311360	ETS
7	116311389	116311394	ETS
7	116311611	116311616	ETS
7	116311684	116311689	ETS
7	116312107	116312112	ETS
7	116312149	116312154	ETS
7	116312207	116312212	ETS
7	116312614	116312619	ETS
7	116312765	116312770	ETS
7	116313008	116313013	ETS
11	2024435	2024440	ETS
11	2024024	2024029	ETS
11	2023861	2023866	ETS
11	2023788	2023793	ETS
11	2023387	2023392	ETS
11	2023188	2023193	ETS
11	2022528	2022533	ETS
11	2022485	2022490	ETS
11	2022457	2022462	ETS
11	2022027	2022032	ETS
11	2021954	2021959	ETS
11	2021239	2021244	ETS
11	2021215	2021220	ETS
11	2020390	2020395	ETS
11	2020379	2020384	ETS
11	2020292	2020297	ETS
11	2020064	2020069	ETS
