# Supplementary material for: Base-resolution UV footprinting by sequencing reveals distinctive damage signatures for DNA-binding proteins
Source: Nat Commun. 2023 May 11;14:2701. doi: 10.1038/s41467-023-38266-2 (PMC10175305; doi:10.1038/s41467-023-38266-2)
Supplement: Supplementary file 5 — Supplementary Software 1 [file 41467_2023_38266_MOESM5_ESM.zip › MATLAB/bed/pred_nfy_unbound.bed]

track name="NF-Y unbound"
1	59250649	59250650
1	11322022	11322023
1	11321716	11321717
1	11323836	11323837
1	11321652	11321653
1	186650676	186650677
1	186649556	186649557
1	186650402	186650403
1	186649755	186649756
1	186648744	186648745
10	62536242	62536243
10	62537939	62537940
11	128393236	128393237
11	128393125	128393126
11	128392999	128393000
11	128392767	128392768
11	128392917	128392918
14	75743603	75743604
14	75744234	75744235
14	75744889	75744890
14	75746016	75746017
17	40542464	40542465
17	40541236	40541237
17	40541036	40541037
17	40541934	40541935
19	49989941	49989942
19	49991218	49991219
19	49991483	49991484
19	49991623	49991624
19	2152689	2152690
20	5102521	5102522
3	16308212	16308213
3	16307691	16307692
3	16307520	16307521
3	16307186	16307187
3	16306344	16306345
3	41239089	41239090
3	41239362	41239363
3	41239749	41239750
3	41239917	41239918
5	1296889	1296890
5	137799216	137799217
6	31542078	31542079
7	55085999	55086000
7	55088471	55088472
7	55088560	55088561
7	55088641	55088642
8	128745917	128745918
8	128747090	128747091
8	128747387	128747388
8	128747588	128747589
X	77357744	77357745
X	77357835	77357836
X	77360606	77360607
X	77361008	77361009
X	77361231	77361232
X	77357726	77357727
X	77357817	77357818
X	77358687	77358688
X	77360173	77360174
X	77360429	77360430
X	77360649	77360650
X	77361410	77361411
X	77361610	77361611
4	74269918	74269919
4	74270715	74270716
4	74269960	74269961
7	116311437	116311438
7	116312663	116312664
7	116313370	116313371
7	116310491	116310492
7	116311741	116311742
11	2024648	2024649
11	2022837	2022838
11	2024163	2024164
11	2024066	2024067
11	2023712	2023713
11	2022331	2022332
11	2022051	2022052
11	2021645	2021646
11	2021239	2021240
11	2019990	2019991
