# Supplementary material for: Base-resolution UV footprinting by sequencing reveals distinctive damage signatures for DNA-binding proteins
Source: Nat Commun. 2023 May 11;14:2701. doi: 10.1038/s41467-023-38266-2 (PMC10175305; doi:10.1038/s41467-023-38266-2)
Supplement: Supplementary file 5 — Supplementary Software 1 [file 41467_2023_38266_MOESM5_ESM.zip › MATLAB/bed/pred_srf_unbound.bed]

track name="SRF unbound"
1	186649132	186649133
1	186649132	186649133
20	5102180	5102181
20	5102180	5102181
8	128748939	128748940
8	128748939	128748940
