# Supplementary material for: Base-resolution UV footprinting by sequencing reveals distinctive damage signatures for DNA-binding proteins
Source: Nat Commun. 2023 May 11;14:2701. doi: 10.1038/s41467-023-38266-2 (PMC10175305; doi:10.1038/s41467-023-38266-2)
Supplement: Supplementary file 5 — Supplementary Software 1 [file 41467_2023_38266_MOESM5_ESM.zip › MATLAB/bed/pred_nfy_bound.bed]

track name="NF-Y bound"
1	59249805	59249806
1	11322803	11322804
1	11322682	11322683
1	11322641	11322642
10	62538158	62538159
10	62538190	62538191
11	128392391	128392392
17	40540663	40540664
17	40540538	40540539
19	49990769	49990770
19	49990704	49990705
19	2151766	2151767
19	2151695	2151696
20	5100748	5100749
20	5100702	5100703
20	5100139	5100140
20	5100108	5100109
3	16306654	16306655
3	16306669	16306670
3	16306205	16306206
8	128747618	128747619
8	128746458	128746459
X	77359637	77359638
