# Supplementary material for: Base-resolution UV footprinting by sequencing reveals distinctive damage signatures for DNA-binding proteins
Source: Nat Commun. 2023 May 11;14:2701. doi: 10.1038/s41467-023-38266-2 (PMC10175305; doi:10.1038/s41467-023-38266-2)
Supplement: Supplementary file 5 — Supplementary Software 1 [file 41467_2023_38266_MOESM5_ESM.zip › MATLAB/bed/pred_ets_bound.bed]

track name="ETS bound"
1	59250826	59250827
1	59250321	59250322
14	75744651	75744652
17	40540509	40540510
19	49990689	49990690
19	2151797	2151798
19	2151741	2151742
3	16306456	16306457
3	16306509	16306510
3	41241206	41241207
5	137800838	137800839
5	137801075	137801076
5	137801869	137801870
5	137800742	137800743
5	137800763	137800764
5	137800779	137800780
6	31542943	31542944
6	31542155	31542156
X	77359490	77359491
