# Supplementary material for: Base-resolution UV footprinting by sequencing reveals distinctive damage signatures for DNA-binding proteins
Source: Nat Commun. 2023 May 11;14:2701. doi: 10.1038/s41467-023-38266-2 (PMC10175305; doi:10.1038/s41467-023-38266-2)
Supplement: Supplementary file 5 — Supplementary Software 1 [file 41467_2023_38266_MOESM5_ESM.zip › MATLAB/bed/pred_ets_unbound.bed]

track name="ETS unbound"
1	59251126	59251127
1	59250963	59250964
1	59249330	59249331
1	59251732	59251733
1	59251459	59251460
1	59251345	59251346
1	59250995	59250996
1	59250989	59250990
1	59249456	59249457
1	59249044	59249045
1	11324553	11324554
1	11324052	11324053
1	11323004	11323005
1	11322011	11322012
1	11321892	11321893
1	11321698	11321699
1	11323811	11323812
1	11321578	11321579
1	186651537	186651538
1	186651503	186651504
1	186651122	186651123
1	186650945	186650946
1	186650720	186650721
1	186650435	186650436
1	186650056	186650057
1	186649964	186649965
1	186649744	186649745
1	186649735	186649736
1	186649720	186649721
1	186649314	186649315
1	186648994	186648995
1	186651428	186651429
1	186650414	186650415
1	186649955	186649956
1	186649887	186649888
1	186649843	186649844
1	186649631	186649632
1	186649579	186649580
1	186649514	186649515
1	186648983	186648984
10	62536098	62536099
10	62536176	62536177
10	62536553	62536554
10	62536738	62536739
10	62537721	62537722
10	62537760	62537761
10	62537987	62537988
10	62538098	62538099
10	62538699	62538700
10	62536783	62536784
10	62536907	62536908
10	62537258	62537259
10	62537275	62537276
10	62538313	62538314
10	62538393	62538394
10	62538615	62538616
11	128394141	128394142
11	128393625	128393626
11	128393562	128393563
11	128393554	128393555
11	128392419	128392420
11	128391523	128391524
11	128391475	128391476
11	128394199	128394200
11	128393990	128393991
11	128393398	128393399
11	128393362	128393363
11	128393018	128393019
11	128392980	128392981
11	128392905	128392906
11	128391842	128391843
14	75743541	75743542
14	75744329	75744330
14	75744430	75744431
14	75744913	75744914
14	75744999	75745000
14	75743510	75743511
14	75744478	75744479
14	75744800	75744801
14	75745326	75745327
14	75746404	75746405
14	75746417	75746418
17	40541405	40541406
17	40541122	40541123
17	40540822	40540823
17	40540466	40540467
17	40539990	40539991
17	40539963	40539964
17	40539859	40539860
17	40539725	40539726
17	40542573	40542574
17	40541722	40541723
17	40541649	40541650
17	40540851	40540852
17	40540731	40540732
17	40540115	40540116
17	40539906	40539907
17	40539802	40539803
19	49989359	49989360
19	49989918	49989919
19	49989969	49989970
19	49991100	49991101
19	49991467	49991468
19	49991774	49991775
19	49989334	49989335
19	49989926	49989927
19	49990090	49990091
19	49990344	49990345
19	49990447	49990448
19	49990714	49990715
19	49990782	49990783
19	49990953	49990954
19	49991050	49991051
19	49991246	49991247
19	49991255	49991256
19	2152995	2152996
19	2152078	2152079
19	2151922	2151923
19	2151782	2151783
19	2151612	2151613
19	2150807	2150808
19	2150703	2150704
19	2152216	2152217
19	2151943	2151944
19	2150651	2150652
19	2150603	2150604
19	2150576	2150577
20	5102189	5102190
20	5100970	5100971
20	5100753	5100754
20	5100491	5100492
20	5099976	5099977
20	5102056	5102057
20	5102032	5102033
20	5101461	5101462
20	5101222	5101223
20	5100062	5100063
20	5099964	5099965
3	16308410	16308411
3	16308253	16308254
3	16307904	16307905
3	16307745	16307746
3	16307613	16307614
3	16307353	16307354
3	16306225	16306226
3	16306216	16306217
3	16306149	16306150
3	16305932	16305933
3	16308445	16308446
3	16308435	16308436
3	16308334	16308335
3	16307878	16307879
3	16307673	16307674
3	16307030	16307031
3	16307021	16307022
3	16307003	16307004
3	16306921	16306922
3	16305737	16305738
3	41239225	41239226
3	41239645	41239646
3	41240501	41240502
3	41240569	41240570
3	41241178	41241179
3	41241188	41241189
3	41241358	41241359
3	41241479	41241480
3	41241687	41241688
3	41239256	41239257
3	41239395	41239396
3	41239761	41239762
3	41240912	41240913
3	41241066	41241067
5	1296732	1296733
5	1296382	1296383
5	1296221	1296222
5	1295202	1295203
5	1295197	1295198
5	1294965	1294966
5	1294893	1294894
5	1296927	1296928
5	1296359	1296360
5	137799707	137799708
5	137800237	137800238
5	137800349	137800350
5	137801228	137801229
5	137801518	137801519
5	137801592	137801593
5	137799579	137799580
5	137799910	137799911
5	137800377	137800378
5	137801908	137801909
5	137802094	137802095
6	31542631	31542632
6	31542782	31542783
6	31543222	31543223
6	31543263	31543264
6	31543465	31543466
6	31543612	31543613
6	31543630	31543631
6	31544256	31544257
6	31541626	31541627
6	31541707	31541708
6	31541773	31541774
6	31542311	31542312
6	31542383	31542384
6	31542969	31542970
6	31543094	31543095
6	31543255	31543256
7	55085059	55085060
7	55085816	55085817
7	55085857	55085858
7	55087173	55087174
7	55087180	55087181
7	55087800	55087801
7	55085328	55085329
7	55085420	55085421
7	55085572	55085573
7	55085769	55085770
7	55085800	55085801
7	55086465	55086466
7	55087047	55087048
7	55087219	55087220
7	55087545	55087546
7	55088095	55088096
7	55088104	55088105
8	128746163	128746164
8	128747758	128747759
8	128747779	128747780
8	128747838	128747839
8	128747970	128747971
8	128748964	128748965
8	128749168	128749169
8	128746245	128746246
8	128746954	128746955
8	128747024	128747025
8	128747121	128747122
8	128747149	128747150
8	128747231	128747232
8	128747534	128747535
8	128749668	128749669
X	77357735	77357736
X	77358067	77358068
X	77358098	77358099
X	77358504	77358505
X	77359383	77359384
X	77359518	77359519
X	77359729	77359730
X	77359746	77359747
X	77360168	77360169
X	77360188	77360189
X	77360348	77360349
X	77360661	77360662
X	77361444	77361445
X	77361533	77361534
X	77361561	77361562
X	77358022	77358023
X	77358432	77358433
X	77359245	77359246
X	77359553	77359554
X	77360127	77360128
X	77360257	77360258
X	77361589	77361590
4	74268530	74268531
4	74268567	74268568
4	74268611	74268612
4	74268886	74268887
4	74269016	74269017
4	74269255	74269256
4	74268031	74268032
4	74268291	74268292
4	74268345	74268346
4	74268785	74268786
4	74268983	74268984
4	74269113	74269114
4	74269353	74269354
4	74270358	74270359
4	74270703	74270704
7	116310660	116310661
7	116311088	116311089
7	116311390	116311391
7	116311612	116311613
7	116311685	116311686
7	116312615	116312616
7	116313009	116313010
7	116310634	116310635
7	116310880	116310881
7	116311356	116311357
7	116312108	116312109
7	116312150	116312151
7	116312208	116312209
7	116312766	116312767
11	2024028	2024029
11	2023192	2023193
11	2022489	2022490
11	2020394	2020395
11	2020383	2020384
11	2020068	2020069
11	2024439	2024440
11	2023865	2023866
11	2023792	2023793
11	2023391	2023392
11	2022532	2022533
11	2022461	2022462
11	2022031	2022032
11	2021958	2021959
11	2021243	2021244
11	2021219	2021220
11	2020296	2020297
