# Supplementary material for: Base-resolution UV footprinting by sequencing reveals distinctive damage signatures for DNA-binding proteins
Source: Nat Commun. 2023 May 11;14:2701. doi: 10.1038/s41467-023-38266-2 (PMC10175305; doi:10.1038/s41467-023-38266-2)
Supplement: Supplementary file 5 — Supplementary Software 1 [file 41467_2023_38266_MOESM5_ESM.zip › MATLAB/wig/Stim_vs_starved.wig]

track type=wiggle_0 name=Stim_vs_starved_p
variableStep chrom=chr1
59248789 1.513231
59248790 0.435712
59248792 0.266797
59248793 0.223480
59248794 0.299084
59248796 0.728741
59248797 0.175777
59248798 0.614685
59248800 1.089601
59248804 0.062575
59248807 0.834169
59248808 -0.000000
59248809 1.056132
59248811 0.040226
59248815 0.220204
59248818 1.710201
59248819 0.110803
59248822 0.874210
59248823 0.651295
59248824 0.325501
59248825 -0.000000
59248826 -0.000000
59248830 0.553928
59248831 0.221048
59248836 0.130592
59248837 0.618890
59248838 0.034489
59248839 0.031139
59248840 0.038410
59248842 0.334593
59248843 0.273043
59248844 0.245967
59248846 0.239731
59248847 0.604312
59248848 0.092194
59248849 1.093561
59248851 0.343028
59248854 0.110451
59248855 0.204982
59248856 0.259520
59248857 0.304994
59248858 0.591240
59248859 0.884231
59248860 0.706134
59248862 0.196259
59248863 0.046151
59248864 -0.000000
59248865 0.097556
59248866 0.024674
59248867 0.029224
59248869 1.269524
59248870 0.545277
59248871 0.149310
59248872 0.229030
59248882 0.089030
59248883 1.495714
59248886 1.385524
59248888 0.126848
59248890 0.471358
59248893 0.157813
59248896 0.635813
59248897 1.248419
59248898 0.342467
59248899 0.738049
59248902 -0.000000
59248907 1.126944
59248908 0.409968
59248909 0.628672
59248910 0.342494
59248911 0.711981
59248912 0.189734
59248913 0.034499
59248916 0.130462
59248918 0.535587
59248920 0.786142
59248921 0.697647
59248924 0.289518
59248925 0.048587
59248926 0.083117
59248928 0.298622
59248929 0.209938
59248930 0.268382
59248931 0.142599
59248932 0.486489
59248937 0.237675
59248938 0.195976
59248939 0.566224
59248941 0.292947
59248943 0.490108
59248945 0.652924
59248947 0.190175
59248948 1.492316
59248949 1.282213
59248953 0.214479
59248954 0.217344
59248955 0.117520
59248956 1.354476
59248957 0.091377
59248962 1.103824
59248963 0.275940
59248964 -0.000000
59248965 0.123449
59248968 0.078984
59248969 0.258265
59248972 0.197323
59248974 0.174331
59248976 0.535959
59248977 0.201862
59248986 0.295709
59248989 1.960000
59248990 0.197367
59248992 -0.000000
59248994 0.368663
59248995 0.359693
59248996 0.205595
59248998 0.061096
59248999 3.796698
59249000 1.068065
59249001 0.377336
59249002 -0.000000
59249004 -0.000000
59249008 1.945789
59249010 1.167718
59249013 1.492960
59249014 0.428922
59249017 0.087466
59249019 0.032319
59249020 0.302581
59249024 0.825280
59249025 1.010821
59249026 -0.000000
59249027 0.584315
59249028 0.032697
59249036 0.651708
59249039 1.178949
59249041 0.278002
59249042 1.261575
59249043 0.845292
59249044 0.295409
59249045 0.533946
59249047 0.283304
59249048 0.325289
59249049 0.056344
59249051 0.919302
59249052 0.521313
59249056 0.033125
59249057 0.190920
59249060 1.513722
59249061 0.255163
59249063 0.053822
59249064 0.156939
59249067 -0.000000
59249068 0.017795
59249069 0.296311
59249070 -0.000000
59249071 1.093015
59249073 0.184193
59249074 0.092652
59249075 1.006693
59249078 -0.000000
59249081 0.293617
59249083 0.421945
59249084 0.035329
59249085 0.087768
59249086 0.151646
59249087 0.076313
59249088 0.344161
59249089 0.356881
59249093 0.312564
59249094 0.111724
59249095 0.498992
59249098 0.670185
59249099 0.433615
59249101 -0.000000
59249103 0.603257
59249108 0.334389
59249109 0.549413
59249111 1.712295
59249112 0.092152
59249113 0.585661
59249117 1.860008
59249120 0.588545
59249122 0.277222
59249124 0.075449
59249126 0.525417
59249128 0.301776
59249131 0.389554
59249134 -0.000000
59249135 -0.000000
59249137 0.670137
59249138 1.047213
59249139 0.510055
59249141 0.478449
59249143 1.217563
59249146 0.690401
59249147 0.689134
59249149 -0.000000
59249150 0.282498
59249152 0.118045
59249153 0.030782
59249154 0.231091
59249156 0.521492
59249159 1.272392
59249161 0.596255
59249162 1.319626
59249165 0.049600
59249166 0.050397
59249167 0.114084
59249168 0.717371
59249169 0.398551
59249170 0.118628
59249171 0.101457
59249172 0.032492
59249173 0.227845
59249174 0.152756
59249177 1.110344
59249180 0.412884
59249182 0.291684
59249183 0.138260
59249184 0.451017
59249185 0.060795
59249186 0.031581
59249187 -0.000000
59249188 0.066837
59249189 0.815796
59249190 0.034169
59249191 -0.000000
59249192 -0.000000
59249196 0.129150
59249197 0.112564
59249199 0.568809
59249202 0.546808
59249204 0.152155
59249208 0.629700
59249210 0.209744
59249211 0.219831
59249216 1.026313
59249217 0.152739
59249220 0.326001
59249221 1.634774
59249223 0.274723
59249224 0.526389
59249226 1.314271
59249227 0.871526
59249229 0.177587
59249232 -0.000000
59249234 0.842456
59249236 0.605242
59249241 0.989874
59249242 0.256050
59249245 0.129492
59249246 0.589178
59249247 0.596951
59249249 -0.000000
59249251 0.023721
59249252 1.275519
59249260 0.178931
59249261 0.121081
59249262 0.140519
59249263 1.014625
59249264 0.036679
59249265 0.214557
59249266 0.457026
59249267 0.646515
59249268 0.296919
59249269 -0.000000
59249270 0.115527
59249271 3.212452
59249277 0.112582
59249279 0.800375
59249280 1.270743
59249281 -0.000000
59249282 0.276193
59249283 0.339870
59249286 0.392733
59249289 0.102216
59249290 0.101728
59249291 0.642270
59249292 0.143973
59249293 0.324815
59249295 0.050655
59249297 0.103783
59249298 0.153152
59249299 0.633522
59249300 0.251112
59249303 0.188611
59249306 0.566414
59249310 1.237168
59249311 0.444214
59249312 0.159514
59249313 0.121225
59249314 1.385916
59249315 0.178853
59249317 0.640925
59249318 0.210963
59249320 0.869867
59249321 0.040106
59249322 0.642002
59249327 0.178768
59249328 2.050938
59249329 0.122849
59249330 0.888826
59249331 0.264600
59249332 0.029482
59249333 0.361919
59249335 0.218106
59249336 -0.000000
59249340 0.363874
59249341 0.652875
59249342 1.163286
59249343 0.037437
59249345 0.773109
59249347 0.129614
59249349 1.569563
59249350 0.250958
59249351 0.386576
59249353 1.091938
59249354 0.093691
59249355 1.179754
59249357 0.458386
59249358 -0.000000
59249359 -0.000000
59249362 0.115948
59249365 0.285725
59249366 0.033793
59249369 -0.000000
59249370 0.436842
59249371 0.830493
59249372 0.408298
59249374 0.392134
59249376 0.120511
59249377 -0.000000
59249378 0.317398
59249379 0.110050
59249380 0.537100
59249381 0.112913
59249383 0.435534
59249385 0.717159
59249387 0.489630
59249388 0.044260
59249389 0.566606
59249390 0.228000
59249391 -0.000000
59249392 0.251650
59249394 0.462011
59249395 0.196828
59249396 0.104478
59249397 0.563551
59249398 -0.000000
59249401 -0.000000
59249404 0.479336
59249408 0.052986
59249410 0.673524
59249413 0.095523
59249414 0.058223
59249417 0.125549
59249419 1.016804
59249421 0.159584
59249422 1.760544
59249423 0.577068
59249424 0.410383
59249425 -0.000000
59249426 0.130014
59249427 1.088953
59249429 0.258563
59249432 0.238241
59249433 1.317530
59249440 -0.000000
59249441 0.369019
59249445 1.225194
59249448 0.379036
59249451 0.079626
59249452 1.513315
59249453 0.549199
59249454 0.236507
59249455 0.410857
59249458 -0.000000
59249461 0.061442
59249464 0.952030
59249466 -0.000000
59249469 0.572535
59249473 0.362124
59249474 0.137639
59249476 0.129122
59249477 0.457936
59249480 0.049707
59249483 0.078468
59249484 0.490834
59249485 0.139204
59249487 0.090486
59249488 0.073234
59249489 -0.000000
59249490 0.241808
59249491 0.305223
59249492 2.773320
59249493 0.052962
59249494 -0.000000
59249495 -0.000000
59249497 0.513278
59249498 -0.000000
59249499 0.478554
59249500 0.304522
59249503 1.005816
59249505 0.842728
59249507 0.261503
59249508 1.635799
59249509 0.465397
59249510 0.265316
59249512 0.438815
59249514 0.431058
59249515 -0.000000
59249517 0.673836
59249518 0.302809
59249519 0.358486
59249520 0.112069
59249521 0.665612
59249523 0.423470
59249524 -0.000000
59249528 -0.000000
59249529 0.110874
59249530 0.557973
59249531 0.564902
59249533 0.215320
59249534 0.343340
59249535 1.101623
59249539 0.159156
59249541 -0.000000
59249543 0.057778
59249544 0.276186
59249546 0.691870
59249547 0.990980
59249548 0.362891
59249549 0.155748
59249551 0.457006
59249555 0.075576
59249556 -0.000000
59249560 0.537738
59249562 0.227908
59249564 0.093060
59249565 0.933158
59249566 -0.000000
59249568 0.662002
59249569 0.057725
59249572 0.225037
59249574 0.215471
59249576 1.402636
59249577 2.174643
59249578 0.651491
59249579 0.444459
59249580 0.776265
59249581 0.453235
59249582 0.483580
59249583 0.103944
59249584 1.144811
59249587 2.168315
59249588 0.657171
59249589 0.160461
59249590 0.473845
59249591 0.382909
59249592 0.156255
59249593 1.122887
59249594 0.391282
59249595 0.650531
59249598 0.921088
59249599 0.159550
59249600 0.025514
59249602 0.450382
59249603 0.204689
59249607 0.146158
59249609 0.242099
59249610 0.356423
59249612 0.150937
59249613 0.315069
59249615 1.586824
59249620 0.097811
59249623 1.351722
59249625 0.189481
59249627 0.063035
59249628 -0.000000
59249630 0.273625
59249632 1.201816
59249634 -0.000000
59249636 -0.000000
59249638 0.205809
59249640 0.050016
59249645 0.645369
59249646 0.748278
59249649 0.347295
59249650 0.401938
59249653 0.390416
59249654 0.034661
59249657 0.242306
59249658 0.211883
59249660 0.053399
59249662 1.184426
59249663 0.251516
59249664 0.493923
59249671 0.679110
59249672 1.890207
59249673 0.089965
59249674 0.024166
59249677 0.541250
59249678 0.793864
59249679 0.258143
59249680 0.036812
59249683 0.216455
59249684 0.242575
59249685 -0.000000
59249688 1.215196
59249691 0.288669
59249692 0.350663
59249693 1.520573
59249695 0.455201
59249697 0.047053
59249702 0.038738
59249703 0.731577
59249705 0.101389
59249710 -0.000000
59249712 0.797711
59249713 0.458721
59249714 0.729435
59249716 0.196684
59249717 0.233740
59249719 -0.000000
59249720 0.459154
59249721 -0.000000
59249722 1.265472
59249725 0.440106
59249726 0.202887
59249728 0.114343
59249730 0.545644
59249731 0.404198
59249733 1.114010
59249734 -0.000000
59249736 0.435315
59249737 0.301760
59249739 0.554853
59249743 0.101416
59249744 1.346876
59249747 0.454813
59249748 0.144946
59249751 0.038730
59249754 -0.000000
59249756 0.703961
59249758 0.287316
59249760 -0.000000
59249762 0.736360
59249763 0.511796
59249764 0.777451
59249765 0.340167
59249767 1.552372
59249768 0.368295
59249769 0.897961
59249770 0.903131
59249773 0.189245
59249775 0.462425
59249776 0.371928
59249780 1.186110
59249784 0.467845
59249787 -0.000000
59249788 0.377439
59249789 0.044540
59249791 0.466082
59249792 -0.000000
59249793 0.453718
59249795 0.065676
59249796 0.179162
59249797 1.019990
59249798 0.149169
59249799 -0.000000
59249800 -0.000000
59249803 0.145084
59249805 -0.000000
59249807 0.198605
59249808 0.345307
59249813 0.340931
59249816 0.480900
59249817 0.226141
59249818 0.303162
59249819 0.390602
59249821 0.073130
59249822 1.033815
59249823 0.210720
59249824 0.365403
59249825 0.317531
59249826 0.164653
59249829 0.206508
59249830 0.067765
59249832 0.253977
59249833 -0.000000
59249836 0.158099
59249837 0.975722
59249840 0.095797
59249843 0.534377
59249847 -0.000000
59249848 0.363601
59249849 0.306608
59249850 0.410416
59249852 0.332465
59249853 0.091440
59249854 -0.000000
59249857 1.426614
59249858 0.212921
59249859 0.054858
59249861 0.035996
59249862 0.114965
59249863 1.007245
59249864 0.669279
59249865 0.040142
59249867 0.036521
59249868 0.685948
59249869 0.450332
59249870 0.566993
59249871 0.072063
59249872 0.572779
59249873 1.008936
59249874 0.388602
59249876 0.065688
59249877 0.055936
59249879 -0.000000
59249880 1.478404
59249884 0.875993
59249885 0.292638
59249886 0.909307
59249887 0.406007
59249889 -0.000000
59249890 0.105084
59249894 0.118888
59249895 0.188405
59249896 0.285652
59249899 0.018543
59249900 0.450012
59249901 0.167672
59249904 1.168678
59249908 0.063279
59249909 0.371747
59249910 0.137517
59249913 0.614347
59249916 1.050515
59249917 0.567860
59249918 0.294496
59249919 0.353575
59249920 0.213779
59249921 0.053207
59249925 0.573351
59249927 0.379040
59249929 0.472081
59249930 -0.000000
59249932 1.307075
59249933 0.035948
59249934 0.107023
59249935 0.179532
59249936 0.040022
59249937 0.282422
59249938 0.858215
59249939 0.170041
59249940 0.471463
59249941 -0.000000
59249942 0.535395
59249943 0.272559
59249944 0.260291
59249947 -0.000000
59249948 -0.000000
59249949 0.353049
59249950 0.782245
59249951 0.066286
59249952 -0.000000
59249953 -0.000000
59249954 -0.000000
59249955 0.116732
59249956 0.280625
59249959 0.212160
59249966 0.448095
59249967 0.348527
59249968 0.018143
59249969 -0.000000
59249970 0.800866
59249972 0.562167
59249974 2.396594
59249975 0.208300
59249976 0.168532
59249977 0.057383
59249978 0.057880
59249979 0.508599
59249980 0.691662
59249981 0.101309
59249982 0.163514
59249983 0.308567
59249984 0.316480
59249985 0.156171
59249987 0.291623
59249989 0.166687
59249990 0.083772
59249991 0.216340
59249992 -0.000000
59249993 0.026672
59249994 0.082962
59249995 0.232212
59249996 0.120054
59249997 0.727385
59249999 0.040315
59250000 0.521802
59250002 0.550289
59250005 0.175339
59250006 0.057892
59250007 0.083026
59250008 1.492190
59250009 1.015073
59250010 -0.000000
59250011 0.190996
59250013 -0.000000
59250015 0.289504
59250016 0.084754
59250019 -0.000000
59250020 0.743949
59250022 0.060799
59250028 0.417120
59250032 0.248939
59250033 0.066418
59250035 0.031979
59250037 0.284702
59250041 0.292110
59250042 0.041704
59250043 0.119443
59250045 0.186222
59250046 0.250699
59250047 0.746734
59250049 0.822977
59250050 0.607084
59250052 0.208929
59250054 0.095374
59250057 0.209445
59250058 0.671206
59250060 0.386539
59250063 0.263919
59250066 1.558474
59250069 0.801312
59250071 0.959254
59250074 0.366975
59250078 0.264480
59250079 0.216099
59250082 -0.000000
59250083 0.337458
59250086 0.201218
59250087 0.205161
59250091 0.072261
59250092 0.923337
59250096 0.369444
59250098 0.059459
59250099 0.175613
59250100 0.053497
59250101 -0.000000
59250103 0.450268
59250106 0.254593
59250107 0.634086
59250108 0.915677
59250109 0.204393
59250110 0.397349
59250111 0.355147
59250112 0.321337
59250113 1.503340
59250115 0.122466
59250116 0.128076
59250118 0.888679
59250119 0.296834
59250121 0.259492
59250122 0.431895
59250126 -0.000000
59250128 0.061083
59250132 0.031135
59250133 0.236262
59250136 0.065207
59250137 0.327286
59250138 0.245390
59250139 0.898413
59250144 0.114432
59250145 0.190769
59250146 0.276312
59250147 0.579397
59250148 0.382393
59250153 0.147232
59250154 0.028562
59250155 0.100783
59250156 0.161980
59250158 -0.000000
59250159 -0.000000
59250161 0.462672
59250162 0.119026
59250163 0.509279
59250164 0.227760
59250165 0.478463
59250167 0.161670
59250169 1.121930
59250170 0.852108
59250171 -0.000000
59250172 0.076818
59250173 0.056368
59250175 -0.000000
59250176 -0.000000
59250178 0.040460
59250180 0.147004
59250182 0.705528
59250184 0.047527
59250187 0.329971
59250188 0.624147
59250189 1.083503
59250191 0.103288
59250192 0.105268
59250194 -0.000000
59250196 0.308219
59250197 0.081729
59250198 0.090694
59250199 0.456553
59250204 0.371323
59250205 0.106608
59250208 0.388656
59250209 0.967062
59250210 0.177637
59250211 0.723727
59250212 0.037014
59250215 0.619392
59250217 -0.000000
59250220 0.779046
59250223 0.575046
59250224 0.133998
59250225 0.396457
59250226 0.080610
59250227 0.532367
59250228 0.030310
59250231 0.180226
59250232 0.059696
59250236 0.058231
59250237 0.170425
59250238 0.213335
59250240 -0.000000
59250241 -0.000000
59250243 0.101111
59250244 0.337660
59250245 0.386534
59250247 0.044154
59250250 0.120663
59250251 0.400662
59250254 0.414388
59250256 0.061139
59250259 0.246030
59250261 -0.000000
59250264 0.100863
59250267 0.567986
59250273 0.613928
59250274 0.356717
59250275 0.160739
59250277 0.053596
59250279 0.418033
59250280 0.537321
59250281 0.200371
59250282 0.270337
59250284 0.214815
59250286 0.047058
59250287 0.133849
59250288 0.023079
59250289 0.284992
59250291 0.493902
59250292 0.046242
59250294 1.079405
59250295 0.973221
59250301 0.265263
59250304 0.278359
59250307 0.337793
59250308 0.786767
59250309 0.463717
59250310 0.864335
59250311 -0.000000
59250312 0.227575
59250317 0.108723
59250318 0.375635
59250319 0.307947
59250320 0.421815
59250322 -0.000000
59250323 1.179723
59250324 0.062071
59250325 1.092905
59250326 0.199614
59250327 -0.000000
59250330 0.215793
59250331 0.112722
59250332 0.266347
59250333 0.536077
59250337 0.097836
59250340 -0.000000
59250341 0.402294
59250342 0.250575
59250343 0.328348
59250345 0.194541
59250346 0.453182
59250347 0.440160
59250350 -0.000000
59250352 0.119030
59250353 0.442366
59250354 0.156880
59250358 -0.000000
59250359 0.652931
59250360 0.321228
59250362 0.109827
59250363 -0.000000
59250364 0.258282
59250366 -0.000000
59250367 0.276632
59250370 0.027796
59250371 0.449861
59250372 0.250715
59250373 0.278347
59250376 0.465816
59250377 -0.000000
59250379 0.256727
59250380 -0.000000
59250382 0.070184
59250383 0.095015
59250384 0.671754
59250385 0.506453
59250386 0.161745
59250387 0.142446
59250389 0.413079
59250390 0.183600
59250392 0.205806
59250393 0.598106
59250395 0.721901
59250396 0.158327
59250398 0.492733
59250399 -0.000000
59250400 0.232942
59250401 0.461693
59250404 -0.000000
59250406 0.082176
59250407 0.164913
59250408 0.233743
59250409 0.271685
59250410 0.347897
59250412 0.137451
59250413 0.665443
59250414 0.157977
59250415 0.033739
59250417 0.598347
59250419 0.265129
59250421 0.345061
59250422 0.149275
59250423 0.332880
59250424 0.167525
59250425 0.416490
59250430 0.101364
59250432 0.196729
59250433 0.329688
59250434 0.047934
59250435 0.302948
59250439 0.124156
59250440 0.513669
59250441 0.238016
59250443 0.302778
59250444 -0.000000
59250445 0.074296
59250447 0.067738
59250448 1.725026
59250453 0.362274
59250454 0.072765
59250455 0.944893
59250457 1.367917
59250459 -0.000000
59250461 0.106512
59250462 0.038795
59250464 1.017027
59250465 0.024256
59250467 0.593256
59250468 0.538300
59250469 1.481420
59250470 0.149923
59250473 0.273482
59250476 0.863666
59250478 0.336438
59250479 0.611923
59250483 0.211325
59250484 0.267945
59250485 0.109906
59250487 1.409478
59250490 0.449840
59250491 0.155814
59250493 0.236290
59250495 1.115095
59250498 0.164361
59250499 0.626002
59250503 0.134354
59250504 0.260937
59250505 0.147184
59250506 -0.000000
59250508 0.670600
59250510 0.652395
59250511 0.041519
59250512 0.349217
59250513 0.105835
59250514 0.662768
59250516 0.373465
59250517 0.166576
59250522 0.967370
59250525 0.049553
59250526 0.111859
59250528 0.341853
59250529 0.412918
59250530 0.355692
59250532 0.413199
59250534 0.163380
59250535 0.308467
59250539 -0.000000
59250540 0.449321
59250542 0.976623
59250544 0.085583
59250546 0.147961
59250547 1.038970
59250549 0.774810
59250550 -0.000000
59250551 0.223043
59250552 1.089495
59250555 0.902190
59250560 1.903723
59250561 0.535988
59250562 0.100206
59250565 0.917368
59250566 0.949098
59250567 0.044037
59250570 0.171207
59250571 0.420852
59250572 0.329733
59250573 0.720134
59250574 0.384011
59250576 0.775926
59250577 0.238574
59250578 0.295776
59250580 0.443208
59250584 0.270277
59250585 0.172861
59250586 1.106180
59250587 -0.000000
59250588 0.560830
59250589 0.439870
59250590 0.511365
59250591 0.474730
59250592 0.147445
59250593 1.093195
59250598 0.825297
59250599 0.034189
59250600 1.860496
59250601 0.141678
59250603 0.810288
59250604 0.808009
59250608 0.721830
59250610 0.127600
59250611 1.039045
59250612 0.368269
59250615 0.527882
59250616 0.036417
59250617 0.638379
59250619 0.567439
59250620 0.365280
59250621 0.138735
59250622 0.289857
59250623 0.033816
59250624 0.627620
59250627 0.183226
59250629 0.056929
59250630 0.182001
59250631 0.321453
59250632 0.159122
59250636 0.244252
59250639 1.085803
59250640 0.204152
59250645 0.394669
59250647 1.076911
59250649 0.224276
59250652 0.169929
59250653 -0.000000
59250656 0.776163
59250659 0.177873
59250660 0.164720
59250661 1.163314
59250663 0.114162
59250664 -0.000000
59250666 1.007007
59250667 -0.000000
59250670 0.739043
59250671 0.083639
59250672 0.184067
59250673 0.753881
59250676 0.383153
59250677 0.170244
59250684 0.268139
59250685 0.795496
59250688 0.057426
59250690 -0.000000
59250691 1.045872
59250693 -0.000000
59250694 0.679874
59250695 0.221758
59250697 1.771785
59250698 0.143123
59250700 -0.000000
59250701 0.111674
59250702 0.076650
59250703 0.401587
59250704 1.622241
59250706 -0.000000
59250707 0.568413
59250708 0.332575
59250710 0.192674
59250714 0.207995
59250716 0.407435
59250718 0.218571
59250719 0.064159
59250722 -0.000000
59250723 0.128985
59250724 1.798821
59250725 0.769921
59250726 1.130020
59250727 0.116447
59250728 0.919850
59250729 0.277482
59250730 0.213418
59250731 0.036617
59250734 0.096239
59250735 0.034504
59250736 0.440202
59250737 0.147040
59250739 -0.000000
59250740 0.089500
59250743 0.029130
59250755 0.027722
59250756 1.505989
59250758 0.494162
59250763 0.809095
59250772 0.197001
59250777 -0.000000
59250803 0.526007
59250804 0.602357
59250805 0.226071
59250808 0.255864
59250809 0.083745
59250814 1.403682
59250816 -0.000000
59250817 0.320493
59250819 0.971716
59250822 0.708815
59250823 1.667097
59250824 0.013972
59250825 0.182362
59250827 0.059847
59250828 -0.000000
59250829 0.555308
59250830 0.087130
59250831 0.940398
59250832 0.048173
59250835 0.402104
59250836 0.764994
59250838 0.291252
59250839 0.089949
59250841 0.091507
59250842 0.063871
59250843 -0.000000
59250844 0.156580
59250845 0.334046
59250848 0.898639
59250851 0.067022
59250852 -0.000000
59250856 0.193757
59250857 1.005768
59250863 0.813617
59250864 0.398804
59250865 0.037018
59250867 0.099911
59250873 0.355852
59250876 0.659115
59250880 0.185876
59250881 0.114307
59250883 0.227821
59250884 0.747955
59250885 -0.000000
59250887 -0.000000
59250888 0.436021
59250890 1.145476
59250891 0.204001
59250892 0.250761
59250895 0.185370
59250896 0.182069
59250897 0.534894
59250899 0.177597
59250900 0.101761
59250902 0.775044
59250903 -0.000000
59250905 1.737903
59250906 0.986140
59250907 0.554501
59250909 0.659190
59250910 0.087211
59250912 0.675136
59250913 0.529522
59250914 0.225880
59250915 0.658881
59250920 0.216715
59250921 1.516733
59250922 -0.000000
59250923 0.039981
59250925 0.282289
59250927 -0.000000
59250929 0.112201
59250930 0.219052
59250933 0.746723
59250936 0.803624
59250937 0.051150
59250945 0.022167
59250946 0.108737
59250947 0.193065
59250949 0.145513
59250950 0.054208
59250953 0.186165
59250955 0.121854
59250956 0.049746
59250957 0.056283
59250958 2.165489
59250960 0.368636
59250961 -0.000000
59250962 0.344137
59250963 0.128297
59250964 0.092923
59250968 0.152979
59250970 0.083291
59250971 0.249749
59250980 0.103952
59250981 0.091182
59250984 0.358584
59250986 0.352111
59250987 0.403151
59250988 -0.000000
59250989 0.419890
59250990 0.571991
59250991 0.347882
59250992 0.126188
59250993 0.025653
59250994 0.200883
59250998 -0.000000
59251000 0.201933
59251003 0.102740
59251004 0.374578
59251005 0.207819
59251008 0.421850
59251009 1.244480
59251010 0.037468
59251011 0.030960
59251012 0.084971
59251013 0.048786
59251014 0.335230
59251015 -0.000000
59251016 0.371868
59251019 1.624896
59251020 0.575161
59251021 1.778586
59251022 0.654221
59251023 0.228180
59251026 0.757702
59251027 0.200255
59251028 0.304524
59251029 0.640261
59251030 1.959832
59251032 0.872172
59251033 0.047116
59251034 0.539250
59251035 0.142488
59251038 -0.000000
59251039 0.224300
59251040 0.453769
59251041 0.169917
59251048 0.192052
59251051 0.199256
59251052 0.069617
59251053 -0.000000
59251054 0.112055
59251055 0.510165
59251056 0.505223
59251057 0.462272
59251059 0.091463
59251060 2.008780
59251061 0.301466
59251063 0.311787
59251064 0.515285
59251065 0.692998
59251067 0.460835
59251069 0.199158
59251070 0.349088
59251071 0.094622
59251072 0.487292
59251074 0.629385
59251075 0.096316
59251076 0.478608
59251078 -0.000000
59251080 0.079408
59251081 0.072786
59251082 1.151191
59251083 -0.000000
59251084 -0.000000
59251085 1.218362
59251089 0.186086
59251091 0.415690
59251093 -0.000000
59251094 0.424523
59251096 0.455173
59251099 0.540982
59251103 0.508521
59251108 -0.000000
59251109 0.680827
59251110 0.668919
59251113 0.156205
59251114 0.076085
59251117 0.220950
59251118 1.226834
59251120 1.253845
59251124 1.036322
59251125 -0.000000
59251126 1.303950
59251128 0.097945
59251129 0.965929
59251130 0.289824
59251131 0.405884
59251132 0.032698
59251133 0.199699
59251135 0.336315
59251136 0.492063
59251138 0.085362
59251139 0.944785
59251140 0.338267
59251143 0.067657
59251144 0.338438
59251145 0.256064
59251146 1.694292
59251147 0.281432
59251148 -0.000000
59251149 0.128772
59251152 0.606948
59251153 0.123734
59251157 0.150667
59251158 0.295597
59251161 0.522284
59251162 1.297722
59251163 0.280352
59251165 0.152347
59251167 0.383427
59251171 -0.000000
59251174 0.585795
59251175 0.038132
59251178 0.303457
59251179 0.464486
59251180 0.044125
59251183 0.855388
59251185 0.037499
59251186 0.426666
59251188 1.058067
59251191 0.399152
59251193 0.151368
59251194 0.735746
59251195 0.330747
59251196 0.263306
59251198 0.774830
59251200 0.912935
59251205 0.135618
59251208 0.805797
59251209 0.146927
59251210 0.398094
59251212 0.204302
59251215 0.450201
59251216 0.560240
59251220 0.061503
59251224 0.349122
59251226 0.367131
59251227 0.115743
59251228 0.499599
59251229 0.541060
59251230 1.562271
59251231 0.422215
59251234 -0.000000
59251237 0.635168
59251239 0.103432
59251241 0.300575
59251242 0.272433
59251245 0.142286
59251247 0.254820
59251248 0.193371
59251251 0.034154
59251252 1.092268
59251253 1.046188
59251254 0.280655
59251255 0.602445
59251256 0.029911
59251257 0.045461
59251258 0.026044
59251259 -0.000000
59251260 0.237381
59251261 -0.000000
59251264 1.247047
59251265 0.595129
59251266 0.802618
59251270 0.281803
59251272 0.379393
59251273 0.063294
59251274 -0.000000
59251275 0.108953
59251278 0.599114
59251279 0.093303
59251280 0.545798
59251281 0.940830
59251285 0.577370
59251286 0.031281
59251287 0.058917
59251289 0.272082
59251290 0.346079
59251292 0.479496
59251293 0.361787
59251296 -0.000000
59251297 0.628137
59251298 0.888646
59251302 0.692858
59251304 0.384239
59251305 0.638619
59251306 -0.000000
59251311 0.847688
59251312 0.511678
59251313 0.024420
59251314 0.338034
59251319 0.041235
59251321 1.016907
59251322 0.142842
59251324 0.469595
59251327 0.158782
59251328 1.018170
59251329 0.495690
59251331 0.229637
59251333 1.278712
59251334 0.278456
59251340 0.090343
59251341 3.144222
59251342 0.564715
59251343 0.019691
59251344 0.385201
59251345 -0.000000
59251349 0.071432
59251350 0.496506
59251351 0.145086
59251352 1.322835
59251353 0.048194
59251357 1.660025
59251359 0.897992
59251360 0.243789
59251361 0.922187
59251362 1.008510
59251363 0.078559
59251364 -0.000000
59251365 0.313897
59251366 0.507174
59251367 0.253570
59251368 0.076259
59251369 0.031276
59251370 -0.000000
59251371 0.630473
59251372 0.270038
59251373 -0.000000
59251374 0.297806
59251375 0.178096
59251376 0.235311
59251377 0.470634
59251378 0.187237
59251379 1.408743
59251381 0.680836
59251383 0.111093
59251384 0.053194
59251386 1.541001
59251388 0.131517
59251389 0.718117
59251390 0.250955
59251391 0.436731
59251393 0.050356
59251395 0.843719
59251396 1.125526
59251398 0.281619
59251399 0.630469
59251400 0.803079
59251401 0.829877
59251402 0.481784
59251403 1.045329
59251404 0.980510
59251406 0.484311
59251407 0.139535
59251409 0.057194
59251410 0.077200
59251411 0.260406
59251412 0.266070
59251415 0.098161
59251416 0.029205
59251418 0.774215
59251419 0.251294
59251420 0.025899
59251422 0.634353
59251424 0.232719
59251425 0.103927
59251426 0.650314
59251428 1.028959
59251429 1.497926
59251431 0.021024
59251432 0.078588
59251433 0.031275
59251435 0.384158
59251437 0.097773
59251438 1.026018
59251440 0.042523
59251441 0.103971
59251445 0.122909
59251448 0.908093
59251450 1.062480
59251451 1.224811
59251453 0.382818
59251454 0.300793
59251456 -0.000000
59251457 0.766294
59251458 0.248798
59251459 0.225738
59251461 0.042490
59251462 0.301037
59251464 0.050337
59251465 0.075214
59251466 0.105695
59251468 0.771355
59251469 0.030691
59251471 1.082529
59251472 0.072984
59251474 0.102590
59251475 0.126683
59251477 0.085510
59251478 0.412039
59251479 0.730429
59251482 0.525468
59251485 0.440018
59251486 1.639984
59251487 0.213862
59251488 0.057162
59251490 0.254951
59251491 0.558165
59251493 0.205122
59251494 0.077574
59251496 0.831271
59251497 0.038403
59251498 0.142385
59251500 0.372879
59251501 0.253280
59251503 1.293954
59251505 0.044582
59251506 0.321136
59251507 0.105692
59251509 0.463532
59251510 1.160147
59251512 0.406847
59251513 0.056332
59251516 0.520609
59251519 0.107510
59251520 0.937484
59251521 0.199324
59251522 0.478909
59251524 0.145195
59251526 0.123366
59251527 0.123590
59251528 0.113022
59251530 0.563271
59251531 0.874381
59251532 0.409964
59251536 0.080628
59251537 0.086546
59251541 0.219339
59251543 0.156052
59251544 1.090796
59251545 0.752327
59251547 0.033202
59251548 0.076041
59251552 0.028581
59251553 0.285393
59251555 0.136920
59251556 0.712541
59251557 1.344345
59251558 0.252091
59251560 1.235988
59251562 0.733179
59251565 0.587339
59251568 0.515818
59251570 0.126251
59251572 0.121134
59251576 0.187951
59251578 0.336765
59251581 0.152236
59251582 -0.000000
59251583 -0.000000
59251584 0.092295
59251585 0.242559
59251587 0.304232
59251588 0.305632
59251591 0.049629
59251593 1.735826
59251595 -0.000000
59251596 0.290461
59251597 0.873850
59251598 0.189679
59251599 0.747939
59251600 0.101385
59251601 -0.000000
59251602 0.332373
59251605 0.052967
59251606 0.550467
59251607 0.058558
59251609 0.345564
59251610 -0.000000
59251614 -0.000000
59251615 0.093538
59251618 1.759015
59251619 0.120551
59251621 0.091723
59251623 0.104995
59251624 0.029356
59251625 0.060285
59251626 0.892645
59251629 0.255331
59251631 0.654984
59251633 0.243473
59251634 0.048319
59251638 0.973299
59251639 -0.000000
59251640 0.737178
59251641 0.243430
59251642 0.347321
59251645 0.459191
59251647 0.114434
59251649 0.253408
59251650 0.461218
59251651 0.846198
59251652 0.769787
59251654 0.265627
59251655 0.071488
59251658 0.211274
59251662 0.136704
59251663 1.128450
59251665 -0.000000
59251667 0.293307
59251668 -0.000000
59251672 0.178579
59251674 0.063637
59251675 0.844913
59251677 0.553933
59251679 -0.000000
59251680 0.494941
59251681 0.103462
59251682 0.275905
59251683 0.122164
59251684 0.730386
59251685 0.730922
59251686 -0.000000
59251687 0.703763
59251690 -0.000000
59251691 -0.000000
59251692 0.691214
59251695 0.702047
59251696 1.047405
59251699 -0.000000
59251700 0.040705
59251707 0.258981
59251710 0.093321
59251713 0.121648
59251716 0.595364
59251717 0.172888
59251718 0.644858
59251720 0.056698
59251721 1.928755
59251723 0.289763
59251725 -0.000000
59251728 0.486341
59251729 0.839601
59251730 0.123088
59251731 0.500451
59251732 -0.000000
59251733 0.386073
59251735 0.081618
59251736 0.039287
59251737 0.162586
59251738 0.186872
59251739 0.089782
59251740 0.315998
59251741 0.252360
59251742 -0.000000
59251743 0.086147
59251747 0.983192
59251748 0.866135
59251749 0.156543
59251750 1.073830
59251751 0.384514
59251752 0.160261
59251753 0.878063
59251754 0.745887
59251757 0.344308
59251758 0.489752
59251761 0.450060
59251764 0.205478
59251765 0.242166
59251766 0.191349
59251768 0.084006
59251769 -0.000000
59251771 0.405938
59251774 1.097522
59251775 0.198179
59251776 0.088015
59251777 0.228492
59251778 0.456296
59251781 0.023846
variableStep chrom=chr1
11321567 0.120139
11321568 -0.000000
11321569 -0.000000
11321570 -0.000000
11321571 0.326763
11321572 0.768806
11321575 1.201914
11321576 0.468488
11321577 0.551719
11321578 -0.000000
11321579 0.568671
11321581 0.794424
11321583 0.778784
11321588 0.252681
11321589 0.441270
11321594 0.259144
11321597 0.145355
11321601 0.453532
11321602 0.550869
11321607 0.046925
11321615 0.153771
11321616 -0.000000
11321619 0.054798
11321620 0.136553
11321621 0.624812
11321623 0.479668
11321624 -0.000000
11321630 0.298855
11321631 0.565308
11321633 0.449353
11321635 0.836723
11321636 0.737971
11321641 0.284513
11321645 0.117951
11321646 -0.000000
11321647 0.302104
11321649 0.536316
11321651 0.098931
11321653 0.044458
11321654 0.335796
11321655 -0.000000
11321656 0.055347
11321657 0.045834
11321659 -0.000000
11321660 -0.000000
11321661 0.107516
11321663 0.210001
11321664 0.863985
11321665 0.288631
11321666 0.136161
11321669 0.169993
11321670 1.471264
11321671 0.409256
11321672 0.284561
11321674 1.406306
11321675 0.373931
11321676 0.199492
11321677 -0.000000
11321678 -0.000000
11321679 -0.000000
11321681 -0.000000
11321682 1.111535
11321686 0.139563
11321687 -0.000000
11321688 -0.000000
11321693 0.168450
11321694 0.206522
11321695 1.399017
11321696 -0.000000
11321697 0.264461
11321698 0.163693
11321699 0.552795
11321700 0.283721
11321701 0.127039
11321703 0.286401
11321704 -0.000000
11321706 0.085712
11321707 0.209291
11321708 0.480074
11321709 0.707715
11321712 0.034761
11321714 -0.000000
11321716 0.329603
11321718 0.391500
11321719 0.055463
11321720 0.076361
11321724 0.167584
11321725 0.028785
11321726 0.821529
11321728 0.252257
11321729 0.516108
11321730 0.186815
11321731 0.104391
11321733 0.126890
11321734 0.127049
11321738 0.193533
11321739 0.065789
11321740 1.371239
11321743 0.068690
11321746 -0.000000
11321748 0.329535
11321749 0.249694
11321750 0.298672
11321751 0.534109
11321752 0.267620
11321753 0.123406
11321754 0.563461
11321755 -0.000000
11321756 0.459531
11321758 0.396582
11321762 0.396438
11321763 0.166988
11321764 0.258600
11321765 0.119826
11321766 0.335975
11321767 -0.000000
11321768 0.401377
11321769 0.337426
11321773 0.076425
11321776 1.468142
11321777 0.246112
11321778 0.138576
11321779 0.461737
11321780 0.220203
11321782 0.433334
11321783 1.065467
11321784 0.264074
11321785 0.676695
11321786 0.087526
11321787 0.251984
11321788 0.037653
11321789 0.965723
11321790 -0.000000
11321791 1.313589
11321792 0.292339
11321793 0.198149
11321795 0.532795
11321796 0.313349
11321798 0.241811
11321799 0.369953
11321800 0.780767
11321801 0.258537
11321803 0.685173
11321804 -0.000000
11321805 0.409108
11321806 0.508652
11321809 0.264189
11321811 1.743416
11321812 0.529179
11321813 0.453069
11321814 0.269715
11321815 0.496121
11321816 0.080358
11321818 0.156931
11321821 0.059168
11321822 -0.000000
11321823 0.063795
11321825 0.195864
11321827 0.609401
11321828 0.242047
11321847 -0.000000
11321848 0.079318
11321850 0.315429
11321851 0.483532
11321852 0.232662
11321853 -0.000000
11321854 0.063712
11321855 0.140875
11321856 0.140739
11321857 0.148879
11321858 0.277539
11321859 0.068449
11321860 0.490303
11321861 0.057120
11321862 0.057715
11321865 0.182940
11321867 0.447692
11321869 0.981643
11321872 0.217671
11321873 0.584043
11321874 1.326323
11321875 0.084253
11321876 0.065131
11321878 1.271738
11321879 0.370274
11321880 -0.000000
11321881 1.043242
11321884 0.064339
11321885 0.330433
11321886 0.302330
11321887 0.311189
11321889 -0.000000
11321890 -0.000000
11321891 0.583845
11321892 0.059523
11321893 0.060629
11321894 0.697655
11321895 0.172184
11321896 0.506017
11321898 -0.000000
11321900 -0.000000
11321906 0.104290
11321907 -0.000000
11321908 0.126987
11321909 0.298775
11321915 0.566297
11321917 0.239294
11321918 0.636705
11321920 0.062305
11321921 0.297916
11321922 -0.000000
11321924 1.079078
11321925 0.111333
11321929 0.100624
11321930 -0.000000
11321932 0.774918
11321935 0.091503
11321936 -0.000000
11321939 0.908724
11321940 0.200753
11321941 1.484023
11321943 0.250831
11321944 0.484751
11321946 -0.000000
11321948 0.386216
11321949 0.180709
11321951 -0.000000
11321952 0.566811
11321954 0.563669
11321956 0.149921
11321958 -0.000000
11321959 -0.000000
11321961 -0.000000
11321962 0.456130
11321964 0.636490
11321965 0.122396
11321966 0.183716
11321970 0.107915
11321971 0.093065
11321973 0.157500
11321974 0.028107
11321975 -0.000000
11321977 0.153344
11321979 0.109145
11321980 0.210166
11321984 0.046704
11321985 0.136281
11321986 0.834955
11321988 0.215766
11321991 0.411490
11321995 0.281024
11321997 0.234223
11322000 -0.000000
11322001 0.086848
11322002 0.205767
11322004 0.719168
11322005 1.012830
11322007 0.746767
11322008 0.988429
11322009 -0.000000
11322010 0.273879
11322011 1.426247
11322012 0.059153
11322014 0.040128
11322016 0.071205
11322017 0.635624
11322018 0.895508
11322020 -0.000000
11322022 0.399880
11322023 0.652570
11322026 0.782330
11322027 0.135277
11322028 0.680412
11322029 0.127222
11322030 0.323505
11322031 0.606515
11322032 0.104235
11322035 0.348044
11322036 0.951172
11322037 0.118761
11322038 0.326236
11322041 0.337950
11322042 0.277605
11322043 0.061885
11322045 -0.000000
11322047 0.175402
11322048 -0.000000
11322049 0.258255
11322050 -0.000000
11322051 0.816140
11322052 0.319082
11322053 0.550133
11322054 0.311971
11322055 -0.000000
11322056 0.999180
11322057 0.286034
11322058 0.784629
11322059 -0.000000
11322060 0.623885
11322061 0.159586
11322062 0.113502
11322063 0.062193
11322064 0.139604
11322070 0.071989
11322071 0.164059
11322072 0.698569
11322074 0.052341
11322077 0.099585
11322082 0.117255
11322084 0.193004
11322086 0.034641
11322087 0.358873
11322089 0.055274
11322090 0.242854
11322092 0.181914
11322094 0.074014
11322095 0.543913
11322096 0.080141
11322098 0.408004
11322099 0.523856
11322100 -0.000000
11322101 0.388241
11322103 0.400818
11322105 -0.000000
11322106 0.063148
11322108 0.249173
11322109 0.481098
11322110 1.040978
11322111 1.772356
11322113 0.164967
11322114 0.393535
11322115 0.414764
11322116 0.426518
11322117 0.079728
11322121 0.068185
11322122 0.149216
11322126 0.245937
11322129 0.701100
11322130 1.151469
11322131 0.059787
11322132 0.572828
11322133 0.172325
11322136 0.320960
11322137 0.234420
11322138 1.204374
11322139 0.180769
11322140 0.430853
11322142 -0.000000
11322144 0.068163
11322149 0.408689
11322150 0.954600
11322154 0.224321
11322156 -0.000000
11322160 0.389466
11322161 0.274469
11322162 0.243177
11322163 0.112362
11322164 0.053848
11322166 0.245735
11322167 0.079753
11322168 0.325234
11322171 0.373239
11322172 0.299401
11322173 1.028996
11322174 0.109428
11322181 -0.000000
11322183 0.184831
11322184 0.416704
11322185 0.146708
11322186 0.019173
11322194 0.164278
11322196 0.058837
11322197 0.201266
11322199 0.109406
11322200 0.064772
11322201 0.435357
11322202 0.096789
11322203 0.405520
11322204 0.060763
11322205 0.423681
11322206 0.118136
11322207 0.114652
11322208 -0.000000
11322211 0.086044
11322213 0.149187
11322217 -0.000000
11322220 0.582750
11322221 0.090076
11322224 0.429054
11322225 0.511642
11322226 0.036963
11322227 0.280091
11322228 -0.000000
11322230 0.424312
11322231 0.435233
11322233 0.897547
11322234 0.019096
11322235 0.569473
11322236 0.389330
11322237 0.249038
11322240 0.853926
11322244 0.878194
11322246 0.114189
11322247 0.072101
11322248 0.281867
11322250 0.389197
11322252 0.233775
11322255 0.778346
11322256 0.081669
11322258 0.257833
11322260 -0.000000
11322262 0.291345
11322263 0.454941
11322264 -0.000000
11322265 0.656617
11322267 0.327538
11322268 0.593088
11322271 1.212828
11322272 0.341575
11322278 0.070933
11322282 0.459201
11322283 -0.000000
11322285 -0.000000
11322287 0.086861
11322288 1.416344
11322289 1.049089
11322290 0.976422
11322291 -0.000000
11322293 0.205564
11322294 0.106307
11322296 -0.000000
11322297 -0.000000
11322298 0.061717
11322299 2.034559
11322301 0.111541
11322302 0.413503
11322303 0.946789
11322304 0.425836
11322305 1.117851
11322307 0.063175
11322308 -0.000000
11322309 1.225136
11322310 -0.000000
11322312 0.070975
11322313 0.249360
11322314 -0.000000
11322316 0.279839
11322317 -0.000000
11322318 0.104008
11322319 0.306061
11322320 0.162089
11322321 0.040719
11322324 1.800383
11322325 0.258709
11322329 0.210341
11322332 0.119939
11322333 -0.000000
11322334 -0.000000
11322336 0.231881
11322337 0.060159
11322338 0.118658
11322339 0.343123
11322340 0.748099
11322343 0.243622
11322344 0.763950
11322345 0.118601
11322346 -0.000000
11322348 1.423064
11322350 3.094545
11322351 0.473410
11322352 0.060210
11322354 0.057276
11322355 0.257465
11322356 0.297446
11322358 -0.000000
11322359 0.070938
11322362 0.115328
11322366 1.808618
11322367 -0.000000
11322369 0.087222
11322370 0.342553
11322372 0.083808
11322376 -0.000000
11322377 0.397973
11322378 0.225065
11322380 -0.000000
11322382 0.661230
11322385 1.388006
11322390 0.781474
11322391 0.251165
11322392 0.184369
11322393 -0.000000
11322395 0.633531
11322396 -0.000000
11322397 0.145220
11322402 0.674568
11322403 -0.000000
11322404 0.424668
11322406 0.404685
11322407 -0.000000
11322410 1.042114
11322411 0.375130
11322414 1.379120
11322416 0.099912
11322417 2.233831
11322418 0.251514
11322419 1.217645
11322420 0.055727
11322421 0.144929
11322422 0.388603
11322424 0.082165
11322426 -0.000000
11322427 0.052416
11322428 0.091963
11322429 1.102620
11322430 -0.000000
11322431 -0.000000
11322435 -0.000000
11322436 0.102569
11322439 -0.000000
11322440 0.121172
11322442 0.777023
11322444 -0.000000
11322446 0.082230
11322450 0.369356
11322451 0.416685
11322453 0.140443
11322454 -0.000000
11322456 0.818187
11322457 0.164408
11322461 1.209359
11322466 0.375421
11322469 0.766969
11322470 0.172059
11322471 0.056767
11322473 1.949577
11322474 0.125626
11322475 0.072409
11322476 0.149275
11322477 0.597627
11322478 0.188385
11322480 0.661369
11322485 0.089020
11322487 0.135205
11322488 1.447986
11322490 0.598871
11322491 0.608186
11322492 0.112192
11322494 0.079498
11322495 0.083945
11322497 -0.000000
11322498 1.202333
11322501 1.272704
11322507 -0.000000
11322509 0.139594
11322510 1.524697
11322511 0.560802
11322513 0.577187
11322515 0.517708
11322517 0.724364
11322518 0.175378
11322519 0.075657
11322521 -0.000000
11322522 1.969292
11322523 0.548991
11322525 -0.000000
11322527 0.263999
11322530 0.082264
11322533 0.743861
11322536 0.360705
11322538 0.290619
11322542 0.078049
11322544 0.231786
11322548 0.140466
11322551 0.368015
11322554 0.100291
11322555 1.802549
11322556 0.423753
11322558 -0.000000
11322559 0.365394
11322561 -0.000000
11322562 0.454127
11322563 -0.000000
11322564 0.140645
11322565 0.768028
11322568 0.942136
11322569 0.118557
11322570 -0.000000
11322573 0.532898
11322576 0.181247
11322577 0.110901
11322580 0.235453
11322581 0.084126
11322582 0.758022
11322583 0.802488
11322584 0.304801
11322585 -0.000000
11322586 0.191010
11322589 0.245830
11322592 0.450012
11322593 0.461890
11322594 0.175864
11322595 0.116687
11322596 1.201559
11322598 0.231305
11322599 0.342833
11322601 -0.000000
11322603 -0.000000
11322604 0.082816
11322605 0.260887
11322606 0.459199
11322609 0.557066
11322610 0.666505
11322611 0.192425
11322612 0.738919
11322613 0.454542
11322614 0.180664
11322615 2.208612
11322616 -0.000000
11322617 -0.000000
11322618 0.192414
11322619 -0.000000
11322620 0.109915
11322622 -0.000000
11322623 -0.000000
11322624 -0.000000
11322625 0.997252
11322627 0.291825
11322629 0.757194
11322630 -0.000000
11322631 0.082823
11322633 0.054314
11322634 0.568215
11322635 -0.000000
11322636 0.126014
11322638 0.142829
11322640 0.174301
11322642 -0.000000
11322644 0.096954
11322647 -0.000000
11322648 0.061880
11322653 -0.000000
11322654 0.149631
11322655 0.521184
11322656 0.705276
11322657 0.090806
11322658 -0.000000
11322659 0.369586
11322660 0.134049
11322661 0.142829
11322664 0.399660
11322665 -0.000000
11322667 -0.000000
11322669 0.241959
11322670 0.318653
11322671 0.582622
11322672 0.215492
11322673 0.116424
11322676 -0.000000
11322677 -0.000000
11322679 0.113803
11322681 0.050750
11322684 0.142829
11322687 0.169425
11322690 0.702785
11322691 -0.000000
11322692 0.121641
11322693 -0.000000
11322694 1.128455
11322695 0.055201
11322696 0.136986
11322697 0.074032
11322698 0.151194
11322699 0.228784
11322700 0.761144
11322702 1.074336
11322703 0.248722
11322704 1.212083
11322706 0.997248
11322707 0.350821
11322708 0.423609
11322710 0.325183
11322711 -0.000000
11322713 0.109917
11322715 0.240634
11322716 0.776594
11322717 0.177121
11322718 -0.000000
11322719 0.150074
11322720 -0.000000
11322722 0.181244
11322723 0.673550
11322724 0.066181
11322725 0.162096
11322726 0.241931
11322729 0.087795
11322730 0.121643
11322731 0.350808
11322732 -0.000000
11322734 0.500289
11322737 0.104425
11322738 -0.000000
11322740 1.240137
11322741 0.995242
11322744 1.514817
11322745 0.221818
11322748 1.118660
11322749 0.584233
11322751 0.925997
11322757 0.257941
11322759 0.695949
11322761 0.393176
11322764 -0.000000
11322767 -0.000000
11322768 0.819320
11322771 1.719927
11322772 0.303164
11322773 0.096377
11322774 0.195994
11322777 0.192410
11322778 0.171689
11322780 0.438936
11322781 0.147481
11322783 0.106042
11322784 0.454478
11322786 0.074873
11322787 0.433056
11322790 -0.000000
11322791 0.534397
11322793 0.931639
11322794 0.292614
11322795 0.049180
11322796 0.325209
11322797 0.316322
11322798 0.100899
11322800 -0.000000
11322802 1.744846
11322804 0.137766
11322806 -0.000000
11322808 0.113806
11322812 0.185586
11322813 -0.000000
11322815 1.523350
11322816 -0.000000
11322819 0.362159
11322820 0.237193
11322821 0.299972
11322823 0.366156
11322825 0.069891
11322828 0.477547
11322829 0.304185
11322830 0.041892
11322831 0.782378
11322834 0.369974
11322835 0.053237
11322842 0.047136
11322843 0.037077
11322845 -0.000000
11322850 0.305686
11322854 0.721922
11322857 0.276237
11322859 0.669522
11322860 0.080962
11322861 0.857739
11322863 0.031405
11322864 0.337857
11322865 0.137715
11322866 0.068800
11322867 0.845577
11322868 0.188784
11322869 0.069781
11322870 0.447428
11322875 0.121719
11322876 0.033433
11322878 -0.000000
11322879 0.308409
11322881 0.416216
11322885 0.350760
11322886 0.194880
11322888 -0.000000
11322889 0.285934
11322891 -0.000000
11322892 0.046958
11322893 1.055935
11322894 -0.000000
11322895 0.602374
11322897 0.171660
11322898 0.389873
11322900 0.415808
11322904 -0.000000
11322905 0.251470
11322907 -0.000000
11322908 0.212542
11322912 0.170989
11322913 0.405564
11322914 0.922720
11322915 0.201493
11322917 -0.000000
11322918 0.354164
11322920 0.129970
11322924 0.301027
11322927 0.105161
11322928 0.103212
11322929 0.507546
11322930 0.688081
11322933 0.335735
11322935 -0.000000
11322937 0.328117
11322940 0.049818
11322941 0.362632
11322942 0.450345
11322943 0.481628
11322945 0.200857
11322946 0.858907
11322950 0.363469
11322952 0.231238
11322953 0.142596
11322954 0.919632
11322955 0.802318
11322956 0.054408
11322957 0.048009
11322958 0.110294
11322960 0.100860
11322965 0.191404
11322967 -0.000000
11322968 0.297414
11322969 -0.000000
11322971 0.393782
11322972 0.435965
11322973 -0.000000
11322974 0.215294
11322975 0.400956
11322976 0.451947
11322977 0.116818
11322978 0.631585
11322979 0.415481
11322984 -0.000000
11322985 0.177905
11322988 -0.000000
11322992 -0.000000
11322994 0.072003
11322998 1.405810
11322999 -0.000000
11323001 0.084796
11323002 0.461276
11323003 0.159832
11323004 0.901772
11323006 1.431318
11323009 0.059821
11323014 -0.000000
11323016 0.108621
11323017 0.304274
11323018 0.348551
11323019 0.070249
11323020 0.651545
11323024 0.028750
11323025 0.988051
11323026 0.443234
11323028 0.416650
11323029 -0.000000
11323031 0.124585
11323033 -0.000000
11323037 0.965175
11323038 0.413614
11323039 0.031395
11323040 0.117231
11323041 0.992164
11323045 0.070087
11323046 0.371656
11323048 0.359971
11323049 -0.000000
11323050 0.059672
11323054 0.408723
11323058 0.219628
11323059 0.229329
11323060 0.415153
11323061 0.043765
11323062 0.722181
11323063 0.202030
11323064 0.428984
11323067 0.874170
11323071 0.555427
11323073 0.407409
11323075 0.252977
11323078 0.069314
11323079 0.119775
11323083 0.285277
11323084 0.895950
11323086 0.205362
11323087 0.051481
11323088 0.301942
11323089 -0.000000
11323093 0.122595
11323094 0.104684
11323095 0.135201
11323096 0.114465
11323098 0.349870
11323100 0.967694
11323102 0.348481
11323103 -0.000000
11323105 0.130327
11323106 -0.000000
11323107 0.084239
11323108 0.051171
11323109 0.097059
11323111 0.199810
11323113 -0.000000
11323114 0.311636
11323115 0.054591
11323116 0.150160
11323117 0.414319
11323118 0.092712
11323120 1.025446
11323121 0.099321
11323122 0.172420
11323124 0.039753
11323127 0.307275
11323128 0.069283
11323130 0.555342
11323132 0.144771
11323133 0.051303
11323135 0.151535
11323136 -0.000000
11323137 0.293717
11323139 0.511073
11323142 0.072626
11323143 0.107596
11323144 0.212184
11323146 -0.000000
11323147 -0.000000
11323148 0.239557
11323149 0.146389
11323150 0.044084
11323151 -0.000000
11323153 0.078306
11323157 0.078718
11323159 0.091797
11323161 1.326227
11323162 0.238499
11323164 0.102136
11323165 1.181593
11323166 0.673353
11323168 0.437093
11323170 -0.000000
11323172 0.050148
11323173 0.354490
11323174 0.726615
11323175 -0.000000
11323176 0.048014
11323177 0.541823
11323179 0.097190
11323181 -0.000000
11323183 0.091908
11323187 -0.000000
11323188 0.119462
11323191 0.288286
11323192 -0.000000
11323193 0.137272
11323194 -0.000000
11323196 0.998833
11323197 -0.000000
11323198 0.123106
11323199 -0.000000
11323201 0.137164
11323202 0.137272
11323203 0.137164
11323206 -0.000000
11323210 0.281439
11323213 0.684008
11323214 0.077315
11323215 0.118305
11323216 0.329089
11323217 0.367264
11323219 -0.000000
11323220 0.288052
11323221 -0.000000
11323222 -0.000000
11323224 -0.000000
11323225 -0.000000
11323226 0.483425
11323227 0.229669
11323228 0.109130
11323229 0.171296
11323231 0.137164
11323232 0.137272
11323233 -0.000000
11323234 -0.000000
11323235 -0.000000
11323237 -0.000000
11323239 -0.000000
11323242 -0.000000
11323244 0.106804
11323246 -0.000000
11323248 0.119775
11323249 0.224706
11323251 -0.000000
11323256 -0.000000
11323259 -0.000000
11323261 0.860190
11323262 -0.000000
11323267 0.332474
11323268 0.482857
11323272 -0.000000
11323274 0.153699
11323275 0.275535
11323276 0.151591
11323278 -0.000000
11323282 0.161607
11323283 0.430234
11323284 -0.000000
11323286 -0.000000
11323287 -0.000000
11323288 -0.000000
11323289 -0.000000
11323290 -0.000000
11323292 -0.000000
11323294 -0.000000
11323295 -0.000000
11323296 -0.000000
11323299 0.137042
11323300 -0.000000
11323303 -0.000000
11323304 -0.000000
11323306 0.318774
11323309 0.078961
11323313 -0.000000
11323314 -0.000000
11323316 0.102300
11323318 -0.000000
11323319 -0.000000
11323320 -0.000000
11323321 -0.000000
11323323 -0.000000
11323325 -0.000000
11323326 -0.000000
11323327 -0.000000
11323329 0.427509
11323331 -0.000000
11323333 -0.000000
11323334 0.102241
11323336 -0.000000
11323338 0.102122
11323340 -0.000000
11323345 -0.000000
11323348 -0.000000
11323349 -0.000000
11323350 0.141725
11323352 0.534474
11323353 0.548804
11323354 -0.000000
11323355 0.194322
11323356 0.231811
11323357 0.131550
11323360 0.080526
11323361 0.080629
11323366 -0.000000
11323367 0.564079
11323368 0.662868
11323369 0.738359
11323370 0.305161
11323373 0.102241
11323374 0.209893
11323375 0.142829
11323376 -0.000000
11323379 0.209936
11323381 -0.000000
11323382 0.114339
11323383 -0.000000
11323384 0.130872
11323389 -0.000000
11323390 0.260230
11323391 -0.000000
11323392 -0.000000
11323394 0.114297
11323396 0.588200
11323398 -0.000000
11323400 -0.000000
11323401 -0.000000
11323406 0.274306
11323409 -0.000000
11323411 0.260230
11323412 0.194786
11323417 -0.000000
11323418 0.754688
11323422 -0.000000
11323424 0.301125
11323425 -0.000000
11323426 0.114239
11323428 -0.000000
11323429 0.130872
11323433 -0.000000
11323434 0.141745
11323436 -0.000000
11323437 -0.000000
11323438 0.239947
11323439 0.141725
11323440 -0.000000
11323442 0.123371
11323444 -0.000000
11323445 -0.000000
11323446 0.123371
11323451 -0.000000
11323452 -0.000000
11323456 -0.000000
11323459 -0.000000
11323460 -0.000000
11323462 -0.000000
11323463 -0.000000
11323465 -0.000000
11323466 -0.000000
11323468 -0.000000
11323469 -0.000000
11323470 0.239563
11323471 -0.000000
11323472 -0.000000
11323475 0.374414
11323476 0.446758
11323477 0.274306
11323478 0.141745
11323480 -0.000000
11323489 0.141725
11323491 -0.000000
11323492 -0.000000
11323493 0.141725
11323495 0.114297
11323500 -0.000000
11323503 -0.000000
11323508 -0.000000
11323509 0.114297
11323510 0.141745
11323512 -0.000000
11323514 -0.000000
11323515 0.298880
11323517 0.274445
11323518 -0.000000
11323521 0.663390
11323524 0.515996
11323525 0.099762
11323526 0.130816
11323529 -0.000000
11323530 0.214451
11323532 0.123371
11323533 -0.000000
11323534 -0.000000
11323537 -0.000000
11323538 0.274306
11323539 0.231827
11323541 0.334271
11323592 1.497830
11323594 -0.000000
11323596 -0.000000
11323597 -0.000000
11323598 0.210718
11323599 0.069608
11323600 -0.000000
11323601 0.241881
11323602 0.501066
11323605 -0.000000
11323606 0.070787
11323609 -0.000000
11323611 -0.000000
11323614 -0.000000
11323616 -0.000000
11323618 -0.000000
11323622 0.128551
11323625 0.102565
11323627 -0.000000
11323628 -0.000000
11323635 -0.000000
11323636 -0.000000
11323637 -0.000000
11323639 -0.000000
11323640 0.413176
11323641 0.693233
11323642 -0.000000
11323643 0.100478
11323645 -0.000000
11323647 0.106169
11323648 0.290870
11323649 0.765354
11323652 -0.000000
11323653 0.378499
11323654 0.166119
11323655 0.195734
11323656 0.156753
11323657 0.435857
11323659 -0.000000
11323662 -0.000000
11323663 -0.000000
11323665 -0.000000
11323666 -0.000000
11323667 -0.000000
11323669 -0.000000
11323671 0.103215
11323672 -0.000000
11323673 -0.000000
11323674 1.114344
11323676 -0.000000
11323677 -0.000000
11323678 -0.000000
11323680 0.111192
11323681 -0.000000
11323683 -0.000000
11323685 0.128907
11323687 -0.000000
11323688 -0.000000
11323690 0.477838
11323691 -0.000000
11323694 0.300203
11323699 0.128907
11323702 0.103286
11323703 0.269890
11323704 1.287750
11323707 0.491158
11323711 -0.000000
11323712 -0.000000
11323713 -0.000000
11323714 -0.000000
11323718 -0.000000
11323719 0.455226
11323721 -0.000000
11323723 -0.000000
11323724 0.082625
11323725 0.073468
11323726 0.269738
11323727 0.353875
11323728 1.665039
11323729 -0.000000
11323730 0.251575
11323731 1.013796
11323732 0.842904
11323733 0.692216
11323734 0.480935
11323736 -0.000000
11323738 0.292360
11323741 0.272939
11323744 0.678773
11323745 1.325706
11323746 0.226055
11323747 0.944410
11323750 0.315883
11323751 0.130601
11323753 -0.000000
11323754 -0.000000
11323756 -0.000000
11323758 -0.000000
11323763 -0.000000
11323764 0.307249
11323765 -0.000000
11323766 1.043768
11323767 0.479349
11323768 0.053144
11323769 0.168943
11323770 2.788056
11323772 0.458182
11323774 -0.000000
11323778 -0.000000
11323782 0.741219
11323785 1.068887
11323786 0.428607
11323789 0.234083
11323793 0.177118
11323796 0.612491
11323797 0.284938
11323801 0.205301
11323803 0.422377
11323804 0.264374
11323805 0.389117
11323806 0.932145
11323808 0.101976
11323809 0.466686
11323810 0.570474
11323811 0.081103
11323813 -0.000000
11323814 1.391673
11323818 1.299169
11323819 -0.000000
11323820 0.109176
11323822 0.755947
11323823 0.077559
11323824 0.202475
11323827 0.279768
11323828 0.234199
11323829 0.135276
11323830 0.335026
11323832 0.112067
11323833 0.277435
11323835 0.067791
11323838 0.263281
11323839 -0.000000
11323840 0.076505
11323845 -0.000000
11323851 0.136605
11323852 0.222528
11323855 0.249640
11323856 0.107799
11323858 0.127060
11323859 -0.000000
11323864 -0.000000
11323867 -0.000000
11323869 0.481830
11323870 0.339326
11323875 0.553187
11323876 -0.000000
11323880 -0.000000
11323882 -0.000000
11323883 0.361179
11323884 0.515808
11323886 -0.000000
11323890 0.325440
11323891 0.029226
11323892 0.069231
11323894 -0.000000
11323895 -0.000000
11323896 0.104845
11323897 -0.000000
11323898 0.126863
11323900 0.087649
11323902 0.251640
11323903 -0.000000
11323904 -0.000000
11323907 0.126863
11323908 -0.000000
11323911 -0.000000
11323912 0.127060
11323914 0.086965
11323918 0.217407
11323919 -0.000000
11323920 -0.000000
11323922 0.490794
11323924 -0.000000
11323925 -0.000000
11323926 0.127060
11323927 -0.000000
11323929 1.493902
11323930 0.313290
11323932 -0.000000
11323933 0.127060
11323934 -0.000000
11323936 -0.000000
11323938 -0.000000
11323940 0.406805
11323941 -0.000000
11323943 -0.000000
11323945 0.237293
11323947 -0.000000
11323952 -0.000000
11323955 -0.000000
11323956 0.263992
11323957 0.226885
11323959 0.049220
11323960 0.139552
11323961 -0.000000
11323964 0.070371
11323965 0.099954
11323966 0.015803
11323967 0.990349
11323970 0.367428
11323972 0.096920
11323973 0.097029
11323974 -0.000000
11323975 -0.000000
11323980 -0.000000
11323981 0.105134
11323982 0.096563
11323983 -0.000000
11323984 -0.000000
11323985 -0.000000
11323986 0.067739
11323987 0.584340
11323988 0.334807
11323989 0.076574
11323990 0.306825
11323991 0.158564
11323992 0.061257
11323993 0.381045
11323994 -0.000000
11323995 -0.000000
11323996 -0.000000
11323997 -0.000000
11324000 -0.000000
11324001 0.126863
11324006 0.083888
11324009 -0.000000
11324012 -0.000000
11324013 -0.000000
11324017 0.087812
11324018 0.079531
11324022 0.392870
11324026 0.227198
11324028 0.126863
11324030 -0.000000
11324033 0.145296
11324034 0.402299
11324036 -0.000000
11324037 -0.000000
11324038 -0.000000
11324039 0.353467
11324040 -0.000000
11324042 0.110023
11324044 0.079307
11324045 0.251323
11324046 0.202542
11324049 0.104985
11324050 -0.000000
11324051 0.092717
11324052 0.106343
11324053 0.538286
11324054 -0.000000
11324056 0.447174
11324057 0.459028
11324058 0.076575
11324059 0.126738
11324060 0.384867
11324062 0.263992
11324063 0.749721
11324064 0.263992
11324066 0.117380
11324068 0.119209
11324071 0.322349
11324072 0.106927
11324075 0.705997
11324076 -0.000000
11324077 0.117370
11324078 -0.000000
11324080 0.569185
11324084 0.286773
11324087 0.073231
11324088 0.251436
11324090 0.119209
11324092 0.222089
11324093 0.136055
11324094 -0.000000
11324096 0.136090
11324101 0.105427
11324104 0.281650
11324109 0.206259
11324110 0.413043
11324111 0.105425
11324113 -0.000000
11324115 0.133771
11324117 0.105424
11324118 0.096212
11324119 -0.000000
11324122 -0.000000
11324125 -0.000000
11324130 0.090126
11324131 0.287355
11324132 0.119179
11324134 -0.000000
11324135 0.496827
11324136 -0.000000
11324139 0.578569
11324140 0.205261
11324141 0.083716
11324143 -0.000000
11324144 0.281699
11324145 0.105433
11324146 0.536462
11324147 0.692581
11324148 0.271997
11324149 -0.000000
11324150 0.239785
11324151 0.052686
11324152 1.112776
11324153 0.783588
11324154 0.185031
11324155 0.496039
11324156 0.372280
11324157 0.146989
11324158 0.666882
11324159 0.476991
11324160 0.264218
11324161 0.838393
11324162 0.088031
11324163 0.124801
11324164 0.150523
11324165 0.205461
11324166 0.697065
11324167 0.226816
11324168 -0.000000
11324174 0.082792
11324175 0.164733
11324179 0.354480
11324182 0.355426
11324183 0.077634
11324184 -0.000000
11324185 0.154230
11324186 0.365032
11324187 0.685106
11324188 0.531404
11324195 -0.000000
11324197 0.107312
11324200 1.268546
11324202 -0.000000
11324205 0.136203
11324207 0.120438
11324211 -0.000000
11324213 0.283130
11324214 0.288057
11324216 -0.000000
11324217 -0.000000
11324218 -0.000000
11324220 0.323435
11324221 0.047810
11324223 -0.000000
11324228 0.105426
11324231 -0.000000
11324233 -0.000000
11324234 -0.000000
11324237 0.243028
11324238 0.105425
11324239 0.056403
11324240 -0.000000
11324242 0.136203
11324243 -0.000000
11324244 0.119401
11324246 0.383485
11324247 0.176453
11324248 0.544268
11324250 -0.000000
11324254 0.458321
11324255 0.147520
11324256 0.450030
11324258 0.117376
11324259 0.286694
11324260 0.323105
11324261 -0.000000
11324262 -0.000000
11324264 -0.000000
11324266 0.119238
11324267 -0.000000
11324268 0.136055
11324271 0.119209
11324272 -0.000000
11324273 0.117398
11324275 1.950204
11324278 0.252404
11324279 0.202236
11324281 0.189042
11324282 0.133784
11324283 0.286694
11324285 -0.000000
11324287 0.286852
11324288 0.117374
11324289 0.202434
11324290 -0.000000
11324292 1.084082
11324293 0.044636
11324294 0.647961
11324296 0.247380
11324297 0.133774
11324299 0.387655
11324301 -0.000000
11324303 -0.000000
11324304 0.145158
11324306 -0.000000
11324307 -0.000000
11324310 -0.000000
11324315 -0.000000
11324318 0.081003
11324319 0.257087
11324320 0.120888
11324322 -0.000000
11324323 0.642331
11324324 0.326700
11324325 0.499039
11324328 0.062924
11324329 0.947749
11324330 0.685051
11324331 0.327508
11324335 0.145783
11324336 0.280778
11324337 0.079863
11324338 -0.000000
11324339 -0.000000
11324340 0.359927
11324341 0.411959
11324343 0.380590
11324344 1.747033
11324346 0.053208
11324347 0.058310
11324348 0.796122
11324349 0.248847
11324351 1.994357
11324353 0.368686
11324355 0.290220
11324363 0.107329
11324366 -0.000000
11324374 0.160655
11324375 -0.000000
11324379 -0.000000
11324381 -0.000000
11324382 0.251872
11324383 -0.000000
11324385 -0.000000
11324387 -0.000000
11324390 0.390120
11324391 0.724313
11324393 0.137527
11324394 -0.000000
11324395 0.063290
11324396 -0.000000
11324397 0.254736
11324399 -0.000000
11324401 0.909629
11324402 0.501420
11324403 -0.000000
11324408 0.634554
11324409 -0.000000
11324410 0.360819
11324411 0.085765
11324413 -0.000000
11324416 1.311299
11324417 0.211624
11324419 -0.000000
11324420 0.254736
11324422 0.365424
11324423 0.248619
11324427 0.229943
11324429 0.068483
11324430 -0.000000
11324431 0.926441
11324433 0.047763
11324434 -0.000000
11324435 0.454821
11324437 -0.000000
11324441 -0.000000
11324443 -0.000000
11324446 0.528099
11324447 1.576234
11324451 0.255278
11324453 0.207062
11324454 0.456113
11324455 0.574770
11324456 -0.000000
11324459 0.448513
11324464 0.179799
11324468 -0.000000
11324470 -0.000000
11324471 0.108277
11324473 0.098229
11324474 -0.000000
11324477 0.108495
11324480 0.552881
11324481 -0.000000
11324482 0.091595
11324483 0.214520
11324484 0.643921
11324485 0.090122
11324486 -0.000000
11324487 -0.000000
11324489 0.251801
11324490 -0.000000
11324491 1.252010
11324494 0.648239
11324495 0.969309
11324496 1.196303
11324498 0.250377
11324499 0.114528
11324502 0.445278
11324505 0.739635
11324508 0.129110
11324511 1.293522
11324514 0.308408
11324517 0.328927
11324518 0.246146
11324521 0.583917
11324524 0.191704
11324527 0.233863
11324529 -0.000000
11324531 -0.000000
11324532 0.160567
11324535 0.640433
11324536 0.071732
11324540 0.230091
11324541 0.504442
11324544 -0.000000
11324546 -0.000000
11324547 -0.000000
11324548 -0.000000
11324549 -0.000000
11324550 -0.000000
11324551 -0.000000
11324552 -0.000000
11324553 -0.000000
11324554 -0.000000
11324555 -0.000000
11324556 -0.000000
11324557 -0.000000
11324559 0.153617
11324560 0.894745
11324564 0.137203
variableStep chrom=chr1
186648562 1.371116
186648563 -0.000000
186648564 -0.000000
186648565 0.111784
186648567 0.402087
186648568 0.071030
186648571 0.353073
186648575 -0.000000
186648577 0.129482
186648579 0.421109
186648580 0.140143
186648581 0.762216
186648582 1.290597
186648583 0.700423
186648586 -0.000000
186648589 0.064511
186648590 -0.000000
186648593 0.055945
186648594 0.105889
186648596 -0.000000
186648599 0.833835
186648600 -0.000000
186648601 0.225369
186648602 0.352910
186648603 0.336053
186648605 0.099195
186648609 0.523047
186648610 0.291003
186648611 0.696620
186648613 1.236931
186648615 0.329183
186648616 0.157965
186648617 0.246218
186648619 1.727893
186648621 0.194376
186648622 0.574812
186648624 0.814813
186648625 0.093455
186648629 0.695767
186648630 -0.000000
186648632 0.393757
186648634 0.241318
186648637 0.316516
186648638 0.035059
186648640 0.421166
186648642 0.359668
186648646 0.287827
186648647 0.079163
186648649 0.328675
186648651 0.135713
186648653 0.168549
186648654 0.118830
186648655 0.017705
186648659 0.230425
186648662 0.054507
186648665 0.574799
186648666 0.144689
186648668 0.191439
186648669 0.573403
186648671 0.151318
186648672 0.240602
186648673 0.203598
186648674 0.225990
186648675 0.026827
186648682 0.045465
186648683 0.550669
186648686 -0.000000
186648688 0.126097
186648692 0.074536
186648693 0.148814
186648694 0.133538
186648695 0.856548
186648700 0.083949
186648702 0.468447
186648703 0.289759
186648704 0.043023
186648705 0.161252
186648706 0.274393
186648708 0.032157
186648710 0.853536
186648711 0.056398
186648714 -0.000000
186648715 0.166464
186648716 0.079362
186648718 0.230223
186648719 0.200295
186648720 0.092101
186648723 0.601970
186648724 0.046148
186648727 0.043082
186648728 0.076871
186648729 0.158592
186648734 -0.000000
186648735 0.519547
186648736 0.118240
186648737 0.163647
186648741 0.232851
186648743 0.197164
186648745 0.023469
186648746 0.339342
186648747 0.918144
186648748 0.035717
186648749 0.119533
186648752 -0.000000
186648753 0.058262
186648754 0.078724
186648756 0.040136
186648757 0.297784
186648760 0.087712
186648761 0.145776
186648762 0.561087
186648763 0.402574
186648766 0.206889
186648769 0.791604
186648775 0.084756
186648776 0.080902
186648778 -0.000000
186648780 0.895631
186648781 0.196361
186648783 0.832618
186648789 0.880387
186648794 0.053824
186648797 0.888745
186648799 0.136585
186648800 0.272563
186648802 0.105073
186648803 0.284801
186648804 0.538807
186648805 0.112671
186648806 0.141469
186648807 0.252294
186648808 0.398199
186648810 -0.000000
186648812 0.086358
186648814 0.613816
186648816 0.470087
186648817 1.071884
186648818 0.731896
186648819 1.119288
186648820 0.284524
186648822 -0.000000
186648823 0.510327
186648827 0.254952
186648829 0.438348
186648830 0.044297
186648831 0.161271
186648833 0.439209
186648835 0.212938
186648839 0.072155
186648840 0.346337
186648841 0.143346
186648842 0.089292
186648844 0.204951
186648845 0.107679
186648846 0.350204
186648847 0.260794
186648848 0.585184
186648850 0.407324
186648851 0.066454
186648853 0.840011
186648854 0.485352
186648857 0.151602
186648858 0.120407
186648861 0.094289
186648865 -0.000000
186648866 0.025633
186648867 0.781350
186648870 0.366589
186648871 0.141558
186648872 -0.000000
186648873 0.382216
186648874 0.730777
186648876 0.118039
186648877 0.581217
186648879 0.253753
186648881 0.129461
186648882 0.879423
186648883 0.863871
186648886 0.742722
186648887 0.836888
186648889 0.304158
186648890 0.691788
186648892 0.128421
186648898 0.906288
186648900 0.208636
186648902 0.169411
186648904 0.273935
186648908 0.242064
186648909 0.186875
186648911 0.530037
186648912 -0.000000
186648913 0.314944
186648914 -0.000000
186648915 0.154524
186648916 0.252720
186648917 0.449398
186648918 0.387526
186648920 -0.000000
186648921 -0.000000
186648923 0.539726
186648924 0.223243
186648925 0.446128
186648928 0.583231
186648929 0.968147
186648930 0.111571
186648933 0.199704
186648935 0.631807
186648936 0.190327
186648939 0.771019
186648940 0.114319
186648941 0.282813
186648942 0.127375
186648944 0.495937
186648945 0.507033
186648946 -0.000000
186648950 0.867891
186648951 0.266819
186648952 0.161756
186648955 0.059334
186648956 0.141101
186648959 0.196384
186648960 0.071881
186648961 0.186510
186648963 1.325358
186648964 0.163346
186648965 0.829891
186648970 0.098235
186648972 0.925183
186648973 -0.000000
186648975 -0.000000
186648976 -0.000000
186648978 0.395440
186648979 0.846089
186648980 1.155620
186648981 0.988411
186648982 -0.000000
186648983 0.166528
186648985 0.225414
186648986 0.380398
186648987 0.135230
186648988 0.137934
186648991 0.803240
186648992 0.172660
186648993 0.296958
186648994 0.232461
186648995 0.831779
186648996 0.292797
186648997 0.452125
186648998 1.501410
186649000 -0.000000
186649002 0.225300
186649004 0.218857
186649006 -0.000000
186649007 0.571989
186649008 -0.000000
186649012 0.433462
186649013 0.300624
186649015 0.405359
186649016 0.047978
186649017 -0.000000
186649020 0.090278
186649022 0.124244
186649023 0.130706
186649024 0.095015
186649025 0.058191
186649026 0.361311
186649027 0.742816
186649028 0.208366
186649031 0.125609
186649032 0.604069
186649034 0.072230
186649037 0.501717
186649038 1.922524
186649039 0.221456
186649040 0.083386
186649041 0.245011
186649042 0.502939
186649044 0.496967
186649045 0.765471
186649046 0.802006
186649048 0.690341
186649049 0.077636
186649054 0.459875
186649055 0.292838
186649058 0.073678
186649060 0.427399
186649061 0.217001
186649070 1.375600
186649072 0.139047
186649074 -0.000000
186649076 0.428082
186649077 0.164624
186649079 0.049119
186649080 0.238121
186649081 0.347130
186649084 0.335146
186649085 -0.000000
186649086 0.472512
186649089 0.348506
186649093 0.995203
186649096 0.573247
186649099 -0.000000
186649101 0.257817
186649102 0.345132
186649106 0.661210
186649107 0.091005
186649109 0.055025
186649111 0.225150
186649115 0.347127
186649118 0.470143
186649119 0.093368
186649122 1.244067
186649123 0.055696
186649124 0.112243
186649125 -0.000000
186649128 0.055656
186649129 0.506914
186649131 0.176781
186649132 0.035250
186649133 0.577259
186649134 0.035395
186649135 0.085049
186649138 0.076682
186649139 0.043273
186649140 0.268053
186649141 0.399584
186649145 0.237179
186649146 0.094943
186649147 0.109849
186649149 0.165779
186649150 0.409856
186649152 0.265487
186649154 0.583704
186649156 0.182517
186649158 0.574422
186649159 0.087665
186649162 0.923108
186649164 0.770707
186649166 1.107628
186649168 0.054755
186649169 0.028330
186649173 0.111971
186649176 0.243367
186649178 0.126060
186649180 0.462157
186649184 0.610742
186649185 -0.000000
186649189 1.168752
186649190 -0.000000
186649191 0.047899
186649192 0.879648
186649193 0.214692
186649194 0.122407
186649196 0.095826
186649198 0.462952
186649199 0.123994
186649200 0.453814
186649204 0.375066
186649205 0.059011
186649209 1.114128
186649210 0.376888
186649211 -0.000000
186649213 0.651100
186649214 0.175746
186649215 0.485240
186649216 0.308556
186649217 0.125580
186649218 0.062135
186649220 0.608233
186649221 0.554352
186649223 0.692851
186649224 0.216853
186649225 0.217085
186649227 0.219810
186649230 0.605405
186649232 0.300029
186649233 0.184129
186649235 -0.000000
186649236 0.337227
186649238 0.248577
186649239 0.289347
186649240 0.193977
186649241 0.331572
186649242 0.928236
186649243 0.035529
186649244 0.057832
186649245 0.996514
186649247 0.307680
186649248 1.259677
186649250 0.860179
186649256 0.109691
186649258 0.324530
186649259 0.041227
186649260 0.073880
186649261 0.197593
186649262 0.938186
186649263 0.190114
186649266 0.171372
186649267 -0.000000
186649269 -0.000000
186649270 0.424799
186649271 -0.000000
186649272 0.027286
186649273 0.161279
186649274 0.676040
186649275 0.504672
186649276 0.484570
186649278 -0.000000
186649280 0.778120
186649281 0.091116
186649282 0.050231
186649286 0.583371
186649288 0.314607
186649289 0.124309
186649290 0.607292
186649293 0.622981
186649294 0.392138
186649296 -0.000000
186649297 0.159357
186649299 0.143944
186649300 0.640025
186649301 0.022620
186649302 0.507179
186649303 -0.000000
186649305 0.128721
186649307 0.058722
186649308 0.789729
186649309 0.542237
186649312 0.136213
186649313 0.077795
186649314 1.273907
186649315 0.941018
186649317 0.526793
186649318 0.153811
186649319 0.506914
186649322 0.282177
186649323 0.742336
186649325 0.044794
186649326 0.629453
186649333 0.044813
186649334 0.182196
186649335 0.458861
186649337 0.142438
186649339 0.339699
186649340 0.394765
186649341 0.257722
186649343 0.192960
186649344 0.147100
186649345 0.053342
186649346 0.406409
186649348 -0.000000
186649355 0.061870
186649359 0.310230
186649361 0.050505
186649362 0.051618
186649366 0.242268
186649367 0.756210
186649370 1.231884
186649371 0.082502
186649377 -0.000000
186649379 0.565665
186649381 0.257721
186649382 0.511686
186649386 0.549569
186649388 0.393197
186649389 0.451338
186649390 0.395785
186649392 0.456695
186649400 0.121164
186649403 -0.000000
186649406 0.039280
186649407 0.035300
186649408 0.129880
186649413 -0.000000
186649414 0.640859
186649417 0.107242
186649418 0.057875
186649422 0.511278
186649426 -0.000000
186649429 0.239741
186649432 0.239006
186649433 0.053306
186649436 0.677735
186649437 1.045296
186649438 0.278071
186649443 -0.000000
186649448 0.156618
186649449 1.106845
186649450 0.692194
186649451 0.604103
186649454 0.717115
186649455 0.116790
186649457 0.417456
186649458 1.096750
186649459 2.220514
186649462 0.046665
186649465 0.328018
186649466 0.405970
186649468 0.342149
186649469 0.065384
186649470 0.297275
186649471 0.543434
186649475 0.434568
186649476 0.065559
186649478 0.239884
186649480 0.404591
186649484 0.031239
186649485 0.117325
186649486 -0.000000
186649488 0.282127
186649490 0.617531
186649491 0.483416
186649492 0.081282
186649493 0.672015
186649494 1.048666
186649495 0.059820
186649496 -0.000000
186649500 0.053305
186649503 -0.000000
186649505 0.426188
186649506 0.276140
186649507 0.691171
186649508 0.317318
186649509 0.377238
186649511 0.792528
186649512 1.269971
186649513 0.730151
186649514 0.038128
186649516 0.084768
186649517 0.235412
186649523 0.213301
186649524 0.648427
186649525 0.099900
186649526 1.085038
186649528 0.382100
186649532 1.032898
186649533 1.460556
186649536 0.302993
186649540 0.410828
186649541 0.195430
186649543 -0.000000
186649549 1.180462
186649552 0.760478
186649554 2.322528
186649556 0.160583
186649558 -0.000000
186649561 0.316911
186649563 0.686873
186649565 -0.000000
186649567 0.485562
186649568 0.307139
186649569 0.356680
186649570 0.899268
186649571 0.444190
186649572 1.396992
186649574 0.235081
186649575 0.844584
186649576 0.271338
186649577 -0.000000
186649578 0.030134
186649579 1.324001
186649580 0.219767
186649581 0.431200
186649582 0.436780
186649583 0.809964
186649587 0.055550
186649588 0.113787
186649589 0.289622
186649591 0.587365
186649593 0.950288
186649594 0.463093
186649595 1.075740
186649596 -0.000000
186649598 0.641176
186649600 0.319202
186649601 0.050929
186649603 0.120578
186649604 0.815051
186649610 0.570431
186649613 0.148399
186649614 0.187006
186649615 0.501263
186649618 0.527118
186649620 0.101399
186649623 0.435048
186649624 0.394039
186649625 0.026567
186649626 -0.000000
186649627 0.443530
186649628 0.191688
186649629 0.604710
186649630 0.165813
186649633 0.478491
186649634 0.384620
186649635 0.185332
186649636 0.205404
186649637 -0.000000
186649638 0.301777
186649643 0.283153
186649644 0.220745
186649645 0.124537
186649646 0.194684
186649647 0.213753
186649651 0.048615
186649652 0.166210
186649654 0.173294
186649655 0.908252
186649656 0.093459
186649657 0.210741
186649658 0.303963
186649659 0.350997
186649660 0.063240
186649661 0.160392
186649662 0.061148
186649663 0.076734
186649664 -0.000000
186649665 -0.000000
186649666 0.852129
186649667 0.120680
186649668 0.149670
186649669 0.168591
186649670 0.506610
186649671 0.411240
186649672 0.134284
186649674 0.303775
186649675 0.513247
186649676 0.620474
186649677 0.353789
186649678 1.228978
186649679 0.122101
186649681 0.451201
186649687 0.023032
186649688 0.647267
186649690 -0.000000
186649691 0.209635
186649693 0.279356
186649696 -0.000000
186649697 0.436068
186649698 0.121827
186649699 0.282828
186649702 0.497162
186649703 0.233349
186649704 0.104412
186649706 0.522350
186649707 0.284808
186649708 0.270264
186649709 0.032509
186649710 0.032651
186649713 0.462548
186649714 2.542811
186649718 0.037446
186649719 0.380921
186649720 0.052073
186649721 0.543468
186649724 0.613322
186649725 0.873463
186649726 0.111367
186649727 -0.000000
186649728 0.175751
186649729 0.438639
186649731 -0.000000
186649733 0.737526
186649734 0.179247
186649735 0.298486
186649736 0.441281
186649738 0.091637
186649739 0.821726
186649741 0.164307
186649742 0.371251
186649743 0.652633
186649744 1.667095
186649745 0.216389
186649747 -0.000000
186649750 0.140735
186649751 1.460608
186649752 0.159154
186649754 1.413808
186649756 1.242166
186649757 0.357989
186649759 0.309615
186649760 0.303536
186649761 -0.000000
186649762 0.396021
186649765 0.309021
186649766 0.352958
186649767 -0.000000
186649768 0.033213
186649769 0.389263
186649770 0.607355
186649771 0.948367
186649774 0.266045
186649776 0.306635
186649777 0.827512
186649778 0.188881
186649779 0.146609
186649782 0.073677
186649783 0.258222
186649784 0.092207
186649785 0.094873
186649786 0.049629
186649787 0.247147
186649790 0.065628
186649791 0.368450
186649793 -0.000000
186649795 0.047017
186649796 0.660083
186649797 -0.000000
186649798 0.451366
186649799 0.725772
186649800 0.145960
186649801 0.154946
186649802 1.075051
186649803 0.613978
186649804 0.038142
186649805 0.195005
186649806 0.235948
186649807 0.319655
186649808 0.063203
186649809 0.491731
186649810 0.050129
186649811 0.154024
186649813 0.130337
186649814 -0.000000
186649816 0.039217
186649817 0.035800
186649818 0.246091
186649821 0.213176
186649824 0.361408
186649825 -0.000000
186649826 0.368117
186649828 1.033737
186649829 0.249191
186649836 0.044246
186649837 0.605470
186649839 1.091034
186649840 1.698620
186649841 0.381621
186649842 0.374882
186649845 0.097747
186649847 0.334389
186649848 -0.000000
186649852 0.048162
186649853 0.453343
186649854 0.168898
186649855 1.876224
186649856 0.273820
186649857 1.076924
186649858 0.049141
186649859 1.150580
186649860 0.126492
186649861 0.050139
186649862 0.196888
186649863 0.150108
186649867 0.207203
186649869 0.054351
186649870 0.136123
186649871 0.469921
186649872 0.263295
186649875 0.270659
186649876 0.238976
186649878 0.393692
186649879 0.221953
186649883 0.361302
186649884 0.924102
186649885 0.313580
186649886 0.720042
186649888 0.042838
186649889 0.084909
186649890 0.327883
186649891 0.045493
186649893 0.453014
186649895 0.140525
186649897 0.098451
186649898 0.037903
186649899 1.444461
186649901 0.231000
186649902 0.664767
186649904 0.165033
186649906 0.109397
186649908 0.624753
186649911 0.563645
186649912 0.441411
186649913 1.223778
186649915 0.477763
186649916 0.332690
186649919 0.156864
186649920 0.412485
186649921 0.092970
186649925 0.067898
186649927 0.177269
186649928 0.098542
186649929 0.551424
186649930 0.678926
186649931 0.024997
186649932 0.462601
186649933 0.453088
186649934 0.725761
186649937 0.062544
186649938 0.317549
186649939 0.059137
186649940 0.778712
186649941 0.246138
186649942 -0.000000
186649946 0.119867
186649947 0.110092
186649949 0.105582
186649951 0.102358
186649952 1.595480
186649953 0.268766
186649954 0.069266
186649955 -0.000000
186649956 0.332356
186649957 0.794940
186649958 1.388040
186649959 0.045515
186649961 0.047305
186649962 1.930280
186649963 0.241092
186649964 0.306559
186649966 0.499944
186649967 0.288491
186649969 1.079250
186649970 -0.000000
186649973 0.077341
186649975 0.286997
186649976 0.127525
186649977 0.057485
186649979 0.055311
186649980 0.276154
186649981 0.197715
186649983 0.244454
186649984 0.566798
186649986 0.187681
186649987 0.049148
186649988 0.355833
186649989 1.035329
186649994 0.559156
186649995 1.246882
186649996 0.270558
186649997 -0.000000
186649998 0.064560
186650000 0.721741
186650001 0.123416
186650002 0.052325
186650003 0.727783
186650004 2.236980
186650005 0.244276
186650006 0.259980
186650007 0.108303
186650008 0.148428
186650009 0.331825
186650012 0.593609
186650015 -0.000000
186650018 0.330351
186650021 0.774899
186650026 0.333295
186650027 -0.000000
186650029 0.360228
186650031 0.055718
186650032 0.159855
186650039 0.761235
186650040 0.607662
186650041 0.820935
186650042 0.700772
186650044 0.071547
186650045 0.149421
186650046 0.156687
186650047 0.183913
186650048 0.206010
186650050 0.387529
186650052 0.216867
186650053 0.206075
186650054 -0.000000
186650055 0.213862
186650056 -0.000000
186650057 -0.000000
186650059 0.286590
186650064 0.161879
186650066 0.114563
186650067 0.364240
186650068 0.999671
186650071 0.226330
186650072 0.648397
186650074 0.355307
186650076 0.089051
186650077 0.206939
186650078 0.154490
186650081 0.079904
186650082 0.053518
186650085 0.233979
186650086 0.456807
186650087 0.327175
186650089 0.601884
186650091 0.898054
186650092 0.089244
186650093 -0.000000
186650094 0.931494
186650095 0.687514
186650096 0.206792
186650097 -0.000000
186650099 1.400637
186650101 0.117778
186650107 2.913703
186650108 0.661831
186650109 1.551547
186650114 0.079716
186650115 0.648837
186650116 1.008708
186650118 0.660637
186650121 0.290439
186650124 0.180126
186650128 0.724538
186650129 0.542184
186650131 0.044923
186650134 0.206192
186650135 -0.000000
186650137 0.136751
186650144 0.681992
186650145 0.380401
186650148 0.107615
186650149 0.355007
186650150 0.208375
186650158 0.664731
186650173 0.283916
186650175 0.407238
186650176 0.103414
186650177 1.595150
186650178 0.499858
186650179 1.990963
186650181 0.304571
186650182 0.075827
186650183 -0.000000
186650184 0.361632
186650185 0.178747
186650187 -0.000000
186650188 0.911624
186650189 0.076745
186650190 0.858292
186650193 0.313682
186650194 0.095392
186650195 0.035633
186650199 0.113306
186650200 0.084736
186650201 0.033939
186650204 0.166230
186650205 0.045988
186650206 0.060200
186650209 0.289764
186650211 0.125987
186650214 0.734042
186650215 0.051087
186650216 0.047563
186650217 0.123268
186650219 0.184385
186650228 0.184462
186650230 0.309422
186650234 0.325751
186650236 0.023872
186650237 0.579935
186650240 0.449573
186650241 0.060898
186650242 0.024148
186650243 0.146517
186650247 0.448240
186650249 0.821897
186650251 0.197267
186650252 1.106800
186650254 0.070711
186650257 0.454076
186650258 1.616227
186650259 0.058605
186650260 -0.000000
186650262 0.159568
186650265 -0.000000
186650266 0.153216
186650267 1.097442
186650268 0.238344
186650269 0.069106
186650270 0.178429
186650271 0.471512
186650275 -0.000000
186650278 -0.000000
186650279 -0.000000
186650280 0.057879
186650281 0.360548
186650282 0.405306
186650287 0.057873
186650288 0.291042
186650289 0.371924
186650290 0.032584
186650293 0.199908
186650294 0.808070
186650295 0.571859
186650296 0.540064
186650297 0.049937
186650298 0.073922
186650299 0.210062
186650300 -0.000000
186650301 0.349022
186650304 -0.000000
186650305 0.376129
186650306 1.946160
186650307 0.370487
186650308 0.108074
186650310 1.120446
186650311 -0.000000
186650312 0.191320
186650313 0.195954
186650314 0.131963
186650315 0.032669
186650316 0.200109
186650317 0.147638
186650318 0.343408
186650319 0.120811
186650322 0.223431
186650323 -0.000000
186650324 -0.000000
186650325 0.189464
186650326 0.041505
186650327 0.276002
186650328 0.097266
186650331 -0.000000
186650332 0.765586
186650334 0.073660
186650335 -0.000000
186650336 0.381181
186650337 0.304151
186650338 0.734363
186650339 0.052062
186650340 0.381856
186650344 0.469150
186650348 0.373286
186650350 0.064945
186650352 0.373439
186650353 0.048644
186650354 -0.000000
186650356 0.368813
186650357 0.047637
186650360 1.930057
186650362 0.078169
186650365 0.211425
186650366 0.084995
186650367 0.298047
186650371 0.052243
186650372 0.169519
186650375 0.044018
186650377 0.740175
186650379 0.310269
186650384 0.481827
186650385 0.201091
186650387 0.128457
186650388 0.678998
186650389 0.522502
186650393 0.546914
186650394 0.420736
186650396 0.587393
186650399 0.193256
186650401 1.125790
186650406 0.467471
186650407 0.067316
186650408 0.480376
186650410 0.097042
186650411 1.758124
186650412 0.086754
186650413 0.512305
186650414 0.419570
186650417 -0.000000
186650418 0.782278
186650419 0.492104
186650420 0.178595
186650421 0.250715
186650423 0.048641
186650426 0.122918
186650427 0.485193
186650430 0.328718
186650431 0.522967
186650432 0.527241
186650433 -0.000000
186650434 0.093999
186650435 0.189131
186650436 0.645431
186650439 0.641316
186650442 0.422964
186650445 0.154684
186650447 0.137005
186650449 0.820615
186650450 0.440287
186650451 0.350446
186650453 0.151490
186650454 -0.000000
186650458 0.241154
186650459 0.522608
186650460 -0.000000
186650461 1.839764
186650465 0.389440
186650467 1.378869
186650468 0.205342
186650472 0.463563
186650473 0.181107
186650475 0.181222
186650476 0.391641
186650477 0.186895
186650485 0.255094
186650486 0.828413
186650487 0.835291
186650489 0.444646
186650490 -0.000000
186650491 0.154934
186650495 -0.000000
186650496 0.195839
186650497 -0.000000
186650498 -0.000000
186650499 0.279431
186650500 0.298766
186650501 -0.000000
186650502 0.324025
186650503 0.318813
186650504 0.046825
186650506 2.160676
186650513 0.546029
186650514 0.224354
186650516 0.380291
186650519 0.052867
186650520 0.063015
186650521 0.520506
186650523 0.266895
186650525 1.647270
186650528 0.106035
186650530 0.232298
186650532 0.692751
186650533 0.135294
186650534 0.961849
186650535 0.140264
186650536 0.929082
186650540 -0.000000
186650541 0.084444
186650542 0.400922
186650543 0.658447
186650544 0.095606
186650548 0.641387
186650550 0.132427
186650553 0.267122
186650554 0.216794
186650555 0.111436
186650558 0.143824
186650559 0.252449
186650561 0.067469
186650562 0.179762
186650564 0.196481
186650565 -0.000000
186650567 1.322293
186650568 0.724241
186650569 0.363605
186650571 1.603213
186650572 0.145156
186650573 1.495270
186650575 0.040788
186650576 0.395856
186650579 0.197915
186650580 0.100685
186650581 0.523765
186650582 0.134617
186650583 0.203253
186650584 0.204802
186650587 0.067613
186650588 0.070187
186650589 0.847258
186650590 -0.000000
186650591 0.635188
186650592 0.166962
186650593 0.062790
186650596 0.056198
186650597 0.277140
186650600 0.641985
186650601 -0.000000
186650602 0.485682
186650603 1.094618
186650604 0.239593
186650605 -0.000000
186650607 0.830868
186650608 0.251176
186650609 0.125747
186650611 -0.000000
186650615 1.346814
186650616 -0.000000
186650618 1.089447
186650622 0.438034
186650624 0.174308
186650628 0.267972
186650629 0.195913
186650631 0.057110
186650633 0.120657
186650634 0.119878
186650635 0.359780
186650640 -0.000000
186650645 0.352648
186650649 0.434548
186650650 0.234389
186650653 0.070193
186650654 0.263683
186650655 0.022282
186650656 0.498792
186650657 0.174071
186650659 0.063154
186650661 0.255049
186650664 0.179828
186650665 0.142043
186650667 0.083629
186650668 -0.000000
186650670 0.331280
186650671 0.344672
186650674 -0.000000
186650676 0.183619
186650677 0.502736
186650678 0.487511
186650680 0.700186
186650682 0.154567
186650684 0.127867
186650685 1.366202
186650686 0.675984
186650687 0.477544
186650688 0.053365
186650691 0.157398
186650692 0.182195
186650693 0.547549
186650694 0.190104
186650697 0.034694
186650698 0.491481
186650699 -0.000000
186650701 0.255430
186650702 0.071444
186650703 0.451722
186650708 0.206054
186650710 0.148199
186650712 0.161819
186650713 0.045823
186650716 0.327598
186650717 1.452171
186650718 0.289760
186650719 0.027127
186650720 0.352060
186650722 0.343253
186650724 0.377567
186650726 0.129116
186650728 0.332180
186650729 1.265100
186650732 0.166807
186650733 -0.000000
186650734 0.522285
186650735 0.231210
186650736 0.301941
186650737 0.130973
186650738 0.070368
186650739 -0.000000
186650740 0.412817
186650742 0.297654
186650743 0.241291
186650744 0.035569
186650746 0.322923
186650749 0.905053
186650751 0.987268
186650753 -0.000000
186650754 0.503958
186650755 0.764119
186650757 1.010908
186650758 0.034668
186650759 0.156651
186650762 -0.000000
186650763 0.700748
186650764 0.789484
186650765 0.135415
186650768 0.585623
186650769 0.531756
186650770 0.846160
186650771 1.343056
186650774 1.040886
186650775 0.585290
186650777 0.706924
186650781 0.053412
186650782 -0.000000
186650785 -0.000000
186650789 1.041863
186650790 0.420789
186650793 0.059387
186650797 -0.000000
186650798 0.209097
186650800 -0.000000
186650801 0.349080
186650802 -0.000000
186650803 0.097512
186650804 1.284753
186650805 0.073231
186650806 0.902893
186650807 0.080555
186650814 0.255715
186650815 0.132013
186650816 0.438447
186650817 0.127399
186650820 0.541305
186650821 0.371094
186650822 0.372475
186650826 0.356404
186650828 0.026042
186650829 0.032586
186650830 0.101986
186650831 0.310443
186650832 0.162109
186650886 -0.000000
186650888 0.386205
186650889 0.582627
186650890 0.940057
186650891 0.083083
186650892 0.929142
186650893 1.148255
186650894 0.595645
186650895 0.203097
186650896 -0.000000
186650899 0.503906
186650900 0.153247
186650901 0.437271
186650902 0.557851
186650903 0.375576
186650906 -0.000000
186650907 0.050693
186650908 -0.000000
186650909 0.084156
186650910 0.868021
186650912 0.340988
186650913 0.511329
186650915 0.771616
186650917 1.056062
186650922 0.646484
186650923 0.232546
186650924 0.043647
186650926 0.545559
186650927 1.010258
186650929 0.281717
186650930 0.089231
186650931 0.392298
186650932 1.049375
186650934 0.387666
186650938 1.186091
186650942 0.525526
186650943 0.065427
186650944 -0.000000
186650945 0.435363
186650946 0.032208
186650947 0.208807
186650950 -0.000000
186650953 0.176013
186650958 0.393260
186650959 0.538921
186650960 0.731815
186650962 -0.000000
186650963 0.227619
186650965 0.066308
186650966 0.100604
186650967 0.426613
186650970 0.132149
186650971 0.775289
186650972 -0.000000
186650974 0.066151
186650979 1.190700
186650981 0.079030
186650982 -0.000000
186650986 0.184303
186650987 0.622600
186650988 0.042251
186650990 0.173998
186650992 0.717192
186650993 0.747652
186650997 0.741095
186650998 0.209188
186650999 0.294775
186651000 -0.000000
186651002 0.139188
186651003 0.107644
186651004 1.417629
186651008 -0.000000
186651009 0.903650
186651010 0.078958
186651011 0.055549
186651012 1.723122
186651013 -0.000000
186651014 0.052712
186651015 0.436224
186651016 0.642326
186651019 0.079618
186651020 0.517038
186651023 0.853417
186651024 0.614919
186651025 1.412131
186651026 0.306242
186651027 0.046360
186651029 0.720041
186651030 0.710759
186651033 0.325343
186651034 0.628614
186651036 -0.000000
186651037 0.063649
186651038 0.315984
186651039 -0.000000
186651041 0.901252
186651042 -0.000000
186651043 0.574979
186651044 0.143391
186651045 0.050122
186651046 0.709369
186651047 -0.000000
186651048 0.281121
186651049 0.247077
186651051 -0.000000
186651053 0.861730
186651056 0.791134
186651057 0.026866
186651058 0.525437
186651061 1.065479
186651062 -0.000000
186651064 0.282775
186651074 -0.000000
186651075 0.358770
186651077 0.335850
186651079 0.272392
186651080 0.230693
186651081 -0.000000
186651082 0.090687
186651083 0.650227
186651087 0.234870
186651088 0.519867
186651089 0.049482
186651094 0.606498
186651095 -0.000000
186651098 0.747185
186651100 0.218606
186651102 -0.000000
186651103 0.352400
186651104 0.077442
186651106 -0.000000
186651107 0.258229
186651108 0.234111
186651111 1.387796
186651112 0.698832
186651113 0.028297
186651116 0.480626
186651117 0.412111
186651119 1.190580
186651120 0.957517
186651121 1.338089
186651122 1.066059
186651123 0.051128
186651125 0.055498
186651126 0.372457
186651127 0.412651
186651128 1.117893
186651129 0.304986
186651130 0.138467
186651131 0.201534
186651132 0.409362
186651133 0.266692
186651134 -0.000000
186651135 0.977888
186651136 0.403494
186651137 0.238769
186651138 0.341357
186651140 0.957462
186651142 0.049943
186651147 1.504201
186651148 0.549676
186651149 0.469986
186651152 0.312037
186651155 0.670731
186651156 0.890124
186651157 0.356149
186651160 0.159499
186651161 0.533263
186651165 0.654084
186651169 0.919677
186651170 0.151763
186651171 0.572009
186651172 0.273685
186651175 0.194172
186651176 0.205954
186651179 0.077215
186651185 0.571552
186651186 0.052547
186651187 0.346918
186651189 0.151214
186651190 0.137218
186651191 0.524971
186651197 0.454062
186651198 0.281307
186651199 0.034822
186651201 -0.000000
186651202 0.111057
186651203 -0.000000
186651205 0.066093
186651207 0.592411
186651209 0.750112
186651210 0.109058
186651211 0.154936
186651212 0.210375
186651217 0.394329
186651218 0.593105
186651220 0.184012
186651223 0.071494
186651224 0.277325
186651225 1.518908
186651226 0.247081
186651227 0.070944
186651228 0.064300
186651229 -0.000000
186651230 1.082311
186651231 0.823821
186651233 0.044081
186651236 0.241642
186651238 0.045553
186651239 0.960254
186651241 -0.000000
186651244 0.161992
186651246 0.066337
186651247 0.247562
186651248 0.114371
186651250 -0.000000
186651252 -0.000000
186651253 0.256611
186651254 0.325141
186651255 0.055428
186651256 0.294579
186651259 0.147171
186651260 0.259443
186651261 0.500582
186651264 0.124901
186651265 0.073844
186651266 0.745124
186651268 0.171872
186651269 0.081297
186651270 0.258667
186651271 0.267852
186651272 0.260365
186651273 0.121404
186651276 0.320855
186651277 0.052596
186651279 0.679675
186651284 0.061827
186651285 0.701483
186651288 0.077808
186651290 0.075901
186651291 0.395281
186651292 0.499122
186651294 -0.000000
186651295 0.256454
186651297 0.171474
186651298 0.198950
186651299 0.196337
186651301 0.322012
186651302 0.169653
186651306 0.388248
186651308 0.115880
186651310 0.571202
186651311 0.063045
186651312 0.117132
186651314 0.086525
186651317 0.056070
186651319 0.129875
186651323 0.260338
186651325 0.421573
186651327 -0.000000
186651328 0.363948
186651330 0.097529
186651331 0.511423
186651333 -0.000000
186651335 0.095387
186651336 0.030555
186651337 0.051393
186651338 -0.000000
186651340 0.081516
186651345 -0.000000
186651347 0.160117
186651348 0.085373
186651349 0.276009
186651351 0.056093
186651352 -0.000000
186651357 -0.000000
186651361 0.447800
186651362 0.353836
186651363 0.385915
186651364 0.098112
186651365 0.127647
186651366 0.316418
186651370 0.503307
186651372 0.149320
186651373 0.364080
186651374 0.292177
186651376 0.335027
186651377 0.220079
186651378 0.033757
186651383 1.142500
186651387 -0.000000
186651389 0.197551
186651390 1.404416
186651391 0.139172
186651393 0.178243
186651394 0.094005
186651396 0.611207
186651397 0.371527
186651400 0.317139
186651401 -0.000000
186651402 0.224857
186651404 0.547670
186651405 0.433646
186651406 0.674345
186651409 0.520176
186651411 0.091368
186651414 0.849234
186651417 -0.000000
186651420 0.217516
186651423 0.381529
186651424 0.151420
186651425 0.022815
186651426 0.893466
186651427 0.113718
186651428 0.553183
186651429 0.182330
186651432 0.113713
186651434 0.099724
186651435 0.412792
186651439 0.298081
186651441 0.287377
186651443 0.078320
186651446 0.824877
186651447 -0.000000
186651448 0.060160
186651451 0.061660
186651454 0.287216
186651455 0.154559
186651457 0.633427
186651458 0.030916
186651459 0.185878
186651460 0.523746
186651461 0.135354
186651462 0.161219
186651463 0.162540
186651464 0.470543
186651466 -0.000000
186651467 -0.000000
186651469 0.411324
186651470 0.247528
186651475 0.560436
186651476 0.792246
186651477 0.044072
186651478 0.056062
186651481 0.380077
186651482 0.255270
186651483 0.158836
186651484 0.069027
186651485 0.236824
186651486 0.161544
186651487 1.086313
186651488 0.090130
186651489 0.223675
186651492 1.076354
186651493 0.277880
186651494 1.563607
186651499 0.709477
186651500 0.717855
186651501 0.545135
186651502 0.508006
186651503 0.145474
186651506 0.315040
186651508 -0.000000
186651513 0.412219
186651514 0.141216
186651516 -0.000000
186651517 0.120578
186651519 0.820649
186651522 0.692142
186651523 0.151531
186651524 0.135631
186651526 0.430885
186651527 0.102751
186651529 0.147254
186651530 0.472810
186651532 0.674512
186651533 0.526083
186651534 -0.000000
186651535 -0.000000
186651536 -0.000000
186651537 -0.000000
186651539 0.643089
186651541 0.140901
186651542 0.124118
186651544 0.693480
186651545 0.302465
186651546 0.221283
186651549 -0.000000
186651550 0.234754
186651553 0.201496
186651554 0.511688
186651555 0.743790
186651559 -0.000000
variableStep chrom=chr10
62536088 0.176877
62536089 0.306984
62536095 0.502461
62536097 0.063541
62536098 0.157825
62536099 0.329124
62536100 0.744236
62536101 0.176163
62536102 0.322860
62536103 0.511066
62536109 0.862688
62536110 0.335622
62536111 0.291526
62536112 0.442638
62536113 1.449615
62536115 -0.000000
62536116 0.280591
62536119 0.200960
62536120 0.072032
62536121 0.106711
62536123 0.221873
62536124 0.456511
62536125 1.636674
62536127 0.364372
62536128 0.189567
62536129 0.522983
62536130 0.760703
62536131 0.355381
62536132 0.224002
62536133 0.292508
62536134 0.783630
62536135 0.514833
62536137 0.068065
62536139 -0.000000
62536140 -0.000000
62536141 -0.000000
62536142 0.486525
62536145 0.327514
62536146 0.104045
62536148 0.271671
62536149 0.444523
62536153 -0.000000
62536156 1.143398
62536157 0.348192
62536158 0.635330
62536159 0.071299
62536162 0.392964
62536164 0.529615
62536168 0.025172
62536170 0.110688
62536173 0.318061
62536175 -0.000000
62536176 -0.000000
62536177 -0.000000
62536178 0.481747
62536179 0.142732
62536180 0.263266
62536181 0.719315
62536182 0.049350
62536183 0.481394
62536184 0.778664
62536186 -0.000000
62536187 0.369704
62536189 0.441717
62536190 -0.000000
62536191 -0.000000
62536192 0.342355
62536197 0.259297
62536200 0.748883
62536201 0.130745
62536202 -0.000000
62536206 0.119944
62536211 0.122767
62536212 0.053291
62536214 0.496842
62536218 0.242160
62536219 0.110390
62536220 0.122008
62536223 0.281176
62536224 0.665243
62536228 0.078904
62536230 0.101216
62536231 0.372281
62536232 0.020134
62536233 0.213803
62536234 0.258402
62536235 0.262467
62536236 0.182916
62536237 0.236890
62536239 -0.000000
62536240 -0.000000
62536241 -0.000000
62536242 0.651273
62536244 0.041415
62536246 0.045983
62536249 0.462544
62536252 1.216800
62536253 0.584721
62536254 0.953812
62536257 0.061892
62536258 -0.000000
62536259 -0.000000
62536260 0.342895
62536261 0.504947
62536262 0.316411
62536265 0.394435
62536266 0.057757
62536267 0.599250
62536268 0.118919
62536270 0.106795
62536274 0.146459
62536275 0.331440
62536276 0.258430
62536277 1.268364
62536279 -0.000000
62536282 0.165979
62536285 -0.000000
62536287 0.530581
62536292 0.154706
62536293 0.280608
62536294 0.605717
62536297 0.512715
62536298 0.220046
62536301 0.129306
62536302 0.809578
62536303 0.204677
62536304 -0.000000
62536309 0.062721
62536310 -0.000000
62536314 0.896608
62536315 0.720786
62536316 0.435432
62536321 0.056014
62536325 0.213122
62536330 0.526355
62536331 0.456937
62536332 0.247801
62536334 0.529376
62536335 1.106873
62536336 0.177000
62536337 0.100152
62536341 0.126269
62536347 0.236777
62536348 0.729139
62536349 0.035377
62536350 -0.000000
62536352 0.400467
62536354 -0.000000
62536356 -0.000000
62536357 0.109413
62536359 0.243959
62536360 -0.000000
62536361 0.191111
62536362 0.190937
62536363 0.356232
62536366 0.256506
62536369 0.174345
62536370 0.145444
62536372 -0.000000
62536377 0.036603
62536378 0.528825
62536381 1.878795
62536383 0.829739
62536384 0.792754
62536385 0.382238
62536388 0.258493
62536391 0.520831
62536396 0.612113
62536397 0.916328
62536399 0.986998
62536400 -0.000000
62536404 1.009155
62536407 1.500550
62536409 -0.000000
62536410 0.259268
62536411 0.474772
62536412 0.190886
62536414 0.600206
62536415 0.434719
62536416 -0.000000
62536418 -0.000000
62536419 0.031508
62536420 0.381327
62536424 0.023066
62536425 0.102051
62536426 -0.000000
62536427 0.036520
62536428 0.573300
62536429 0.373257
62536430 0.067443
62536431 0.732080
62536434 0.050741
62536436 0.060369
62536438 0.509518
62536439 0.653742
62536441 0.061055
62536443 0.146376
62536444 0.055405
62536446 0.152816
62536448 0.463671
62536454 0.246874
62536455 0.513800
62536457 0.198157
62536461 0.048663
62536465 0.336269
62536467 0.086688
62536471 0.322109
62536472 0.546172
62536473 1.096555
62536474 0.064709
62536476 0.063115
62536477 1.162888
62536481 0.099845
62536483 0.637269
62536484 0.065181
62536485 0.839331
62536486 0.279104
62536487 0.050686
62536488 0.062713
62536489 0.289614
62536494 0.140797
62536496 0.922042
62536497 0.208705
62536498 0.099853
62536499 0.234184
62536502 0.478917
62536503 0.106060
62536504 0.073840
62536507 0.108912
62536508 0.156873
62536513 0.054279
62536516 0.427424
62536517 0.398422
62536519 0.356427
62536521 0.112192
62536523 0.314851
62536526 0.135760
62536529 0.428327
62536530 0.381404
62536531 0.034041
62536532 0.134240
62536534 0.248344
62536535 0.063078
62536538 1.204252
62536543 0.416737
62536544 0.043460
62536545 0.358617
62536546 0.224123
62536548 0.067403
62536550 0.056559
62536551 0.390054
62536553 0.143489
62536554 0.476921
62536555 0.291804
62536556 0.284380
62536557 1.472825
62536558 0.115678
62536559 0.181108
62536561 0.185608
62536562 0.722775
62536564 -0.000000
62536565 -0.000000
62536566 0.135419
62536567 0.043441
62536568 0.217951
62536570 0.040001
62536571 -0.000000
62536572 1.394243
62536573 1.293764
62536574 0.400565
62536575 0.312809
62536576 0.208740
62536577 -0.000000
62536578 0.070354
62536579 0.521361
62536585 1.912809
62536587 0.033210
62536588 0.354954
62536589 0.086507
62536591 0.369503
62536592 0.678007
62536595 0.293788
62536597 0.456127
62536598 0.164707
62536599 0.154708
62536601 -0.000000
62536603 0.356201
62536607 -0.000000
62536611 1.314329
62536612 0.128960
62536614 -0.000000
62536620 0.268801
62536621 0.112359
62536622 0.465418
62536625 0.073411
62536627 0.351882
62536628 0.065989
62536630 0.196913
62536632 0.378300
62536633 1.046545
62536634 0.237873
62536635 -0.000000
62536636 0.276306
62536638 0.461528
62536639 -0.000000
62536640 0.192262
62536644 0.042812
62536645 0.171453
62536646 0.484151
62536647 0.093821
62536648 0.283573
62536649 0.127409
62536651 1.293714
62536652 0.242767
62536653 0.396978
62536656 0.064429
62536659 0.309557
62536660 0.138863
62536662 0.570653
62536663 0.327717
62536664 0.283834
62536665 0.284652
62536668 0.252405
62536669 0.057199
62536671 0.057262
62536672 0.265554
62536673 0.395866
62536674 0.174205
62536675 0.357417
62536678 0.275875
62536679 0.573139
62536680 -0.000000
62536682 0.098625
62536683 0.337303
62536685 -0.000000
62536686 -0.000000
62536688 0.028719
62536689 -0.000000
62536690 0.056920
62536692 0.535603
62536693 0.055823
62536698 -0.000000
62536699 -0.000000
62536701 1.041922
62536702 0.416144
62536703 0.385188
62536705 0.174015
62536706 0.339648
62536707 0.564219
62536708 0.635255
62536711 0.751949
62536713 0.093573
62536715 -0.000000
62536716 0.428323
62536718 0.270821
62536719 0.084614
62536720 -0.000000
62536722 0.755024
62536725 0.261529
62536726 0.352690
62536727 0.321606
62536728 0.401591
62536730 0.433200
62536731 0.292986
62536732 0.154882
62536733 0.115764
62536735 0.031324
62536736 0.298165
62536738 0.093399
62536739 0.461838
62536740 0.357922
62536741 0.226251
62536744 0.573521
62536745 0.054336
62536750 0.250689
62536754 0.148067
62536756 0.077367
62536757 0.899816
62536758 0.893231
62536759 0.194928
62536761 0.424279
62536762 0.134318
62536766 0.151841
62536767 0.036413
62536768 0.088098
62536771 0.429551
62536772 -0.000000
62536773 -0.000000
62536774 0.216270
62536777 1.182443
62536780 -0.000000
62536781 0.124832
62536783 -0.000000
62536784 0.070111
62536785 0.283909
62536786 -0.000000
62536789 0.129142
62536790 0.711069
62536791 0.067881
62536792 0.195397
62536794 -0.000000
62536797 -0.000000
62536799 0.643106
62536800 0.320832
62536801 -0.000000
62536803 0.813783
62536805 0.214080
62536806 0.144499
62536808 0.393032
62536810 0.619225
62536811 0.153125
62536816 0.994523
62536823 0.434281
62536827 0.055715
62536829 0.098343
62536830 0.130891
62536833 0.195884
62536836 0.546060
62536837 0.062264
62536842 -0.000000
62536844 0.289347
62536845 0.334347
62536848 0.090241
62536853 0.375918
62536855 0.019107
62536856 0.891320
62536857 0.284949
62536858 0.089488
62536859 0.248405
62536863 0.338689
62536865 0.555438
62536866 0.570630
62536870 0.095651
62536871 0.128786
62536873 0.595665
62536874 0.324604
62536883 0.792364
62536889 0.255341
62536890 0.071391
62536891 0.177170
62536896 1.124191
62536900 0.443997
62536901 0.370701
62536902 0.065272
62536903 0.169455
62536906 1.307996
62536907 0.931764
62536908 0.486515
62536909 0.481542
62536910 0.264370
62536911 1.018322
62536913 0.257854
62536914 0.062109
62536915 -0.000000
62536918 0.381170
62536919 0.239232
62536920 0.163174
62536925 0.243850
62536926 -0.000000
62536927 0.201256
62536929 0.047929
62536931 0.219741
62536932 0.250682
62536934 0.702065
62536935 -0.000000
62536937 0.822225
62536938 0.115662
62536939 1.259846
62536940 0.079315
62536941 -0.000000
62536943 1.803467
62536951 1.054906
62536952 0.437759
62536956 0.086373
62536959 0.345326
62536960 0.104533
62536965 -0.000000
62536968 0.738087
62536970 0.051294
62536972 0.202927
62536974 0.061123
62536975 0.424493
62536976 0.594106
62536977 0.446065
62536980 0.352540
62536981 0.179124
62536982 0.723785
62536987 0.299919
62536988 0.128397
62536989 -0.000000
62536992 0.555789
62536994 0.610844
62536995 0.063152
62536996 0.255593
62536998 0.134660
62537000 0.152290
62537005 0.052226
62537007 0.211587
62537009 -0.000000
62537010 0.567792
62537011 1.367520
62537012 0.397724
62537014 0.087788
62537015 0.338037
62537016 0.234965
62537017 0.362988
62537019 0.222324
62537020 0.562983
62537021 -0.000000
62537024 0.877096
62537025 0.095745
62537027 0.649541
62537028 1.146180
62537029 0.142276
62537030 0.944379
62537033 0.198597
62537038 0.279646
62537039 0.223533
62537041 0.140620
62537043 -0.000000
62537044 0.116552
62537045 1.441704
62537048 0.036898
62537049 1.160025
62537050 0.358796
62537053 0.534093
62537056 1.732860
62537057 0.257300
62537058 0.635090
62537061 1.768214
62537062 0.666030
62537065 0.037761
62537066 0.022490
62537069 -0.000000
62537070 0.662891
62537071 -0.000000
62537073 0.232971
62537074 0.161519
62537075 0.731296
62537076 0.945768
62537077 0.140721
62537078 -0.000000
62537080 0.270813
62537081 0.161396
62537082 0.032783
62537084 0.238598
62537085 0.080247
62537086 0.202705
62537089 0.269242
62537093 0.157294
62537094 0.246588
62537096 0.127376
62537097 0.427523
62537099 0.203538
62537101 0.271966
62537102 -0.000000
62537104 0.733585
62537106 0.596991
62537109 0.146536
62537111 1.125121
62537112 0.209722
62537117 0.140942
62537118 0.771206
62537122 -0.000000
62537124 0.062280
62537125 0.093943
62537126 0.094744
62537128 0.127396
62537132 0.230524
62537133 0.373884
62537134 0.670594
62537136 -0.000000
62537137 -0.000000
62537138 -0.000000
62537139 0.606229
62537140 -0.000000
62537142 0.094027
62537144 0.075861
62537145 0.094029
62537146 0.114632
62537149 0.097703
62537150 0.215905
62537151 -0.000000
62537152 -0.000000
62537153 0.197616
62537154 0.547226
62537156 0.114767
62537159 -0.000000
62537161 -0.000000
62537162 0.493198
62537163 0.272150
62537165 0.105660
62537166 1.234277
62537168 0.094121
62537169 0.422589
62537170 0.955913
62537171 -0.000000
62537173 0.575352
62537175 -0.000000
62537176 0.282487
62537177 0.468352
62537178 -0.000000
62537180 0.964805
62537182 0.146595
62537184 0.514259
62537186 0.895463
62537187 0.239170
62537188 0.113358
62537191 -0.000000
62537196 0.124259
62537197 0.584911
62537198 0.197206
62537199 -0.000000
62537200 0.114680
62537201 0.127396
62537205 0.050706
62537208 0.105660
62537209 -0.000000
62537210 0.068220
62537211 0.669962
62537215 0.447276
62537216 0.367264
62537219 0.640531
62537220 -0.000000
62537223 0.130022
62537224 0.509168
62537225 0.563227
62537226 0.237639
62537227 0.168290
62537228 0.335158
62537229 0.345535
62537230 0.229986
62537231 0.480335
62537232 -0.000000
62537233 0.245295
62537234 0.477636
62537235 0.179839
62537238 0.263481
62537239 0.594277
62537240 0.059543
62537241 0.152041
62537242 -0.000000
62537243 0.113395
62537244 -0.000000
62537245 0.356514
62537246 0.045640
62537247 0.168817
62537248 0.828725
62537249 0.160989
62537250 0.709517
62537251 0.215973
62537252 0.142563
62537253 0.036094
62537254 0.125918
62537255 0.535800
62537256 0.835938
62537257 0.243793
62537258 -0.000000
62537259 0.087123
62537260 -0.000000
62537261 0.524982
62537262 0.136728
62537263 0.212644
62537264 0.050000
62537265 0.836649
62537268 -0.000000
62537269 0.070074
62537270 -0.000000
62537271 0.127169
62537272 0.535250
62537273 0.790674
62537274 0.249641
62537275 0.185509
62537276 -0.000000
62537277 0.051763
62537278 1.066328
62537279 0.224842
62537280 0.089997
62537281 0.067239
62537282 0.842595
62537283 0.700294
62537284 0.264318
62537285 0.511475
62537287 0.269257
62537289 1.379818
62537291 0.353655
62537295 0.655079
62537298 1.567145
62537299 0.135102
62537304 0.179882
62537305 1.673864
62537306 0.781713
62537307 0.164777
62537309 -0.000000
62537310 -0.000000
62537311 0.342178
62537312 -0.000000
62537313 0.354215
62537314 0.153288
62537315 0.173742
62537317 1.216663
62537318 0.115260
62537319 0.060317
62537320 1.593771
62537325 0.085338
62537328 0.430146
62537329 0.044947
62537332 0.143035
62537335 0.519889
62537338 0.215426
62537339 0.101248
62537340 0.640168
62537341 0.407143
62537344 0.245917
62537345 2.245724
62537346 -0.000000
62537348 1.676891
62537349 1.554258
62537350 1.495354
62537351 0.643444
62537353 1.195956
62537357 0.050715
62537359 0.266036
62537360 0.208269
62537362 0.608827
62537365 1.086308
62537366 1.516764
62537368 0.016358
62537369 1.000632
62537370 0.595184
62537375 0.238870
62537377 0.938300
62537378 0.215746
62537380 1.161367
62537381 0.510777
62537383 0.569202
62537384 0.225713
62537385 0.020786
62537386 0.448687
62537387 1.646336
62537388 0.474241
62537389 -0.000000
62537390 0.139320
62537391 0.590487
62537392 0.083722
62537393 0.747028
62537394 0.265734
62537395 0.079130
62537396 0.514907
62537397 0.564230
62537398 0.341941
62537402 0.119465
62537403 0.079946
62537404 -0.000000
62537406 1.183099
62537410 0.142566
62537411 -0.000000
62537413 0.061982
62537414 0.116222
62537415 0.332049
62537416 0.830122
62537421 0.816815
62537422 1.717144
62537423 0.543277
62537425 -0.000000
62537427 0.471712
62537432 0.544803
62537433 0.629883
62537435 0.143992
62537436 0.357159
62537438 0.667251
62537440 0.804796
62537441 0.227298
62537446 0.282334
62537449 0.286626
62537452 0.125349
62537453 -0.000000
62537457 -0.000000
62537458 0.718276
62537462 -0.000000
62537464 0.143976
62537468 -0.000000
62537470 -0.000000
62537475 0.201931
62537477 -0.000000
62537478 -0.000000
62537479 -0.000000
62537480 -0.000000
62537482 0.551607
62537484 1.291872
62537485 0.397371
62537486 0.713869
62537488 0.419379
62537490 -0.000000
62537492 0.393045
62537495 1.451971
62537496 0.080136
62537498 0.397089
62537499 0.252564
62537501 0.088994
62537502 0.123268
62537504 0.883738
62537505 -0.000000
62537506 0.286751
62537508 0.308464
62537509 0.283611
62537511 0.420521
62537512 0.176645
62537513 0.252309
62537514 0.286751
62537516 0.098608
62537518 0.419281
62537527 -0.000000
62537532 0.123267
62537535 0.287753
62537536 0.207972
62537537 0.296303
62537539 0.091221
62537540 0.207977
62537542 -0.000000
62537544 -0.000000
62537545 0.085255
62537546 1.581432
62537547 0.103054
62537549 0.119222
62537550 0.347083
62537558 0.085167
62537559 -0.000000
62537560 -0.000000
62537561 0.718765
62537562 0.090903
62537563 -0.000000
62537564 0.163861
62537565 1.034878
62537572 0.265783
62537573 0.093224
62537575 0.703719
62537576 0.320564
62537577 -0.000000
62537579 0.142558
62537580 0.135768
62537581 -0.000000
62537583 0.169070
62537588 0.256017
62537589 -0.000000
62537590 0.121092
62537591 -0.000000
62537595 0.141901
62537596 0.643906
62537597 0.326768
62537599 -0.000000
62537600 -0.000000
62537601 -0.000000
62537603 -0.000000
62537604 0.212174
62537606 -0.000000
62537612 0.167100
62537613 0.060400
62537614 -0.000000
62537616 -0.000000
62537617 0.229728
62537621 -0.000000
62537622 -0.000000
62537623 -0.000000
62537624 0.162679
62537626 0.195438
62537628 -0.000000
62537634 0.036235
62537637 0.269127
62537638 0.181922
62537641 0.066999
62537642 0.289014
62537643 0.409083
62537648 0.630873
62537649 -0.000000
62537652 0.660012
62537655 0.258447
62537656 0.437986
62537657 0.070597
62537660 0.228990
62537662 0.254759
62537663 0.081245
62537665 0.086976
62537669 0.288794
62537671 -0.000000
62537672 0.286336
62537674 -0.000000
62537675 0.120983
62537677 0.136432
62537678 0.725514
62537679 0.117199
62537680 -0.000000
62537683 1.160318
62537684 0.220272
62537685 0.220131
62537688 0.062048
62537689 0.085540
62537690 0.072422
62537691 0.577370
62537694 0.410538
62537695 0.021073
62537696 0.284704
62537701 0.092840
62537704 0.891955
62537709 0.124724
62537710 0.073475
62537713 0.464538
62537716 0.470235
62537717 -0.000000
62537719 -0.000000
62537720 0.354754
62537721 0.214918
62537722 0.100233
62537723 0.489777
62537724 -0.000000
62537725 0.072806
62537726 0.062002
62537731 0.263668
62537732 0.125680
62537733 0.489655
62537734 0.309077
62537736 0.162512
62537737 0.524874
62537738 0.086764
62537741 -0.000000
62537743 -0.000000
62537744 0.053154
62537745 0.877035
62537746 0.120035
62537747 0.149259
62537749 0.050181
62537750 -0.000000
62537752 0.369068
62537753 0.546236
62537754 0.239312
62537755 1.124592
62537756 0.058497
62537759 -0.000000
62537760 0.092505
62537761 0.178674
62537762 0.293186
62537763 0.230294
62537764 0.301900
62537765 0.684494
62537766 0.826309
62537767 0.224930
62537769 0.278292
62537770 0.056125
62537771 -0.000000
62537773 0.506244
62537776 0.338553
62537778 0.035262
62537779 0.348713
62537780 0.028726
62537786 0.081690
62537787 0.144334
62537788 0.064393
62537789 0.848156
62537790 0.661568
62537792 0.226883
62537793 0.474549
62537794 0.076936
62537796 0.230927
62537798 0.092774
62537800 0.109183
62537801 0.073192
62537805 0.374851
62537806 0.261542
62537808 0.111304
62537815 0.333486
62537816 0.078801
62537818 0.121224
62537819 0.211283
62537820 0.056330
62537821 0.272847
62537822 1.282514
62537823 0.120843
62537828 0.204419
62537830 0.154585
62537837 -0.000000
62537838 -0.000000
62537839 0.229750
62537840 0.159912
62537842 0.316130
62537844 1.274037
62537845 0.769044
62537846 0.191559
62537848 0.239288
62537849 0.062101
62537853 0.406000
62537855 0.968171
62537856 0.213801
62537857 0.301373
62537858 0.250423
62537861 0.119451
62537862 0.348529
62537863 -0.000000
62537864 0.056366
62537867 -0.000000
62537870 0.853606
62537871 1.603475
62537872 0.389111
62537874 0.135163
62537875 0.285080
62537876 0.294309
62537878 0.246393
62537883 2.299164
62537884 0.432570
62537889 0.518239
62537893 0.094047
62537896 0.196645
62537897 0.198903
62537898 0.021878
62537899 0.197822
62537900 0.097017
62537901 0.030589
62537903 0.622493
62537906 0.412440
62537907 0.676300
62537909 0.456519
62537912 -0.000000
62537913 0.030905
62537914 1.560410
62537916 0.586897
62537917 0.062136
62537922 0.227418
62537925 0.344354
62537926 0.099686
62537928 0.598038
62537929 0.824326
62537931 -0.000000
62537932 0.312308
62537934 0.166907
62537939 0.768729
62537941 0.036802
62537945 0.089360
62537947 0.062191
62537948 -0.000000
62537949 0.482580
62537950 0.549086
62537951 0.545852
62537952 0.478203
62537953 0.417568
62537954 0.287238
62537955 0.047835
62537956 1.028949
62537958 -0.000000
62537959 0.111308
62537961 1.953134
62537962 0.231749
62537963 1.477999
62537964 -0.000000
62537965 0.641192
62537966 0.132343
62537967 -0.000000
62537968 0.272644
62537969 0.603115
62537972 0.395591
62537973 0.555787
62537974 0.056941
62537977 0.158584
62537978 0.404183
62537981 0.043459
62537984 -0.000000
62537986 0.050740
62537987 0.045040
62537988 0.050670
62537989 0.126958
62537990 0.114088
62537993 0.075862
62537994 0.355497
62537995 -0.000000
62537998 0.450821
62538000 0.202531
62538002 -0.000000
62538004 0.262239
62538005 1.269153
62538006 0.588967
62538007 0.481431
62538010 0.097462
62538013 1.829702
62538014 0.542668
62538015 0.095957
62538018 0.090432
62538022 0.770638
62538023 0.336600
62538024 -0.000000
62538025 -0.000000
62538026 0.496075
62538027 0.892662
62538029 0.589056
62538031 0.090574
62538033 0.056370
62538034 0.145331
62538035 0.117457
62538036 1.884347
62538037 0.340488
62538038 0.895114
62538039 0.079930
62538040 -0.000000
62538044 0.703228
62538045 0.256921
62538050 0.491966
62538051 0.114046
62538056 0.095793
62538057 0.275104
62538059 0.047924
62538061 0.129802
62538063 0.755921
62538067 -0.000000
62538068 -0.000000
62538071 0.874483
62538072 0.166894
62538073 0.345202
62538074 0.053432
62538075 0.400888
62538076 0.546877
62538079 0.456096
62538080 1.887621
62538081 1.321119
62538082 0.713757
62538083 2.122140
62538084 0.683874
62538085 0.328005
62538086 0.249132
62538087 -0.000000
62538089 -0.000000
62538091 0.069325
62538094 0.059514
62538095 0.038751
62538096 -0.000000
62538097 0.362490
62538098 0.149453
62538099 0.530496
62538100 0.100368
62538101 0.106700
62538102 0.419128
62538103 0.639204
62538104 0.672124
62538105 0.870466
62538106 1.078919
62538107 0.242229
62538108 0.095309
62538109 0.028915
62538110 0.334808
62538115 0.628855
62538116 0.402651
62538117 -0.000000
62538119 0.070258
62538121 0.085691
62538124 0.160506
62538125 0.371749
62538127 0.231180
62538128 0.524440
62538129 0.253898
62538130 0.614834
62538131 0.715525
62538132 0.192934
62538134 0.720593
62538135 0.239994
62538138 0.253967
62538139 -0.000000
62538141 0.602628
62538146 -0.000000
62538148 -0.000000
62538150 0.370199
62538151 0.080486
62538153 0.143581
62538154 0.084415
62538155 -0.000000
62538157 0.220661
62538159 0.112558
62538161 -0.000000
62538163 -0.000000
62538166 0.874395
62538167 0.185958
62538168 0.234166
62538170 0.030942
62538171 0.112719
62538172 0.346426
62538173 -0.000000
62538175 0.321641
62538176 0.151179
62538180 -0.000000
62538181 -0.000000
62538183 0.055478
62538186 0.060840
62538187 0.241348
62538189 0.590565
62538191 0.539526
62538193 0.135883
62538196 0.119696
62538197 1.027018
62538199 0.242382
62538200 0.080409
62538202 0.119379
62538203 0.054669
62538204 1.377240
62538206 0.767774
62538207 1.714688
62538208 0.199173
62538209 -0.000000
62538210 0.040404
62538212 0.162364
62538217 0.826244
62538220 0.396488
62538221 0.208595
62538223 0.136456
62538224 0.719933
62538226 0.559127
62538227 0.311975
62538228 0.385200
62538230 0.287218
62538233 0.091355
62538234 0.168366
62538239 0.429704
62538240 0.948329
62538242 -0.000000
62538244 0.054587
62538245 0.147454
62538246 0.260518
62538248 0.386877
62538249 0.023084
62538250 0.516100
62538252 0.135945
62538254 -0.000000
62538256 0.422398
62538257 0.538440
62538258 0.264969
62538259 0.144762
62538261 0.441892
62538262 0.160380
62538263 0.301658
62538264 0.544064
62538266 0.463838
62538268 0.252133
62538269 -0.000000
62538272 -0.000000
62538273 1.144891
62538274 1.336001
62538275 0.222814
62538276 0.072952
62538279 0.178375
62538284 0.853270
62538286 0.961121
62538289 1.573980
62538293 0.662180
62538295 0.636432
62538298 0.152280
62538301 0.070132
62538305 0.733675
62538307 -0.000000
62538310 0.371296
62538314 0.061648
62538315 0.600584
62538316 0.908272
62538319 0.870981
62538322 2.036153
62538323 0.652392
62538325 -0.000000
62538327 0.413179
62538328 0.069342
62538333 0.356504
62538336 0.349688
62538338 0.345734
62538340 -0.000000
62538341 0.214172
62538342 1.260669
62538344 0.579712
62538346 0.649805
62538347 -0.000000
62538348 0.242944
62538350 0.400035
62538355 0.190635
62538356 0.090549
62538358 0.236101
62538359 0.386144
62538360 0.214137
62538361 0.271342
62538362 0.177327
62538365 0.084223
62538367 0.823956
62538369 0.328487
62538370 0.348801
62538371 0.150609
62538372 0.783770
62538374 -0.000000
62538375 0.235020
62538376 0.076540
62538378 0.270581
62538379 0.472024
62538380 0.126925
62538381 0.035090
62538382 0.299412
62538385 0.321463
62538386 -0.000000
62538390 0.816866
62538392 0.026588
62538393 0.031511
62538394 0.632156
62538395 0.166532
62538396 0.098739
62538399 0.084198
62538400 0.426954
62538401 0.096414
62538403 0.253661
62538404 -0.000000
62538405 0.304828
62538406 0.043111
62538407 0.661076
62538409 1.063959
62538410 0.497014
62538411 -0.000000
62538412 0.266389
62538413 0.131006
62538414 0.177634
62538416 0.224111
62538418 0.242864
62538419 0.058630
62538421 0.204721
62538423 0.509187
62538424 0.423206
62538425 0.809723
62538426 1.036294
62538428 0.060527
62538430 1.012657
62538431 0.740220
62538432 0.934500
62538433 0.148307
62538435 0.585452
62538436 0.245826
62538442 0.835339
62538443 0.235665
62538444 0.286308
62538446 0.390713
62538447 0.396466
62538449 0.065182
62538451 0.737275
62538453 0.090496
62538454 0.156975
62538456 0.637876
62538457 0.085419
62538458 0.777910
62538460 0.310605
62538461 0.374248
62538462 1.558736
62538463 0.846269
62538464 0.666632
62538467 0.410462
62538470 0.122377
62538471 0.389769
62538474 0.048316
62538475 -0.000000
62538476 -0.000000
62538478 0.168271
62538479 0.257457
62538480 0.317338
62538481 0.074906
62538484 0.469550
62538485 0.350150
62538487 0.083681
62538488 0.274781
62538490 0.188160
62538491 0.102254
62538493 0.310050
62538495 0.054960
62538501 0.899179
62538502 0.155147
62538504 0.297429
62538509 0.096178
62538511 0.516122
62538512 0.123789
62538514 -0.000000
62538516 0.465955
62538518 1.480440
62538519 0.664763
62538520 1.318870
62538522 0.278943
62538523 0.402455
62538524 0.143611
62538525 0.713461
62538526 0.222049
62538527 1.332944
62538528 0.273770
62538529 0.773517
62538531 0.044912
62538535 0.691827
62538536 0.695970
62538537 0.141065
62538538 -0.000000
62538540 0.184430
62538541 0.348064
62538543 0.158176
62538545 -0.000000
62538546 -0.000000
62538548 0.131439
62538551 0.149925
62538552 0.052156
62538553 0.567453
62538555 0.824934
62538557 0.476513
62538558 0.640011
62538561 0.325833
62538566 0.355996
62538567 0.328303
62538568 0.099737
62538569 -0.000000
62538572 0.132504
62538573 0.245737
62538574 0.120252
62538575 -0.000000
62538577 0.043668
62538578 0.340120
62538580 0.497985
62538581 0.500960
62538582 0.404582
62538584 0.324430
62538588 0.667874
62538590 0.127142
62538594 0.926016
62538595 -0.000000
62538597 0.321893
62538599 0.164043
62538600 0.470638
62538601 0.157577
62538603 0.133340
62538605 1.065836
62538607 0.255391
62538610 0.320028
62538611 0.049563
62538612 0.277744
62538613 0.055686
62538615 0.247626
62538616 -0.000000
62538617 0.035231
62538618 0.263228
62538620 0.046117
62538623 0.079463
62538624 0.196465
62538626 -0.000000
62538627 0.295943
62538628 0.188788
62538629 0.119028
62538630 0.575477
62538631 0.876480
62538633 0.190579
62538634 0.136497
62538635 0.225495
62538636 -0.000000
62538638 0.063726
62538639 0.206861
62538641 0.050018
62538642 0.832495
62538643 0.752720
62538645 0.158542
62538647 0.125592
62538649 0.053653
62538650 0.234844
62538651 0.046070
62538654 0.067206
62538655 0.102788
62538656 0.125506
62538658 1.418387
62538659 -0.000000
62538662 0.093152
62538663 0.239421
62538664 0.082870
62538665 0.353213
62538666 0.936313
62538667 0.266472
62538672 0.243808
62538674 0.040630
62538675 0.699506
62538679 0.234447
62538680 0.652016
62538684 0.404833
62538685 0.252137
62538686 0.684537
62538689 0.071882
62538692 -0.000000
62538693 0.223007
62538695 1.055169
62538696 1.173291
62538697 0.079531
62538698 0.123811
62538699 0.364949
62538700 0.077883
62538701 -0.000000
62538702 -0.000000
62538704 0.410980
62538705 0.840484
62538707 0.182675
62538708 0.055217
62538710 0.074139
62538712 0.754701
62538713 0.530371
62538714 0.682568
62538715 0.398197
62538722 0.540322
62538723 0.599112
62538724 0.470203
62538727 0.063025
62538730 0.038553
62538731 0.792500
62538732 0.173697
62538735 0.615243
62538736 -0.000000
62538737 0.917475
62538739 0.727757
62538740 0.524730
62538741 0.328763
62538742 0.256107
62538745 1.486913
62538746 0.138580
62538747 0.197005
62538748 1.380710
62538749 1.194447
62538750 0.047731
62538753 0.758642
62538754 0.206773
62538755 0.117823
62538757 0.263237
62538762 0.928006
62538763 0.223455
62538765 0.162230
62538766 0.644292
62538768 0.272214
62538770 0.313667
62538771 1.995518
62538776 0.453469
62538777 0.156197
62538782 0.121583
62538783 0.051932
62538785 0.207160
62538786 0.059781
62538787 0.129294
62538788 0.400864
62538790 0.057026
62538791 0.066276
62538792 0.122680
62538794 -0.000000
62538796 0.059785
62538797 0.287809
62538799 0.204393
62538802 0.174350
62538803 1.082829
62538804 0.479654
62538806 0.582161
62538807 0.708091
62538808 0.863383
62538809 0.201137
62538810 0.723574
62538812 0.553575
62538814 -0.000000
62538816 0.039320
62538817 0.106603
62538818 1.466606
62538820 0.104791
62538821 -0.000000
62538822 0.129216
62538824 0.041242
62538825 0.301653
62538829 0.829118
62538830 0.163748
62538832 0.168927
62538833 0.151092
62538834 1.424801
62538835 0.340933
62538836 0.160894
62538837 0.249967
62538839 0.288493
62538840 0.275026
62538842 0.468113
62538843 2.048440
62538846 1.008682
62538847 0.028105
62538848 0.610785
62538851 0.116171
62538852 -0.000000
62538856 -0.000000
62538858 0.840953
62538859 0.477490
62538860 0.101150
62538862 0.083720
62538864 0.302099
62538865 0.144452
62538868 -0.000000
62538869 -0.000000
62538871 0.508155
62538872 0.623004
62538873 0.186847
62538875 0.057250
62538878 0.650548
62538880 0.125780
62538881 0.048403
62538882 0.133332
62538883 -0.000000
62538886 0.226941
62538888 0.083895
62538890 -0.000000
62538892 0.923657
62538893 0.045902
62538895 1.086600
62538896 0.150176
62538900 0.942839
62538901 0.455274
62538903 0.060052
62538905 0.333176
62538906 0.558687
62538907 0.495063
62538908 -0.000000
62538912 0.849185
62538913 0.440195
62538916 -0.000000
62538921 0.181326
62538926 0.377271
62538928 -0.000000
62538929 0.758282
62538930 0.035120
62538931 0.159836
62538932 0.087026
62538933 0.163004
62538934 0.134424
62538937 1.366347
62538938 0.105449
62538940 0.393143
62538941 0.069604
62538942 0.447058
62538943 0.247675
62538944 0.470258
62538945 0.436575
62538951 -0.000000
62538952 0.108629
62538953 0.075809
62538954 0.247459
62538957 -0.000000
62538958 1.003021
62538959 0.159882
62538960 0.176977
62538961 0.334181
62538962 0.281616
62538963 0.816426
62538964 0.151355
62538966 0.205415
62538967 0.445704
62538969 0.201311
62538971 0.130499
62538973 0.198789
62538974 0.455418
62538975 0.428536
62538976 0.313851
62538977 1.803321
62538978 0.413990
62538979 0.307935
62538980 0.322017
62538982 -0.000000
62538983 0.182760
62538984 -0.000000
62538985 0.480515
62538988 0.467510
62538989 0.246556
62538994 0.408636
62538995 0.112619
62538996 -0.000000
62538997 1.011161
62538998 0.197294
62539001 0.203274
62539002 0.945803
62539003 0.144275
62539005 0.697905
62539006 0.236433
62539008 0.201603
62539009 0.872778
62539010 0.375360
62539011 0.216412
62539013 0.175076
62539014 0.059204
62539017 0.374380
62539018 1.966004
62539019 -0.000000
62539021 0.674205
62539022 0.204704
62539028 0.115595
62539029 0.131274
62539030 0.037750
62539034 0.761180
62539035 0.154012
62539038 0.687547
62539040 0.943023
62539041 0.613248
62539042 0.078954
62539045 0.390824
62539048 0.051400
62539050 0.074362
62539053 0.145814
62539056 -0.000000
62539057 0.386918
62539061 0.100788
62539063 0.538953
62539064 0.183714
62539065 0.152804
62539066 0.312583
62539067 0.180563
62539068 0.640698
62539070 -0.000000
62539071 0.125691
62539073 0.449207
62539074 0.048467
62539077 1.051210
62539079 0.067302
62539084 -0.000000
62539085 -0.000000
62539087 0.224329
variableStep chrom=chr11
128391207 0.213908
128391208 0.299912
128391211 -0.000000
128391213 -0.000000
128391214 0.391792
128391220 0.211496
128391221 0.182475
128391224 -0.000000
128391225 0.585057
128391226 0.308149
128391228 -0.000000
128391230 0.364087
128391231 0.098231
128391235 0.453336
128391236 0.121349
128391237 0.271240
128391238 0.587051
128391239 0.377942
128391241 0.151300
128391242 0.070320
128391243 0.107554
128391245 0.086635
128391247 0.110796
128391248 0.263932
128391249 0.347003
128391250 0.247474
128391251 0.157447
128391252 0.450285
128391255 0.974582
128391257 0.612612
128391258 -0.000000
128391259 0.296471
128391261 0.098877
128391263 0.333454
128391264 0.043670
128391265 0.078785
128391266 0.137933
128391267 0.577548
128391268 0.281617
128391269 1.374443
128391270 0.098383
128391272 0.450799
128391274 0.348132
128391275 0.276392
128391276 0.223179
128391277 0.062401
128391278 0.926373
128391279 0.326623
128391282 1.707510
128391283 1.090005
128391284 0.084604
128391285 0.573073
128391287 0.587992
128391289 0.079685
128391290 0.167326
128391292 0.276428
128391293 0.143671
128391294 1.335933
128391295 0.295308
128391296 0.259198
128391297 0.264760
128391298 0.067422
128391299 0.209549
128391300 0.415138
128391301 0.246225
128391302 -0.000000
128391305 1.347640
128391306 0.130344
128391307 -0.000000
128391314 0.278572
128391317 0.055120
128391318 -0.000000
128391319 -0.000000
128391320 0.552199
128391324 0.609511
128391325 0.083589
128391327 0.164986
128391328 0.059724
128391329 1.299940
128391330 -0.000000
128391331 0.688325
128391332 0.067975
128391335 0.170165
128391336 0.587056
128391337 0.064270
128391339 -0.000000
128391340 0.756054
128391341 2.378275
128391344 0.280997
128391345 0.638509
128391347 0.120841
128391348 0.115975
128391349 0.044789
128391350 0.222441
128391352 0.954902
128391353 -0.000000
128391356 0.204926
128391357 -0.000000
128391359 0.443351
128391360 0.476008
128391361 0.056993
128391362 0.673828
128391364 0.085300
128391366 1.163776
128391368 2.056641
128391369 0.388997
128391372 0.185030
128391374 0.120434
128391375 0.079486
128391377 0.932055
128391380 -0.000000
128391381 0.968695
128391383 0.321726
128391384 0.243974
128391385 0.783185
128391387 -0.000000
128391388 0.756731
128391389 0.290470
128391390 0.175959
128391391 -0.000000
128391394 0.419083
128391395 0.801770
128391397 0.550890
128391399 0.064286
128391400 0.129941
128391401 0.091048
128391403 -0.000000
128391405 0.734369
128391406 0.152643
128391407 0.565125
128391411 0.310346
128391412 0.391854
128391413 -0.000000
128391414 0.247166
128391415 -0.000000
128391420 0.207342
128391421 0.214099
128391422 0.118313
128391424 0.091291
128391426 0.079551
128391427 0.253457
128391430 0.391823
128391433 0.886462
128391437 0.134377
128391438 0.157216
128391439 0.515426
128391440 -0.000000
128391441 0.288370
128391443 0.214592
128391444 0.143149
128391445 0.224323
128391448 0.097199
128391452 -0.000000
128391453 0.449109
128391456 -0.000000
128391457 0.717953
128391458 -0.000000
128391459 0.303516
128391460 -0.000000
128391461 0.049042
128391462 0.133522
128391463 0.391431
128391465 0.104842
128391469 0.361362
128391471 0.122659
128391472 0.143125
128391473 -0.000000
128391474 0.820412
128391475 0.611626
128391478 0.215211
128391479 0.066289
128391480 -0.000000
128391482 0.875774
128391484 -0.000000
128391485 2.146489
128391486 0.277450
128391487 0.395096
128391488 0.083660
128391490 0.214947
128391491 0.564148
128391492 0.075308
128391493 0.046567
128391496 0.214809
128391497 0.376516
128391500 0.195891
128391501 0.329528
128391503 0.190975
128391504 0.325025
128391505 0.069378
128391506 1.229278
128391507 1.180939
128391508 0.313611
128391511 0.025533
128391512 0.058913
128391513 0.062164
128391514 0.026814
128391515 0.670710
128391516 0.691623
128391517 0.575252
128391520 -0.000000
128391521 0.188140
128391522 0.831824
128391523 0.070759
128391526 0.110197
128391527 0.124965
128391528 -0.000000
128391532 0.188005
128391534 0.479728
128391535 0.458286
128391536 0.191058
128391537 2.001327
128391539 0.101567
128391540 0.255752
128391541 0.429888
128391545 1.071410
128391546 1.264408
128391548 0.302417
128391549 0.114051
128391550 0.216829
128391551 0.077397
128391552 0.563435
128391553 -0.000000
128391554 0.585712
128391555 0.145276
128391558 -0.000000
128391561 0.716354
128391562 0.465435
128391566 0.299033
128391567 -0.000000
128391568 0.058502
128391569 0.325747
128391574 0.247550
128391576 0.504566
128391580 0.112081
128391581 0.382230
128391582 0.373089
128391583 0.691293
128391586 0.217791
128391587 1.767047
128391591 -0.000000
128391594 0.250781
128391595 0.061841
128391596 0.490679
128391597 0.202141
128391598 0.393073
128391600 1.220870
128391601 0.973266
128391603 0.332059
128391605 0.164483
128391606 0.307306
128391607 0.824370
128391608 0.476261
128391610 0.218800
128391611 0.066413
128391613 1.212393
128391614 0.110759
128391615 0.791972
128391617 0.167605
128391620 0.405108
128391622 0.643005
128391625 0.576484
128391627 0.404664
128391628 0.316930
128391629 0.410850
128391630 0.032422
128391631 -0.000000
128391632 0.927145
128391633 0.117697
128391634 0.475479
128391635 -0.000000
128391636 0.482357
128391637 0.575720
128391638 0.050105
128391639 0.824661
128391640 0.549983
128391641 0.586232
128391642 0.079752
128391643 0.275176
128391644 2.453960
128391645 0.052275
128391646 0.034325
128391647 0.123677
128391648 0.218280
128391649 0.029126
128391650 0.751581
128391651 0.145849
128391652 0.444879
128391653 0.259719
128391654 0.312641
128391655 0.361752
128391656 0.699987
128391657 0.141254
128391658 0.263882
128391659 0.730871
128391660 0.131575
128391663 0.095610
128391664 0.110978
128391665 0.264604
128391666 0.424708
128391667 -0.000000
128391669 0.095556
128391670 0.279843
128391672 -0.000000
128391673 -0.000000
128391675 0.206755
128391677 0.084660
128391680 0.262838
128391682 -0.000000
128391685 0.303459
128391689 -0.000000
128391690 0.251349
128391691 0.159098
128391692 -0.000000
128391693 0.139127
128391696 -0.000000
128391697 -0.000000
128391698 0.506019
128391699 -0.000000
128391701 0.241822
128391702 0.082862
128391703 0.122568
128391704 -0.000000
128391705 0.219432
128391706 0.168244
128391712 3.001491
128391715 -0.000000
128391716 0.807465
128391718 0.302808
128391719 0.149620
128391720 0.063003
128391721 0.489509
128391722 0.323120
128391723 0.693753
128391724 0.707139
128391725 0.053579
128391728 0.227815
128391731 -0.000000
128391732 0.134906
128391733 0.146817
128391734 0.786212
128391735 0.106814
128391736 -0.000000
128391737 1.530359
128391738 0.267535
128391739 0.488487
128391740 0.043552
128391741 0.430608
128391742 0.318530
128391743 -0.000000
128391744 2.056012
128391746 0.445688
128391747 0.202644
128391749 0.680468
128391750 0.673129
128391751 0.128895
128391752 -0.000000
128391753 0.281532
128391755 -0.000000
128391756 0.855450
128391757 0.319948
128391758 0.298019
128391760 -0.000000
128391762 0.130916
128391763 0.046411
128391764 1.011099
128391765 0.470287
128391767 -0.000000
128391769 -0.000000
128391771 0.380435
128391772 0.554576
128391773 0.072542
128391774 0.265785
128391776 0.529025
128391777 0.964261
128391779 -0.000000
128391780 -0.000000
128391783 0.584538
128391784 0.099130
128391785 0.058470
128391786 0.267478
128391788 0.143482
128391789 0.107720
128391790 0.069403
128391792 0.113212
128391794 0.202929
128391797 1.782832
128391800 0.169896
128391803 -0.000000
128391804 0.028818
128391807 0.075664
128391808 0.203349
128391810 0.091335
128391811 0.151685
128391812 0.421658
128391813 0.316575
128391814 0.153016
128391815 -0.000000
128391816 1.270920
128391817 0.331305
128391818 0.032965
128391819 0.773752
128391820 0.294313
128391821 0.099944
128391822 0.206667
128391824 0.477963
128391825 0.144605
128391826 0.565696
128391828 0.350288
128391829 0.069524
128391831 0.091433
128391833 0.126293
128391835 0.502905
128391836 0.094025
128391837 0.861933
128391838 0.093627
128391839 2.153777
128391840 0.896558
128391841 0.064712
128391844 -0.000000
128391845 -0.000000
128391846 0.064793
128391848 0.333183
128391851 0.504851
128391854 0.221417
128391857 0.126490
128391858 -0.000000
128391859 0.093181
128391860 0.460132
128391862 -0.000000
128391864 0.227811
128391866 0.421156
128391867 0.041416
128391869 0.126205
128391870 -0.000000
128391871 0.115911
128391873 0.264073
128391875 -0.000000
128391878 0.301725
128391880 0.126018
128391883 0.397525
128391884 0.091280
128391885 1.101214
128391886 0.030462
128391890 0.630613
128391894 0.107870
128391896 0.775624
128391897 0.876573
128391898 0.937600
128391899 0.705225
128391902 0.957752
128391903 -0.000000
128391904 0.059333
128391905 0.212577
128391906 0.285059
128391913 0.441729
128391914 0.898733
128391915 0.441590
128391918 0.213474
128391921 0.331369
128391924 0.077598
128391925 0.075666
128391927 0.825447
128391928 0.081282
128391932 0.507112
128391934 1.671081
128391937 0.257355
128391940 0.068746
128391943 0.027866
128391944 0.770341
128391945 1.074385
128391946 0.584038
128391947 -0.000000
128391948 0.052280
128391949 0.118261
128391950 0.352218
128391951 0.318469
128391952 0.719835
128391954 0.459425
128391957 0.334590
128391958 0.067783
128391959 1.296936
128391960 0.038332
128391962 0.297047
128391964 0.792293
128391967 0.798036
128391970 -0.000000
128391971 0.150829
128391972 0.189453
128391973 0.612811
128391974 1.424940
128391975 0.150493
128391976 0.190667
128391977 0.467048
128391978 0.102616
128391979 0.959485
128391980 0.058206
128391981 0.628870
128391984 0.058358
128391985 0.222452
128391986 -0.000000
128391987 -0.000000
128391988 0.203007
128391989 0.798717
128391990 1.004879
128391992 0.798588
128391993 -0.000000
128391995 -0.000000
128391997 -0.000000
128391998 0.038341
128391999 0.035021
128392000 0.251006
128392001 0.387502
128392002 0.045839
128392003 0.196104
128392004 0.785843
128392005 0.830652
128392007 0.748523
128392008 0.110775
128392009 0.977962
128392010 -0.000000
128392012 -0.000000
128392013 -0.000000
128392014 0.397289
128392016 0.143871
128392017 0.121611
128392019 0.231636
128392020 0.450779
128392021 -0.000000
128392022 0.471503
128392025 0.206345
128392028 0.371834
128392029 0.163952
128392030 0.857097
128392031 0.110297
128392032 0.056342
128392033 1.001769
128392034 0.627734
128392035 0.285220
128392036 -0.000000
128392037 -0.000000
128392038 0.094102
128392039 -0.000000
128392040 -0.000000
128392045 0.101875
128392046 0.166694
128392048 0.455496
128392049 0.470832
128392052 0.387042
128392060 0.123642
128392061 0.094029
128392063 0.173454
128392067 0.157632
128392068 0.260078
128392069 0.435374
128392071 0.105789
128392072 0.225080
128392073 0.222801
128392074 0.600791
128392075 0.331584
128392076 0.974558
128392077 0.444211
128392079 0.166767
128392081 0.231689
128392085 0.129808
128392086 0.036614
128392087 0.161305
128392091 0.107057
128392094 0.225982
128392095 0.204648
128392096 0.090772
128392099 0.142537
128392100 0.379744
128392106 0.068177
128392107 0.521654
128392109 0.774767
128392110 -0.000000
128392112 0.093994
128392113 0.155235
128392114 0.293131
128392116 0.417116
128392118 0.082442
128392119 0.750618
128392120 0.293768
128392123 0.435865
128392124 0.124917
128392129 0.082576
128392134 0.118918
128392135 0.236060
128392138 0.457756
128392139 0.522045
128392140 0.051525
128392141 0.112540
128392142 0.041694
128392143 0.136209
128392144 0.280958
128392147 0.111488
128392148 -0.000000
128392150 0.173565
128392152 0.094086
128392153 0.056320
128392154 0.313710
128392155 0.246621
128392158 0.470738
128392159 -0.000000
128392162 0.155226
128392163 0.248252
128392164 -0.000000
128392165 0.627872
128392166 0.052997
128392167 0.046925
128392168 0.041756
128392169 0.297791
128392170 0.439175
128392171 0.709314
128392172 0.181299
128392173 0.502927
128392176 0.097806
128392178 0.084635
128392181 1.239169
128392183 0.177660
128392186 -0.000000
128392187 0.416664
128392188 0.420018
128392191 0.297891
128392192 0.506373
128392195 -0.000000
128392196 0.514501
128392197 0.313388
128392198 0.407885
128392200 0.190755
128392202 0.117446
128392203 0.190493
128392204 -0.000000
128392205 0.285395
128392206 0.209517
128392208 0.228785
128392210 0.069845
128392213 0.208913
128392214 0.568122
128392215 0.805610
128392216 1.457210
128392217 0.034902
128392218 0.191720
128392219 0.174949
128392220 0.212296
128392221 0.323525
128392222 0.206673
128392223 1.080247
128392224 0.040777
128392225 0.309854
128392226 0.046069
128392229 0.151038
128392230 0.137925
128392231 -0.000000
128392232 0.146160
128392233 0.201295
128392234 0.060198
128392239 0.181436
128392240 0.762038
128392241 0.433239
128392242 -0.000000
128392243 0.201162
128392244 0.100139
128392245 0.678779
128392246 0.235296
128392247 0.331902
128392248 0.049869
128392249 0.038892
128392250 0.383039
128392251 0.918121
128392252 0.080376
128392253 -0.000000
128392255 0.316362
128392256 0.123943
128392257 -0.000000
128392261 0.317454
128392262 0.133247
128392263 0.044249
128392264 0.272450
128392265 0.189692
128392269 -0.000000
128392273 -0.000000
128392278 0.099995
128392279 0.096443
128392280 0.204392
128392282 0.157950
128392284 -0.000000
128392287 0.109846
128392289 0.800218
128392290 -0.000000
128392292 0.108792
128392293 0.082546
128392300 0.211905
128392301 0.080526
128392302 0.335568
128392304 0.166797
128392305 0.073375
128392307 0.105125
128392309 0.281992
128392310 -0.000000
128392313 0.132807
128392317 -0.000000
128392318 0.330670
128392321 1.257268
128392322 0.926187
128392324 0.136359
128392325 0.488865
128392326 -0.000000
128392327 0.058537
128392328 0.399521
128392329 0.159382
128392332 0.244914
128392333 0.240627
128392334 0.353028
128392335 0.155489
128392336 0.139140
128392339 -0.000000
128392340 -0.000000
128392341 0.247081
128392345 0.256744
128392347 1.407124
128392348 -0.000000
128392349 0.072046
128392352 0.072034
128392353 0.615556
128392354 0.479632
128392357 -0.000000
128392358 -0.000000
128392359 0.304467
128392360 0.510861
128392361 0.363358
128392363 0.294770
128392365 -0.000000
128392366 0.138788
128392367 0.236015
128392368 0.635993
128392371 0.122161
128392372 0.110217
128392373 -0.000000
128392375 0.140055
128392377 -0.000000
128392378 0.099618
128392382 -0.000000
128392386 0.105401
128392388 -0.000000
128392390 0.257484
128392392 0.503422
128392393 0.303226
128392394 0.088358
128392395 0.232501
128392398 0.402281
128392399 0.068022
128392403 -0.000000
128392405 0.256232
128392406 0.273763
128392408 0.475999
128392409 0.261876
128392410 0.326336
128392413 0.077950
128392414 0.572316
128392415 0.986893
128392416 0.482116
128392417 0.124728
128392418 0.050813
128392419 0.509777
128392420 0.636030
128392421 -0.000000
128392422 1.022816
128392424 0.620872
128392426 0.350189
128392429 0.209001
128392430 0.112518
128392435 0.181345
128392436 -0.000000
128392437 0.292007
128392439 0.781673
128392441 0.223713
128392442 0.063290
128392444 0.363922
128392448 -0.000000
128392450 -0.000000
128392454 0.148377
128392455 0.107740
128392456 0.422591
128392457 0.290944
128392458 0.291937
128392459 0.293837
128392462 0.314855
128392469 -0.000000
128392470 -0.000000
128392471 0.437659
128392473 0.173405
128392474 0.349292
128392475 0.459868
128392477 0.179417
128392478 0.154616
128392480 2.079327
128392481 0.595037
128392482 0.628901
128392484 0.408712
128392485 0.431988
128392486 0.563020
128392488 0.077854
128392489 0.509951
128392491 0.700556
128392492 0.717051
128392495 0.269332
128392496 0.046009
128392497 0.306999
128392498 0.299718
128392501 0.432715
128392502 0.352169
128392503 0.196445
128392504 1.003908
128392505 0.325814
128392506 0.219315
128392507 -0.000000
128392509 0.382158
128392511 0.333540
128392512 0.734554
128392513 0.126606
128392514 -0.000000
128392517 0.717534
128392518 0.508846
128392525 0.718340
128392526 0.272871
128392528 0.077806
128392530 0.179482
128392531 0.916161
128392538 0.127595
128392539 0.072375
128392541 0.228648
128392544 -0.000000
128392545 0.822497
128392546 0.031882
128392547 0.780140
128392550 0.109586
128392553 1.336732
128392554 1.118267
128392555 0.591088
128392557 0.765305
128392558 0.059819
128392559 1.189491
128392560 0.600448
128392561 0.863170
128392562 0.557720
128392564 0.369406
128392565 1.061669
128392568 0.189176
128392569 0.280893
128392571 0.113909
128392573 0.271751
128392574 0.469030
128392575 -0.000000
128392576 0.089597
128392577 -0.000000
128392584 0.524304
128392585 0.321948
128392586 0.049003
128392587 0.677749
128392589 0.228767
128392590 0.057844
128392591 0.118792
128392592 0.369786
128392594 0.051833
128392595 1.142439
128392597 -0.000000
128392599 0.082501
128392602 0.271884
128392603 0.202840
128392606 -0.000000
128392607 0.210473
128392608 0.304570
128392609 0.215658
128392612 0.088316
128392613 0.122448
128392614 0.326759
128392615 0.216236
128392616 0.099489
128392617 0.314047
128392618 0.289778
128392619 0.695256
128392621 0.123052
128392624 1.244930
128392627 0.263880
128392632 -0.000000
128392634 0.281303
128392635 0.833928
128392636 0.179271
128392637 0.182698
128392638 0.301819
128392640 0.548306
128392641 0.239154
128392653 0.289919
128392656 0.129365
128392657 0.091730
128392660 0.180502
128392661 0.079794
128392665 0.864881
128392666 0.226875
128392667 -0.000000
128392668 0.625866
128392670 0.490402
128392672 0.103832
128392679 0.177949
128392680 0.049901
128392681 0.146793
128392686 0.067113
128392687 0.190676
128392688 0.198431
128392695 0.054944
128392696 0.246579
128392699 0.277088
128392700 0.876213
128392701 0.205586
128392702 0.122592
128392705 0.103869
128392706 0.071409
128392713 0.070978
128392714 0.167150
128392717 0.309244
128392718 0.325450
128392723 -0.000000
128392724 0.900441
128392725 0.056991
128392726 0.178587
128392727 0.269866
128392729 0.095761
128392730 0.411967
128392734 0.226491
128392735 0.216544
128392737 0.186506
128392738 0.408604
128392743 0.939527
128392744 0.164518
128392745 0.228995
128392746 0.262583
128392748 0.105537
128392749 0.842863
128392750 0.164350
128392751 -0.000000
128392752 0.570517
128392754 -0.000000
128392755 0.828587
128392756 0.422612
128392758 0.262430
128392759 0.399591
128392760 0.235977
128392761 0.572525
128392765 0.442252
128392767 0.074455
128392768 0.070978
128392770 0.204645
128392771 0.526711
128392772 0.161337
128392774 0.084726
128392776 0.341533
128392778 0.071397
128392779 0.065339
128392781 0.241228
128392782 0.277294
128392783 2.397008
128392785 0.498053
128392786 0.497118
128392788 0.084693
128392790 0.171272
128392791 0.975164
128392792 0.088325
128392800 0.368129
128392801 0.816400
128392802 1.136610
128392803 0.045026
128392805 0.455081
128392806 0.542403
128392807 -0.000000
128392808 0.050769
128392809 -0.000000
128392810 0.420816
128392811 0.068202
128392813 0.108584
128392814 0.271304
128392815 1.032180
128392817 0.570063
128392819 0.074054
128392820 0.223404
128392821 0.389728
128392822 0.329876
128392823 0.044858
128392825 0.142998
128392826 0.145047
128392827 0.417666
128392829 0.200148
128392830 0.117387
128392833 0.206621
128392834 0.342972
128392840 0.473591
128392844 0.112118
128392845 0.042911
128392846 0.911044
128392847 0.215228
128392852 0.083024
128392854 -0.000000
128392857 -0.000000
128392858 -0.000000
128392859 1.002665
128392860 0.074445
128392861 0.165656
128392862 0.324313
128392864 0.186525
128392865 0.090735
128392867 0.262403
128392868 0.104348
128392869 0.147913
128392872 0.185772
128392873 0.178232
128392874 -0.000000
128392876 0.793514
128392877 -0.000000
128392878 0.703194
128392880 0.440530
128392881 0.324326
128392883 0.132160
128392885 0.264274
128392886 0.655851
128392887 0.158175
128392889 0.360676
128392890 0.867766
128392892 0.553247
128392894 0.293449
128392898 0.302657
128392899 0.148957
128392901 0.687404
128392902 0.271991
128392903 0.287845
128392904 0.062573
128392908 0.206260
128392909 0.262687
128392911 0.420832
128392912 -0.000000
128392913 0.117352
128392914 -0.000000
128392916 0.174279
128392918 0.506183
128392919 0.747289
128392922 0.060782
128392923 0.199108
128392924 0.149762
128392925 -0.000000
128392927 0.112088
128392930 0.165074
128392933 0.759912
128392935 -0.000000
128392937 0.420818
128392938 0.178385
128392940 0.200111
128392942 0.158497
128392943 0.088869
128392944 0.676844
128392945 0.580246
128392946 0.125954
128392947 -0.000000
128392948 0.374518
128392949 0.031739
128392950 0.625434
128392952 -0.000000
128392956 1.047216
128392958 2.514659
128392959 -0.000000
128392962 0.142876
128392963 0.093999
128392964 0.285727
128392965 0.297987
128392967 0.587258
128392969 0.164924
128392972 -0.000000
128392973 0.338388
128392974 -0.000000
128392977 0.155546
128392978 0.519344
128392979 0.144009
128392980 0.342492
128392981 -0.000000
128392982 0.102569
128392984 0.387587
128392986 0.421251
128392991 0.250906
128392994 0.151790
128392997 0.050933
128392999 0.117121
128393001 0.965707
128393003 0.061114
128393004 0.133579
128393005 0.329562
128393007 -0.000000
128393008 0.131106
128393009 0.298945
128393012 0.137451
128393013 0.674314
128393014 0.309471
128393015 0.790702
128393016 0.943947
128393017 -0.000000
128393018 0.068854
128393019 0.140608
128393020 0.286081
128393021 0.286168
128393025 0.257929
128393026 0.080822
128393028 -0.000000
128393029 0.170107
128393030 0.424883
128393031 -0.000000
128393032 0.267187
128393033 -0.000000
128393034 0.503124
128393035 0.061427
128393036 0.033448
128393037 0.277384
128393038 0.488372
128393040 0.926666
128393041 1.351540
128393044 0.081592
128393045 0.116885
128393046 0.191847
128393048 0.139131
128393050 0.039726
128393053 0.048010
128393055 0.164815
128393056 0.175513
128393057 -0.000000
128393058 -0.000000
128393059 0.131427
128393060 -0.000000
128393064 -0.000000
128393066 -0.000000
128393069 0.637477
128393072 0.072429
128393074 0.096755
128393075 0.440726
128393076 0.088579
128393077 0.624666
128393078 0.544776
128393079 0.060504
128393082 0.198688
128393087 0.373359
128393088 0.069985
128393089 0.056744
128393090 0.097081
128393092 0.170123
128393093 0.212832
128393094 -0.000000
128393098 0.747391
128393100 0.200621
128393101 -0.000000
128393102 0.029599
128393104 0.188706
128393105 1.604036
128393107 0.085032
128393108 0.102549
128393109 0.584208
128393110 0.092175
128393112 0.819273
128393113 0.127041
128393114 0.199211
128393120 -0.000000
128393123 -0.000000
128393125 0.181238
128393128 0.461831
128393130 0.106145
128393134 0.151751
128393137 0.204391
128393138 0.113040
128393139 0.276925
128393141 0.371005
128393145 0.140134
128393152 0.072385
128393154 -0.000000
128393155 0.215391
128393156 -0.000000
128393157 0.487564
128393160 0.330839
128393161 0.612655
128393162 -0.000000
128393165 1.232124
128393166 1.032707
128393168 1.154852
128393169 -0.000000
128393170 1.180850
128393171 0.050923
128393173 0.295738
128393174 -0.000000
128393175 1.042242
128393176 0.329152
128393178 0.295921
128393182 0.574974
128393184 0.595070
128393185 0.053054
128393186 0.284153
128393187 0.264386
128393190 0.305383
128393191 0.150372
128393192 0.467243
128393195 0.677034
128393196 0.224216
128393197 -0.000000
128393200 0.466986
128393201 0.044694
128393203 -0.000000
128393204 0.181387
128393206 -0.000000
128393207 0.530120
128393210 0.073992
128393212 0.270571
128393213 0.105150
128393217 0.698677
128393219 0.962783
128393220 0.496090
128393223 0.432381
128393226 0.312193
128393228 0.123635
128393234 0.284900
128393236 0.155692
128393238 0.930560
128393242 0.691339
128393245 0.562507
128393246 0.284887
128393247 0.092542
128393248 0.554750
128393251 0.242823
128393253 1.438756
128393254 0.182754
128393257 0.420848
128393258 0.244564
128393259 0.049508
128393261 0.244151
128393263 0.147259
128393265 1.104752
128393268 0.125812
128393269 0.105683
128393271 0.553924
128393273 0.191393
128393275 0.141288
128393277 0.309862
128393291 0.142227
128393292 -0.000000
128393294 0.319365
128393295 0.201514
128393302 0.060607
128393304 0.162669
128393306 -0.000000
128393307 0.352898
128393308 1.380918
128393310 0.198264
128393312 0.086581
128393313 -0.000000
128393317 0.324357
128393319 0.196742
128393320 0.613354
128393322 0.697873
128393323 1.171398
128393324 0.462991
128393327 0.496606
128393328 -0.000000
128393329 0.353587
128393330 0.607519
128393332 1.149384
128393334 0.033675
128393336 -0.000000
128393339 0.821000
128393340 0.549267
128393341 0.054826
128393342 0.191433
128393343 0.822026
128393344 0.378956
128393346 0.178531
128393348 0.660839
128393349 0.909002
128393354 0.463058
128393355 0.162673
128393357 0.198221
128393358 0.082010
128393359 0.140455
128393360 0.187178
128393361 1.273569
128393362 0.064737
128393364 0.656076
128393365 0.212440
128393368 0.651859
128393370 0.519776
128393371 0.171923
128393372 -0.000000
128393374 0.242837
128393375 1.725738
128393376 -0.000000
128393377 0.242932
128393378 0.645382
128393379 0.053970
128393380 0.739798
128393382 0.182707
128393385 0.038633
128393386 0.480827
128393387 0.346431
128393388 0.696070
128393390 0.120640
128393394 0.115110
128393395 0.530109
128393396 0.295061
128393397 0.291489
128393398 -0.000000
128393400 -0.000000
128393402 0.263804
128393403 0.321789
128393404 0.478774
128393405 -0.000000
128393407 0.081995
128393408 0.060591
128393414 -0.000000
128393415 0.041512
128393417 0.065180
128393418 0.438816
128393420 0.520680
128393421 -0.000000
128393422 0.067751
128393423 0.500263
128393425 0.099785
128393429 0.261024
128393430 0.077507
128393432 0.358459
128393434 0.270408
128393438 -0.000000
128393440 0.489347
128393444 1.171536
128393446 0.652741
128393447 0.652903
128393448 0.364738
128393449 0.131512
128393452 0.289912
128393453 0.142111
128393454 0.168395
128393455 0.733799
128393457 0.393278
128393460 0.101040
128393461 -0.000000
128393463 0.914467
128393464 0.171472
128393465 0.103843
128393467 0.481534
128393474 -0.000000
128393475 0.085833
128393477 0.115263
128393478 0.066251
128393481 0.077484
128393482 0.093534
128393483 0.454718
128393484 -0.000000
128393487 0.612178
128393488 0.181865
128393490 0.111147
128393492 0.478135
128393493 0.069226
128393494 0.639581
128393496 0.092187
128393498 0.103861
128393499 0.439978
128393500 0.027050
128393505 0.509111
128393506 0.120976
128393507 -0.000000
128393508 0.110085
128393510 0.447534
128393511 0.872947
128393512 0.065890
128393514 1.100518
128393515 0.290876
128393516 0.509588
128393518 -0.000000
128393521 -0.000000
128393523 0.129425
128393524 0.862566
128393528 -0.000000
128393529 0.364256
128393531 0.294010
128393532 0.210280
128393533 0.053485
128393534 -0.000000
128393535 0.280530
128393539 0.117249
128393542 0.138274
128393543 0.121292
128393545 0.509419
128393547 -0.000000
128393548 0.180676
128393549 0.768891
128393550 1.877194
128393551 0.073004
128393552 0.440037
128393553 0.283133
128393554 0.107305
128393555 0.316757
128393557 -0.000000
128393559 0.563968
128393560 -0.000000
128393561 0.088660
128393562 0.175157
128393565 0.271236
128393566 0.179306
128393567 0.361322
128393568 0.080411
128393569 0.125549
128393570 0.250891
128393572 0.247061
128393573 0.082652
128393577 0.122447
128393579 -0.000000
128393580 0.270588
128393581 0.073051
128393582 0.159173
128393584 0.308991
128393586 0.100084
128393587 1.472853
128393589 0.040860
128393590 0.679537
128393592 0.522890
128393593 0.096238
128393594 0.105286
128393596 0.246996
128393597 0.474688
128393599 0.367478
128393601 0.849530
128393602 0.528169
128393604 0.169289
128393605 0.142902
128393606 0.204642
128393607 0.564951
128393608 0.223815
128393609 0.055938
128393610 -0.000000
128393611 0.599795
128393613 -0.000000
128393616 -0.000000
128393618 -0.000000
128393620 -0.000000
128393621 0.345402
128393622 0.073078
128393623 0.680177
128393624 -0.000000
128393625 0.063194
128393626 0.771131
128393627 0.237693
128393631 1.035156
128393632 0.840737
128393640 0.280545
128393643 0.421692
128393645 0.296601
128393646 0.159140
128393647 0.060253
128393649 0.173096
128393651 0.475926
128393652 -0.000000
128393653 0.361795
128393654 0.801443
128393656 0.034682
128393657 0.305647
128393658 0.171863
128393659 0.294026
128393660 0.062919
128393661 1.151528
128393664 0.084760
128393665 0.361323
128393666 0.486529
128393667 0.162494
128393669 0.364506
128393672 -0.000000
128393676 -0.000000
128393678 0.096268
128393679 -0.000000
128393681 -0.000000
128393683 -0.000000
128393688 0.375319
128393689 -0.000000
128393690 0.051701
128393691 -0.000000
128393695 0.519889
128393696 -0.000000
128393697 0.238870
128393702 0.137612
128393703 -0.000000
128393704 0.337033
128393705 0.209541
128393706 -0.000000
128393707 0.989668
128393710 1.469194
128393714 -0.000000
128393716 0.204179
128393718 -0.000000
128393719 -0.000000
128393720 0.457604
128393721 0.177656
128393723 0.088577
128393724 0.388134
128393727 0.343528
128393730 0.959712
128393731 0.267705
128393732 -0.000000
128393733 0.443793
128393736 -0.000000
128393737 0.576448
128393739 0.895702
128393740 0.057229
128393741 0.101453
128393742 1.784350
128393743 0.113730
128393744 0.210036
128393746 0.103128
128393748 0.096476
128393749 0.377613
128393750 0.096628
128393752 -0.000000
128393753 1.125383
128393754 0.057750
128393755 0.716869
128393756 0.406262
128393757 0.502670
128393758 0.657774
128393760 -0.000000
128393761 -0.000000
128393763 0.764983
128393764 0.330608
128393765 0.078324
128393766 1.618966
128393767 0.468246
128393768 0.048067
128393771 0.319895
128393773 0.319796
128393775 0.465495
128393778 0.299884
128393779 0.251096
128393782 -0.000000
128393783 0.439503
128393785 0.109555
128393792 -0.000000
128393793 0.318031
128393800 0.083014
128393801 -0.000000
128393803 0.324670
128393804 0.164110
128393807 0.348922
128393808 0.222874
128393810 0.074263
128393814 -0.000000
128393815 0.107159
128393816 0.490114
128393817 0.538058
128393818 0.266606
128393819 0.155035
128393820 -0.000000
128393821 0.073847
128393822 0.500851
128393823 0.311485
128393824 1.052876
128393825 0.117811
128393827 0.086148
128393828 0.097142
128393829 0.110234
128393830 0.107993
128393832 0.621084
128393833 0.104969
128393835 -0.000000
128393837 -0.000000
128393839 0.426141
128393840 0.275980
128393841 0.295827
128393844 0.695644
128393845 0.456666
128393846 0.683783
128393849 -0.000000
128393850 0.036821
128393853 0.429629
128393857 0.657825
128393858 0.537771
128393860 0.211604
128393861 1.458511
128393864 1.054712
128393866 0.064542
128393867 0.070701
128393868 0.223782
128393869 1.084186
128393870 0.161614
128393871 -0.000000
128393872 -0.000000
128393873 0.822525
128393874 0.029028
128393875 0.374477
128393878 0.041586
128393879 0.155555
128393882 -0.000000
128393883 0.322534
128393885 0.053622
128393886 0.231553
128393888 0.192851
128393889 0.136362
128393890 0.277552
128393892 0.398284
128393895 0.772919
128393896 0.021387
128393897 1.554878
128393899 0.419007
128393900 0.232577
128393901 0.113072
128393902 0.224865
128393903 0.347843
128393905 0.164427
128393906 0.084928
128393907 -0.000000
128393910 0.422043
128393911 -0.000000
128393912 0.935074
128393915 0.472654
128393917 1.182637
128393921 -0.000000
128393926 0.321528
128393928 0.102482
128393929 0.801815
128393930 0.039275
128393931 0.436380
128393932 -0.000000
128393933 0.595278
128393937 0.174880
128393939 0.103154
128393943 0.415289
128393944 0.068096
128393945 0.137357
128393946 0.451967
128393947 -0.000000
128393949 0.358164
128393951 0.237885
128393952 0.133962
128393954 0.046423
128393955 0.493557
128393960 0.643303
128393961 0.563507
128393965 0.133626
128393966 0.072823
128393967 1.220696
128393968 0.315680
128393969 0.227491
128393970 0.373735
128393973 0.567563
128393974 0.675828
128393975 -0.000000
128393976 1.209546
128393978 0.996663
128393979 1.793405
128393984 0.289793
128393985 -0.000000
128393987 0.138744
128393988 0.053206
128393989 0.266287
128393990 0.253719
128393991 0.733201
128393993 0.626839
128393994 1.044655
128393995 0.327214
128393998 -0.000000
128394000 -0.000000
128394001 0.072098
128394002 0.252543
128394003 -0.000000
128394004 -0.000000
128394005 0.196127
128394006 0.215677
128394007 0.227467
128394008 0.178374
128394009 1.477777
128394010 0.133058
128394011 0.193676
128394012 0.040587
128394013 0.758083
128394014 0.304302
128394015 -0.000000
128394016 0.517158
128394018 0.450513
128394020 0.208030
128394021 0.397840
128394024 0.107644
128394025 0.179882
128394026 0.460470
128394027 0.138571
128394028 -0.000000
128394030 0.168679
128394032 0.721519
128394033 0.164954
128394034 0.465489
128394035 0.089761
128394036 0.330965
128394037 0.550140
128394038 1.084337
128394039 0.549617
128394040 0.972954
128394041 0.194645
128394043 0.283704
128394044 0.098526
128394046 1.068023
128394048 0.075859
128394050 0.231534
128394051 0.075847
128394053 0.622000
128394054 0.232631
128394058 0.069170
128394061 -0.000000
128394064 -0.000000
128394066 0.051991
128394070 -0.000000
128394071 0.894199
128394074 0.288361
128394075 0.076270
128394077 0.255491
128394078 0.162871
128394080 0.653399
128394082 0.392172
128394083 -0.000000
128394087 0.299189
128394089 0.537199
128394090 0.229770
128394091 0.605071
128394092 -0.000000
128394093 1.322286
128394094 0.092127
128394096 0.288856
128394097 0.317567
128394100 0.814969
128394104 -0.000000
128394106 0.298733
128394108 0.470834
128394109 -0.000000
128394111 0.229051
128394115 1.502902
128394116 0.111380
128394120 0.497295
128394121 0.444677
128394122 0.430504
128394123 0.320471
128394124 0.072498
128394127 1.242563
128394128 0.923655
128394129 0.480848
128394131 -0.000000
128394134 0.843844
128394137 0.225431
128394138 0.512188
128394139 0.076301
128394140 0.111809
128394141 0.114439
128394142 0.237179
128394143 0.638079
128394145 0.394639
128394148 0.688194
128394149 -0.000000
128394150 -0.000000
128394151 -0.000000
128394152 0.258718
128394153 0.083199
128394154 -0.000000
128394156 0.164957
128394158 0.037252
128394159 -0.000000
128394160 0.119493
128394161 0.145982
128394162 0.559591
128394163 0.593193
128394167 0.444345
128394170 0.545927
128394173 0.390290
128394175 1.033066
128394176 0.467645
128394178 0.080179
128394179 0.206802
128394182 -0.000000
128394184 0.497142
128394186 0.230008
128394188 0.286324
128394191 0.396735
128394192 -0.000000
128394195 0.173632
128394196 0.183336
128394197 0.308001
128394198 0.080181
128394199 0.072469
128394201 0.394710
128394203 0.133086
128394204 -0.000000
variableStep chrom=chr14
75743476 -0.000000
75743480 0.588032
75743481 0.279735
75743482 0.111112
75743484 0.666843
75743487 0.074686
75743488 0.223960
75743489 0.516674
75743491 0.071566
75743492 -0.000000
75743493 0.107613
75743495 0.925897
75743496 0.458652
75743498 0.889880
75743499 -0.000000
75743500 0.264502
75743503 0.260193
75743505 1.017641
75743506 0.279932
75743507 1.456476
75743509 0.251875
75743510 0.192937
75743511 0.348152
75743512 0.287976
75743513 -0.000000
75743515 0.061226
75743516 0.275760
75743521 0.175939
75743522 0.770634
75743529 0.261176
75743538 0.578137
75743539 0.432119
75743540 1.692452
75743541 -0.000000
75743542 0.210973
75743543 0.532383
75743546 0.671846
75743547 0.225884
75743548 0.034315
75743549 0.346313
75743550 0.102533
75743551 0.150694
75743552 0.126620
75743553 0.468845
75743554 0.552753
75743555 0.049831
75743556 0.752502
75743557 1.295798
75743558 0.095902
75743559 0.334402
75743563 0.425909
75743564 0.267345
75743567 -0.000000
75743568 0.297421
75743569 0.086090
75743570 0.664444
75743571 0.197415
75743572 0.732030
75743573 0.168829
75743574 0.436803
75743575 0.679711
75743576 0.298973
75743577 0.158072
75743581 -0.000000
75743582 0.716617
75743584 0.871013
75743585 0.251923
75743587 0.806688
75743588 0.260382
75743589 0.124255
75743590 0.217023
75743593 -0.000000
75743595 0.390529
75743600 0.143654
75743601 0.395811
75743603 0.150598
75743605 0.507159
75743608 0.902713
75743615 0.597461
75743618 0.648455
75743621 0.947991
75743622 0.885921
75743623 0.039609
75743625 0.432169
75743626 -0.000000
75743627 0.419759
75743630 0.651155
75743631 0.177860
75743632 0.201081
75743633 0.128435
75743636 1.230546
75743637 0.074621
75743638 0.305467
75743639 0.226101
75743642 -0.000000
75743643 0.142867
75743647 0.796361
75743650 0.118042
75743651 0.464726
75743652 0.075380
75743653 1.534786
75743654 0.233900
75743659 1.086375
75743660 0.687286
75743661 0.121725
75743662 0.300996
75743665 -0.000000
75743668 1.823913
75743669 1.047789
75743672 1.030054
75743674 0.075337
75743675 0.366227
75743677 -0.000000
75743679 0.099215
75743680 0.747444
75743681 0.225524
75743685 0.065697
75743686 0.315763
75743688 0.149532
75743689 1.183231
75743690 0.085248
75743691 0.079984
75743694 0.357368
75743695 0.051680
75743696 0.026537
75743697 0.445044
75743698 0.711461
75743701 0.157151
75743702 0.476515
75743703 0.139949
75743704 0.523218
75743705 0.100654
75743706 0.065882
75743707 0.441293
75743710 0.629697
75743711 0.037874
75743712 0.255212
75743713 0.895886
75743716 0.084990
75743718 0.312282
75743719 0.143732
75743721 0.200300
75743723 0.578296
75743724 0.279970
75743726 0.188818
75743727 0.054816
75743728 0.461131
75743729 -0.000000
75743731 0.352212
75743732 0.481466
75743733 0.282119
75743734 0.475811
75743737 0.758875
75743738 0.119885
75743739 1.473180
75743740 0.123620
75743742 0.689586
75743744 0.222057
75743751 -0.000000
75743753 0.868672
75743754 0.889962
75743755 0.219315
75743761 0.097256
75743762 0.300645
75743764 -0.000000
75743767 0.316098
75743768 0.126825
75743770 -0.000000
75743772 -0.000000
75743773 1.118584
75743774 0.901493
75743775 0.221687
75743777 0.813109
75743778 0.062843
75743780 0.812174
75743781 0.078697
75743783 0.586638
75743786 -0.000000
75743787 0.890793
75743790 1.353308
75743794 -0.000000
75743796 0.393656
75743797 0.209445
75743800 0.658683
75743803 0.369916
75743804 0.507106
75743805 0.517370
75743806 -0.000000
75743809 -0.000000
75743811 0.441391
75743815 0.185283
75743817 -0.000000
75743819 0.127646
75743820 -0.000000
75743822 0.225358
75743824 0.451601
75743825 1.164632
75743826 0.056111
75743827 0.511272
75743828 0.066218
75743829 0.225409
75743831 0.441216
75743835 -0.000000
75743837 0.313427
75743838 0.274197
75743840 1.345911
75743841 0.041565
75743842 -0.000000
75743843 0.132742
75743844 0.084871
75743845 0.207209
75743847 -0.000000
75743849 -0.000000
75743850 0.391852
75743851 2.188205
75743852 0.626492
75743853 0.437935
75743854 0.540641
75743855 -0.000000
75743856 0.086273
75743857 1.208955
75743858 -0.000000
75743861 0.084770
75743863 0.321185
75743864 0.586329
75743865 0.148288
75743868 0.952747
75743870 0.332622
75743871 -0.000000
75743873 0.596286
75743875 -0.000000
75743878 0.780082
75743884 0.300442
75743885 0.239643
75743887 1.731480
75743889 0.364915
75743895 0.200168
75743899 0.117400
75743902 -0.000000
75743903 0.115773
75743905 0.365006
75743906 -0.000000
75743907 0.124474
75743908 0.178632
75743911 0.609098
75743913 0.092643
75743914 0.358669
75743915 0.209978
75743917 -0.000000
75743920 0.664308
75743924 0.391263
75743929 0.575978
75743932 0.348827
75743936 -0.000000
75743937 1.781352
75743940 0.532762
75743942 0.418473
75743945 0.643352
75743946 0.425787
75743947 0.563188
75743948 -0.000000
75743949 0.059085
75743950 0.394052
75743953 0.254978
75743956 0.165484
75743959 0.133592
75743960 0.166315
75743964 0.138934
75743967 0.144766
75743968 0.105450
75743969 0.829282
75743971 0.779849
75743972 0.330634
75743973 0.065775
75743974 0.340102
75743975 0.277992
75743977 0.672049
75743979 0.282284
75743980 0.200300
75743981 0.824470
75743982 0.062949
75743984 0.175387
75743985 0.100295
75743990 -0.000000
75743993 -0.000000
75743995 -0.000000
75743997 0.411622
75743998 -0.000000
75743999 -0.000000
75744000 0.542684
75744003 0.335600
75744004 -0.000000
75744006 -0.000000
75744007 0.085312
75744011 0.455298
75744013 0.526038
75744014 0.753138
75744016 0.592791
75744018 0.340589
75744019 0.311401
75744020 0.182547
75744021 0.348265
75744022 0.120457
75744029 0.197863
75744030 0.252237
75744031 0.309145
75744033 0.079218
75744034 0.198985
75744036 0.334620
75744039 0.669596
75744040 0.069319
75744043 0.070279
75744044 0.112311
75744047 -0.000000
75744049 0.077309
75744051 0.508407
75744052 0.986216
75744053 0.022335
75744056 0.212251
75744057 -0.000000
75744058 0.225724
75744061 0.062966
75744062 0.371841
75744063 0.328033
75744066 -0.000000
75744067 0.344250
75744068 0.476865
75744069 0.123106
75744070 0.341796
75744071 0.393757
75744072 0.683174
75744073 0.489900
75744075 0.060964
75744076 -0.000000
75744080 0.079815
75744081 -0.000000
75744084 0.232370
75744088 -0.000000
75744089 0.267229
75744091 0.076609
75744092 0.410873
75744093 0.068976
75744095 -0.000000
75744097 0.122113
75744098 0.144831
75744099 0.394092
75744100 -0.000000
75744102 0.282764
75744103 -0.000000
75744105 1.093564
75744106 -0.000000
75744108 0.484847
75744109 0.627518
75744110 -0.000000
75744111 0.024228
75744112 0.591480
75744115 1.341522
75744116 0.057310
75744117 0.388790
75744118 0.021031
75744119 0.530374
75744120 -0.000000
75744121 -0.000000
75744122 0.211328
75744123 0.666507
75744124 0.998120
75744125 0.115704
75744126 0.874198
75744128 0.082113
75744130 -0.000000
75744131 0.311676
75744132 0.087344
75744134 0.555109
75744140 0.211638
75744141 0.105333
75744142 0.133445
75744143 0.155783
75744151 0.093136
75744152 0.543108
75744153 0.078258
75744154 0.270094
75744159 0.130950
75744160 -0.000000
75744161 0.167121
75744163 0.057725
75744164 0.064724
75744165 -0.000000
75744166 1.292173
75744169 0.069151
75744171 -0.000000
75744173 -0.000000
75744179 1.932712
75744181 0.582454
75744182 0.258680
75744183 0.976282
75744185 0.410985
75744187 0.173954
75744188 0.334495
75744190 0.521946
75744191 0.118038
75744192 0.049428
75744194 0.419652
75744197 0.528655
75744202 0.563472
75744204 0.093404
75744205 0.254386
75744206 0.577293
75744208 -0.000000
75744210 0.252337
75744213 0.117880
75744214 0.716332
75744215 0.041010
75744221 -0.000000
75744224 0.144793
75744225 0.697862
75744226 0.071437
75744229 0.054623
75744230 0.173489
75744231 1.264508
75744232 0.205896
75744233 0.480871
75744235 0.669404
75744237 0.304237
75744238 0.044657
75744239 0.654616
75744240 1.230254
75744241 0.611960
75744246 -0.000000
75744252 0.332360
75744253 0.125325
75744254 0.133391
75744256 0.822121
75744257 0.072589
75744258 0.053313
75744262 0.513371
75744263 -0.000000
75744264 0.128433
75744267 0.290059
75744268 0.042241
75744269 0.448546
75744270 0.225658
75744271 0.098683
75744272 -0.000000
75744274 1.067852
75744275 0.583413
75744276 -0.000000
75744278 0.377404
75744279 0.408853
75744280 -0.000000
75744285 -0.000000
75744286 0.131606
75744287 0.653952
75744289 0.189059
75744290 0.718960
75744291 1.168168
75744296 0.352150
75744297 1.225002
75744298 0.594508
75744300 -0.000000
75744303 0.204079
75744304 0.309640
75744305 0.079458
75744306 0.694513
75744308 1.165317
75744309 0.962066
75744310 0.262562
75744312 0.473096
75744313 1.021734
75744314 0.122612
75744316 0.400695
75744319 0.191697
75744321 0.070800
75744323 0.428670
75744324 0.108244
75744325 0.061390
75744329 0.596526
75744330 0.038327
75744331 1.240439
75744334 0.075397
75744335 -0.000000
75744337 0.345122
75744338 1.141659
75744343 0.289794
75744345 0.456264
75744347 0.084117
75744348 0.256649
75744352 0.644843
75744355 0.615503
75744356 0.358694
75744357 0.045934
75744358 0.547319
75744359 0.600683
75744360 0.747589
75744362 0.787317
75744364 0.668796
75744365 0.142571
75744366 0.122668
75744367 0.973984
75744370 0.117429
75744371 0.147783
75744372 0.132417
75744373 0.025790
75744374 0.458548
75744377 0.050817
75744378 0.126755
75744379 0.481767
75744380 0.184447
75744381 0.148445
75744383 0.322006
75744384 0.885290
75744386 0.148883
75744387 2.360942
75744392 -0.000000
75744394 0.105835
75744395 0.345212
75744396 0.225036
75744397 0.415947
75744398 -0.000000
75744400 0.364265
75744403 0.600082
75744404 0.053152
75744407 -0.000000
75744411 0.310796
75744412 0.235137
75744414 -0.000000
75744415 0.357553
75744416 0.105886
75744417 0.325045
75744421 0.365236
75744422 1.583541
75744427 -0.000000
75744429 0.635365
75744430 0.609447
75744431 0.090770
75744432 0.310753
75744433 0.465786
75744435 0.191337
75744438 1.041209
75744439 0.327384
75744440 0.065288
75744442 0.205732
75744444 0.427046
75744445 0.045580
75744447 0.117257
75744449 -0.000000
75744451 0.567252
75744452 0.720096
75744453 0.918753
75744454 0.397516
75744456 0.613484
75744461 0.422318
75744462 0.141543
75744464 0.477196
75744465 0.124693
75744467 0.035445
75744468 0.351823
75744470 0.410596
75744471 0.117309
75744472 0.070788
75744473 0.105073
75744474 0.327198
75744478 0.457384
75744479 0.166360
75744480 0.409530
75744481 0.232352
75744482 0.871218
75744488 0.600356
75744489 0.141078
75744490 0.285543
75744493 0.061835
75744494 0.544468
75744495 0.717948
75744498 0.436762
75744501 0.227337
75744502 0.432576
75744503 0.117085
75744505 0.885918
75744506 2.096512
75744508 -0.000000
75744510 0.080852
75744512 0.120968
75744515 0.054374
75744516 0.633529
75744517 0.057780
75744520 0.178256
75744521 0.084156
75744527 0.689989
75744529 0.789797
75744534 0.715870
75744535 1.071238
75744536 0.229934
75744541 0.309912
75744542 0.137042
75744543 0.301245
75744544 0.049961
75744545 0.145434
75744548 -0.000000
75744549 -0.000000
75744550 0.091814
75744551 0.189657
75744553 0.062577
75744554 0.569529
75744555 0.228702
75744557 0.159837
75744558 0.857399
75744560 0.329568
75744562 0.320391
75744563 0.307590
75744565 -0.000000
75744566 0.112323
75744567 0.245301
75744569 0.076333
75744571 0.203402
75744572 -0.000000
75744575 0.203279
75744576 0.085773
75744580 0.236435
75744581 0.518546
75744582 1.326545
75744583 0.147396
75744584 0.706775
75744585 -0.000000
75744586 0.146463
75744588 0.045900
75744589 0.232175
75744593 0.155044
75744594 0.310446
75744595 0.380633
75744596 0.484104
75744604 0.067284
75744605 0.484366
75744607 0.147469
75744608 1.429460
75744609 0.226153
75744615 0.639679
75744619 0.147286
75744620 0.323990
75744623 0.139699
75744624 0.198442
75744627 0.159855
75744629 -0.000000
75744633 -0.000000
75744634 0.119973
75744635 0.238311
75744637 0.178363
75744638 0.253714
75744639 -0.000000
75744640 0.069351
75744642 0.075922
75744643 0.822875
75744645 -0.000000
75744648 0.588581
75744650 0.256071
75744651 0.759698
75744652 0.759187
75744653 1.429068
75744654 -0.000000
75744655 0.779905
75744657 0.205047
75744661 0.524628
75744662 1.204527
75744663 0.630210
75744664 0.253053
75744672 0.649112
75744674 -0.000000
75744676 0.299018
75744677 0.119996
75744678 0.153131
75744679 2.274182
75744680 0.499515
75744681 1.943784
75744682 0.836722
75744685 -0.000000
75744686 0.176542
75744689 -0.000000
75744690 0.341095
75744693 0.472753
75744694 0.256917
75744700 -0.000000
75744703 0.418035
75744704 0.124872
75744705 0.173241
75744706 0.115523
75744707 0.572617
75744708 0.055237
75744709 0.182703
75744711 0.069341
75744712 -0.000000
75744713 0.627796
75744714 0.880600
75744715 0.628264
75744716 0.691949
75744719 0.096820
75744720 0.092571
75744723 0.022081
75744724 0.181317
75744727 0.405924
75744728 0.062619
75744729 0.081135
75744733 0.296639
75744734 0.882589
75744736 -0.000000
75744740 1.116602
75744744 0.073398
75744745 1.509518
75744746 0.982491
75744749 -0.000000
75744750 0.729905
75744752 0.417532
75744755 0.765722
75744760 -0.000000
75744761 0.043954
75744762 0.262199
75744763 0.376381
75744764 0.121459
75744765 0.969058
75744768 1.002891
75744769 -0.000000
75744770 0.040214
75744772 -0.000000
75744773 0.864346
75744775 0.939074
75744776 0.593626
75744777 0.236995
75744778 0.550094
75744779 0.449321
75744782 -0.000000
75744783 0.722588
75744784 0.162406
75744785 0.045189
75744786 -0.000000
75744789 0.227416
75744790 0.093943
75744791 0.182964
75744792 0.468005
75744794 0.274844
75744795 0.946234
75744800 0.421926
75744801 -0.000000
75744802 0.042319
75744803 0.365754
75744806 0.847902
75744810 0.265641
75744812 0.569631
75744816 0.826550
75744819 0.296639
75744820 -0.000000
75744822 0.063710
75744823 0.369446
75744825 0.377670
75744826 0.647404
75744828 0.387248
75744829 0.057285
75744830 0.180700
75744831 -0.000000
75744833 0.238782
75744835 1.040371
75744836 0.084863
75744837 -0.000000
75744838 0.612066
75744840 0.265874
75744842 0.836255
75744843 0.935056
75744844 0.119533
75744845 0.201747
75744846 1.011780
75744849 0.028552
75744850 1.195934
75744851 0.313350
75744852 0.227847
75744854 0.253314
75744855 0.327874
75744858 0.061607
75744859 1.337495
75744860 0.042305
75744861 0.056063
75744866 0.138376
75744867 0.932288
75744868 0.224006
75744873 0.138846
75744875 0.292089
75744876 0.061269
75744878 0.136380
75744880 0.036756
75744881 0.086541
75744882 0.370156
75744884 0.166940
75744886 0.144320
75744887 0.210194
75744888 0.503195
75744890 0.271493
75744892 -0.000000
75744893 0.211163
75744894 -0.000000
75744895 0.183089
75744898 0.043124
75744899 0.390842
75744900 0.807389
75744901 0.144841
75744904 0.115431
75744905 0.310085
75744906 0.056286
75744907 -0.000000
75744913 2.025375
75744914 0.523216
75744915 0.615532
75744916 0.188552
75744917 0.694876
75744918 0.041889
75744920 -0.000000
75744921 -0.000000
75744922 0.933879
75744923 0.119741
75744925 0.188405
75744927 0.222621
75744928 0.401325
75744929 -0.000000
75744931 0.874593
75744932 0.195012
75744934 1.067759
75744935 0.623516
75744937 0.072381
75744938 0.302597
75744939 0.731248
75744940 0.043157
75744942 -0.000000
75744943 0.464959
75744944 1.320706
75744946 -0.000000
75744947 0.238904
75744948 0.061249
75744953 0.331660
75744954 0.894363
75744956 0.267839
75744960 -0.000000
75744963 -0.000000
75744964 0.026274
75744965 0.139756
75744966 -0.000000
75744967 0.956331
75744968 0.649599
75744969 0.043348
75744972 0.178094
75744973 0.071779
75744974 0.844166
75744975 0.188264
75744977 0.078850
75744978 0.268623
75744980 0.890782
75744981 -0.000000
75744982 0.278916
75744984 0.273034
75744985 0.054561
75744986 0.043326
75744988 0.260254
75744991 0.741449
75744992 0.411567
75744993 1.254638
75744994 0.378661
75744996 0.085983
75744998 0.108917
75744999 1.494086
75745000 0.181422
75745001 0.651597
75745007 0.380635
75745008 1.227243
75745009 0.193368
75745010 0.162718
75745013 1.426946
75745014 1.108704
75745015 0.978099
75745016 0.421917
75745017 0.223345
75745018 -0.000000
75745022 0.238315
75745023 0.253927
75745024 0.581258
75745025 0.475970
75745026 0.594544
75745029 0.081655
75745030 -0.000000
75745031 0.769495
75745034 0.223263
75745035 -0.000000
75745036 0.493820
75745037 0.206960
75745038 0.540184
75745039 0.474157
75745040 -0.000000
75745042 0.493888
75745044 -0.000000
75745045 0.145548
75745046 0.423069
75745048 -0.000000
75745049 0.220440
75745050 0.504382
75745051 0.617905
75745054 0.271791
75745055 0.473028
75745056 0.300966
75745057 0.065188
75745059 0.171433
75745060 0.193091
75745065 0.125638
75745067 1.452706
75745068 0.270418
75745070 0.403525
75745072 -0.000000
75745073 -0.000000
75745078 0.400031
75745079 -0.000000
75745083 0.972409
75745084 0.082020
75745085 0.126836
75745086 0.241934
75745087 0.738346
75745088 0.205703
75745089 0.149924
75745090 0.620042
75745093 0.314907
75745094 0.178073
75745095 0.276293
75745100 0.330164
75745103 -0.000000
75745104 0.085946
75745105 -0.000000
75745106 -0.000000
75745109 0.127883
75745110 0.664151
75745111 0.261805
75745112 0.111393
75745113 0.501816
75745114 0.048949
75745115 0.525891
75745116 -0.000000
75745117 0.157793
75745118 1.217897
75745119 -0.000000
75745120 0.085821
75745122 0.099233
75745124 0.353688
75745128 -0.000000
75745130 0.402763
75745131 -0.000000
75745132 0.376466
75745133 0.456435
75745136 0.873953
75745137 -0.000000
75745138 0.431529
75745139 0.081208
75745140 0.622653
75745141 0.557225
75745142 0.273084
75745143 1.823309
75745148 0.610662
75745153 0.347015
75745154 0.199308
75745155 0.212639
75745156 0.060507
75745158 0.452776
75745162 0.214534
75745164 -0.000000
75745166 0.105393
75745170 0.248635
75745172 -0.000000
75745173 0.209750
75745177 0.633530
75745178 -0.000000
75745181 0.091206
75745183 0.664200
75745184 -0.000000
75745185 0.065201
75745186 1.494051
75745189 0.459750
75745191 0.372179
75745193 0.783813
75745194 0.183220
75745195 -0.000000
75745196 -0.000000
75745197 0.662411
75745198 -0.000000
75745199 -0.000000
75745200 0.206439
75745201 0.433102
75745202 0.683595
75745203 0.105427
75745204 -0.000000
75745210 -0.000000
75745211 -0.000000
75745212 0.267638
75745216 0.260221
75745217 -0.000000
75745222 0.254259
75745224 0.028197
75745225 0.877804
75745226 0.155316
75745230 0.428965
75745231 -0.000000
75745236 0.194490
75745238 -0.000000
75745241 -0.000000
75745242 -0.000000
75745244 0.155222
75745245 0.070686
75745246 0.123427
75745247 -0.000000
75745251 0.223520
75745253 0.767680
75745254 0.641773
75745255 0.054089
75745256 0.277421
75745257 -0.000000
75745258 -0.000000
75745259 1.926882
75745260 0.464432
75745264 0.272604
75745266 -0.000000
75745267 0.344903
75745268 0.064316
75745270 -0.000000
75745271 0.234361
75745272 0.119344
75745273 0.427132
75745274 0.177879
75745275 0.127259
75745276 0.544786
75745278 -0.000000
75745281 0.690380
75745282 -0.000000
75745283 0.154105
75745284 -0.000000
75745286 -0.000000
75745287 1.356489
75745288 -0.000000
75745290 0.234241
75745291 0.968691
75745292 0.271443
75745293 -0.000000
75745294 0.312536
75745297 0.048067
75745298 0.438688
75745299 0.077358
75745301 0.132510
75745302 1.321029
75745303 0.067087
75745304 0.044754
75745305 0.073375
75745307 0.147087
75745308 -0.000000
75745312 0.762146
75745313 0.137053
75745314 0.132507
75745316 0.149102
75745317 0.321181
75745318 0.177835
75745319 0.147002
75745321 0.155007
75745322 -0.000000
75745323 0.225503
75745326 0.296205
75745327 0.875820
75745328 1.553390
75745329 1.469194
75745331 0.243891
75745335 1.304183
75745336 0.094690
75745337 -0.000000
75745341 -0.000000
75745342 0.081075
75745346 0.071193
75745347 0.099287
75745348 0.096239
75745350 0.373894
75745352 0.068191
75745353 -0.000000
75745354 0.081308
75745362 0.276761
75745364 0.090401
75745365 0.363840
75745366 0.074048
75745369 0.085208
75745370 -0.000000
75745371 -0.000000
75745372 0.386275
75745375 0.471959
75745376 0.116693
75745377 0.529599
75745378 0.144716
75745379 0.356165
75745381 -0.000000
75745385 -0.000000
75745386 0.548765
75745390 0.077097
75745392 0.380813
75745393 0.114394
75745394 0.115539
75745395 -0.000000
75745400 0.344815
75745402 0.115413
75745404 0.316220
75745405 0.550081
75745408 0.225066
75745410 -0.000000
75745414 0.081473
75745415 0.575365
75745416 0.104718
75745417 0.810056
75745421 0.519758
75745422 0.155014
75745424 0.245132
75745425 -0.000000
75745427 -0.000000
75745428 1.473763
75745435 0.173515
75745438 0.759404
75745439 -0.000000
75745440 0.081393
75745441 -0.000000
75745442 0.410294
75745443 0.208934
75745445 0.637905
75745449 -0.000000
75745452 0.171646
75745456 -0.000000
75745458 0.305410
75745460 0.717956
75745461 0.146628
75745463 0.223263
75745464 0.088783
75745468 0.105380
75745472 0.583759
75745473 1.574520
75745478 0.225873
75745479 3.392279
75745482 2.281732
75745483 1.258640
75745487 0.150064
75745488 2.269920
75745489 0.148753
75745493 -0.000000
75745494 0.131404
75745497 0.747849
75745501 2.249340
75745502 2.714002
75745503 0.821036
75745504 3.107446
75745507 0.666214
75745510 -0.000000
75745512 0.225929
75745516 -0.000000
75745520 0.153213
75745521 0.069531
75745522 0.341092
75745527 0.256064
75745528 0.113292
75745529 0.241980
75745531 1.490128
75745533 0.766014
75745538 0.509937
75745539 -0.000000
75745543 1.648287
75745546 -0.000000
75745547 -0.000000
75745551 -0.000000
75745552 -0.000000
75745554 0.065099
75745555 2.335918
75745556 0.157722
75745557 2.597386
75745558 0.575655
75745560 -0.000000
75745562 0.918423
75745563 0.103830
75745564 0.533995
75745566 -0.000000
75745568 0.136308
75745569 -0.000000
75745571 1.257631
75745573 -0.000000
75745576 1.309427
75745578 1.123526
75745582 0.261428
75745587 0.149281
75745590 -0.000000
75745591 0.863770
75745594 0.666562
75745595 0.393484
75745598 0.380522
75745601 0.179881
75745603 0.602772
75745608 0.054934
75745609 0.331504
75745610 -0.000000
75745611 0.624958
75745614 0.132569
75745615 0.051569
75745617 0.228276
75745619 0.312893
75745620 0.259166
75745621 1.036405
75745624 1.587233
75745625 0.028335
75745626 0.436307
75745630 0.992818
75745634 0.590923
75745635 0.271775
75745638 0.682400
75745639 0.305514
75745642 0.655280
75745643 1.674596
75745644 0.088485
75745645 0.115171
75745648 0.082129
75745649 0.041253
75745650 0.806075
75745651 1.239402
75745652 0.240355
75745654 1.600734
75745656 0.248276
75745657 0.639727
75745658 0.301629
75745659 0.602071
75745660 0.345372
75745663 0.719525
75745664 0.612518
75745666 -0.000000
75745668 0.637035
75745669 0.468361
75745670 0.228082
75745673 0.166363
75745674 0.321868
75745676 0.086325
75745678 0.210763
75745681 0.768234
75745685 0.275493
75745688 0.031731
75745692 -0.000000
75745693 0.327617
75745694 0.422373
75745695 0.332842
75745697 0.196482
75745698 0.799164
75745700 1.470814
75745701 0.433175
75745702 0.067159
75745704 0.234136
75745709 0.938319
75745710 -0.000000
75745712 0.531361
75745716 0.602010
75745717 -0.000000
75745718 0.210865
75745722 0.094655
75745725 0.847804
75745726 0.298601
75745727 0.148218
75745728 0.110704
75745729 0.511296
75745730 0.604593
75745733 0.177699
75745737 0.225147
75745740 0.255809
75745746 0.084280
75745747 0.345744
75745748 0.182306
75745749 0.247959
75745751 0.269393
75745753 0.388889
75745755 1.005689
75745756 0.554835
75745757 0.375776
75745758 0.269479
75745761 0.278023
75745763 0.204979
75745764 -0.000000
75745765 0.114203
75745766 0.554883
75745767 0.371746
75745768 -0.000000
75745769 0.509254
75745772 0.296986
75745775 0.269357
75745778 0.582969
75745779 -0.000000
75745782 0.465495
75745783 0.075414
75745787 0.114381
75745788 0.702458
75745790 0.075412
75745791 0.125952
75745792 1.202443
75745793 0.582930
75745794 0.072590
75745795 0.065892
75745796 0.092944
75745797 0.155032
75745798 0.298308
75745800 0.063065
75745805 -0.000000
75745806 -0.000000
75745808 0.736201
75745809 0.397697
75745812 0.523788
75745813 0.327570
75745816 0.070486
75745818 0.222993
75745825 0.191517
75745826 -0.000000
75745829 0.626410
75745830 0.044814
75745831 0.479679
75745833 0.090243
75745835 -0.000000
75745837 -0.000000
75745838 0.239082
75745839 -0.000000
75745840 -0.000000
75745841 -0.000000
75745844 0.077035
75745847 -0.000000
75745851 0.225122
75745852 0.173716
75745853 0.603749
75745855 -0.000000
75745857 0.238276
75745858 0.058638
75745859 0.122546
75745860 0.205000
75745862 0.451456
75745863 0.108182
75745865 0.627567
75745866 0.070488
75745867 0.222985
75745869 -0.000000
75745873 0.297287
75745874 0.403187
75745875 0.116618
75745876 0.302908
75745877 0.828393
75745878 0.562950
75745879 0.043866
75745880 0.421623
75745881 0.284808
75745882 0.549390
75745886 -0.000000
75745888 0.060627
75745889 0.255751
75745892 0.071789
75745893 0.123730
75745894 0.111420
75745898 0.085266
75745899 0.189298
75745900 0.075410
75745902 1.045995
75745905 0.909844
75745906 0.836901
75745909 0.224576
75745910 0.523651
75745913 0.136571
75745914 0.107437
75745915 0.116625
75745916 0.071788
75745917 0.143728
75745919 -0.000000
75745920 0.109044
75745921 1.597939
75745922 0.955980
75745923 -0.000000
75745924 0.655962
75745929 0.243683
75745930 -0.000000
75745932 1.306930
75745933 0.085198
75745934 0.327591
75745935 0.260551
75745936 0.475024
75745937 0.253687
75745938 0.114866
75745939 0.068560
75745941 -0.000000
75745944 -0.000000
75745948 0.269346
75745950 0.221106
75745952 1.059949
75745953 0.285999
75745954 -0.000000
75745957 0.405059
75745961 -0.000000
75745963 0.382697
75745965 0.397610
75745966 0.606505
75745968 0.460491
75745969 0.182318
75745970 0.789237
75745971 1.124236
75745973 -0.000000
75745974 0.397590
75745976 0.434287
75745977 1.507187
75745978 -0.000000
75745980 0.459142
75745981 0.900775
75745984 0.242296
75745985 0.036313
75745986 0.102486
75745988 -0.000000
75745989 0.067007
75746001 1.032921
75746002 0.764011
75746005 0.239913
75746009 -0.000000
75746012 0.874017
75746013 0.048048
75746014 0.136833
75746015 0.125624
75746017 0.123701
75746019 -0.000000
75746021 1.290989
75746022 0.897148
75746023 0.045971
75746024 0.383377
75746025 -0.000000
75746026 0.226033
75746027 0.337302
75746028 0.454614
75746029 0.670817
75746031 -0.000000
75746032 -0.000000
75746033 0.252340
75746034 0.046850
75746035 1.040071
75746038 0.192456
75746039 0.067188
75746041 0.074999
75746042 0.270906
75746045 0.038704
75746046 0.219156
75746047 0.072476
75746049 0.321334
75746050 0.169619
75746053 0.097785
75746055 0.456188
75746056 -0.000000
75746057 0.281559
75746058 0.063292
75746060 0.271908
75746062 0.452880
75746063 -0.000000
75746068 0.639505
75746069 0.434606
75746070 0.535342
75746072 0.269186
75746073 0.062215
75746074 0.185125
75746077 0.793025
75746078 0.115475
75746080 0.093056
75746081 0.322022
75746082 0.630496
75746083 -0.000000
75746085 0.270810
75746089 0.071019
75746091 0.063415
75746093 -0.000000
75746095 0.069472
75746096 0.568143
75746097 0.076158
75746100 -0.000000
75746101 0.565805
75746107 0.418249
75746108 0.545685
75746109 0.385406
75746111 0.180788
75746112 -0.000000
75746117 0.301632
75746118 0.480880
75746120 0.453446
75746121 0.210735
75746124 0.096179
75746126 -0.000000
75746128 0.305728
75746130 0.341216
75746131 0.117033
75746132 0.488808
75746134 -0.000000
75746135 0.305926
75746137 1.129748
75746139 0.638724
75746140 0.572776
75746141 0.365108
75746142 0.049784
75746143 0.178624
75746144 -0.000000
75746146 0.241856
75746147 0.238407
75746148 0.643592
75746149 0.140686
75746150 0.300656
75746151 0.056134
75746154 0.076922
75746157 0.794051
75746158 1.036008
75746159 0.970962
75746160 1.470282
75746161 -0.000000
75746164 0.169518
75746167 0.309081
75746169 0.634516
75746170 0.411755
75746171 0.981676
75746172 -0.000000
75746173 0.099609
75746174 0.852061
75746175 0.388468
75746176 0.114319
75746177 0.271829
75746178 0.226340
75746179 0.807461
75746180 -0.000000
75746182 0.456613
75746185 0.087830
75746187 0.162158
75746188 0.999199
75746190 0.060000
75746191 0.042360
75746192 0.286979
75746197 0.578174
75746198 0.348131
75746199 0.125645
75746200 0.045619
75746201 0.144622
75746202 0.848121
75746203 0.321675
75746204 0.543166
75746205 0.863847
75746208 -0.000000
75746209 -0.000000
75746210 0.328451
75746211 -0.000000
75746212 0.151215
75746213 -0.000000
75746214 0.100242
75746215 0.309914
75746216 0.306753
75746217 0.184698
75746218 0.329883
75746223 0.374413
75746226 0.067001
75746227 0.090431
75746230 0.547771
75746231 0.234548
75746238 0.205940
75746239 0.724134
75746240 -0.000000
75746243 0.863742
75746245 -0.000000
75746246 0.075146
75746247 0.201551
75746250 0.528731
75746252 1.323121
75746255 0.078988
75746256 0.098091
75746257 0.371048
75746258 0.520254
75746259 0.220249
75746262 0.379886
75746263 0.169718
75746265 0.234660
75746266 0.226726
75746269 -0.000000
75746270 0.214454
75746271 -0.000000
75746273 0.553449
75746274 0.668564
75746275 0.077050
75746276 1.121452
75746278 -0.000000
75746279 0.040094
75746280 0.193221
75746282 0.381146
75746283 0.791327
75746284 -0.000000
75746287 0.306716
75746291 -0.000000
75746292 0.051015
75746297 -0.000000
75746299 0.108013
75746304 -0.000000
75746305 0.090431
75746309 0.179664
75746311 0.241156
75746312 0.180331
75746313 -0.000000
75746314 -0.000000
75746318 0.563531
75746319 0.173199
75746323 0.072712
75746326 0.815426
75746327 0.195146
75746329 0.189594
75746330 0.130096
75746331 0.239935
75746332 -0.000000
75746333 0.044349
75746334 0.146756
75746335 1.167877
75746336 0.751247
75746338 0.111259
75746339 0.061462
75746342 0.869488
75746343 0.061412
75746346 0.124620
75746350 0.170420
75746352 0.438752
75746353 0.743499
75746354 0.097311
75746355 1.555259
75746356 0.114089
75746357 0.726913
75746360 0.487207
75746363 0.070658
75746364 -0.000000
75746365 0.242849
75746366 0.155436
75746371 0.143261
75746374 -0.000000
75746377 0.636427
75746378 0.170455
75746379 0.170157
75746382 0.104094
75746383 0.372596
75746384 0.272382
75746385 -0.000000
75746386 0.153133
75746387 0.080461
75746388 0.457886
75746391 0.878076
75746392 0.396695
75746396 0.484352
75746401 0.547753
75746405 0.323710
75746406 0.771783
75746407 0.068218
75746411 0.350345
75746412 0.053357
75746414 0.073608
75746415 0.639574
75746416 0.169858
75746417 0.253298
75746418 0.130214
75746419 0.388385
75746420 0.157827
75746421 1.259614
75746422 -0.000000
75746423 0.200895
75746424 0.260797
75746425 -0.000000
75746426 0.174162
75746427 -0.000000
75746428 0.332279
75746429 0.294482
75746430 0.322358
75746432 0.090425
75746433 0.114095
75746434 0.750161
75746435 0.300736
75746436 1.026143
75746439 0.047719
75746440 0.166115
75746442 0.065682
75746443 0.203976
75746444 0.314786
75746447 0.206136
75746448 -0.000000
75746449 0.550149
75746450 0.968826
75746451 0.098941
75746455 0.072019
75746456 0.537379
75746458 0.657655
75746459 0.156504
75746460 0.322814
75746463 0.140243
75746464 0.341209
75746465 0.051227
75746469 0.090444
75746470 0.451533
75746474 0.149151
variableStep chrom=chr17
40539587 0.208715
40539589 -0.000000
40539592 -0.000000
40539593 0.055818
40539595 -0.000000
40539597 0.047438
40539600 1.412698
40539601 0.135741
40539602 0.109273
40539603 0.398056
40539605 0.119802
40539606 -0.000000
40539607 0.303701
40539610 0.228382
40539611 -0.000000
40539612 0.184112
40539615 0.253485
40539616 -0.000000
40539617 0.072428
40539618 0.499715
40539619 0.336129
40539620 0.107980
40539621 0.093516
40539622 0.460318
40539623 0.100668
40539624 -0.000000
40539625 0.087070
40539626 0.121271
40539627 0.163593
40539628 1.092872
40539629 0.108016
40539630 0.432624
40539631 0.253532
40539635 0.431232
40539636 0.077270
40539637 0.242883
40539640 0.376844
40539641 -0.000000
40539642 0.646598
40539643 0.066444
40539648 0.110580
40539649 0.302065
40539650 -0.000000
40539651 -0.000000
40539652 0.415742
40539653 0.163083
40539654 0.984895
40539659 -0.000000
40539661 0.188627
40539662 1.600374
40539664 -0.000000
40539666 0.754441
40539667 0.252700
40539669 0.057308
40539670 0.195421
40539671 0.608315
40539672 0.465391
40539673 0.795610
40539674 0.909381
40539675 0.583674
40539676 0.186817
40539681 0.613714
40539682 0.176572
40539683 0.251429
40539684 0.180656
40539685 0.052408
40539686 0.393202
40539688 0.035609
40539689 0.568750
40539691 -0.000000
40539692 0.388456
40539693 0.787314
40539694 0.355788
40539695 0.200195
40539696 0.517932
40539697 0.854282
40539701 0.431034
40539703 0.182724
40539705 0.152345
40539706 0.661935
40539709 0.692131
40539711 -0.000000
40539713 0.347560
40539714 1.257104
40539715 0.143126
40539716 0.251923
40539717 0.064271
40539718 0.048400
40539722 0.296478
40539723 0.183825
40539724 0.086645
40539725 -0.000000
40539726 0.095048
40539728 0.081705
40539729 0.036745
40539731 0.211135
40539733 0.524913
40539734 0.287067
40539735 0.231805
40539736 0.677244
40539742 0.653360
40539745 0.101681
40539746 0.802329
40539747 0.623206
40539749 0.109730
40539750 0.145584
40539753 0.064391
40539754 -0.000000
40539758 0.119866
40539760 0.433784
40539762 0.081939
40539764 -0.000000
40539766 -0.000000
40539768 0.211476
40539769 0.768642
40539773 0.618244
40539774 0.062967
40539775 0.310256
40539777 0.499835
40539781 -0.000000
40539782 0.076354
40539785 0.482333
40539788 0.524203
40539789 -0.000000
40539795 0.059352
40539796 0.236703
40539799 0.058809
40539800 0.062799
40539801 0.054415
40539802 0.239106
40539805 0.307212
40539806 0.223410
40539807 0.070767
40539808 0.522082
40539810 0.463295
40539811 0.589257
40539812 0.502844
40539813 0.229672
40539814 -0.000000
40539815 0.601087
40539820 0.184425
40539822 0.110279
40539825 -0.000000
40539826 0.072573
40539827 1.116909
40539828 0.414729
40539829 0.201128
40539831 0.024831
40539832 0.911863
40539833 0.186701
40539834 0.277993
40539835 0.056590
40539836 1.220393
40539839 0.668205
40539840 0.531612
40539841 0.535002
40539842 0.073144
40539845 0.114128
40539846 0.327801
40539847 0.281346
40539850 1.370976
40539851 0.053223
40539854 0.559450
40539855 0.427485
40539856 -0.000000
40539857 0.701674
40539858 0.018060
40539859 0.608759
40539860 0.054648
40539863 -0.000000
40539865 0.133888
40539866 -0.000000
40539868 0.202545
40539871 -0.000000
40539872 1.217635
40539873 0.077973
40539874 0.293329
40539876 0.081674
40539879 0.449190
40539881 0.548665
40539883 1.025188
40539885 0.345372
40539886 0.251529
40539889 0.274906
40539890 -0.000000
40539891 1.607055
40539892 0.152519
40539893 0.041064
40539894 0.155629
40539895 0.134173
40539896 0.178728
40539897 0.064064
40539901 0.593123
40539902 1.217203
40539903 1.062335
40539904 0.109983
40539905 0.169689
40539907 -0.000000
40539909 -0.000000
40539910 0.207019
40539911 0.182231
40539912 0.888449
40539913 0.875714
40539916 0.253213
40539917 -0.000000
40539922 0.153126
40539924 0.053184
40539927 0.101275
40539929 0.244682
40539930 -0.000000
40539931 0.379094
40539932 0.326165
40539935 0.203642
40539937 0.302207
40539942 0.150158
40539945 0.218018
40539947 0.252681
40539950 0.059730
40539951 0.091776
40539952 0.179776
40539954 1.167597
40539957 0.291720
40539959 -0.000000
40539961 0.144308
40539962 0.150774
40539963 0.367447
40539967 0.471554
40539968 0.054717
40539969 0.573828
40539970 0.047093
40539972 -0.000000
40539973 0.596119
40539974 0.396989
40539976 -0.000000
40539977 0.420648
40539978 0.038860
40539980 0.056873
40539981 1.253560
40539982 0.534183
40539983 1.737656
40539984 -0.000000
40539987 0.121090
40539988 0.244280
40539989 0.875213
40539990 0.818888
40539991 0.214788
40539993 0.394608
40539995 0.090198
40539996 0.362044
40539997 0.410851
40539998 0.121205
40539999 0.041857
40540001 0.368679
40540004 1.653346
40540005 0.493389
40540006 0.203212
40540007 0.348850
40540008 0.029476
40540011 1.796698
40540012 0.366525
40540013 -0.000000
40540014 0.459957
40540017 0.060130
40540020 0.841151
40540024 0.719176
40540026 0.054630
40540028 1.244024
40540029 0.345136
40540035 1.063602
40540036 0.660041
40540037 -0.000000
40540038 0.028421
40540041 0.119055
40540042 -0.000000
40540043 0.477808
40540047 0.193440
40540051 0.118667
40540052 0.882812
40540053 0.092838
40540054 0.818348
40540055 0.722873
40540056 0.370869
40540058 0.142743
40540059 0.266336
40540065 0.320354
40540066 0.080445
40540067 0.439288
40540070 0.323461
40540071 1.261389
40540072 1.205558
40540073 0.164107
40540074 0.166325
40540075 0.494314
40540077 0.025284
40540078 1.660948
40540079 0.105324
40540080 0.671268
40540081 0.613057
40540084 0.156161
40540085 0.026604
40540086 1.260278
40540088 1.359520
40540089 0.062477
40540090 0.519460
40540091 0.657850
40540092 0.208240
40540093 0.516651
40540094 0.711787
40540095 0.607166
40540097 0.045030
40540101 0.490290
40540102 0.595276
40540103 0.768368
40540105 0.611871
40540106 0.054775
40540108 0.743737
40540109 -0.000000
40540110 0.277950
40540111 0.433964
40540112 0.879202
40540113 0.028551
40540114 -0.000000
40540116 0.330254
40540117 0.403623
40540118 0.134398
40540120 0.089880
40540121 0.068036
40540124 0.582545
40540125 0.246493
40540126 0.698785
40540127 0.173419
40540130 0.439371
40540133 0.246049
40540134 -0.000000
40540135 -0.000000
40540137 0.295648
40540138 2.407459
40540139 0.199880
40540140 1.151737
40540141 0.142832
40540143 0.824410
40540144 0.717727
40540145 0.131723
40540146 0.936942
40540147 0.352995
40540148 0.344358
40540149 0.088609
40540150 0.201520
40540152 0.232035
40540153 0.444540
40540154 0.174991
40540157 -0.000000
40540159 0.328509
40540160 0.699762
40540161 0.608497
40540162 0.114908
40540163 1.130966
40540168 0.056370
40540169 -0.000000
40540170 0.186696
40540171 0.240062
40540172 0.248506
40540173 0.482751
40540176 1.106677
40540177 0.213054
40540178 0.232332
40540179 1.288862
40540180 0.981364
40540181 0.057935
40540182 0.156201
40540184 0.258428
40540186 0.063650
40540187 -0.000000
40540188 0.719323
40540191 0.439070
40540195 0.126925
40540199 0.075000
40540200 0.097743
40540203 -0.000000
40540207 0.065154
40540211 0.589973
40540212 0.108672
40540213 0.227449
40540214 0.195097
40540216 3.520448
40540217 0.738603
40540218 0.163214
40540220 0.593037
40540221 0.455305
40540222 0.175368
40540224 0.235267
40540225 1.653553
40540226 0.126607
40540227 0.223760
40540229 0.604876
40540230 1.259435
40540231 0.717648
40540232 0.058000
40540233 0.413869
40540236 0.582517
40540239 0.131892
40540243 0.060797
40540244 0.097144
40540245 0.068426
40540247 0.105544
40540248 0.388376
40540249 0.068543
40540250 -0.000000
40540252 0.458771
40540253 0.307222
40540255 0.221777
40540256 -0.000000
40540257 0.058079
40540258 -0.000000
40540260 0.084244
40540261 0.247141
40540263 0.264247
40540264 0.086710
40540265 0.202885
40540266 0.047597
40540267 0.045754
40540268 0.613680
40540270 0.137115
40540273 0.091383
40540275 0.118658
40540276 0.605553
40540277 0.042056
40540280 0.108019
40540281 0.382055
40540282 0.390877
40540287 -0.000000
40540288 0.825534
40540289 0.731587
40540290 0.109554
40540291 0.526443
40540292 0.510951
40540293 0.194102
40540296 0.063895
40540297 -0.000000
40540300 0.854287
40540301 0.090085
40540302 0.175204
40540303 0.117801
40540304 0.380684
40540305 0.184585
40540307 0.278453
40540310 0.627902
40540311 -0.000000
40540312 0.084371
40540313 0.114226
40540315 0.493675
40540317 0.556275
40540318 0.189703
40540319 0.274766
40540320 -0.000000
40540321 0.310845
40540323 0.105534
40540325 0.045061
40540326 0.880561
40540327 0.552914
40540329 0.128254
40540340 0.354204
40540342 0.112832
40540343 0.122322
40540344 0.100326
40540345 0.247051
40540348 0.156820
40540349 0.417214
40540352 0.417265
40540355 0.050380
40540356 0.767794
40540357 0.361910
40540359 -0.000000
40540360 0.263029
40540361 -0.000000
40540362 0.459537
40540363 0.279271
40540364 0.963905
40540366 0.174949
40540367 1.728719
40540369 0.263465
40540371 2.304946
40540372 0.424671
40540373 0.098116
40540374 0.190455
40540375 0.586673
40540377 0.350927
40540378 0.137997
40540379 0.228991
40540380 0.096922
40540381 0.105841
40540382 -0.000000
40540384 -0.000000
40540385 0.071354
40540387 -0.000000
40540389 0.084573
40540390 0.191727
40540391 0.156809
40540392 0.614214
40540393 0.118726
40540394 2.507864
40540395 0.450776
40540396 0.438539
40540397 0.052634
40540398 0.228500
40540399 0.377359
40540402 0.708157
40540406 0.150073
40540408 0.617533
40540409 0.156909
40540411 -0.000000
40540413 0.413532
40540414 0.084561
40540415 0.443464
40540419 0.167752
40540420 0.192817
40540423 -0.000000
40540424 0.309036
40540426 -0.000000
40540427 0.440462
40540428 0.864767
40540430 0.046376
40540431 -0.000000
40540433 0.074556
40540435 0.249518
40540437 0.172125
40540438 -0.000000
40540439 -0.000000
40540441 0.097782
40540442 0.280216
40540445 0.144480
40540446 0.330358
40540447 0.071353
40540448 0.921077
40540449 0.427176
40540450 0.110827
40540452 0.134160
40540454 0.389260
40540458 -0.000000
40540462 0.584061
40540464 0.119245
40540465 0.144393
40540466 0.182198
40540468 0.109028
40540469 0.506083
40540470 0.163813
40540471 0.152720
40540473 0.749739
40540475 0.112819
40540476 1.014871
40540477 0.443421
40540478 -0.000000
40540479 0.170024
40540480 0.180137
40540481 0.339163
40540482 0.495186
40540483 0.894595
40540484 0.643114
40540486 0.167753
40540488 0.251266
40540489 0.191715
40540494 -0.000000
40540497 0.620103
40540501 0.244500
40540503 -0.000000
40540504 0.950043
40540505 0.244496
40540507 0.101017
40540508 1.746891
40540509 0.353652
40540510 0.160987
40540512 0.495430
40540515 0.502502
40540517 0.216253
40540518 0.249526
40540520 0.247045
40540524 0.430698
40540526 0.649466
40540527 0.104960
40540528 0.375878
40540529 0.277430
40540530 0.593173
40540531 0.185067
40540533 0.115250
40540535 0.090211
40540537 1.059542
40540539 0.382146
40540540 0.222560
40540541 0.165269
40540542 1.394770
40540545 0.204491
40540546 0.715859
40540548 0.430386
40540550 0.449651
40540551 0.176615
40540552 2.084340
40540554 0.097806
40540556 0.059061
40540557 -0.000000
40540559 0.272812
40540561 0.289931
40540563 0.755541
40540564 -0.000000
40540565 0.973223
40540571 -0.000000
40540574 -0.000000
40540582 0.035945
40540584 2.198184
40540585 0.327469
40540589 0.320550
40540590 1.389396
40540591 1.394355
40540592 0.958501
40540593 0.154677
40540595 0.421622
40540597 0.577434
40540599 0.188987
40540600 0.158352
40540603 0.320765
40540604 0.144905
40540606 0.941567
40540608 -0.000000
40540611 0.089530
40540612 1.006935
40540614 0.321167
40540615 -0.000000
40540616 0.083387
40540617 0.778744
40540619 0.225462
40540620 -0.000000
40540621 0.820485
40540623 0.089388
40540634 0.103500
40540639 0.124310
40540641 0.453709
40540643 0.095432
40540644 0.758843
40540645 0.159765
40540647 0.204281
40540648 0.106128
40540649 0.344753
40540652 0.586938
40540653 0.608336
40540656 0.156100
40540658 0.267689
40540660 -0.000000
40540662 0.132254
40540665 0.305405
40540666 -0.000000
40540667 0.152230
40540668 0.589805
40540669 0.118543
40540670 0.385354
40540671 0.277115
40540674 0.480156
40540676 1.059783
40540678 0.059836
40540679 0.613045
40540680 0.787171
40540681 0.057946
40540682 0.035618
40540683 0.201229
40540684 0.355204
40540685 1.212390
40540686 0.280787
40540687 0.282913
40540690 -0.000000
40540691 0.095422
40540692 0.192839
40540694 -0.000000
40540696 0.483045
40540697 0.219235
40540698 0.025002
40540699 0.048961
40540700 0.100200
40540701 0.169298
40540702 0.150816
40540703 -0.000000
40540705 -0.000000
40540707 0.033252
40540713 -0.000000
40540714 0.401271
40540715 0.157044
40540716 0.082403
40540721 0.063935
40540723 0.319635
40540725 -0.000000
40540728 0.690842
40540729 0.088884
40540730 0.095487
40540732 0.065036
40540735 -0.000000
40540737 0.616631
40540738 0.118066
40540740 0.106193
40540744 -0.000000
40540745 0.204944
40540746 0.203589
40540747 0.250431
40540748 0.307164
40540749 0.095479
40540750 -0.000000
40540751 0.116236
40540752 0.035591
40540753 0.040842
40540756 0.956600
40540760 0.074554
40540763 0.249273
40540764 0.059943
40540765 0.742783
40540766 1.011813
40540767 0.373350
40540768 0.185203
40540769 0.505786
40540770 0.028136
40540771 0.579330
40540773 -0.000000
40540775 0.486741
40540776 0.141827
40540777 0.852530
40540778 0.202787
40540780 0.120095
40540781 0.327459
40540783 0.452944
40540784 0.350398
40540789 0.595409
40540790 0.293967
40540791 0.240316
40540792 0.129019
40540794 0.344938
40540795 -0.000000
40540797 -0.000000
40540798 0.822824
40540799 0.805531
40540800 -0.000000
40540801 0.165397
40540802 0.496167
40540803 0.848468
40540804 0.586948
40540805 0.134004
40540806 0.381042
40540807 -0.000000
40540808 0.403352
40540809 0.578129
40540810 0.257502
40540811 0.046008
40540812 0.630101
40540813 0.049653
40540816 -0.000000
40540818 -0.000000
40540820 0.291019
40540821 1.281007
40540822 0.447533
40540826 0.069174
40540827 0.109299
40540828 0.352680
40540831 0.055980
40540833 0.066917
40540834 1.956531
40540835 0.397884
40540836 0.041884
40540838 0.044178
40540839 0.038298
40540841 0.541703
40540843 0.048160
40540845 0.297954
40540846 0.129479
40540848 0.701679
40540849 0.373546
40540850 0.211415
40540851 0.524664
40540853 -0.000000
40540856 0.545322
40540863 0.806545
40540867 0.879608
40540869 0.231170
40540870 0.234003
40540871 0.173487
40540875 0.120873
40540876 1.323399
40540877 0.610284
40540879 3.001615
40540880 0.776703
40540884 0.229507
40540885 0.335227
40540886 0.193991
40540887 0.045668
40540889 -0.000000
40540894 0.127210
40540896 0.476089
40540897 0.052021
40540898 0.510119
40540899 1.026016
40540900 0.416974
40540901 0.223058
40540902 0.042122
40540903 0.052868
40540906 0.256276
40540907 0.573058
40540910 2.635338
40540911 -0.000000
40540912 -0.000000
40540913 0.737136
40540914 0.356331
40540915 0.035571
40540916 0.151511
40540917 -0.000000
40540918 0.492148
40540919 0.942638
40540920 0.623743
40540921 0.624992
40540922 -0.000000
40540924 0.274081
40540926 0.057203
40540927 0.047158
40540928 0.826716
40540929 0.213339
40540931 0.387580
40540935 -0.000000
40540941 0.205853
40540944 0.391648
40540947 0.465789
40540948 0.094369
40540949 1.251578
40540951 0.136309
40540953 0.381049
40540954 0.256957
40540955 1.282238
40540956 0.337355
40540958 0.456972
40540959 0.131207
40540960 0.030572
40540961 -0.000000
40540962 0.673916
40540965 0.373064
40540971 0.404218
40540972 0.527931
40540973 0.216004
40540974 0.367046
40540976 0.400450
40540978 -0.000000
40540980 0.437558
40540982 0.540294
40540984 1.761314
40540986 0.309517
40540987 0.309511
40540990 -0.000000
40540992 -0.000000
40540993 0.741775
40540994 0.419408
40540995 0.208621
40540997 0.270254
40540998 0.199678
40541002 0.149785
40541003 0.453961
40541004 0.266127
40541005 0.119685
40541007 0.528948
40541008 0.644572
40541010 0.084712
40541011 0.573029
40541012 0.610997
40541013 0.234008
40541014 1.248435
40541016 -0.000000
40541017 0.091851
40541018 0.128082
40541019 -0.000000
40541021 0.145617
40541022 -0.000000
40541024 0.058850
40541026 0.146873
40541027 0.060527
40541028 0.472594
40541029 0.989893
40541031 -0.000000
40541032 0.035999
40541034 0.815727
40541036 0.543174
40541037 0.714085
40541039 0.046259
40541040 0.043777
40541041 0.062881
40541043 0.718600
40541044 0.386987
40541045 0.581592
40541046 0.541715
40541049 0.075321
40541052 0.184502
40541053 0.704717
40541054 1.186823
40541055 0.645229
40541056 0.082541
40541057 0.378163
40541058 2.529140
40541063 0.188915
40541064 -0.000000
40541067 0.158190
40541069 0.324259
40541070 0.526630
40541071 0.071966
40541074 1.027666
40541075 0.191305
40541078 -0.000000
40541079 0.500351
40541080 1.295667
40541082 0.329793
40541083 0.071965
40541085 0.938059
40541086 0.768643
40541087 0.619285
40541089 0.539836
40541091 -0.000000
40541092 0.244362
40541093 0.074845
40541094 -0.000000
40541100 0.703038
40541101 0.266669
40541104 0.734260
40541105 0.106892
40541106 0.352386
40541107 0.592370
40541117 -0.000000
40541118 0.332348
40541120 0.571335
40541121 0.060860
40541122 0.630132
40541123 0.298823
40541128 0.135240
40541133 -0.000000
40541134 0.068410
40541135 0.505985
40541136 0.144616
40541139 0.113905
40541140 0.866594
40541141 0.247776
40541144 0.344741
40541146 0.254761
40541149 0.081966
40541151 0.150089
40541152 0.037045
40541153 0.290788
40541160 0.395391
40541161 0.446931
40541162 0.773836
40541163 0.580304
40541164 0.085593
40541165 0.129584
40541166 0.694073
40541167 0.045969
40541168 1.612536
40541171 0.037046
40541174 0.081891
40541175 0.369942
40541177 0.559947
40541178 0.215733
40541180 0.723129
40541182 2.594499
40541183 0.188236
40541184 0.171194
40541189 0.093701
40541190 0.235067
40541191 0.162188
40541194 1.527096
40541195 0.831949
40541196 0.254389
40541199 0.854390
40541202 0.088575
40541203 1.246935
40541204 0.085400
40541206 0.677129
40541207 -0.000000
40541211 0.363767
40541213 0.964771
40541214 -0.000000
40541218 0.220207
40541220 -0.000000
40541222 0.479282
40541224 0.559129
40541226 0.199245
40541228 0.066659
40541230 0.658616
40541231 0.037532
40541234 0.502536
40541236 0.260610
40541238 -0.000000
40541239 -0.000000
40541245 0.577391
40541246 0.645523
40541249 0.186292
40541250 0.235880
40541255 0.126553
40541256 -0.000000
40541257 0.543990
40541258 0.451374
40541259 0.822007
40541262 0.053935
40541271 -0.000000
40541272 0.086273
40541273 0.040523
40541274 -0.000000
40541276 0.260577
40541278 0.474783
40541281 0.593683
40541288 -0.000000
40541289 1.501357
40541290 0.141633
40541292 0.416818
40541293 0.088662
40541295 -0.000000
40541299 0.278109
40541300 0.040556
40541301 0.308157
40541302 1.418606
40541309 0.277308
40541310 0.062585
40541312 0.641913
40541313 0.034391
40541315 0.090167
40541317 0.189208
40541318 0.358789
40541319 0.255526
40541326 -0.000000
40541327 0.154154
40541328 0.135269
40541332 0.134839
40541333 0.181130
40541334 0.353653
40541337 0.322367
40541338 0.500453
40541339 0.755432
40541340 1.284546
40541341 0.055505
40541342 2.018162
40541343 0.059641
40541344 0.093053
40541345 0.519019
40541346 1.019181
40541347 0.834428
40541348 0.361103
40541349 0.874668
40541352 0.213669
40541353 0.055694
40541354 0.520881
40541357 -0.000000
40541358 0.185416
40541361 0.052716
40541362 0.118014
40541364 -0.000000
40541371 0.314161
40541372 0.435678
40541374 -0.000000
40541375 0.828654
40541376 0.122216
40541379 0.515068
40541381 0.343299
40541382 1.005660
40541384 0.077964
40541386 0.276898
40541387 0.144005
40541388 0.132635
40541390 0.074631
40541392 -0.000000
40541395 -0.000000
40541397 0.831878
40541399 0.171657
40541402 0.207749
40541403 0.172545
40541404 0.085084
40541405 0.332675
40541406 0.177420
40541411 0.093727
40541412 -0.000000
40541416 0.184469
40541417 0.254011
40541418 0.138744
40541421 0.185291
40541422 -0.000000
40541423 0.136984
40541424 0.475773
40541425 0.049835
40541429 0.073818
40541432 0.073929
40541433 0.598350
40541434 0.465798
40541435 0.549856
40541436 -0.000000
40541439 0.183418
40541440 0.432271
40541442 0.377983
40541443 0.424086
40541444 1.047309
40541450 0.484712
40541453 0.048425
40541454 1.963559
40541455 0.259288
40541458 0.478880
40541460 0.192625
40541461 0.742541
40541462 0.470349
40541463 0.343527
40541474 0.612185
40541476 0.585770
40541480 0.318579
40541483 0.082743
40541485 0.243905
40541486 0.211615
40541487 0.293386
40541489 0.384055
40541490 0.094751
40541491 1.292673
40541492 0.218861
40541494 0.137027
40541496 -0.000000
40541497 0.351796
40541498 0.062413
40541499 0.309810
40541502 0.297485
40541503 0.156847
40541504 -0.000000
40541505 0.077449
40541506 0.347032
40541507 0.106968
40541509 0.402014
40541510 0.110281
40541512 0.077561
40541513 0.071315
40541514 0.505799
40541515 0.723835
40541517 0.056786
40541518 0.470768
40541519 0.831345
40541520 0.381501
40541526 0.365818
40541529 0.262998
40541531 0.994800
40541535 0.174544
40541536 0.198306
40541541 0.973841
40541542 -0.000000
40541545 0.146054
40541546 0.977239
40541548 0.202970
40541553 0.712080
40541554 1.199160
40541557 0.235185
40541558 0.074494
40541563 -0.000000
40541564 0.046961
40541565 0.138650
40541566 0.149781
40541569 -0.000000
40541570 -0.000000
40541571 0.995877
40541572 0.241421
40541574 -0.000000
40541575 -0.000000
40541577 0.960809
40541578 1.474275
40541579 0.079128
40541580 0.017589
40541581 0.287238
40541582 -0.000000
40541583 0.141967
40541585 0.120845
40541586 1.292138
40541589 0.127545
40541592 0.405129
40541593 -0.000000
40541594 0.325466
40541597 0.794977
40541600 0.089912
40541601 0.048758
40541603 0.661959
40541605 0.330048
40541607 -0.000000
40541609 0.074460
40541610 -0.000000
40541611 0.515460
40541612 0.134693
40541614 0.139322
40541620 0.350859
40541621 0.468228
40541622 -0.000000
40541623 0.198158
40541624 0.132509
40541625 0.325999
40541626 0.193703
40541627 0.550352
40541629 0.418188
40541632 -0.000000
40541633 -0.000000
40541635 0.426494
40541636 0.427902
40541638 0.045506
40541646 -0.000000
40541647 0.186060
40541648 1.442810
40541649 0.330821
40541652 0.387333
40541653 0.481803
40541655 0.426952
40541656 0.958827
40541657 0.397223
40541658 0.055478
40541659 0.838462
40541664 -0.000000
40541665 0.144789
40541667 0.080966
40541670 0.114842
40541671 0.855377
40541673 1.047774
40541674 -0.000000
40541675 0.076231
40541676 0.118244
40541677 0.335179
40541678 0.672336
40541680 -0.000000
40541682 0.340684
40541683 0.093436
40541684 0.087835
40541685 0.259946
40541689 0.939600
40541691 0.328058
40541692 0.208170
40541695 0.348466
40541696 0.581848
40541697 -0.000000
40541698 0.139419
40541700 0.070672
40541701 -0.000000
40541702 0.082208
40541703 0.436572
40541704 -0.000000
40541705 0.160667
40541706 0.826655
40541707 0.051539
40541710 0.134692
40541711 -0.000000
40541712 0.134692
40541713 0.078755
40541716 0.325560
40541719 0.028819
40541720 0.064769
40541721 -0.000000
40541722 0.331078
40541723 -0.000000
40541724 0.169874
40541725 0.263311
40541726 1.206765
40541727 0.103173
40541728 0.226661
40541729 0.715320
40541731 0.084931
40541732 0.049703
40541733 0.155503
40541734 0.617475
40541737 0.107344
40541739 0.097334
40541742 0.200374
40541743 0.064760
40541744 0.237576
40541745 1.042250
40541748 1.459923
40541750 0.223679
40541752 -0.000000
40541753 0.350868
40541754 0.471175
40541755 0.319881
40541757 0.527966
40541760 0.284837
40541761 0.061804
40541762 0.137040
40541763 0.024931
40541764 0.284181
40541765 0.312105
40541766 0.200300
40541768 -0.000000
40541770 0.028413
40541773 0.148126
40541775 0.453513
40541776 0.040832
40541777 0.051197
40541778 0.154729
40541780 0.421947
40541782 0.206372
40541783 0.265891
40541784 0.029209
40541785 0.333637
40541787 0.950745
40541788 0.018879
40541789 0.033918
40541790 0.570956
40541793 0.266041
40541795 0.176265
40541799 -0.000000
40541800 -0.000000
40541802 0.203984
40541803 0.500254
40541804 0.176839
40541805 0.210545
40541806 0.069788
40541807 0.070482
40541809 -0.000000
40541810 0.331037
40541814 0.677343
40541815 0.551157
40541817 0.326648
40541818 0.068748
40541819 0.520675
40541820 0.100114
40541821 0.079096
40541822 0.176905
40541823 0.277946
40541825 -0.000000
40541827 0.619242
40541828 0.505685
40541830 0.658725
40541831 0.132725
40541832 0.128827
40541834 0.235821
40541836 0.306830
40541837 1.654002
40541838 1.426160
40541840 1.098217
40541841 0.080565
40541842 0.113970
40541843 0.398171
40541846 0.023019
40541851 0.353321
40541852 0.288700
40541853 0.994695
40541855 0.202887
40541856 0.318869
40541857 0.724822
40541860 -0.000000
40541861 0.774720
40541867 -0.000000
40541869 0.185609
40541870 0.784587
40541871 0.388450
40541872 0.074890
40541873 0.772403
40541875 0.394633
40541876 0.595251
40541880 0.604320
40541881 0.089838
40541883 0.213331
40541884 0.169454
40541885 0.351456
40541887 0.300691
40541888 0.604444
40541891 0.230729
40541892 0.776606
40541894 0.031310
40541895 0.058038
40541897 0.385822
40541898 0.865928
40541902 0.295169
40541903 0.093569
40541905 0.439763
40541906 0.381446
40541908 0.596306
40541909 0.644069
40541911 -0.000000
40541914 0.179455
40541915 -0.000000
40541920 0.257531
40541923 1.919294
40541924 0.101099
40541925 -0.000000
40541930 0.427701
40541931 0.818308
40541933 0.834170
40541936 0.432757
40541937 0.156498
40541938 -0.000000
40541939 0.294048
40541940 0.148864
40541943 0.070592
40541944 0.405513
40541945 0.600059
40541946 0.248789
40541950 0.148232
40541951 0.735828
40541955 0.211796
40541956 0.284632
40541957 -0.000000
40541960 0.372957
40541962 0.284893
40541963 0.717109
40541967 0.035752
40541968 0.398215
40541969 -0.000000
40541971 0.220076
40541974 0.381450
40541976 0.357977
40541979 -0.000000
40541982 0.323720
40541983 0.048433
40541984 0.113788
40541985 0.171769
40541987 0.606308
40541989 0.044259
40541990 -0.000000
40541991 0.698675
40541992 0.132872
40541994 0.323095
40541995 0.427067
40541996 0.167187
40541997 1.545880
40541998 0.491558
40542001 0.068617
40542004 -0.000000
40542005 1.064440
40542006 0.100664
40542007 0.196170
40542008 0.350878
40542010 0.048433
40542013 -0.000000
40542014 0.427081
40542019 0.064565
40542021 -0.000000
40542022 0.440984
40542024 -0.000000
40542029 0.324152
40542030 0.350268
40542031 0.666750
40542032 0.179937
40542034 0.079817
40542037 0.140863
40542042 0.174024
40542043 0.392896
40542046 0.125515
40542047 0.101088
40542051 -0.000000
40542052 0.025732
40542053 0.368828
40542065 0.032104
40542067 0.170503
40542069 0.157630
40542071 0.694389
40542072 0.185746
40542074 0.252967
40542077 0.330277
40542078 -0.000000
40542081 0.568395
40542082 -0.000000
40542087 0.335960
40542091 0.368608
40542092 0.103770
40542093 -0.000000
40542096 0.070376
40542097 0.272038
40542101 0.405467
40542102 0.146927
40542103 0.481382
40542104 0.047605
40542105 0.082910
40542108 0.118566
40542109 0.339322
40542110 0.293008
40542111 -0.000000
40542114 0.089898
40542115 0.031345
40542119 0.080317
40542121 0.384403
40542122 0.230775
40542123 0.867071
40542124 0.298592
40542125 0.470906
40542129 0.096081
40542131 0.615991
40542136 0.223726
40542139 -0.000000
40542140 0.743875
40542141 1.161968
40542147 0.060733
40542149 0.219879
40542151 0.992442
40542153 0.199568
40542156 0.327449
40542157 0.074112
40542158 1.679395
40542159 0.129545
40542160 -0.000000
40542161 0.123581
40542163 0.577129
40542166 0.051025
40542171 0.734338
40542172 0.284953
40542173 0.994501
40542175 0.297639
40542176 -0.000000
40542178 0.203586
40542179 0.141045
40542180 0.378944
40542182 0.492589
40542183 0.097573
40542186 0.387068
40542187 0.658411
40542189 0.301813
40542192 0.443544
40542194 0.107939
40542195 0.611397
40542198 0.947680
40542201 0.229618
40542202 0.269582
40542206 0.162597
40542207 0.361864
40542208 0.223741
40542209 0.136941
40542210 0.661617
40542212 -0.000000
40542213 0.172687
40542220 1.342312
40542221 0.039445
40542222 0.600402
40542229 1.031332
40542230 0.291733
40542231 0.107818
40542232 0.059010
40542233 0.060702
40542236 1.327846
40542237 -0.000000
40542239 0.571569
40542241 0.157481
40542242 0.051970
40542243 0.168170
40542244 0.122501
40542245 0.168694
40542246 0.173272
40542247 0.174898
40542248 0.448324
40542249 1.076663
40542253 -0.000000
40542255 0.491823
40542259 0.722240
40542260 0.113795
40542263 0.672485
40542266 -0.000000
40542267 0.098366
40542270 0.191766
40542271 -0.000000
40542272 0.069652
40542273 0.070376
40542274 1.676419
40542275 -0.000000
40542276 0.092664
40542278 0.335897
40542283 0.394866
40542286 -0.000000
40542287 0.288380
40542290 0.221375
40542292 0.141023
40542295 0.207819
40542296 0.202656
40542297 1.193464
40542298 0.216267
40542299 0.405316
40542301 0.211319
40542303 0.422417
40542304 0.734418
40542305 0.326442
40542306 0.190728
40542309 0.394154
40542314 0.494466
40542319 -0.000000
40542323 0.571727
40542324 0.046434
40542325 0.116603
40542326 0.218587
40542328 1.099602
40542329 0.257470
40542330 0.427598
40542332 0.249721
40542336 0.239266
40542337 0.295368
40542338 0.109516
40542339 0.439436
40542340 0.848250
40542341 0.359249
40542343 0.078176
40542344 0.041677
40542346 -0.000000
40542347 0.115708
40542348 1.226978
40542349 0.378962
40542355 0.272327
40542357 0.872512
40542358 0.323095
40542360 0.257857
40542361 0.042070
40542363 0.095245
40542364 0.466289
40542365 0.214723
40542367 -0.000000
40542369 0.200283
40542370 0.658183
40542372 0.040229
40542373 0.282350
40542375 0.066222
40542376 -0.000000
40542377 0.328553
40542378 -0.000000
40542380 0.416130
40542381 0.674717
40542382 -0.000000
40542387 1.032012
40542388 -0.000000
40542389 0.436649
40542393 0.141991
40542395 0.389338
40542396 0.339202
40542397 2.352385
40542400 0.278699
40542401 0.330203
40542402 -0.000000
40542405 0.347499
40542406 0.360944
40542409 0.060283
40542410 0.508988
40542412 0.393251
40542413 1.782573
40542415 0.934807
40542416 -0.000000
40542417 -0.000000
40542420 0.684813
40542421 1.953632
40542422 0.119167
40542425 -0.000000
40542426 0.264961
40542427 0.603002
40542428 0.058042
40542430 0.131640
40542432 0.333852
40542433 0.376521
40542434 0.702313
40542435 -0.000000
40542436 0.409996
40542438 0.194690
40542439 0.059543
40542440 0.020884
40542441 0.835267
40542443 0.217600
40542445 0.132853
40542447 0.075189
40542448 0.477680
40542449 0.366948
40542450 0.040758
40542453 0.264240
40542454 0.983641
40542455 0.277393
40542456 -0.000000
40542457 0.303655
40542458 0.269721
40542459 0.832029
40542462 0.144374
40542464 0.276204
40542466 -0.000000
40542467 0.127519
40542468 -0.000000
40542469 1.949567
40542470 0.453062
40542471 0.084498
40542474 0.047254
40542476 0.346015
40542479 0.103480
40542486 0.473486
40542487 0.242041
40542488 0.190722
40542490 0.063483
40542491 0.534283
40542494 1.189545
40542495 0.377005
40542496 0.034202
40542497 0.175369
40542501 -0.000000
40542503 0.205946
40542507 0.083329
40542508 0.071453
40542510 0.075688
40542511 0.174609
40542513 0.179213
40542515 0.797560
40542516 0.070762
40542520 0.711059
40542521 0.288003
40542522 0.325364
40542523 0.540915
40542525 0.508926
40542526 0.232716
40542527 0.381887
40542528 0.275988
40542529 0.645448
40542530 -0.000000
40542531 0.295343
40542533 0.940266
40542535 1.009752
40542536 0.239185
40542538 0.268691
40542539 0.078271
40542543 0.049847
40542545 0.069028
40542547 0.502631
40542548 0.123012
40542549 1.012603
40542550 -0.000000
40542551 -0.000000
40542552 0.192239
40542553 0.088378
40542554 0.146029
40542558 0.622704
40542560 0.127403
40542561 0.074852
40542562 0.062360
40542565 0.070759
40542567 0.363990
40542568 0.336286
40542570 0.070941
40542571 1.040833
40542572 -0.000000
40542573 0.866567
40542574 0.137235
40542575 0.068387
40542576 0.114561
40542578 0.504241
40542580 0.053705
40542582 0.147084
40542583 0.022072
variableStep chrom=chr19
49988810 -0.000000
49988811 -0.000000
49988815 0.091183
49988817 -0.000000
49988818 -0.000000
49988819 -0.000000
49988821 0.453211
49988824 0.125673
49988825 0.175518
49988826 0.076727
49988827 0.159530
49988830 0.140301
49988832 -0.000000
49988833 -0.000000
49988834 -0.000000
49988835 -0.000000
49988836 -0.000000
49988837 -0.000000
49988842 -0.000000
49988844 0.062035
49988846 -0.000000
49988848 -0.000000
49988849 0.051520
49988851 -0.000000
49988853 0.357741
49988855 -0.000000
49988856 -0.000000
49988857 -0.000000
49988859 0.322550
49988860 0.038761
49988862 -0.000000
49988863 -0.000000
49988864 -0.000000
49988865 -0.000000
49988867 -0.000000
49988869 -0.000000
49988870 -0.000000
49988871 -0.000000
49988873 0.229136
49988874 0.240682
49988877 0.291624
49988879 -0.000000
49988880 -0.000000
49988883 -0.000000
49988884 -0.000000
49988887 -0.000000
49988888 -0.000000
49988889 -0.000000
49988891 0.096275
49988893 -0.000000
49988894 -0.000000
49988895 -0.000000
49988896 -0.000000
49988897 -0.000000
49988899 0.105713
49988900 0.041289
49988901 -0.000000
49988905 -0.000000
49988907 0.304549
49988908 0.075966
49988909 0.353677
49988911 -0.000000
49988915 0.246663
49988916 1.047883
49988921 -0.000000
49988922 1.225947
49988924 -0.000000
49988927 -0.000000
49988932 0.109243
49988933 -0.000000
49988935 0.053741
49988937 -0.000000
49988938 -0.000000
49988939 -0.000000
49988941 0.179547
49988943 -0.000000
49988944 -0.000000
49988945 -0.000000
49988950 -0.000000
49988951 -0.000000
49988952 -0.000000
49988953 -0.000000
49988955 0.097640
49988958 0.030450
49988959 0.093789
49988960 0.031957
49988961 0.068725
49988964 0.427236
49988965 0.322550
49988966 0.285028
49988968 0.109243
49988969 -0.000000
49988970 -0.000000
49988971 -0.000000
49988972 -0.000000
49988973 -0.000000
49988974 -0.000000
49988975 -0.000000
49988978 -0.000000
49988980 0.104329
49988982 -0.000000
49988984 0.062035
49988985 0.231962
49988987 -0.000000
49988989 0.304549
49988991 -0.000000
49988992 -0.000000
49988993 -0.000000
49988995 0.223206
49988996 0.195121
49988998 -0.000000
49988999 -0.000000
49989000 -0.000000
49989001 -0.000000
49989003 0.145829
49989005 -0.000000
49989006 -0.000000
49989008 0.070192
49989009 0.143866
49989010 0.078381
49989013 0.266228
49989015 -0.000000
49989016 -0.000000
49989019 -0.000000
49989021 -0.000000
49989023 -0.000000
49989024 -0.000000
49989025 0.109243
49989027 -0.000000
49989029 -0.000000
49989030 -0.000000
49989031 -0.000000
49989032 -0.000000
49989033 0.109243
49989035 0.100170
49989036 0.592543
49989038 -0.000000
49989041 -0.000000
49989043 0.302605
49989044 -0.000000
49989045 0.126946
49989047 -0.000000
49989051 0.047124
49989052 0.170042
49989057 0.353772
49989058 -0.000000
49989060 -0.000000
49989063 -0.000000
49989068 -0.000000
49989069 -0.000000
49989071 0.148615
49989072 0.296228
49989073 0.476819
49989074 0.396446
49989075 0.256529
49989076 0.944571
49989081 0.044485
49989082 1.213587
49989083 0.216103
49989084 0.035297
49989085 0.893703
49989089 -0.000000
49989090 -0.000000
49989091 -0.000000
49989092 -0.000000
49989095 1.084902
49989099 1.239665
49989101 0.392327
49989106 0.034722
49989107 0.189275
49989108 0.253236
49989109 0.103654
49989110 0.390363
49989111 1.072873
49989113 0.376558
49989114 -0.000000
49989117 0.616329
49989120 0.338713
49989124 0.083136
49989125 -0.000000
49989126 0.728713
49989128 -0.000000
49989135 0.045481
49989138 0.044048
49989139 0.339442
49989143 0.403035
49989144 0.057775
49989147 0.237362
49989149 0.054261
49989150 0.528653
49989151 0.030931
49989152 0.135747
49989155 0.798937
49989156 -0.000000
49989157 0.333149
49989159 -0.000000
49989162 0.595030
49989163 1.473930
49989164 0.276236
49989166 0.128243
49989167 0.079399
49989172 -0.000000
49989173 0.147821
49989175 0.123416
49989176 -0.000000
49989180 -0.000000
49989182 0.293928
49989183 0.144218
49989186 0.382650
49989187 -0.000000
49989188 0.727055
49989190 0.455746
49989191 0.083930
49989193 0.141629
49989195 0.193228
49989196 -0.000000
49989198 0.315097
49989201 0.566996
49989202 0.021134
49989203 0.203836
49989204 0.585413
49989205 1.633097
49989206 0.064738
49989207 0.161213
49989208 0.382598
49989209 0.618749
49989210 0.342684
49989211 0.675134
49989212 0.586581
49989213 0.194466
49989214 0.087164
49989215 0.191732
49989216 1.060360
49989217 0.233872
49989219 0.078901
49989222 0.180497
49989223 0.050831
49989224 0.074404
49989226 -0.000000
49989227 0.899659
49989228 0.173340
49989230 0.255754
49989231 0.277975
49989234 0.302704
49989239 0.597184
49989242 -0.000000
49989243 1.335467
49989244 0.280401
49989247 0.164979
49989248 0.061040
49989252 -0.000000
49989253 0.308088
49989256 1.048385
49989259 0.305595
49989260 0.367314
49989261 0.105802
49989264 0.527914
49989265 0.018811
49989266 0.156119
49989270 -0.000000
49989271 0.042884
49989272 0.181622
49989273 0.189036
49989274 -0.000000
49989275 0.434838
49989276 0.521193
49989277 -0.000000
49989281 -0.000000
49989283 0.319731
49989284 0.105800
49989285 -0.000000
49989292 0.092790
49989293 0.037688
49989294 0.171193
49989295 0.434056
49989296 -0.000000
49989297 0.185904
49989298 0.312810
49989299 0.119175
49989301 0.276472
49989304 0.128457
49989306 0.072020
49989308 1.845295
49989310 0.856234
49989311 0.601109
49989312 1.461678
49989313 0.533006
49989314 0.403741
49989321 1.093823
49989323 0.105343
49989324 0.248283
49989326 0.907089
49989327 0.164807
49989332 0.060942
49989333 0.497490
49989334 0.329642
49989335 0.322142
49989336 0.355702
49989337 0.500805
49989338 0.312462
49989340 0.056801
49989342 0.273687
49989344 0.053937
49989346 0.056662
49989347 1.112001
49989348 0.130320
49989349 0.331797
49989351 0.603253
49989353 0.244381
49989355 -0.000000
49989356 0.814981
49989357 0.210066
49989358 0.457962
49989359 0.714211
49989360 0.515779
49989361 0.382594
49989362 0.098427
49989363 0.759908
49989365 2.276303
49989366 0.290486
49989368 2.062311
49989369 -0.000000
49989370 -0.000000
49989371 0.274848
49989372 0.090234
49989373 0.513136
49989374 0.841788
49989377 0.581315
49989378 0.185097
49989379 0.219741
49989380 -0.000000
49989381 0.375258
49989382 -0.000000
49989383 0.137359
49989384 0.363284
49989385 0.275695
49989387 0.472412
49989388 0.790112
49989389 0.311476
49989392 0.790918
49989393 0.112539
49989394 0.050322
49989395 0.470113
49989398 0.212040
49989402 -0.000000
49989404 -0.000000
49989405 -0.000000
49989406 0.623787
49989408 0.685170
49989409 0.775520
49989411 0.237669
49989415 0.764883
49989417 0.385290
49989419 0.273832
49989420 0.060878
49989421 0.216088
49989424 0.497146
49989425 0.341428
49989428 0.844522
49989429 0.847254
49989431 0.071570
49989433 0.294087
49989434 0.038681
49989435 0.119197
49989441 0.304946
49989442 0.131424
49989443 0.104821
49989445 0.388156
49989446 0.536128
49989447 0.114901
49989448 1.136431
49989451 0.068920
49989452 0.397360
49989453 -0.000000
49989454 1.297486
49989458 1.331217
49989459 0.070498
49989460 0.808546
49989462 -0.000000
49989470 0.027815
49989471 -0.000000
49989473 1.141705
49989476 0.199034
49989477 0.921086
49989478 0.049391
49989479 0.282624
49989480 0.365125
49989481 0.376310
49989482 -0.000000
49989483 1.300333
49989486 0.382186
49989488 -0.000000
49989490 0.074513
49989491 -0.000000
49989492 0.404449
49989494 0.273736
49989496 0.105442
49989498 0.381890
49989499 0.526796
49989501 0.298761
49989502 0.063130
49989505 0.060248
49989506 -0.000000
49989510 0.102385
49989511 0.195559
49989514 0.440000
49989515 1.446151
49989520 0.529081
49989521 0.695767
49989524 -0.000000
49989525 0.119000
49989526 1.046494
49989529 0.652324
49989531 0.186755
49989532 0.304848
49989533 0.358239
49989535 0.358603
49989537 0.457136
49989538 0.217505
49989539 0.459785
49989541 1.082941
49989542 0.563528
49989543 0.299156
49989545 0.760734
49989546 0.305306
49989547 0.424474
49989549 0.105285
49989551 0.634274
49989552 0.083822
49989553 0.841102
49989554 0.235666
49989556 -0.000000
49989557 2.358797
49989559 0.393686
49989563 0.599810
49989568 0.696734
49989572 -0.000000
49989573 -0.000000
49989574 0.187497
49989577 0.088458
49989578 2.060307
49989580 0.068849
49989588 0.370828
49989589 0.065621
49989590 0.562351
49989591 0.175242
49989592 -0.000000
49989594 0.125728
49989595 0.269733
49989596 0.104713
49989598 0.261845
49989599 0.200228
49989600 0.276330
49989601 0.102447
49989602 -0.000000
49989604 0.477703
49989605 0.057956
49989606 0.088535
49989608 0.611094
49989609 -0.000000
49989610 -0.000000
49989612 -0.000000
49989613 -0.000000
49989615 -0.000000
49989617 0.438442
49989621 0.088110
49989623 0.247459
49989624 0.188253
49989627 0.146279
49989631 -0.000000
49989633 0.087519
49989634 0.364780
49989635 0.411834
49989637 0.441660
49989638 0.309974
49989640 0.077121
49989641 0.426488
49989643 0.364083
49989644 -0.000000
49989646 0.408995
49989647 0.466499
49989649 0.374377
49989651 0.094227
49989652 0.161495
49989653 0.484172
49989655 0.223391
49989657 -0.000000
49989659 0.797320
49989660 0.288281
49989662 0.382952
49989663 -0.000000
49989667 0.165797
49989668 0.343481
49989669 0.291110
49989671 0.094234
49989672 0.435790
49989674 0.198693
49989675 0.260197
49989676 0.193662
49989677 0.386971
49989678 0.254088
49989679 0.781709
49989681 -0.000000
49989683 1.225020
49989687 0.737161
49989688 0.339712
49989691 0.410294
49989692 0.094266
49989693 0.607810
49989694 0.112271
49989695 0.090765
49989696 0.802982
49989699 0.588262
49989700 0.351213
49989701 -0.000000
49989702 0.078874
49989703 0.154519
49989705 0.116153
49989706 1.194822
49989708 0.498152
49989711 -0.000000
49989712 0.112420
49989714 0.082814
49989715 0.181351
49989717 0.104335
49989718 0.052265
49989723 0.624612
49989724 1.053313
49989725 -0.000000
49989729 0.260114
49989733 -0.000000
49989734 0.204311
49989736 0.207879
49989739 0.136490
49989743 0.051686
49989744 0.075330
49989745 0.060511
49989746 -0.000000
49989749 0.168556
49989750 0.070062
49989751 0.101901
49989754 0.055718
49989755 0.296555
49989756 0.427824
49989757 -0.000000
49989760 0.126956
49989765 1.009255
49989766 0.335546
49989767 0.178832
49989768 0.271195
49989769 0.198706
49989772 0.076992
49989774 0.470783
49989775 0.039408
49989778 0.298980
49989779 0.254214
49989781 0.060842
49989782 0.269231
49989785 0.383183
49989786 0.223548
49989787 0.855764
49989788 0.212861
49989789 0.745491
49989790 0.076556
49989791 0.152278
49989794 1.182300
49989795 0.247539
49989796 0.386633
49989797 0.196725
49989798 0.215756
49989799 0.079008
49989801 0.154518
49989802 0.327706
49989803 0.259466
49989804 0.179172
49989805 0.178921
49989807 0.088237
49989808 0.136467
49989809 0.132858
49989811 0.080999
49989813 0.086960
49989814 0.205403
49989817 0.285228
49989821 0.627737
49989825 0.522960
49989828 0.606461
49989831 0.067642
49989834 -0.000000
49989835 -0.000000
49989837 -0.000000
49989839 0.349197
49989840 0.048954
49989842 0.307361
49989843 0.851167
49989845 0.846433
49989846 0.242738
49989847 -0.000000
49989848 1.202004
49989849 -0.000000
49989850 -0.000000
49989851 0.073632
49989854 0.327143
49989855 -0.000000
49989856 0.327233
49989857 -0.000000
49989858 0.492712
49989859 0.060953
49989860 1.411549
49989864 1.558940
49989865 0.058496
49989866 0.274272
49989868 -0.000000
49989869 0.081031
49989872 0.276917
49989873 -0.000000
49989874 0.067641
49989875 0.075211
49989876 0.426799
49989878 0.071510
49989879 0.086561
49989881 -0.000000
49989883 0.106086
49989885 0.447484
49989886 0.486663
49989887 0.466087
49989890 0.024343
49989891 0.021064
49989892 0.101817
49989893 0.502541
49989895 0.255910
49989897 0.262246
49989900 0.114432
49989902 0.311000
49989903 0.736244
49989905 0.204567
49989906 1.548379
49989907 0.637524
49989908 0.273444
49989909 0.791074
49989912 0.776182
49989913 0.106102
49989914 0.136382
49989915 0.123829
49989916 -0.000000
49989918 1.101582
49989919 0.226625
49989920 0.210962
49989921 0.285664
49989922 0.102079
49989923 0.213187
49989925 0.131581
49989926 0.290655
49989927 -0.000000
49989928 -0.000000
49989929 0.107238
49989933 -0.000000
49989934 -0.000000
49989936 0.466209
49989939 0.300769
49989940 0.208647
49989942 0.940926
49989944 0.262336
49989949 0.414879
49989951 0.518700
49989953 0.247914
49989954 -0.000000
49989957 -0.000000
49989959 0.340713
49989961 0.141999
49989962 0.147099
49989963 0.446638
49989964 0.247957
49989966 0.213697
49989969 0.834799
49989970 0.020137
49989971 0.433247
49989972 0.293147
49989973 0.104944
49989975 0.356498
49989977 0.220905
49989978 0.131251
49989981 0.302472
49989982 0.619737
49989983 0.141985
49989984 0.941027
49989986 0.768354
49989987 0.231121
49989988 0.423322
49989990 0.262303
49989991 0.178505
49989992 0.350282
49989993 0.264437
49989995 0.646555
49989996 0.376192
49989997 0.180864
49989998 0.190925
49989999 0.248476
49990000 0.120115
49990001 0.077134
49990003 0.224097
49990006 0.269102
49990007 0.136988
49990008 1.136399
49990009 0.091936
49990012 0.298736
49990013 0.136785
49990016 0.184769
49990017 0.688416
49990018 0.346130
49990022 0.587683
49990023 0.180778
49990026 0.327206
49990027 0.205878
49990030 0.016418
49990031 0.512314
49990033 0.114440
49990035 0.678634
49990036 0.374328
49990037 -0.000000
49990039 0.401888
49990040 -0.000000
49990042 0.278849
49990043 0.163590
49990046 0.568435
49990047 1.478190
49990048 0.525415
49990050 0.071540
49990052 0.271523
49990053 0.785588
49990054 0.487046
49990055 0.831887
49990057 -0.000000
49990058 1.218858
49990059 0.145524
49990060 -0.000000
49990061 0.075176
49990062 -0.000000
49990064 0.340395
49990065 0.246440
49990067 -0.000000
49990071 0.192169
49990074 0.647850
49990075 0.457101
49990076 0.392892
49990078 0.820712
49990080 0.855895
49990082 0.305726
49990084 0.413574
49990085 -0.000000
49990090 -0.000000
49990091 0.550734
49990092 0.624173
49990093 0.209717
49990095 0.103280
49990096 0.101880
49990098 0.836912
49990099 0.805198
49990101 0.117866
49990102 -0.000000
49990103 0.361184
49990104 -0.000000
49990106 1.201972
49990107 -0.000000
49990109 0.074166
49990110 0.048488
49990112 -0.000000
49990113 0.158214
49990114 0.619988
49990117 0.298256
49990118 -0.000000
49990121 -0.000000
49990122 -0.000000
49990123 0.136029
49990125 0.707811
49990126 1.169722
49990127 0.155473
49990129 0.119076
49990130 0.135961
49990131 -0.000000
49990133 0.300182
49990134 1.463567
49990139 0.300823
49990141 -0.000000
49990144 0.090569
49990146 -0.000000
49990147 0.320626
49990148 0.289042
49990150 0.250953
49990154 0.192403
49990155 0.340771
49990156 0.993462
49990158 0.351270
49990159 0.390574
49990160 0.097831
49990161 -0.000000
49990162 -0.000000
49990164 0.193860
49990166 -0.000000
49990167 -0.000000
49990168 -0.000000
49990171 -0.000000
49990172 0.118017
49990173 0.337383
49990174 0.286179
49990175 -0.000000
49990176 0.135442
49990178 -0.000000
49990181 0.486630
49990182 1.176579
49990184 0.078512
49990185 0.547002
49990187 0.084260
49990188 -0.000000
49990190 0.119504
49990191 0.283161
49990192 0.871851
49990193 -0.000000
49990195 -0.000000
49990196 0.135442
49990198 0.119076
49990199 0.447632
49990200 -0.000000
49990202 0.258799
49990204 -0.000000
49990206 0.188559
49990207 0.114375
49990209 0.119770
49990211 0.079161
49990213 0.084353
49990219 1.166241
49990221 -0.000000
49990222 0.251339
49990224 -0.000000
49990225 0.190249
49990226 0.437030
49990227 0.512263
49990228 0.310818
49990229 0.701308
49990230 0.144461
49990233 0.346125
49990234 0.129707
49990235 -0.000000
49990236 0.541428
49990238 -0.000000
49990239 0.206095
49990241 0.581748
49990245 0.096942
49990248 0.232687
49990249 -0.000000
49990250 0.613771
49990270 -0.000000
49990272 0.279910
49990274 -0.000000
49990276 0.204249
49990277 0.190836
49990282 -0.000000
49990285 -0.000000
49990291 -0.000000
49990292 0.128227
49990293 0.140116
49990294 0.175681
49990298 0.340849
49990300 -0.000000
49990301 -0.000000
49990303 0.429649
49990304 0.147381
49990306 0.442224
49990309 0.078503
49990310 1.164895
49990312 0.050871
49990313 -0.000000
49990314 -0.000000
49990315 0.077449
49990316 -0.000000
49990318 -0.000000
49990320 -0.000000
49990321 0.134385
49990322 0.468537
49990325 0.314996
49990326 0.068382
49990327 0.370238
49990328 2.512177
49990329 -0.000000
49990330 0.763180
49990332 0.955844
49990333 0.093607
49990334 0.312306
49990335 0.834748
49990336 1.115214
49990338 0.043814
49990339 0.351377
49990341 -0.000000
49990342 0.222129
49990344 0.198012
49990345 0.129532
49990346 0.431485
49990347 0.447241
49990348 0.138612
49990351 0.138615
49990352 0.260483
49990353 0.071065
49990354 0.407343
49990356 -0.000000
49990360 0.359476
49990363 0.115309
49990364 0.163480
49990366 0.222082
49990370 0.424422
49990372 -0.000000
49990375 0.666993
49990376 0.769690
49990377 0.126234
49990381 0.100787
49990385 0.163506
49990386 0.074059
49990387 0.383309
49990389 -0.000000
49990394 -0.000000
49990395 0.171790
49990398 0.053139
49990403 0.156157
49990406 -0.000000
49990407 0.535329
49990408 0.406323
49990410 -0.000000
49990411 0.769729
49990412 0.205965
49990415 0.407340
49990416 0.383263
49990417 0.425245
49990421 0.055220
49990422 0.899001
49990423 0.815666
49990426 0.334467
49990427 1.337138
49990428 0.511082
49990431 0.812085
49990432 0.572099
49990434 0.383280
49990435 0.114005
49990437 -0.000000
49990438 -0.000000
49990440 0.479545
49990442 0.604533
49990443 0.674846
49990448 0.469901
49990449 0.448789
49990450 0.095971
49990451 0.209768
49990452 0.218360
49990453 0.396064
49990456 0.378410
49990457 0.351295
49990459 -0.000000
49990460 0.097052
49990462 0.469761
49990465 0.085725
49990466 0.257703
49990468 -0.000000
49990469 0.535355
49990471 0.213489
49990473 1.471017
49990474 1.367884
49990475 0.392866
49990476 0.761115
49990477 0.473420
49990478 0.041772
49990484 0.082679
49990485 0.093578
49990487 0.174579
49990490 0.461655
49990492 0.493316
49990493 1.256069
49990494 0.129517
49990495 0.185261
49990497 -0.000000
49990498 0.557162
49990499 -0.000000
49990503 0.100783
49990505 -0.000000
49990506 0.042579
49990507 0.683710
49990508 0.222915
49990510 0.236476
49990512 -0.000000
49990515 0.115257
49990516 0.811949
49990518 0.233542
49990519 0.258947
49990520 0.051298
49990521 0.071501
49990522 0.116577
49990523 0.245904
49990526 0.461649
49990529 0.916470
49990533 0.693813
49990534 0.578388
49990535 0.088134
49990536 0.082696
49990539 0.591495
49990540 0.154226
49990544 0.392405
49990545 -0.000000
49990550 0.667325
49990553 0.126240
49990554 -0.000000
49990557 0.554704
49990558 0.734619
49990559 -0.000000
49990566 0.076381
49990567 -0.000000
49990570 0.514773
49990571 0.065993
49990572 0.209256
49990575 0.317226
49990576 0.422504
49990579 0.072584
49990581 0.118822
49990582 0.080246
49990583 0.115090
49990584 0.214036
49990585 0.591023
49990587 0.243538
49990588 0.441315
49990589 0.246621
49990590 0.822964
49990595 0.250956
49990597 -0.000000
49990600 0.337757
49990602 0.052767
49990603 0.381816
49990604 -0.000000
49990606 0.306292
49990608 0.156956
49990609 0.097045
49990612 -0.000000
49990614 0.133492
49990619 0.133501
49990620 1.278540
49990621 -0.000000
49990623 0.800989
49990626 0.091037
49990630 0.225465
49990633 1.556947
49990634 0.234064
49990635 0.311255
49990636 -0.000000
49990641 0.698200
49990642 0.491701
49990643 -0.000000
49990649 0.246431
49990651 0.104667
49990652 0.134560
49990653 0.092968
49990654 0.199152
49990655 0.095291
49990658 1.505102
49990660 0.118822
49990661 -0.000000
49990666 -0.000000
49990670 0.351354
49990672 0.172635
49990674 0.553711
49990678 -0.000000
49990679 -0.000000
49990680 0.285030
49990681 -0.000000
49990683 0.085806
49990684 0.097063
49990686 0.451650
49990688 -0.000000
49990690 0.086233
49990691 0.085858
49990692 -0.000000
49990693 -0.000000
49990694 0.511843
49990695 0.570623
49990699 0.351387
49990700 -0.000000
49990702 -0.000000
49990703 0.446405
49990705 0.829868
49990707 0.272168
49990708 -0.000000
49990712 -0.000000
49990713 -0.000000
49990715 0.193401
49990716 0.118614
49990717 1.097305
49990718 0.461084
49990719 0.518758
49990720 0.820933
49990721 0.531431
49990722 -0.000000
49990724 -0.000000
49990725 -0.000000
49990728 0.818502
49990729 0.428443
49990730 0.200302
49990731 0.073962
49990732 -0.000000
49990733 0.448478
49990734 0.981572
49990736 -0.000000
49990737 0.512360
49990738 -0.000000
49990739 0.133787
49990740 0.784586
49990742 -0.000000
49990743 0.354174
49990744 0.749577
49990745 -0.000000
49990757 0.106983
49990758 1.104734
49990759 0.133501
49990763 0.324876
49990764 0.074492
49990765 0.053941
49990767 -0.000000
49990769 -0.000000
49990771 1.621919
49990774 0.222715
49990775 0.061943
49990776 0.207952
49990777 0.649385
49990782 -0.000000
49990783 1.042203
49990784 0.459822
49990785 0.689269
49990786 0.681511
49990788 0.282384
49990791 0.251720
49990792 -0.000000
49990798 0.868752
49990800 0.206212
49990805 0.448075
49990810 0.304341
49990813 0.396710
49990814 0.287107
49990815 0.043916
49990816 0.309161
49990819 -0.000000
49990822 0.096834
49990823 0.648464
49990824 0.726942
49990825 0.148889
49990828 0.098324
49990829 0.802521
49990830 0.555831
49990832 0.177723
49990833 0.608033
49990834 0.032553
49990835 0.211565
49990836 0.700916
49990839 1.845683
49990840 0.736555
49990841 0.340143
49990842 0.769078
49990843 0.304594
49990845 0.298673
49990846 0.789578
49990847 1.229408
49990851 -0.000000
49990854 0.607603
49990855 -0.000000
49990856 0.590806
49990858 -0.000000
49990859 0.128990
49990860 0.179000
49990861 0.181244
49990862 0.196130
49990863 0.562776
49990864 0.340007
49990865 0.363612
49990866 0.051566
49990867 0.523148
49990868 -0.000000
49990869 0.069524
49990870 1.176432
49990872 0.331330
49990873 0.871691
49990876 0.350182
49990878 0.104458
49990881 -0.000000
49990883 0.085876
49990884 0.534083
49990885 0.102581
49990886 0.182280
49990889 1.126163
49990892 0.137672
49990893 0.206119
49990894 0.073440
49990895 0.750318
49990900 -0.000000
49990901 0.073434
49990906 0.727297
49990907 0.109018
49990909 0.065638
49990910 0.581218
49990911 0.081745
49990917 0.207163
49990918 -0.000000
49990920 0.324488
49990922 0.953798
49990923 -0.000000
49990924 0.232793
49990927 -0.000000
49990930 0.304083
49990931 0.163473
49990932 0.118290
49990933 0.206936
49990934 0.073454
49990936 0.255141
49990938 0.270859
49990939 1.044892
49990942 0.485944
49990943 0.230947
49990944 0.515851
49990946 0.070399
49990947 -0.000000
49990949 0.090515
49990950 0.163397
49990952 0.242147
49990954 0.421689
49990955 0.432023
49990956 0.912258
49990959 0.257061
49990960 0.326565
49990961 -0.000000
49990963 1.266177
49990968 -0.000000
49990969 0.673219
49990970 1.402600
49990971 0.061108
49990972 1.297394
49990973 0.900648
49990974 0.527734
49990977 1.622433
49990978 0.522540
49990979 0.446132
49990986 2.270938
49990987 0.171094
49990988 0.414370
49990992 1.126383
49990993 0.434000
49990994 1.453965
49990996 0.557529
49990997 -0.000000
49990999 0.177144
49991003 0.885860
49991004 -0.000000
49991008 0.034274
49991011 0.198042
49991012 0.134779
49991013 0.080794
49991016 0.036820
49991017 0.231855
49991018 1.295228
49991021 0.362333
49991022 -0.000000
49991023 0.258672
49991024 0.181615
49991026 0.288691
49991027 0.092704
49991028 1.027649
49991029 0.698413
49991030 0.373577
49991032 1.576018
49991033 0.057322
49991034 0.248748
49991037 0.694515
49991038 -0.000000
49991039 0.550471
49991040 0.464679
49991041 0.377646
49991042 0.667577
49991043 0.390560
49991045 0.092501
49991046 0.333585
49991050 0.067789
49991051 1.213841
49991052 0.959897
49991053 1.307800
49991054 1.419200
49991058 0.517283
49991062 0.067985
49991064 0.325129
49991065 1.041012
49991066 1.059229
49991067 0.301336
49991068 0.116688
49991069 0.036798
49991070 0.919367
49991072 0.102897
49991073 0.457242
49991075 1.492588
49991076 1.358689
49991078 0.681884
49991079 -0.000000
49991080 0.231832
49991082 0.094654
49991084 1.428092
49991086 0.417914
49991090 0.139817
49991095 0.052915
49991099 -0.000000
49991100 0.348728
49991101 0.929710
49991102 0.077901
49991103 0.172418
49991104 0.088675
49991105 0.964539
49991106 -0.000000
49991107 -0.000000
49991109 1.297539
49991110 0.112619
49991111 0.212810
49991114 0.483401
49991115 0.427519
49991116 0.295475
49991117 0.236498
49991120 0.169670
49991123 0.502626
49991124 0.180867
49991125 0.319816
49991127 0.817511
49991128 0.569529
49991129 -0.000000
49991130 0.433392
49991132 0.327361
49991137 0.812299
49991138 -0.000000
49991139 0.440433
49991142 0.177696
49991143 0.819359
49991147 0.528457
49991148 0.320444
49991149 0.544968
49991153 0.277359
49991155 0.091164
49991157 -0.000000
49991158 0.117704
49991160 0.450616
49991161 0.027487
49991162 0.205746
49991165 0.548060
49991166 0.747413
49991169 -0.000000
49991170 -0.000000
49991171 0.596783
49991173 -0.000000
49991174 0.037583
49991176 0.546440
49991177 0.146212
49991179 -0.000000
49991180 0.077303
49991183 0.074777
49991186 0.610450
49991187 -0.000000
49991190 0.373119
49991191 -0.000000
49991192 0.057945
49991193 0.146135
49991195 -0.000000
49991196 0.417534
49991197 0.169386
49991199 0.067536
49991200 0.233800
49991201 0.264464
49991204 0.090169
49991205 0.406498
49991206 0.082768
49991208 0.083146
49991209 -0.000000
49991210 0.069672
49991212 0.125223
49991214 -0.000000
49991216 0.698379
49991217 0.064616
49991219 0.789730
49991221 -0.000000
49991222 -0.000000
49991224 0.322638
49991225 -0.000000
49991226 0.981309
49991227 1.167375
49991234 0.566779
49991235 -0.000000
49991236 -0.000000
49991237 0.403025
49991239 0.173894
49991242 -0.000000
49991245 0.302986
49991246 0.355414
49991247 1.091376
49991248 0.229086
49991249 0.040343
49991256 0.852924
49991257 0.033066
49991258 -0.000000
49991259 0.146807
49991264 0.690465
49991266 0.077309
49991268 0.692871
49991269 0.610170
49991272 0.077934
49991274 -0.000000
49991275 0.375958
49991276 0.330018
49991278 0.610869
49991279 -0.000000
49991280 0.078554
49991283 -0.000000
49991286 0.049445
49991287 0.438988
49991288 0.694767
49991289 0.241726
49991290 0.035901
49991292 0.188396
49991294 0.385673
49991295 0.066591
49991297 0.274200
49991298 -0.000000
49991299 0.128970
49991301 -0.000000
49991303 0.107202
49991305 0.522414
49991306 0.421407
49991307 0.291214
49991310 0.160264
49991311 0.026787
49991312 0.126929
49991313 0.070821
49991314 1.048228
49991318 0.929538
49991319 0.405536
49991320 1.236684
49991321 1.566200
49991324 0.075538
49991325 0.800776
49991326 0.101612
49991329 0.444026
49991330 0.560646
49991332 0.114131
49991339 -0.000000
49991340 0.088303
49991342 0.131833
49991345 0.325592
49991346 1.026203
49991347 0.416209
49991349 1.058957
49991351 0.345488
49991352 0.582641
49991353 0.341720
49991359 -0.000000
49991360 0.217643
49991361 -0.000000
49991362 0.578672
49991366 0.497905
49991368 0.571587
49991370 0.165165
49991372 0.065224
49991373 0.107564
49991374 -0.000000
49991376 0.136625
49991377 0.206344
49991378 0.246048
49991379 0.551664
49991380 0.159151
49991384 0.344553
49991386 0.223402
49991387 0.259530
49991388 0.065216
49991390 0.530982
49991392 -0.000000
49991393 0.338099
49991394 0.046441
49991395 -0.000000
49991396 0.467683
49991397 0.356071
49991399 0.495460
49991401 -0.000000
49991402 0.112959
49991403 0.286141
49991404 0.795588
49991406 0.397297
49991410 0.713021
49991411 0.102910
49991412 0.460199
49991413 0.299988
49991414 0.568330
49991415 0.060732
49991419 -0.000000
49991420 -0.000000
49991421 0.179713
49991422 0.115213
49991423 0.340886
49991425 -0.000000
49991427 0.281097
49991428 0.381512
49991429 0.507333
49991430 -0.000000
49991432 0.098489
49991435 0.325052
49991437 0.199956
49991439 0.530849
49991443 0.102933
49991444 0.060733
49991445 0.408390
49991449 -0.000000
49991450 1.090036
49991451 -0.000000
49991453 0.421953
49991454 0.203802
49991455 0.736564
49991458 0.312043
49991459 -0.000000
49991461 0.551795
49991462 0.437771
49991465 0.096491
49991466 0.451316
49991467 0.058275
49991468 0.425021
49991469 0.325011
49991472 0.454566
49991475 0.052191
49991476 0.207868
49991477 0.300714
49991479 0.293892
49991480 0.122855
49991481 0.278158
49991482 0.082555
49991484 0.206139
49991486 0.199910
49991489 0.497414
49991491 0.103085
49991494 0.264403
49991495 0.519584
49991496 0.618439
49991498 -0.000000
49991499 0.329436
49991500 -0.000000
49991506 -0.000000
49991509 0.234001
49991511 -0.000000
49991512 0.079089
49991513 0.311166
49991514 0.060471
49991516 0.199898
49991518 -0.000000
49991519 0.227333
49991520 0.037639
49991521 0.075744
49991523 -0.000000
49991527 0.836089
49991530 0.065021
49991531 0.138477
49991534 0.065678
49991536 0.080991
49991537 0.100324
49991538 -0.000000
49991542 0.116206
49991543 0.993034
49991544 1.275256
49991545 0.194958
49991548 0.044015
49991549 0.185683
49991550 0.198731
49991554 0.164838
49991555 0.088309
49991556 0.403232
49991557 0.214821
49991558 0.031959
49991560 1.318107
49991561 0.085604
49991563 0.646907
49991564 0.248346
49991566 0.154226
49991570 0.130653
49991571 0.456427
49991573 0.662704
49991574 0.211755
49991575 0.701645
49991576 0.309541
49991578 0.069058
49991579 0.306236
49991580 0.899530
49991581 0.672489
49991582 0.174751
49991583 0.185099
49991584 0.242585
49991585 0.681458
49991586 0.980876
49991588 0.254825
49991590 0.382413
49991591 0.166356
49991592 0.173479
49991593 -0.000000
49991595 0.478320
49991600 0.180859
49991602 -0.000000
49991605 1.318684
49991606 0.303491
49991608 0.078065
49991609 0.039386
49991614 0.690684
49991615 0.151772
49991616 0.540244
49991617 0.174506
49991618 0.615689
49991619 0.148312
49991620 0.048859
49991621 1.366037
49991622 0.223295
49991624 0.112402
49991626 0.130422
49991628 -0.000000
49991629 -0.000000
49991630 0.219810
49991632 0.369365
49991633 0.187205
49991634 0.091620
49991635 0.120531
49991636 0.103606
49991637 0.382341
49991639 -0.000000
49991640 0.162198
49991641 0.051188
49991642 0.170777
49991643 0.432037
49991644 0.131280
49991648 0.622398
49991649 0.782145
49991652 0.516081
49991654 0.085991
49991655 0.086063
49991658 0.039774
49991661 1.157545
49991663 0.609170
49991664 0.451849
49991665 0.238099
49991668 0.383998
49991669 0.590540
49991672 0.126257
49991676 0.260360
49991677 0.875202
49991678 0.037349
49991680 0.378997
49991681 0.586528
49991682 0.979856
49991684 0.091044
49991686 0.305718
49991687 0.318208
49991689 0.702202
49991691 0.074714
49991693 0.575736
49991694 0.946501
49991696 -0.000000
49991697 0.260259
49991700 0.370442
49991701 0.260722
49991703 0.056828
49991708 0.270062
49991709 0.610010
49991712 0.382940
49991714 0.156508
49991715 0.304271
49991723 0.265663
49991724 0.058812
49991725 0.343505
49991726 1.136888
49991731 0.795289
49991732 1.320256
49991734 -0.000000
49991739 0.363487
49991741 0.066504
49991742 0.403453
49991746 -0.000000
49991750 0.844571
49991751 1.029295
49991752 0.521073
49991758 0.228268
49991760 0.060432
49991761 0.622821
49991763 0.223662
49991765 0.073445
49991767 -0.000000
49991769 -0.000000
49991774 0.139875
49991775 0.665110
49991776 0.845458
49991777 0.423944
49991779 -0.000000
49991780 -0.000000
49991781 0.309655
49991784 -0.000000
49991786 0.691269
49991789 0.395279
49991791 -0.000000
49991795 0.267510
49991796 0.134930
49991797 -0.000000
49991798 0.362520
49991801 0.092330
49991802 0.319237
49991803 0.162236
49991807 -0.000000
49991808 0.135953
49991809 -0.000000
variableStep chrom=chr19
2150567 -0.000000
2150570 0.355841
2150571 0.336182
2150572 0.276530
2150573 0.280520
2150574 0.081402
2150575 0.054396
2150576 0.680371
2150577 0.347009
2150578 0.453547
2150579 -0.000000
2150580 0.049739
2150581 0.542265
2150582 0.616761
2150583 -0.000000
2150585 0.321534
2150588 0.161406
2150591 0.080372
2150593 0.605670
2150594 1.288092
2150595 0.050414
2150598 0.052359
2150599 0.517086
2150600 1.286110
2150601 0.194427
2150602 0.561277
2150603 -0.000000
2150605 0.519416
2150606 0.165643
2150607 0.049205
2150608 0.495088
2150611 0.051125
2150612 0.834782
2150613 0.480961
2150614 0.577068
2150618 -0.000000
2150620 0.680583
2150621 -0.000000
2150622 0.206359
2150623 0.985940
2150626 0.347373
2150630 0.441620
2150631 0.053852
2150632 0.084175
2150634 0.251314
2150635 0.159359
2150636 0.282160
2150638 0.179245
2150639 0.375606
2150640 0.106247
2150643 0.063625
2150644 0.323873
2150646 0.089950
2150648 0.616012
2150649 0.052418
2150650 0.419702
2150652 -0.000000
2150653 -0.000000
2150655 0.381969
2150657 -0.000000
2150658 -0.000000
2150660 0.085009
2150661 -0.000000
2150662 0.153175
2150664 0.123673
2150665 0.561630
2150666 0.103757
2150667 -0.000000
2150668 0.065184
2150671 0.127154
2150673 0.417118
2150674 -0.000000
2150676 0.178258
2150677 -0.000000
2150685 0.606490
2150686 1.296548
2150692 -0.000000
2150694 -0.000000
2150695 -0.000000
2150697 0.713147
2150698 0.502223
2150699 0.618524
2150700 0.134083
2150701 0.040605
2150702 0.186397
2150703 0.045550
2150704 0.168354
2150705 0.462207
2150706 0.209931
2150707 0.131606
2150708 0.481555
2150709 0.740192
2150710 0.116455
2150712 0.392558
2150713 0.508314
2150714 0.101202
2150715 0.502318
2150716 0.146110
2150717 0.057070
2150719 0.864167
2150720 0.170541
2150721 -0.000000
2150722 -0.000000
2150725 0.135371
2150727 0.076670
2150728 0.421982
2150730 -0.000000
2150731 0.135365
2150732 0.119024
2150734 0.735773
2150735 -0.000000
2150736 0.059025
2150737 -0.000000
2150738 0.390043
2150741 0.633463
2150742 -0.000000
2150743 0.614127
2150745 -0.000000
2150747 0.515522
2150748 0.182440
2150749 0.122661
2150750 0.122915
2150751 0.764681
2150753 0.065180
2150754 -0.000000
2150755 0.151733
2150756 0.260568
2150757 -0.000000
2150758 0.073413
2150759 0.142228
2150761 -0.000000
2150762 0.135371
2150764 0.063783
2150765 0.560319
2150766 0.112692
2150767 0.162525
2150770 0.206410
2150771 0.268264
2150772 0.285729
2150774 0.395360
2150775 0.914068
2150777 0.080441
2150778 0.632160
2150780 0.220971
2150781 -0.000000
2150782 0.227419
2150783 0.050166
2150788 0.080274
2150789 0.612480
2150790 0.722938
2150791 0.135813
2150793 0.021855
2150795 0.232687
2150797 0.075758
2150800 0.123846
2150802 0.249323
2150803 0.524004
2150805 0.874126
2150806 0.314151
2150807 0.546874
2150808 0.436168
2150814 0.589725
2150815 0.263776
2150817 0.992548
2150818 0.045299
2150820 -0.000000
2150822 0.322668
2150823 1.169274
2150824 0.176934
2150825 0.939909
2150826 0.179899
2150827 -0.000000
2150829 1.207065
2150830 1.081859
2150831 0.150524
2150834 0.104332
2150835 0.425529
2150837 0.076841
2150838 0.966416
2150839 0.365361
2150840 0.197974
2150842 0.126487
2150843 0.299856
2150844 0.338839
2150848 -0.000000
2150849 0.096244
2150851 0.058973
2150852 0.666400
2150853 0.224993
2150854 0.154423
2150855 0.089627
2150857 0.042058
2150858 0.166231
2150859 0.159829
2150860 0.233787
2150861 0.046761
2150862 0.045332
2150865 0.490008
2150867 0.177220
2150868 0.232332
2150870 0.252513
2150871 1.406932
2150872 0.557258
2150875 -0.000000
2150876 0.226953
2150877 0.484629
2150878 0.845291
2150881 -0.000000
2150882 0.068414
2150885 0.664248
2150886 0.425244
2150888 0.579139
2150889 0.071735
2150891 0.892811
2150892 0.089612
2150894 0.690037
2150895 -0.000000
2150896 -0.000000
2150897 0.487736
2150898 0.651294
2150899 0.309499
2150900 0.189993
2150901 -0.000000
2150903 -0.000000
2150904 0.434776
2150905 0.406572
2150906 0.338278
2150907 0.761903
2150908 0.260022
2150911 0.614654
2150912 0.465590
2150914 0.216643
2150916 0.868491
2150917 0.086608
2150918 0.473680
2150919 0.222899
2150921 0.096231
2150922 0.375808
2150924 -0.000000
2150925 0.249016
2150926 0.121274
2150927 0.160421
2150928 1.184185
2150929 0.109573
2150930 0.033378
2150931 0.461683
2150932 0.303290
2150936 0.053331
2150937 0.669593
2150941 -0.000000
2150942 0.118213
2150945 0.183507
2150946 0.423301
2150947 0.162063
2150949 0.609445
2150950 0.432471
2150952 0.393660
2150953 0.055561
2150954 0.057353
2150958 0.750483
2150963 0.226523
2150964 1.127429
2150965 0.350501
2150967 1.097278
2150968 1.525247
2150971 -0.000000
2150975 1.407829
2150976 0.994042
2150977 0.268364
2150978 0.666430
2150979 0.224865
2150980 0.058937
2150981 1.653673
2150983 0.057106
2150984 0.126543
2150987 0.434832
2150989 0.044816
2150990 0.681323
2150992 0.276256
2150995 0.045288
2150996 0.073405
2150997 0.049236
2151000 0.275890
2151001 0.090244
2151002 0.092939
2151003 0.874530
2151005 0.182498
2151006 -0.000000
2151008 0.033156
2151009 0.705608
2151010 0.391584
2151016 0.206406
2151019 -0.000000
2151020 -0.000000
2151021 0.411431
2151023 -0.000000
2151024 0.105273
2151025 -0.000000
2151027 0.910369
2151028 0.335198
2151029 0.146416
2151030 0.029828
2151033 0.262044
2151034 0.046781
2151035 0.094892
2151036 0.674053
2151037 -0.000000
2151041 -0.000000
2151042 -0.000000
2151043 1.046353
2151044 0.119046
2151045 0.864152
2151046 1.147796
2151048 0.177123
2151050 0.405207
2151054 0.080917
2151056 0.273159
2151057 0.263459
2151058 0.036141
2151059 -0.000000
2151060 0.723085
2151062 0.532379
2151064 0.577797
2151065 0.627001
2151066 0.074866
2151067 0.398476
2151068 0.080456
2151069 0.320183
2151072 1.464760
2151073 0.536022
2151076 -0.000000
2151080 0.118854
2151081 0.105601
2151082 1.519456
2151084 0.571496
2151085 -0.000000
2151087 0.167084
2151088 0.297166
2151090 0.047229
2151091 0.263417
2151093 0.264679
2151095 -0.000000
2151096 0.637499
2151099 0.781658
2151100 0.236208
2151101 0.717282
2151103 -0.000000
2151105 0.153764
2151106 0.340260
2151107 0.179008
2151109 -0.000000
2151110 0.724039
2151111 0.229429
2151113 1.519941
2151114 0.664921
2151117 0.094450
2151118 0.051613
2151119 0.124650
2151121 0.839940
2151122 0.397445
2151123 0.344235
2151124 0.487954
2151126 0.153139
2151128 0.407434
2151130 1.811639
2151131 0.479581
2151132 0.394903
2151135 0.093346
2151136 0.098116
2151137 0.063352
2151139 0.145374
2151140 1.588600
2151142 0.641783
2151143 0.218870
2151146 0.139743
2151147 -0.000000
2151150 0.636373
2151153 0.294132
2151154 -0.000000
2151156 0.238884
2151158 0.211345
2151159 0.056137
2151162 0.346692
2151163 0.160342
2151165 0.142739
2151166 0.176140
2151168 0.201820
2151171 0.341395
2151172 0.172240
2151175 0.091218
2151176 0.152465
2151177 1.177583
2151179 0.186546
2151181 0.148061
2151182 0.202864
2151184 0.203077
2151185 0.432185
2151186 -0.000000
2151188 0.453933
2151189 0.488931
2151191 0.206079
2151193 0.149144
2151194 0.297640
2151195 0.056227
2151197 0.505660
2151201 0.965218
2151203 0.209808
2151205 0.102748
2151206 0.984702
2151208 0.391359
2151210 0.133089
2151211 0.590480
2151214 0.348670
2151216 0.312387
2151217 0.196600
2151218 0.625271
2151219 0.164127
2151220 0.463021
2151222 -0.000000
2151228 0.064045
2151230 0.056685
2151231 0.079219
2151233 -0.000000
2151234 0.158517
2151237 0.985395
2151238 0.804064
2151239 0.294962
2151242 0.137743
2151243 0.039411
2151244 0.040616
2151245 0.283267
2151246 1.711423
2151247 0.074686
2151248 0.676666
2151252 0.095801
2151254 0.146755
2151258 -0.000000
2151259 0.256109
2151263 0.461593
2151267 0.965705
2151268 0.114061
2151270 0.303943
2151272 -0.000000
2151273 0.695765
2151275 0.614121
2151276 -0.000000
2151277 0.102859
2151281 0.677170
2151282 0.911934
2151284 0.070937
2151285 0.377495
2151286 0.291106
2151287 1.674557
2151290 0.565716
2151292 0.044402
2151293 0.525228
2151300 0.353792
2151302 0.093355
2151304 0.216426
2151308 0.176115
2151311 0.615354
2151312 -0.000000
2151313 0.059228
2151314 1.450606
2151315 0.699072
2151318 0.363011
2151321 0.035745
2151322 0.238545
2151323 0.071125
2151325 0.446459
2151326 0.914910
2151327 0.106297
2151328 -0.000000
2151330 0.332541
2151333 0.858514
2151337 1.181483
2151340 0.148075
2151342 -0.000000
2151343 0.064892
2151347 0.437315
2151348 0.265917
2151350 0.099530
2151351 0.793003
2151352 0.705520
2151353 0.276463
2151356 0.062115
2151357 0.042423
2151358 0.404705
2151360 -0.000000
2151361 0.102554
2151362 0.085042
2151363 0.181549
2151364 0.735262
2151366 0.456907
2151367 -0.000000
2151371 0.079742
2151373 1.774728
2151375 0.198712
2151376 0.361101
2151380 0.134583
2151384 0.247488
2151385 0.304828
2151386 0.117433
2151387 -0.000000
2151388 -0.000000
2151389 0.541091
2151391 1.027044
2151392 0.510812
2151394 0.058692
2151395 0.064912
2151396 -0.000000
2151398 0.211774
2151399 0.580406
2151404 -0.000000
2151405 1.182201
2151408 0.064884
2151411 0.225468
2151412 -0.000000
2151416 0.225460
2151417 0.340885
2151418 0.106395
2151422 0.249541
2151427 -0.000000
2151430 0.076164
2151432 0.118276
2151434 0.515529
2151437 -0.000000
2151441 0.243667
2151444 0.116125
2151445 0.986943
2151446 0.193251
2151449 0.995191
2151450 0.354561
2151452 -0.000000
2151453 0.622354
2151454 0.106424
2151455 0.253224
2151457 0.226383
2151458 1.057374
2151460 0.187312
2151462 0.647220
2151463 0.262465
2151464 0.322237
2151467 0.083767
2151470 -0.000000
2151473 0.265912
2151474 0.499766
2151475 0.134540
2151477 0.314651
2151478 0.336065
2151480 0.509851
2151481 0.055527
2151482 0.085744
2151483 0.099399
2151485 0.360880
2151489 0.304509
2151492 0.072934
2151493 0.292929
2151494 -0.000000
2151495 0.072991
2151498 0.079742
2151501 0.198627
2151503 -0.000000
2151504 1.221133
2151507 -0.000000
2151508 0.047258
2151510 0.267962
2151513 0.062669
2151514 -0.000000
2151518 0.391540
2151522 0.575657
2151524 0.148875
2151525 0.327749
2151526 0.154432
2151529 0.107235
2151530 0.576869
2151531 0.301735
2151533 0.068191
2151534 -0.000000
2151536 0.816856
2151537 0.064021
2151538 0.067326
2151539 0.640808
2151540 0.839477
2151544 1.244413
2151545 0.092686
2151548 0.314777
2151551 0.253514
2151552 0.193229
2151555 0.686511
2151556 0.391573
2151557 -0.000000
2151560 0.116512
2151563 0.068212
2151566 0.775196
2151567 0.219968
2151569 0.542984
2151571 0.501373
2151573 0.290326
2151575 0.324986
2151578 -0.000000
2151581 0.781398
2151582 0.075404
2151586 0.331095
2151587 0.047794
2151589 0.442106
2151591 0.049633
2151592 0.115114
2151593 0.051918
2151595 0.063159
2151597 1.165785
2151599 0.328227
2151600 0.143579
2151602 -0.000000
2151604 0.714089
2151606 -0.000000
2151607 0.039093
2151608 0.277175
2151610 0.385734
2151611 0.148615
2151612 0.135870
2151613 0.327030
2151615 0.091005
2151616 0.265029
2151617 0.090849
2151620 -0.000000
2151621 0.943644
2151622 1.616253
2151623 0.074976
2151624 0.460737
2151626 0.144860
2151627 0.085720
2151628 0.377578
2151629 1.137550
2151630 -0.000000
2151632 0.587124
2151633 0.071932
2151634 0.810293
2151637 0.523335
2151638 0.188004
2151639 0.141437
2151642 0.219159
2151645 0.045795
2151646 0.112269
2151647 2.732118
2151648 0.033065
2151649 0.183216
2151650 0.184455
2151652 -0.000000
2151655 0.935222
2151656 0.144392
2151657 0.068421
2151658 0.153033
2151659 -0.000000
2151660 0.574285
2151664 0.303803
2151669 0.409956
2151670 2.015401
2151671 0.150108
2151672 0.019648
2151673 0.861033
2151674 0.084586
2151676 0.186163
2151679 0.620321
2151682 0.361552
2151685 0.042923
2151686 0.311849
2151689 0.118823
2151691 -0.000000
2151692 0.622756
2151694 0.695890
2151697 -0.000000
2151698 0.995340
2151699 0.372443
2151700 0.844597
2151705 0.281500
2151709 0.183813
2151710 -0.000000
2151711 0.158437
2151712 0.047891
2151713 0.414739
2151714 1.966521
2151715 0.381837
2151716 0.054396
2151717 0.186109
2151718 0.295929
2151719 0.159049
2151727 0.071942
2151729 0.405973
2151730 0.098281
2151731 -0.000000
2151734 0.187727
2151735 0.555764
2151736 0.018976
2151737 -0.000000
2151738 0.338269
2151739 0.293975
2151740 0.613564
2151742 0.125092
2151744 0.060965
2151745 0.956456
2151746 0.276609
2151748 0.031961
2151749 0.047254
2151750 0.316537
2151752 -0.000000
2151753 0.191238
2151758 0.251222
2151759 0.045036
2151760 0.474332
2151761 0.226935
2151764 0.298788
2151766 -0.000000
2151768 -0.000000
2151770 0.369070
2151773 0.095066
2151775 0.071513
2151776 0.592989
2151777 0.089186
2151778 0.590017
2151780 0.071932
2151781 0.401040
2151782 0.173231
2151784 0.449884
2151785 -0.000000
2151786 0.112639
2151789 0.226093
2151790 1.021753
2151791 0.095290
2151792 0.385368
2151793 0.724324
2151794 0.040648
2151795 0.821425
2151796 0.306787
2151797 0.751753
2151799 0.158908
2151801 0.130040
2151802 0.089974
2151803 0.158544
2151805 0.336172
2151806 0.376902
2151808 0.167284
2151809 -0.000000
2151810 0.225147
2151812 0.344753
2151814 -0.000000
2151819 0.090587
2151820 0.517899
2151821 -0.000000
2151822 0.130018
2151823 0.934008
2151825 0.687853
2151826 0.058449
2151827 0.790553
2151828 0.499303
2151830 -0.000000
2151832 0.051969
2151834 0.188144
2151835 0.083603
2151836 0.254553
2151838 0.133975
2151840 0.083696
2151841 0.389455
2151842 -0.000000
2151843 0.080319
2151844 0.117473
2151845 0.042035
2151848 -0.000000
2151850 0.399742
2151852 0.241771
2151854 -0.000000
2151857 0.344090
2151858 0.713175
2151863 0.159411
2151864 1.081435
2151869 0.062013
2151871 0.096338
2151873 0.105418
2151874 0.384515
2151879 0.032644
2151880 -0.000000
2151883 0.180835
2151884 0.947134
2151885 0.655036
2151889 0.349286
2151890 -0.000000
2151896 -0.000000
2151897 0.998222
2151898 0.070908
2151900 0.159624
2151901 0.965871
2151903 -0.000000
2151905 0.105463
2151907 0.631479
2151910 0.121287
2151911 0.083653
2151913 0.426921
2151914 0.341349
2151915 0.067053
2151916 0.136052
2151918 0.330510
2151919 -0.000000
2151920 1.028552
2151921 0.233551
2151922 0.135073
2151923 0.166068
2151924 0.064917
2151926 0.105787
2151928 -0.000000
2151929 0.405400
2151930 0.164984
2151932 0.520380
2151933 0.211403
2151934 -0.000000
2151937 0.346337
2151938 0.194205
2151939 0.357709
2151940 1.559883
2151941 0.574700
2151942 0.657936
2151943 0.965914
2151945 0.026041
2151946 0.174164
2151951 0.383191
2151954 -0.000000
2151956 0.148584
2151958 0.486300
2151963 0.188241
2151965 -0.000000
2151966 0.337867
2151968 0.275507
2151969 0.106062
2151970 0.471477
2151971 0.072948
2151973 0.790040
2151974 0.507588
2151975 0.783152
2151976 0.555981
2151978 0.798360
2151979 0.153969
2151981 0.552218
2151982 0.432895
2151984 0.440251
2151986 0.279040
2151987 0.317830
2151988 0.541924
2151989 0.232129
2151991 0.103341
2151992 1.099818
2151995 0.087224
2151996 0.430157
2151999 -0.000000
2152000 0.257675
2152001 0.601482
2152002 0.121178
2152003 0.418299
2152004 0.242643
2152007 0.166164
2152008 0.080791
2152010 0.442922
2152011 0.371845
2152012 -0.000000
2152016 0.192980
2152018 0.333327
2152019 1.029416
2152020 0.365747
2152021 -0.000000
2152025 -0.000000
2152027 0.190473
2152028 0.598775
2152029 0.081453
2152033 -0.000000
2152037 0.868630
2152038 -0.000000
2152039 0.935572
2152043 -0.000000
2152044 0.601476
2152045 0.500519
2152048 0.293617
2152049 2.082373
2152052 0.515359
2152053 -0.000000
2152054 0.220662
2152057 0.411562
2152058 0.310395
2152062 0.507162
2152064 0.275791
2152070 0.140178
2152071 -0.000000
2152075 0.483137
2152076 1.302135
2152077 0.244790
2152078 0.722706
2152079 0.142288
2152080 0.666974
2152081 1.088085
2152082 0.426638
2152083 0.573135
2152086 0.387179
2152087 0.299140
2152088 -0.000000
2152090 0.243423
2152092 0.064171
2152093 0.039703
2152094 0.074323
2152095 0.229586
2152098 0.274364
2152099 0.111939
2152100 -0.000000
2152102 0.296458
2152106 0.184099
2152110 0.975414
2152113 0.053077
2152116 1.873670
2152117 0.595302
2152120 2.143687
2152121 0.305573
2152123 0.155929
2152126 0.490367
2152127 -0.000000
2152131 1.298033
2152132 2.075389
2152135 0.193010
2152137 0.239072
2152138 0.128055
2152139 0.613003
2152140 -0.000000
2152142 0.219320
2152143 0.942340
2152146 0.732554
2152153 0.746131
2152155 0.275091
2152156 -0.000000
2152161 1.186874
2152164 0.420776
2152165 0.142695
2152166 0.598501
2152167 0.132915
2152168 0.132713
2152172 -0.000000
2152174 1.373758
2152175 0.086703
2152182 0.066115
2152185 -0.000000
2152188 0.699855
2152189 0.358709
2152192 0.387018
2152193 0.392233
2152194 0.043348
2152200 0.043372
2152202 0.055217
2152203 0.352628
2152205 0.113632
2152206 0.353648
2152207 0.039305
2152208 0.179840
2152211 0.491340
2152212 0.494073
2152213 1.105085
2152214 0.086061
2152215 0.191382
2152217 -0.000000
2152218 -0.000000
2152219 0.122602
2152225 -0.000000
2152228 0.897693
2152230 -0.000000
2152231 -0.000000
2152232 -0.000000
2152234 0.904818
2152238 -0.000000
2152239 0.283835
2152240 -0.000000
2152241 0.139648
2152242 -0.000000
2152243 -0.000000
2152244 -0.000000
2152245 -0.000000
2152247 0.415221
2152248 -0.000000
2152249 0.223888
2152251 -0.000000
2152252 0.139618
2152253 -0.000000
2152254 -0.000000
2152256 -0.000000
2152257 0.051675
2152259 -0.000000
2152261 0.475497
2152263 -0.000000
2152265 -0.000000
2152269 -0.000000
2152272 -0.000000
2152274 0.257395
2152275 0.628749
2152280 0.376200
2152281 0.039923
2152285 -0.000000
2152287 0.063985
2152288 0.507572
2152289 0.574870
2152291 -0.000000
2152295 0.292201
2152296 0.436227
2152297 0.631586
2152299 0.139618
2152300 -0.000000
2152301 -0.000000
2152302 -0.000000
2152303 -0.000000
2152305 0.107803
2152309 -0.000000
2152310 -0.000000
2152313 -0.000000
2152314 -0.000000
2152315 -0.000000
2152316 -0.000000
2152317 0.111742
2152318 -0.000000
2152320 0.024510
2152323 0.020827
2152324 0.155969
2152326 -0.000000
2152327 -0.000000
2152328 -0.000000
2152330 -0.000000
2152332 -0.000000
2152333 -0.000000
2152334 -0.000000
2152335 -0.000000
2152337 0.042008
2152338 0.298991
2152340 -0.000000
2152341 -0.000000
2152342 -0.000000
2152344 0.167363
2152346 -0.000000
2152348 -0.000000
2152350 -0.000000
2152351 -0.000000
2152353 0.044747
2152355 -0.000000
2152360 -0.000000
2152363 -0.000000
2152364 -0.000000
2152365 -0.000000
2152367 0.263991
2152368 0.567272
2152369 0.097453
2152372 0.022168
2152373 0.133910
2152374 0.074238
2152375 0.138997
2152378 0.030499
2152380 0.111742
2152381 -0.000000
2152382 0.111742
2152383 -0.000000
2152388 -0.000000
2152389 -0.000000
2152390 -0.000000
2152391 -0.000000
2152393 0.118608
2152395 -0.000000
2152397 0.121118
2152399 -0.000000
2152400 -0.000000
2152405 -0.000000
2152408 -0.000000
2152411 -0.000000
2152412 -0.000000
2152416 -0.000000
2152417 -0.000000
2152421 0.111742
2152423 0.049429
2152424 0.064358
2152425 0.081878
2152427 -0.000000
2152429 0.159685
2152432 0.093748
2152433 0.077131
2152435 -0.000000
2152436 -0.000000
2152437 -0.000000
2152438 -0.000000
2152439 -0.000000
2152440 -0.000000
2152443 -0.000000
2152444 -0.000000
2152446 0.336452
2152448 -0.000000
2152449 -0.000000
2152450 -0.000000
2152451 -0.000000
2152452 -0.000000
2152453 0.111742
2152455 0.234436
2152456 0.288327
2152457 -0.000000
2152458 -0.000000
2152459 0.329671
2152461 -0.000000
2152462 -0.000000
2152463 -0.000000
2152465 0.139274
2152467 -0.000000
2152468 -0.000000
2152469 -0.000000
2152470 -0.000000
2152471 0.111742
2152474 -0.000000
2152475 -0.000000
2152476 -0.000000
2152477 -0.000000
2152479 0.354178
2152483 -0.000000
2152486 0.111742
2152487 0.093761
2152489 0.583167
2152491 0.111742
2152492 -0.000000
2152493 -0.000000
2152496 0.111742
2152500 -0.000000
2152503 0.045997
2152508 -0.000000
2152509 0.249944
2152510 0.111762
2152512 -0.000000
2152514 0.081084
2152515 -0.000000
2152517 -0.000000
2152520 -0.000000
2152523 -0.000000
2152524 -0.000000
2152525 -0.000000
2152528 0.111742
2152529 -0.000000
2152530 -0.000000
2152532 -0.000000
2152533 -0.000000
2152534 -0.000000
2152537 0.190529
2152538 0.081863
2152540 0.226370
2152541 0.081084
2152542 0.226370
2152543 0.093748
2152544 0.226407
2152545 0.164743
2152546 -0.000000
2152547 0.071638
2152548 0.335964
2152549 0.457257
2152550 0.226407
2152551 0.211051
2152552 -0.000000
2152553 -0.000000
2152554 0.226370
2152555 -0.000000
2152556 0.111762
2152557 -0.000000
2152558 0.221181
2152559 0.145793
2152560 -0.000000
2152561 0.111762
2152562 0.081092
2152563 0.190374
2152564 0.220996
2152565 0.081175
2152568 0.066274
2152570 0.071021
2152574 -0.000000
2152577 0.159019
2152578 0.518899
2152579 0.295097
2152580 -0.000000
2152582 -0.000000
2152584 0.114635
2152585 0.123810
2152586 -0.000000
2152589 -0.000000
2152590 -0.000000
2152591 0.101567
2152594 0.101438
2152595 -0.000000
2152597 0.101503
2152599 -0.000000
2152600 -0.000000
2152605 -0.000000
2152608 0.276770
2152610 0.095440
2152611 0.085662
2152616 -0.000000
2152617 -0.000000
2152621 -0.000000
2152623 0.132770
2152624 -0.000000
2152625 -0.000000
2152627 -0.000000
2152631 0.101339
2152632 0.367968
2152633 0.091427
2152635 -0.000000
2152636 0.095038
2152637 -0.000000
2152638 -0.000000
2152639 0.091140
2152641 0.132770
2152643 0.257462
2152644 -0.000000
2152645 0.345424
2152648 -0.000000
2152649 0.238851
2152652 0.189339
2152653 0.114731
2152655 -0.000000
2152659 0.114522
2152660 0.344667
2152661 -0.000000
2152663 -0.000000
2152665 0.114332
2152666 -0.000000
2152667 0.101300
2152668 0.257462
2152670 -0.000000
2152671 -0.000000
2152673 -0.000000
2152674 -0.000000
2152675 -0.000000
2152677 0.132770
2152679 -0.000000
2152681 -0.000000
2152682 0.124206
2152684 -0.000000
2152686 -0.000000
2152688 0.794660
2152693 0.085310
2152696 -0.000000
2152697 0.137096
2152698 0.067583
2152700 -0.000000
2152701 -0.000000
2152702 -0.000000
2152705 0.114635
2152706 0.132770
2152707 -0.000000
2152708 -0.000000
2152711 -0.000000
2152713 0.587290
2152714 0.140046
2152715 1.024696
2152716 0.212070
2152721 0.107440
2152722 0.646252
2152723 0.306758
2152724 -0.000000
2152726 0.114332
2152728 -0.000000
2152730 -0.000000
2152732 -0.000000
2152733 0.114126
2152738 0.586909
2152741 0.211373
2152749 -0.000000
2152750 -0.000000
2152754 0.360333
2152756 0.398444
2152757 -0.000000
2152758 -0.000000
2152760 0.124067
2152762 -0.000000
2152765 -0.000000
2152766 -0.000000
2152768 -0.000000
2152769 0.470434
2152770 -0.000000
2152771 -0.000000
2152772 0.107491
2152774 -0.000000
2152776 0.047231
2152777 -0.000000
2152778 0.189934
2152781 -0.000000
2152782 0.468400
2152783 0.037230
2152784 0.211309
2152785 -0.000000
2152786 0.576584
2152788 -0.000000
2152789 -0.000000
2152790 -0.000000
2152791 -0.000000
2152792 -0.000000
2152794 -0.000000
2152795 0.730655
2152797 -0.000000
2152798 -0.000000
2152800 -0.000000
2152801 0.128491
2152802 0.031320
2152803 -0.000000
2152804 0.095038
2152807 0.091257
2152808 0.058599
2152809 -0.000000
2152810 0.257324
2152812 -0.000000
2152816 -0.000000
2152819 0.147620
2152820 -0.000000
2152822 -0.000000
2152824 -0.000000
2152825 0.691666
2152826 -0.000000
2152828 -0.000000
2152833 -0.000000
2152836 0.140577
2152841 -0.000000
2152846 -0.000000
2152847 -0.000000
2152848 -0.000000
2152850 0.651693
2152851 0.602960
2152854 0.932858
2152857 0.082897
2152858 0.117141
2152859 0.202922
2152862 0.414692
2152863 0.201985
2152864 0.110581
2152866 -0.000000
2152867 -0.000000
2152868 -0.000000
2152869 0.140615
2152872 -0.000000
2152873 -0.000000
2152874 -0.000000
2152876 0.194100
2152877 0.220853
2152878 -0.000000
2152879 -0.000000
2152880 0.076554
2152881 0.129314
2152884 0.130051
2152885 0.320856
2152886 0.039611
2152889 1.107304
2152890 0.385350
2152892 -0.000000
2152894 1.424615
2152895 0.381030
2152896 0.364130
2152897 -0.000000
2152898 0.129887
2152899 0.375815
2152901 0.140577
2152903 0.119901
2152904 0.093213
2152905 0.517401
2152908 0.545334
2152909 0.140615
2152910 0.105696
2152914 -0.000000
2152915 -0.000000
2152919 1.569094
2152929 -0.000000
2152930 -0.000000
2152932 -0.000000
2152935 0.277509
2152936 0.127475
2152939 0.784312
2152941 0.292842
2152942 0.648483
2152947 0.838943
2152948 0.072781
2152949 0.393693
2152951 1.648761
2152954 0.411424
2152955 0.308906
2152956 0.203557
2152959 0.368438
2152960 1.025981
2152961 -0.000000
2152964 -0.000000
2152966 0.334263
2152968 0.140615
2152972 0.156472
2152973 0.553795
2152977 0.088930
2152978 0.133993
2152979 -0.000000
2152981 0.676118
2152982 -0.000000
2152983 0.878107
2152985 -0.000000
2152986 -0.000000
2152987 -0.000000
2152989 0.428169
2152990 1.310522
2152992 0.296656
2152993 -0.000000
2152994 0.645623
2152995 -0.000000
2152996 -0.000000
2152997 0.123282
2152998 -0.000000
2153000 0.613120
2153003 0.151647
2153004 0.733676
2153006 -0.000000
2153007 -0.000000
2153009 0.069264
2153010 0.843435
2153012 -0.000000
2153013 -0.000000
2153014 0.248028
2153015 0.466053
2153016 -0.000000
2153019 0.402375
2153020 0.849401
2153021 -0.000000
2153022 0.140577
2153023 -0.000000
2153026 0.296908
2153028 0.261787
2153030 0.439720
2153031 0.089264
2153032 -0.000000
2153035 0.296992
2153040 0.133993
2153042 0.291402
2153044 -0.000000
2153045 0.140577
2153049 0.171057
2153050 0.326117
2153053 -0.000000
2153054 0.042967
2153055 0.754690
2153057 0.296992
2153058 0.281750
2153059 -0.000000
2153060 -0.000000
2153061 -0.000000
2153062 0.282416
2153063 0.222161
2153064 0.333689
2153065 0.223309
2153066 -0.000000
2153067 -0.000000
2153068 0.070025
2153069 0.262663
2153070 -0.000000
2153071 0.148602
2153072 0.348821
2153073 0.495730
2153074 0.258189
2153075 0.216895
2153076 -0.000000
2153079 -0.000000
2153080 0.120413
2153081 0.398629
2153082 -0.000000
2153083 0.761293
2153084 0.077949
2153085 0.377062
2153086 -0.000000
2153087 0.743946
2153088 0.181560
2153089 -0.000000
2153090 0.093608
2153091 0.097918
2153092 -0.000000
2153095 0.216012
2153096 -0.000000
2153101 0.289601
2153104 -0.000000
2153106 0.451950
2153107 0.035489
2153109 0.357217
2153110 0.078777
2153112 0.271146
2153114 0.120070
2153117 0.637674
2153119 0.030438
2153120 0.047773
2153121 0.067120
2153123 -0.000000
2153127 0.149645
2153128 0.556317
2153129 0.557960
2153131 -0.000000
2153132 -0.000000
2153133 0.570639
2153134 -0.000000
2153135 0.217354
2153137 0.055724
2153138 0.602077
2153140 0.220928
2153141 0.120379
2153142 0.195946
2153143 0.988882
2153144 0.164037
2153145 0.491968
2153148 -0.000000
2153149 -0.000000
2153151 -0.000000
2153157 0.173635
2153158 -0.000000
2153159 -0.000000
2153161 0.322312
2153163 0.107701
2153164 0.102898
2153165 0.260692
2153166 -0.000000
2153168 0.328220
2153169 0.291179
2153171 -0.000000
2153172 -0.000000
2153173 -0.000000
2153175 0.066537
2153177 0.277225
2153179 -0.000000
2153180 0.798813
2153182 0.378423
2153184 0.107773
2153186 1.158789
2153191 0.364620
2153194 -0.000000
2153195 -0.000000
2153196 0.180328
2153197 0.861917
2153199 0.886449
2153200 0.061954
2153203 0.163926
2153204 -0.000000
2153205 0.645565
2153206 0.207173
2153209 0.452894
2153211 0.748128
2153212 0.432894
2153213 0.230512
2153214 0.376337
2153216 -0.000000
2153218 1.186815
2153219 0.720917
2153220 0.024395
2153221 0.177861
2153222 0.328637
2153224 0.071112
2153226 -0.000000
2153228 0.182240
2153230 0.084106
2153231 0.167282
2153236 0.061105
2153239 0.221325
2153240 0.431107
2153241 0.166440
2153242 0.158663
2153243 0.466366
2153247 0.444740
2153248 0.759940
2153252 0.156829
2153254 0.373361
2153255 0.257933
2153256 0.205658
2153258 0.169606
2153260 0.970465
2153263 0.323783
2153264 0.133581
2153266 -0.000000
2153267 0.556737
2153268 0.783908
2153269 0.151851
2153270 -0.000000
2153272 -0.000000
2153274 0.541864
2153275 0.191517
2153276 0.441093
2153279 -0.000000
2153280 1.433154
2153281 0.617423
2153282 0.094387
2153283 0.164646
2153284 0.101402
2153287 0.743277
2153292 0.862191
2153293 -0.000000
2153295 0.189121
2153296 0.521035
2153298 0.227171
2153299 0.217561
2153300 0.137839
2153301 0.334872
2153302 0.275402
2153305 0.461676
2153306 1.298767
2153307 0.495030
2153308 0.164892
2153310 0.084256
2153314 0.230565
2153317 0.236522
2153318 -0.000000
2153320 -0.000000
2153322 0.067279
2153323 -0.000000
2153324 0.187721
2153326 0.200750
2153331 0.085192
2153334 0.565958
2153339 0.198628
2153340 0.123552
2153341 -0.000000
2153343 0.044188
2153344 0.216621
2153346 -0.000000
2153348 -0.000000
2153349 0.544683
2153352 0.107987
2153353 0.037040
2153354 0.196193
2153355 0.412773
2153356 0.170916
2153357 0.077103
2153360 0.044167
2153361 0.063850
2153362 0.232845
2153367 -0.000000
2153369 0.093008
2153370 0.428660
2153371 -0.000000
2153373 0.394103
2153374 -0.000000
2153375 0.186657
2153376 0.267750
2153377 0.411416
2153378 -0.000000
2153379 0.198502
2153380 0.096768
2153381 0.123433
2153384 -0.000000
2153385 -0.000000
2153386 -0.000000
2153387 -0.000000
2153388 0.253856
2153389 -0.000000
2153390 -0.000000
2153391 -0.000000
2153392 -0.000000
2153393 -0.000000
2153395 0.073945
2153397 -0.000000
2153398 -0.000000
2153403 -0.000000
2153406 -0.000000
2153408 0.696792
2153409 0.057745
2153414 0.731954
2153415 -0.000000
2153419 0.123353
2153421 0.051949
2153422 -0.000000
2153423 0.032460
2153425 -0.000000
2153429 0.182673
2153430 0.388589
2153431 0.149131
2153433 -0.000000
2153434 -0.000000
2153435 -0.000000
2153436 -0.000000
2153437 -0.000000
2153439 0.637595
2153441 -0.000000
2153442 -0.000000
2153443 -0.000000
2153444 -0.000000
2153445 -0.000000
2153446 -0.000000
2153447 -0.000000
2153450 -0.000000
2153451 -0.000000
2153453 1.247702
2153456 0.499859
2153457 0.250448
2153459 -0.000000
2153460 -0.000000
2153461 -0.000000
2153463 0.392194
2153465 -0.000000
2153466 -0.000000
2153467 -0.000000
2153468 -0.000000
2153470 0.233041
2153471 0.185667
2153473 -0.000000
2153474 -0.000000
2153475 -0.000000
2153477 0.038532
2153479 -0.000000
2153484 -0.000000
2153486 0.216521
2153488 -0.000000
2153493 -0.000000
2153496 -0.000000
2153497 -0.000000
2153498 -0.000000
2153500 0.145042
2153501 0.430963
2153502 -0.000000
2153505 0.057987
2153506 0.088446
2153507 0.027348
2153508 0.147347
2153511 -0.000000
2153513 -0.000000
2153514 0.112786
2153515 -0.000000
2153516 -0.000000
2153521 -0.000000
2153522 0.123353
2153523 -0.000000
2153524 -0.000000
2153526 0.338301
2153528 -0.000000
2153530 0.204064
2153532 -0.000000
2153533 -0.000000
2153538 -0.000000
2153540 0.264791
2153544 -0.000000
2153545 -0.000000
2153549 0.421758
2153550 -0.000000
2153554 -0.000000
2153556 0.257945
2153557 -0.000000
2153558 0.290740
2153560 0.123353
2153562 1.236516
2153565 0.200210
variableStep chrom=chr20
5099673 0.749593
5099674 -0.000000
5099676 0.069381
5099677 0.429987
5099678 -0.000000
5099684 0.179513
5099685 0.297424
5099687 0.112365
5099690 -0.000000
5099694 0.617683
5099695 1.328237
5099700 0.151363
5099702 -0.000000
5099703 0.036201
5099704 0.270169
5099708 0.099853
5099711 -0.000000
5099713 0.167956
5099716 0.429561
5099720 0.417835
5099721 0.318476
5099722 0.567303
5099723 -0.000000
5099724 0.062066
5099725 0.749324
5099726 0.417352
5099728 0.219858
5099729 0.056469
5099732 0.248948
5099733 -0.000000
5099734 1.902793
5099735 0.047380
5099738 0.077407
5099740 0.600672
5099741 0.196742
5099742 -0.000000
5099743 0.480141
5099744 0.481160
5099747 0.182912
5099750 0.312002
5099752 0.060227
5099753 0.077507
5099756 0.197531
5099757 0.768175
5099758 0.137825
5099761 -0.000000
5099764 0.081678
5099765 0.417352
5099767 -0.000000
5099770 -0.000000
5099775 0.410805
5099776 0.053600
5099777 0.546282
5099778 -0.000000
5099779 0.178998
5099783 0.394110
5099784 0.455780
5099785 0.433765
5099786 0.079630
5099790 0.080780
5099794 0.262797
5099795 0.466056
5099796 0.167962
5099800 0.507059
5099801 0.092179
5099803 0.612199
5099804 0.033822
5099805 0.070342
5099807 0.762356
5099809 0.062462
5099811 0.368960
5099815 0.299882
5099817 -0.000000
5099819 -0.000000
5099820 0.072474
5099822 0.202627
5099824 -0.000000
5099825 0.633581
5099826 0.090405
5099827 0.699706
5099828 0.322918
5099829 0.279869
5099831 0.202407
5099834 0.221731
5099835 0.120834
5099837 0.675599
5099838 0.146045
5099840 0.255903
5099841 0.390085
5099843 0.280365
5099844 -0.000000
5099845 0.361354
5099846 -0.000000
5099848 0.297643
5099850 -0.000000
5099851 0.902282
5099852 -0.000000
5099853 -0.000000
5099855 -0.000000
5099857 1.107840
5099859 0.075851
5099860 0.139972
5099862 0.162803
5099863 0.079733
5099866 0.442543
5099872 0.066761
5099874 0.048335
5099875 1.935119
5099876 0.890717
5099878 0.524545
5099881 0.479676
5099882 0.069451
5099883 0.049812
5099885 1.219462
5099886 0.072642
5099887 0.703852
5099888 0.072647
5099891 0.170142
5099892 0.086733
5099893 0.660253
5099894 -0.000000
5099895 0.254787
5099896 0.576141
5099898 1.107589
5099902 -0.000000
5099904 1.343487
5099906 1.109622
5099907 0.550815
5099908 0.115113
5099912 0.356085
5099913 0.728141
5099916 0.726478
5099917 0.481308
5099919 0.731007
5099920 2.739474
5099921 0.075904
5099923 0.751528
5099925 0.050332
5099928 0.248081
5099929 0.064088
5099930 0.253464
5099932 0.828351
5099933 0.798064
5099935 0.117267
5099938 0.148680
5099939 0.247986
5099942 1.159036
5099943 0.263040
5099944 0.482064
5099945 -0.000000
5099946 0.393995
5099948 -0.000000
5099949 0.051546
5099950 0.318525
5099952 0.490956
5099953 0.043428
5099954 0.089807
5099957 0.072617
5099961 0.680748
5099962 0.123479
5099963 0.054158
5099964 0.923863
5099966 0.105277
5099970 0.210073
5099974 0.747442
5099975 -0.000000
5099976 1.429941
5099977 0.142265
5099978 1.151044
5099979 0.061736
5099981 0.244751
5099982 0.245833
5099983 0.550924
5099984 0.317892
5099986 -0.000000
5099988 0.110598
5099989 0.764303
5099990 0.630100
5099991 0.339720
5099992 0.458165
5099993 0.082039
5099996 1.062827
5099999 0.195579
5100002 0.799752
5100003 0.060351
5100006 0.205002
5100007 0.025805
5100008 0.697453
5100012 0.118798
5100014 0.648127
5100015 0.088136
5100016 0.335300
5100018 0.210059
5100023 0.238659
5100024 0.250095
5100025 0.190050
5100026 0.353242
5100027 0.400574
5100028 0.305441
5100031 0.282911
5100032 -0.000000
5100034 0.478196
5100035 -0.000000
5100041 0.430289
5100044 0.250780
5100046 -0.000000
5100048 0.106869
5100053 -0.000000
5100054 0.244745
5100056 0.066505
5100057 0.229800
5100058 -0.000000
5100059 0.649128
5100060 0.491094
5100061 0.354517
5100063 0.128312
5100064 0.404244
5100066 0.069390
5100073 0.317655
5100074 0.050338
5100076 0.963980
5100078 0.086439
5100080 0.169405
5100081 0.118779
5100083 0.086405
5100084 -0.000000
5100085 -0.000000
5100088 0.430370
5100089 0.698957
5100090 -0.000000
5100093 -0.000000
5100099 -0.000000
5100102 0.429329
5100103 0.679885
5100105 0.115288
5100107 0.320662
5100110 0.206615
5100111 0.118789
5100112 0.516213
5100113 0.163476
5100114 0.253761
5100115 0.267534
5100120 1.065800
5100121 0.252152
5100124 -0.000000
5100126 0.260164
5100127 2.111301
5100132 0.223215
5100134 0.489452
5100136 -0.000000
5100138 1.319072
5100141 1.064231
5100142 0.223205
5100143 0.648387
5100144 0.191693
5100146 0.682861
5100148 0.106890
5100149 0.118777
5100151 -0.000000
5100152 0.126582
5100154 0.172521
5100155 0.237320
5100156 0.031182
5100157 0.285061
5100161 0.091440
5100162 0.140231
5100163 0.446398
5100164 1.190731
5100167 0.490761
5100169 0.113759
5100170 0.498464
5100174 0.831522
5100176 0.175624
5100177 0.398780
5100178 0.070826
5100179 0.324885
5100184 0.051458
5100185 0.063072
5100188 0.110534
5100189 0.340409
5100191 -0.000000
5100193 1.071789
5100194 1.764968
5100195 0.059970
5100197 -0.000000
5100199 -0.000000
5100201 0.130178
5100202 0.291503
5100203 0.501908
5100204 0.114403
5100205 0.141937
5100207 0.355583
5100208 0.132101
5100209 0.340539
5100211 0.081039
5100215 -0.000000
5100216 0.486890
5100217 0.491239
5100219 0.154686
5100220 0.467230
5100223 0.553499
5100224 0.276606
5100226 0.188080
5100229 0.182795
5100230 0.811715
5100231 -0.000000
5100233 1.471887
5100234 0.405010
5100239 0.220444
5100240 -0.000000
5100244 0.073485
5100246 0.304536
5100248 -0.000000
5100249 0.070920
5100251 0.571147
5100255 -0.000000
5100257 0.096017
5100261 0.065379
5100264 0.270016
5100267 -0.000000
5100268 0.177216
5100272 -0.000000
5100274 0.205465
5100275 0.026841
5100276 0.242902
5100278 1.049752
5100279 0.821490
5100280 0.394777
5100281 0.101788
5100283 0.070306
5100284 0.443989
5100286 -0.000000
5100290 0.189091
5100291 0.055601
5100292 0.061007
5100295 0.175722
5100296 0.148193
5100298 0.275750
5100303 0.282778
5100305 0.357145
5100306 1.033110
5100307 0.132742
5100308 0.092639
5100309 0.353822
5100310 0.305016
5100315 -0.000000
5100316 0.280646
5100317 0.245990
5100320 0.423801
5100321 0.902258
5100323 -0.000000
5100324 0.733872
5100329 0.047997
5100330 0.151005
5100331 0.449606
5100335 -0.000000
5100336 0.780826
5100338 0.434807
5100339 0.519292
5100344 0.441717
5100347 0.141261
5100349 0.530954
5100350 0.273577
5100351 0.376229
5100353 0.376607
5100355 1.054415
5100359 1.019989
5100360 1.604418
5100361 -0.000000
5100363 -0.000000
5100366 1.260427
5100367 0.096023
5100369 0.339832
5100370 -0.000000
5100371 0.211830
5100374 1.046593
5100376 0.095767
5100379 0.353903
5100380 1.453086
5100381 -0.000000
5100383 0.462043
5100384 0.609172
5100385 0.147615
5100386 0.374126
5100388 0.985942
5100389 0.688077
5100393 0.489437
5100394 0.093229
5100395 1.161839
5100396 0.297138
5100398 0.607542
5100402 0.125500
5100403 -0.000000
5100404 0.145221
5100405 0.421439
5100406 0.138252
5100407 0.747146
5100409 0.108970
5100410 0.701361
5100411 0.049153
5100412 -0.000000
5100415 0.423242
5100416 0.589897
5100417 0.081196
5100419 0.493393
5100420 0.258770
5100421 0.252347
5100423 0.231674
5100424 0.288047
5100426 -0.000000
5100428 0.248438
5100429 -0.000000
5100435 -0.000000
5100436 0.049989
5100437 0.134798
5100439 -0.000000
5100440 0.188905
5100445 0.204439
5100448 0.382009
5100451 0.058447
5100452 0.280506
5100453 0.145249
5100456 0.473166
5100459 0.443926
5100462 0.119680
5100466 0.091426
5100469 0.909779
5100473 0.322156
5100474 0.182445
5100477 0.743514
5100478 -0.000000
5100481 0.525216
5100482 0.145083
5100483 0.032339
5100484 0.655465
5100485 0.485197
5100486 -0.000000
5100487 0.113802
5100488 0.191543
5100489 0.048770
5100490 0.029405
5100491 1.174944
5100492 0.078776
5100493 0.134913
5100495 0.071686
5100496 -0.000000
5100498 0.858060
5100500 0.526164
5100502 0.429748
5100504 0.877893
5100505 0.058824
5100506 0.342620
5100508 0.105330
5100510 0.899647
5100511 0.485954
5100512 0.328503
5100514 0.752792
5100515 0.122390
5100516 0.318757
5100517 0.154330
5100519 0.080914
5100520 1.131688
5100521 0.043019
5100523 -0.000000
5100524 0.248786
5100525 0.551973
5100528 1.151970
5100529 -0.000000
5100532 0.080943
5100533 -0.000000
5100536 0.657657
5100537 -0.000000
5100541 1.061540
5100545 0.193030
5100548 0.386765
5100550 0.900159
5100552 0.206612
5100554 -0.000000
5100556 0.370216
5100557 0.823102
5100558 -0.000000
5100560 0.068954
5100561 0.732818
5100563 0.260602
5100564 0.136527
5100565 0.910318
5100566 0.155866
5100567 0.049943
5100568 0.719973
5100571 0.162555
5100574 0.086072
5100576 0.538813
5100579 0.250014
5100580 0.642509
5100581 0.053209
5100584 0.060499
5100589 -0.000000
5100590 0.109439
5100594 0.123210
5100596 0.085588
5100599 1.014150
5100600 -0.000000
5100602 0.819295
5100606 -0.000000
5100609 -0.000000
5100614 0.696299
5100615 0.630702
5100619 0.436713
5100620 0.198383
5100628 -0.000000
5100629 0.037328
5100630 0.161925
5100631 2.353402
5100634 0.204828
5100635 0.370242
5100636 0.382881
5100641 0.322212
5100646 0.324258
5100650 -0.000000
5100654 -0.000000
5100657 0.172971
5100662 0.173085
5100665 0.363250
5100666 0.118262
5100668 0.119746
5100670 0.193011
5100671 1.128621
5100675 0.424669
5100677 0.136600
5100678 0.052704
5100679 0.669657
5100683 0.487622
5100684 0.923809
5100685 -0.000000
5100686 1.604052
5100687 0.168368
5100688 -0.000000
5100689 0.096793
5100691 0.070297
5100692 0.133465
5100693 0.884815
5100695 0.179858
5100696 -0.000000
5100697 0.667911
5100699 -0.000000
5100701 0.500924
5100703 0.305525
5100708 0.170405
5100709 0.711264
5100714 0.230392
5100715 1.095733
5100716 0.112933
5100717 0.347137
5100718 0.251536
5100722 0.332261
5100723 0.143648
5100724 0.126451
5100726 -0.000000
5100727 -0.000000
5100730 -0.000000
5100731 0.146600
5100732 0.759697
5100733 0.192557
5100734 -0.000000
5100736 0.901294
5100737 -0.000000
5100738 0.186861
5100746 0.782859
5100748 0.452282
5100749 -0.000000
5100750 0.195635
5100751 0.350269
5100752 0.039264
5100753 0.609963
5100754 0.056491
5100757 -0.000000
5100758 0.975441
5100763 0.376372
5100764 0.196027
5100765 0.668606
5100768 0.104502
5100769 0.108852
5100770 1.501383
5100773 0.268969
5100777 -0.000000
5100783 0.096893
5100784 0.108776
5100786 0.724229
5100787 0.693574
5100788 0.455418
5100789 -0.000000
5100790 -0.000000
5100791 0.120585
5100794 0.242436
5100795 0.856959
5100796 0.218348
5100797 0.463886
5100798 0.170335
5100799 0.703190
5100801 0.425310
5100803 -0.000000
5100804 -0.000000
5100805 0.301507
5100806 0.070299
5100808 0.302483
5100809 -0.000000
5100811 -0.000000
5100812 0.307942
5100814 0.454680
5100816 -0.000000
5100820 0.268548
5100821 0.055493
5100822 0.219863
5100825 0.518506
5100826 0.402330
5100828 0.553587
5100829 1.796609
5100831 -0.000000
5100832 0.589647
5100841 0.096780
5100842 0.259469
5100843 0.684979
5100844 0.439191
5100846 0.081541
5100848 -0.000000
5100849 -0.000000
5100851 0.092451
5100852 -0.000000
5100853 -0.000000
5100855 0.104494
5100857 -0.000000
5100858 -0.000000
5100859 0.390596
5100861 0.108823
5100863 0.148775
5100864 -0.000000
5100867 0.216852
5100869 0.093719
5100870 -0.000000
5100872 -0.000000
5100873 0.147866
5100874 0.237245
5100876 -0.000000
5100878 0.786095
5100879 0.042769
5100880 0.352870
5100884 0.244211
5100887 0.637295
5100889 0.323750
5100890 0.052597
5100891 0.488799
5100892 0.642906
5100893 -0.000000
5100895 -0.000000
5100897 0.988778
5100898 0.162336
5100899 0.380522
5100900 -0.000000
5100901 0.242458
5100904 0.957467
5100910 0.170407
5100911 0.099766
5100914 0.222627
5100915 0.094272
5100916 1.162268
5100917 0.493902
5100918 0.400589
5100920 1.346117
5100921 0.792640
5100922 0.148655
5100923 0.233869
5100925 0.071262
5100927 -0.000000
5100931 0.191554
5100932 0.570255
5100933 0.035861
5100934 0.296980
5100937 0.430779
5100938 -0.000000
5100939 0.022292
5100940 1.816229
5100943 0.383566
5100944 0.092306
5100945 0.336579
5100950 0.650782
5100951 0.141591
5100953 -0.000000
5100955 0.249020
5100956 0.094558
5100958 0.135532
5100959 0.325321
5100962 -0.000000
5100964 0.270206
5100965 0.261622
5100966 0.198653
5100967 -0.000000
5100968 -0.000000
5100969 0.424183
5100970 -0.000000
5100971 -0.000000
5100972 0.170712
5100973 0.055986
5100975 -0.000000
5100976 0.111070
5100977 0.167632
5100978 0.798635
5100979 0.071997
5100980 0.109017
5100984 1.091693
5100986 0.278182
5100987 0.048363
5100989 0.081602
5100990 0.881743
5100991 0.135614
5100992 0.519854
5100993 0.418513
5100994 0.036510
5100995 0.476487
5101000 0.084289
5101002 -0.000000
5101005 0.421627
5101009 0.088168
5101010 0.224018
5101018 0.214496
5101019 0.767029
5101020 0.673607
5101023 -0.000000
5101024 1.422992
5101025 0.782715
5101026 0.151570
5101027 0.202820
5101029 1.106984
5101031 0.332408
5101035 -0.000000
5101036 1.436075
5101037 0.100229
5101039 0.161875
5101041 0.551366
5101047 0.258057
5101048 -0.000000
5101052 -0.000000
5101053 0.273935
5101057 0.261027
5101061 0.376854
5101062 0.206057
5101063 0.437202
5101066 1.370376
5101067 0.484496
5101068 0.093074
5101069 0.167204
5101070 -0.000000
5101071 0.173228
5101074 0.096922
5101075 0.342952
5101077 0.292045
5101080 0.569945
5101081 0.104952
5101082 0.149363
5101085 0.033561
5101087 0.159710
5101088 0.094518
5101090 0.281876
5101091 0.378433
5101093 0.149274
5101095 0.074187
5101096 0.034457
5101097 0.605637
5101098 0.529655
5101099 0.143175
5101102 1.092643
5101105 0.192481
5101106 0.307606
5101107 0.251347
5101108 0.998886
5101109 0.083102
5101110 0.555913
5101112 0.635560
5101116 1.101601
5101117 -0.000000
5101118 0.222883
5101119 0.067572
5101120 0.223569
5101121 -0.000000
5101124 0.216267
5101126 0.313896
5101128 0.078180
5101129 0.115900
5101130 0.587695
5101131 0.316844
5101135 -0.000000
5101137 0.309880
5101140 0.322527
5101141 0.254074
5101143 0.473460
5101145 0.902227
5101148 0.407455
5101149 0.472173
5101152 0.177277
5101158 0.164489
5101159 -0.000000
5101160 0.141667
5101162 0.224081
5101163 0.117832
5101164 0.074227
5101165 0.871369
5101167 0.198848
5101168 0.160969
5101169 -0.000000
5101171 0.406727
5101172 -0.000000
5101173 0.163666
5101174 0.584188
5101175 -0.000000
5101176 -0.000000
5101178 0.656774
5101179 0.202046
5101180 0.081236
5101181 0.300388
5101183 0.368070
5101184 0.263099
5101186 0.134262
5101187 1.847092
5101193 0.346839
5101194 0.138052
5101195 -0.000000
5101196 0.855837
5101197 0.877822
5101198 0.104914
5101199 0.404616
5101200 0.974299
5101201 1.170890
5101202 0.073448
5101203 0.361187
5101204 0.438318
5101206 0.322172
5101207 0.045177
5101208 1.420589
5101209 0.470992
5101215 1.071049
5101216 0.832439
5101219 -0.000000
5101220 0.557766
5101221 0.263806
5101225 0.318317
5101226 1.252151
5101230 0.124753
5101231 0.214340
5101233 0.144140
5101234 -0.000000
5101235 -0.000000
5101236 0.509304
5101237 0.516461
5101238 0.064125
5101242 0.520894
5101243 1.070460
5101245 0.733163
5101248 0.442142
5101249 -0.000000
5101250 0.117390
5101256 0.725171
5101257 0.214816
5101259 0.341870
5101261 -0.000000
5101262 0.244426
5101263 0.862334
5101268 0.239049
5101277 -0.000000
5101278 0.333083
5101279 0.174931
5101280 0.034105
5101281 0.244741
5101284 -0.000000
5101289 0.163805
5101291 0.217360
5101295 0.199829
5101296 -0.000000
5101297 0.711575
5101298 0.396238
5101299 0.147952
5101300 0.606664
5101302 0.306614
5101303 0.059021
5101304 0.235508
5101309 0.061386
5101313 0.623900
5101325 1.833423
5101330 0.528189
5101332 0.726346
5101333 0.204921
5101336 0.393469
5101338 0.153532
5101340 -0.000000
5101341 0.625003
5101342 0.672632
5101343 0.409675
5101344 0.813114
5101347 0.607313
5101350 0.066466
5101351 -0.000000
5101353 0.550897
5101355 0.254327
5101359 0.276147
5101360 0.313709
5101364 0.085851
5101365 -0.000000
5101366 0.167229
5101367 0.113728
5101369 0.280878
5101370 0.064302
5101374 0.385546
5101375 1.060761
5101377 0.035673
5101378 0.228574
5101381 0.040288
5101383 0.531978
5101384 0.304481
5101385 0.419742
5101387 0.102020
5101390 0.036298
5101394 0.533818
5101396 0.042683
5101398 -0.000000
5101399 0.466089
5101400 0.241428
5101401 -0.000000
5101402 0.551178
5101404 0.150458
5101405 0.710211
5101406 0.446305
5101409 0.020703
5101414 -0.000000
5101416 0.234764
5101418 0.236961
5101419 -0.000000
5101421 -0.000000
5101423 0.065703
5101424 0.445099
5101425 -0.000000
5101426 -0.000000
5101427 0.137801
5101437 0.211237
5101438 0.145789
5101440 0.321406
5101444 0.171128
5101445 0.594415
5101446 0.453825
5101447 0.201723
5101448 0.136459
5101449 0.161727
5101450 0.052996
5101451 -0.000000
5101452 0.276226
5101453 0.563453
5101454 0.091762
5101455 -0.000000
5101456 0.541411
5101457 0.076535
5101458 0.409641
5101459 -0.000000
5101460 0.673218
5101461 -0.000000
5101462 -0.000000
5101463 0.778301
5101464 -0.000000
5101465 0.085484
5101466 0.375650
5101467 1.686595
5101468 0.081619
5101469 0.056199
5101471 0.509017
5101472 -0.000000
5101473 0.071943
5101476 0.075895
5101477 0.818036
5101478 0.402649
5101480 0.209753
5101481 -0.000000
5101482 -0.000000
5101485 0.541908
5101486 0.791079
5101487 0.099242
5101490 -0.000000
5101493 0.229312
5101494 0.320754
5101496 0.248834
5101497 0.443943
5101499 0.778609
5101501 0.628860
5101502 -0.000000
5101503 0.118114
5101508 0.304513
5101511 -0.000000
5101516 0.591426
5101518 0.804347
5101519 0.391153
5101520 0.302972
5101522 0.134469
5101524 0.120872
5101525 0.080153
5101528 -0.000000
5101532 0.393533
5101534 -0.000000
5101535 0.283368
5101536 0.712272
5101537 0.108685
5101540 0.209656
5101541 0.089493
5101542 0.085797
5101543 0.085130
5101544 -0.000000
5101546 0.556076
5101547 -0.000000
5101549 0.275823
5101550 0.295337
5101552 0.140674
5101553 0.250226
5101556 0.109239
5101557 -0.000000
5101559 -0.000000
5101560 0.134446
5101561 0.632273
5101562 0.120612
5101563 0.120570
5101566 0.555421
5101567 0.328332
5101568 0.091525
5101570 0.255902
5101572 0.121038
5101573 0.255815
5101574 1.349665
5101575 0.541311
5101576 0.089620
5101578 -0.000000
5101579 0.249288
5101583 0.487253
5101584 0.137850
5101586 0.224623
5101587 1.004422
5101588 -0.000000
5101590 0.159596
5101594 0.083574
5101595 0.224051
5101599 0.134469
5101600 0.248984
5101603 -0.000000
5101606 0.229459
5101609 0.120849
5101610 0.118143
5101611 0.120999
5101612 0.401838
5101614 0.099536
5101616 -0.000000
5101618 -0.000000
5101620 0.158631
5101621 0.066839
5101622 0.078458
5101623 0.420549
5101628 0.438099
5101631 -0.000000
5101634 -0.000000
5101637 0.510804
5101640 0.935919
5101641 0.965197
5101642 0.295501
5101643 0.096980
5101644 0.080513
5101645 0.108486
5101646 0.097039
5101647 0.089601
5101649 0.066896
5101652 0.270509
5101653 0.986614
5101654 0.120535
5101655 0.942531
5101658 0.975833
5101659 0.176045
5101660 0.136726
5101662 0.137617
5101663 0.255623
5101664 -0.000000
5101667 0.283304
5101672 -0.000000
5101674 0.480036
5101676 -0.000000
5101678 0.336823
5101679 -0.000000
5101681 0.136096
5101683 -0.000000
5101685 -0.000000
5101686 -0.000000
5101687 -0.000000
5101689 1.239226
5101690 0.337725
5101694 -0.000000
5101695 -0.000000
5101697 0.538081
5101699 -0.000000
5101700 0.133095
5101702 0.045888
5101703 0.186914
5101704 0.641130
5101707 0.164899
5101709 -0.000000
5101710 -0.000000
5101713 0.133182
5101714 0.133095
5101717 0.136287
5101718 -0.000000
5101719 -0.000000
5101721 0.160945
5101723 -0.000000
5101724 -0.000000
5101725 0.136301
5101726 -0.000000
5101727 0.133095
5101729 0.455753
5101730 0.085258
5101731 0.281950
5101735 -0.000000
5101737 0.413807
5101738 0.124159
5101739 1.153450
5101741 0.225880
5101745 0.711300
5101746 1.061074
5101751 0.397668
5101752 0.065129
5101754 -0.000000
5101757 -0.000000
5101762 -0.000000
5101763 -0.000000
5101765 -0.000000
5101767 -0.000000
5101769 0.393941
5101770 0.095430
5101771 0.495877
5101772 1.768808
5101774 0.279889
5101775 -0.000000
5101776 -0.000000
5101777 -0.000000
5101779 1.141815
5101781 -0.000000
5101784 0.280053
5101788 0.042823
5101789 0.085938
5101790 0.530344
5101793 0.339495
5101794 0.192863
5101797 0.558312
5101798 0.990097
5101799 0.110181
5101801 -0.000000
5101802 0.217226
5101805 0.093369
5101808 0.360953
5101809 0.231076
5101810 -0.000000
5101811 -0.000000
5101812 0.215773
5101813 -0.000000
5101814 0.432350
5101815 -0.000000
5101816 0.094334
5101819 0.327812
5101820 0.630339
5101821 0.816081
5101822 0.448355
5101823 0.189540
5101824 0.571877
5101825 0.031858
5101830 0.172171
5101833 0.284826
5101834 0.307599
5101835 0.107475
5101836 0.102479
5101837 0.427822
5101838 0.044702
5101839 0.558374
5101840 0.149559
5101842 0.533474
5101844 0.844545
5101847 0.172251
5101848 0.390511
5101849 0.677048
5101850 0.424790
5101852 1.012013
5101856 0.258274
5101857 0.171556
5101858 0.335610
5101860 0.310713
5101862 0.385087
5101864 0.293940
5101867 1.746410
5101868 0.548794
5101869 1.552473
5101871 -0.000000
5101872 0.368941
5101873 0.066715
5101874 0.049872
5101875 0.347567
5101877 0.780902
5101879 0.286365
5101880 0.088134
5101881 1.031239
5101882 0.233713
5101883 0.398361
5101884 0.252156
5101887 1.350837
5101894 0.202126
5101895 0.200440
5101897 0.253749
5101898 1.102051
5101903 0.559048
5101904 0.583195
5101905 0.442204
5101907 0.062251
5101909 -0.000000
5101911 0.197942
5101912 0.046052
5101913 0.056925
5101916 -0.000000
5101917 0.133431
5101920 0.603851
5101921 0.143399
5101922 0.896437
5101925 -0.000000
5101927 1.326183
5101928 0.860486
5101929 0.146184
5101930 -0.000000
5101931 0.888020
5101932 0.075016
5101934 0.635208
5101936 0.086302
5101937 0.118311
5101938 -0.000000
5101939 0.994071
5101941 0.491070
5101942 0.500258
5101945 0.308395
5101946 0.069345
5101947 0.139778
5101949 0.533879
5101950 0.087664
5101952 0.090185
5101953 0.123081
5101955 0.139661
5101961 0.036798
5101962 1.850437
5101963 0.988977
5101964 0.832638
5101966 0.073598
5101968 0.331423
5101971 0.994247
5101975 0.067513
5101977 -0.000000
5101978 0.276618
5101979 -0.000000
5101981 0.101420
5101982 0.113728
5101986 0.077172
5101987 -0.000000
5101988 0.833161
5101989 1.053338
5101990 -0.000000
5101991 0.149930
5101992 0.059130
5101993 -0.000000
5101994 1.006430
5101995 -0.000000
5101996 0.057806
5101998 0.208875
5102000 0.511504
5102001 0.061389
5102004 0.496264
5102005 0.391445
5102006 -0.000000
5102007 0.063977
5102008 0.166862
5102011 0.066684
5102012 0.148490
5102013 0.317247
5102014 0.122956
5102016 -0.000000
5102017 1.006844
5102018 0.267187
5102022 0.335905
5102023 -0.000000
5102024 -0.000000
5102025 0.850579
5102026 0.478646
5102027 0.581203
5102028 0.082856
5102029 0.343000
5102030 0.146686
5102031 0.801973
5102032 0.189935
5102033 0.152923
5102034 0.486592
5102035 0.586423
5102036 -0.000000
5102037 0.589569
5102038 0.191984
5102039 1.150756
5102040 -0.000000
5102041 0.088071
5102042 0.094703
5102043 0.151067
5102044 0.276183
5102045 0.590401
5102046 0.480260
5102047 1.405347
5102048 0.782916
5102049 0.197222
5102050 1.356064
5102051 0.649988
5102052 0.301466
5102053 0.108872
5102054 0.377325
5102055 -0.000000
5102056 -0.000000
5102058 0.317406
5102060 0.234313
5102061 0.148446
5102063 -0.000000
5102065 -0.000000
5102069 0.093283
5102071 0.123075
5102072 0.269728
5102073 0.106642
5102079 0.147303
5102080 0.369694
5102081 0.156666
5102083 -0.000000
5102084 -0.000000
5102085 0.250289
5102087 0.902758
5102088 0.059100
5102089 2.045041
5102092 0.210989
5102093 0.334388
5102095 0.190093
5102096 -0.000000
5102097 0.536180
5102101 -0.000000
5102103 0.110453
5102104 -0.000000
5102105 0.499547
5102106 0.118565
5102107 0.200317
5102108 0.067462
5102109 -0.000000
5102110 0.084120
5102111 0.645386
5102113 0.079133
5102114 0.517626
5102116 0.074630
5102117 1.099311
5102118 0.187526
5102122 0.128183
5102123 0.243455
5102124 0.097591
5102125 0.189985
5102127 -0.000000
5102128 0.973195
5102130 0.156672
5102132 1.092381
5102133 0.241160
5102134 0.406977
5102137 0.545256
5102138 0.635309
5102139 0.221066
5102140 1.137329
5102141 0.047545
5102142 1.080891
5102147 0.234000
5102149 0.392975
5102151 0.431241
5102152 0.361530
5102153 0.400381
5102154 -0.000000
5102155 0.226706
5102157 -0.000000
5102158 0.035077
5102159 0.153867
5102163 -0.000000
5102165 -0.000000
5102166 0.558686
5102168 0.489818
5102170 0.467529
5102172 0.122950
5102173 0.473639
5102174 0.684701
5102176 0.269331
5102177 0.668719
5102178 0.159038
5102179 0.087083
5102180 0.771630
5102181 0.610752
5102182 0.503454
5102183 0.228338
5102186 0.213056
5102187 0.760797
5102188 0.065278
5102189 1.113551
5102190 0.376675
5102191 -0.000000
5102192 0.268504
5102193 -0.000000
5102197 0.370915
5102198 0.205550
5102199 0.209309
5102200 0.291659
5102203 0.905182
5102207 0.348421
5102208 0.105259
5102209 0.321559
5102213 0.240294
5102214 -0.000000
5102215 0.136181
5102216 1.019788
5102218 0.193568
5102220 0.163179
5102224 0.184101
5102232 0.694117
5102235 0.392057
5102238 0.812734
5102239 0.656153
5102240 0.979732
5102246 0.084139
5102251 -0.000000
5102252 -0.000000
5102255 0.276890
5102256 -0.000000
5102257 -0.000000
5102258 0.125699
5102259 -0.000000
5102260 -0.000000
5102262 0.097572
5102265 0.163087
5102267 0.277478
5102268 -0.000000
5102270 0.240494
5102271 0.239992
5102272 0.141997
5102273 0.106774
5102274 0.017367
5102275 0.337743
5102276 0.787974
5102277 0.284107
5102278 0.486851
5102279 -0.000000
5102282 0.237152
5102285 0.645509
5102286 0.084085
5102287 0.851244
5102288 0.219242
5102289 0.240103
5102291 0.213983
5102292 0.132487
5102293 -0.000000
5102294 0.132765
5102295 0.262399
5102296 -0.000000
5102297 0.132660
5102298 0.125699
5102299 -0.000000
5102300 -0.000000
5102302 0.181826
5102303 0.101638
5102304 0.660370
5102305 0.284371
5102306 0.181880
5102307 0.077784
5102308 0.458251
5102309 -0.000000
5102311 -0.000000
5102315 0.084196
5102316 -0.000000
5102318 -0.000000
5102319 -0.000000
5102321 -0.000000
5102323 -0.000000
5102324 -0.000000
5102325 0.132487
5102330 -0.000000
5102333 -0.000000
5102336 -0.000000
5102337 -0.000000
5102338 -0.000000
5102341 -0.000000
5102343 -0.000000
5102346 -0.000000
5102347 0.228085
5102350 0.649771
5102353 0.101917
5102356 1.266104
5102357 0.074106
5102358 0.266184
5102359 0.167346
5102361 -0.000000
5102363 0.455807
5102364 -0.000000
5102365 0.388432
5102366 0.115370
5102368 -0.000000
5102369 -0.000000
5102371 0.353051
5102372 1.255530
5102374 -0.000000
5102375 -0.000000
5102376 -0.000000
5102377 -0.000000
5102378 -0.000000
5102380 0.213798
5102381 0.262426
5102382 0.102198
5102383 0.362550
5102384 -0.000000
5102385 0.170887
5102388 0.101665
5102391 -0.000000
5102392 0.593327
5102393 0.223428
5102394 0.227360
5102395 0.069361
5102397 -0.000000
5102398 -0.000000
5102401 -0.000000
5102403 0.109574
5102405 -0.000000
5102406 -0.000000
5102407 -0.000000
5102409 0.430107
5102413 -0.000000
5102414 0.132487
5102415 -0.000000
5102416 -0.000000
5102422 0.074754
5102425 0.319275
5102430 -0.000000
5102431 0.238916
5102433 -0.000000
5102435 0.148067
5102437 -0.000000
5102439 0.454140
5102440 -0.000000
5102441 -0.000000
5102442 -0.000000
5102444 -0.000000
5102445 0.239514
5102449 0.238981
5102450 0.065584
5102451 0.074046
5102452 0.575609
5102456 -0.000000
5102457 -0.000000
5102458 -0.000000
5102459 -0.000000
5102460 -0.000000
5102461 -0.000000
5102462 -0.000000
5102463 -0.000000
5102464 -0.000000
5102466 -0.000000
5102467 -0.000000
5102468 -0.000000
5102471 -0.000000
5102476 -0.000000
5102479 -0.000000
5102480 0.076089
5102481 -0.000000
5102483 -0.000000
5102485 -0.000000
5102487 -0.000000
5102489 -0.000000
5102490 0.117163
5102491 0.148210
5102492 -0.000000
5102494 -0.000000
5102496 0.093405
5102497 0.329422
5102498 0.236785
5102499 -0.000000
5102501 -0.000000
5102502 -0.000000
5102504 -0.000000
5102505 0.193103
5102507 -0.000000
5102508 0.117163
5102511 -0.000000
5102513 0.413686
5102514 -0.000000
5102515 0.278819
5102516 0.121832
5102517 0.362786
5102518 -0.000000
5102520 -0.000000
5102522 0.117163
5102524 -0.000000
5102526 -0.000000
5102527 -0.000000
5102528 0.062155
5102529 -0.000000
5102530 0.362786
5102532 -0.000000
5102533 -0.000000
5102534 -0.000000
5102539 0.117163
5102540 -0.000000
5102541 -0.000000
5102543 0.238916
5102547 -0.000000
5102548 -0.000000
5102553 -0.000000
5102554 -0.000000
5102556 -0.000000
5102559 0.238916
5102564 -0.000000
5102565 0.201818
5102567 -0.000000
5102569 0.238916
5102570 -0.000000
5102571 -0.000000
5102573 -0.000000
5102574 -0.000000
5102576 -0.000000
5102579 0.362786
5102585 -0.000000
5102589 0.238916
5102590 0.319275
5102591 0.062127
5102594 0.201818
5102597 -0.000000
5102598 0.057003
5102600 -0.000000
5102601 -0.000000
5102602 -0.000000
5102604 -0.000000
5102605 -0.000000
5102606 0.267345
5102607 0.339130
5102608 0.487593
5102609 0.537578
5102610 0.307170
5102611 0.117163
5102612 -0.000000
5102613 -0.000000
5102614 -0.000000
5102615 0.093375
5102616 0.098947
5102617 -0.000000
5102618 0.175487
5102619 0.363225
5102620 -0.000000
5102621 0.117163
5102622 -0.000000
5102623 0.117316
5102624 -0.000000
5102625 0.117316
5102626 0.362786
5102627 -0.000000
5102628 0.117163
5102629 0.362786
5102630 0.117163
5102631 -0.000000
5102632 0.109749
5102633 -0.000000
5102634 0.098845
5102635 0.117163
5102636 0.085875
5102637 0.117163
5102638 0.223438
5102639 -0.000000
5102640 -0.000000
5102641 0.117316
5102642 0.117316
5102643 0.239219
5102644 0.117163
5102646 -0.000000
5102647 -0.000000
5102648 -0.000000
5102651 -0.000000
5102652 -0.000000
5102653 -0.000000
5102655 -0.000000
5102656 -0.000000
5102657 -0.000000
5102660 -0.000000
5102661 0.117163
5102662 -0.000000
5102665 -0.000000
5102668 -0.000000
5102669 -0.000000
5102671 -0.000000
5102672 -0.000000
variableStep chrom=chr3
16305480 -0.000000
16305481 -0.000000
16305482 0.371662
16305484 0.305044
16305485 0.323752
16305489 0.088342
16305490 0.265131
16305491 0.179207
16305493 0.225723
16305495 0.248591
16305496 0.289664
16305499 -0.000000
16305502 0.236828
16305503 -0.000000
16305505 0.340128
16305507 1.458853
16305510 0.146334
16305511 0.037856
16305514 0.056860
16305516 0.916727
16305519 0.560083
16305523 0.477480
16305524 -0.000000
16305526 0.726672
16305527 0.058298
16305528 0.568235
16305530 0.411476
16305531 -0.000000
16305534 0.333718
16305535 0.144456
16305537 0.573606
16305538 0.555224
16305539 0.338194
16305540 0.345200
16305541 0.052061
16305542 0.674846
16305546 0.572655
16305551 -0.000000
16305552 0.229509
16305553 -0.000000
16305556 0.402241
16305557 0.420721
16305559 -0.000000
16305564 0.603884
16305567 -0.000000
16305568 1.014694
16305569 -0.000000
16305573 0.250538
16305574 0.673234
16305575 0.364249
16305576 0.051685
16305577 0.226699
16305578 0.237035
16305583 0.378368
16305584 0.043602
16305587 0.216640
16305590 0.571580
16305592 0.441587
16305595 0.113175
16305596 0.693454
16305598 0.088353
16305600 0.128865
16305602 0.148365
16305603 0.088318
16305605 0.643419
16305606 0.822915
16305608 0.924741
16305609 0.923273
16305610 -0.000000
16305611 0.275102
16305614 0.075026
16305617 -0.000000
16305619 0.078854
16305621 0.377112
16305622 0.269716
16305626 0.068369
16305630 0.479270
16305631 0.392375
16305632 0.525500
16305633 1.213452
16305634 0.445175
16305635 0.630045
16305636 0.560669
16305637 -0.000000
16305638 0.450077
16305641 0.102378
16305642 -0.000000
16305643 0.130711
16305645 0.806845
16305646 0.179851
16305647 0.489756
16305649 -0.000000
16305654 -0.000000
16305655 1.331183
16305656 0.409952
16305657 0.128827
16305658 0.845530
16305661 0.377179
16305662 -0.000000
16305663 0.251951
16305666 0.166413
16305670 0.288386
16305671 0.127826
16305673 0.474375
16305676 0.071734
16305677 0.097749
16305678 0.181921
16305679 0.860155
16305683 0.081691
16305686 0.057727
16305687 -0.000000
16305688 1.055426
16305689 1.347314
16305690 0.539542
16305691 0.309543
16305694 0.172645
16305696 -0.000000
16305698 0.115215
16305699 0.712329
16305700 0.441564
16305706 0.175743
16305709 0.183345
16305714 -0.000000
16305715 0.887917
16305716 1.001536
16305717 0.579187
16305718 0.101805
16305719 0.186768
16305720 0.428792
16305723 0.184756
16305724 0.073604
16305725 0.144541
16305726 0.111901
16305727 0.339496
16305729 0.160530
16305730 0.489850
16305732 0.394739
16305733 0.365470
16305734 0.869476
16305735 0.165703
16305736 0.432208
16305737 0.236462
16305741 -0.000000
16305744 0.528947
16305745 0.477028
16305746 0.029167
16305748 1.320502
16305750 0.170734
16305751 1.053363
16305755 0.684405
16305761 0.061022
16305763 0.863312
16305765 -0.000000
16305766 -0.000000
16305767 0.209090
16305770 -0.000000
16305772 1.138902
16305773 0.473192
16305774 -0.000000
16305775 0.069176
16305776 -0.000000
16305777 -0.000000
16305778 0.667685
16305779 0.117562
16305782 0.537174
16305785 0.160064
16305786 0.060933
16305787 0.557061
16305788 0.248515
16305789 0.246126
16305790 0.161894
16305791 0.764928
16305792 -0.000000
16305793 1.335911
16305794 0.804987
16305796 0.608434
16305797 -0.000000
16305799 0.589089
16305800 0.767826
16305803 0.483328
16305804 0.262267
16305805 0.129049
16305808 0.069064
16305809 -0.000000
16305810 0.387197
16305811 0.807611
16305813 0.064028
16305814 0.302171
16305819 1.815641
16305820 -0.000000
16305822 0.262303
16305823 0.387315
16305824 0.560435
16305825 0.836780
16305826 2.521235
16305828 0.178667
16305831 -0.000000
16305833 0.934436
16305834 1.291579
16305837 0.218690
16305838 0.281589
16305839 2.174660
16305840 0.040077
16305841 1.026880
16305842 0.375567
16305843 0.145618
16305844 0.537340
16305845 0.236426
16305847 -0.000000
16305848 -0.000000
16305849 0.618184
16305852 0.105678
16305853 0.924393
16305856 0.534677
16305857 0.107512
16305858 0.849573
16305859 0.864228
16305861 -0.000000
16305862 1.103608
16305863 0.127758
16305865 1.015384
16305866 0.227141
16305867 0.378216
16305869 0.443860
16305870 0.111869
16305871 0.156288
16305872 0.065743
16305874 -0.000000
16305877 0.453279
16305878 0.629171
16305879 0.191696
16305880 0.143928
16305881 0.371941
16305885 0.252082
16305887 0.166783
16305891 0.541368
16305894 0.893525
16305895 0.638237
16305896 0.366884
16305897 -0.000000
16305898 0.544023
16305899 -0.000000
16305900 0.685184
16305901 0.049296
16305903 0.550095
16305904 0.387232
16305905 0.299620
16305906 0.192433
16305910 0.344827
16305913 -0.000000
16305914 0.503873
16305916 0.051717
16305917 -0.000000
16305918 -0.000000
16305919 1.261412
16305920 0.163070
16305921 0.029900
16305922 0.032653
16305926 -0.000000
16305927 -0.000000
16305929 0.887575
16305930 0.207197
16305931 0.232909
16305932 0.138598
16305933 0.043802
16305934 0.138866
16305936 0.251998
16305938 -0.000000
16305939 -0.000000
16305942 -0.000000
16305943 0.366634
16305945 0.145150
16305946 -0.000000
16305947 0.119238
16305949 -0.000000
16305951 -0.000000
16305954 0.395852
16305955 1.023142
16305956 0.621697
16305958 0.900427
16305959 0.158290
16305960 0.119626
16305961 0.072094
16305963 0.095411
16305964 0.869545
16305965 0.448806
16305967 -0.000000
16305968 0.143923
16305969 0.081551
16305970 0.426776
16305971 0.676724
16305974 0.108185
16305975 -0.000000
16305976 0.413112
16305977 -0.000000
16305978 0.419560
16305981 0.117505
16305982 0.089262
16305984 0.324102
16305985 0.091585
16305986 0.603875
16305987 0.279695
16305988 0.228704
16305989 0.357372
16305990 0.193629
16305991 1.027459
16305992 0.478612
16305994 0.072788
16305997 0.174060
16305998 0.306914
16305999 0.516666
16306000 0.920601
16306004 0.276439
16306005 0.063466
16306006 0.111352
16306008 0.076926
16306009 -0.000000
16306011 1.299331
16306013 0.597283
16306014 1.519888
16306015 0.072919
16306017 0.096710
16306018 0.225738
16306019 0.428335
16306021 0.414346
16306022 0.130207
16306023 0.063449
16306026 -0.000000
16306027 0.083255
16306028 0.077757
16306029 0.575125
16306031 0.256708
16306033 0.093118
16306034 -0.000000
16306037 1.148534
16306038 0.437775
16306039 -0.000000
16306040 0.034775
16306041 0.098321
16306042 -0.000000
16306045 0.722298
16306046 0.430138
16306047 -0.000000
16306048 -0.000000
16306050 0.559370
16306051 0.705145
16306052 0.300947
16306053 0.785414
16306054 0.077923
16306057 0.175288
16306060 0.055504
16306061 0.053055
16306062 0.514887
16306063 0.393644
16306064 0.173156
16306065 0.077578
16306066 -0.000000
16306067 0.289478
16306068 0.315339
16306070 -0.000000
16306072 0.145172
16306073 0.416453
16306075 0.150977
16306077 0.216098
16306078 0.287775
16306080 -0.000000
16306081 0.373335
16306082 0.832401
16306084 -0.000000
16306086 0.081562
16306087 0.170901
16306088 0.356030
16306090 -0.000000
16306097 0.852464
16306098 0.561899
16306101 0.430500
16306103 0.055628
16306104 -0.000000
16306105 0.171419
16306106 0.118202
16306107 0.874192
16306108 0.870413
16306110 -0.000000
16306111 0.126158
16306113 -0.000000
16306114 0.145327
16306115 1.006231
16306119 0.067544
16306121 0.334816
16306123 -0.000000
16306125 0.518128
16306126 1.112792
16306127 1.177206
16306130 0.573840
16306131 0.063913
16306132 0.423671
16306133 0.958866
16306134 0.056597
16306135 2.290351
16306140 0.064437
16306141 0.478973
16306142 0.173171
16306143 0.210754
16306144 0.059231
16306145 0.849451
16306146 1.358993
16306147 0.059396
16306148 0.224076
16306149 0.500444
16306150 0.118177
16306151 0.391213
16306153 0.243629
16306154 -0.000000
16306156 0.196005
16306159 -0.000000
16306162 -0.000000
16306163 1.058233
16306164 0.169596
16306165 0.708845
16306166 0.504204
16306167 0.067242
16306168 0.780117
16306169 0.092229
16306170 0.093977
16306171 0.066143
16306176 0.391854
16306177 0.055665
16306180 -0.000000
16306185 0.164437
16306190 0.345691
16306193 0.065145
16306194 1.830945
16306195 0.740563
16306196 0.771862
16306198 0.526740
16306201 -0.000000
16306202 0.048646
16306204 0.078153
16306207 0.139597
16306210 0.242988
16306211 0.569406
16306212 1.971300
16306213 0.649106
16306214 0.229369
16306215 0.849550
16306216 0.069372
16306219 0.708539
16306220 0.081468
16306223 0.095892
16306224 0.375160
16306225 0.108866
16306227 -0.000000
16306229 0.183087
16306230 0.388452
16306232 -0.000000
16306237 0.152038
16306238 0.642506
16306241 0.148208
16306242 2.025295
16306244 0.097141
16306245 0.747960
16306248 0.831144
16306249 0.074553
16306251 0.052549
16306254 -0.000000
16306256 0.049951
16306257 0.397065
16306260 0.687358
16306261 0.488605
16306262 0.439666
16306264 0.050070
16306265 0.213475
16306266 0.151851
16306268 0.269250
16306269 0.406011
16306270 0.183558
16306272 0.799377
16306275 0.414984
16306276 0.286159
16306277 0.795128
16306279 0.658923
16306282 0.423399
16306285 -0.000000
16306286 0.803518
16306287 0.418135
16306288 0.403344
16306289 0.771292
16306290 0.123188
16306292 0.187116
16306295 0.708665
16306296 0.388491
16306297 0.536257
16306298 0.457775
16306304 0.291356
16306305 0.085736
16306308 0.192943
16306309 0.324465
16306310 0.052342
16306311 0.448933
16306314 0.452402
16306315 0.052340
16306316 0.767523
16306317 0.242770
16306323 0.558058
16306324 -0.000000
16306325 0.033563
16306326 0.415108
16306328 -0.000000
16306329 0.699950
16306331 0.060863
16306332 0.542635
16306333 -0.000000
16306334 0.276317
16306337 0.613639
16306342 1.060973
16306344 -0.000000
16306345 0.281637
16306346 0.459916
16306347 0.165546
16306349 0.380027
16306350 0.078992
16306351 1.009423
16306352 0.102995
16306354 0.453754
16306356 0.830574
16306357 0.055148
16306358 0.187741
16306359 0.256086
16306362 0.489687
16306363 0.074463
16306364 -0.000000
16306367 0.517759
16306371 0.095668
16306372 0.445755
16306373 0.229111
16306377 0.127310
16306380 0.865900
16306384 0.360408
16306386 0.192403
16306388 0.295486
16306391 0.372829
16306392 0.277250
16306393 0.298424
16306394 0.614711
16306397 0.313278
16306399 0.870502
16306401 -0.000000
16306402 0.327166
16306403 0.650894
16306404 0.876831
16306405 0.813758
16306406 1.090804
16306409 0.735868
16306413 0.552671
16306414 0.804354
16306415 0.733212
16306417 0.242063
16306420 0.888221
16306422 0.147212
16306423 1.128576
16306425 -0.000000
16306426 -0.000000
16306427 1.415886
16306429 0.126992
16306431 1.045792
16306433 -0.000000
16306434 0.949497
16306435 0.175933
16306437 0.895474
16306438 0.307230
16306439 1.058673
16306440 -0.000000
16306442 -0.000000
16306443 0.255478
16306445 0.775815
16306447 0.109025
16306448 0.728455
16306449 0.238361
16306452 0.104761
16306454 -0.000000
16306455 0.149234
16306456 0.310015
16306458 0.246854
16306460 1.023032
16306462 0.266715
16306463 0.060939
16306465 0.244126
16306466 0.175779
16306468 0.903126
16306469 0.148075
16306471 0.688207
16306475 -0.000000
16306478 -0.000000
16306480 0.347629
16306481 -0.000000
16306483 0.622261
16306488 0.207084
16306490 0.182131
16306491 0.286411
16306494 0.126561
16306495 -0.000000
16306496 0.165061
16306497 0.081285
16306499 0.419793
16306501 -0.000000
16306503 0.295566
16306504 0.077324
16306505 0.229462
16306506 0.839506
16306507 0.682777
16306508 0.465931
16306510 -0.000000
16306517 0.140349
16306518 0.242197
16306521 0.171612
16306524 0.400552
16306529 -0.000000
16306531 0.173074
16306532 0.067565
16306533 0.390995
16306536 0.327169
16306537 0.199692
16306538 0.123260
16306544 -0.000000
16306546 0.127858
16306548 0.699767
16306549 1.201174
16306552 0.377063
16306553 0.049055
16306556 0.322420
16306558 0.172881
16306560 -0.000000
16306563 0.359729
16306566 0.429810
16306568 -0.000000
16306571 -0.000000
16306575 0.428079
16306576 0.052942
16306577 1.039486
16306578 0.305070
16306581 0.717645
16306583 0.207100
16306585 -0.000000
16306586 0.092689
16306588 0.311077
16306590 0.526096
16306591 0.651198
16306592 0.355554
16306593 0.127847
16306596 -0.000000
16306597 0.181973
16306598 0.128083
16306599 0.703360
16306603 -0.000000
16306605 1.372040
16306606 0.808957
16306607 1.148830
16306608 1.981758
16306609 0.113331
16306610 0.067848
16306612 0.599098
16306614 0.565368
16306615 0.769900
16306616 -0.000000
16306617 0.913959
16306619 -0.000000
16306620 1.496656
16306623 -0.000000
16306624 0.571862
16306626 1.248539
16306629 0.288582
16306630 0.353974
16306631 0.108469
16306633 0.271995
16306640 0.494240
16306643 0.120206
16306644 -0.000000
16306645 0.723106
16306646 0.210001
16306647 0.131907
16306648 0.092066
16306649 -0.000000
16306652 1.526968
16306654 -0.000000
16306655 0.271991
16306658 -0.000000
16306661 0.801193
16306664 -0.000000
16306666 -0.000000
16306668 0.709434
16306671 0.193259
16306672 0.463398
16306673 0.334985
16306678 0.058981
16306679 0.209936
16306680 0.105435
16306682 0.194440
16306683 0.474837
16306686 0.287894
16306687 0.876657
16306692 0.382275
16306695 -0.000000
16306700 0.271991
16306705 0.456846
16306706 0.273525
16306708 1.070248
16306709 0.127535
16306710 0.743076
16306712 0.097673
16306716 -0.000000
16306717 0.686172
16306718 0.244342
16306722 0.403740
16306723 0.051670
16306724 0.436684
16306726 0.738390
16306727 0.081741
16306731 0.311093
16306732 0.359831
16306736 -0.000000
16306738 0.132648
16306740 0.168154
16306741 0.297642
16306746 0.145792
16306748 0.151713
16306750 -0.000000
16306751 -0.000000
16306753 0.663426
16306754 0.345364
16306758 -0.000000
16306759 0.161197
16306761 0.267272
16306763 0.602985
16306764 0.944551
16306768 -0.000000
16306770 1.163617
16306773 0.448870
16306774 0.531380
16306775 -0.000000
16306776 0.644898
16306777 0.092829
16306778 0.415372
16306779 0.065840
16306781 0.374374
16306782 0.224427
16306783 0.134163
16306784 0.541415
16306785 0.140869
16306786 0.239076
16306789 0.112607
16306790 0.860446
16306791 0.056186
16306792 0.263334
16306793 0.493121
16306796 0.230112
16306799 0.066955
16306800 0.270955
16306803 0.452359
16306804 1.166060
16306805 0.764742
16306807 0.852804
16306811 0.068651
16306812 0.500199
16306813 0.118013
16306815 0.088705
16306816 0.163437
16306819 0.942585
16306821 0.431932
16306822 0.236514
16306825 0.205183
16306827 0.348436
16306828 0.234330
16306829 0.079599
16306830 0.358064
16306832 0.417349
16306836 0.087119
16306839 0.064730
16306840 0.852588
16306844 0.349962
16306846 0.262918
16306847 -0.000000
16306850 1.809200
16306853 -0.000000
16306855 0.225428
16306856 0.133603
16306857 0.848177
16306858 0.654193
16306859 1.278807
16306861 0.210190
16306863 0.105266
16306864 0.060691
16306865 0.273874
16306866 0.875350
16306868 0.177880
16306869 0.944773
16306870 0.302224
16306871 1.337065
16306872 0.613407
16306873 0.990658
16306874 0.500569
16306877 0.682124
16306878 0.074892
16306879 0.105266
16306882 0.209891
16306883 0.542698
16306884 0.263617
16306885 0.727789
16306886 0.309047
16306887 -0.000000
16306890 -0.000000
16306891 0.098537
16306892 0.391424
16306893 2.409606
16306896 0.465141
16306898 0.097042
16306899 0.181665
16306901 0.640905
16306903 0.415906
16306904 0.520211
16306905 0.453160
16306906 0.247435
16306907 0.057562
16306908 0.553813
16306910 0.079460
16306912 0.430582
16306913 0.058839
16306914 0.458625
16306915 0.213355
16306916 0.165651
16306917 0.046455
16306918 0.195547
16306919 -0.000000
16306920 0.416971
16306921 0.384299
16306923 0.188330
16306926 1.171787
16306929 0.123797
16306930 0.363696
16306933 -0.000000
16306934 0.044336
16306937 0.359015
16306939 0.380035
16306940 1.145136
16306941 -0.000000
16306942 0.158237
16306946 -0.000000
16306947 0.847114
16306948 0.334750
16306950 0.306087
16306951 0.238245
16306952 0.138584
16306955 0.267268
16306956 0.024290
16306957 -0.000000
16306960 0.262721
16306962 -0.000000
16306963 0.074891
16306966 -0.000000
16306968 1.161329
16306969 0.144101
16306970 0.260451
16306972 0.269742
16306973 -0.000000
16306975 0.500230
16306976 1.971566
16306978 0.809994
16306979 0.138324
16306980 0.350784
16306983 0.219259
16306986 0.149961
16306988 -0.000000
16306990 0.412644
16306992 0.345717
16306993 0.684018
16306996 0.885498
16306998 0.846871
16307000 0.715751
16307001 0.504547
16307002 0.802191
16307003 0.318935
16307005 -0.000000
16307007 0.062784
16307011 0.146307
16307012 0.515826
16307018 0.393041
16307019 0.525484
16307020 0.251938
16307023 0.284356
16307024 0.185956
16307025 0.259546
16307026 0.866859
16307027 -0.000000
16307028 0.031788
16307029 0.066720
16307030 0.369770
16307031 1.271131
16307034 0.351756
16307035 0.131415
16307036 0.403268
16307038 -0.000000
16307039 0.674559
16307043 0.214270
16307044 0.297697
16307045 0.758304
16307047 0.169361
16307048 0.691815
16307049 0.181175
16307053 0.390360
16307054 0.281830
16307055 0.300439
16307057 0.510290
16307058 0.601756
16307060 0.328593
16307065 0.998149
16307068 -0.000000
16307070 0.072053
16307071 0.443065
16307072 1.075502
16307073 0.113082
16307074 -0.000000
16307075 0.072506
16307077 0.539886
16307079 1.340353
16307080 0.415163
16307082 -0.000000
16307083 -0.000000
16307084 0.117811
16307086 -0.000000
16307087 0.356157
16307088 1.177403
16307089 0.173368
16307090 0.251773
16307093 0.229211
16307094 0.540201
16307095 0.433865
16307096 0.464947
16307098 0.113553
16307100 0.043345
16307101 0.168513
16307103 -0.000000
16307104 0.090247
16307105 0.979906
16307107 -0.000000
16307109 0.350493
16307110 -0.000000
16307111 0.057159
16307112 0.905131
16307113 0.107113
16307116 1.040298
16307117 0.326457
16307120 0.636004
16307122 -0.000000
16307123 0.103579
16307125 0.100216
16307126 0.433055
16307130 0.667454
16307134 0.292810
16307137 1.011463
16307139 1.054032
16307142 0.189992
16307145 0.311026
16307148 0.205736
16307150 0.748401
16307151 0.979034
16307152 0.045037
16307153 -0.000000
16307155 0.189918
16307158 0.258396
16307161 -0.000000
16307164 -0.000000
16307167 0.078972
16307171 0.434483
16307174 -0.000000
16307175 0.140183
16307176 0.075054
16307177 0.769205
16307178 0.170892
16307181 0.028063
16307184 0.353567
16307186 1.556903
16307187 0.203267
16307188 0.361208
16307189 0.034675
16307190 0.069591
16307192 0.164147
16307199 0.188326
16307201 -0.000000
16307203 0.539920
16307206 0.135891
16307211 0.152657
16307213 0.262389
16307214 -0.000000
16307217 0.113486
16307218 -0.000000
16307219 0.075930
16307221 0.310970
16307224 0.075009
16307226 0.261428
16307228 0.166438
16307229 0.789577
16307230 0.510878
16307232 0.555606
16307233 -0.000000
16307234 0.769051
16307235 0.096084
16307237 0.030918
16307238 -0.000000
16307245 0.513529
16307248 0.130834
16307249 0.308854
16307250 0.110734
16307253 0.530862
16307254 0.726657
16307255 0.052846
16307258 0.035617
16307260 -0.000000
16307262 0.137436
16307263 0.072528
16307264 0.086578
16307265 0.274659
16307267 0.179937
16307268 0.166221
16307270 -0.000000
16307272 0.514655
16307273 0.746041
16307274 0.302576
16307279 0.289478
16307280 0.051599
16307281 0.570327
16307282 -0.000000
16307283 0.144323
16307285 -0.000000
16307287 0.137442
16307288 0.485939
16307292 0.791177
16307293 0.375817
16307294 0.584226
16307296 0.151943
16307298 0.644578
16307300 -0.000000
16307301 0.138258
16307302 0.143788
16307304 0.172055
16307311 0.081286
16307312 0.286460
16307314 0.069775
16307315 0.160450
16307316 0.789252
16307317 0.340704
16307318 0.156086
16307321 0.145066
16307324 0.464970
16307325 -0.000000
16307326 0.913618
16307327 0.265734
16307328 0.195975
16307330 0.316304
16307331 0.035807
16307334 0.767603
16307335 0.153582
16307338 0.329623
16307339 0.267747
16307340 0.232548
16307341 0.682721
16307343 0.173981
16307344 0.928057
16307345 -0.000000
16307347 0.347775
16307348 0.251751
16307350 -0.000000
16307351 -0.000000
16307352 0.602542
16307353 0.466885
16307356 0.586590
16307357 0.103019
16307359 0.443985
16307362 0.411823
16307363 0.300511
16307369 0.305366
16307370 0.312614
16307374 0.318466
16307376 -0.000000
16307378 0.178603
16307379 0.192061
16307380 0.102647
16307381 0.291692
16307382 0.188779
16307383 0.151924
16307386 0.761878
16307390 0.875956
16307391 0.030283
16307392 1.095368
16307393 0.329701
16307394 0.099540
16307395 1.251576
16307396 0.167537
16307399 0.749153
16307403 0.141686
16307405 0.349150
16307408 0.398361
16307409 0.376020
16307412 0.521675
16307413 0.768561
16307415 0.360142
16307416 0.206447
16307419 0.217836
16307421 1.152058
16307426 0.639549
16307427 0.515364
16307428 0.982059
16307430 0.790297
16307431 1.308825
16307440 0.153010
16307441 1.421185
16307442 0.133357
16307444 0.098918
16307445 0.453420
16307446 0.086642
16307449 0.507880
16307450 0.133851
16307451 -0.000000
16307456 0.438638
16307457 0.424618
16307460 0.234001
16307461 0.038855
16307462 0.276635
16307463 0.101605
16307464 -0.000000
16307468 0.237560
16307469 0.276178
16307470 -0.000000
16307471 0.170825
16307474 0.455727
16307475 1.253337
16307476 0.170897
16307478 0.305446
16307479 0.215087
16307480 0.178956
16307481 0.057063
16307484 0.642103
16307488 0.062143
16307490 0.509261
16307494 -0.000000
16307495 0.260088
16307498 0.227591
16307499 0.246479
16307500 0.115851
16307502 0.726079
16307505 0.085512
16307506 0.051336
16307507 0.084218
16307509 0.512721
16307511 -0.000000
16307513 0.471410
16307518 0.741792
16307520 -0.000000
16307521 0.081177
16307523 0.353105
16307524 0.048855
16307525 0.200052
16307528 0.107700
16307529 0.193034
16307531 0.632571
16307533 0.942360
16307536 0.562808
16307538 0.464828
16307539 0.122615
16307543 0.924188
16307544 0.201500
16307545 0.085595
16307547 0.542662
16307551 0.122755
16307552 0.079306
16307553 0.145400
16307555 0.181900
16307558 0.146115
16307559 0.053786
16307560 0.079407
16307561 0.230910
16307562 0.433285
16307563 0.734943
16307564 0.029062
16307565 -0.000000
16307566 -0.000000
16307572 0.779714
16307576 -0.000000
16307579 0.207991
16307580 0.231206
16307581 0.430890
16307582 0.191297
16307583 0.230941
16307584 0.389169
16307588 0.053218
16307589 0.340228
16307590 0.240842
16307591 0.168499
16307593 0.587367
16307594 0.187911
16307595 0.600036
16307596 0.179005
16307597 0.071322
16307598 0.044410
16307599 0.970627
16307600 0.047904
16307602 0.100700
16307603 0.097564
16307605 0.190222
16307606 0.817066
16307607 0.832712
16307609 0.165686
16307611 -0.000000
16307612 0.213258
16307613 0.991816
16307615 0.646209
16307616 -0.000000
16307617 0.173620
16307619 0.429445
16307620 0.288971
16307622 0.475393
16307625 0.203068
16307627 0.543212
16307629 0.348709
16307632 0.276813
16307633 0.202058
16307634 0.205590
16307635 0.129396
16307637 -0.000000
16307640 0.181700
16307642 0.167063
16307644 0.097640
16307645 -0.000000
16307649 0.089958
16307650 0.746705
16307655 0.032356
16307656 0.164433
16307657 0.551052
16307658 0.089589
16307659 0.230126
16307661 0.877254
16307662 0.813478
16307664 -0.000000
16307665 0.099254
16307666 0.127058
16307669 0.197205
16307670 0.187099
16307671 -0.000000
16307672 0.464486
16307673 -0.000000
16307674 0.039516
16307675 0.256317
16307676 0.091565
16307677 0.129215
16307678 0.135781
16307680 1.470560
16307681 0.102472
16307682 0.916548
16307683 0.275388
16307684 0.890558
16307685 0.192515
16307686 0.221457
16307687 -0.000000
16307689 0.161604
16307691 0.259967
16307692 0.258015
16307693 0.432062
16307696 0.053401
16307697 0.660540
16307698 0.421237
16307699 0.473679
16307702 0.322040
16307707 0.188624
16307708 0.309512
16307709 -0.000000
16307711 0.449728
16307712 0.258327
16307713 0.247127
16307714 0.185376
16307715 0.438627
16307716 -0.000000
16307717 -0.000000
16307719 0.305783
16307720 0.324839
16307725 0.309379
16307729 0.550546
16307730 0.928651
16307731 -0.000000
16307734 1.071002
16307735 0.554146
16307736 0.208437
16307737 0.144321
16307743 0.408266
16307744 0.525813
16307745 0.522048
16307746 0.406426
16307748 0.590522
16307752 0.156407
16307753 0.153472
16307755 0.076670
16307756 0.139970
16307757 0.369381
16307760 0.892003
16307761 0.562634
16307763 0.333922
16307765 0.138459
16307766 -0.000000
16307768 -0.000000
16307771 0.486496
16307774 0.470996
16307781 0.120582
16307785 0.227388
16307786 0.597529
16307788 0.080930
16307790 0.045468
16307791 -0.000000
16307796 0.684457
16307797 0.646109
16307803 0.214485
16307816 0.716432
16307822 -0.000000
16307823 -0.000000
16307824 0.181497
16307825 0.390972
16307832 0.318306
16307833 0.690559
16307834 0.139869
16307835 0.038092
16307837 0.473615
16307838 0.456446
16307839 0.092089
16307840 -0.000000
16307841 0.640726
16307842 0.161852
16307843 2.531013
16307847 -0.000000
16307851 0.052806
16307854 -0.000000
16307856 0.078991
16307859 0.113178
16307861 0.102350
16307862 0.520581
16307864 0.589256
16307865 0.441684
16307866 0.221844
16307871 0.238948
16307872 1.010963
16307875 0.215217
16307876 0.095380
16307877 0.139998
16307878 0.569061
16307880 -0.000000
16307881 0.687458
16307882 0.627767
16307883 0.124087
16307884 0.136511
16307885 -0.000000
16307888 -0.000000
16307889 -0.000000
16307891 0.253310
16307895 0.330850
16307896 0.124098
16307897 0.288443
16307899 -0.000000
16307901 -0.000000
16307902 0.136482
16307903 -0.000000
16307904 0.330730
16307909 0.254489
16307910 -0.000000
16307911 -0.000000
16307913 0.277108
16307915 -0.000000
16307917 -0.000000
16307918 0.170885
16307920 0.288584
16307922 0.484879
16307924 -0.000000
16307929 0.628041
16307932 0.094867
16307933 0.194530
16307934 0.374307
16307936 0.316492
16307937 0.516196
16307938 0.092041
16307941 0.352712
16307942 0.187435
16307943 0.622098
16307944 1.115408
16307947 0.134292
16307949 0.285645
16307950 0.102470
16307951 -0.000000
16307952 0.253416
16307953 -0.000000
16307960 -0.000000
16307961 -0.000000
16307963 0.197658
16307965 -0.000000
16307967 -0.000000
16307969 0.140803
16307970 0.452931
16307975 0.102478
16307978 0.652262
16307984 -0.000000
16307985 0.062737
16307989 0.077294
16307991 -0.000000
16307992 0.105217
16307993 -0.000000
16307995 0.121074
16307997 0.232678
16308000 0.144708
16308001 0.067676
16308003 0.108639
16308004 0.186142
16308005 0.162017
16308006 0.133589
16308007 0.138198
16308009 0.082480
16308011 -0.000000
16308012 0.386790
16308013 0.229289
16308016 -0.000000
16308017 -0.000000
16308018 -0.000000
16308019 -0.000000
16308020 -0.000000
16308021 0.067659
16308023 0.663996
16308024 -0.000000
16308025 0.046669
16308026 1.326236
16308027 0.282787
16308029 0.375130
16308030 -0.000000
16308032 -0.000000
16308033 0.117168
16308035 0.138154
16308036 0.091383
16308037 0.484737
16308038 0.438443
16308039 0.192294
16308042 -0.000000
16308043 -0.000000
16308044 0.133589
16308045 -0.000000
16308047 0.889168
16308051 -0.000000
16308054 0.701771
16308055 0.108647
16308057 0.117186
16308059 0.073050
16308060 0.108639
16308061 -0.000000
16308063 0.788876
16308068 0.813665
16308071 0.077374
16308076 -0.000000
16308077 0.117165
16308078 -0.000000
16308080 -0.000000
16308082 0.138211
16308083 0.229407
16308085 0.108541
16308086 -0.000000
16308089 0.221503
16308092 -0.000000
16308093 0.238746
16308094 -0.000000
16308096 0.621328
16308098 0.386852
16308099 0.121131
16308103 0.117203
16308106 0.208744
16308107 0.201850
16308108 0.194975
16308110 0.144723
16308111 -0.000000
16308112 0.554004
16308113 0.244650
16308114 0.390751
16308115 0.307321
16308116 0.116526
16308117 0.143386
16308118 0.061670
16308119 0.052388
16308120 0.148635
16308121 0.626956
16308122 0.203225
16308123 1.921106
16308124 0.937356
16308125 -0.000000
16308126 0.081982
16308127 0.378809
16308128 0.345223
16308129 0.404528
16308130 1.307696
16308131 0.064802
16308132 0.066812
16308133 0.166255
16308134 0.068335
16308135 0.137649
16308136 -0.000000
16308139 0.358666
16308140 0.567202
16308142 0.105199
16308146 0.979514
16308148 -0.000000
16308154 0.229665
16308159 0.229478
16308160 0.524902
16308162 0.082516
16308167 0.819835
16308168 0.097511
16308170 0.103694
16308173 0.148911
16308174 0.107082
16308178 1.129648
16308181 0.315166
16308188 0.535580
16308190 0.571244
16308191 0.061791
16308193 0.663798
16308195 0.157450
16308196 0.345240
16308197 0.103770
16308198 0.051621
16308199 0.038859
16308200 0.701892
16308201 0.254728
16308203 0.029887
16308206 0.633578
16308207 1.219265
16308210 0.813503
16308212 0.588830
16308215 0.558544
16308219 -0.000000
16308221 -0.000000
16308222 0.315694
16308224 0.049606
16308225 1.293813
16308226 0.753894
16308227 0.914034
16308230 1.874490
16308231 -0.000000
16308232 0.215839
16308233 0.194438
16308234 -0.000000
16308235 0.163500
16308237 0.206224
16308238 0.131851
16308240 0.157426
16308243 1.332277
16308244 1.257758
16308246 0.060861
16308249 0.136474
16308250 0.092775
16308251 0.047994
16308252 0.190146
16308253 -0.000000
16308254 -0.000000
16308255 0.064597
16308256 0.051613
16308257 0.274759
16308258 0.100590
16308259 1.409749
16308260 0.360047
16308261 0.215825
16308262 -0.000000
16308264 0.077118
16308266 0.417433
16308272 0.268326
16308274 0.097749
16308275 0.121857
16308276 0.040331
16308278 0.268762
16308280 0.048769
16308282 0.462181
16308283 0.052896
16308284 0.401115
16308286 -0.000000
16308289 0.715680
16308293 0.711459
16308296 0.137630
16308299 1.459773
16308300 0.427857
16308303 0.784655
16308305 0.168888
16308306 -0.000000
16308310 0.473573
16308311 0.229803
16308312 0.137531
16308314 -0.000000
16308317 0.109817
16308318 0.132593
16308322 0.311571
16308323 0.366702
16308324 0.091849
16308327 0.100257
16308328 0.127104
16308331 0.429668
16308332 0.285093
16308333 1.169080
16308334 0.144242
16308335 -0.000000
16308336 0.176464
16308337 -0.000000
16308339 0.344138
16308342 0.727591
16308344 0.232588
16308345 -0.000000
16308347 0.278343
16308350 0.613084
16308351 -0.000000
16308352 0.727195
16308355 0.350972
16308360 0.325365
16308361 0.475410
16308364 0.130055
16308368 0.909381
16308370 -0.000000
16308371 0.123490
16308372 0.503249
16308375 1.470455
16308378 0.453009
16308379 0.260074
16308380 0.156561
16308381 0.466871
16308382 0.048631
16308383 0.180591
16308384 0.198404
16308385 -0.000000
16308387 0.973203
16308388 0.948039
16308391 0.080556
16308393 0.060647
16308394 0.565230
16308395 0.081425
16308396 0.271659
16308398 0.217020
16308400 0.426947
16308401 0.998273
16308402 1.679441
16308403 0.238373
16308404 -0.000000
16308407 0.261982
16308408 0.627779
16308409 0.197491
16308410 0.938056
16308411 0.536068
16308412 -0.000000
16308413 0.096094
16308414 0.053512
16308416 -0.000000
16308421 0.166897
16308422 0.071775
16308424 0.028094
16308425 0.248112
16308427 0.180982
16308428 -0.000000
16308430 -0.000000
16308432 0.344656
16308433 0.807988
16308434 0.212296
16308437 0.552400
16308439 0.501149
16308441 0.255932
16308442 2.254380
16308443 0.116553
16308444 -0.000000
16308446 -0.000000
16308448 0.834324
16308450 0.564456
16308451 -0.000000
16308455 0.069139
16308456 0.230351
16308457 0.253871
16308466 -0.000000
16308469 1.422302
16308470 1.349994
16308473 0.569307
16308474 0.368969
16308477 0.048523
variableStep chrom=chr3
41238929 -0.000000
41238930 0.134513
41238933 0.098311
41238934 0.119715
41238938 -0.000000
41238942 -0.000000
41238944 -0.000000
41238947 -0.000000
41238948 0.107800
41238949 -0.000000
41238950 -0.000000
41238952 0.353900
41238954 0.090736
41238955 -0.000000
41238956 -0.000000
41238957 -0.000000
41238959 0.252430
41238963 -0.000000
41238965 0.115589
41238966 0.444009
41238967 0.098468
41238969 -0.000000
41238970 0.319711
41238972 0.545198
41238973 1.100361
41238975 -0.000000
41238976 -0.000000
41238977 -0.000000
41238981 0.259000
41238982 0.725529
41238984 0.067149
41238985 0.119865
41238987 0.175907
41238991 0.295948
41238992 0.413365
41238993 0.186680
41238994 0.118347
41238995 0.106237
41238996 0.118177
41238999 -0.000000
41239001 0.148709
41239002 -0.000000
41239003 0.136060
41239006 0.193619
41239009 0.678109
41239010 -0.000000
41239011 0.179436
41239013 1.549074
41239016 0.353701
41239019 0.358653
41239020 1.127921
41239021 -0.000000
41239024 -0.000000
41239025 0.377987
41239026 0.089720
41239027 0.115201
41239028 0.189275
41239029 -0.000000
41239034 0.257182
41239035 0.053775
41239040 0.234340
41239041 0.674655
41239042 0.035553
41239043 -0.000000
41239047 0.059779
41239048 0.938027
41239049 0.303840
41239050 -0.000000
41239053 0.614151
41239054 -0.000000
41239055 0.098311
41239056 0.743875
41239057 0.742468
41239059 -0.000000
41239060 0.089684
41239062 0.219413
41239063 0.445711
41239064 0.206580
41239065 0.740951
41239066 0.053822
41239068 0.094925
41239071 -0.000000
41239076 0.119313
41239077 -0.000000
41239081 0.273907
41239082 0.200092
41239083 0.155761
41239084 0.071410
41239085 0.267979
41239087 -0.000000
41239089 0.724601
41239091 0.449296
41239093 0.268262
41239094 -0.000000
41239095 0.184217
41239097 0.048444
41239098 0.098617
41239099 0.470472
41239100 -0.000000
41239104 0.084257
41239105 0.468983
41239106 0.107925
41239109 1.484678
41239110 -0.000000
41239112 0.700564
41239113 0.062334
41239114 0.089743
41239115 0.075363
41239118 0.205438
41239119 0.446250
41239120 0.678195
41239121 0.799022
41239122 0.924028
41239124 -0.000000
41239125 0.283473
41239133 0.079363
41239134 -0.000000
41239135 0.595275
41239136 0.858037
41239137 0.645011
41239138 0.182882
41239139 0.178831
41239142 0.134497
41239143 0.098962
41239149 0.558028
41239150 -0.000000
41239151 0.224693
41239152 0.251152
41239153 0.153938
41239154 0.822896
41239156 0.497807
41239157 0.431292
41239158 0.349269
41239159 0.025776
41239160 0.099244
41239161 0.550986
41239162 0.738287
41239164 0.119506
41239165 0.083659
41239166 -0.000000
41239170 0.667788
41239171 1.148498
41239172 0.457340
41239173 0.232029
41239176 0.728429
41239178 -0.000000
41239180 0.327022
41239182 -0.000000
41239183 -0.000000
41239186 0.314479
41239189 -0.000000
41239190 0.643465
41239192 0.647107
41239194 0.544941
41239195 0.792546
41239196 0.519124
41239197 0.132541
41239199 0.170247
41239206 1.492387
41239208 0.586236
41239209 0.282142
41239210 0.110421
41239212 0.486730
41239214 0.065608
41239216 0.250053
41239218 0.182163
41239225 0.524438
41239226 -0.000000
41239227 -0.000000
41239228 0.161723
41239229 0.728573
41239231 0.083174
41239233 0.668476
41239234 0.396235
41239235 0.728145
41239239 0.143342
41239240 0.228850
41239243 0.314380
41239246 0.194697
41239248 0.047641
41239250 0.124786
41239251 -0.000000
41239252 1.220551
41239254 0.254717
41239256 -0.000000
41239257 0.073210
41239258 1.311390
41239259 0.047392
41239261 -0.000000
41239263 0.194795
41239267 0.473107
41239268 0.306549
41239270 0.202515
41239271 -0.000000
41239272 0.190148
41239273 0.142810
41239277 -0.000000
41239280 0.073863
41239281 0.024613
41239286 0.153546
41239287 0.131880
41239288 -0.000000
41239289 0.751874
41239291 0.049728
41239292 0.293188
41239294 0.116792
41239295 0.796068
41239300 0.920886
41239302 0.305539
41239303 0.205615
41239304 0.829498
41239305 0.431987
41239310 0.275253
41239312 0.059030
41239313 0.039711
41239314 0.137303
41239316 0.103530
41239319 2.292761
41239320 0.165841
41239321 0.150062
41239325 0.572948
41239326 0.728515
41239327 0.161637
41239328 0.087220
41239329 1.091849
41239330 0.230255
41239331 0.161738
41239333 0.383397
41239335 0.833363
41239336 -0.000000
41239338 0.299630
41239340 -0.000000
41239341 0.086266
41239342 0.536014
41239343 0.078886
41239344 0.078870
41239345 0.081700
41239347 0.063232
41239348 0.115770
41239350 0.094174
41239354 1.235558
41239356 0.569813
41239360 0.335066
41239362 0.099461
41239364 0.733338
41239367 0.083048
41239369 0.101652
41239374 0.396330
41239375 1.813160
41239377 0.123254
41239378 0.424818
41239380 0.327374
41239381 -0.000000
41239382 0.660588
41239386 0.569691
41239387 0.125074
41239388 0.254048
41239390 1.987090
41239392 0.153829
41239395 0.292383
41239396 -0.000000
41239397 0.574963
41239398 0.418419
41239399 0.086000
41239400 -0.000000
41239401 -0.000000
41239406 0.024950
41239407 0.150543
41239410 0.520218
41239411 0.047398
41239412 0.336350
41239413 0.133442
41239414 -0.000000
41239415 0.065562
41239417 0.796415
41239418 0.361769
41239419 0.267256
41239420 0.329574
41239421 0.287929
41239422 -0.000000
41239424 0.103188
41239425 0.935821
41239428 0.292957
41239431 0.121466
41239432 0.229643
41239434 0.621031
41239435 0.291447
41239436 1.223046
41239439 0.227852
41239441 -0.000000
41239442 0.364320
41239446 0.172176
41239449 0.395711
41239450 0.120747
41239451 0.030790
41239453 0.932268
41239460 -0.000000
41239461 0.108471
41239463 -0.000000
41239464 0.342877
41239465 0.366804
41239466 1.150944
41239467 0.741271
41239468 0.037270
41239469 0.411613
41239472 -0.000000
41239476 0.630061
41239479 0.238757
41239481 -0.000000
41239482 -0.000000
41239491 0.373122
41239495 -0.000000
41239498 1.382098
41239501 0.083999
41239502 -0.000000
41239505 -0.000000
41239508 0.075632
41239510 0.624592
41239512 -0.000000
41239516 0.377154
41239519 0.227760
41239522 0.316673
41239523 0.480832
41239529 0.426267
41239532 0.590954
41239533 0.577726
41239534 0.051543
41239538 0.268733
41239539 0.241322
41239540 0.633922
41239541 0.184877
41239543 0.169307
41239544 -0.000000
41239545 1.318886
41239548 0.743015
41239549 0.138112
41239550 -0.000000
41239551 0.125704
41239554 0.067319
41239555 0.708457
41239556 0.155096
41239557 -0.000000
41239559 0.054446
41239562 2.050219
41239563 0.100924
41239565 -0.000000
41239566 0.214544
41239567 1.012413
41239568 0.587599
41239569 0.278086
41239575 -0.000000
41239577 0.250166
41239579 0.083930
41239580 0.211185
41239581 0.348311
41239583 -0.000000
41239584 0.069896
41239585 -0.000000
41239590 0.431963
41239591 0.577955
41239593 -0.000000
41239598 0.414162
41239599 0.077613
41239600 0.145173
41239602 0.143390
41239603 1.063190
41239605 -0.000000
41239612 0.574296
41239613 0.075570
41239614 0.668094
41239617 0.227866
41239618 0.053339
41239619 0.073346
41239620 0.419991
41239624 0.371072
41239625 0.700919
41239628 0.266153
41239629 0.901949
41239632 0.346243
41239633 0.088671
41239636 0.023623
41239637 0.076375
41239640 0.134604
41239641 0.086138
41239643 0.113535
41239644 0.179651
41239645 0.138135
41239646 0.140144
41239647 0.086251
41239650 1.376005
41239651 0.308576
41239656 0.178832
41239657 0.107291
41239664 0.078235
41239666 0.245416
41239667 0.418200
41239668 0.095458
41239670 0.279102
41239671 0.046360
41239674 1.689134
41239677 0.075818
41239678 0.242997
41239681 0.328036
41239682 1.059186
41239687 0.289183
41239689 0.103436
41239691 0.425973
41239695 1.454299
41239697 0.256045
41239698 0.491790
41239699 0.601050
41239701 0.270117
41239702 0.263143
41239703 -0.000000
41239706 0.836797
41239707 0.435917
41239708 -0.000000
41239709 -0.000000
41239714 0.049333
41239715 0.733171
41239716 -0.000000
41239717 0.182417
41239720 0.839969
41239722 0.125578
41239723 0.258633
41239724 1.549773
41239725 0.334595
41239728 0.628084
41239731 0.906841
41239734 0.392798
41239735 -0.000000
41239736 0.523620
41239737 0.322477
41239738 -0.000000
41239743 0.559239
41239744 0.615401
41239745 0.062789
41239746 0.079792
41239747 0.532395
41239748 0.504698
41239749 -0.000000
41239751 0.359022
41239755 0.282473
41239756 -0.000000
41239757 0.571289
41239759 -0.000000
41239760 0.534917
41239761 0.136967
41239762 -0.000000
41239763 0.344627
41239764 0.035149
41239765 0.231827
41239766 1.243362
41239767 -0.000000
41239770 0.658396
41239771 0.156668
41239776 0.049973
41239777 0.076446
41239780 0.114813
41239783 0.072357
41239785 -0.000000
41239786 -0.000000
41239788 0.450703
41239789 0.053771
41239790 0.199919
41239791 0.318352
41239792 0.102945
41239793 0.361794
41239795 0.375672
41239797 0.237331
41239798 0.228406
41239800 0.228885
41239802 0.610818
41239804 0.397352
41239809 0.447974
41239810 0.194186
41239813 -0.000000
41239817 -0.000000
41239819 0.381336
41239820 0.725423
41239821 0.417324
41239823 0.220931
41239826 -0.000000
41239827 0.258998
41239831 0.200301
41239833 -0.000000
41239835 0.119625
41239836 0.185139
41239837 0.368016
41239840 0.353300
41239845 0.812144
41239847 0.725775
41239848 0.265821
41239849 0.095922
41239852 0.487283
41239853 -0.000000
41239854 0.095256
41239855 -0.000000
41239856 0.472591
41239860 0.175603
41239861 0.271835
41239862 0.679515
41239863 0.280091
41239864 0.559014
41239866 0.437601
41239868 0.310465
41239869 0.172958
41239872 0.222627
41239874 0.125693
41239875 0.222526
41239876 0.758797
41239879 0.200424
41239880 0.499782
41239882 -0.000000
41239886 0.291845
41239887 -0.000000
41239891 0.085219
41239892 0.121440
41239893 0.023677
41239894 0.078655
41239896 0.030306
41239897 0.251532
41239900 0.128749
41239901 0.716508
41239902 0.046667
41239903 1.179988
41239904 1.202062
41239906 0.403647
41239908 0.714740
41239910 1.141257
41239912 1.365005
41239913 0.286893
41239914 0.074403
41239915 0.089489
41239916 0.700607
41239918 0.142377
41239920 0.384499
41239921 0.108234
41239922 0.781795
41239923 0.521290
41239925 0.313540
41239928 0.217873
41239929 0.191033
41239931 0.246997
41239933 0.494777
41239935 0.496024
41239938 0.472882
41239940 -0.000000
41239941 0.386048
41239942 0.311749
41239943 0.196406
41239944 0.732596
41239945 -0.000000
41239946 0.062559
41239950 0.246155
41239951 0.197577
41239957 0.460128
41239958 0.045825
41239960 0.123678
41239961 0.078225
41239963 0.081847
41239964 0.526557
41239965 0.222770
41239969 0.438180
41239970 0.170776
41239973 0.800943
41239974 0.742007
41239977 0.388459
41239981 0.072103
41239985 0.531798
41239986 0.976852
41239987 0.895959
41239988 0.397379
41239990 0.339553
41239991 -0.000000
41239992 0.852962
41239993 0.034023
41239994 -0.000000
41239995 -0.000000
41239996 0.609932
41239997 0.075917
41239998 0.794648
41239999 0.248194
41240001 0.037142
41240002 -0.000000
41240003 0.233223
41240004 0.121716
41240005 0.125197
41240006 0.153603
41240007 0.157866
41240008 0.309170
41240010 0.235916
41240011 -0.000000
41240012 0.174147
41240013 0.206123
41240017 1.019734
41240018 0.116065
41240021 0.075399
41240022 0.135743
41240024 0.359963
41240025 0.080240
41240028 -0.000000
41240030 0.498320
41240034 0.174298
41240035 -0.000000
41240037 1.034367
41240040 0.140690
41240043 0.114295
41240044 0.328628
41240047 0.174230
41240048 0.817248
41240049 0.130578
41240051 0.215529
41240053 0.713681
41240054 0.198755
41240057 0.243022
41240058 0.067276
41240059 0.052965
41240060 0.565629
41240063 0.969649
41240064 -0.000000
41240065 0.266226
41240067 -0.000000
41240068 0.645229
41240072 1.194096
41240073 0.067775
41240074 0.660815
41240075 0.088585
41240077 0.187161
41240079 0.227570
41240081 1.123474
41240082 0.406370
41240084 0.397869
41240086 1.124113
41240088 0.530123
41240091 0.388212
41240095 0.142234
41240096 0.479162
41240097 0.056619
41240099 -0.000000
41240100 0.112261
41240101 -0.000000
41240103 0.091275
41240105 1.097043
41240107 0.291242
41240108 0.191566
41240111 0.559583
41240112 0.295443
41240113 1.034104
41240114 0.769884
41240117 0.277357
41240119 -0.000000
41240121 0.081934
41240124 0.778661
41240125 0.062364
41240128 0.392354
41240129 -0.000000
41240133 0.168855
41240136 1.377736
41240137 0.056390
41240141 0.339540
41240142 0.213211
41240143 0.080093
41240144 -0.000000
41240146 0.516642
41240147 -0.000000
41240148 0.054654
41240149 0.673862
41240151 0.742328
41240152 0.549844
41240155 -0.000000
41240157 0.847804
41240158 0.417838
41240160 0.206867
41240164 -0.000000
41240165 0.164587
41240167 0.879420
41240168 0.969320
41240170 0.222917
41240174 0.320461
41240175 -0.000000
41240178 0.122232
41240179 0.127618
41240180 0.690501
41240184 0.166184
41240185 0.040145
41240186 0.505960
41240187 0.153047
41240188 0.677006
41240190 0.274351
41240191 -0.000000
41240195 -0.000000
41240197 -0.000000
41240198 0.226821
41240199 0.042300
41240200 0.732503
41240204 0.185989
41240205 0.173850
41240208 0.046638
41240209 0.058463
41240210 0.242701
41240211 0.178150
41240214 0.047660
41240215 -0.000000
41240216 0.253203
41240217 0.739509
41240218 0.400170
41240221 0.483894
41240223 0.268508
41240224 -0.000000
41240226 0.400086
41240228 -0.000000
41240229 0.126380
41240231 0.657519
41240234 0.109300
41240236 0.546031
41240237 0.049916
41240239 1.038206
41240240 -0.000000
41240242 0.084617
41240244 0.497788
41240245 0.214690
41240246 0.029244
41240248 0.209320
41240249 0.306057
41240251 1.196251
41240252 0.277337
41240254 0.241269
41240256 0.828708
41240257 0.087145
41240260 0.300052
41240262 0.417131
41240263 0.075489
41240266 0.084662
41240268 0.030152
41240269 0.282266
41240270 0.492061
41240271 0.422067
41240272 0.542986
41240275 1.288333
41240276 0.320448
41240277 1.103620
41240279 0.173841
41240280 0.483552
41240283 0.056680
41240286 0.058469
41240287 -0.000000
41240289 0.055018
41240290 0.216282
41240293 0.471576
41240296 0.937372
41240297 -0.000000
41240298 0.048769
41240299 0.102670
41240300 0.384063
41240302 0.100037
41240303 0.250113
41240304 2.023170
41240306 0.164173
41240307 0.055182
41240308 -0.000000
41240309 0.214823
41240313 0.321381
41240317 -0.000000
41240318 0.168991
41240319 0.079533
41240321 -0.000000
41240323 1.989810
41240324 0.347343
41240326 0.427522
41240330 0.298197
41240332 0.062478
41240333 0.248052
41240335 0.511472
41240336 0.775735
41240338 0.585161
41240339 0.371526
41240341 -0.000000
41240344 0.052017
41240345 0.053464
41240346 -0.000000
41240347 0.066682
41240348 0.264886
41240355 0.241499
41240360 0.780320
41240361 0.065943
41240363 0.355801
41240367 0.114435
41240368 0.305786
41240369 0.191081
41240371 0.241327
41240373 -0.000000
41240376 0.972103
41240377 0.284585
41240378 -0.000000
41240380 0.450233
41240381 -0.000000
41240382 -0.000000
41240383 0.736098
41240384 0.535719
41240386 0.682263
41240388 -0.000000
41240389 0.167518
41240394 0.389031
41240395 0.609554
41240397 0.084610
41240399 0.346742
41240401 0.084189
41240402 -0.000000
41240403 0.203949
41240404 0.293246
41240406 0.084620
41240407 0.371340
41240411 -0.000000
41240412 0.369207
41240414 0.287499
41240416 0.263346
41240419 -0.000000
41240422 0.298199
41240423 0.799420
41240424 0.456250
41240427 0.131333
41240429 0.091742
41240433 0.308892
41240434 0.267170
41240435 0.496923
41240437 0.061985
41240439 0.260342
41240440 0.093637
41240441 0.352597
41240442 0.596945
41240446 0.102715
41240447 0.202880
41240448 0.035218
41240450 0.318571
41240451 -0.000000
41240452 0.630273
41240455 0.037990
41240456 0.222993
41240459 0.106591
41240460 0.074757
41240464 0.577116
41240466 0.748296
41240467 0.120601
41240469 0.265743
41240470 0.629718
41240472 0.499789
41240473 1.049043
41240475 -0.000000
41240476 0.185187
41240477 -0.000000
41240478 0.165127
41240481 0.055094
41240484 -0.000000
41240487 0.165676
41240488 0.285533
41240489 0.236634
41240491 -0.000000
41240493 0.651465
41240494 -0.000000
41240495 0.133465
41240497 0.367277
41240498 0.116259
41240500 -0.000000
41240501 0.434394
41240502 0.167971
41240503 0.070569
41240506 0.330516
41240507 0.060542
41240508 0.175734
41240509 0.104127
41240510 0.227670
41240511 0.440319
41240513 1.000386
41240514 0.052406
41240515 -0.000000
41240517 0.309409
41240518 -0.000000
41240521 0.434105
41240522 0.698678
41240523 0.300643
41240525 -0.000000
41240527 0.206713
41240530 -0.000000
41240531 0.222891
41240532 0.196090
41240534 0.263121
41240535 0.124717
41240538 0.785960
41240542 0.079512
41240543 0.267673
41240545 0.756909
41240546 1.550112
41240547 0.079930
41240548 0.456332
41240550 0.099761
41240552 0.066978
41240553 0.447380
41240554 0.166664
41240556 -0.000000
41240558 0.034806
41240559 0.146870
41240560 0.041843
41240564 0.156218
41240567 0.031044
41240568 0.071389
41240569 1.979248
41240570 0.368786
41240571 0.548518
41240575 0.688609
41240576 0.779852
41240578 0.401258
41240582 -0.000000
41240583 0.510884
41240584 0.769353
41240585 0.657993
41240586 1.596030
41240587 0.220127
41240588 0.080859
41240594 0.635645
41240596 0.223712
41240597 -0.000000
41240599 0.879625
41240600 0.961098
41240601 0.236535
41240605 -0.000000
41240607 1.448796
41240610 0.178599
41240611 0.158655
41240612 0.898211
41240613 0.510040
41240614 0.450765
41240615 0.060834
41240617 0.318389
41240619 1.840858
41240620 0.050240
41240622 0.132947
41240623 0.388119
41240624 0.089864
41240625 0.442428
41240626 0.330382
41240633 0.325922
41240634 0.091083
41240635 0.294645
41240638 0.112268
41240639 0.119242
41240640 0.317114
41240641 0.192949
41240645 0.123000
41240647 0.735547
41240648 0.150488
41240650 0.149845
41240651 0.439408
41240653 0.077304
41240654 0.576848
41240655 0.178489
41240658 0.879217
41240659 0.872018
41240660 0.032770
41240661 1.610491
41240662 0.432272
41240663 0.128319
41240664 0.171859
41240665 0.584152
41240669 0.293677
41240671 0.527239
41240672 0.736113
41240673 0.042785
41240675 0.771018
41240678 0.157315
41240679 0.386916
41240680 1.542696
41240681 0.809411
41240682 0.119940
41240683 -0.000000
41240684 0.821577
41240686 0.366877
41240688 0.107841
41240689 0.325132
41240691 0.252149
41240692 0.062804
41240694 0.225869
41240698 0.109795
41240699 0.143277
41240700 -0.000000
41240701 0.060342
41240703 0.396094
41240704 0.160848
41240706 0.273681
41240708 0.555422
41240709 0.252151
41240710 0.570340
41240711 -0.000000
41240712 0.117426
41240713 0.063675
41240715 0.677694
41240720 0.216990
41240721 0.236341
41240723 -0.000000
41240727 0.878790
41240731 1.381084
41240732 0.507879
41240733 0.068188
41240734 0.277119
41240738 0.302299
41240739 0.081146
41240741 -0.000000
41240744 0.183319
41240745 -0.000000
41240746 0.729061
41240747 0.382723
41240749 0.228995
41240750 0.128101
41240752 -0.000000
41240758 0.188446
41240761 -0.000000
41240762 -0.000000
41240765 -0.000000
41240767 0.545561
41240770 -0.000000
41240772 0.081674
41240774 -0.000000
41240777 0.217306
41240780 0.054242
41240781 0.044916
41240782 0.651492
41240784 -0.000000
41240785 0.116467
41240786 0.099471
41240787 0.503402
41240788 0.099031
41240792 0.311410
41240793 0.986595
41240797 0.321401
41240798 0.581158
41240799 0.648571
41240803 0.129613
41240804 -0.000000
41240806 0.086271
41240807 0.209369
41240811 0.384991
41240812 0.131351
41240813 0.782883
41240816 -0.000000
41240817 0.270809
41240818 0.072540
41240820 0.496387
41240822 0.618402
41240823 0.436576
41240825 0.787582
41240826 -0.000000
41240827 0.091921
41240831 -0.000000
41240832 0.675106
41240834 0.081824
41240835 0.472184
41240838 0.094422
41240841 -0.000000
41240844 0.275442
41240845 0.499716
41240847 0.246178
41240850 -0.000000
41240852 0.216203
41240853 0.161147
41240856 -0.000000
41240861 -0.000000
41240862 0.091444
41240863 0.395188
41240864 -0.000000
41240866 0.104139
41240869 0.269534
41240870 0.394716
41240871 -0.000000
41240872 -0.000000
41240873 0.172227
41240876 0.209202
41240879 0.800881
41240880 0.654801
41240881 0.089978
41240882 -0.000000
41240883 0.853756
41240884 -0.000000
41240889 0.314282
41240890 1.610236
41240891 -0.000000
41240894 0.087011
41240895 0.078844
41240896 -0.000000
41240897 0.113901
41240898 0.610926
41240901 0.501449
41240902 1.067763
41240903 1.266922
41240904 0.069385
41240910 -0.000000
41240913 0.248449
41240914 -0.000000
41240915 0.259778
41240919 -0.000000
41240920 -0.000000
41240921 0.056721
41240926 -0.000000
41240931 0.568953
41240933 0.201025
41240936 0.260540
41240939 0.077562
41240942 -0.000000
41240943 -0.000000
41240944 0.265309
41240949 -0.000000
41240952 0.558582
41240954 0.252747
41240955 0.151223
41240956 0.164645
41240957 -0.000000
41240963 0.197552
41240965 0.200100
41240966 0.072857
41240970 0.389071
41240971 0.816062
41240972 0.642464
41240973 0.063222
41240975 -0.000000
41240976 1.833633
41240977 0.333050
41240978 0.039875
41240979 0.740789
41240985 0.439492
41240989 0.176765
41240992 0.418108
41240993 0.659823
41240994 0.497681
41240996 0.046059
41240997 1.325432
41240999 1.345160
41241000 0.393751
41241001 0.181412
41241002 0.311479
41241003 0.111831
41241005 0.376709
41241007 0.212979
41241008 0.271470
41241012 0.066745
41241015 0.082205
41241018 0.554109
41241022 0.353769
41241024 0.118533
41241026 -0.000000
41241027 0.459224
41241029 0.412082
41241031 -0.000000
41241032 0.249631
41241033 0.229271
41241035 0.279248
41241036 0.240170
41241037 0.368886
41241038 0.163254
41241041 0.302384
41241042 1.139248
41241043 0.047627
41241044 0.285418
41241045 0.439500
41241048 -0.000000
41241049 0.204660
41241050 0.045796
41241051 -0.000000
41241052 0.465485
41241053 0.238124
41241054 0.954643
41241055 0.456689
41241058 0.213163
41241059 0.704630
41241060 0.151299
41241061 0.732158
41241064 -0.000000
41241065 0.318930
41241066 0.220341
41241067 0.671585
41241068 -0.000000
41241069 0.019640
41241070 0.090955
41241071 0.364486
41241073 0.433815
41241074 0.476780
41241076 0.862539
41241077 1.144025
41241078 0.446304
41241079 0.677085
41241080 0.530170
41241083 0.354937
41241085 1.499815
41241086 0.261919
41241087 0.840317
41241089 0.311493
41241091 0.230491
41241092 1.394430
41241093 0.279501
41241094 0.251815
41241097 0.364937
41241099 0.487932
41241100 0.365414
41241102 0.118145
41241105 -0.000000
41241108 -0.000000
41241112 0.123441
41241113 1.137378
41241115 -0.000000
41241117 0.401683
41241118 0.049848
41241119 0.714832
41241120 0.549696
41241123 0.120379
41241125 0.277126
41241127 0.148743
41241128 -0.000000
41241130 0.152859
41241131 0.189949
41241132 0.571668
41241133 0.128736
41241137 0.167738
41241140 -0.000000
41241141 0.220288
41241142 0.950518
41241143 0.826870
41241144 0.272553
41241145 -0.000000
41241146 0.527902
41241148 -0.000000
41241149 -0.000000
41241152 0.189670
41241153 0.333132
41241154 0.685350
41241155 0.470360
41241156 0.158665
41241157 0.235277
41241159 0.452936
41241160 0.129015
41241161 0.590533
41241165 0.186437
41241166 0.085669
41241168 0.295177
41241169 -0.000000
41241173 1.070477
41241174 1.761831
41241175 -0.000000
41241176 0.156040
41241177 0.502001
41241178 0.101638
41241179 0.174647
41241180 0.526549
41241181 -0.000000
41241182 0.298613
41241185 0.522216
41241186 0.819243
41241187 0.867814
41241188 1.353023
41241189 0.422651
41241190 0.780286
41241192 0.222673
41241193 0.411510
41241194 -0.000000
41241196 -0.000000
41241199 1.687440
41241200 -0.000000
41241201 -0.000000
41241202 0.444814
41241205 0.243514
41241206 0.190770
41241207 0.213916
41241208 0.346602
41241209 0.128449
41241210 0.121837
41241211 -0.000000
41241212 1.074985
41241214 0.295960
41241215 0.433522
41241216 0.163026
41241218 0.193705
41241220 0.336969
41241221 0.581709
41241223 0.182682
41241224 0.652453
41241225 -0.000000
41241229 -0.000000
41241232 0.702271
41241233 0.521828
41241240 0.457906
41241242 -0.000000
41241243 0.242933
41241245 0.065565
41241246 0.155112
41241249 -0.000000
41241252 0.137714
41241253 0.163079
41241255 0.872772
41241257 0.440012
41241258 0.078740
41241263 0.466600
41241265 -0.000000
41241267 0.556713
41241268 0.376099
41241269 0.236428
41241270 0.449843
41241271 -0.000000
41241273 -0.000000
41241274 -0.000000
41241276 0.073756
41241277 0.077421
41241278 0.220778
41241280 0.243568
41241282 0.848110
41241283 0.187814
41241284 0.042782
41241285 0.340330
41241288 1.067027
41241289 0.216437
41241290 0.155113
41241291 0.069267
41241292 0.553796
41241294 0.091407
41241295 -0.000000
41241297 0.520046
41241298 0.083646
41241301 -0.000000
41241302 0.397135
41241303 0.375994
41241304 0.182907
41241305 0.287093
41241308 0.203045
41241311 -0.000000
41241312 0.195964
41241313 1.074969
41241314 0.050537
41241317 0.385235
41241318 -0.000000
41241320 -0.000000
41241325 0.222658
41241326 -0.000000
41241328 0.067495
41241329 0.664560
41241330 1.155198
41241335 0.463995
41241336 0.221105
41241337 0.612583
41241338 0.212245
41241339 0.556688
41241342 0.594570
41241345 0.536400
41241347 0.133278
41241349 0.074538
41241350 0.692624
41241352 0.116794
41241353 0.276325
41241355 -0.000000
41241356 0.104789
41241358 -0.000000
41241359 0.051821
41241360 0.452974
41241362 -0.000000
41241364 0.347675
41241369 0.897395
41241372 0.377473
41241373 -0.000000
41241374 0.307747
41241375 0.057504
41241376 0.312346
41241377 -0.000000
41241379 0.269267
41241380 0.427111
41241381 0.596858
41241383 0.243645
41241384 0.530153
41241385 0.125377
41241387 0.256516
41241388 0.172004
41241389 -0.000000
41241390 0.444201
41241394 0.327374
41241397 -0.000000
41241398 0.662668
41241402 -0.000000
41241403 0.117040
41241404 0.059350
41241405 -0.000000
41241406 1.397272
41241407 0.270891
41241408 0.078764
41241409 -0.000000
41241410 0.352584
41241414 0.855127
41241418 0.156193
41241419 -0.000000
41241420 -0.000000
41241421 0.091395
41241430 -0.000000
41241431 0.207478
41241432 0.098243
41241433 0.481902
41241435 0.079757
41241436 -0.000000
41241438 0.542302
41241439 0.198984
41241442 0.122739
41241445 0.224032
41241446 0.160547
41241449 0.160559
41241450 0.815813
41241451 0.207676
41241454 0.196732
41241455 -0.000000
41241456 0.742293
41241457 -0.000000
41241460 -0.000000
41241461 0.117064
41241462 0.778043
41241463 0.182676
41241466 0.261915
41241467 0.223850
41241468 -0.000000
41241469 0.131105
41241471 -0.000000
41241472 -0.000000
41241476 0.685186
41241478 -0.000000
41241479 -0.000000
41241480 -0.000000
41241481 -0.000000
41241484 -0.000000
41241485 -0.000000
41241487 0.426298
41241488 0.396464
41241489 0.099832
41241491 -0.000000
41241492 0.135436
41241493 0.137981
41241495 0.194111
41241497 -0.000000
41241498 -0.000000
41241499 0.137817
41241501 1.377021
41241503 0.119153
41241505 0.043169
41241506 0.145307
41241508 0.326290
41241509 0.831637
41241511 0.530771
41241512 0.125985
41241513 0.060345
41241514 0.256320
41241515 -0.000000
41241516 0.135444
41241517 0.256484
41241518 -0.000000
41241519 -0.000000
41241521 0.971066
41241522 0.396730
41241524 0.152571
41241528 0.180971
41241529 0.707547
41241530 0.051165
41241532 0.062764
41241533 0.069180
41241534 0.183756
41241540 -0.000000
41241542 0.084834
41241543 0.098140
41241545 -0.000000
41241546 0.793820
41241547 0.143144
41241549 -0.000000
41241550 0.252371
41241553 0.743774
41241554 0.515034
41241555 0.056169
41241556 0.443887
41241557 0.331491
41241560 0.572451
41241561 -0.000000
41241562 0.677372
41241565 0.204928
41241566 0.287330
41241567 0.145143
41241568 0.122985
41241571 0.410171
41241572 0.058214
41241573 0.068275
41241574 0.210938
41241575 0.098142
41241577 -0.000000
41241578 -0.000000
41241579 -0.000000
41241582 -0.000000
41241583 -0.000000
41241584 -0.000000
41241585 -0.000000
41241586 -0.000000
41241587 -0.000000
41241589 0.396165
41241591 -0.000000
41241592 -0.000000
41241593 -0.000000
41241594 0.137981
41241598 0.119128
41241601 0.097611
41241602 0.060351
41241604 -0.000000
41241606 0.109739
41241607 0.075424
41241608 0.118616
41241610 0.928490
41241611 0.248129
41241613 1.341559
41241614 0.107295
41241618 0.667358
41241620 0.211212
41241621 0.304124
41241622 0.344473
41241625 -0.000000
41241626 0.386937
41241627 1.095016
41241628 0.727293
41241632 0.326519
41241635 -0.000000
41241636 0.196667
41241637 -0.000000
41241639 0.398626
41241640 0.130982
41241642 0.210598
41241643 0.152573
41241644 0.592912
41241647 0.063505
41241649 0.170306
41241651 0.071612
41241652 0.444126
41241653 0.050196
41241655 0.143063
41241656 -0.000000
41241657 0.395981
41241658 0.116976
41241660 -0.000000
41241662 0.158287
41241663 0.633811
41241665 0.063457
41241667 0.627201
41241670 0.826474
41241671 0.207107
41241673 0.049723
41241674 0.496080
41241675 1.295287
41241676 0.417631
41241677 -0.000000
41241678 0.030896
41241679 0.372861
41241680 0.438849
41241682 0.064455
41241683 -0.000000
41241684 0.218365
41241686 0.144925
41241687 0.637356
41241688 1.028111
41241689 -0.000000
41241690 -0.000000
41241691 0.677089
41241692 0.457059
41241693 0.258771
41241694 0.205785
41241695 0.114528
41241698 0.264861
41241699 0.569278
41241700 0.534600
41241701 0.020848
41241703 0.089865
41241704 0.639871
41241705 0.290404
41241706 0.093741
41241709 0.110733
41241710 0.136429
41241711 0.257562
41241712 1.143305
41241716 0.235482
41241719 0.787859
41241722 0.213643
41241723 0.339722
41241724 0.186458
41241725 0.477485
41241726 0.171360
41241727 1.102653
41241728 0.062337
41241730 0.220028
41241734 0.110899
41241735 -0.000000
41241736 -0.000000
41241738 0.171266
41241740 0.241465
41241746 0.084114
41241747 0.242911
41241749 0.108915
41241750 0.815622
41241752 0.113188
41241753 0.185514
41241755 1.192479
41241757 0.387229
41241758 0.788626
41241759 0.542579
41241762 0.078129
41241764 0.153727
41241765 0.152432
41241766 0.043083
41241768 -0.000000
41241769 -0.000000
41241771 -0.000000
41241772 0.320460
41241773 0.026293
41241775 0.043136
41241776 0.143552
41241777 0.335009
41241780 0.114464
41241782 0.060766
41241784 0.820404
41241785 0.072659
41241787 0.661206
41241788 0.052609
41241789 0.128203
41241791 0.027555
41241792 1.688617
41241797 0.307209
41241800 0.069623
41241801 0.082419
41241806 0.105512
41241812 0.104702
41241814 0.375642
41241817 0.500119
41241818 0.583216
41241819 0.074240
41241822 0.501783
41241823 1.082462
41241830 -0.000000
41241831 -0.000000
41241832 -0.000000
41241833 0.132020
41241834 0.157822
41241836 0.123179
41241837 0.281557
41241842 -0.000000
41241843 -0.000000
41241844 0.109237
41241849 -0.000000
41241850 0.439144
41241855 0.300980
41241856 0.484624
41241857 0.020654
41241859 0.058988
41241865 0.482488
41241871 0.212557
41241872 0.083353
41241875 0.061257
41241876 0.069764
41241879 0.296736
41241880 0.651419
41241881 -0.000000
41241882 -0.000000
41241885 0.069818
41241888 0.058233
41241889 0.926357
41241892 0.641360
41241898 -0.000000
41241900 0.070011
41241901 0.114970
41241902 0.046492
41241903 0.187888
41241905 0.117687
41241906 0.229032
41241907 0.667746
41241911 0.734436
41241912 0.531615
41241914 0.566494
41241915 1.229956
41241919 0.133839
41241922 0.412318
variableStep chrom=chr5
1294164 0.094578
1294167 -0.000000
1294168 0.863023
1294170 0.031883
1294171 1.177267
1294173 0.355207
1294176 0.571453
1294177 1.998055
1294180 0.393942
1294184 0.662764
1294190 0.896175
1294191 1.080912
1294192 1.177672
1294193 0.871029
1294195 -0.000000
1294199 0.085956
1294201 0.256674
1294204 0.528480
1294205 0.165331
1294207 -0.000000
1294209 0.204472
1294210 -0.000000
1294217 0.586876
1294218 0.286283
1294219 0.631103
1294222 0.271034
1294223 0.331546
1294225 0.134758
1294226 0.674461
1294229 0.450833
1294230 1.211124
1294232 0.427800
1294233 -0.000000
1294235 0.397191
1294236 0.225311
1294237 0.741418
1294239 0.141798
1294240 0.597194
1294241 0.651356
1294242 0.130817
1294245 0.286298
1294246 0.360562
1294248 1.210604
1294251 0.146134
1294252 0.434260
1294256 2.158507
1294257 0.265053
1294260 0.353959
1294261 0.726099
1294262 0.145559
1294264 0.813660
1294266 1.263204
1294267 0.108771
1294269 0.203794
1294270 0.043617
1294271 1.198298
1294272 0.480388
1294275 0.798803
1294279 0.097983
1294284 0.181013
1294285 0.309902
1294287 0.361236
1294288 0.071772
1294290 -0.000000
1294291 -0.000000
1294292 0.132830
1294293 0.355193
1294294 1.016417
1294296 -0.000000
1294297 0.429600
1294300 1.273208
1294303 0.210503
1294306 0.135046
1294307 0.166977
1294309 0.521829
1294310 2.702553
1294311 0.122860
1294313 0.313541
1294315 0.030070
1294317 1.807259
1294321 0.255987
1294324 0.269643
1294325 0.115248
1294326 0.441237
1294327 0.382573
1294332 1.181494
1294333 0.420292
1294334 0.516301
1294335 0.733916
1294336 0.382553
1294337 0.206833
1294342 0.292908
1294343 0.346979
1294345 0.130712
1294346 0.275282
1294347 0.038229
1294349 0.478384
1294351 0.066243
1294354 0.118605
1294355 0.146275
1294357 0.608027
1294358 0.288854
1294360 0.141854
1294361 0.025725
1294362 0.113909
1294363 -0.000000
1294364 0.192224
1294365 0.334674
1294367 0.174296
1294368 0.681438
1294369 -0.000000
1294371 0.474851
1294373 0.319655
1294374 0.611215
1294375 0.914817
1294376 1.023424
1294377 0.289386
1294378 0.275531
1294380 0.271017
1294384 0.210499
1294388 0.865492
1294390 1.202637
1294391 0.407433
1294392 0.153214
1294394 0.498569
1294395 0.443925
1294397 0.080140
1294398 0.641841
1294401 0.026825
1294402 0.473705
1294407 0.129500
1294408 0.192738
1294409 -0.000000
1294411 -0.000000
1294412 1.923873
1294416 0.117897
1294417 0.578525
1294418 0.161949
1294419 0.604768
1294421 0.903201
1294422 -0.000000
1294423 0.527188
1294425 0.174766
1294426 0.165157
1294429 0.089240
1294431 0.224895
1294438 0.222299
1294441 0.420409
1294442 0.211080
1294443 0.414920
1294444 -0.000000
1294446 0.602720
1294448 0.223591
1294449 0.363232
1294451 -0.000000
1294452 0.048016
1294454 0.353770
1294455 1.652954
1294458 0.064431
1294461 0.900156
1294465 0.620990
1294467 0.021692
1294468 0.447705
1294470 0.563036
1294472 0.226776
1294477 0.187669
1294480 0.209443
1294483 0.034306
1294485 0.321653
1294486 0.077673
1294493 -0.000000
1294494 0.210775
1294496 0.631247
1294499 0.022221
1294500 0.656850
1294505 0.053541
1294507 0.050480
1294509 0.322863
1294510 0.359937
1294511 0.201918
1294512 0.835321
1294514 0.052545
1294517 0.527799
1294519 0.268016
1294524 1.117245
1294525 0.171139
1294526 0.099293
1294527 0.738946
1294528 1.223970
1294535 0.217186
1294541 0.132376
1294543 0.876518
1294546 0.021914
1294547 0.339735
1294550 0.123858
1294551 0.741184
1294553 0.105911
1294555 1.687297
1294561 0.481772
1294564 -0.000000
1294567 0.025664
1294568 0.828833
1294574 0.058752
1294579 0.229137
1294582 0.307970
1294585 0.144303
1294587 0.544448
1294588 0.348832
1294589 0.261037
1294590 0.028536
1294595 0.209681
1294596 0.148519
1294597 0.622319
1294600 0.196281
1294601 1.443856
1294602 0.337978
1294603 -0.000000
1294604 0.301058
1294605 0.068974
1294609 0.697876
1294615 0.232588
1294617 0.697088
1294619 0.176489
1294622 0.222421
1294627 0.498766
1294629 -0.000000
1294630 0.265518
1294633 0.519278
1294634 0.032600
1294637 -0.000000
1294639 0.457868
1294648 0.351115
1294650 0.771329
1294653 0.140855
1294656 0.070920
1294657 0.543828
1294658 -0.000000
1294659 0.666979
1294661 0.238533
1294662 0.206199
1294663 0.634953
1294665 0.281165
1294666 0.170524
1294667 1.103441
1294668 0.279251
1294669 0.805454
1294670 0.418771
1294672 0.338496
1294673 0.572968
1294674 0.689861
1294675 0.958202
1294679 0.059219
1294680 0.417091
1294682 0.230365
1294683 0.434466
1294684 0.993451
1294687 0.492997
1294688 0.390507
1294690 0.186239
1294693 0.223237
1294698 0.675747
1294699 0.602576
1294700 -0.000000
1294702 0.255610
1294704 0.134441
1294705 0.595949
1294706 0.255253
1294707 0.407520
1294709 0.781528
1294711 0.698081
1294717 0.804589
1294718 0.176831
1294719 0.104309
1294720 -0.000000
1294721 0.050172
1294726 0.231603
1294731 1.057107
1294732 -0.000000
1294738 0.069804
1294740 0.652343
1294741 0.717909
1294742 0.110679
1294743 0.058064
1294747 -0.000000
1294751 0.087932
1294752 0.332899
1294754 0.354067
1294755 -0.000000
1294757 0.365250
1294760 0.081381
1294762 0.362014
1294764 0.331494
1294765 0.109693
1294766 0.761997
1294767 0.806538
1294768 1.195278
1294769 0.056169
1294771 0.223681
1294772 0.137110
1294775 0.198024
1294776 0.035174
1294777 0.885535
1294781 0.124125
1294782 0.255513
1294786 0.730008
1294787 0.499193
1294788 0.059205
1294789 0.028241
1294790 0.191182
1294791 -0.000000
1294792 -0.000000
1294796 0.394366
1294797 0.131395
1294798 0.332599
1294800 -0.000000
1294801 0.944395
1294803 0.127820
1294806 0.240873
1294807 -0.000000
1294812 0.081109
1294815 0.300358
1294816 0.032837
1294817 -0.000000
1294818 0.208739
1294819 0.307700
1294826 0.149986
1294829 0.209895
1294831 0.709116
1294833 0.290399
1294834 0.656872
1294835 0.197462
1294836 0.028269
1294837 0.320982
1294838 0.447846
1294839 0.579826
1294841 0.058082
1294843 0.550165
1294846 0.533609
1294847 0.302214
1294848 0.143059
1294849 0.143379
1294851 0.427046
1294853 0.210876
1294854 0.883066
1294855 0.153121
1294857 0.328879
1294859 0.247068
1294861 0.078510
1294862 0.088112
1294866 -0.000000
1294868 0.196990
1294870 0.142523
1294871 0.108889
1294872 0.070223
1294874 0.617724
1294875 0.721238
1294876 0.083723
1294877 0.145860
1294878 0.357372
1294879 0.042218
1294881 0.232305
1294882 0.338455
1294885 0.199019
1294886 -0.000000
1294888 0.088846
1294891 0.085453
1294892 0.508100
1294893 0.758164
1294894 0.637055
1294895 0.321557
1294896 0.979227
1294897 0.099738
1294898 -0.000000
1294899 0.190893
1294900 0.182370
1294901 0.395901
1294904 0.087252
1294907 1.476735
1294908 0.498593
1294909 0.049283
1294910 0.051432
1294911 0.433371
1294914 0.062840
1294916 0.133377
1294923 0.268663
1294924 0.106670
1294925 -0.000000
1294927 0.111561
1294928 0.597204
1294929 0.069303
1294939 0.373927
1294941 1.233087
1294942 0.196655
1294946 0.143229
1294948 2.028102
1294949 0.048711
1294951 0.079742
1294954 0.314905
1294956 0.179042
1294963 0.634854
1294964 0.593202
1294965 0.134494
1294966 1.432259
1294967 1.630058
1294969 0.278734
1294972 0.699075
1294974 0.629175
1294975 0.245234
1294977 -0.000000
1294978 -0.000000
1294979 0.023672
1294980 0.121242
1294985 0.660613
1294990 0.072004
1294992 0.179150
1294994 0.326246
1294997 0.193550
1294999 0.206199
1295001 0.095111
1295002 0.576037
1295003 0.187772
1295005 0.120801
1295006 0.088973
1295007 0.484097
1295009 0.434086
1295010 0.433862
1295011 0.241599
1295013 0.461722
1295014 0.321121
1295018 0.170322
1295024 0.231691
1295025 0.052153
1295030 0.337748
1295032 0.288193
1295034 0.665715
1295037 0.147825
1295040 0.225992
1295044 0.826396
1295045 0.702930
1295046 0.470586
1295050 0.028038
1295053 0.307525
1295056 1.151416
1295058 0.356275
1295064 0.134116
1295067 0.332623
1295068 0.584638
1295069 0.481505
1295070 0.312454
1295071 0.186711
1295078 0.272139
1295080 1.149408
1295081 1.399589
1295083 -0.000000
1295086 0.504164
1295089 0.448248
1295090 0.034167
1295091 -0.000000
1295092 0.295348
1295093 0.099090
1295100 0.050933
1295104 0.088114
1295108 -0.000000
1295109 -0.000000
1295110 0.163829
1295111 0.428917
1295114 0.353993
1295116 0.103645
1295118 0.418347
1295119 0.412283
1295120 0.262266
1295122 0.134230
1295124 -0.000000
1295125 0.217232
1295126 0.077558
1295128 0.840156
1295129 0.481716
1295130 0.720618
1295131 0.897563
1295132 0.070550
1295142 0.482221
1295145 1.241394
1295146 0.182112
1295147 -0.000000
1295152 0.207961
1295156 0.317878
1295159 0.281159
1295160 0.048392
1295162 0.624932
1295163 0.108123
1295164 -0.000000
1295166 -0.000000
1295167 0.180272
1295172 0.304727
1295176 0.602806
1295177 0.473666
1295178 0.094616
1295179 0.476655
1295180 0.487493
1295181 0.853401
1295182 0.244924
1295183 0.463726
1295184 -0.000000
1295187 0.550643
1295188 0.193234
1295189 1.877126
1295191 0.816728
1295195 -0.000000
1295196 0.145670
1295197 -0.000000
1295198 0.113183
1295199 0.016530
1295200 0.113637
1295201 0.221461
1295202 0.337350
1295203 0.645420
1295204 1.018850
1295205 0.028160
1295206 0.024977
1295207 1.511007
1295208 0.476147
1295209 0.230533
1295210 0.167316
1295211 0.335467
1295213 0.032365
1295215 0.124106
1295216 0.166563
1295217 0.354167
1295218 0.151130
1295219 0.171485
1295220 -0.000000
1295222 0.191190
1295223 0.066869
1295225 0.493323
1295226 0.499383
1295227 0.074632
1295228 0.246710
1295229 0.223229
1295230 0.178124
1295231 0.039205
1295233 0.246508
1295235 0.197038
1295236 1.500842
1295238 0.987824
1295240 0.131180
1295241 0.143671
1295242 0.522480
1295243 0.085382
1295245 0.149595
1295246 0.135520
1295248 -0.000000
1295249 0.184016
1295250 0.188784
1295251 0.067407
1295252 0.332769
1295253 0.261578
1295254 0.164189
1295256 -0.000000
1295258 1.821672
1295259 0.077205
1295260 2.405522
1295263 0.325642
1295264 0.021268
1295265 0.145468
1295268 0.260571
1295269 0.987103
1295270 0.095292
1295272 0.817033
1295273 0.437040
1295279 0.317010
1295280 0.084411
1295281 0.632769
1295282 0.394315
1295283 0.010635
1295284 0.684661
1295285 0.127948
1295288 0.749443
1295289 0.018841
1295290 -0.000000
1295292 1.274666
1295294 0.035429
1295295 0.168652
1295296 1.375749
1295297 0.072179
1295298 0.230458
1295301 0.073444
1295302 0.354005
1295303 0.120404
1295304 0.051844
1295305 0.297940
1295306 0.449639
1295309 0.183463
1295310 0.232981
1295311 0.515368
1295314 0.412127
1295315 -0.000000
1295319 0.640793
1295320 0.217225
1295322 0.152145
1295323 0.064416
1295325 0.443693
1295326 0.541030
1295327 0.305618
1295328 1.892747
1295330 -0.000000
1295332 0.218089
1295333 0.195175
1295334 0.379789
1295335 1.543364
1295336 0.937827
1295337 0.623380
1295340 0.598001
1295346 0.402254
1295347 0.424233
1295348 0.023811
1295349 0.436513
1295350 0.219883
1295355 2.908520
1295357 0.719484
1295358 0.985832
1295359 0.093375
1295361 0.743128
1295362 -0.000000
1295366 0.123522
1295367 0.518761
1295372 0.096977
1295373 0.576408
1295377 0.417100
1295378 0.610763
1295380 0.242890
1295381 0.255761
1295384 0.327987
1295386 2.024792
1295387 0.819253
1295388 1.137944
1295389 0.318504
1295391 0.910247
1295392 0.109859
1295394 -0.000000
1295396 0.036767
1295397 -0.000000
1295399 -0.000000
1295401 0.117629
1295402 0.429411
1295403 0.191648
1295405 0.074569
1295408 0.258991
1295413 0.437090
1295415 0.064142
1295418 0.225171
1295419 0.386832
1295420 1.104449
1295422 0.160718
1295423 0.699482
1295426 0.683043
1295427 0.117913
1295429 0.191436
1295430 0.129882
1295432 0.300076
1295433 0.482723
1295434 0.095609
1295435 0.174409
1295437 0.492366
1295438 -0.000000
1295440 -0.000000
1295441 -0.000000
1295443 0.048031
1295448 0.328448
1295449 0.072390
1295450 0.919184
1295451 0.095938
1295452 -0.000000
1295453 0.044011
1295456 0.049007
1295457 0.156015
1295464 0.041559
1295467 -0.000000
1295468 0.162188
1295473 0.677788
1295474 0.822280
1295475 0.022937
1295476 0.097433
1295478 0.022694
1295479 0.099029
1295480 0.995584
1295485 0.157079
1295486 0.050707
1295487 0.062540
1295488 0.327095
1295492 0.716229
1295494 0.454986
1295497 0.128790
1295498 1.541281
1295499 0.208445
1295500 -0.000000
1295502 0.522040
1295503 0.141267
1295504 0.201828
1295506 0.137741
1295509 0.598741
1295510 0.488648
1295511 0.051827
1295512 0.106665
1295513 0.137795
1295514 0.146428
1295515 0.126662
1295516 0.094228
1295518 0.245949
1295520 0.060910
1295521 1.099190
1295523 0.290674
1295525 1.051018
1295527 0.991313
1295528 0.219464
1295530 0.049827
1295531 1.168545
1295533 0.133115
1295537 0.554901
1295538 0.214211
1295539 0.392424
1295542 0.051057
1295544 0.951007
1295545 0.429316
1295547 0.321757
1295548 0.348223
1295549 0.109928
1295550 0.211839
1295551 0.134253
1295552 0.581554
1295553 0.223922
1295554 0.244113
1295555 0.903481
1295557 0.837129
1295561 0.513343
1295566 0.345566
1295567 0.038675
1295568 0.093651
1295569 0.098447
1295571 1.013909
1295572 0.543097
1295573 0.398809
1295575 0.230204
1295576 0.990186
1295577 0.209295
1295578 0.085624
1295581 -0.000000
1295582 0.958452
1295591 0.245614
1295594 0.194465
1295596 1.085940
1295597 1.083457
1295598 0.036350
1295599 0.347155
1295600 0.367465
1295602 0.275267
1295604 0.564856
1295607 0.033724
1295609 0.033411
1295611 0.334685
1295612 0.024357
1295614 0.867544
1295616 0.484439
1295617 1.050407
1295619 0.297143
1295620 -0.000000
1295621 0.684635
1295622 0.600468
1295624 0.612940
1295625 0.113940
1295627 0.477287
1295628 0.440639
1295629 0.542097
1295631 0.392508
1295634 0.081267
1295635 0.807872
1295636 0.599804
1295637 0.025931
1295639 0.082833
1295640 0.969524
1295642 0.655326
1295643 0.130984
1295645 0.964929
1295646 0.757198
1295651 0.196427
1295652 0.499826
1295653 0.532978
1295657 0.403829
1295659 0.979241
1295660 0.111924
1295662 0.102051
1295663 0.744099
1295664 0.994997
1295666 0.038183
1295667 0.099099
1295671 2.114789
1295675 0.370945
1295676 0.458556
1295680 -0.000000
1295682 0.463154
1295683 0.234812
1295688 -0.000000
1295689 0.324477
1295690 0.119053
1295691 0.437267
1295692 0.108450
1295693 0.397273
1295694 0.248610
1295695 0.325414
1295696 0.019464
1295697 0.073208
1295700 0.208303
1295701 0.074445
1295702 0.058438
1295703 0.440462
1295710 0.086192
1295711 0.829486
1295716 -0.000000
1295718 0.044515
1295720 0.137959
1295721 0.357049
1295722 0.406862
1295723 0.511997
1295726 0.064918
1295727 0.577467
1295729 0.404688
1295730 0.120606
1295732 0.106262
1295733 0.268269
1295734 0.188021
1295735 1.064973
1295741 0.266166
1295744 0.036160
1295745 0.489687
1295746 1.223899
1295747 0.335789
1295748 0.141016
1295750 0.128931
1295751 1.543609
1295754 0.240522
1295755 0.308593
1295762 0.741472
1295763 1.718636
1295764 0.485211
1295766 0.191562
1295767 0.423371
1295768 0.138387
1295769 0.078813
1295770 0.027399
1295772 1.016782
1295773 0.242920
1295774 0.247154
1295778 0.824356
1295779 0.120454
1295780 0.265991
1295781 1.027477
1295782 0.137206
1295783 0.337952
1295787 0.270901
1295791 0.532380
1295792 1.086303
1295793 0.287231
1295794 0.097786
1295795 0.174761
1295796 0.174721
1295800 0.158688
1295802 1.089140
1295803 1.651201
1295805 0.077185
1295806 0.079576
1295808 0.610068
1295809 0.114424
1295810 0.429881
1295811 0.139816
1295812 0.451976
1295814 0.451378
1295819 0.141918
1295820 0.163910
1295822 0.191703
1295823 0.450633
1295826 0.592050
1295829 0.587582
1295830 1.310142
1295831 0.301088
1295832 0.056618
1295833 0.379399
1295834 0.838416
1295835 0.756029
1295836 0.599087
1295840 0.290322
1295841 0.083140
1295843 0.116021
1295844 0.370976
1295845 0.320914
1295846 0.142544
1295848 0.600461
1295849 1.633171
1295852 -0.000000
1295855 0.371173
1295856 0.225305
1295857 0.204892
1295858 0.421106
1295859 0.294684
1295861 0.432462
1295862 0.810896
1295863 0.042660
1295864 0.098968
1295867 0.458589
1295871 0.719208
1295872 0.354705
1295875 0.134819
1295876 0.344239
1295878 1.366802
1295881 0.112298
1295882 0.940437
1295883 0.447065
1295885 0.383892
1295886 0.115798
1295888 0.810852
1295889 0.022673
1295892 1.156096
1295894 0.419209
1295896 1.111760
1295899 0.854704
1295900 -0.000000
1295903 1.203322
1295905 0.394690
1295906 0.303958
1295907 0.933931
1295910 0.078929
1295912 0.084777
1295913 0.160328
1295914 0.328366
1295917 0.069863
1295919 0.494084
1295920 0.201987
1295921 0.516251
1295922 0.354099
1295923 0.870731
1295924 0.018958
1295925 0.103762
1295926 0.725755
1295929 0.786422
1295930 0.333310
1295931 0.372212
1295932 0.428699
1295933 1.443540
1295936 0.246058
1295937 0.169879
1295938 0.855253
1295940 0.794134
1295942 1.163908
1295943 0.308388
1295947 0.505438
1295948 0.226978
1295949 0.099744
1295950 0.299170
1295953 0.412665
1295955 0.121436
1295957 0.162571
1295964 0.478022
1295966 0.167027
1295967 0.424361
1295971 1.061702
1295972 0.736304
1295973 0.028760
1295978 0.024887
1295980 0.266364
1295982 0.164716
1295986 1.297809
1295989 0.967814
1295991 0.384476
1295992 0.216553
1295993 0.311412
1295995 0.189722
1295997 0.032807
1295998 0.349998
1295999 0.198143
1296001 0.603323
1296002 0.364793
1296004 0.176936
1296005 0.723840
1296006 0.216890
1296008 0.547212
1296012 0.089175
1296013 0.509214
1296014 0.875061
1296017 0.134255
1296018 0.700320
1296020 0.588206
1296023 0.054480
1296024 0.041863
1296027 0.049711
1296028 0.541009
1296029 0.439826
1296031 0.142220
1296033 -0.000000
1296037 0.733928
1296038 0.064851
1296040 0.028517
1296042 0.125197
1296047 0.225517
1296048 -0.000000
1296049 0.460463
1296052 1.850764
1296053 0.183553
1296059 -0.000000
1296060 0.547770
1296061 0.328403
1296064 0.412682
1296065 0.233901
1296066 0.922939
1296067 0.564962
1296068 0.124738
1296071 0.765861
1296073 1.356050
1296074 1.727660
1296075 0.067814
1296077 1.721082
1296078 0.414289
1296079 0.188671
1296081 -0.000000
1296082 0.255537
1296084 0.539451
1296085 0.236296
1296089 0.249048
1296090 0.599493
1296092 0.360290
1296094 0.364474
1296095 0.173555
1296096 0.262996
1296098 0.776174
1296099 0.959468
1296101 0.211813
1296102 0.614405
1296103 0.120384
1296105 0.904607
1296106 0.234137
1296108 0.244058
1296112 0.018910
1296113 0.705000
1296114 0.116506
1296116 1.245856
1296118 0.190009
1296119 0.352199
1296120 0.365154
1296121 -0.000000
1296122 0.072455
1296124 0.158060
1296125 1.467567
1296127 0.179029
1296129 0.172627
1296130 0.574007
1296131 0.344474
1296132 1.070961
1296134 0.425144
1296136 0.777197
1296137 0.069382
1296139 0.148964
1296142 0.917349
1296145 0.175191
1296146 0.177964
1296147 0.481870
1296148 0.391332
1296150 0.142253
1296156 0.309503
1296158 0.399036
1296161 0.153064
1296163 -0.000000
1296165 0.492907
1296166 0.235479
1296167 0.290745
1296168 0.106047
1296169 0.106245
1296170 0.630925
1296171 0.183554
1296173 0.580157
1296174 -0.000000
1296176 -0.000000
1296177 0.039678
1296179 -0.000000
1296180 0.128523
1296181 0.233878
1296183 1.863214
1296184 0.758352
1296185 0.824497
1296187 1.253186
1296192 0.845631
1296194 0.215760
1296198 0.757076
1296199 0.707168
1296200 0.287794
1296203 1.118524
1296205 0.068341
1296207 0.393097
1296208 0.377648
1296209 0.250453
1296210 0.080254
1296212 -0.000000
1296213 0.861428
1296214 0.702849
1296215 0.411014
1296216 0.022265
1296218 0.233323
1296219 -0.000000
1296220 0.056855
1296221 0.337131
1296223 0.281062
1296224 0.376537
1296226 0.043246
1296227 0.717303
1296229 0.430299
1296230 0.017109
1296231 0.142537
1296233 0.215163
1296234 2.112890
1296236 0.947550
1296239 0.556857
1296240 0.079293
1296242 0.218464
1296243 0.175692
1296245 0.242426
1296246 0.013875
1296248 0.223115
1296249 0.504144
1296251 0.825888
1296252 0.242394
1296254 0.207884
1296255 0.156279
1296256 0.589339
1296257 0.242337
1296258 0.463115
1296261 0.488079
1296262 0.461406
1296263 0.211169
1296264 0.421717
1296265 0.632893
1296267 0.499942
1296268 0.897017
1296269 0.045876
1296270 0.375783
1296272 -0.000000
1296273 0.553156
1296275 0.325353
1296276 0.631459
1296277 0.823922
1296278 0.918556
1296279 -0.000000
1296281 0.026595
1296282 -0.000000
1296283 -0.000000
1296285 1.283685
1296286 0.126844
1296287 0.650407
1296291 0.616596
1296292 0.844572
1296293 1.329631
1296294 0.177769
1296298 0.254205
1296302 0.120232
1296304 0.040704
1296306 0.481688
1296307 0.220234
1296308 0.373962
1296310 0.694361
1296312 0.256848
1296315 0.423772
1296316 0.021548
1296320 0.108447
1296322 0.975994
1296323 0.323709
1296324 0.053582
1296328 0.338080
1296330 0.448432
1296333 0.033128
1296334 0.057386
1296339 0.333232
1296341 0.315307
1296342 2.061126
1296343 0.701990
1296345 0.423298
1296346 0.415336
1296351 0.344892
1296353 0.019253
1296354 0.155795
1296355 -0.000000
1296356 0.047375
1296357 0.423821
1296358 0.946296
1296359 0.088209
1296362 0.518161
1296363 0.023174
1296364 0.843611
1296365 0.071328
1296367 -0.000000
1296368 0.205037
1296369 -0.000000
1296370 0.067025
1296372 0.199173
1296375 -0.000000
1296377 0.034266
1296378 0.061091
1296379 -0.000000
1296380 0.226178
1296381 0.356129
1296382 0.311622
1296383 0.022259
1296385 -0.000000
1296388 0.185869
1296389 0.027654
1296390 0.022021
1296393 0.206624
1296394 0.162529
1296398 0.900902
1296399 2.407588
1296400 0.627469
1296402 0.506711
1296404 0.116633
1296408 0.119493
1296409 0.501708
1296411 0.036346
1296412 0.059459
1296415 0.901366
1296416 -0.000000
1296418 0.083011
1296419 0.720463
1296420 0.022680
1296425 0.599304
1296426 0.482291
1296427 0.249925
1296428 0.058595
1296429 1.029843
1296430 0.413630
1296431 0.139137
1296433 0.309649
1296434 0.347898
1296436 0.660444
1296439 -0.000000
1296444 0.267580
1296445 0.183515
1296448 1.226220
1296450 0.137460
1296451 0.343735
1296452 0.587131
1296453 0.443988
1296455 0.045116
1296457 0.126730
1296459 0.408511
1296460 0.222153
1296461 1.118721
1296464 0.138163
1296465 0.482274
1296466 0.710186
1296470 0.366703
1296471 0.021154
1296475 0.446643
1296476 1.269139
1296478 0.038294
1296479 -0.000000
1296480 0.992477
1296482 0.108911
1296486 0.749252
1296487 0.394246
1296489 0.113937
1296492 -0.000000
1296493 0.712149
1296494 0.671866
1296495 0.742874
1296496 0.103582
1296497 1.399617
1296499 0.411356
1296500 0.190293
1296501 0.252648
1296502 0.621814
1296504 1.021365
1296505 0.125211
1296506 0.522672
1296507 0.074230
1296508 0.089269
1296509 0.731594
1296511 -0.000000
1296514 0.865822
1296516 0.176304
1296517 0.307562
1296518 0.027824
1296519 0.771268
1296521 0.220920
1296522 -0.000000
1296524 0.708375
1296525 0.295169
1296526 0.129611
1296527 0.137011
1296528 0.245177
1296529 0.021319
1296531 1.267018
1296532 0.680355
1296533 0.026845
1296534 0.356651
1296535 0.188236
1296537 0.150102
1296542 0.047457
1296543 0.087554
1296547 0.761027
1296548 0.111979
1296550 0.046848
1296553 0.174804
1296554 0.194021
1296555 0.342795
1296556 0.566045
1296559 0.584549
1296562 0.163240
1296564 0.329346
1296565 0.711771
1296566 0.341082
1296569 0.014745
1296570 0.156806
1296571 0.054369
1296572 0.768801
1296573 0.066567
1296574 0.269413
1296577 0.471769
1296579 0.593802
1296580 0.643639
1296582 0.436797
1296583 0.745841
1296584 0.417426
1296585 0.103784
1296586 0.091958
1296588 0.155506
1296589 0.387417
1296592 0.048073
1296593 1.268412
1296594 0.227855
1296596 0.239241
1296599 1.624727
1296600 0.071183
1296601 0.108712
1296602 0.616698
1296604 0.063569
1296606 0.175551
1296607 0.202259
1296609 0.616233
1296613 0.600223
1296615 0.112604
1296616 0.277316
1296621 0.149896
1296623 -0.000000
1296625 0.130147
1296626 0.541048
1296627 0.190742
1296628 0.332878
1296629 0.036160
1296633 0.779115
1296634 0.234781
1296635 0.073696
1296636 0.439511
1296637 0.151368
1296638 0.112393
1296640 0.426994
1296642 -0.000000
1296647 0.297674
1296648 0.698912
1296649 0.114822
1296650 0.030660
1296651 0.111157
1296656 0.302112
1296658 0.842266
1296659 0.288334
1296660 0.371535
1296662 1.175293
1296663 0.972663
1296664 0.046916
1296665 0.488962
1296666 0.052968
1296667 2.470403
1296668 0.123605
1296669 0.115222
1296670 0.159616
1296671 0.765669
1296672 0.239999
1296673 0.073174
1296674 0.824484
1296675 0.266261
1296676 0.140524
1296677 0.047055
1296678 0.425226
1296679 0.209305
1296680 0.153249
1296683 0.249166
1296684 0.089902
1296685 0.086477
1296686 0.197366
1296689 0.233129
1296690 0.113377
1296691 0.163004
1296692 0.036134
1296693 0.141356
1296695 0.203062
1296700 0.455239
1296702 1.111899
1296703 0.037309
1296704 0.310877
1296707 0.660839
1296709 0.146457
1296711 1.107471
1296715 0.312622
1296725 0.584225
1296728 -0.000000
1296729 0.289444
1296730 0.096612
1296731 0.217555
1296732 0.847721
1296733 0.159469
1296737 0.872715
1296738 0.101554
1296739 0.037396
1296740 0.287769
1296741 0.981374
1296743 0.151431
1296747 1.974100
1296748 0.178958
1296750 1.089874
1296753 0.213687
1296754 0.329056
1296755 0.678821
1296756 -0.000000
1296758 0.262979
1296761 0.306171
1296763 0.523415
1296767 0.387741
1296768 0.026742
1296770 0.232875
1296771 -0.000000
1296772 0.347459
1296773 0.822228
1296774 -0.000000
1296778 0.615767
1296779 0.181825
1296780 -0.000000
1296782 0.566470
1296786 0.905335
1296790 0.031148
1296791 0.101004
1296796 0.456269
1296798 0.962862
1296800 0.090802
1296806 0.328549
1296807 0.517912
1296808 0.331126
1296809 0.419819
1296811 0.446320
1296812 0.026889
1296813 0.212882
1296814 0.724073
1296815 0.422499
1296817 0.224484
1296819 -0.000000
1296822 0.595002
1296826 0.323976
1296827 0.326543
1296828 1.092648
1296830 0.108525
1296832 0.086008
1296835 0.389986
1296839 0.236502
1296844 0.067983
1296845 0.349189
1296846 0.136865
1296850 1.082562
1296852 0.131769
1296853 0.112254
1296854 0.274196
1296855 0.546449
1296859 0.119695
1296860 0.179137
1296861 1.559683
1296863 0.163914
1296866 0.163288
1296869 0.199843
1296872 0.224844
1296873 0.288829
1296874 0.193419
1296875 -0.000000
1296876 1.716782
1296877 -0.000000
1296879 0.274618
1296880 0.810317
1296881 0.128065
1296884 0.606002
1296887 0.103731
1296889 0.392602
1296891 0.332444
1296892 0.846616
1296894 0.833639
1296895 0.916674
1296896 0.016491
1296900 0.307634
1296904 0.145642
1296908 0.055883
1296909 0.919877
1296911 0.771071
1296912 1.192337
1296915 0.415420
1296916 0.281055
1296917 0.035799
1296920 0.122494
1296921 0.828610
1296923 0.096259
1296924 0.815504
1296925 0.291122
1296926 0.146701
1296927 1.039676
1296930 0.157531
1296931 0.069165
1296932 0.874408
1296934 0.213574
1296935 0.693267
1296937 0.289120
1296938 -0.000000
1296940 -0.000000
1296941 0.096154
1296945 1.345423
1296946 1.443934
1296947 -0.000000
1296948 0.141869
1296950 0.398613
1296951 0.286817
1296954 -0.000000
1296955 0.648402
1296956 -0.000000
1296959 0.111035
1296960 0.468234
1296962 1.047478
1296963 0.303983
1296964 0.041376
1296966 -0.000000
1296967 0.141142
1296969 -0.000000
1296971 -0.000000
1296972 -0.000000
1296977 0.298433
[truncated: 3,232,527 more chars]
