# Supplementary material for: Base-resolution UV footprinting by sequencing reveals distinctive damage signatures for DNA-binding proteins
Source: Nat Commun. 2023 May 11;14:2701. doi: 10.1038/s41467-023-38266-2 (PMC10175305; doi:10.1038/s41467-023-38266-2)
Supplement: Supplementary file 5 — Supplementary Software 1 [file 41467_2023_38266_MOESM5_ESM.zip › MATLAB/wig/Stim_vs_naked.wig]

track type=wiggle_0 name=Stim_vs_naked_p
variableStep chrom=chr1
59248789 2.618463
59248790 0.644777
59248792 0.727463
59248793 4.302698
59248794 0.842696
59248796 0.431724
59248797 0.130939
59248798 1.704586
59248800 0.880031
59248804 6.878714
59248807 0.166932
59248808 0.456022
59248809 1.427543
59248811 -0.000000
59248815 0.305194
59248818 7.585499
59248819 0.645340
59248822 0.247884
59248823 0.191281
59248824 0.192993
59248825 0.248302
59248826 0.070838
59248830 0.528669
59248831 0.322905
59248836 0.648172
59248837 0.705550
59248838 0.848008
59248839 1.953098
59248840 0.036768
59248842 1.383331
59248843 0.336752
59248844 0.085204
59248846 0.165637
59248847 0.040671
59248848 3.137224
59248849 4.716792
59248851 0.499825
59248854 0.144546
59248855 0.040372
59248856 0.299676
59248857 0.148707
59248858 3.933887
59248859 3.455790
59248860 0.066302
59248862 0.578823
59248863 3.500916
59248864 0.496912
59248865 0.046523
59248866 0.105397
59248867 0.297147
59248869 6.414014
59248870 0.697174
59248871 0.447227
59248872 0.164551
59248882 0.416430
59248883 1.584754
59248886 -0.000000
59248888 0.502756
59248890 0.444842
59248893 0.044545
59248896 0.604014
59248897 1.058892
59248898 -0.000000
59248899 0.856739
59248902 0.244871
59248907 1.951382
59248908 0.510485
59248909 0.255079
59248910 1.336167
59248911 0.965505
59248912 0.392128
59248913 1.012497
59248916 -0.000000
59248918 0.804992
59248920 0.501107
59248921 0.057193
59248924 0.410764
59248925 0.157271
59248926 -0.000000
59248928 0.404874
59248929 -0.000000
59248930 1.001474
59248931 0.020698
59248932 0.219424
59248937 -0.000000
59248938 0.247562
59248939 1.560928
59248941 3.251852
59248943 9.732734
59248945 8.136042
59248947 9.764987
59248948 0.485993
59248949 0.115544
59248953 0.232437
59248954 0.987165
59248955 0.756738
59248956 1.151461
59248957 0.140940
59248962 -0.000000
59248963 4.439143
59248964 1.465089
59248965 3.803318
59248968 -0.000000
59248969 4.097110
59248972 0.219793
59248974 -0.000000
59248976 0.042532
59248977 0.148316
59248986 0.088807
59248989 1.273167
59248990 1.278691
59248992 0.059298
59248994 1.080539
59248995 4.582248
59248996 4.909004
59248998 0.703310
59248999 16.728576
59249000 7.191673
59249001 1.692542
59249002 1.060061
59249004 0.356137
59249008 0.608369
59249010 2.077037
59249013 0.223043
59249014 1.244426
59249017 0.083445
59249019 0.860215
59249020 0.043746
59249024 0.290722
59249025 1.516766
59249026 0.254272
59249027 3.030874
59249028 0.341295
59249036 1.434211
59249039 0.765868
59249041 1.357823
59249042 -0.000000
59249043 0.168557
59249044 0.049636
59249045 1.097756
59249047 -0.000000
59249048 0.275380
59249049 0.465391
59249051 2.124960
59249052 0.499682
59249056 1.720004
59249057 0.288963
59249060 0.171941
59249061 3.679694
59249063 1.126358
59249064 0.304081
59249067 0.031963
59249068 3.051124
59249069 1.348831
59249070 0.941740
59249071 2.766460
59249073 -0.000000
59249074 1.721498
59249075 0.328938
59249078 0.629711
59249081 0.060940
59249083 0.180135
59249084 0.313048
59249085 0.084543
59249086 0.118001
59249087 0.072176
59249088 1.488483
59249089 0.168456
59249093 0.028331
59249094 0.635033
59249095 1.682805
59249098 0.432329
59249099 1.426242
59249101 0.107354
59249103 1.819763
59249108 0.404941
59249109 0.112015
59249111 0.055243
59249112 1.019755
59249113 -0.000000
59249117 2.116404
59249120 0.248665
59249122 0.065838
59249124 1.915939
59249126 0.377779
59249128 -0.000000
59249131 0.904093
59249134 0.302625
59249135 0.407713
59249137 1.611370
59249138 2.446807
59249139 9.239780
59249141 0.122688
59249143 0.529408
59249146 -0.000000
59249147 0.094114
59249149 -0.000000
59249150 -0.000000
59249152 0.183529
59249153 0.836995
59249154 0.579727
59249156 1.360251
59249159 1.188142
59249161 0.557938
59249162 8.641661
59249165 0.168556
59249166 0.612583
59249167 0.208334
59249168 0.131607
59249169 0.716163
59249170 0.746633
59249171 0.174196
59249172 0.444820
59249173 -0.000000
59249174 0.577005
59249177 0.138766
59249180 0.531274
59249182 0.072816
59249183 1.070658
59249184 1.134692
59249185 0.867643
59249186 0.061269
59249187 1.837590
59249188 0.944064
59249189 1.021169
59249190 0.148997
59249191 0.259261
59249192 0.123173
59249196 -0.000000
59249197 0.172163
59249199 0.153773
59249202 0.297769
59249204 -0.000000
59249208 0.220405
59249210 0.369342
59249211 0.206996
59249216 1.078646
59249217 0.422090
59249220 2.071352
59249221 0.402532
59249223 4.052279
59249224 0.386684
59249226 2.387011
59249227 0.822698
59249229 2.569087
59249232 1.676434
59249234 1.040579
59249236 0.482699
59249241 0.063234
59249242 0.183883
59249245 0.252661
59249246 7.768256
59249247 0.153568
59249249 0.211393
59249251 0.443014
59249252 0.263135
59249260 0.899313
59249261 0.111885
59249262 0.029470
59249263 13.256813
59249264 -0.000000
59249265 0.668265
59249266 7.312885
59249267 0.076890
59249268 0.158019
59249269 0.231327
59249270 0.818204
59249271 11.786873
59249277 0.413691
59249279 0.915964
59249280 1.317635
59249281 0.138670
59249282 0.201787
59249283 1.362923
59249286 0.381343
59249289 0.343245
59249290 0.130976
59249291 10.637380
59249292 0.573105
59249293 0.080974
59249295 0.772765
59249297 1.976576
59249298 0.320513
59249299 11.607519
59249300 7.375117
59249303 -0.000000
59249306 1.566215
59249310 0.198266
59249311 0.528216
59249312 0.244370
59249313 1.299408
59249314 8.213600
59249315 1.137128
59249317 1.176085
59249318 0.145552
59249320 17.580192
59249321 0.693124
59249322 3.749369
59249327 0.333361
59249328 0.807862
59249329 1.147119
59249330 24.795476
59249331 17.492779
59249332 1.406346
59249333 0.121198
59249335 0.252637
59249336 0.934875
59249340 24.296612
59249341 12.850927
59249342 5.105775
59249343 0.117283
59249345 0.129959
59249347 -0.000000
59249349 0.907109
59249350 0.033071
59249351 0.811096
59249353 0.512114
59249354 -0.000000
59249355 0.152024
59249357 0.678122
59249358 0.381811
59249359 -0.000000
59249362 0.256722
59249365 1.225052
59249366 3.620477
59249369 0.317262
59249370 1.409849
59249371 -0.000000
59249372 1.009124
59249374 0.774171
59249376 0.411484
59249377 1.856079
59249378 0.110833
59249379 0.033890
59249380 1.074978
59249381 0.220758
59249383 0.789693
59249385 -0.000000
59249387 0.513106
59249388 0.284441
59249389 0.458211
59249390 22.804626
59249391 15.010724
59249392 0.244512
59249394 0.168891
59249395 0.210194
59249396 0.879732
59249397 2.243142
59249398 4.831838
59249401 0.474137
59249404 1.094613
59249408 0.232415
59249410 0.403417
59249413 0.046381
59249414 1.092936
59249417 0.123741
59249419 0.602945
59249421 0.414413
59249422 4.244285
59249423 0.064097
59249424 0.072845
59249425 -0.000000
59249426 1.115602
59249427 1.202820
59249429 0.051487
59249432 1.618873
59249433 0.656192
59249440 0.080123
59249441 1.180739
59249445 0.641445
59249448 0.053150
59249451 0.514620
59249452 13.241901
59249453 5.332040
59249454 0.173755
59249455 0.141278
59249458 0.143292
59249461 0.060425
59249464 1.617442
59249466 2.514582
59249469 -0.000000
59249473 0.348695
59249474 0.121445
59249476 -0.000000
59249477 0.256226
59249480 0.165276
59249483 0.076892
59249484 0.396217
59249485 0.067741
59249487 0.291003
59249488 0.033855
59249489 0.800645
59249490 0.207969
59249491 0.419537
59249492 1.305271
59249493 0.238071
59249494 1.020353
59249495 0.361580
59249497 0.810443
59249498 1.301447
59249499 0.533017
59249500 0.224647
59249503 -0.000000
59249505 0.977639
59249507 0.669985
59249508 1.146290
59249509 0.917865
59249510 0.378498
59249512 0.759796
59249514 0.172040
59249515 0.070420
59249517 0.552442
59249518 1.816498
59249519 0.285257
59249520 0.443044
59249521 0.561862
59249523 0.058871
59249524 0.256491
59249528 0.435340
59249529 0.104877
59249530 1.551052
59249531 0.653698
59249533 0.118689
59249534 4.494688
59249535 2.001064
59249539 0.493234
59249541 -0.000000
59249543 0.184919
59249544 0.179783
59249546 1.976004
59249547 2.235046
59249548 1.541917
59249549 1.078631
59249551 0.549372
59249555 0.971683
59249556 0.458903
59249560 0.590743
59249562 1.061587
59249564 0.076765
59249565 0.907798
59249566 0.362970
59249568 2.499457
59249569 1.249324
59249572 0.836881
59249574 2.848747
59249576 1.143488
59249577 4.300648
59249578 0.215673
59249579 1.976099
59249580 4.315252
59249581 1.381255
59249582 1.899135
59249583 1.184908
59249584 3.885031
59249587 7.306881
59249588 4.519051
59249589 0.888838
59249590 1.190123
59249591 0.343775
59249592 1.154050
59249593 3.609152
59249594 3.111486
59249595 1.616680
59249598 6.390281
59249599 0.211671
59249600 0.904585
59249602 3.008153
59249603 1.415745
59249607 0.028854
59249609 0.297566
59249610 0.710165
59249612 0.031544
59249613 0.035416
59249615 0.350689
59249620 0.282088
59249623 1.693786
59249625 0.153885
59249627 0.718687
59249628 -0.000000
59249630 -0.000000
59249632 0.253861
59249634 0.357141
59249636 0.347810
59249638 0.239539
59249640 0.195922
59249645 0.791870
59249646 0.590523
59249649 0.180966
59249650 0.059050
59249653 0.514658
59249654 0.531231
59249657 0.195442
59249658 0.064655
59249660 0.167027
59249662 1.571287
59249663 0.225346
59249664 0.216143
59249671 -0.000000
59249672 1.725214
59249673 0.883443
59249674 0.360458
59249677 2.019841
59249678 0.400942
59249679 0.591792
59249680 0.033625
59249683 0.438280
59249684 0.892465
59249685 0.472199
59249688 0.258231
59249691 0.232044
59249692 9.522153
59249693 0.761346
59249695 0.346767
59249697 0.516609
59249702 0.282872
59249703 0.275381
59249705 2.573857
59249710 1.785882
59249712 0.637182
59249713 0.149479
59249714 0.524120
59249716 2.062914
59249717 0.259334
59249719 0.927723
59249720 0.684043
59249721 0.794469
59249722 7.505996
59249725 0.959087
59249726 1.651863
59249728 -0.000000
59249730 1.024762
59249731 1.265544
59249733 0.981641
59249734 0.443200
59249736 2.808733
59249737 1.866229
59249739 1.965833
59249743 -0.000000
59249744 4.973243
59249747 0.530698
59249748 0.180790
59249751 -0.000000
59249754 0.094791
59249756 0.475769
59249758 0.390269
59249760 0.121668
59249762 2.552938
59249763 1.419454
59249764 0.803939
59249765 0.305209
59249767 32.714598
59249768 33.642852
59249769 22.996187
59249770 23.751555
59249773 4.174537
59249775 0.131149
59249776 1.066531
59249780 10.544876
59249784 0.310494
59249787 0.469062
59249788 1.285987
59249789 2.787538
59249791 5.555542
59249792 0.498672
59249793 -0.000000
59249795 2.605747
59249796 0.409756
59249797 18.747597
59249798 0.199119
59249799 3.872812
59249800 4.123662
59249803 26.195224
59249805 0.481397
59249807 1.654401
59249808 3.088400
59249813 0.312118
59249816 0.663349
59249817 0.474303
59249818 0.108145
59249819 0.279599
59249821 0.570586
59249822 1.400643
59249823 1.075938
59249824 0.571055
59249825 1.324857
59249826 0.839358
59249829 2.697101
59249830 0.945165
59249832 0.232559
59249833 0.255635
59249836 0.208360
59249837 0.872039
59249840 0.183630
59249843 5.398923
59249847 4.087144
59249848 3.449534
59249849 0.500709
59249850 0.806202
59249852 -0.000000
59249853 1.634451
59249854 0.068232
59249857 1.432851
59249858 2.237722
59249859 0.680361
59249861 0.185681
59249862 0.534875
59249863 6.523473
59249864 1.403233
59249865 0.238737
59249867 3.211349
59249868 0.234385
59249869 0.956766
59249870 4.461744
59249871 1.243542
59249872 0.316390
59249873 0.215696
59249874 0.350793
59249876 0.862567
59249877 0.048523
59249879 0.222623
59249880 0.796248
59249884 3.111928
59249885 3.564005
59249886 5.126383
59249887 -0.000000
59249889 0.201871
59249890 2.141702
59249894 2.381288
59249895 3.318336
59249896 2.141037
59249899 1.761061
59249900 5.504659
59249901 0.493144
59249904 4.803913
59249908 0.121876
59249909 0.073518
59249910 0.075188
59249913 0.038323
59249916 1.516424
59249917 0.034724
59249918 0.026076
59249919 0.110679
59249920 1.136343
59249921 0.158672
59249925 3.057304
59249927 0.439261
59249929 1.004160
59249930 0.315762
59249932 3.728449
59249933 0.683874
59249934 0.451320
59249935 3.351418
59249936 0.407976
59249937 0.174997
59249938 3.938131
59249939 2.666381
59249940 1.698688
59249941 0.033164
59249942 0.382645
59249943 0.437491
59249944 1.228312
59249947 0.120831
59249948 0.062638
59249949 1.282708
59249950 0.267335
59249951 0.433476
59249952 0.892984
59249953 -0.000000
59249954 0.091560
59249955 1.069969
59249956 0.396016
59249959 0.117736
59249966 0.178268
59249967 0.390423
59249968 0.674569
59249969 0.335773
59249970 1.351308
59249972 0.754906
59249974 3.879841
59249975 1.967691
59249976 2.853622
59249977 0.584156
59249978 1.656076
59249979 2.402370
59249980 1.414770
59249981 0.159130
59249982 0.619737
59249983 1.764818
59249984 2.093483
59249985 1.222147
59249987 0.411489
59249989 1.494513
59249990 1.329224
59249991 0.041407
59249992 1.399752
59249993 1.096856
59249994 0.133749
59249995 9.187272
59249996 1.142290
59249997 6.118177
59249999 0.118318
59250000 0.466893
59250002 1.694568
59250005 0.365624
59250006 0.086391
59250007 0.080172
59250008 0.903059
59250009 0.802909
59250010 1.131132
59250011 4.989226
59250013 0.287833
59250015 0.365890
59250016 1.519088
59250019 0.121743
59250020 0.406474
59250022 1.801197
59250028 0.028794
59250032 1.165981
59250033 1.198294
59250035 5.735735
59250037 0.222934
59250041 0.068983
59250042 1.875252
59250043 1.074630
59250045 0.492058
59250046 1.625232
59250047 0.141648
59250049 0.246756
59250050 4.534551
59250052 0.040376
59250054 0.150785
59250057 1.744399
59250058 0.525039
59250060 4.025217
59250063 1.102972
59250066 2.651847
59250069 0.461898
59250071 0.880791
59250074 0.061231
59250078 0.194731
59250079 0.928653
59250082 0.530049
59250083 0.391759
59250086 0.170096
59250087 0.061322
59250091 0.247911
59250092 0.258586
59250096 2.763951
59250098 0.119632
59250099 0.168476
59250100 0.296800
59250101 0.105863
59250103 0.459614
59250106 1.350939
59250107 0.169969
59250108 -0.000000
59250109 0.544309
59250110 0.369228
59250111 0.851174
59250112 1.283263
59250113 3.097378
59250115 -0.000000
59250116 0.213522
59250118 12.576403
59250119 0.292691
59250121 5.295562
59250122 0.974424
59250126 0.629421
59250128 0.401335
59250132 0.607669
59250133 1.783549
59250136 0.307570
59250137 2.037078
59250138 0.267153
59250139 0.708665
59250144 0.032425
59250145 0.494214
59250146 0.259663
59250147 0.258672
59250148 0.507506
59250153 0.736868
59250154 1.411263
59250155 0.430342
59250156 0.625880
59250158 0.180728
59250159 -0.000000
59250161 0.430805
59250162 0.236909
59250163 0.272692
59250164 0.166026
59250165 1.203823
59250167 0.873653
59250169 0.886188
59250170 0.119502
59250171 0.417335
59250172 0.297366
59250173 0.165338
59250175 -0.000000
59250176 0.291656
59250178 0.184328
59250180 0.390524
59250182 1.483822
59250184 2.649537
59250187 0.468291
59250188 4.886603
59250189 8.920037
59250191 0.385377
59250192 0.386132
59250194 0.150774
59250196 0.345541
59250197 0.222789
59250198 0.253020
59250199 1.774720
59250204 0.041076
59250205 -0.000000
59250208 1.100056
59250209 0.473284
59250210 0.957195
59250211 1.771199
59250212 0.206965
59250215 0.275610
59250217 6.923114
59250220 10.090948
59250223 8.056679
59250224 15.508530
59250225 0.424006
59250226 0.035542
59250227 0.623414
59250228 0.092209
59250231 0.289733
59250232 8.953408
59250236 1.964417
59250237 3.602708
59250238 1.937230
59250240 -0.000000
59250241 0.086690
59250243 0.129844
59250244 3.664501
59250245 0.660146
59250247 -0.000000
59250250 -0.000000
59250251 1.579836
59250254 0.119603
59250256 0.250009
59250259 -0.000000
59250261 0.119768
59250264 0.894294
59250267 0.243858
59250273 -0.000000
59250274 0.817747
59250275 1.176287
59250277 0.528088
59250279 1.700413
59250280 1.004358
59250281 0.666800
59250282 0.917444
59250284 -0.000000
59250286 0.466433
59250287 1.351450
59250288 2.505237
59250289 2.685965
59250291 0.298582
59250292 0.287480
59250294 3.443344
59250295 3.556299
59250301 1.733553
59250304 0.398955
59250307 0.327604
59250308 1.195163
59250309 0.431890
59250310 0.972018
59250311 1.052156
59250312 -0.000000
59250317 0.291126
59250318 8.183339
59250319 2.346892
59250320 8.644013
59250322 0.263664
59250323 1.481947
59250324 0.130356
59250325 1.260882
59250326 -0.000000
59250327 -0.000000
59250330 0.363935
59250331 0.669348
59250332 0.631557
59250333 3.881440
59250337 0.045673
59250340 0.246333
59250341 1.726033
59250342 0.227391
59250343 12.017379
59250345 10.462387
59250346 0.814044
59250347 0.574589
59250350 0.263015
59250352 0.198513
59250353 0.630322
59250354 0.067669
59250358 0.070205
59250359 2.535219
59250360 -0.000000
59250362 0.214000
59250363 -0.000000
59250364 0.835707
59250366 1.121046
59250367 1.757527
59250370 1.068079
59250371 1.299320
59250372 0.889391
59250373 0.406706
59250376 0.880993
59250377 -0.000000
59250379 0.054771
59250380 1.119269
59250382 3.678687
59250383 0.231283
59250384 2.987905
59250385 2.419268
59250386 1.492653
59250387 0.149086
59250389 1.119323
59250390 6.313794
59250392 11.422732
59250393 0.040503
59250395 0.768582
59250396 6.134564
59250398 0.256367
59250399 1.141014
59250400 0.506359
59250401 0.093121
59250404 -0.000000
59250406 1.752211
59250407 0.281980
59250408 -0.000000
59250409 1.003355
59250410 2.836226
59250412 0.489718
59250413 0.224799
59250414 0.274149
59250415 0.430490
59250417 0.088939
59250419 0.531400
59250421 -0.000000
59250422 0.582179
59250423 0.381222
59250424 0.292858
59250425 0.220394
59250430 1.494237
59250432 0.229980
59250433 0.766999
59250434 0.397624
59250435 0.909536
59250439 0.811056
59250440 0.205923
59250441 0.306378
59250443 0.073594
59250444 4.933287
59250445 0.034124
59250447 -0.000000
59250448 7.052175
59250453 2.958298
59250454 0.782749
59250455 1.553519
59250457 1.667473
59250459 1.349681
59250461 3.811598
59250462 0.429162
59250464 -0.000000
59250465 0.245759
59250467 0.646241
59250468 2.054825
59250469 0.270640
59250470 0.041950
59250473 -0.000000
59250476 0.839204
59250478 0.230436
59250479 0.331026
59250483 0.917505
59250484 0.087940
59250485 0.099466
59250487 1.777777
59250490 1.436857
59250491 0.469335
59250493 0.126730
59250495 0.039549
59250498 0.288490
59250499 0.137096
59250503 0.813536
59250504 0.538428
59250505 5.278506
59250506 0.107384
59250508 0.071729
59250510 0.084854
59250511 0.728503
59250512 0.249001
59250513 0.282001
59250514 0.028195
59250516 3.589938
59250517 3.414915
59250522 8.511731
59250525 0.917857
59250526 0.907434
59250528 1.252800
59250529 3.894225
59250530 1.342252
59250532 0.318252
59250534 0.046539
59250535 1.483277
59250539 0.724957
59250540 1.020016
59250542 1.022661
59250544 0.981750
59250546 2.257892
59250547 -0.000000
59250549 2.768235
59250550 0.203491
59250551 0.410956
59250552 0.824520
59250555 4.624623
59250560 0.608153
59250561 0.981350
59250562 0.179482
59250565 0.596249
59250566 8.054048
59250567 0.029139
59250570 2.168046
59250571 1.476855
59250572 0.313782
59250573 0.470512
59250574 0.364560
59250576 1.849264
59250577 1.406002
59250578 1.160388
59250580 0.131782
59250584 0.078940
59250585 0.600158
59250586 0.162430
59250587 1.751977
59250588 1.076549
59250589 11.244522
59250590 8.892244
59250591 0.254731
59250592 0.181832
59250593 0.784841
59250598 1.479152
59250599 0.361524
59250600 1.620352
59250601 0.510010
59250603 2.406250
59250604 0.883092
59250608 0.790028
59250610 0.078733
59250611 7.615574
59250612 10.504247
59250615 0.938428
59250616 0.072117
59250617 2.359586
59250619 2.940575
59250620 0.837872
59250621 0.210914
59250622 0.746512
59250623 0.470952
59250624 0.501173
59250627 0.301806
59250629 0.358217
59250630 0.217605
59250631 0.638023
59250632 3.172918
59250636 0.302817
59250639 2.584210
59250640 0.771626
59250645 6.631287
59250647 3.553467
59250649 0.358601
59250652 -0.000000
59250653 0.452053
59250656 9.882154
59250659 0.211202
59250660 0.351581
59250661 3.060233
59250663 1.088960
59250664 1.082498
59250666 -0.000000
59250667 0.619323
59250670 0.548324
59250671 0.618387
59250672 0.770782
59250673 1.538405
59250676 4.891499
59250677 0.103545
59250684 0.273902
59250685 0.505256
59250688 1.191653
59250690 0.121928
59250691 0.509355
59250693 0.317059
59250694 7.500417
59250695 0.881056
59250697 1.152767
59250698 0.433034
59250700 0.074162
59250701 0.071526
59250702 0.453920
59250703 1.113483
59250704 13.800769
59250706 0.937331
59250707 0.797531
59250708 0.642323
59250710 0.828663
59250714 4.174559
59250716 3.326325
59250718 0.398590
59250719 0.521847
59250722 0.465972
59250723 0.622597
59250724 1.351379
59250725 0.309354
59250726 1.563104
59250727 0.503161
59250728 0.641956
59250729 0.165641
59250730 -0.000000
59250731 0.321174
59250734 0.203618
59250735 0.710261
59250736 -0.000000
59250737 0.680017
59250739 0.045503
59250740 0.142934
59250743 4.187278
59250755 0.153571
59250756 13.274437
59250758 1.953491
59250763 2.084165
59250772 0.887866
59250777 0.875396
59250803 0.041622
59250804 0.795641
59250805 1.995183
59250808 0.117430
59250809 0.578733
59250814 2.092418
59250816 0.537915
59250817 0.255756
59250819 4.349840
59250822 2.692129
59250823 12.016719
59250824 5.765074
59250825 8.801795
59250827 0.056312
59250828 1.655158
59250829 1.581580
59250830 1.163700
59250831 6.575076
59250832 0.185004
59250835 3.082315
59250836 -0.000000
59250838 0.624836
59250839 0.331831
59250841 0.548693
59250842 0.442589
59250843 10.060323
59250844 0.464305
59250845 2.315494
59250848 0.982353
59250851 0.236280
59250852 0.284498
59250856 0.138383
59250857 1.088968
59250863 9.445771
59250864 3.068399
59250865 0.070327
59250867 0.044517
59250873 0.391941
59250876 0.904523
59250880 0.096533
59250881 0.693824
59250883 0.038481
59250884 -0.000000
59250885 0.216831
59250887 0.252937
59250888 0.938433
59250890 -0.000000
59250891 0.749222
59250892 0.365303
59250895 0.462762
59250896 0.734730
59250897 2.406889
59250899 0.270296
59250900 0.440495
59250902 1.204563
59250903 0.228167
59250905 2.881430
59250906 15.697682
59250907 0.104164
59250909 9.205463
59250910 7.960194
59250912 0.195700
59250913 0.655491
59250914 0.062857
59250915 0.137656
59250920 0.057631
59250921 0.289816
59250922 0.118195
59250923 0.234950
59250925 0.453299
59250927 0.155368
59250929 -0.000000
59250930 0.586851
59250933 1.073050
59250936 1.329779
59250937 0.647737
59250945 0.370500
59250946 1.821524
59250947 0.599836
59250949 0.092718
59250950 0.531646
59250953 0.527349
59250955 0.741978
59250956 3.365865
59250957 3.822397
59250958 13.290997
59250960 0.061910
59250961 2.223046
59250962 3.529416
59250963 1.361382
59250964 0.708201
59250968 3.180392
59250970 0.429151
59250971 0.233343
59250980 3.388325
59250981 0.391709
59250984 0.204281
59250986 3.196665
59250987 3.703534
59250988 0.408797
59250989 1.186037
59250990 11.084854
59250991 8.478173
59250992 7.885898
59250993 1.126410
59250994 2.671745
59250998 -0.000000
59251000 2.360641
59251003 3.486285
59251004 2.868685
59251005 3.701264
59251008 2.181201
59251009 4.441753
59251010 0.974821
59251011 0.029461
59251012 1.924370
59251013 0.047088
59251014 1.874012
59251015 0.101680
59251016 3.083451
59251019 0.204479
59251020 0.929400
59251021 1.801183
59251022 0.334913
59251023 1.696659
59251026 1.620576
59251027 2.616410
59251028 1.539229
59251029 0.881753
59251030 1.270983
59251032 0.152500
59251033 1.360808
59251034 2.582103
59251035 1.437915
59251038 2.543220
59251039 0.276311
59251040 1.266921
59251041 0.422576
59251048 0.437666
59251051 1.093307
59251052 0.166769
59251053 2.531477
59251054 2.067693
59251055 1.295338
59251056 1.322829
59251057 0.341704
59251059 1.743014
59251060 2.143836
59251061 1.595054
59251063 0.526269
59251064 3.256174
59251065 0.425248
59251067 0.178088
59251069 0.628630
59251070 -0.000000
59251071 0.256079
59251072 8.363772
59251074 0.557627
59251075 -0.000000
59251076 0.435956
59251078 0.253855
59251080 0.725434
59251081 5.690796
59251082 0.419727
59251083 1.587953
59251084 2.210883
59251085 3.246017
59251089 0.301601
59251091 1.724383
59251093 0.965321
59251094 0.202619
59251096 1.360632
59251099 2.329146
59251103 0.370857
59251108 0.322880
59251109 6.527719
59251110 0.733664
59251113 6.773117
59251114 0.145778
59251117 5.098622
59251118 3.828229
59251120 1.019769
59251124 -0.000000
59251125 0.581739
59251126 2.967546
59251128 0.270487
59251129 1.196916
59251130 1.167094
59251131 0.450690
59251132 0.100664
59251133 0.480539
59251135 0.101881
59251136 0.256487
59251138 0.467257
59251139 3.406567
59251140 0.397036
59251143 1.905298
59251144 2.489650
59251145 1.470138
59251146 2.553589
59251147 0.715223
59251148 0.875506
59251149 3.503651
59251152 0.538152
59251153 -0.000000
59251157 0.917441
59251158 1.210953
59251161 -0.000000
59251162 0.338703
59251163 0.224147
59251165 0.772406
59251167 0.283819
59251171 1.271349
59251174 0.358540
59251175 0.278404
59251178 1.664553
59251179 0.095255
59251180 1.962440
59251183 0.222473
59251185 0.227688
59251186 0.127314
59251188 0.726823
59251191 0.477808
59251193 0.441807
59251194 0.591521
59251195 0.143290
59251196 0.615492
59251198 0.288533
59251200 0.028593
59251205 0.423306
59251208 0.415926
59251209 0.289100
59251210 0.664850
59251212 0.198617
59251215 0.256447
59251216 0.174116
59251220 0.744738
59251224 0.481511
59251226 0.364742
59251227 0.251822
59251228 0.446579
59251229 0.501976
59251230 1.310547
59251231 0.845473
59251234 0.468392
59251237 1.053482
59251239 0.269345
59251241 3.254733
59251242 2.569651
59251245 0.252354
59251247 0.304672
59251248 -0.000000
59251251 0.826597
59251252 7.892964
59251253 0.385625
59251254 0.204351
59251255 0.171557
59251256 0.438938
59251257 0.041141
59251258 2.215177
59251259 0.032095
59251260 0.482477
59251261 0.067615
59251264 1.000115
59251265 0.235753
59251266 0.022776
59251270 0.255613
59251272 0.446136
59251273 1.425190
59251274 0.221596
59251275 1.031155
59251278 0.864846
59251279 2.259175
59251280 0.780737
59251281 0.082075
59251285 -0.000000
59251286 0.325909
59251287 0.061841
59251289 0.075897
59251290 0.651933
59251292 -0.000000
59251293 0.357124
59251296 0.109592
59251297 3.576910
59251298 1.871358
59251302 0.264855
59251304 0.492383
59251305 1.958914
59251306 0.895638
59251311 9.691027
59251312 0.311793
59251313 1.327892
59251314 0.034522
59251319 0.252385
59251321 11.154973
59251322 7.063045
59251324 1.239680
59251327 0.526248
59251328 3.312807
59251329 1.789821
59251331 0.494510
59251333 0.381056
59251334 0.838665
59251340 0.129336
59251341 11.290361
59251342 19.864040
59251343 0.135295
59251344 0.384163
59251345 0.423591
59251349 0.151315
59251350 0.067999
59251351 0.837822
59251352 3.406914
59251353 0.725460
59251357 -0.000000
59251359 2.090897
59251360 0.552008
59251361 3.305833
59251362 2.298391
59251363 0.078982
59251364 0.425519
59251365 0.081585
59251366 0.327611
59251367 2.466227
59251368 0.536302
59251369 1.883065
59251370 0.083227
59251371 1.137611
59251372 0.481471
59251373 0.552945
59251374 1.124341
59251375 -0.000000
59251376 0.151587
59251377 0.256647
59251378 6.521762
59251379 4.336799
59251381 0.333533
59251383 0.111330
59251384 0.447143
59251386 11.432629
59251388 0.476918
59251389 1.962406
59251390 2.085894
59251391 0.435984
59251393 -0.000000
59251395 0.125875
59251396 0.205160
59251398 0.099652
59251399 0.855374
59251400 12.991949
59251401 20.636861
59251402 0.226043
59251403 0.270782
59251404 0.209502
59251406 2.032690
59251407 0.179834
59251409 0.303205
59251410 0.811918
59251411 0.568788
59251412 2.227417
59251415 0.209465
59251416 0.545550
59251418 5.573264
59251419 2.428224
59251420 0.084537
59251422 1.641791
59251424 0.037240
59251425 0.306064
59251426 -0.000000
59251428 0.107629
59251429 11.083676
59251431 0.147577
59251432 2.863608
59251433 0.182032
59251435 1.134830
59251437 1.200404
59251438 0.241487
59251440 0.405564
59251441 0.097254
59251445 0.242409
59251448 0.106769
59251450 2.427217
59251451 21.240351
59251453 7.441013
59251454 0.402946
59251456 0.908127
59251457 1.407751
59251458 1.704762
59251459 0.277947
59251461 0.487144
59251462 0.260963
59251464 0.571711
59251465 0.404357
59251466 -0.000000
59251468 9.624313
59251469 3.959797
59251471 5.868678
59251472 0.158756
59251474 0.351188
59251475 -0.000000
59251477 0.515836
59251478 1.439366
59251479 0.430437
59251482 0.416125
59251485 0.237033
59251486 5.889948
59251487 0.230769
59251488 0.118500
59251490 0.829516
59251491 2.473892
59251493 -0.000000
59251494 0.788304
59251496 0.602686
59251497 0.082079
59251498 6.944530
59251500 0.868136
59251501 1.443861
59251503 0.108782
59251505 0.213111
59251506 0.199647
59251507 0.994349
59251509 2.401901
59251510 1.498401
59251512 1.214765
59251513 3.644498
59251516 3.173932
59251519 0.447667
59251520 1.048733
59251521 1.915273
59251522 2.033811
59251524 0.062201
59251526 0.217713
59251527 2.837206
59251528 0.034318
59251530 11.187786
59251531 0.308735
59251532 0.742915
59251536 0.163523
59251537 1.988056
59251541 0.209119
59251543 1.990994
59251544 1.573614
59251545 0.079719
59251547 -0.000000
59251548 0.224123
59251552 0.091845
59251553 1.348486
59251555 0.205850
59251556 0.434777
59251557 6.500914
59251558 1.375268
59251560 2.505664
59251562 2.789192
59251565 0.045423
59251568 0.151728
59251570 0.133305
59251572 0.216454
59251576 2.074578
59251578 0.557406
59251581 0.195431
59251582 0.205336
59251583 0.513692
59251584 7.415180
59251585 1.731551
59251587 0.506023
59251588 0.314409
59251591 -0.000000
59251593 1.326878
59251595 0.153626
59251596 0.510976
59251597 5.106083
59251598 3.409841
59251599 -0.000000
59251600 1.293902
59251601 0.252981
59251602 5.089540
59251605 0.115713
59251606 0.210520
59251607 0.510892
59251609 -0.000000
59251610 0.102281
59251614 1.553251
59251615 0.714450
59251618 0.200297
59251619 0.468363
59251621 0.911991
59251623 2.108548
59251624 0.219042
59251625 1.073046
59251626 2.047745
59251629 0.671358
59251631 0.806166
59251633 1.686058
59251634 2.717730
59251638 0.252630
59251639 0.054419
59251640 0.068313
59251641 0.701030
59251642 1.967705
59251645 0.418224
59251647 0.054947
59251649 0.023812
59251650 3.593599
59251651 3.973689
59251652 0.038116
59251654 0.726161
59251655 -0.000000
59251658 0.290616
59251662 1.355936
59251663 0.052973
59251665 -0.000000
59251667 0.244612
59251668 0.477688
59251672 0.985891
59251674 0.658670
59251675 1.068763
59251677 0.329013
59251679 0.454847
59251680 0.076620
59251681 0.067410
59251682 0.227716
59251683 0.190856
59251684 1.109964
59251685 1.395773
59251686 0.465449
59251687 1.538966
59251690 0.176175
59251691 0.639730
59251692 0.049841
59251695 0.763994
59251696 2.742267
59251699 0.119283
59251700 0.324389
59251707 0.751157
59251710 1.804189
59251713 -0.000000
59251716 2.807388
59251717 0.626925
59251718 0.459578
59251720 2.584331
59251721 1.129232
59251723 0.107015
59251725 2.550898
59251728 2.101540
59251729 9.695062
59251730 0.113977
59251731 0.340954
59251732 0.183233
59251733 0.265638
59251735 1.022111
59251736 0.362974
59251737 0.427188
59251738 1.225463
59251739 0.255577
59251740 0.534840
59251741 0.458245
59251742 0.789314
59251743 0.664735
59251747 8.253622
59251748 0.736864
59251749 0.622366
59251750 0.393229
59251751 0.897349
59251752 0.584101
59251753 0.384317
59251754 -0.000000
59251757 0.499744
59251758 1.095391
59251761 2.336648
59251764 0.142741
59251765 1.315234
59251766 1.100533
59251768 0.724417
59251769 1.680002
59251771 1.821909
59251774 3.072469
59251775 2.423083
59251776 3.016698
59251777 0.165502
59251778 0.179596
59251781 0.720359
variableStep chrom=chr1
11321567 1.809054
11321568 1.810920
11321569 0.622170
11321570 0.550155
11321571 1.861082
11321572 1.379023
11321575 5.290708
11321576 0.046732
11321577 0.676074
11321578 0.424388
11321579 1.831028
11321581 1.462953
11321583 8.798397
11321588 1.039605
11321589 0.158729
11321594 -0.000000
11321597 0.710311
11321601 0.436940
11321602 0.408292
11321607 0.100790
11321615 0.152568
11321616 0.081052
11321619 0.178103
11321620 0.449381
11321621 0.102950
11321623 0.206943
11321624 0.085290
11321630 0.386935
11321631 1.060701
11321633 0.449546
11321635 0.322374
11321636 2.976191
11321641 0.391007
11321645 0.190875
11321646 1.363284
11321647 0.259463
11321649 1.361347
11321651 0.326636
11321653 1.124550
11321654 2.617640
11321655 0.501090
11321656 -0.000000
11321657 0.858543
11321659 0.119469
11321660 -0.000000
11321661 0.356924
11321663 0.362512
11321664 0.576294
11321665 0.286537
11321666 1.085624
11321669 0.411951
11321670 0.644163
11321671 0.502898
11321672 0.337884
11321674 2.324086
11321675 1.256035
11321676 -0.000000
11321677 -0.000000
11321678 0.340519
11321679 0.058768
11321681 0.119421
11321682 0.192188
11321686 0.278492
11321687 0.068091
11321688 0.098462
11321693 0.408027
11321694 0.149318
11321695 0.617040
11321696 -0.000000
11321697 -0.000000
11321698 0.234290
11321699 0.278750
11321700 0.534394
11321701 0.402920
11321703 -0.000000
11321704 0.292800
11321706 -0.000000
11321707 0.207803
11321708 0.080116
11321709 1.263472
11321712 0.616225
11321714 0.670454
11321716 -0.000000
11321718 1.023665
11321719 0.053127
11321720 1.576245
11321724 0.030971
11321725 0.658215
11321726 0.192400
11321728 0.302956
11321729 0.369591
11321730 2.212981
11321731 1.433192
11321733 0.054897
11321734 0.179453
11321738 0.192408
11321739 0.234275
11321740 0.583604
11321743 0.603155
11321746 0.082959
11321748 0.321861
11321749 -0.000000
11321750 0.800133
11321751 0.232772
11321752 0.199564
11321753 0.223578
11321754 1.273997
11321755 -0.000000
11321756 0.454575
11321758 0.085201
11321762 0.094404
11321763 0.894589
11321764 0.058996
11321765 0.821539
11321766 2.897970
11321767 1.129580
11321768 1.919095
11321769 1.806498
11321773 0.236200
11321776 0.479146
11321777 1.015555
11321778 0.806372
11321779 0.199677
11321780 2.952302
11321782 0.530586
11321783 0.582378
11321784 0.529272
11321785 0.091256
11321786 1.378616
11321787 0.156801
11321788 0.891339
11321789 0.554777
11321790 0.080217
11321791 0.702400
11321792 0.290658
11321793 0.782398
11321795 -0.000000
11321796 1.175272
11321798 0.241218
11321799 0.264340
11321800 1.908220
11321801 -0.000000
11321803 0.302296
11321804 0.094420
11321805 0.165176
11321806 0.274699
11321809 0.184504
11321811 2.332126
11321812 0.049454
11321813 1.263634
11321814 0.414009
11321815 0.737383
11321816 0.358238
11321818 0.176422
11321821 0.403668
11321822 0.900136
11321823 0.189707
11321825 0.340316
11321827 -0.000000
11321828 0.954182
11321847 -0.000000
11321848 0.162188
11321850 0.744402
11321851 0.810488
11321852 1.028306
11321853 0.243829
11321854 0.326831
11321855 0.139095
11321856 0.065532
11321857 0.069162
11321858 1.300939
11321859 0.433297
11321860 1.281808
11321861 0.192541
11321862 0.555017
11321865 0.079007
11321867 0.558254
11321869 0.385415
11321872 2.040605
11321873 0.443577
11321874 1.295585
11321875 -0.000000
11321876 0.206854
11321878 2.522437
11321879 2.084790
11321880 1.331932
11321881 2.051771
11321884 2.345128
11321885 0.197710
11321886 0.297119
11321887 0.043562
11321889 0.340369
11321890 0.103949
11321891 1.166555
11321892 0.596025
11321893 0.156534
11321894 0.224722
11321895 2.066801
11321896 0.102235
11321898 -0.000000
11321900 -0.000000
11321906 0.310483
11321907 0.643658
11321908 2.059562
11321909 5.180043
11321915 1.714960
11321917 0.197441
11321918 1.058309
11321920 0.235157
11321921 0.289327
11321922 0.115893
11321924 0.083818
11321925 0.428225
11321929 -0.000000
11321930 0.243829
11321932 0.058371
11321935 0.292553
11321936 -0.000000
11321939 0.060523
11321940 0.195456
11321941 0.574210
11321943 1.610223
11321944 0.999805
11321946 0.697287
11321948 0.724631
11321949 0.158353
11321951 0.333426
11321952 0.479900
11321954 -0.000000
11321956 1.506677
11321958 0.594082
11321959 0.277537
11321961 0.062869
11321962 1.134075
11321964 0.340422
11321965 -0.000000
11321966 0.072356
11321970 0.321350
11321971 0.718515
11321973 0.514471
11321974 0.898426
11321975 1.658900
11321977 0.150100
11321979 0.292020
11321980 0.115493
11321984 0.479790
11321985 0.245147
11321986 0.836735
11321988 0.910183
11321991 0.831055
11321995 0.092333
11321997 0.729181
11322000 0.105348
11322001 0.161838
11322002 0.094387
11322004 1.445361
11322005 2.736104
11322007 0.068346
11322008 0.376678
11322009 1.503914
11322010 0.876980
11322011 2.357678
11322012 0.054320
11322014 0.037977
11322016 0.674362
11322017 1.123551
11322018 -0.000000
11322020 0.721401
11322022 0.496539
11322023 -0.000000
11322026 1.143504
11322027 -0.000000
11322028 0.205484
11322029 0.400321
11322030 0.033729
11322031 3.951239
11322032 0.211048
11322035 0.050699
11322036 0.168947
11322037 0.477030
11322038 1.946468
11322041 -0.000000
11322042 0.474833
11322043 0.474104
11322045 0.150273
11322047 0.249367
11322048 0.504552
11322049 0.444854
11322050 0.592485
11322051 0.231208
11322052 0.251513
11322053 0.103808
11322054 0.303506
11322055 -0.000000
11322056 2.335197
11322057 0.073572
11322058 0.414472
11322059 0.604034
11322060 0.606613
11322061 0.391153
11322062 3.646026
11322063 0.060538
11322064 1.054009
11322070 0.136340
11322071 0.065371
11322072 0.508117
11322074 0.097620
11322077 0.419142
11322082 -0.000000
11322084 0.291660
11322086 1.516870
11322087 0.695952
11322089 0.730278
11322090 0.167364
11322092 0.075227
11322094 0.175372
11322095 3.182559
11322096 1.324785
11322098 0.951472
11322099 1.059174
11322100 0.137963
11322101 1.319085
11322103 -0.000000
11322105 0.158957
11322106 -0.000000
11322108 0.906859
11322109 0.111377
11322110 1.321038
11322111 1.190000
11322113 0.589613
11322114 0.053103
11322115 0.358426
11322116 0.261824
11322117 0.478255
11322121 0.067837
11322122 0.057512
11322126 0.057046
11322129 3.766935
11322130 2.470640
11322131 0.476274
11322132 0.307610
11322133 0.739462
11322136 1.541481
11322137 0.240116
11322138 1.519640
11322139 0.748701
11322140 0.964293
11322142 -0.000000
11322144 1.221511
11322149 0.475079
11322150 -0.000000
11322154 1.125414
11322156 0.082578
11322160 1.983242
11322161 0.086954
11322162 -0.000000
11322163 -0.000000
11322164 0.630176
11322166 0.133901
11322167 0.077986
11322168 0.077705
11322171 0.440720
11322172 0.059662
11322173 -0.000000
11322174 0.702549
11322181 -0.000000
11322183 1.483527
11322184 2.225698
11322185 2.532925
11322186 3.958522
11322194 0.842780
11322196 -0.000000
11322197 1.795444
11322199 0.313272
11322200 0.239429
11322201 -0.000000
11322202 0.869330
11322203 0.747779
11322204 1.480978
11322205 1.602015
11322206 0.394872
11322207 0.496213
11322208 0.897525
11322211 0.449019
11322213 0.057619
11322217 0.224025
11322220 -0.000000
11322221 0.095016
11322224 2.588525
11322225 1.406387
11322226 3.015913
11322227 0.077011
11322228 -0.000000
11322230 1.349140
11322231 1.123790
11322233 6.596651
11322234 3.910955
11322235 0.854778
11322236 0.275055
11322237 0.142332
11322240 3.597046
11322244 0.054693
11322246 0.320508
11322247 0.247833
11322248 0.435006
11322250 1.305884
11322252 0.351656
11322255 -0.000000
11322256 0.075343
11322258 -0.000000
11322260 0.122703
11322262 1.408583
11322263 1.148563
11322264 10.012219
11322265 0.272255
11322267 0.115178
11322268 0.328823
11322271 -0.000000
11322272 -0.000000
11322278 0.137081
11322282 0.322265
11322283 -0.000000
11322285 0.440019
11322287 0.294081
11322288 8.647839
11322289 0.748644
11322290 0.371176
11322291 0.408381
11322293 0.190765
11322294 -0.000000
11322296 1.457929
11322297 0.062502
11322298 0.199028
11322299 1.176655
11322301 1.191004
11322302 0.286954
11322303 1.374675
11322304 0.303295
11322305 8.931066
11322307 0.185906
11322308 0.106445
11322309 0.544247
11322310 0.305422
11322312 0.799794
11322313 -0.000000
11322314 0.060211
11322316 0.201942
11322317 0.343404
11322318 0.265137
11322319 0.407969
11322320 0.404472
11322321 0.921956
11322324 0.201911
11322325 -0.000000
11322329 1.335208
11322332 0.882189
11322333 -0.000000
11322334 0.290244
11322336 2.355722
11322337 0.908471
11322338 -0.000000
11322339 1.149992
11322340 0.547137
11322343 -0.000000
11322344 0.059010
11322345 1.066973
11322346 0.961622
11322348 0.667915
11322350 11.837900
11322351 0.412700
11322352 0.181432
11322354 0.883113
11322355 0.043565
11322356 0.843565
11322358 0.229591
11322359 -0.000000
11322362 0.044725
11322366 1.497030
11322367 0.161555
11322369 0.076527
11322370 0.264476
11322372 0.426224
11322376 0.094871
11322377 0.252472
11322378 0.123443
11322380 0.068861
11322382 0.199515
11322385 9.634835
11322390 0.545755
11322391 -0.000000
11322392 0.076472
11322393 0.468797
11322395 0.058950
11322396 0.049949
11322397 -0.000000
11322402 0.321667
11322403 0.174594
11322404 0.062152
11322406 0.348186
11322407 -0.000000
11322410 0.292626
11322411 -0.000000
11322414 0.216496
11322416 0.086239
11322417 6.453522
11322418 -0.000000
11322419 2.272407
11322420 0.548685
11322421 0.498782
11322422 0.945768
11322424 0.450460
11322426 0.321314
11322427 1.304520
11322428 0.911241
11322429 1.232035
11322430 0.174108
11322431 0.096097
11322435 0.292380
11322436 -0.000000
11322439 0.085695
11322440 1.379067
11322442 -0.000000
11322444 0.234806
11322446 0.150501
11322450 0.507877
11322451 0.246340
11322453 -0.000000
11322454 0.393368
11322456 1.130913
11322457 0.591210
11322461 5.141355
11322466 0.076417
11322469 1.285645
11322470 0.232754
11322471 0.151793
11322473 3.426276
11322474 0.877602
11322475 2.002988
11322476 0.820687
11322477 1.042093
11322478 0.142669
11322480 -0.000000
11322485 -0.000000
11322487 0.295006
11322488 1.231141
11322490 0.509512
11322491 0.345004
11322492 0.305741
11322494 0.468380
11322495 -0.000000
11322497 0.797050
11322498 0.789808
11322501 0.893739
11322507 -0.000000
11322509 1.079989
11322510 5.385204
11322511 0.160557
11322513 0.085713
11322515 0.253052
11322517 6.803616
11322518 1.230089
11322519 0.485632
11322521 0.064954
11322522 -0.000000
11322523 0.343143
11322525 0.174398
11322527 -0.000000
11322530 0.150629
11322533 0.079023
11322536 -0.000000
11322538 0.190900
11322542 0.160327
11322544 -0.000000
11322548 0.382458
11322551 0.563445
11322554 -0.000000
11322555 7.805404
11322556 0.073028
11322558 0.478115
11322559 -0.000000
11322561 0.145831
11322562 0.284950
11322563 1.371034
11322564 0.104983
11322565 0.924145
11322568 -0.000000
11322569 0.434505
11322570 0.780337
11322573 0.981555
11322576 0.135422
11322577 0.774760
11322580 0.780197
11322581 0.530120
11322582 2.936748
11322583 0.290226
11322584 1.899351
11322585 0.465660
11322586 1.493324
11322589 0.127268
11322592 0.381981
11322593 1.662385
11322594 0.046159
11322595 0.330743
11322596 0.402775
11322598 0.460544
11322599 1.784645
11322601 0.485642
11322603 0.809587
11322604 0.296267
11322605 0.142416
11322606 0.251137
11322609 2.074940
11322610 0.690507
11322611 0.417559
11322612 0.341002
11322613 3.478670
11322614 0.438033
11322615 13.838413
11322616 0.080430
11322617 0.221048
11322618 0.165191
11322619 -0.000000
11322620 -0.000000
11322622 -0.000000
11322623 -0.000000
11322624 0.123468
11322625 0.095449
11322627 -0.000000
11322629 0.286520
11322630 0.383931
11322631 -0.000000
11322633 0.580587
11322634 0.828284
11322635 0.178695
11322636 0.106441
11322638 0.222001
11322640 31.430943
11322642 1.597928
11322644 0.736262
11322647 0.123588
11322648 2.295712
11322653 0.272700
11322654 1.583875
11322655 0.902871
11322656 1.141734
11322657 0.077575
11322658 0.234053
11322659 2.672732
11322660 2.430721
11322661 -0.000000
11322664 0.626586
11322665 -0.000000
11322667 0.199983
11322669 0.955340
11322670 0.168421
11322671 0.071368
11322672 0.240648
11322673 0.158472
11322676 0.707918
11322677 0.222060
11322679 0.287524
11322681 45.278998
11322684 1.204616
11322687 7.658637
11322690 0.470289
11322691 4.770863
11322692 0.905438
11322693 0.519180
11322694 1.436151
11322695 0.169091
11322696 0.171257
11322697 0.123696
11322698 1.768405
11322699 4.099419
11322700 -0.000000
11322702 0.039793
11322703 2.719931
11322704 1.313098
11322706 0.431216
11322707 0.295939
11322708 0.217036
11322710 0.165132
11322711 0.204406
11322713 0.106479
11322715 0.342291
11322716 3.149200
11322717 0.772446
11322718 0.383778
11322719 0.040779
11322720 0.165246
11322722 0.153729
11322723 1.144730
11322724 -0.000000
11322725 2.164054
11322726 -0.000000
11322729 0.248955
11322730 0.616335
11322731 0.080405
11322732 -0.000000
11322734 0.178633
11322737 -0.000000
11322738 -0.000000
11322740 1.988393
11322741 7.798675
11322744 2.163465
11322745 0.076248
11322748 4.605536
11322749 2.415863
11322751 0.291698
11322757 0.222001
11322759 0.072370
11322761 16.047559
11322764 0.431213
11322767 0.169755
11322768 2.594628
11322771 0.091236
11322772 28.590581
11322773 13.448137
11322774 1.553398
11322777 1.259266
11322778 -0.000000
11322780 -0.000000
11322781 2.534901
11322783 0.504515
11322784 0.382389
11322786 0.154038
11322787 1.062486
11322790 0.172755
11322791 0.761719
11322793 -0.000000
11322794 0.895871
11322795 1.648019
11322796 0.689272
11322797 1.444548
11322798 14.468794
11322800 1.868586
11322802 21.111803
11322804 0.846514
11322806 1.370390
11322808 0.395020
11322812 1.434361
11322813 0.616718
11322815 1.741402
11322816 0.485818
11322819 0.394002
11322820 0.533787
11322821 0.525669
11322823 0.488868
11322825 0.071854
11322828 1.030087
11322829 2.765780
11322830 0.706660
11322831 1.711919
11322834 0.418350
11322835 0.074470
11322842 3.347406
11322843 1.728406
11322845 1.293751
11322850 0.662719
11322854 0.530852
11322857 1.456800
11322859 0.900786
11322860 0.142311
11322861 2.672748
11322863 5.430179
11322864 2.957775
11322865 0.055196
11322866 0.285377
11322867 0.558401
11322868 0.610661
11322869 0.841479
11322870 0.564586
11322875 1.016087
11322876 2.154830
11322878 0.085697
11322879 0.657888
11322881 0.842208
11322885 -0.000000
11322886 0.075241
11322888 0.669497
11322889 0.534853
11322891 3.931264
11322892 0.614678
11322893 1.966780
11322894 2.741231
11322895 0.805132
11322897 0.158798
11322898 -0.000000
11322900 -0.000000
11322904 -0.000000
11322905 -0.000000
11322907 0.071592
11322908 1.054133
11322912 0.158646
11322913 0.065387
11322914 1.052401
11322915 1.356722
11322917 -0.000000
11322918 0.535876
11322920 0.530945
11322924 0.175613
11322927 0.477745
11322928 0.239854
11322929 0.467797
11322930 0.502973
11322933 0.079780
11322935 0.209935
11322937 0.057431
11322940 0.098919
11322941 0.771704
11322942 0.879465
11322943 0.938241
11322945 1.873312
11322946 0.161183
11322950 0.082842
11322952 0.163671
11322953 0.212809
11322954 0.978185
11322955 0.376513
11322956 0.451442
11322957 0.152799
11322958 0.052028
11322960 0.094318
11322965 1.607808
11322967 1.221700
11322968 0.163256
11322969 0.149935
11322971 0.518397
11322972 0.439548
11322973 1.384743
11322974 0.234972
11322975 1.092675
11322976 0.292790
11322977 0.173672
11322978 0.302840
11322979 1.914097
11322984 0.180058
11322985 0.352852
11322988 -0.000000
11322992 -0.000000
11322994 0.378868
11322998 0.699541
11322999 -0.000000
11323001 0.658807
11323002 0.315679
11323003 0.169123
11323004 0.232234
11323006 4.602310
11323009 0.178300
11323014 -0.000000
11323016 0.722181
11323017 -0.000000
11323018 0.492228
11323019 0.273739
11323020 0.372368
11323024 0.114383
11323025 3.739822
11323026 0.299028
11323028 0.100948
11323029 0.100959
11323031 0.158876
11323033 0.087575
11323037 0.047584
11323038 2.232826
11323039 0.489969
11323040 0.962604
11323041 3.733002
11323045 0.818228
11323046 0.214399
11323048 2.271830
11323049 0.655388
11323050 0.129083
11323054 -0.000000
11323058 0.037830
11323059 0.135099
11323060 0.372326
11323061 0.255320
11323062 0.576370
11323063 1.384530
11323064 1.065614
11323067 0.492053
11323071 1.357026
11323073 0.751307
11323075 0.030028
11323078 0.119287
11323079 0.107600
11323083 0.163067
11323084 -0.000000
11323086 0.131917
11323087 -0.000000
11323088 1.019273
11323089 0.514385
11323093 0.429552
11323094 0.158148
11323095 0.815962
11323096 0.168163
11323098 0.077829
11323100 0.277237
11323102 0.456399
11323103 0.301313
11323105 1.072010
11323106 0.329924
11323107 0.301366
11323108 0.235829
11323109 0.657776
11323111 0.566757
11323113 0.192738
11323114 2.450192
11323115 1.132479
11323116 1.328652
11323117 0.536614
11323118 0.084870
11323120 0.675999
11323121 0.189489
11323122 0.272501
11323124 0.163563
11323127 0.474105
11323128 0.066759
11323130 0.751750
11323132 0.382547
11323133 1.393624
11323135 0.574260
11323136 0.277246
11323137 0.336738
11323139 0.456399
11323142 0.164771
11323143 0.691769
11323144 0.192766
11323146 0.192727
11323147 0.390603
11323148 0.277232
11323149 0.626463
11323150 -0.000000
11323151 0.566693
11323153 -0.000000
11323157 -0.000000
11323159 -0.000000
11323161 0.455012
11323162 0.210623
11323164 0.044890
11323165 0.054706
11323166 0.285493
11323168 0.092667
11323170 0.920369
11323172 0.043512
11323173 0.108095
11323174 0.305316
11323175 0.825593
11323176 0.745135
11323177 -0.000000
11323179 -0.000000
11323181 -0.000000
11323183 0.192777
11323187 0.255437
11323188 0.350676
11323191 0.260531
11323192 0.260531
11323193 0.260531
11323194 0.260531
11323196 0.408402
11323197 0.977163
11323198 1.055544
11323199 0.977270
11323201 0.260531
11323202 0.260531
11323203 0.260531
11323206 0.260531
11323210 0.102169
11323213 0.382632
11323214 0.882180
11323215 0.434223
11323216 1.836513
11323217 0.420523
11323219 0.758546
11323220 0.255437
11323221 -0.000000
11323222 0.260531
11323224 -0.000000
11323225 0.260531
11323226 0.864362
11323227 0.721490
11323228 0.462803
11323229 0.429471
11323231 0.260531
11323232 0.260531
11323233 0.255436
11323234 -0.000000
11323235 0.255436
11323237 0.260531
11323239 0.260531
11323242 0.260531
11323244 -0.000000
11323246 0.260531
11323248 0.107600
11323249 -0.000000
11323251 0.260531
11323256 0.260531
11323259 0.260531
11323261 0.350666
11323262 0.863487
11323267 0.177660
11323268 -0.000000
11323272 0.107600
11323274 0.373131
11323275 0.409339
11323276 0.155889
11323278 0.260531
11323282 0.078904
11323283 0.065179
11323284 -0.000000
11323286 0.260531
11323287 0.260531
11323288 0.260531
11323289 0.260531
11323290 0.260531
11323292 0.201918
11323294 -0.000000
11323295 0.260531
11323296 0.255436
11323299 0.260531
11323300 0.260531
11323303 0.260531
11323304 0.260531
11323306 0.087930
11323309 0.277218
11323313 0.260531
11323314 0.260531
11323316 -0.000000
11323318 0.124446
11323319 0.123243
11323320 0.124446
11323321 0.123243
11323323 0.244604
11323325 0.123243
11323326 0.124446
11323327 0.124446
11323329 0.225118
11323331 -0.000000
11323333 -0.000000
11323334 -0.000000
11323336 0.124446
11323338 0.209204
11323340 0.124446
11323345 0.124446
11323348 0.124446
11323349 0.124446
11323350 0.124446
11323352 0.370812
11323353 0.092807
11323354 -0.000000
11323355 0.707752
11323356 -0.000000
11323357 2.322541
11323360 0.707440
11323361 0.314053
11323366 0.294234
11323367 -0.000000
11323368 0.613725
11323369 -0.000000
11323370 0.092925
11323373 0.225118
11323374 -0.000000
11323375 0.374348
11323376 0.862247
11323379 -0.000000
11323381 -0.000000
11323382 0.244604
11323383 0.114355
11323384 0.114212
11323389 0.114284
11323390 -0.000000
11323391 0.260390
11323392 0.124446
11323394 -0.000000
11323396 0.543621
11323398 -0.000000
11323400 0.124446
11323401 0.124446
11323406 0.244740
11323409 -0.000000
11323411 -0.000000
11323412 0.186568
11323417 0.114355
11323418 0.653350
11323422 -0.000000
11323424 0.571943
11323425 -0.000000
11323426 0.244874
11323428 0.124446
11323429 0.114212
11323433 0.114284
11323434 0.123243
11323436 0.124446
11323437 -0.000000
11323438 0.388511
11323439 0.124446
11323440 -0.000000
11323442 -0.000000
11323444 0.231004
11323445 0.114212
11323446 -0.000000
11323451 0.114284
11323452 0.124446
11323456 0.098972
11323459 0.124446
11323460 -0.000000
11323462 -0.000000
11323463 0.225123
11323465 -0.000000
11323466 -0.000000
11323468 0.124446
11323469 -0.000000
11323470 0.389039
11323471 0.114284
11323472 0.114284
11323475 0.333043
11323476 0.294323
11323477 0.244740
11323478 0.124446
11323480 0.124446
11323489 0.124446
11323491 -0.000000
11323492 0.124446
11323493 0.124446
11323495 0.244740
11323500 0.109969
11323503 -0.000000
11323508 0.114284
11323509 0.105907
11323510 0.124446
11323512 0.124446
11323514 0.114212
11323515 0.123243
11323517 0.244604
11323518 -0.000000
11323521 0.820851
11323524 0.653993
11323525 0.244604
11323526 -0.000000
11323529 -0.000000
11323530 0.333002
11323532 -0.000000
11323533 0.123243
11323534 0.360393
11323537 -0.000000
11323538 0.244740
11323539 -0.000000
11323541 0.707752
11323592 0.225642
11323594 0.123264
11323596 0.052620
11323597 0.803828
11323598 0.624926
11323599 0.863590
11323600 -0.000000
11323601 0.227191
11323602 0.898618
11323605 0.464715
11323606 -0.000000
11323609 0.390969
11323611 0.257823
11323614 -0.000000
11323616 0.294915
11323618 0.123264
11323622 -0.000000
11323625 -0.000000
11323627 0.123264
11323628 -0.000000
11323635 0.108097
11323636 0.225802
11323637 0.094814
11323639 0.103962
11323640 0.318510
11323641 1.649003
11323642 0.083406
11323643 0.187931
11323645 0.257823
11323647 -0.000000
11323648 0.033548
11323649 0.283579
11323652 -0.000000
11323653 0.918372
11323654 1.125174
11323655 1.365423
11323656 -0.000000
11323657 0.711000
11323659 0.123264
11323662 0.123264
11323663 0.857662
11323665 0.099190
11323666 -0.000000
11323667 -0.000000
11323669 0.123264
11323671 0.182002
11323672 0.480746
11323673 -0.000000
11323674 0.108097
11323676 0.123264
11323677 0.123264
11323678 0.123264
11323680 -0.000000
11323681 0.088945
11323683 -0.000000
11323685 0.094809
11323687 0.123264
11323688 0.123264
11323690 -0.000000
11323691 -0.000000
11323694 0.243593
11323699 -0.000000
11323702 -0.000000
11323703 0.182067
11323704 1.582861
11323707 0.218839
11323711 0.123264
11323712 0.123264
11323713 0.123264
11323714 0.123264
11323718 -0.000000
11323719 0.357900
11323721 0.549439
11323723 0.074772
11323724 -0.000000
11323725 0.998586
11323726 0.935386
11323727 0.996957
11323728 2.602247
11323729 0.188061
11323730 0.326286
11323731 0.197254
11323732 0.050651
11323733 0.104480
11323734 0.143210
11323736 0.123264
11323738 0.298106
11323741 -0.000000
11323744 0.071095
11323745 0.123144
11323746 3.452631
11323747 0.952369
11323750 0.359029
11323751 0.442166
11323753 0.400654
11323754 0.225813
11323756 0.575471
11323758 0.123264
11323763 0.836727
11323764 1.114043
11323765 0.489343
11323766 0.945690
11323767 0.441933
11323768 0.276120
11323769 1.167321
11323770 4.015674
11323772 1.150202
11323774 0.123264
11323778 0.530207
11323782 0.375019
11323785 2.761284
11323786 1.982641
11323789 -0.000000
11323793 0.748631
11323796 0.695288
11323797 0.041710
11323801 0.528485
11323803 0.337859
11323804 0.122629
11323805 0.240054
11323806 1.276847
11323808 1.273023
11323809 0.304086
11323810 0.069298
11323811 0.991814
11323813 0.779794
11323814 0.379598
11323818 0.214095
11323819 0.884237
11323820 0.729323
11323822 0.840067
11323823 0.433567
11323824 0.236919
11323827 0.591200
11323828 -0.000000
11323829 1.331942
11323830 0.694746
11323832 1.252030
11323833 0.337884
11323835 1.173780
11323838 0.415183
11323839 0.119508
11323840 0.059186
11323845 -0.000000
11323851 1.028476
11323852 0.182598
11323855 0.261424
11323856 0.579441
11323858 -0.000000
11323859 -0.000000
11323864 -0.000000
11323867 -0.000000
11323869 1.096484
11323870 2.418921
11323875 -0.000000
11323876 0.060357
11323880 -0.000000
11323882 0.655864
11323883 1.148665
11323884 0.500793
11323886 -0.000000
11323890 0.815169
11323891 0.434080
11323892 0.321188
11323894 -0.000000
11323895 -0.000000
11323896 0.215712
11323897 -0.000000
11323898 -0.000000
11323900 0.093182
11323902 0.216248
11323903 -0.000000
11323904 0.110198
11323907 0.110185
11323908 -0.000000
11323911 -0.000000
11323912 -0.000000
11323914 0.646360
11323918 0.182374
11323919 -0.000000
11323920 -0.000000
11323922 0.076569
11323924 -0.000000
11323925 -0.000000
11323926 -0.000000
11323927 -0.000000
11323929 0.614758
11323930 1.170889
11323932 0.103533
11323933 -0.000000
11323934 -0.000000
11323936 0.591468
11323938 -0.000000
11323940 0.158710
11323941 0.181339
11323943 -0.000000
11323945 0.183541
11323947 -0.000000
11323952 -0.000000
11323955 -0.000000
11323956 -0.000000
11323957 -0.000000
11323959 1.403946
11323960 0.248757
11323961 0.114838
11323964 0.357049
11323965 0.513135
11323966 0.330064
11323967 0.701842
11323970 0.971383
11323972 0.103533
11323973 0.103533
11323974 -0.000000
11323975 -0.000000
11323980 0.103811
11323981 0.199296
11323982 -0.000000
11323983 -0.000000
11323984 0.337321
11323985 0.753225
11323986 0.749610
11323987 0.230053
11323988 1.186569
11323989 0.148349
11323990 1.322656
11323991 0.680945
11323992 0.118874
11323993 0.245781
11323994 0.054717
11323995 0.148648
11323996 0.306969
11323997 -0.000000
11324000 -0.000000
11324001 0.110205
11324006 0.074732
11324009 0.227780
11324012 -0.000000
11324013 -0.000000
11324017 -0.000000
11324018 -0.000000
11324022 0.329285
11324026 0.194010
11324028 -0.000000
11324030 0.387814
11324033 0.800301
11324034 0.928552
11324036 -0.000000
11324037 0.093074
11324038 0.284244
11324039 -0.000000
11324040 0.103533
11324042 0.093344
11324044 -0.000000
11324045 0.093053
11324046 -0.000000
11324049 -0.000000
11324050 0.103811
11324051 0.220725
11324052 0.384918
11324053 0.809835
11324054 0.064134
11324056 0.383570
11324057 0.261225
11324058 0.246912
11324059 0.257325
11324060 -0.000000
11324062 0.227737
11324063 0.193941
11324064 -0.000000
11324066 0.234418
11324068 -0.000000
11324071 -0.000000
11324072 0.109604
11324075 -0.000000
11324076 0.082427
11324077 -0.000000
11324078 0.109447
11324080 0.352242
11324084 0.403220
11324087 0.509135
11324088 0.108251
11324090 -0.000000
11324092 0.342945
11324093 0.124689
11324094 0.260168
11324096 0.260168
11324101 0.217063
11324104 0.234418
11324109 -0.000000
11324110 0.391668
11324111 -0.000000
11324113 0.109525
11324115 0.109525
11324117 0.372450
11324118 0.521273
11324119 -0.000000
11324122 0.109537
11324125 -0.000000
11324130 0.372450
11324131 0.124689
11324132 -0.000000
11324134 0.227817
11324135 0.200703
11324136 0.108250
11324139 0.088412
11324140 0.102169
11324141 0.084270
11324143 0.124689
11324144 0.102145
11324145 0.217048
11324146 0.178214
11324147 0.417308
11324148 0.509148
11324149 0.067002
11324150 0.727144
11324151 0.178995
11324152 1.890499
11324153 2.011687
11324154 0.895510
11324155 0.854529
11324156 1.246428
11324157 0.791047
11324158 0.973013
11324159 0.975125
11324160 1.576169
11324161 0.898432
11324162 1.232561
11324163 1.855036
11324164 2.900105
11324165 0.296675
11324166 0.029865
11324167 0.858778
11324168 1.229114
11324174 0.281658
11324175 0.298454
11324179 0.669620
11324182 0.166645
11324183 0.391864
11324184 0.427040
11324185 0.400382
11324186 0.175656
11324187 0.213074
11324188 0.121132
11324195 0.089436
11324197 -0.000000
11324200 4.933243
11324202 0.832358
11324205 0.403220
11324207 3.047473
11324211 -0.000000
11324213 1.198650
11324214 1.541444
11324216 0.108250
11324217 0.109537
11324218 0.124689
11324220 0.185977
11324221 0.622775
11324223 0.124689
11324228 0.372450
11324231 -0.000000
11324233 0.758896
11324234 1.520265
11324237 0.265320
11324238 -0.000000
11324239 0.191353
11324240 0.617260
11324242 0.124689
11324243 -0.000000
11324244 -0.000000
11324246 0.296798
11324247 -0.000000
11324248 0.303141
11324250 0.124689
11324254 0.336331
11324255 2.917310
11324256 3.830053
11324258 0.234395
11324259 0.124689
11324260 0.102053
11324261 -0.000000
11324262 -0.000000
11324264 0.509392
11324266 -0.000000
11324267 0.124689
11324268 0.124689
11324271 -0.000000
11324272 0.109470
11324273 0.102161
11324275 4.542245
11324278 0.051775
11324279 2.657192
11324281 0.095027
11324282 0.109604
11324283 0.124689
11324285 0.205540
11324287 0.124689
11324288 0.102076
11324289 0.678500
11324290 0.109470
11324292 0.523930
11324293 -0.000000
11324294 0.142047
11324296 0.217181
11324297 0.109537
11324299 0.084190
11324301 -0.000000
11324303 -0.000000
11324304 -0.000000
11324306 0.109604
11324307 -0.000000
11324310 -0.000000
11324315 -0.000000
11324318 0.285617
11324319 0.101567
11324320 -0.000000
11324322 0.248141
11324323 0.313259
11324324 0.314653
11324325 2.494566
11324328 0.130338
11324329 -0.000000
11324330 0.161920
11324331 0.285600
11324335 0.959318
11324336 0.248152
11324337 0.182378
11324338 0.266477
11324339 0.413271
11324340 0.086781
11324341 1.312926
11324343 0.112491
11324344 1.701375
11324346 0.393030
11324347 0.784804
11324348 0.696899
11324349 -0.000000
11324351 0.983233
11324353 1.046059
11324355 0.324031
11324363 0.098982
11324366 0.101366
11324374 0.895366
11324375 0.090399
11324379 -0.000000
11324381 0.474271
11324382 0.230565
11324383 0.207519
11324385 -0.000000
11324387 0.474304
11324390 0.250832
11324391 0.369482
11324393 0.111007
11324394 -0.000000
11324395 0.057332
11324396 0.197111
11324397 0.101366
11324399 0.182334
11324401 2.027649
11324402 0.182349
11324403 0.101366
11324408 2.001049
11324409 0.111063
11324410 0.336607
11324411 0.182384
11324413 1.024267
11324416 0.077343
11324417 1.541838
11324419 0.833417
11324420 0.101366
11324422 0.309104
11324423 0.067649
11324427 0.214246
11324429 0.143655
11324430 0.167989
11324431 1.151133
11324433 0.349072
11324434 0.285599
11324435 0.101420
11324437 0.413336
11324441 0.182398
11324443 -0.000000
11324446 0.202796
11324447 0.406970
11324451 0.090382
11324453 0.469696
11324454 0.603646
11324455 0.898397
11324456 0.093499
11324459 0.721305
11324464 0.086762
11324468 0.230565
11324470 0.413196
11324471 -0.000000
11324473 0.090392
11324474 0.111063
11324477 -0.000000
11324480 0.685103
11324481 0.081044
11324482 0.196919
11324483 0.449943
11324484 0.145953
11324485 1.505314
11324486 0.101502
11324487 0.110992
11324489 1.089127
11324490 0.109760
11324491 0.065525
11324494 0.604194
11324495 -0.000000
11324496 0.294419
11324498 0.448730
11324499 0.107067
11324502 0.065833
11324505 -0.000000
11324508 0.637565
11324511 -0.000000
11324514 0.167974
11324517 0.279964
11324518 0.297701
11324521 0.603290
11324524 0.093504
11324527 0.035522
11324529 0.507888
11324531 0.061005
11324532 0.684761
11324535 0.562918
11324536 0.367298
11324540 0.083290
11324541 0.149416
11324544 0.561206
11324546 0.413196
11324547 0.266477
11324548 0.413196
11324549 0.266477
11324550 0.266477
11324551 0.266477
11324552 0.266477
11324553 0.413336
11324554 0.266477
11324555 0.413242
11324556 0.266477
11324557 0.266477
11324559 1.188967
11324560 1.516347
11324564 0.111063
variableStep chrom=chr1
186648562 0.981709
186648563 0.634401
186648564 0.231579
186648565 0.100252
186648567 2.673372
186648568 4.096263
186648571 0.659606
186648575 0.075534
186648577 5.189553
186648579 0.434087
186648580 0.880227
186648581 1.541083
186648582 1.177307
186648583 0.764501
186648586 0.330938
186648589 0.905078
186648590 0.495520
186648593 -0.000000
186648594 0.278114
186648596 0.394954
186648599 3.586281
186648600 0.104043
186648601 0.130280
186648602 -0.000000
186648603 1.577151
186648605 0.989861
186648609 0.199887
186648610 0.038405
186648611 5.949240
186648613 0.544618
186648615 0.280152
186648616 0.115110
186648617 2.666699
186648619 0.442646
186648621 1.324286
186648622 2.914512
186648624 -0.000000
186648625 0.903435
186648629 -0.000000
186648630 0.168636
186648632 0.641499
186648634 0.123495
186648637 1.250671
186648638 0.868139
186648640 1.196818
186648642 0.270440
186648646 2.932312
186648647 0.615121
186648649 0.685989
186648651 -0.000000
186648653 0.389590
186648654 0.106269
186648655 0.852211
186648659 0.030394
186648662 0.386175
186648665 0.027880
186648666 0.321475
186648668 0.339390
186648669 0.483617
186648671 0.390952
186648672 0.407851
186648673 0.549348
186648674 0.031955
186648675 0.414155
186648682 0.167842
186648683 0.266490
186648686 0.057802
186648688 0.132942
186648692 -0.000000
186648693 0.460762
186648694 0.067178
186648695 1.635103
186648700 0.288229
186648702 0.498156
186648703 1.458538
186648704 0.365285
186648705 0.404952
186648706 1.211770
186648708 0.105137
186648710 0.482468
186648711 1.036371
186648714 0.154288
186648715 -0.000000
186648716 0.235980
186648718 1.792593
186648719 3.440168
186648720 0.128466
186648723 0.642399
186648724 1.010528
186648727 1.020820
186648728 1.668362
186648729 0.630386
186648734 0.634412
186648735 0.208767
186648736 1.450912
186648737 0.169296
186648741 0.251193
186648743 0.251555
186648745 -0.000000
186648746 0.218295
186648747 0.767102
186648748 1.194981
186648749 -0.000000
186648752 0.256672
186648753 0.717298
186648754 -0.000000
186648756 0.538709
186648757 0.026949
186648760 0.945517
186648761 0.239957
186648762 -0.000000
186648763 0.267028
186648766 0.552948
186648769 1.409872
186648775 0.193085
186648776 0.220341
186648778 0.210106
186648780 0.117157
186648781 0.521481
186648783 0.073445
186648789 0.845778
186648794 0.557449
186648797 0.295737
186648799 0.099039
186648800 0.076145
186648802 0.919937
186648803 0.099150
186648804 0.685760
186648805 0.047292
186648806 1.019440
186648807 0.163152
186648808 0.097762
186648810 0.080658
186648812 1.641040
186648814 0.161233
186648816 0.158744
186648817 0.745873
186648818 0.183505
186648819 0.506929
186648820 0.497596
186648822 -0.000000
186648823 0.184040
186648827 0.914918
186648829 0.144750
186648830 0.098632
186648831 0.056357
186648833 0.966568
186648835 -0.000000
186648839 1.364730
186648840 0.328071
186648841 0.070790
186648842 0.889733
186648844 1.492858
186648845 0.272063
186648846 0.474369
186648847 0.084403
186648848 0.505015
186648850 0.203535
186648851 0.072633
186648853 0.189634
186648854 0.219963
186648857 0.682217
186648858 0.122431
186648861 1.318097
186648865 0.594621
186648866 0.162427
186648867 0.281300
186648870 0.263053
186648871 -0.000000
186648872 0.168752
186648873 0.588519
186648874 0.833956
186648876 0.061840
186648877 1.173475
186648879 0.587842
186648881 -0.000000
186648882 0.829919
186648883 0.120935
186648886 1.368388
186648887 0.283991
186648889 -0.000000
186648890 0.497655
186648892 0.328165
186648898 0.063655
186648900 3.624470
186648902 0.205516
186648904 0.304856
186648908 0.554692
186648909 0.105064
186648911 -0.000000
186648912 -0.000000
186648913 0.351874
186648914 0.593580
186648915 0.533635
186648916 3.996049
186648917 3.341990
186648918 1.963352
186648920 0.966977
186648921 1.234762
186648923 0.108301
186648924 0.179065
186648925 1.925473
186648928 0.348428
186648929 0.161180
186648930 0.214349
186648933 0.493056
186648935 0.992545
186648936 0.073699
186648939 0.366865
186648940 0.940478
186648941 0.193363
186648942 0.734068
186648944 0.140612
186648945 0.890673
186648946 0.505196
186648950 0.231291
186648951 0.379283
186648952 0.464231
186648955 0.757756
186648956 0.164943
186648959 0.151001
186648960 -0.000000
186648961 0.521478
186648963 0.591826
186648964 0.066264
186648965 1.718512
186648970 0.619825
186648972 0.743231
186648973 -0.000000
186648975 0.735042
186648976 0.735042
186648978 1.288065
186648979 0.028246
186648980 0.111697
186648981 0.269876
186648982 -0.000000
186648983 0.183617
186648985 -0.000000
186648986 -0.000000
186648987 0.148839
186648988 0.366317
186648991 0.905437
186648992 0.706627
186648993 1.176461
186648994 1.496851
186648995 2.385217
186648996 1.642171
186648997 0.523337
186648998 1.315528
186649000 0.837206
186649002 0.366314
186649004 0.153416
186649006 0.078990
186649007 0.221684
186649008 0.113174
186649012 1.341422
186649013 -0.000000
186649015 1.764637
186649016 2.088702
186649017 0.181234
186649020 0.465700
186649022 0.556653
186649023 0.070153
186649024 1.573662
186649025 0.788204
186649026 0.285477
186649027 0.459505
186649028 0.326592
186649031 0.216936
186649032 1.911578
186649034 1.901955
186649037 6.753041
186649038 3.735493
186649039 4.875347
186649040 1.280248
186649041 0.515653
186649042 0.468813
186649044 0.459766
186649045 -0.000000
186649046 0.177866
186649048 5.091019
186649049 4.151717
186649054 9.186058
186649055 2.193167
186649058 6.884438
186649060 0.528551
186649061 0.689622
186649070 1.002554
186649072 2.611667
186649074 0.434506
186649076 0.114767
186649077 0.048612
186649079 0.653099
186649080 0.229458
186649081 0.249566
186649084 0.929508
186649085 0.618677
186649086 0.614022
186649089 2.311608
186649093 3.275332
186649096 2.370768
186649099 0.489058
186649101 0.186239
186649102 2.055639
186649106 4.661537
186649107 0.961343
186649109 1.460060
186649111 0.363978
186649115 1.984711
186649118 0.701200
186649119 0.558301
186649122 2.124024
186649123 0.765495
186649124 3.077984
186649125 1.174868
186649128 0.980854
186649129 2.050164
186649131 0.398516
186649132 0.906150
186649133 0.650291
186649134 0.934410
186649135 1.261814
186649138 0.113950
186649139 0.183674
186649140 0.330921
186649141 0.124680
186649145 0.622778
186649146 0.197701
186649147 0.885925
186649149 -0.000000
186649150 0.914129
186649152 0.153527
186649154 0.203074
186649156 0.315215
186649158 2.354626
186649159 0.123735
186649162 2.272109
186649164 0.149523
186649166 0.570250
186649168 0.360697
186649169 2.044150
186649173 4.440930
186649176 1.886311
186649178 2.762471
186649180 0.939113
186649184 1.864148
186649185 0.237171
186649189 0.881885
186649190 0.048932
186649191 -0.000000
186649192 6.348632
186649193 1.959674
186649194 0.075794
186649196 -0.000000
186649198 0.051826
186649199 0.783992
186649200 4.937737
186649204 0.566869
186649205 -0.000000
186649209 0.920636
186649210 0.029552
186649211 0.140064
186649213 -0.000000
186649214 0.358330
186649215 0.175879
186649216 2.729319
186649217 3.066807
186649218 0.092482
186649220 0.104617
186649221 -0.000000
186649223 0.247114
186649224 0.114152
186649225 0.064569
186649227 0.695503
186649230 0.914292
186649232 1.725874
186649233 1.577761
186649235 3.471621
186649236 0.233155
186649238 0.768242
186649239 1.018570
186649240 0.595667
186649241 1.008514
186649242 1.027349
186649243 0.073240
186649244 0.987777
186649245 0.783478
186649247 1.878070
186649248 0.574161
186649250 0.198237
186649256 0.047197
186649258 0.750972
186649259 1.550803
186649260 1.665069
186649261 0.539958
186649262 1.256837
186649263 0.030305
186649266 0.367323
186649267 0.118881
186649269 1.249293
186649270 0.032773
186649271 0.375524
186649272 0.983060
186649273 0.343191
186649274 0.558823
186649275 3.240286
186649276 0.142261
186649278 0.127839
186649280 1.369873
186649281 0.362196
186649282 0.244074
186649286 1.195004
186649288 0.079892
186649289 0.185095
186649290 1.026059
186649293 -0.000000
186649294 1.371352
186649296 -0.000000
186649297 0.711799
186649299 0.996502
186649300 0.445585
186649301 0.344665
186649302 0.241915
186649303 0.430005
186649305 -0.000000
186649307 0.196406
186649308 0.185826
186649309 1.411669
186649312 0.265379
186649313 -0.000000
186649314 18.092111
186649315 1.486629
186649317 0.389945
186649318 0.111980
186649319 0.128534
186649322 0.262943
186649323 0.062737
186649325 0.148100
186649326 0.694646
186649333 0.218930
186649334 0.031060
186649335 11.567983
186649337 0.219211
186649339 0.049036
186649340 0.459826
186649341 0.040655
186649343 0.644475
186649344 0.144159
186649345 -0.000000
186649346 0.122625
186649348 0.127503
186649355 0.219273
186649359 0.125319
186649361 0.414126
186649362 0.162960
186649366 0.041867
186649367 0.459650
186649370 0.150625
186649371 -0.000000
186649377 1.140437
186649379 0.214733
186649381 1.076963
186649382 0.269255
186649386 0.285466
186649388 0.081048
186649389 2.660032
186649390 0.262940
186649392 0.689072
186649400 0.577743
186649403 0.578892
186649406 0.376093
186649407 0.874464
186649408 0.227052
186649413 -0.000000
186649414 0.059524
186649417 0.415691
186649418 0.128553
186649422 0.486518
186649426 0.051528
186649429 1.560658
186649432 1.311069
186649433 1.897558
186649436 0.123849
186649437 4.246337
186649438 0.870828
186649443 0.340085
186649448 0.858464
186649449 0.358949
186649450 0.333422
186649451 1.899967
186649454 0.709126
186649455 0.390040
186649457 2.278983
186649458 30.326147
186649459 28.668119
186649462 0.265027
186649465 1.824065
186649466 -0.000000
186649468 1.123627
186649469 2.827208
186649470 1.260053
186649471 1.680819
186649475 0.730003
186649476 2.014477
186649478 2.402418
186649480 0.040485
186649484 2.547994
186649485 0.890960
186649486 -0.000000
186649488 1.499266
186649490 6.923044
186649491 10.593209
186649492 1.260628
186649493 10.302074
186649494 2.022054
186649495 1.216394
186649496 0.573372
186649500 1.795117
186649503 4.833066
186649505 0.105268
186649506 14.347038
186649507 0.885688
186649508 0.224858
186649509 0.556563
186649511 7.817232
186649512 2.786342
186649513 0.078871
186649514 0.076437
186649516 1.855550
186649517 0.594691
186649523 2.339781
186649524 7.859140
186649525 0.226725
186649526 3.015522
186649528 0.335233
186649532 0.204967
186649533 1.165584
186649536 0.924039
186649540 3.807459
186649541 0.283770
186649543 0.161827
186649549 1.317035
186649552 8.829041
186649554 12.760711
186649556 0.153021
186649558 0.686558
186649561 1.654944
186649563 0.234173
186649565 0.453605
186649567 1.958957
186649568 0.717142
186649569 1.548059
186649570 2.416937
186649571 1.191160
186649572 0.599734
186649574 1.007390
186649575 3.403731
186649576 16.900574
186649577 0.573491
186649578 0.058930
186649579 1.780965
186649580 3.182404
186649581 11.078666
186649582 12.290443
186649583 13.021442
186649587 0.083905
186649588 1.106720
186649589 -0.000000
186649591 -0.000000
186649593 2.072124
186649594 0.202797
186649595 1.878813
186649596 0.325762
186649598 1.244407
186649600 3.833796
186649601 0.626376
186649603 0.463256
186649604 0.357526
186649610 -0.000000
186649613 0.494210
186649614 0.633099
186649615 1.821202
186649618 0.793958
186649620 0.582230
186649623 0.943139
186649624 6.827323
186649625 0.439943
186649626 8.962727
186649627 2.874397
186649628 1.546610
186649629 3.909921
186649630 1.293162
186649633 0.734012
186649634 0.314418
186649635 2.101927
186649636 6.903189
186649637 4.564938
186649638 0.391514
186649643 0.766607
186649644 0.063684
186649645 -0.000000
186649646 0.183958
186649647 0.144779
186649651 0.384618
186649652 0.691591
186649654 0.460313
186649655 0.151208
186649656 -0.000000
186649657 0.396834
186649658 1.264894
186649659 1.548394
186649660 0.864404
186649661 1.432086
186649662 2.017856
186649663 3.092402
186649664 0.684336
186649665 1.118652
186649666 0.783441
186649667 0.990467
186649668 0.218785
186649669 0.979430
186649670 2.217626
186649671 0.471361
186649672 0.112395
186649674 1.705414
186649675 2.607685
186649676 0.280548
186649677 0.102306
186649678 1.186852
186649679 0.151527
186649681 0.562143
186649687 10.889314
186649688 0.123886
186649690 1.147073
186649691 0.103075
186649693 1.013269
186649696 0.366198
186649697 0.510053
186649698 0.181299
186649699 0.392929
186649702 7.081631
186649703 2.457487
186649704 -0.000000
186649706 2.463219
186649707 1.279244
186649708 0.258256
186649709 0.133751
186649710 0.713756
186649713 1.840060
186649714 3.291381
186649718 3.250421
186649719 3.686984
186649720 0.033814
186649721 3.014344
186649724 1.856225
186649725 -0.000000
186649726 0.813656
186649727 2.231346
186649728 1.539007
186649729 1.657434
186649731 -0.000000
186649733 2.882912
186649734 1.847641
186649735 5.337158
186649736 1.453075
186649738 -0.000000
186649739 0.400392
186649741 0.489501
186649742 2.046772
186649743 0.018757
186649744 14.586875
186649745 3.413110
186649747 -0.000000
186649750 0.148135
186649751 2.034126
186649752 1.397189
186649754 15.745854
186649756 0.027037
186649757 0.784383
186649759 2.844180
186649760 0.289494
186649761 1.869863
186649762 0.812949
186649765 0.973555
186649766 1.209518
186649767 1.321655
186649768 0.727420
186649769 0.901591
186649770 0.171959
186649771 1.243064
186649774 2.642920
186649776 -0.000000
186649777 0.065934
186649778 0.438661
186649779 0.214369
186649782 2.860834
186649783 2.451983
186649784 0.620749
186649785 1.407682
186649786 1.802859
186649787 0.453051
186649790 -0.000000
186649791 0.999442
186649793 0.463972
186649795 0.945808
186649796 0.526909
186649797 0.180880
186649798 0.100770
186649799 0.161228
186649800 0.284628
186649801 2.430392
186649802 0.567403
186649803 0.725553
186649804 -0.000000
186649805 0.288998
186649806 0.863141
186649807 0.376015
186649808 0.135482
186649809 1.228656
186649810 1.010045
186649811 1.660877
186649813 1.969643
186649814 1.143479
186649816 0.371117
186649817 0.034415
186649818 0.604511
186649821 -0.000000
186649824 2.335988
186649825 0.180206
186649826 1.093190
186649828 1.964592
186649829 0.558653
186649836 0.042747
186649837 0.099610
186649839 -0.000000
186649840 6.419433
186649841 2.416481
186649842 3.612432
186649845 -0.000000
186649847 1.277725
186649848 1.154199
186649852 0.791708
186649853 0.043083
186649854 2.076492
186649855 4.885738
186649856 2.974265
186649857 0.931805
186649858 0.158378
186649859 1.659635
186649860 0.077667
186649861 0.490298
186649862 0.710388
186649863 -0.000000
186649867 0.633208
186649869 0.900046
186649870 1.060569
186649871 0.618331
186649872 2.458509
186649875 0.200726
186649876 0.586208
186649878 0.257598
186649879 0.168703
186649883 0.221542
186649884 0.119280
186649885 1.798511
186649886 1.078582
186649888 0.086133
186649889 0.037736
186649890 0.387947
186649891 -0.000000
186649893 0.433748
186649895 0.058897
186649897 0.375035
186649898 0.470384
186649899 1.757159
186649901 0.917837
186649902 0.325867
186649904 -0.000000
186649906 0.048677
186649908 0.140543
186649911 1.364087
186649912 0.752663
186649913 2.511289
186649915 0.520113
186649916 0.681502
186649919 0.789278
186649920 2.034145
186649921 0.876681
186649925 0.156305
186649927 0.377551
186649928 0.976820
186649929 0.373506
186649930 1.341797
186649931 0.588830
186649932 0.034356
186649933 0.354061
186649934 0.815065
186649937 1.430633
186649938 0.990444
186649939 4.357748
186649940 0.225230
186649941 0.604526
186649942 0.257963
186649946 0.950501
186649947 2.393873
186649949 0.101612
186649951 0.219296
186649952 5.921620
186649953 0.669237
186649954 0.145299
186649955 0.404966
186649956 1.029480
186649957 0.758198
186649958 0.904488
186649959 0.655810
186649961 0.386866
186649962 1.312922
186649963 1.560196
186649964 5.877728
186649966 0.493834
186649967 0.601560
186649969 1.152070
186649970 0.064674
186649973 -0.000000
186649975 0.140595
186649976 0.609614
186649977 1.024630
186649979 0.960273
186649980 0.142574
186649981 1.112438
186649983 -0.000000
186649984 0.417023
186649986 0.249849
186649987 0.579850
186649988 0.154263
186649989 1.348355
186649994 0.605192
186649995 -0.000000
186649996 0.963608
186649997 0.503123
186649998 5.784348
186650000 1.704622
186650001 0.057098
186650002 -0.000000
186650003 0.518653
186650004 3.480135
186650005 0.892333
186650006 0.401529
186650007 0.031657
186650008 0.503809
186650009 0.099083
186650012 0.062642
186650015 0.071192
186650018 0.861372
186650021 1.736854
186650026 0.135912
186650027 0.124512
186650029 0.346223
186650031 0.500562
186650032 0.047572
186650039 1.116676
186650040 0.812694
186650041 6.104102
186650042 8.653611
186650044 -0.000000
186650045 0.150960
186650046 0.491293
186650047 0.670430
186650048 0.774559
186650050 -0.000000
186650052 0.047817
186650053 0.939364
186650054 0.200750
186650055 0.074699
186650056 0.983851
186650057 0.922519
186650059 0.385694
186650064 -0.000000
186650066 0.847858
186650067 0.118738
186650068 0.231266
186650071 1.463537
186650072 1.712911
186650074 0.206750
186650076 -0.000000
186650077 0.206713
186650078 0.245379
186650081 0.352533
186650082 0.848428
186650085 6.175694
186650086 0.464311
186650087 0.796644
186650089 4.924717
186650091 4.741509
186650092 0.236293
186650093 0.468688
186650094 10.718736
186650095 5.546712
186650096 0.235751
186650097 0.732905
186650099 1.212144
186650101 0.191183
186650107 4.251400
186650108 11.026309
186650109 11.024588
186650114 0.766981
186650115 4.970037
186650116 10.029736
186650118 0.193143
186650121 0.797724
186650124 0.077225
186650128 0.036577
186650129 9.430553
186650131 5.666716
186650134 0.616533
186650135 0.077004
186650137 0.214287
186650144 0.377653
186650145 0.295260
186650148 0.231354
186650149 1.052456
186650150 0.593915
186650158 -0.000000
186650173 0.269791
186650175 1.048493
186650176 0.019497
186650177 1.674193
186650178 0.369718
186650179 7.112613
186650181 1.841386
186650182 2.073725
186650183 0.290903
186650184 0.113568
186650185 1.738901
186650187 -0.000000
186650188 1.617118
186650189 -0.000000
186650190 0.759408
186650193 1.337713
186650194 0.491730
186650195 0.114252
186650199 0.176346
186650200 0.464385
186650201 3.695155
186650204 0.164007
186650205 0.743718
186650206 0.273737
186650209 0.055601
186650211 0.503819
186650214 0.316004
186650215 0.244484
186650216 0.623694
186650217 1.658368
186650219 1.887284
186650228 0.052652
186650230 0.092317
186650234 1.402499
186650236 0.659234
186650237 1.687411
186650240 4.308932
186650241 0.226571
186650242 0.612506
186650243 0.348877
186650247 0.328866
186650249 0.952337
186650251 0.496721
186650252 0.368343
186650254 0.162817
186650257 0.458503
186650258 2.347168
186650259 0.434166
186650260 0.793974
186650262 0.535083
186650265 0.062926
186650266 1.232783
186650267 0.289928
186650268 -0.000000
186650269 2.339233
186650270 0.030187
186650271 -0.000000
186650275 0.375483
186650278 0.040617
186650279 1.915405
186650280 0.395632
186650281 1.784463
186650282 0.410669
186650287 0.395417
186650288 0.765177
186650289 1.867610
186650290 0.032714
186650293 0.328390
186650294 0.970652
186650295 1.867141
186650296 1.342241
186650297 0.416188
186650298 -0.000000
186650299 0.725607
186650300 0.703215
186650301 0.192273
186650304 0.386862
186650305 0.027389
186650306 5.900660
186650307 1.217922
186650308 0.377037
186650310 1.913971
186650311 2.134364
186650312 0.041602
186650313 0.049684
186650314 0.500502
186650315 1.061323
186650316 0.571430
186650317 1.711095
186650318 0.426604
186650319 1.094226
186650322 0.776959
186650323 0.422447
186650324 1.646141
186650325 2.475474
186650326 0.064512
186650327 1.635456
186650328 1.762522
186650331 3.032737
186650332 0.296335
186650334 0.154514
186650335 0.221310
186650336 0.221297
186650337 2.067157
186650338 0.243459
186650339 0.179538
186650340 2.572490
186650344 1.540098
186650348 0.254878
186650350 0.154509
186650352 0.374519
186650353 1.004250
186650354 0.099850
186650356 1.059666
186650357 0.515767
186650360 0.332363
186650362 0.207064
186650365 0.211244
186650366 0.085203
186650367 0.455071
186650371 0.073534
186650372 0.092251
186650375 0.555732
186650377 2.791003
186650379 3.496752
186650384 0.162501
186650385 0.290224
186650387 0.529710
186650388 1.962413
186650389 1.126046
186650393 0.180071
186650394 0.421726
186650396 0.421863
186650399 1.658677
186650401 1.834588
186650406 2.760386
186650407 0.121905
186650408 0.067920
186650410 0.551002
186650411 7.560698
186650412 1.030397
186650413 0.170629
186650414 0.232458
186650417 0.323527
186650418 0.892960
186650419 6.592776
186650420 0.115893
186650421 1.394186
186650423 0.047960
186650426 0.959413
186650427 1.618571
186650430 6.967836
186650431 4.166583
186650432 0.305413
186650433 1.077110
186650434 2.654241
186650435 7.377767
186650436 0.090252
186650439 0.243013
186650442 0.102042
186650445 0.571690
186650447 -0.000000
186650449 0.865817
186650450 2.625860
186650451 2.268467
186650453 1.313030
186650454 5.893657
186650458 0.532912
186650459 0.734763
186650460 1.715529
186650461 2.578920
186650465 0.251860
186650467 4.996932
186650468 4.722477
186650472 0.355345
186650473 0.055661
186650475 5.102442
186650476 1.093238
186650477 -0.000000
186650485 0.671793
186650486 0.301426
186650487 10.980490
186650489 9.504889
186650490 0.124395
186650491 0.073716
186650495 2.824681
186650496 0.308147
186650497 0.333078
186650498 0.402526
186650499 0.644019
186650500 0.231557
186650501 0.109599
186650502 0.716335
186650503 0.299571
186650504 -0.000000
186650506 0.755865
186650513 0.255626
186650514 0.548575
186650516 6.752239
186650519 1.295777
186650520 2.372893
186650521 4.673634
186650523 0.061527
186650525 3.337411
186650528 0.155306
186650530 -0.000000
186650532 0.184423
186650533 1.279258
186650534 1.536992
186650535 3.214793
186650536 2.187595
186650540 0.437054
186650541 1.083196
186650542 0.106320
186650543 -0.000000
186650544 -0.000000
186650548 0.206620
186650550 0.193248
186650553 0.375103
186650554 0.288251
186650555 3.520197
186650558 3.231714
186650559 0.884635
186650561 1.222795
186650562 0.075211
186650564 0.046319
186650565 0.234617
186650567 1.807956
186650568 2.167471
186650569 1.590779
186650571 10.725370
186650572 4.881295
186650573 0.052213
186650575 0.569351
186650576 0.398508
186650579 0.941976
186650580 1.289409
186650581 0.089668
186650582 0.158416
186650583 0.133984
186650584 0.171919
186650587 0.704316
186650588 -0.000000
186650589 2.476127
186650590 1.533307
186650591 2.310762
186650592 1.044352
186650593 -0.000000
186650596 0.057691
186650597 0.643077
186650600 -0.000000
186650601 0.606946
186650602 0.362756
186650603 0.050005
186650604 1.232174
186650605 0.613439
186650607 4.204096
186650608 0.128648
186650609 0.335734
186650611 0.484566
186650615 0.241460
186650616 0.411701
186650618 0.615965
186650622 1.185053
186650624 0.339671
186650628 0.406465
186650629 -0.000000
186650631 0.426777
186650633 4.222576
186650634 2.239726
186650635 0.298487
186650640 0.869368
186650645 0.304707
186650649 1.019429
186650650 0.540770
186650653 0.594525
186650654 0.340658
186650655 0.401262
186650656 -0.000000
186650657 0.110826
186650659 0.752832
186650661 -0.000000
186650664 0.184962
186650665 0.246971
186650667 0.684585
186650668 0.237932
186650670 0.049790
186650671 2.306021
186650674 2.187180
186650676 0.633801
186650677 -0.000000
186650678 0.365335
186650680 1.541384
186650682 4.075921
186650684 0.129738
186650685 0.626294
186650686 0.141619
186650687 1.511234
186650688 1.050068
186650691 -0.000000
186650692 0.202513
186650693 0.082547
186650694 2.034059
186650697 2.931848
186650698 0.377898
186650699 -0.000000
186650701 0.565838
186650702 -0.000000
186650703 0.601902
186650708 0.073572
186650710 0.886557
186650712 0.048316
186650713 0.151038
186650716 0.061909
186650717 0.211551
186650718 0.256085
186650719 0.528621
186650720 5.506549
186650722 1.801968
186650724 8.333758
186650726 0.270308
186650728 0.239373
186650729 0.706315
186650732 0.638991
186650733 0.735950
186650734 5.019976
186650735 1.069903
186650736 -0.000000
186650737 0.458300
186650738 0.286709
186650739 0.139456
186650740 0.048696
186650742 1.433652
186650743 0.574699
186650744 0.631625
186650746 0.237874
186650749 0.374872
186650751 0.331274
186650753 0.174229
186650754 0.059463
186650755 1.801823
186650757 0.395025
186650758 1.150639
186650759 0.872802
186650762 0.396795
186650763 1.341240
186650764 0.944889
186650765 1.132643
186650768 0.851286
186650769 0.066295
186650770 0.246072
186650771 1.762367
186650774 3.118862
186650775 1.003811
186650777 1.818981
186650781 0.723915
186650782 0.173036
186650785 0.864284
186650789 0.919404
186650790 -0.000000
186650793 0.314075
186650797 -0.000000
186650798 0.099117
186650800 0.083200
186650801 -0.000000
186650802 0.083240
186650803 0.408974
186650804 0.882438
186650805 0.165035
186650806 1.653265
186650807 0.082547
186650814 1.008182
186650815 0.064998
186650816 2.117800
186650817 0.602134
186650820 0.450427
186650821 0.220109
186650822 0.367868
186650826 1.480430
186650828 0.284004
186650829 0.407804
186650830 0.231620
186650831 0.597221
186650832 1.649147
186650886 0.120352
186650888 0.545186
186650889 1.330164
186650890 0.465739
186650891 0.677688
186650892 0.092916
186650893 2.686973
186650894 2.866499
186650895 0.139826
186650896 1.034691
186650899 0.072759
186650900 1.186181
186650901 0.547373
186650902 0.620794
186650903 0.140891
186650906 0.135467
186650907 0.522628
186650908 -0.000000
186650909 0.458107
186650910 0.767297
186650912 3.265605
186650913 0.398413
186650915 -0.000000
186650917 5.236200
186650922 0.420650
186650923 0.231906
186650924 0.768917
186650926 0.081056
186650927 0.240968
186650929 0.372878
186650930 0.093196
186650931 2.273786
186650932 17.566854
186650934 0.241905
186650938 13.186178
186650942 0.182108
186650943 0.252854
186650944 2.603715
186650945 0.185404
186650946 0.460881
186650947 3.330816
186650950 1.531461
186650953 0.073191
186650958 0.224632
186650959 0.589967
186650960 0.666254
186650962 0.170374
186650963 0.824098
186650965 0.065161
186650966 0.761581
186650967 1.146974
186650970 0.317580
186650971 1.057746
186650972 0.440385
186650974 1.083156
186650979 0.567445
186650981 -0.000000
186650982 1.131344
186650986 0.236466
186650987 0.111732
186650988 0.941182
186650990 0.076336
186650992 8.649678
186650993 11.381948
186650997 2.555311
186650998 2.280447
186650999 0.388265
186651000 0.231505
186651002 -0.000000
186651003 1.105129
186651004 13.258377
186651008 0.048272
186651009 0.254434
186651010 0.631320
186651011 0.055161
186651012 0.506214
186651013 0.263837
186651014 0.457890
186651015 -0.000000
186651016 0.172989
186651019 2.644526
186651020 1.951830
186651023 4.469568
186651024 0.608965
186651025 0.297254
186651026 1.508709
186651027 0.464293
186651029 0.102278
186651030 0.250975
186651033 -0.000000
186651034 6.380992
186651036 0.267405
186651037 0.758569
186651038 0.235012
186651039 0.130488
186651041 1.048813
186651042 0.118576
186651043 0.202806
186651044 0.476912
186651045 0.431553
186651046 1.234965
186651047 0.679413
186651048 0.950055
186651049 0.157434
186651051 2.693465
186651053 0.252902
186651056 -0.000000
186651057 0.377340
186651058 4.409123
186651061 0.935411
186651062 1.992946
186651064 1.291241
186651074 0.044011
186651075 0.394526
186651077 0.370198
186651079 0.280480
186651080 0.929818
186651081 0.478772
186651082 3.729534
186651083 0.814816
186651087 0.459679
186651088 0.614692
186651089 0.256254
186651094 0.156343
186651095 0.264960
186651098 0.115038
186651100 1.483323
186651102 7.185710
186651103 2.506592
186651104 0.820009
186651106 3.796249
186651107 0.510857
186651108 -0.000000
186651111 1.993357
186651112 1.571740
186651113 0.797316
186651116 0.108249
186651117 1.479030
186651119 0.504722
186651120 0.199746
186651121 0.341640
186651122 8.024020
186651123 0.051306
186651125 0.056758
186651126 1.626533
186651127 5.677986
186651128 6.869947
186651129 1.679219
186651130 0.590932
186651131 0.966568
186651132 1.965554
186651133 0.111880
186651134 0.418551
186651135 0.214826
186651136 0.050557
186651137 0.075575
186651138 0.158831
186651140 0.413382
186651142 0.354297
186651147 0.517714
186651148 1.775535
186651149 0.257320
186651152 1.493805
186651155 0.468293
186651156 0.762899
186651157 0.052188
186651160 0.245360
186651161 0.115866
186651165 0.150009
186651169 0.699116
186651170 2.456710
186651171 0.494607
186651172 0.173674
186651175 0.678296
186651176 0.642651
186651179 0.435727
186651185 0.071051
186651186 0.118002
186651187 1.762445
186651189 0.177645
186651190 0.114962
186651191 0.802803
186651197 0.190866
186651198 0.290834
186651199 0.035726
186651201 0.075126
186651202 0.868315
186651203 0.271866
186651205 1.346659
186651207 1.226532
186651209 1.393045
186651210 1.516415
186651211 1.325687
186651212 0.392225
186651217 -0.000000
186651218 -0.000000
186651220 0.084325
186651223 0.927337
186651224 0.180444
186651225 0.268576
186651226 1.041012
186651227 -0.000000
186651228 0.664595
186651229 1.285817
186651230 2.447801
186651231 1.157247
186651233 0.362495
186651236 0.333677
186651238 -0.000000
186651239 0.155433
186651241 0.066555
186651244 0.684884
186651246 0.388047
186651247 0.206377
186651248 0.298508
186651250 1.989519
186651252 0.245925
186651253 0.097268
186651254 1.299570
186651255 0.386602
186651256 0.426584
186651259 0.310242
186651260 0.607138
186651261 3.772556
186651264 1.617501
186651265 0.493121
186651266 0.030473
186651268 2.537448
186651269 1.419031
186651270 0.204350
186651271 0.480569
186651272 1.013886
186651273 0.063002
186651276 0.127062
186651277 -0.000000
186651279 0.467564
186651284 0.149345
186651285 0.196272
186651288 0.177409
186651290 0.862807
186651291 0.868734
186651292 0.030390
186651294 0.061619
186651295 0.207269
186651297 0.765627
186651298 0.955786
186651299 0.281403
186651301 0.526046
186651302 0.424843
186651306 1.542170
186651308 0.733697
186651310 1.463041
186651311 1.437202
186651312 0.758754
186651314 0.413863
186651317 0.057409
186651319 1.896089
186651323 0.205824
186651325 0.502860
186651327 0.316805
186651328 0.456763
186651330 1.076311
186651331 0.302060
186651333 0.210813
186651335 0.098141
186651336 0.523137
186651337 4.342253
186651338 0.824881
186651340 0.083977
186651345 0.035327
186651347 0.152787
186651348 0.581632
186651349 2.013011
186651351 1.334715
186651352 0.133447
186651357 0.592615
186651361 0.223980
186651362 0.749288
186651363 0.271189
186651364 0.229192
186651365 -0.000000
186651366 0.227139
186651370 0.727857
186651372 0.155139
186651373 0.173652
186651374 0.374855
186651376 0.900792
186651377 -0.000000
186651378 1.391361
186651383 6.139566
186651387 0.701745
186651389 0.949541
186651390 0.878551
186651391 0.061875
186651393 0.184267
186651394 0.315853
186651396 3.223385
186651397 0.334201
186651400 0.471845
186651401 0.041735
186651402 1.093795
186651404 0.565605
186651405 1.016906
186651406 0.069378
186651409 0.297112
186651411 0.469299
186651414 0.045243
186651417 1.050824
186651420 0.565156
186651423 0.069346
186651424 0.394603
186651425 1.257417
186651426 0.366631
186651427 0.878115
186651428 0.489158
186651429 1.267350
186651432 0.587075
186651434 0.623931
186651435 0.284198
186651439 0.797665
186651441 0.212798
186651443 0.260163
186651446 0.769095
186651447 0.251030
186651448 -0.000000
186651451 0.125370
186651454 -0.000000
186651455 0.180554
186651457 1.083596
186651458 0.193575
186651459 0.614687
186651460 1.414944
186651461 0.693308
186651462 2.268212
186651463 -0.000000
186651464 1.112626
186651466 0.063662
186651467 1.089735
186651469 0.429648
186651470 1.188443
186651475 0.580547
186651476 0.145786
186651477 0.458058
186651478 0.391755
186651481 2.721164
186651482 0.476299
186651483 0.266859
186651484 0.069417
186651485 0.980437
186651486 0.245169
186651487 0.061338
186651488 1.126762
186651489 0.681715
186651492 0.975358
186651493 0.072051
186651494 0.637985
186651499 0.182830
186651500 1.850190
186651501 0.304163
186651502 0.138852
186651503 0.247373
186651506 -0.000000
186651508 4.889321
186651513 0.154477
186651514 0.971869
186651516 0.112665
186651517 0.581998
186651519 1.735162
186651522 0.176946
186651523 1.180502
186651524 0.066300
186651526 1.154449
186651527 0.243587
186651529 0.284164
186651530 1.499862
186651532 0.934718
186651533 0.285473
186651534 0.265027
186651535 0.473756
186651536 0.473756
186651537 0.849264
186651539 0.103026
186651541 0.265027
186651542 0.376671
186651544 0.366782
186651545 1.716122
186651546 0.984605
186651549 0.540516
186651550 0.831770
186651553 0.439437
186651554 1.422713
186651555 0.551857
186651559 0.657762
variableStep chrom=chr10
62536088 -0.000000
62536089 3.197809
62536095 7.048934
62536097 0.337450
62536098 0.784067
62536099 -0.000000
62536100 1.317650
62536101 0.380642
62536102 -0.000000
62536103 0.512414
62536109 0.244758
62536110 0.757088
62536111 9.107144
62536112 0.898021
62536113 0.508997
62536115 0.098455
62536116 0.753144
62536119 0.042470
62536120 0.515892
62536121 0.183838
62536123 0.066998
62536124 0.034012
62536125 8.855656
62536127 1.240568
62536128 0.187274
62536129 0.124255
62536130 2.627561
62536131 2.805445
62536132 -0.000000
62536133 0.280479
62536134 -0.000000
62536135 0.290274
62536137 0.219940
62536139 0.428492
62536140 0.672594
62536141 2.572391
62536142 2.993782
62536145 0.038904
62536146 1.152240
62536148 3.442646
62536149 4.258690
62536153 0.329647
62536156 1.638373
62536157 0.065501
62536158 3.588901
62536159 0.077483
62536162 0.157327
62536164 0.641790
62536168 1.687185
62536170 0.109485
62536173 0.243240
62536175 0.220174
62536176 0.382066
62536177 0.242842
62536178 -0.000000
62536179 0.401440
62536180 1.550280
62536181 1.628136
62536182 1.261915
62536183 1.369782
62536184 0.245525
62536186 -0.000000
62536187 0.150127
62536189 -0.000000
62536190 0.438294
62536191 1.160971
62536192 0.405074
62536197 0.083351
62536200 -0.000000
62536201 0.613832
62536202 0.555336
62536206 1.007904
62536211 3.997070
62536212 0.053408
62536214 0.045611
62536218 5.453961
62536219 1.191280
62536220 -0.000000
62536223 5.929366
62536224 -0.000000
62536228 -0.000000
62536230 0.275756
62536231 0.051477
62536232 2.137785
62536233 0.236608
62536234 0.197403
62536235 0.057716
62536236 0.885692
62536237 5.942898
62536239 0.490793
62536240 0.273921
62536241 0.277058
62536242 0.392457
62536244 4.983047
62536246 0.964096
62536249 0.406256
62536252 2.652691
62536253 0.163204
62536254 0.782388
62536257 0.133509
62536258 -0.000000
62536259 0.423669
62536260 0.550267
62536261 -0.000000
62536262 -0.000000
62536265 0.390926
62536266 0.289842
62536267 1.026507
62536268 0.274827
62536270 1.128113
62536274 0.236033
62536275 0.529595
62536276 0.033667
62536277 4.204618
62536279 0.525802
62536282 -0.000000
62536285 0.406152
62536287 0.776359
62536292 0.044145
62536293 0.330980
62536294 4.716463
62536297 1.613296
62536298 1.370687
62536301 0.029208
62536302 0.046778
62536303 0.572844
62536304 0.379991
62536309 0.836793
62536310 0.169886
62536314 0.720406
62536315 1.711215
62536316 0.138791
62536321 0.189817
62536325 0.064394
62536330 0.745943
62536331 1.667893
62536332 0.766031
62536334 1.783679
62536335 1.374542
62536336 0.182568
62536337 2.914124
62536341 0.278888
62536347 0.413525
62536348 2.215544
62536349 0.502324
62536350 0.207433
62536352 1.594060
62536354 0.095090
62536356 0.088726
62536357 0.179529
62536359 1.677777
62536360 0.026769
62536361 0.063266
62536362 0.059484
62536363 0.079013
62536366 0.850091
62536369 0.348363
62536370 0.100119
62536372 0.415688
62536377 0.633677
62536378 0.504193
62536381 0.676522
62536383 0.445059
62536384 0.631745
62536385 0.069203
62536388 1.989557
62536391 0.071565
62536396 0.455478
62536397 0.192992
62536399 5.404510
62536400 6.336000
62536404 0.213443
62536407 0.171617
62536409 0.216848
62536410 0.053717
62536411 0.812410
62536412 0.913328
62536414 0.072290
62536415 -0.000000
62536416 0.521186
62536418 0.289277
62536419 1.318586
62536420 3.761127
62536424 0.023497
62536425 0.142297
62536426 0.505076
62536427 1.261270
62536428 0.195150
62536429 0.027193
62536430 0.265605
62536431 0.514692
62536434 0.266643
62536436 2.594425
62536438 1.065532
62536439 0.367357
62536441 0.434553
62536443 0.108949
62536444 0.547185
62536446 0.099432
62536448 0.276375
62536454 0.151792
62536455 0.410627
62536457 0.091373
62536461 0.902716
62536465 -0.000000
62536467 0.187343
62536471 0.421838
62536472 -0.000000
62536473 0.738875
62536474 0.152093
62536476 1.057198
62536477 2.793647
62536481 0.342739
62536483 0.248872
62536484 0.767237
62536485 5.776610
62536486 0.158733
62536487 0.053626
62536488 2.822875
62536489 4.843077
62536494 0.222929
62536496 0.365556
62536497 0.897531
62536498 0.102689
62536499 -0.000000
62536502 0.168867
62536503 1.888435
62536504 0.972984
62536507 0.375158
62536508 0.072366
62536513 0.277655
62536516 0.906126
62536517 0.042062
62536519 1.874249
62536521 1.464883
62536523 0.245096
62536526 0.065741
62536529 1.108995
62536530 0.656941
62536531 0.159444
62536532 0.126360
62536534 0.529700
62536535 0.345142
62536538 1.779816
62536543 0.943410
62536544 1.144491
62536545 1.304581
62536546 0.955402
62536548 0.830065
62536550 0.426219
62536551 0.256139
62536553 1.873735
62536554 0.049465
62536555 0.074985
62536556 0.063271
62536557 1.626671
62536558 0.543039
62536559 2.082416
62536561 0.106214
62536562 0.483417
62536564 0.343900
62536565 0.445073
62536566 0.624780
62536567 0.154729
62536568 0.568146
62536570 -0.000000
62536571 0.103455
62536572 0.266874
62536573 1.320738
62536574 -0.000000
62536575 0.251488
62536576 0.111612
62536577 0.148756
62536578 0.075979
62536579 0.187590
62536585 2.664158
62536587 0.145317
62536588 0.242541
62536589 0.145402
62536591 0.849128
62536592 0.426671
62536595 0.288929
62536597 1.668708
62536598 0.726409
62536599 -0.000000
62536601 0.257772
62536603 -0.000000
62536607 0.655846
62536611 3.349372
62536612 0.260376
62536614 0.414040
62536620 0.276803
62536621 0.266552
62536622 0.271633
62536625 0.166036
62536627 0.496992
62536628 0.157550
62536630 -0.000000
62536632 0.576631
62536633 0.230922
62536634 -0.000000
62536635 0.062067
62536636 0.478665
62536638 0.055737
62536639 0.111249
62536640 0.425132
62536644 0.424134
62536645 1.261222
62536646 0.394869
62536647 0.094764
62536648 0.581853
62536649 -0.000000
62536651 0.212462
62536652 0.149056
62536653 0.403022
62536656 0.340295
62536659 0.084282
62536660 0.257772
62536662 0.395700
62536663 0.640216
62536664 1.822567
62536665 -0.000000
62536668 0.278699
62536669 0.439269
62536671 0.027565
62536672 0.150418
62536673 1.641859
62536674 1.151481
62536675 0.853534
62536678 0.787073
62536679 0.035705
62536680 0.062281
62536682 0.461355
62536683 -0.000000
62536685 0.459116
62536686 0.634610
62536688 1.514428
62536689 0.564855
62536690 0.876023
62536692 2.077729
62536693 0.548836
62536698 0.116224
62536699 0.598052
62536701 0.199990
62536702 -0.000000
62536703 0.277109
62536705 0.987151
62536706 0.163817
62536707 0.930820
62536708 1.675831
62536711 0.093817
62536713 0.242181
62536715 -0.000000
62536716 0.755555
62536718 0.166432
62536719 2.113446
62536720 0.134552
62536722 0.074959
62536725 0.291423
62536726 0.518777
62536727 1.440908
62536728 -0.000000
62536730 0.359137
62536731 1.002192
62536732 0.157026
62536733 0.113663
62536735 2.808761
62536736 1.259798
62536738 0.042733
62536739 0.340463
62536740 0.363897
62536741 0.166106
62536744 0.441337
62536745 0.891425
62536750 0.084204
62536754 0.362314
62536756 0.177189
62536757 0.421887
62536758 1.213445
62536759 0.392408
62536761 3.657203
62536762 1.613463
62536766 0.448136
62536767 1.363985
62536768 0.265053
62536771 0.153367
62536772 0.532280
62536773 0.430308
62536774 0.391165
62536777 0.352905
62536780 -0.000000
62536781 0.247552
62536783 -0.000000
62536784 0.156921
62536785 0.102574
62536786 0.449151
62536789 1.034732
62536790 1.267387
62536791 0.716827
62536792 0.765155
62536794 0.643391
62536797 0.539011
62536799 3.299117
62536800 -0.000000
62536801 0.849627
62536803 0.576698
62536805 0.131018
62536806 0.315453
62536808 0.182203
62536810 0.767215
62536811 0.096295
62536816 2.254836
62536823 0.906122
62536827 0.174340
62536829 0.695525
62536830 0.600689
62536833 0.511058
62536836 0.092443
62536837 0.324043
62536842 0.752431
62536844 0.116322
62536845 -0.000000
62536848 1.642267
62536853 1.763326
62536855 0.448346
62536856 0.049858
62536857 0.119045
62536858 2.192053
62536859 2.041235
62536863 1.405873
62536865 2.569971
62536866 1.243496
62536870 0.083364
62536871 1.405834
62536873 4.337173
62536874 0.237102
62536883 0.424451
62536889 0.409263
62536890 0.032854
62536891 0.198796
62536896 2.521542
62536900 3.609269
62536901 0.346096
62536902 -0.000000
62536903 0.073404
62536906 4.950359
62536907 0.547474
62536908 0.233652
62536909 0.566550
62536910 2.181625
62536911 0.276461
62536913 0.418693
62536914 1.351825
62536915 0.424335
62536918 4.761369
62536919 1.025874
62536920 0.320192
62536925 0.106148
62536926 0.557844
62536927 0.304198
62536929 0.140662
62536931 1.336077
62536932 1.400999
62536934 1.361575
62536935 0.079774
62536937 1.911080
62536938 0.304295
62536939 5.938638
62536940 0.241421
62536941 -0.000000
62536943 5.697558
62536951 0.948675
62536952 3.638191
62536956 0.359193
62536959 -0.000000
62536960 -0.000000
62536965 1.009421
62536968 7.703519
62536970 0.348208
62536972 -0.000000
62536974 0.395607
62536975 0.718045
62536976 3.068798
62536977 6.750496
62536980 0.588677
62536981 0.489837
62536982 0.139651
62536987 0.283768
62536988 0.122374
62536989 0.831484
62536992 5.578925
62536994 2.511211
62536995 0.530593
62536996 1.020692
62536998 0.969717
62537000 1.152769
62537005 0.320208
62537007 0.127497
62537009 0.779097
62537010 0.537192
62537011 0.052357
62537012 0.132229
62537014 1.036012
62537015 0.736766
62537016 2.067186
62537017 1.009584
62537019 1.999085
62537020 2.372559
62537021 0.858443
62537024 1.267262
62537025 0.093983
62537027 0.288866
62537028 0.907707
62537029 0.217627
62537030 0.299128
62537033 0.278988
62537038 2.294028
62537039 0.409660
62537041 -0.000000
62537043 0.373559
62537044 1.612322
62537045 1.162746
62537048 -0.000000
62537049 0.980135
62537050 0.203584
62537053 0.502162
62537056 0.042830
62537057 2.134531
62537058 0.291320
62537061 0.573890
62537062 0.437503
62537065 3.112232
62537066 1.853430
62537069 0.482317
62537070 0.608218
62537071 1.029783
62537073 0.313900
62537074 0.373472
62537075 0.870486
62537076 0.512858
62537077 -0.000000
62537078 0.230621
62537080 0.818461
62537081 -0.000000
62537082 1.941103
62537084 -0.000000
62537085 0.832480
62537086 0.199355
62537089 0.098608
62537093 0.783398
62537094 0.043547
62537096 0.435857
62537097 0.606955
62537099 0.062790
62537101 0.106984
62537102 0.681572
62537104 -0.000000
62537106 0.607604
62537109 0.681572
62537111 0.226502
62537112 0.637578
62537117 -0.000000
62537118 0.639067
62537122 0.547538
62537124 0.243255
62537125 -0.000000
62537126 1.211242
62537128 0.606955
62537132 0.419627
62537133 0.758291
62537134 0.057231
62537136 0.106822
62537137 0.248573
62537138 0.287235
62537139 0.302203
62537140 0.248573
62537142 -0.000000
62537144 0.167332
62537145 -0.000000
62537146 0.248573
62537149 -0.000000
62537150 0.092186
62537151 0.067728
62537152 -0.000000
62537153 -0.000000
62537154 -0.000000
62537156 0.206454
62537159 -0.000000
62537161 0.248890
62537162 0.226383
62537163 0.106925
62537165 0.226882
62537166 0.547326
62537168 0.086154
62537169 -0.000000
62537170 0.229787
62537171 -0.000000
62537173 -0.000000
62537175 0.607604
62537176 0.182614
62537177 -0.000000
62537178 0.435132
62537180 0.435132
62537182 0.681572
62537184 0.182534
62537186 0.260957
62537187 -0.000000
62537188 -0.000000
62537191 0.392686
62537196 0.299088
62537197 0.086306
62537198 0.091468
62537199 0.387296
62537200 0.248384
62537201 0.435857
62537205 0.229424
62537208 0.357651
62537209 0.106925
62537210 0.065543
62537211 0.192576
62537215 0.064019
62537216 0.668089
62537219 0.648188
62537220 0.178821
62537223 0.392686
62537224 0.500506
62537225 1.402157
62537226 2.114206
62537227 1.055987
62537228 1.436997
62537229 1.246463
62537230 1.579117
62537231 2.141927
62537232 2.003155
62537233 5.547905
62537234 1.754028
62537235 -0.000000
62537238 0.266036
62537239 0.606682
62537240 1.066604
62537241 0.290283
62537242 0.317905
62537243 -0.000000
62537244 0.418577
62537245 0.356370
62537246 0.163819
62537247 0.166868
62537248 1.359818
62537249 -0.000000
62537250 0.926886
62537251 0.287929
62537252 0.937287
62537253 0.287362
62537254 0.093266
62537255 1.173236
62537256 0.206470
62537257 -0.000000
62537258 0.498314
62537259 -0.000000
62537260 0.152818
62537261 0.278255
62537262 -0.000000
62537263 0.319178
62537264 0.642596
62537265 -0.000000
62537268 0.126797
62537269 -0.000000
62537270 0.783395
62537271 0.464970
62537272 -0.000000
62537273 1.031300
62537274 0.450861
62537275 0.043987
62537276 0.070341
62537277 0.054416
62537278 0.677749
62537279 0.186085
62537280 0.090717
62537281 0.370705
62537282 -0.000000
62537283 0.477419
62537284 0.606768
62537285 0.238086
62537287 2.078134
62537289 1.015151
62537291 0.356777
62537295 0.178769
62537298 2.422639
62537299 0.253451
62537304 0.782055
62537305 0.098435
62537306 1.732052
62537307 0.993011
62537309 0.077717
62537310 0.606641
62537311 0.346156
62537312 0.402582
62537313 0.932115
62537314 2.276379
62537315 1.174787
62537317 3.455478
62537318 0.108639
62537319 -0.000000
62537320 0.161172
62537325 0.481241
62537328 0.432572
62537329 0.585970
62537332 0.062873
62537335 2.641390
62537338 0.292033
62537339 2.419245
62537340 0.046869
62537341 0.291630
62537344 0.055873
62537345 0.705760
62537346 0.155277
62537348 1.170382
62537349 8.994028
62537350 8.272568
62537351 11.535798
62537353 0.509168
62537357 0.342210
62537359 0.257761
62537360 -0.000000
62537362 11.349754
62537365 4.464173
62537366 10.518406
62537368 0.929477
62537369 1.442942
62537370 0.216942
62537375 1.482906
62537377 4.131446
62537378 5.791038
62537380 3.936218
62537381 0.176165
62537383 -0.000000
62537384 0.447467
62537385 1.394792
62537386 1.625807
62537387 5.180264
62537388 5.806840
62537389 0.604712
62537390 1.881400
62537391 0.159351
62537392 0.378643
62537393 0.064194
62537394 0.257881
62537395 0.163535
62537396 1.592561
62537397 1.083272
62537398 1.320481
62537402 -0.000000
62537403 0.460285
62537404 -0.000000
62537406 4.268546
62537410 0.459437
62537411 0.257761
62537413 0.367725
62537414 0.477128
62537415 0.229960
62537416 0.798893
62537421 0.039752
62537422 0.272458
62537423 0.112357
62537425 0.163432
62537427 1.092969
62537432 -0.000000
62537433 1.079662
62537435 0.060347
62537436 -0.000000
62537438 -0.000000
62537440 0.092063
62537441 -0.000000
62537446 0.425835
62537449 0.100537
62537452 0.257761
62537453 0.406141
62537457 0.305956
62537458 0.181985
62537462 -0.000000
62537464 0.973067
62537468 0.405908
62537470 0.077645
62537475 0.196850
62537477 0.100529
62537478 -0.000000
62537479 0.564414
62537480 0.822648
62537482 0.092071
62537484 1.048862
62537485 0.099339
62537486 0.194391
62537488 0.730641
62537490 0.100598
62537492 0.782089
62537495 2.645392
62537496 0.038646
62537498 0.099347
62537499 -0.000000
62537501 -0.000000
62537502 1.345925
62537504 0.460104
62537505 0.257881
62537506 0.100529
62537508 0.967914
62537509 0.716634
62537511 0.597593
62537512 -0.000000
62537513 -0.000000
62537514 0.100577
62537516 -0.000000
62537518 0.257761
62537527 -0.000000
62537532 0.765793
62537535 0.933845
62537536 0.209972
62537537 0.099339
62537539 0.092072
62537540 -0.000000
62537542 0.636826
62537544 -0.000000
62537545 -0.000000
62537546 1.932564
62537547 0.335215
62537549 1.498194
62537550 0.146320
62537558 -0.000000
62537559 0.086083
62537560 0.983718
62537561 1.007877
62537562 1.529853
62537563 1.277117
62537564 0.711742
62537565 -0.000000
62537572 0.176379
62537573 0.480843
62537575 1.681117
62537576 2.144730
62537577 0.285634
62537579 1.213540
62537580 0.109769
62537581 0.636803
62537583 0.425726
62537588 0.103955
62537589 0.483751
62537590 0.268673
62537591 0.483751
62537595 0.069474
62537596 1.759540
62537597 0.101573
62537599 0.585479
62537600 0.268673
62537601 0.179051
62537603 0.268673
62537604 0.633691
62537606 0.204766
62537612 0.413572
62537613 0.061797
62537614 0.268150
62537616 0.084911
62537617 -0.000000
62537621 -0.000000
62537622 0.198821
62537623 0.268748
62537624 0.367771
62537626 0.124460
62537628 0.531075
62537634 2.085804
62537637 0.390905
62537638 0.183882
62537641 0.068627
62537642 0.190952
62537643 2.243701
62537648 0.152346
62537649 0.258556
62537652 1.451271
62537655 -0.000000
62537656 0.346790
62537657 0.288013
62537660 0.289818
62537662 -0.000000
62537663 -0.000000
62537665 0.128269
62537669 0.104027
62537671 -0.000000
62537672 0.076786
62537674 0.113373
62537675 0.268630
62537677 0.677574
62537678 0.662168
62537679 0.540538
62537680 1.102767
62537683 2.139304
62537684 0.160876
62537685 0.327767
62537688 0.760247
62537689 0.344560
62537690 0.920481
62537691 0.296834
62537694 1.631786
62537695 1.445824
62537696 1.461238
62537701 0.450112
62537704 -0.000000
62537709 0.833060
62537710 1.215120
62537713 2.034146
62537716 1.297057
62537717 0.129130
62537719 0.048958
62537720 0.093125
62537721 -0.000000
62537722 0.663621
62537723 0.178905
62537724 0.279869
62537725 -0.000000
62537726 0.483666
62537731 0.052754
62537732 0.081413
62537733 -0.000000
62537734 0.312643
62537736 1.136023
62537737 0.173988
62537738 0.190813
62537741 0.168505
62537743 -0.000000
62537744 0.282690
62537745 0.056352
62537746 0.021250
62537747 0.350877
62537749 0.100963
62537750 0.380485
62537752 0.468767
62537753 0.338552
62537754 0.552269
62537755 1.011600
62537756 -0.000000
62537759 0.079770
62537760 0.291572
62537761 1.936067
62537762 1.255581
62537763 0.477302
62537764 0.031084
62537765 0.297481
62537766 1.636040
62537767 0.108292
62537769 1.932122
62537770 0.054416
62537771 0.137022
62537773 0.531039
62537776 0.159297
62537778 0.111151
62537779 0.817226
62537780 0.462117
62537786 -0.000000
62537787 0.440903
62537788 -0.000000
62537789 0.187026
62537790 0.074371
62537792 0.701713
62537793 1.451425
62537794 0.076682
62537796 0.380188
62537798 0.450051
62537800 0.531075
62537801 0.160498
62537805 0.866768
62537806 0.034610
62537808 0.382586
62537815 0.368605
62537816 1.888079
62537818 0.422244
62537819 0.057503
62537820 0.252173
62537821 0.282746
62537822 0.130838
62537823 0.268630
62537828 0.131125
62537830 0.453648
62537837 0.072037
62537838 0.308813
62537839 0.557626
62537840 0.156186
62537842 0.831077
62537844 1.231517
62537845 1.143837
62537846 0.535140
62537848 2.775493
62537849 0.703231
62537853 0.341580
62537855 1.449248
62537856 3.270130
62537857 2.906474
62537858 3.008243
62537861 0.756545
62537862 1.552988
62537863 1.307806
62537864 0.887899
62537867 0.195563
62537870 2.045773
62537871 3.611333
62537872 0.472226
62537874 0.535110
62537875 0.269315
62537876 0.766495
62537878 0.924508
62537883 2.457828
62537884 1.782287
62537889 0.033218
62537893 0.816360
62537896 0.267248
62537897 4.395076
62537898 1.562753
62537899 1.974543
62537900 0.363563
62537901 0.791317
62537903 1.504857
62537906 3.202905
62537907 0.245952
62537909 -0.000000
62537912 0.084739
62537913 0.029393
62537914 0.211570
62537916 4.043879
62537917 1.074989
62537922 0.039396
62537925 2.065233
62537926 1.384232
62537928 0.319336
62537929 1.215918
62537931 0.134916
62537932 -0.000000
62537934 0.159324
62537939 0.743734
62537941 0.651971
62537945 -0.000000
62537947 1.307064
62537948 1.974424
62537949 1.402233
62537950 1.232841
62537951 1.057676
62537952 0.881907
62537953 0.048489
62537954 0.561023
62537955 0.160721
62537956 0.339598
62537958 -0.000000
62537959 0.630035
62537961 3.487180
62537962 4.361731
62537963 8.542180
62537964 -0.000000
62537965 0.270514
62537966 2.379769
62537967 0.392240
62537968 0.821007
62537969 1.789103
62537972 0.139961
62537973 0.418113
62537974 1.096539
62537977 0.361050
62537978 3.551567
62537981 0.347814
62537984 1.077408
62537986 0.096598
62537987 2.527643
62537988 0.643314
62537989 0.188121
62537990 0.334545
62537993 0.310257
62537994 0.338159
62537995 -0.000000
62537998 0.816332
62538000 0.075908
62538002 1.681844
62538004 0.080627
62538005 4.873638
62538006 12.757463
62538007 5.462473
62538010 0.220563
62538013 8.784565
62538014 1.186418
62538015 0.366479
62538018 1.023988
62538022 0.043185
62538023 0.030096
62538024 0.339463
62538025 0.033875
62538026 1.317833
62538027 0.110398
62538029 0.444839
62538031 0.282160
62538033 0.576253
62538034 0.250866
62538035 0.867871
62538036 2.035066
62538037 2.732923
62538038 2.115808
62538039 0.805952
62538040 0.493277
62538044 0.085270
62538045 2.882348
62538050 1.851821
62538051 0.244648
62538056 -0.000000
62538057 0.334809
62538059 0.986514
62538061 0.122310
62538063 1.755776
62538067 0.089877
62538068 0.046435
62538071 2.193717
62538072 2.866959
62538073 5.645107
62538074 0.254011
62538075 4.534523
62538076 5.401656
62538079 0.476983
62538080 24.459996
62538081 26.935534
62538082 18.081037
62538083 16.673809
62538084 0.254854
62538085 1.268063
62538086 0.103404
62538087 -0.000000
62538089 0.067774
62538091 0.067594
62538094 0.831143
62538095 1.765853
62538096 5.984431
62538097 2.987787
62538098 2.000051
62538099 2.096635
62538100 4.249108
62538101 0.295519
62538102 4.632594
62538103 0.958812
62538104 0.878804
62538105 0.692041
62538106 2.990010
62538107 0.326660
62538108 0.309478
62538109 0.270373
62538110 3.646620
62538115 5.548785
62538116 1.682932
62538117 0.427185
62538119 0.273736
62538121 0.089605
62538124 0.298790
62538125 0.084299
62538127 0.132871
62538128 0.106239
62538129 1.154587
62538130 2.934050
62538131 0.273128
62538132 0.550974
62538134 0.189730
62538135 -0.000000
62538138 0.356733
62538139 1.841230
62538141 0.059614
62538146 1.516384
62538148 0.232122
62538150 3.363626
62538151 0.080411
62538153 -0.000000
62538154 0.446212
62538155 0.127142
62538157 2.891153
62538159 30.822776
62538161 0.266702
62538163 0.564419
62538166 0.341074
62538167 5.184188
62538168 2.227314
62538170 0.057552
62538171 3.329578
62538172 3.415797
62538173 0.357414
62538175 0.283830
62538176 1.417687
62538180 -0.000000
62538181 -0.000000
62538183 0.109386
62538186 0.792986
62538187 0.279079
62538189 0.692266
62538191 15.647944
62538193 2.166803
62538196 4.678061
62538197 0.461938
62538199 0.263728
62538200 0.080246
62538202 0.808244
62538203 1.033712
62538204 1.898577
62538206 0.916877
62538207 2.966616
62538208 0.127310
62538209 2.812221
62538210 1.997666
62538212 -0.000000
62538217 0.388647
62538220 0.503680
62538221 0.092179
62538223 0.903975
62538224 2.888029
62538226 0.496116
62538227 3.498228
62538228 0.250806
62538230 0.266842
62538233 0.742966
62538234 0.068105
62538239 0.223397
62538240 3.893313
62538242 -0.000000
62538244 0.104118
62538245 2.192768
62538246 1.701686
62538248 1.914929
62538249 3.666175
62538250 0.113955
62538252 0.127142
62538254 0.255320
62538256 0.085082
62538257 0.073633
62538258 -0.000000
62538259 1.857901
62538261 1.615299
62538262 0.366951
62538263 1.905411
62538264 2.106415
62538266 0.643974
62538268 1.903321
62538269 0.208499
62538272 0.128155
62538273 0.285460
62538274 0.073242
62538275 0.584009
62538276 0.208451
62538279 0.581551
62538284 -0.000000
62538286 1.797375
62538289 1.643662
62538293 0.114612
62538295 0.138292
62538298 -0.000000
62538301 0.234393
62538305 0.301733
62538307 0.073825
62538310 0.143110
62538314 0.703383
62538315 0.031830
62538316 3.959879
62538319 4.148857
62538322 4.864796
62538323 0.202909
62538325 0.084256
62538327 0.135030
62538328 0.064432
62538333 0.072160
62538336 0.070427
62538338 0.408139
62538340 0.100360
62538341 -0.000000
62538342 0.709495
62538344 1.049849
62538346 1.233040
62538347 -0.000000
62538348 -0.000000
62538350 0.525945
62538355 0.286460
62538356 2.662902
62538358 3.230868
62538359 0.530632
62538360 0.440828
62538361 0.090263
62538362 -0.000000
62538365 0.077869
62538367 0.227883
62538369 0.725562
62538370 0.578059
62538371 0.072529
62538372 0.696334
62538374 0.198201
62538375 0.267826
62538376 1.251861
62538378 0.132851
62538379 0.678359
62538380 0.486424
62538381 1.833030
62538382 0.791434
62538385 1.356963
62538386 1.010734
62538390 11.243233
62538392 1.467027
62538393 3.066944
62538394 5.774250
62538395 3.713259
62538396 1.441964
62538399 0.257256
62538400 0.395131
62538401 0.531343
62538403 2.128424
62538404 0.135955
62538405 0.093668
62538406 0.106167
62538407 1.861321
62538409 10.014774
62538410 0.425815
62538411 0.523930
62538412 4.469665
62538413 0.299494
62538414 0.053886
62538416 0.056547
62538418 0.275100
62538419 -0.000000
62538421 0.257154
62538423 3.673961
62538424 -0.000000
62538425 0.405088
62538426 0.555839
62538428 0.056504
62538430 0.719471
62538431 0.161031
62538432 1.918960
62538433 0.491062
62538435 -0.000000
62538436 0.729986
62538442 -0.000000
62538443 0.072594
62538444 -0.000000
62538446 -0.000000
62538447 0.592338
62538449 0.337183
62538451 0.243517
62538453 1.463643
62538454 1.981899
62538456 0.931542
62538457 0.251878
62538458 1.750899
62538460 0.096144
62538461 0.206895
62538462 0.699765
62538463 0.173642
62538464 0.045881
62538467 0.235759
62538470 0.345538
62538471 -0.000000
62538474 0.966975
62538475 0.209154
62538476 0.054744
62538478 0.707853
62538479 1.038624
62538480 12.780980
62538481 1.189090
62538484 0.172164
62538485 -0.000000
62538487 0.961152
62538488 0.694255
62538490 0.050585
62538491 0.323943
62538493 0.383273
62538495 0.115445
62538501 0.143112
62538502 -0.000000
62538504 0.527261
62538509 0.798959
62538511 -0.000000
62538512 0.461401
62538514 0.876564
62538516 0.861682
62538518 1.912566
62538519 10.593220
62538520 11.436609
62538522 0.419134
62538523 0.087064
62538524 0.038494
62538525 4.034812
62538526 0.207412
62538527 3.312395
62538528 0.381884
62538529 1.122260
62538531 0.292323
62538535 1.818115
62538536 0.318108
62538537 0.030284
62538538 0.368158
62538540 0.278432
62538541 0.246800
62538543 0.229044
62538545 0.459658
62538546 -0.000000
62538548 0.441836
62538551 0.696085
62538552 0.107387
62538553 0.416901
62538555 6.630322
62538557 0.317231
62538558 0.486051
62538561 0.305157
62538566 0.694849
62538567 0.577808
62538568 1.000448
62538569 1.232470
62538572 0.224556
62538573 0.046078
62538574 0.450858
62538575 0.175602
62538577 1.960117
62538578 0.403929
62538580 0.459109
62538581 0.132930
62538582 0.251582
62538584 0.139028
62538588 0.149549
62538590 0.133839
62538594 1.456285
62538595 0.817562
62538597 0.419250
62538599 0.201841
62538600 1.436908
62538601 0.171922
62538603 -0.000000
62538605 0.457627
62538607 2.978937
62538610 3.003665
62538611 1.055565
62538612 0.723395
62538613 0.912875
62538615 0.052567
62538616 0.395037
62538617 0.070681
62538618 0.199663
62538620 0.091075
62538623 0.157084
62538624 0.261605
62538626 0.444491
62538627 4.632350
62538628 1.318704
62538629 1.889384
62538630 0.400959
62538631 0.782051
62538633 1.056041
62538634 4.592640
62538635 3.505537
62538636 0.294529
62538638 0.438185
62538639 0.079782
62538641 1.873112
62538642 1.691581
62538643 4.946967
62538645 -0.000000
62538647 5.328503
62538649 0.219102
62538650 3.263020
62538651 0.464309
62538654 3.635306
62538655 1.959005
62538656 0.945553
62538658 1.322338
62538659 0.071289
62538662 0.150246
62538663 0.271195
62538664 0.232936
62538665 0.048363
62538666 0.210976
62538667 1.695580
62538672 0.085286
62538674 0.389163
62538675 0.249372
62538679 0.571164
62538680 2.352270
62538684 -0.000000
62538685 0.186299
62538686 0.365217
62538689 1.153600
62538692 0.281861
62538693 0.209638
62538695 1.190729
62538696 0.298618
62538697 -0.000000
62538698 4.922798
62538699 4.066930
62538700 0.811193
62538701 0.577344
62538702 0.126187
62538704 0.967774
62538705 1.215420
62538707 -0.000000
62538708 0.616488
62538710 0.522326
62538712 0.262857
62538713 0.233470
62538714 0.638476
62538715 0.532301
62538722 0.210703
62538723 3.028229
62538724 0.362583
62538727 0.059865
62538730 -0.000000
62538731 0.203904
62538732 1.229018
62538735 0.461886
62538736 0.348880
62538737 0.270774
62538739 0.120684
62538740 1.228531
62538741 1.433823
62538742 -0.000000
62538745 0.233632
62538746 -0.000000
62538747 0.259490
62538748 5.226274
62538749 4.361450
62538750 0.155292
62538753 -0.000000
62538754 0.200025
62538755 0.503878
62538757 -0.000000
62538762 2.232833
62538763 0.885612
62538765 1.088942
62538766 0.077738
62538768 -0.000000
62538770 0.325630
62538771 -0.000000
62538776 0.559591
62538777 0.065144
62538782 1.052221
62538783 1.191640
62538785 -0.000000
62538786 0.292176
62538787 0.314004
62538788 1.524065
62538790 1.534568
62538791 0.178929
62538792 0.527519
62538794 0.216413
62538796 -0.000000
62538797 0.164353
62538799 0.542618
62538802 1.284559
62538803 2.894978
62538804 0.170433
62538806 0.122416
62538807 1.415697
62538808 1.659591
62538809 5.271281
62538810 3.346062
62538812 0.149549
62538814 0.474474
62538816 0.618207
62538817 0.233410
62538818 0.448446
62538820 0.505138
62538821 0.292555
62538822 0.242575
62538824 -0.000000
62538825 0.675661
62538829 1.577907
62538830 0.380102
62538832 -0.000000
62538833 0.531970
62538834 10.357964
62538835 -0.000000
62538836 0.446203
62538837 6.966441
62538839 0.642055
62538840 0.173656
62538842 0.172713
62538843 8.323016
62538846 -0.000000
62538847 1.542817
62538848 2.809809
62538851 0.117620
62538852 0.231986
62538856 0.429262
62538858 0.163568
62538859 -0.000000
62538860 0.047362
62538862 0.162872
62538864 0.189595
62538865 0.156097
62538868 0.538651
62538869 1.095028
62538871 0.792384
62538872 1.702822
62538873 -0.000000
62538875 0.053762
62538878 8.270205
62538880 3.330452
62538881 0.048044
62538882 1.119611
62538883 0.853202
62538886 0.584066
62538888 0.377257
62538890 0.173974
62538892 0.613355
62538893 0.100609
62538895 0.172381
62538896 0.694148
62538900 1.390423
62538901 7.277730
62538903 -0.000000
62538905 0.333037
62538906 0.023373
62538907 0.140160
62538908 0.041837
62538912 2.551403
62538913 0.164043
62538916 0.163777
62538921 0.104990
62538926 -0.000000
62538928 -0.000000
62538929 1.615096
62538930 0.109345
62538931 1.193409
62538932 3.373361
62538933 4.610866
62538934 0.464157
62538937 2.853277
62538938 1.768038
62538940 0.125925
62538941 0.264516
62538942 0.216209
62538943 0.282863
62538944 0.246884
62538945 0.696908
62538951 0.191047
62538952 0.921500
62538953 0.505740
62538954 0.931999
62538957 0.493600
62538958 0.478955
62538959 0.836520
62538960 0.174356
62538961 0.441307
62538962 1.845552
62538963 0.569032
62538964 0.522041
62538966 0.440538
62538967 0.095631
62538969 0.179931
62538971 0.468105
62538973 -0.000000
62538974 0.993561
62538975 2.472253
62538976 1.027813
62538977 5.051996
62538978 2.226681
62538979 0.162754
62538980 0.321512
62538982 0.268646
62538983 0.063167
62538984 0.329044
62538985 1.565523
62538988 2.448087
62538989 0.355962
62538994 0.745968
62538995 -0.000000
62538996 0.115287
62538997 0.648971
62538998 0.277864
62539001 0.128417
62539002 1.195116
62539003 0.255015
62539005 -0.000000
62539006 0.357675
62539008 2.207980
62539009 1.720018
62539010 0.117870
62539011 0.133245
62539013 0.377143
62539014 0.124851
62539017 0.189540
62539018 0.885082
62539019 0.430982
62539021 1.539295
62539022 0.616680
62539028 0.673438
62539029 0.343474
62539030 0.101059
62539034 0.889679
62539035 1.287272
62539038 0.959111
62539040 0.809054
62539041 0.048518
62539042 1.253316
62539045 1.002194
62539048 0.548883
62539050 0.436939
62539053 0.884149
62539056 0.164702
62539057 0.305228
62539061 0.302807
62539063 0.346657
62539064 0.203007
62539065 3.884726
62539066 1.433145
62539067 1.014864
62539068 1.506758
62539070 -0.000000
62539071 0.219767
62539073 -0.000000
62539074 0.233878
62539077 6.177268
62539079 0.511432
62539084 -0.000000
62539085 -0.000000
62539087 0.769032
variableStep chrom=chr11
128391207 1.404925
128391208 0.820431
128391211 0.409948
128391213 0.272297
128391214 -0.000000
128391220 0.209186
128391221 0.523604
128391224 0.062709
128391225 0.319496
128391226 0.687062
128391228 0.097754
128391230 0.887702
128391231 0.087275
128391235 0.207725
128391236 0.077632
128391237 0.144161
128391238 0.168805
128391239 0.296367
128391241 0.034691
128391242 0.162029
128391243 -0.000000
128391245 0.171896
128391247 1.511921
128391248 0.733764
128391249 1.677659
128391250 0.241360
128391251 0.370821
128391252 0.549355
128391255 2.045951
128391257 0.402667
128391258 0.673820
128391259 0.945513
128391261 0.307116
128391263 0.250508
128391264 0.043181
128391265 -0.000000
128391266 0.080944
128391267 0.191277
128391268 0.379385
128391269 0.559042
128391270 0.087126
128391272 0.104813
128391274 1.908745
128391275 0.168943
128391276 0.039185
128391277 0.570313
128391278 -0.000000
128391279 2.236453
128391282 1.655322
128391283 0.889692
128391284 0.346893
128391285 1.516946
128391287 0.068510
128391289 0.179659
128391290 0.168892
128391292 0.265116
128391293 0.709131
128391294 1.822279
128391295 1.273224
128391296 0.705185
128391297 0.326527
128391298 0.312701
128391299 -0.000000
128391300 0.310685
128391301 0.483038
128391302 0.368128
128391305 6.283413
128391306 0.249357
128391307 0.183464
128391314 0.075904
128391317 0.121535
128391318 0.179679
128391319 0.688344
128391320 0.688164
128391324 0.047051
128391325 2.118931
128391327 0.080949
128391328 0.413519
128391329 1.064344
128391330 0.525307
128391331 0.065314
128391332 0.677809
128391335 1.702535
128391336 0.663868
128391337 0.881050
128391339 0.301745
128391340 0.294802
128391341 4.917306
128391344 1.279471
128391345 3.563370
128391347 0.180941
128391348 1.650888
128391349 0.092818
128391350 0.057653
128391352 0.153839
128391353 0.182764
128391356 0.094291
128391357 0.136907
128391359 0.663758
128391360 4.366082
128391361 0.733135
128391362 0.638412
128391364 0.346219
128391366 1.108945
128391368 0.695114
128391369 -0.000000
128391372 0.622837
128391374 0.468477
128391375 0.327207
128391377 0.632303
128391380 0.301494
128391381 0.777047
128391383 0.428294
128391384 0.517988
128391385 0.102694
128391387 0.160885
128391388 0.248091
128391389 0.285986
128391390 -0.000000
128391391 0.289129
128391394 -0.000000
128391395 0.925597
128391397 0.205763
128391399 0.062425
128391400 1.208316
128391401 0.421623
128391403 -0.000000
128391405 2.441274
128391406 0.237003
128391407 0.362863
128391411 1.164136
128391412 0.672076
128391413 0.113370
128391414 0.481331
128391415 -0.000000
128391420 -0.000000
128391421 0.401519
128391422 0.671752
128391424 0.206622
128391426 0.080237
128391427 0.105077
128391430 0.113371
128391433 0.058223
128391437 0.062607
128391438 0.069735
128391439 0.114183
128391440 0.034912
128391441 1.016874
128391443 0.530093
128391444 1.035093
128391445 -0.000000
128391448 0.105331
128391452 0.223990
128391453 0.125637
128391456 0.141123
128391457 0.059716
128391458 0.072770
128391459 0.509181
128391460 0.489713
128391461 0.233824
128391462 0.226278
128391463 2.716960
128391465 0.233967
128391469 4.105975
128391471 0.117115
128391472 0.525904
128391473 0.195260
128391474 1.482196
128391475 0.261179
128391478 0.023904
128391479 0.235997
128391480 0.307848
128391482 0.114425
128391484 0.071466
128391485 0.824335
128391486 0.557406
128391487 0.241788
128391488 0.172853
128391490 1.185330
128391491 0.328119
128391492 0.601246
128391493 0.822891
128391496 -0.000000
128391497 0.931353
128391500 0.807540
128391501 2.040284
128391503 0.098919
128391504 0.095037
128391505 0.150376
128391506 0.365954
128391507 1.383519
128391508 1.411430
128391511 0.049673
128391512 0.058232
128391513 -0.000000
128391514 0.183820
128391515 0.630057
128391516 0.166929
128391517 0.771232
128391520 0.567268
128391521 -0.000000
128391522 1.930321
128391523 1.445954
128391526 1.088283
128391527 0.615662
128391528 0.209790
128391532 -0.000000
128391534 0.362144
128391535 0.515692
128391536 0.130390
128391537 0.097946
128391539 1.489279
128391540 0.202374
128391541 0.129092
128391545 4.235612
128391546 0.448237
128391548 0.392672
128391549 0.708570
128391550 3.442997
128391551 1.327764
128391552 -0.000000
128391553 0.184742
128391554 0.081947
128391555 0.619786
128391558 0.225717
128391561 0.557508
128391562 0.889907
128391566 2.516224
128391567 0.446315
128391568 0.160105
128391569 1.218695
128391574 0.333106
128391576 0.899898
128391580 0.107602
128391581 3.983177
128391582 0.517667
128391583 1.598247
128391586 2.640119
128391587 4.393063
128391591 -0.000000
128391594 0.068543
128391595 0.426658
128391596 0.726750
128391597 0.195640
128391598 0.675310
128391600 8.710814
128391601 0.413595
128391603 0.058781
128391605 3.819477
128391606 0.166520
128391607 -0.000000
128391608 0.060972
128391610 0.557715
128391611 0.275357
128391613 0.950281
128391614 0.189214
128391615 1.219888
128391617 0.567168
128391620 0.682637
128391622 0.526369
128391625 0.580080
128391627 0.388657
128391628 0.110250
128391629 0.317144
128391630 0.383191
128391631 -0.000000
128391632 0.507438
128391633 0.145252
128391634 -0.000000
128391635 0.826589
128391636 0.576057
128391637 0.364674
128391638 0.278270
128391639 0.102122
128391640 0.518224
128391641 0.481563
128391642 0.917240
128391643 0.165793
128391644 0.866300
128391645 0.481753
128391646 0.033045
128391647 0.037192
128391648 0.611859
128391649 0.206423
128391650 1.279216
128391651 1.495508
128391652 0.729583
128391653 0.941932
128391654 -0.000000
128391655 0.418793
128391656 0.397917
128391657 0.029997
128391658 0.059741
128391659 -0.000000
128391660 0.603621
128391663 0.209877
128391664 0.471036
128391665 0.209603
128391666 0.087229
128391667 0.409920
128391669 0.081534
128391670 0.081533
128391672 0.153402
128391673 0.087961
128391675 0.106647
128391677 0.081955
128391680 0.525315
128391682 1.561620
128391685 -0.000000
128391689 0.381572
128391690 0.681281
128391691 0.557427
128391692 0.615331
128391693 0.748336
128391696 0.254092
128391697 0.388077
128391698 0.823408
128391699 0.077951
128391701 0.339203
128391702 0.588394
128391703 0.129130
128391704 1.462387
128391705 0.211443
128391706 0.110740
128391712 1.823844
128391715 0.560238
128391716 0.744228
128391718 0.386978
128391719 0.781469
128391720 1.145085
128391721 1.205537
128391722 1.077227
128391723 0.145955
128391724 0.888717
128391725 0.689452
128391728 -0.000000
128391731 0.856439
128391732 0.991518
128391733 1.409734
128391734 1.396769
128391735 0.999304
128391736 0.566652
128391737 0.807741
128391738 -0.000000
128391739 0.199320
128391740 2.980969
128391741 0.164756
128391742 0.206394
128391743 0.481688
128391744 0.436170
128391746 0.157436
128391747 -0.000000
128391749 0.872661
128391750 0.062784
128391751 0.253805
128391752 0.289187
128391753 0.961271
128391755 0.091817
128391756 0.274005
128391757 0.401654
128391758 0.164707
128391760 0.091825
128391762 1.413043
128391763 0.361246
128391764 0.871230
128391765 0.818584
128391767 0.164873
128391769 0.803781
128391771 0.329830
128391772 0.960758
128391773 0.332506
128391774 0.244822
128391776 -0.000000
128391777 5.970191
128391779 -0.000000
128391780 -0.000000
128391783 2.113915
128391784 0.799103
128391785 0.745577
128391786 -0.000000
128391788 0.110309
128391789 0.452267
128391790 1.248182
128391792 -0.000000
128391794 0.081971
128391797 0.897355
128391800 0.539843
128391803 -0.000000
128391804 0.083654
128391807 -0.000000
128391808 0.438629
128391810 0.279521
128391811 0.274007
128391812 2.890797
128391813 1.041547
128391814 0.622054
128391815 -0.000000
128391816 0.078175
128391817 0.164754
128391818 0.096387
128391819 6.824529
128391820 3.117960
128391821 0.879032
128391822 -0.000000
128391824 -0.000000
128391825 -0.000000
128391826 0.836672
128391828 -0.000000
128391829 0.066733
128391831 0.742915
128391833 0.110776
128391835 0.120515
128391836 0.134092
128391837 1.613685
128391838 2.687914
128391839 4.515038
128391840 0.174665
128391841 0.132027
128391844 1.036263
128391845 0.194311
128391846 2.061984
128391848 0.850738
128391851 0.230286
128391854 0.177523
128391857 0.362241
128391858 0.192235
128391859 0.190533
128391860 0.309268
128391862 -0.000000
128391864 0.100265
128391866 0.500428
128391867 3.350014
128391869 -0.000000
128391870 0.466948
128391871 0.109024
128391873 -0.000000
128391875 -0.000000
128391878 0.617104
128391880 -0.000000
128391883 -0.000000
128391884 0.617268
128391885 10.183499
128391886 0.908735
128391890 0.213811
128391894 0.456127
128391896 1.032887
128391897 2.450496
128391898 0.891743
128391899 0.097733
128391902 1.606350
128391903 0.451073
128391904 0.520145
128391905 -0.000000
128391906 1.421994
128391913 1.442275
128391914 1.078054
128391915 -0.000000
128391918 0.278937
128391921 -0.000000
128391924 0.476592
128391925 0.249490
128391927 1.768123
128391928 4.089155
128391932 0.191944
128391934 1.698408
128391937 0.783415
128391940 0.368524
128391943 1.095867
128391944 1.330168
128391945 0.957249
128391946 1.822653
128391947 0.580045
128391948 0.330763
128391949 0.474328
128391950 0.296822
128391951 0.060862
128391952 1.332564
128391954 0.945410
128391957 2.157355
128391958 0.502588
128391959 1.410005
128391960 1.068083
128391962 2.724426
128391964 0.309864
128391967 1.772851
128391970 0.345245
128391971 0.227853
128391972 0.457499
128391973 0.059716
128391974 2.321334
128391975 0.233980
128391976 1.575436
128391977 0.039041
128391978 -0.000000
128391979 0.441830
128391980 0.056639
128391981 1.091859
128391984 0.951887
128391985 0.905445
128391986 0.305446
128391987 0.057194
128391988 1.192912
128391989 6.058811
128391990 5.914136
128391992 0.126599
128391993 0.126599
128391995 0.166783
128391997 0.572686
128391998 0.038424
128391999 0.574340
128392000 0.639173
128392001 0.353031
128392002 -0.000000
128392003 0.185544
128392004 1.425586
128392005 0.408268
128392007 6.258480
128392008 4.014834
128392009 2.096191
128392010 0.859214
128392012 0.100374
128392013 0.100374
128392014 1.092790
128392016 2.255439
128392017 2.527924
128392019 0.133047
128392020 -0.000000
128392021 0.111618
128392022 0.642202
128392025 0.104435
128392028 0.193759
128392029 0.153401
128392030 0.932872
128392031 1.255478
128392032 0.367246
128392033 0.914628
128392034 0.076257
128392035 -0.000000
128392036 1.772629
128392037 0.206828
128392038 0.353059
128392039 0.765033
128392040 0.097499
128392045 -0.000000
128392046 0.493409
128392048 0.110114
128392049 2.371827
128392052 -0.000000
128392060 0.111629
128392061 -0.000000
128392063 0.395259
128392067 -0.000000
128392068 0.407106
128392069 0.408252
128392071 1.940715
128392072 0.430888
128392073 0.375544
128392074 0.464867
128392075 0.954373
128392076 10.169260
128392077 0.870692
128392079 0.245808
128392081 0.118375
128392085 0.459442
128392086 -0.000000
128392087 1.143971
128392091 0.100372
128392094 0.210967
128392095 3.967025
128392096 0.085062
128392099 0.134732
128392100 0.200782
128392106 -0.000000
128392107 -0.000000
128392109 1.320082
128392110 0.658734
128392112 0.206804
128392113 0.481540
128392114 0.241587
128392116 0.797747
128392118 0.078659
128392119 0.488992
128392120 0.441952
128392123 0.262563
128392124 0.059739
128392129 0.432556
128392134 -0.000000
128392135 0.178826
128392138 0.812763
128392139 1.046296
128392140 0.631592
128392141 0.107166
128392142 0.137919
128392143 0.359909
128392144 0.193043
128392147 -0.000000
128392148 0.241579
128392150 0.220476
128392152 0.086760
128392153 0.054009
128392154 0.166911
128392155 0.350605
128392158 0.070988
128392159 0.147099
128392162 -0.000000
128392163 0.630068
128392164 0.635622
128392165 0.395284
128392166 0.176599
128392167 0.653370
128392168 0.396103
128392169 0.892877
128392170 0.073389
128392171 0.476585
128392172 0.884777
128392173 0.260460
128392176 -0.000000
128392178 0.260457
128392181 1.332132
128392183 -0.000000
128392186 0.502960
128392187 -0.000000
128392188 1.218138
128392191 0.839568
128392192 0.046689
128392195 0.359923
128392196 0.035181
128392197 -0.000000
128392198 0.981168
128392200 1.426375
128392202 0.181182
128392203 -0.000000
128392204 -0.000000
128392205 0.126599
128392206 0.191697
128392208 -0.000000
128392210 0.393317
128392213 0.338538
128392214 0.243778
128392215 0.708954
128392216 0.360960
128392217 1.982582
128392218 0.250215
128392219 0.347939
128392220 0.363252
128392221 0.473933
128392222 0.290241
128392223 0.217426
128392224 0.075576
128392225 0.086598
128392226 0.040125
128392229 0.455608
128392230 -0.000000
128392231 0.046345
128392232 0.132406
128392233 0.359824
128392234 0.389580
128392239 0.783522
128392240 0.135912
128392241 1.333723
128392242 0.524473
128392243 0.106201
128392244 -0.000000
128392245 0.632903
128392246 0.056233
128392247 0.135888
128392248 0.409555
128392249 1.915038
128392250 5.340061
128392251 0.805245
128392252 5.396705
128392253 2.881211
128392255 0.177210
128392256 2.417582
128392257 0.404486
128392261 1.431541
128392262 1.570085
128392263 0.191073
128392264 -0.000000
128392265 0.444815
128392269 0.077492
128392273 0.125265
128392278 0.224151
128392279 0.293736
128392280 0.332467
128392282 0.144347
128392284 0.223384
128392287 0.089484
128392289 0.617255
128392290 0.142185
128392292 0.293697
128392293 -0.000000
128392300 0.193262
128392301 -0.000000
128392302 0.584557
128392304 0.454943
128392305 0.282834
128392307 0.097188
128392309 -0.000000
128392310 0.173833
128392313 0.063694
128392317 1.110064
128392318 0.150474
128392321 0.467195
128392322 1.021122
128392324 0.300038
128392325 0.345357
128392326 0.251693
128392327 0.054035
128392328 0.927876
128392329 -0.000000
128392332 0.053497
128392333 0.873309
128392334 0.116810
128392335 0.395100
128392336 0.110274
128392339 -0.000000
128392340 0.262421
128392341 0.493626
128392345 -0.000000
128392347 0.716955
128392348 0.248778
128392349 0.350665
128392352 0.061129
128392353 1.382321
128392354 0.204447
128392357 -0.000000
128392358 0.206297
128392359 0.283079
128392360 0.458633
128392361 0.159636
128392363 0.320114
128392365 0.408852
128392366 0.722750
128392367 0.973683
128392368 0.097014
128392371 0.974829
128392372 1.425224
128392373 0.269891
128392375 0.230222
128392377 0.559674
128392378 0.090680
128392382 0.097200
128392386 0.706231
128392388 0.443128
128392390 2.880737
128392392 2.324449
128392393 -0.000000
128392394 0.419810
128392395 0.266335
128392398 -0.000000
128392399 0.122034
128392403 0.089421
128392405 0.089522
128392406 0.085143
128392408 1.615740
128392409 2.160772
128392410 0.207394
128392413 0.161381
128392414 3.704473
128392415 2.413290
128392416 1.710014
128392417 4.525919
128392418 0.301063
128392419 4.952740
128392420 0.906350
128392421 0.856731
128392422 0.370553
128392424 0.097151
128392426 0.229629
128392429 0.040099
128392430 0.410705
128392435 0.232070
128392436 0.444289
128392437 0.373756
128392439 0.715414
128392441 0.207438
128392442 0.138480
128392444 0.159636
128392448 -0.000000
128392450 1.078756
128392454 0.311578
128392455 0.344245
128392456 0.238023
128392457 0.257356
128392458 1.243254
128392459 0.716199
128392462 0.626328
128392469 -0.000000
128392470 0.246972
128392471 0.654998
128392473 0.540725
128392474 0.437439
128392475 1.252344
128392477 0.421547
128392478 -0.000000
128392480 1.808008
128392481 0.204753
128392482 1.436845
128392484 0.069211
128392485 0.470490
128392486 0.117019
128392488 -0.000000
128392489 0.790085
128392491 0.305589
128392492 0.624771
128392495 0.231736
128392496 0.350886
128392497 0.054896
128392498 0.163918
128392501 0.200134
128392502 1.441557
128392503 0.091703
128392504 5.072922
128392505 0.037462
128392506 2.101647
128392507 0.687967
128392509 1.047898
128392511 0.067095
128392512 1.867712
128392513 0.153355
128392514 0.883778
128392517 0.976649
128392518 -0.000000
128392525 0.053488
128392526 0.157812
128392528 0.318434
128392530 0.594830
128392531 0.363554
128392538 0.246359
128392539 0.237646
128392541 0.540087
128392544 1.309407
128392545 0.979279
128392546 1.150853
128392547 0.122657
128392550 0.091146
128392553 3.657454
128392554 8.932492
128392555 0.037441
128392557 0.554164
128392558 1.394095
128392559 0.464193
128392560 5.671775
128392561 1.883621
128392562 0.258438
128392564 0.616533
128392565 1.041833
128392568 0.104578
128392569 0.036290
128392571 0.170423
128392573 4.878136
128392574 0.034317
128392575 0.332460
128392576 0.731559
128392577 0.468432
128392584 9.470194
128392585 0.164020
128392586 0.088341
128392587 4.124918
128392589 0.338798
128392590 0.114238
128392591 0.117000
128392592 0.591067
128392594 0.168877
128392595 10.695341
128392597 -0.000000
128392599 0.318795
128392602 0.536352
128392603 0.339027
128392606 0.227960
128392607 0.028102
128392608 0.035220
128392609 0.272462
128392612 0.578571
128392613 0.102244
128392614 0.290372
128392615 0.427041
128392616 0.227528
128392617 1.665469
128392618 0.766106
128392619 2.319402
128392621 0.296045
128392624 0.833156
128392627 0.647453
128392632 0.187851
128392634 0.202208
128392635 2.905531
128392636 4.597151
128392637 0.402453
128392638 1.019552
128392640 2.488646
128392641 0.569137
128392653 1.132779
128392656 3.331426
128392657 1.146099
128392660 1.240243
128392661 0.766497
128392665 0.251306
128392666 1.030434
128392667 0.452162
128392668 1.032244
128392670 -0.000000
128392672 -0.000000
128392679 0.741858
128392680 0.913040
128392681 0.061347
128392686 0.400870
128392687 -0.000000
128392688 0.059363
128392695 0.584220
128392696 0.220481
128392699 1.569424
128392700 2.651641
128392701 0.128143
128392702 1.310107
128392705 0.561160
128392706 -0.000000
128392713 0.764495
128392714 0.163433
128392717 0.394268
128392718 0.434403
128392723 -0.000000
128392724 1.013557
128392725 0.388959
128392726 0.607999
128392727 0.165712
128392729 4.018160
128392730 0.483350
128392734 0.343831
128392735 0.093468
128392737 0.073654
128392738 0.688686
128392743 1.313494
128392744 0.602935
128392745 0.363374
128392746 1.172772
128392748 2.398119
128392749 2.041386
128392750 0.389359
128392751 0.966269
128392752 0.920369
128392754 0.049398
128392755 4.858080
128392756 5.001265
128392758 0.583830
128392759 0.603401
128392760 0.729359
128392761 0.064159
128392765 3.107480
128392767 0.539162
128392768 0.369939
128392770 -0.000000
128392771 0.385112
128392772 0.178735
128392774 0.378357
128392776 0.197764
128392778 0.412319
128392779 0.128841
128392781 1.036832
128392782 0.950329
128392783 2.830337
128392785 0.488538
128392786 0.141751
128392788 -0.000000
128392790 0.749184
128392791 1.477414
128392792 -0.000000
128392800 0.883265
128392801 3.806144
128392802 0.420566
128392803 0.966134
128392805 0.087109
128392806 4.145482
128392807 -0.000000
128392808 0.950432
128392809 0.445270
128392810 0.840232
128392811 -0.000000
128392813 0.048141
128392814 4.716625
128392815 1.403675
128392817 0.714534
128392819 1.701506
128392820 0.660869
128392821 0.324941
128392822 0.995358
128392823 -0.000000
128392825 0.360332
128392826 0.524396
128392827 0.087953
128392829 -0.000000
128392830 0.299147
128392833 0.524716
128392834 2.057948
128392840 6.695451
128392844 0.313941
128392845 0.093706
128392846 1.086419
128392847 -0.000000
128392852 -0.000000
128392854 0.672899
128392857 0.318583
128392858 0.066791
128392859 0.063046
128392860 0.265243
128392861 0.639148
128392862 0.132325
128392864 0.663705
128392865 0.087522
128392867 0.568912
128392868 0.778811
128392869 0.755299
128392872 0.584046
128392873 0.364828
128392874 0.185968
128392876 0.758468
128392877 0.404386
128392878 1.120684
128392880 0.638718
128392881 0.950722
128392883 0.061025
128392885 -0.000000
128392886 0.088014
128392887 0.884999
128392889 0.481763
128392890 0.868795
128392892 0.421152
128392894 0.279267
128392898 0.297417
128392899 0.231373
128392901 0.119615
128392902 2.105035
128392903 0.090247
128392904 0.065183
128392908 0.648921
128392909 0.311092
128392911 0.069994
128392912 2.345159
128392913 0.322686
128392914 0.173361
128392916 0.799166
128392918 0.646181
128392919 3.424169
128392922 -0.000000
128392923 0.388986
128392924 2.398778
128392925 0.583969
128392927 0.311798
128392930 -0.000000
128392933 1.253247
128392935 1.456448
128392937 0.075958
128392938 -0.000000
128392940 -0.000000
128392942 1.477017
128392943 1.621549
128392944 0.101549
128392945 1.038908
128392946 1.443697
128392947 0.240376
128392948 0.303623
128392949 1.496922
128392950 0.859156
128392952 0.352354
128392956 0.460378
128392958 2.438255
128392959 0.374211
128392962 0.026988
128392963 0.062596
128392964 0.868890
128392965 0.658742
128392967 2.901981
128392969 0.219424
128392972 0.104497
128392973 0.174133
128392974 0.076460
128392977 0.275620
128392978 0.624806
128392979 -0.000000
128392980 0.574179
128392981 0.464244
128392982 0.052099
128392984 5.209803
128392986 1.438854
128392991 0.683932
128392994 0.067422
128392997 1.211231
128392999 1.283920
128393001 0.730383
128393003 1.616080
128393004 1.434884
128393005 0.135904
128393007 0.072670
128393008 0.031490
128393009 0.499802
128393012 0.911717
128393013 0.997496
128393014 0.030266
128393015 2.141949
128393016 0.940077
128393017 0.091083
128393018 -0.000000
128393019 -0.000000
128393020 -0.000000
128393021 1.252770
128393025 0.085563
128393026 0.080734
128393028 -0.000000
128393029 0.423167
128393030 0.423233
128393031 0.599311
128393032 0.267205
128393033 0.638546
128393034 2.176245
128393035 0.461147
128393036 0.189672
128393037 0.589224
128393038 0.299453
128393040 0.644736
128393041 1.565394
128393044 0.895703
128393045 1.058118
128393046 1.740479
128393048 0.240861
128393050 1.409305
128393053 0.275766
128393055 0.192618
128393056 0.091027
128393057 0.082214
128393058 0.946462
128393059 1.279925
128393060 0.303679
128393064 0.371606
128393066 -0.000000
128393069 0.097448
128393072 0.395507
128393074 5.837754
128393075 0.499108
128393076 0.273718
128393077 0.203628
128393078 1.425712
128393079 -0.000000
128393082 0.064812
128393087 0.645127
128393088 0.312050
128393089 -0.000000
128393090 0.980194
128393092 -0.000000
128393093 0.048074
128393094 0.998364
128393098 1.079898
128393100 -0.000000
128393101 -0.000000
128393102 0.496144
128393104 0.520776
128393105 1.722494
128393107 -0.000000
128393108 0.159515
128393109 0.070186
128393110 -0.000000
128393112 1.154911
128393113 0.624731
128393114 -0.000000
128393120 0.054453
128393123 1.020859
128393125 -0.000000
128393128 0.080715
128393130 0.103392
128393134 0.354144
128393137 0.200061
128393138 0.658750
128393139 0.240158
128393141 0.147417
128393145 1.158043
128393152 0.267228
128393154 1.112044
128393155 2.981735
128393156 1.236170
128393157 0.913351
128393160 0.129674
128393161 -0.000000
128393162 -0.000000
128393165 3.062791
128393166 3.985691
128393168 0.314023
128393169 -0.000000
128393170 0.073108
128393171 0.114909
128393173 -0.000000
128393174 0.103385
128393175 0.141500
128393176 0.438992
128393178 1.186141
128393182 1.215901
128393184 1.011856
128393185 0.355317
128393186 0.797957
128393187 0.367369
128393190 0.033657
128393191 0.200083
128393192 0.661838
128393195 1.366729
128393196 -0.000000
128393197 1.219828
128393200 1.699505
128393201 -0.000000
128393203 -0.000000
128393204 0.180558
128393206 -0.000000
128393207 0.256444
128393210 0.104223
128393212 2.612612
128393213 0.047767
128393217 0.067738
128393219 1.020017
128393220 3.933638
128393223 0.076198
128393226 0.571691
128393228 1.506775
128393234 2.980232
128393236 0.147964
128393238 1.389377
128393242 0.839489
128393245 0.168161
128393246 -0.000000
128393247 0.521983
128393248 0.921633
128393251 0.280320
128393253 1.921357
128393254 0.746555
128393257 1.271450
128393258 0.233146
128393259 0.099716
128393261 0.133018
128393263 5.698286
128393265 0.837642
128393268 0.995078
128393269 0.099792
128393271 0.106768
128393273 1.040800
128393275 0.242324
128393277 0.079743
128393291 0.441560
128393292 0.311537
128393294 1.752033
128393295 0.252475
128393302 0.178759
128393304 0.333647
128393306 -0.000000
128393307 1.215445
128393308 0.345062
128393310 2.210741
128393312 0.270998
128393313 0.094544
128393317 -0.000000
128393319 0.083921
128393320 1.190053
128393322 -0.000000
128393323 0.650921
128393324 0.052261
128393327 0.558659
128393328 0.263695
128393329 1.922200
128393330 2.830070
128393332 0.911421
128393334 5.590648
128393336 -0.000000
128393339 0.767655
128393340 1.528156
128393341 1.091070
128393342 0.718059
128393343 0.366300
128393344 1.096483
128393346 4.383009
128393348 0.030827
128393349 2.727565
128393354 0.050558
128393355 0.761749
128393357 0.910004
128393358 0.439614
128393359 0.626683
128393360 -0.000000
128393361 1.175861
128393362 0.232617
128393364 1.131800
128393365 -0.000000
128393368 0.199984
128393370 -0.000000
128393371 0.077483
128393372 0.414192
128393374 0.076155
128393375 0.152494
128393376 -0.000000
128393377 0.764748
128393378 2.037315
128393379 0.619024
128393380 0.132441
128393382 0.093545
128393385 0.229726
128393386 0.090166
128393387 0.891834
128393388 0.238796
128393390 2.735446
128393394 0.049121
128393395 0.582258
128393396 1.025578
128393397 0.217943
128393398 0.129118
128393400 0.953953
128393402 0.299534
128393403 0.302115
128393404 1.446316
128393405 0.522328
128393407 4.293237
128393408 0.299534
128393414 0.032436
128393415 0.634332
128393417 0.123153
128393418 1.980446
128393420 0.172731
128393421 0.646382
128393422 0.338655
128393423 0.912300
128393425 0.094558
128393429 0.150648
128393430 0.035370
128393432 0.460274
128393434 -0.000000
128393438 1.086179
128393440 0.187466
128393444 1.892171
128393446 0.636607
128393447 -0.000000
128393448 1.280690
128393449 0.289970
128393452 0.168795
128393453 0.223882
128393454 0.341426
128393455 0.252509
128393457 0.072399
128393460 1.160376
128393461 0.065145
128393463 0.190605
128393464 0.269138
128393465 0.641553
128393467 0.223390
128393474 0.497566
128393475 0.259544
128393477 0.502688
128393478 3.453070
128393481 0.165683
128393482 1.541586
128393483 1.775913
128393484 0.152844
128393487 0.962176
128393488 0.194793
128393490 2.827461
128393492 -0.000000
128393493 0.279784
128393494 0.567003
128393496 0.095622
128393498 0.189647
128393499 0.454682
128393500 0.569571
128393505 1.101838
128393506 0.537625
128393507 0.060158
128393508 1.311859
128393510 0.156618
128393511 2.193682
128393512 0.142120
128393514 0.723442
128393515 1.206541
128393516 0.019334
128393518 0.538340
128393521 1.807252
128393523 1.295641
128393524 1.524048
128393528 0.611768
128393529 0.175936
128393531 0.182070
128393532 0.110356
128393533 0.304005
128393534 0.187832
128393535 0.504215
128393539 0.390486
128393542 0.504443
128393543 0.830518
128393545 0.367654
128393547 0.320693
128393548 0.187818
128393549 0.350253
128393550 0.151568
128393551 0.079740
128393552 0.282946
128393553 0.416325
128393554 0.907222
128393555 0.442599
128393557 -0.000000
128393559 0.384121
128393560 0.350457
128393561 0.089029
128393562 0.053044
128393565 0.083490
128393566 0.219230
128393567 -0.000000
128393568 0.093205
128393569 0.948517
128393570 0.851663
128393572 1.202417
128393573 0.219260
128393577 0.223701
128393579 0.797433
128393580 0.983182
128393581 0.341494
128393582 0.574632
128393584 1.346349
128393586 0.103460
128393587 0.411253
128393589 1.140410
128393590 0.051821
128393592 -0.000000
128393593 0.504712
128393594 0.223119
128393596 0.698173
128393597 0.512820
128393599 0.295568
128393601 0.050118
128393602 0.157000
128393604 0.696800
128393605 1.018077
128393606 0.896958
128393607 0.072125
128393608 0.554701
128393609 0.058084
128393610 -0.000000
128393611 2.334664
128393613 0.149148
128393616 0.248554
128393618 0.167968
128393620 0.084204
128393621 0.628927
128393622 -0.000000
128393623 0.713988
128393624 1.012422
128393625 0.674878
128393626 2.117319
128393627 0.578633
128393631 0.379139
128393632 1.416244
128393640 0.065069
128393643 0.318646
128393645 0.890598
128393646 0.072297
128393647 0.064129
128393649 0.746077
128393651 0.543969
128393652 0.334111
128393653 -0.000000
128393654 0.897683
128393656 1.311933
128393657 0.026582
128393658 -0.000000
128393659 0.142171
128393660 0.292342
128393661 0.484889
128393664 0.621027
128393665 1.064204
128393666 0.276190
128393667 0.202017
128393669 0.175985
128393672 1.086641
128393676 0.318044
128393678 0.740056
128393679 -0.000000
128393681 0.389860
128393683 0.203694
128393688 0.477660
128393689 2.261592
128393690 0.394935
128393691 0.083514
128393695 1.827699
128393696 -0.000000
128393697 0.177626
128393702 0.306501
128393703 -0.000000
128393704 3.072587
128393705 0.457167
128393706 -0.000000
128393707 1.716372
128393710 0.172467
128393714 0.178260
128393716 0.193329
128393718 0.111724
128393719 0.092050
128393720 2.071718
128393721 -0.000000
128393723 -0.000000
128393724 0.154035
128393727 0.478623
128393730 0.263321
128393731 -0.000000
128393732 0.570844
128393733 0.444943
128393736 -0.000000
128393737 1.014762
128393739 0.200428
128393740 0.054665
128393741 0.153132
128393742 8.474074
128393743 0.147058
128393744 -0.000000
128393746 0.094851
128393748 0.109349
128393749 0.341775
128393750 0.092023
128393752 -0.000000
128393753 0.162370
128393754 0.120709
128393755 0.122087
128393756 0.165450
128393757 0.035131
128393758 0.278169
128393760 -0.000000
128393761 0.252133
128393763 0.552811
128393764 -0.000000
128393765 0.318780
128393766 2.779320
128393767 0.067159
128393768 0.599729
128393771 0.091942
128393773 0.302340
128393775 -0.000000
128393778 0.694396
128393779 0.048238
128393782 0.099968
128393783 0.797444
128393785 4.125997
128393792 1.366208
128393793 5.220601
128393800 0.260170
128393801 0.356053
128393803 -0.000000
128393804 0.865638
128393807 0.099976
128393808 0.457275
128393810 -0.000000
128393814 0.058715
128393815 0.045265
128393816 0.910143
128393817 1.221479
128393818 1.964736
128393819 2.040995
128393820 1.761687
128393821 2.166713
128393822 0.512632
128393823 0.160331
128393824 0.338091
128393825 0.234238
128393827 0.497895
128393828 1.383122
128393829 0.265668
128393830 1.432107
128393832 1.530773
128393833 0.943859
128393835 0.786302
128393837 0.283379
128393839 0.229216
128393840 0.258276
128393841 0.178453
128393844 0.074811
128393845 0.090055
128393846 3.470221
128393849 0.067714
128393850 1.029485
128393853 0.125618
128393857 0.861766
128393858 0.776475
128393860 2.430217
128393861 0.506728
128393864 0.799789
128393866 0.485791
128393867 0.140274
128393868 1.229018
128393869 0.720100
128393870 0.152046
128393871 0.868505
128393872 0.073007
128393873 0.807967
128393874 0.213072
128393875 0.580111
128393878 0.914536
128393879 0.132616
128393882 0.715086
128393883 1.599949
128393885 0.291704
128393886 0.139970
128393888 0.177264
128393889 0.337466
128393890 1.273291
128393892 -0.000000
128393895 0.128258
128393896 1.157669
128393897 2.964356
128393899 0.879711
128393900 0.161349
128393901 -0.000000
128393902 0.367859
128393903 1.259212
128393905 0.407657
128393906 0.169040
128393907 0.245528
128393910 -0.000000
128393911 0.342220
128393912 2.453444
128393915 0.355917
128393917 0.419281
128393921 0.054689
128393926 0.174984
128393928 0.320796
128393929 0.067470
128393930 1.218226
128393931 0.946635
128393932 2.223186
128393933 1.650809
128393937 0.166217
128393939 0.215806
128393943 0.152076
128393944 0.512226
128393945 0.444408
128393946 0.137888
128393947 0.113202
128393949 2.670264
128393951 0.604220
128393952 0.416146
128393954 2.259864
128393955 0.064154
128393960 0.209771
128393961 0.252131
128393965 -0.000000
128393966 0.399196
128393967 0.674877
128393968 0.569999
128393969 0.036935
128393970 -0.000000
128393973 0.093055
128393974 0.478426
128393975 0.684019
128393976 0.062239
128393978 5.453598
128393979 2.357383
128393984 0.108074
128393985 0.228004
128393987 0.910913
128393988 0.381541
128393989 0.086862
128393990 0.256612
128393991 1.013484
128393993 0.112154
128393994 0.238573
128393995 0.455734
128393998 1.184357
128394000 0.183586
128394001 0.072659
128394002 0.553504
128394003 1.300771
128394004 1.091520
128394005 1.592989
128394006 -0.000000
128394007 0.964906
128394008 0.125830
128394009 1.096759
128394010 1.650160
128394011 0.091744
128394012 0.465650
128394013 0.172234
128394014 -0.000000
128394015 0.193443
128394016 0.522653
128394018 0.081972
128394020 0.186468
128394021 1.026159
128394024 0.304318
128394025 1.419575
128394026 0.725570
128394027 0.069952
128394028 1.149524
128394030 0.598716
128394032 0.080759
128394033 1.647639
128394034 0.349555
128394035 1.462683
128394036 0.776700
128394037 0.248247
128394038 2.050697
128394039 0.162918
128394040 0.781024
128394041 -0.000000
128394043 -0.000000
128394044 0.092753
128394046 0.288225
128394048 0.228046
128394050 0.091644
128394051 -0.000000
128394053 1.355683
128394054 -0.000000
128394058 0.162541
128394061 -0.000000
128394064 0.160534
128394066 0.234513
128394070 0.080676
128394071 0.085767
128394074 0.653438
128394075 0.429789
128394077 -0.000000
128394078 0.130438
128394080 0.037517
128394082 1.041544
128394083 -0.000000
128394087 0.513914
128394089 1.266150
128394090 0.134318
128394091 0.036627
128394092 0.246303
128394093 0.159889
128394094 0.766142
128394096 0.228484
128394097 0.732845
128394100 0.229827
128394104 0.573787
128394106 1.682835
128394108 2.065384
128394109 0.779965
128394111 0.193470
128394115 1.378416
128394116 0.195813
128394120 -0.000000
128394121 0.334874
128394122 0.840865
128394123 0.890361
128394124 0.331988
128394127 -0.000000
128394128 -0.000000
128394129 0.266890
128394131 0.284239
128394134 0.509501
128394137 0.050983
128394138 0.255122
128394139 -0.000000
128394140 0.262787
128394141 0.057902
128394142 -0.000000
128394143 0.534116
128394145 0.929923
128394148 1.820109
128394149 0.250713
128394150 -0.000000
128394151 0.467795
128394152 0.697148
128394153 0.865933
128394154 0.851029
128394156 -0.000000
128394158 0.588424
128394159 0.135014
128394160 0.119899
128394161 0.460191
128394162 0.305689
128394163 0.769576
128394167 0.052850
128394170 -0.000000
128394173 0.202576
128394175 0.736611
128394176 0.913948
128394178 0.171218
128394179 0.292212
128394182 -0.000000
128394184 0.108052
128394186 -0.000000
128394188 0.288742
128394191 -0.000000
128394192 -0.000000
128394195 0.388511
128394196 0.762523
128394197 2.411523
128394198 -0.000000
128394199 0.228118
128394201 0.533658
128394203 0.061994
128394204 0.319754
variableStep chrom=chr14
75743476 0.277508
75743480 0.204814
75743481 0.665347
75743482 0.514159
75743484 0.347309
75743487 0.162344
75743488 0.038063
75743489 3.340811
75743491 -0.000000
75743492 -0.000000
75743493 1.547804
75743495 0.327335
75743496 -0.000000
75743498 0.388441
75743499 0.201249
75743500 0.204908
75743503 0.374980
75743505 0.672299
75743506 0.980517
75743507 3.077410
75743509 0.920420
75743510 0.925415
75743511 0.709803
75743512 2.298608
75743513 0.611138
75743515 0.445922
75743516 0.073751
75743521 0.423118
75743522 2.104635
75743529 0.259542
75743538 0.211818
75743539 4.148644
75743540 1.727849
75743541 0.192698
75743542 2.583260
75743543 0.374975
75743546 0.212127
75743547 0.631566
75743548 3.082205
75743549 0.316234
75743550 0.296256
75743551 -0.000000
75743552 0.342093
75743553 1.971424
75743554 0.822282
75743555 1.291809
75743556 0.166501
75743557 1.633273
75743558 0.528806
75743559 0.129912
75743563 3.310236
75743564 2.112580
75743567 0.436979
75743568 0.398442
75743569 1.187516
75743570 1.801618
75743571 0.262122
75743572 0.465195
75743573 0.041785
75743574 1.588813
75743575 0.848288
75743576 0.189598
75743577 0.560283
75743581 0.214237
75743582 0.277050
75743584 4.655421
75743585 0.068901
75743587 0.486035
75743588 0.867451
75743589 -0.000000
75743590 -0.000000
75743593 1.464056
75743595 0.097820
75743600 9.714388
75743601 0.662889
75743603 0.076719
75743605 0.183758
75743608 0.528862
75743615 6.023529
75743618 1.215132
75743621 -0.000000
75743622 6.320316
75743623 1.135686
75743625 0.384496
75743626 -0.000000
75743627 -0.000000
75743630 1.230022
75743631 0.182360
75743632 0.862338
75743633 0.130772
75743636 1.716053
75743637 -0.000000
75743638 0.462015
75743639 0.341872
75743642 0.214190
75743643 0.235304
75743647 -0.000000
75743650 0.596532
75743651 0.052894
75743652 0.450840
75743653 0.391672
75743654 10.819347
75743659 5.078114
75743660 10.302548
75743661 2.961117
75743662 4.289953
75743665 0.095346
75743668 15.114146
75743669 1.329169
75743672 0.576151
75743674 -0.000000
75743675 0.592164
75743677 1.130234
75743679 0.498866
75743680 -0.000000
75743681 0.068851
75743685 0.392182
75743686 5.848595
75743688 0.376465
75743689 0.375047
75743690 0.083972
75743691 0.840535
75743694 2.374473
75743695 0.382055
75743696 2.274942
75743697 0.446045
75743698 1.955875
75743701 0.070867
75743702 0.476559
75743703 0.350686
75743704 3.634007
75743705 2.451831
75743706 0.138294
75743707 0.665160
75743710 1.468672
75743711 0.997582
75743712 0.706828
75743713 0.692573
75743716 -0.000000
75743718 0.740954
75743719 -0.000000
75743721 1.016145
75743723 1.214813
75743724 1.353892
75743726 1.852254
75743727 0.427047
75743728 -0.000000
75743729 0.606258
75743731 4.404359
75743732 0.228775
75743733 1.242759
75743734 5.608229
75743737 0.403932
75743738 0.066417
75743739 0.520309
75743740 0.110821
75743742 0.689035
75743744 0.992263
75743751 -0.000000
75743753 0.347235
75743754 1.219630
75743755 0.801780
75743761 -0.000000
75743762 0.205233
75743764 -0.000000
75743767 0.281783
75743768 0.108634
75743770 -0.000000
75743772 0.165814
75743773 2.596308
75743774 0.528095
75743775 0.980251
75743777 0.715251
75743778 2.220033
75743780 0.081742
75743781 -0.000000
75743783 -0.000000
75743786 0.621665
75743787 0.958034
75743790 2.894847
75743794 0.080709
75743796 -0.000000
75743797 0.311095
75743800 2.659485
75743803 0.164985
75743804 -0.000000
75743805 0.307015
75743806 0.561770
75743809 0.251688
75743811 0.251721
75743815 0.419547
75743817 -0.000000
75743819 0.459563
75743820 0.996203
75743822 0.091748
75743824 0.906962
75743825 0.748622
75743826 0.694929
75743827 0.332323
75743828 0.267842
75743829 -0.000000
75743831 0.251742
75743835 0.205238
75743837 0.106895
75743838 0.231371
75743840 0.087710
75743841 0.038962
75743842 0.531421
75743843 0.561046
75743844 0.419310
75743845 0.113256
75743847 -0.000000
75743849 0.090949
75743850 0.182941
75743851 1.249304
75743852 0.626009
75743853 1.236358
75743854 4.245135
75743855 0.311764
75743856 0.077883
75743857 0.735853
75743858 0.291466
75743861 0.555949
75743863 0.815119
75743864 1.313673
75743865 0.133056
75743868 0.586020
75743870 0.221325
75743871 0.057702
75743873 0.206475
75743875 0.143283
75743878 0.539528
75743884 -0.000000
75743885 0.561858
75743887 1.518496
75743889 1.163301
75743895 0.546627
75743899 2.565351
75743902 0.686962
75743903 0.764992
75743905 3.936641
75743906 3.653309
75743907 0.992697
75743908 0.668469
75743911 -0.000000
75743913 0.185675
75743914 0.196129
75743915 0.084041
75743917 0.055685
75743920 0.584550
75743924 0.781207
75743929 5.462563
75743932 0.384593
75743936 8.403283
75743937 3.797783
75743940 0.269695
75743942 0.081802
75743945 0.647300
75743946 11.296573
75743947 4.191576
75743948 0.464508
75743949 0.115055
75743950 0.145335
75743953 7.057975
75743956 4.385550
75743959 1.847959
75743960 0.482656
75743964 0.441050
75743967 0.450733
75743968 0.433168
75743969 0.101658
75743971 0.251027
75743972 0.136338
75743973 0.155162
75743974 0.859945
75743975 0.479247
75743977 0.379796
75743979 0.180492
75743980 0.184481
75743981 0.625532
75743982 0.209236
75743984 0.236744
75743985 -0.000000
75743990 0.060072
75743993 0.665974
75743995 -0.000000
75743997 0.091837
75743998 0.260706
75743999 0.069437
75744000 1.512488
75744003 0.236460
75744004 0.383065
75744006 0.837565
75744007 0.163926
75744011 0.204421
75744013 0.373078
75744014 0.361332
75744016 0.786189
75744018 -0.000000
75744019 0.395379
75744020 0.905034
75744021 0.394069
75744022 0.520193
75744029 0.238852
75744030 0.618236
75744031 0.173368
75744033 0.035319
75744034 1.837985
75744036 0.254331
75744039 1.804280
75744040 -0.000000
75744043 0.065301
75744044 0.046632
75744047 -0.000000
75744049 0.261491
75744051 0.595717
75744052 0.974176
75744053 0.246843
75744056 0.121468
75744057 0.419863
75744058 0.339781
75744061 -0.000000
75744062 0.042655
75744063 0.378775
75744066 -0.000000
75744067 -0.000000
75744068 0.125788
75744069 0.847590
75744070 0.234599
75744071 0.231038
75744072 0.594503
75744073 0.157915
75744075 0.445595
75744076 0.140585
75744080 -0.000000
75744081 0.209725
75744084 0.154182
75744088 0.073684
75744089 0.244944
75744091 0.163522
75744092 -0.000000
75744093 0.260721
75744095 0.091796
75744097 0.128006
75744098 0.691319
75744099 0.510159
75744100 0.050550
75744102 0.350790
75744103 -0.000000
75744105 -0.000000
75744106 0.392322
75744108 0.033071
75744109 1.648227
75744110 0.357719
75744111 0.956493
75744112 0.534779
75744115 0.975346
75744116 0.273694
75744117 0.157119
75744118 0.142119
75744119 5.881082
75744120 0.108542
75744121 0.298882
75744122 1.051831
75744123 1.398688
75744124 4.878854
75744125 0.427821
75744126 0.079412
75744128 0.430534
75744130 0.345066
75744131 0.107205
75744132 0.422350
75744134 0.378501
75744140 -0.000000
75744141 0.597970
75744142 0.188804
75744143 0.317350
75744151 0.354104
75744152 0.727669
75744153 4.555069
75744154 0.635429
75744159 0.389720
75744160 0.042342
75744161 0.154341
75744163 0.448769
75744164 1.562373
75744165 0.045207
75744166 0.425547
75744169 -0.000000
75744171 0.179095
75744173 -0.000000
75744179 1.149355
75744181 -0.000000
75744182 0.054049
75744183 -0.000000
75744185 0.353803
75744187 0.905374
75744188 0.222678
75744190 0.332390
75744191 0.050788
75744192 0.048820
75744194 0.727961
75744197 0.388733
75744202 1.242504
75744204 0.255753
75744205 0.347502
75744206 0.798018
75744208 0.974198
75744210 -0.000000
75744213 0.248759
75744214 0.529144
75744215 0.938706
75744221 0.190177
75744224 0.135141
75744225 0.103737
75744226 -0.000000
75744229 0.271929
75744230 0.987546
75744231 0.434188
75744232 -0.000000
75744233 0.194483
75744235 4.328441
75744237 0.086671
75744238 1.051921
75744239 0.307721
75744240 0.673268
75744241 1.454750
75744246 0.232281
75744252 0.188934
75744253 -0.000000
75744254 0.308915
75744256 -0.000000
75744257 0.134676
75744258 0.109597
75744262 0.053656
75744263 0.038360
75744264 8.525396
75744267 0.186026
75744268 0.678989
75744269 0.446280
75744270 0.174521
75744271 0.144636
75744272 0.035950
75744274 9.719728
75744275 9.997004
75744276 1.218008
75744278 0.476025
75744279 1.232103
75744280 1.411014
75744285 0.883559
75744286 0.219744
75744287 0.134947
75744289 0.049400
75744290 0.219255
75744291 0.068788
75744296 0.198354
75744297 0.700403
75744298 0.158420
75744300 -0.000000
75744303 -0.000000
75744304 0.253865
75744305 -0.000000
75744306 -0.000000
75744308 0.354525
75744309 1.317200
75744310 2.234993
75744312 0.080864
75744313 0.450920
75744314 0.791904
75744316 0.449866
75744319 -0.000000
75744321 0.139008
75744323 0.031217
75744324 0.099261
75744325 0.239948
75744329 5.024184
75744330 0.649070
75744331 0.924391
75744334 0.144047
75744335 -0.000000
75744337 1.141958
75744338 0.398010
75744343 0.053151
75744345 0.420112
75744347 0.251163
75744348 0.138067
75744352 0.096450
75744355 0.673954
75744356 0.729019
75744357 0.748244
75744358 6.291235
75744359 0.184940
75744360 1.417204
75744362 0.866692
75744364 0.143762
75744365 1.852913
75744366 0.978885
75744367 0.388783
75744370 1.572087
75744371 1.449473
75744372 0.454598
75744373 1.101578
75744374 1.236035
75744377 0.385175
75744378 0.124760
75744379 0.433054
75744380 0.030981
75744381 2.304560
75744383 2.803688
75744384 1.079826
75744386 1.214160
75744387 0.317555
75744392 2.792443
75744394 -0.000000
75744395 0.164240
75744396 2.305374
75744397 3.177485
75744398 3.223004
75744400 0.330461
75744403 1.194498
75744404 0.434374
75744407 0.173463
75744411 0.147867
75744412 -0.000000
75744414 -0.000000
75744415 0.253079
75744416 -0.000000
75744417 -0.000000
75744421 5.892609
75744422 0.916598
75744427 0.119420
75744429 0.296083
75744430 4.592771
75744431 0.881136
75744432 0.148051
75744433 0.205511
75744435 0.398122
75744438 0.548746
75744439 0.211936
75744440 0.457124
75744442 0.197617
75744444 0.470409
75744445 2.296646
75744447 0.536604
75744449 0.500471
75744451 1.659404
75744452 0.747185
75744453 0.045153
75744454 0.457783
75744456 0.247431
75744461 0.272426
75744462 0.260482
75744464 1.588735
75744465 3.317560
75744467 1.027162
75744468 0.759077
75744470 0.055278
75744471 1.124671
75744472 1.044652
75744473 0.619090
75744474 0.136747
75744478 0.210302
75744479 0.531540
75744480 4.040862
75744481 13.429079
75744482 1.105318
75744488 -0.000000
75744489 0.326377
75744490 0.192005
75744493 0.225556
75744494 1.110881
75744495 11.300547
75744498 0.425071
75744501 0.573956
75744502 0.858168
75744503 -0.000000
75744505 3.941392
75744506 7.472012
75744508 0.060398
75744510 0.088187
75744512 0.493316
75744515 0.053138
75744516 0.737542
75744517 0.254778
75744520 0.420370
75744521 0.086685
75744527 8.380440
75744529 0.254991
75744534 0.338709
75744535 0.530846
75744536 1.611222
75744541 0.304120
75744542 0.824052
75744543 0.362837
75744544 0.407350
75744545 1.508594
75744548 0.143154
75744549 0.186421
75744550 -0.000000
75744551 -0.000000
75744553 0.061865
75744554 0.217891
75744555 0.769714
75744557 -0.000000
75744558 0.623895
75744560 0.709785
75744562 -0.000000
75744563 0.646598
75744565 0.254721
75744566 0.352493
75744567 1.750629
75744569 0.339102
75744571 0.083802
75744572 0.347104
75744575 0.360314
75744576 0.497810
75744580 0.715187
75744581 0.165277
75744582 0.409571
75744583 0.158435
75744584 0.400113
75744585 4.459368
75744586 0.114620
75744588 0.886722
75744589 1.459230
75744593 0.791771
75744594 0.043010
75744595 5.567699
75744596 0.032768
75744604 0.130903
75744605 0.296188
75744607 1.456476
75744608 3.708678
75744609 2.916925
75744615 0.175171
75744619 0.323764
75744620 6.187115
75744623 1.028860
75744624 0.119131
75744627 0.148469
75744629 -0.000000
75744633 -0.000000
75744634 0.384099
75744635 0.054163
75744637 0.416722
75744638 0.115557
75744639 0.367059
75744640 0.542952
75744642 1.050273
75744643 2.362881
75744645 -0.000000
75744648 0.214352
75744650 0.141288
75744651 1.360293
75744652 3.272581
75744653 2.516531
75744654 0.119468
75744655 2.036032
75744657 0.643012
75744661 0.067888
75744662 0.900495
75744663 1.309344
75744664 0.959282
75744672 0.220789
75744674 0.095914
75744676 0.832330
75744677 -0.000000
75744678 0.873432
75744679 2.856984
75744680 1.695942
75744681 1.623449
75744682 3.545212
75744685 1.028232
75744686 0.647888
75744689 0.451070
75744690 2.088442
75744693 0.154214
75744694 0.749105
75744700 0.275507
75744703 0.672478
75744704 0.218016
75744705 2.021246
75744706 3.366356
75744707 1.803719
75744708 0.271069
75744709 0.974493
75744711 0.222489
75744712 0.143400
75744713 0.492158
75744714 1.435075
75744715 0.082644
75744716 5.708512
75744719 0.187123
75744720 0.785777
75744723 0.538849
75744724 0.079843
75744727 2.337930
75744728 0.979207
75744729 1.050000
75744733 0.281352
75744734 2.402866
75744736 0.233931
75744740 3.090776
75744744 2.521959
75744745 1.910996
75744746 0.179762
75744749 -0.000000
75744750 1.180366
75744752 0.065286
75744755 0.472731
75744760 0.098286
75744761 0.949092
75744762 0.242485
75744763 1.470385
75744764 0.730971
75744765 0.837342
75744768 1.209512
75744769 -0.000000
75744770 0.702363
75744772 0.102436
75744773 0.463526
75744775 0.178766
75744776 0.093344
75744777 0.068874
75744778 2.357346
75744779 1.462943
75744782 0.733876
75744783 0.070901
75744784 0.283413
75744785 1.508685
75744786 0.415988
75744789 0.580095
75744790 0.296292
75744791 0.886049
75744792 0.453569
75744794 2.524305
75744795 2.263436
75744800 -0.000000
75744801 0.466187
75744802 0.083917
75744803 3.804604
75744806 0.170732
75744810 0.318309
75744812 -0.000000
75744816 1.009518
75744819 0.168936
75744820 0.700833
75744822 -0.000000
75744823 0.451701
75744825 0.089283
75744826 0.335989
75744828 0.523329
75744829 -0.000000
75744830 0.281642
75744831 0.444221
75744833 0.182758
75744835 0.483344
75744836 0.465122
75744837 0.869635
75744838 0.480019
75744840 0.910583
75744842 0.037025
75744843 0.766034
75744844 0.202976
75744845 -0.000000
75744846 -0.000000
75744849 0.634248
75744850 3.273804
75744851 0.148721
75744852 0.216851
75744854 0.823149
75744855 0.553965
75744858 0.056561
75744859 1.446084
75744860 0.083268
75744861 0.724009
75744866 0.206214
75744867 2.793677
75744868 2.998371
75744873 0.067927
75744875 0.332124
75744876 1.816396
75744878 1.615393
75744880 -0.000000
75744881 1.108048
75744882 0.251248
75744884 0.070734
75744886 0.065664
75744887 0.256530
75744888 1.695274
75744890 1.501104
75744892 0.094868
75744893 0.291484
75744894 0.547981
75744895 0.278374
75744898 0.345108
75744899 -0.000000
75744900 0.485616
75744901 0.214941
75744904 -0.000000
75744905 0.091405
75744906 0.364034
75744907 0.072356
75744913 8.127298
75744914 1.002597
75744915 0.909703
75744916 0.179637
75744917 5.442285
75744918 0.218837
75744920 -0.000000
75744921 0.232246
75744922 0.510736
75744923 0.516426
75744925 0.178672
75744927 0.038948
75744928 0.055148
75744929 0.487190
75744931 0.604627
75744932 2.642864
75744934 8.024176
75744935 0.093171
75744937 -0.000000
75744938 1.003107
75744939 0.112474
75744940 1.322913
75744942 -0.000000
75744943 0.125481
75744944 0.835354
75744946 0.128644
75744947 0.100753
75744948 0.133264
75744953 0.443495
75744954 0.425720
75744956 0.325072
75744960 0.170491
75744963 0.200156
75744964 1.279633
75744965 0.764406
75744966 0.126917
75744967 0.316549
75744968 1.834583
75744969 0.593970
75744972 0.924904
75744973 -0.000000
75744974 0.194994
75744975 -0.000000
75744977 0.625223
75744978 0.259123
75744980 1.256765
75744981 0.063791
75744982 -0.000000
75744984 0.259923
75744985 0.292680
75744986 0.179002
75744988 0.497494
75744991 -0.000000
75744992 1.308693
75744993 0.228881
75744994 0.425426
75744996 0.488118
75744998 3.069669
75744999 2.095101
75745000 0.211071
75745001 -0.000000
75745007 7.620151
75745008 0.059864
75745009 1.014894
75745010 0.179524
75745013 13.472859
75745014 5.678403
75745015 9.875401
75745016 3.989056
75745017 2.166380
75745018 0.519369
75745022 0.438859
75745023 1.820144
75745024 0.203050
75745025 0.467360
75745026 0.549331
75745029 0.077095
75745030 1.142979
75745031 0.496767
75745034 0.152302
75745035 -0.000000
75745036 0.179510
75745037 -0.000000
75745038 0.084538
75745039 1.211496
75745040 0.128352
75745042 0.613546
75745044 0.211054
75745045 0.061936
75745046 1.173010
75745048 0.719048
75745049 0.531557
75745050 0.402652
75745051 4.460458
75745054 16.308466
75745055 1.410817
75745056 0.284654
75745057 0.452435
75745059 0.504723
75745060 0.073365
75745065 1.545554
75745067 1.062444
75745068 7.480771
75745070 -0.000000
75745072 0.648816
75745073 0.746497
75745078 0.519134
75745079 2.854697
75745083 0.721190
75745084 0.978269
75745085 0.118602
75745086 0.597493
75745087 0.507762
75745088 0.708415
75745089 1.419258
75745090 1.493741
75745093 4.342585
75745094 0.282972
75745095 0.722491
75745100 0.105775
75745103 0.492145
75745104 -0.000000
75745105 0.112342
75745106 -0.000000
75745109 -0.000000
75745110 1.346701
75745111 0.249050
75745112 0.410017
75745113 2.458752
75745114 0.933660
75745115 0.569089
75745116 0.089831
75745117 0.210479
75745118 0.081853
75745119 0.073364
75745120 1.131122
75745122 0.310426
75745124 0.162236
75745128 0.269419
75745130 0.728738
75745131 0.488096
75745132 -0.000000
75745133 0.163920
75745136 -0.000000
75745137 0.220098
75745138 5.818976
75745139 0.314479
75745140 0.456146
75745141 0.259943
75745142 0.397233
75745143 2.533167
75745148 -0.000000
75745153 0.438796
75745154 1.566527
75745155 1.143171
75745156 0.644131
75745158 0.057685
75745162 -0.000000
75745164 1.342238
75745166 0.401149
75745170 -0.000000
75745172 0.215720
75745173 0.310425
75745177 1.040554
75745178 0.269418
75745181 0.354506
75745183 2.050663
75745184 0.125198
75745185 1.044783
75745186 1.224880
75745189 0.242453
75745191 8.709627
75745193 0.651314
75745194 1.297806
75745195 0.570409
75745196 0.380120
75745197 0.278172
75745198 0.255010
75745199 0.385269
75745200 0.138421
75745201 0.822167
75745202 0.385340
75745203 0.226383
75745204 1.040544
75745210 0.128352
75745211 0.128352
75745212 1.256584
75745216 0.067492
75745217 1.700931
75745222 14.669834
75745224 33.483074
75745225 -0.000000
75745226 0.502828
75745230 -0.000000
75745231 -0.000000
75745236 0.928399
75745238 -0.000000
75745241 0.433000
75745242 0.324769
75745244 0.484422
75745245 1.001950
75745246 0.394251
75745247 0.086001
75745251 -0.000000
75745253 0.108755
75745254 0.918303
75745255 1.686373
75745256 0.343940
75745257 1.348858
75745258 1.168219
75745259 2.887765
75745260 0.337437
75745264 0.876785
75745266 0.183594
75745267 -0.000000
75745268 0.323218
75745270 2.523096
75745271 0.060066
75745272 0.119511
75745273 0.639132
75745274 0.847851
75745275 0.493252
75745276 0.441212
75745278 -0.000000
75745281 1.277345
75745282 0.241940
75745283 0.795577
75745284 -0.000000
75745286 -0.000000
75745287 5.089297
75745288 0.322942
75745290 0.438157
75745291 1.959993
75745292 0.075820
75745293 0.197465
75745294 3.296450
75745297 1.569292
75745298 1.642277
75745299 0.650644
75745301 0.382042
75745302 -0.000000
75745303 0.199040
75745304 0.853499
75745305 -0.000000
75745307 -0.000000
75745308 0.095023
75745312 1.788930
75745313 0.112592
75745314 0.641241
75745316 0.601342
75745317 2.324331
75745318 0.387092
75745319 0.133102
75745321 2.116882
75745322 0.990074
75745323 0.394498
75745326 0.722983
75745327 5.311496
75745328 3.177402
75745329 2.992635
75745331 0.183876
75745335 0.447638
75745336 2.154696
75745337 4.100327
75745341 0.200291
75745342 1.340430
75745346 1.623736
75745347 1.113502
75745348 -0.000000
75745350 10.295933
75745352 0.855119
75745353 0.217437
75745354 0.593875
75745362 1.010056
75745364 3.351186
75745365 0.081278
75745366 0.154106
75745369 3.192128
75745370 0.045355
75745371 1.322987
75745372 -0.000000
75745375 0.526823
75745376 0.523978
75745377 0.757827
75745378 0.525578
75745379 0.599161
75745381 0.541167
75745385 0.040130
75745386 1.634057
75745390 0.079105
75745392 1.673760
75745393 0.616398
75745394 0.347720
75745395 0.087744
75745400 0.095003
75745402 0.223423
75745404 0.510017
75745405 1.418364
75745408 0.081026
75745410 0.154103
75745414 -0.000000
75745415 0.097673
75745416 5.937010
75745417 0.512020
75745421 1.239583
75745422 0.478930
75745424 1.002909
75745425 0.181686
75745427 0.314030
75745428 0.684004
75745435 -0.000000
75745438 0.215062
75745439 1.338027
75745440 0.990002
75745441 2.944760
75745442 2.553017
75745443 3.452697
75745445 1.519616
75745449 0.252972
75745452 0.742817
75745456 0.358696
75745458 6.201641
75745460 0.421370
75745461 0.064158
75745463 0.170070
75745464 0.699893
75745468 0.087809
75745472 2.725959
75745473 0.310331
75745478 0.380644
75745479 4.660967
75745482 3.048237
75745483 1.915493
75745487 4.483243
75745488 0.254846
75745489 0.265057
75745493 -0.000000
75745494 0.775081
75745497 2.229988
75745501 30.127750
75745502 28.756929
75745503 15.743060
75745504 5.608202
75745507 0.224671
75745510 0.337774
75745512 1.040542
75745516 -0.000000
75745520 0.268683
75745521 -0.000000
75745522 0.938716
75745527 0.616215
75745528 0.769240
75745529 1.302885
75745531 2.859316
75745533 1.424645
75745538 1.386725
75745539 1.596974
75745543 1.104144
75745546 0.033257
75745547 0.049217
75745551 -0.000000
75745552 0.263097
75745554 0.056954
75745555 1.366463
75745556 1.018778
75745557 9.899322
75745558 1.559781
75745560 0.076887
75745562 6.332436
75745563 -0.000000
75745564 0.313364
75745566 0.256048
75745568 1.472825
75745569 0.399105
75745571 0.819230
75745573 0.200836
75745576 0.662561
75745578 0.813046
75745582 0.263912
75745587 0.470736
75745590 0.293495
75745591 7.005969
75745594 0.139927
75745595 -0.000000
75745598 1.217907
75745601 1.921763
75745603 0.065878
75745608 0.546182
75745609 0.126520
75745610 0.098835
75745611 1.106640
75745614 0.325783
75745615 0.409616
75745617 -0.000000
75745619 -0.000000
75745620 -0.000000
75745621 0.414986
75745624 -0.000000
75745625 7.217870
75745626 0.081834
75745630 1.642135
75745634 0.199530
75745635 0.365086
75745638 -0.000000
75745639 1.880754
75745642 0.483165
75745643 1.024755
75745644 0.317318
75745645 0.047843
75745648 -0.000000
75745649 0.847307
75745650 0.910540
75745651 0.779577
75745652 0.166036
75745654 1.425818
75745656 0.755436
75745657 0.934448
75745658 0.570059
75745659 0.085528
75745660 0.101573
75745663 0.224407
75745664 0.544497
75745666 -0.000000
75745668 0.049232
75745669 1.516910
75745670 3.973037
75745673 0.679029
75745674 0.042619
75745676 0.666817
75745678 0.611586
75745681 0.828339
75745685 0.296887
75745688 0.028638
75745692 0.626974
75745693 0.292088
75745694 0.199132
75745695 0.309846
75745697 0.667481
75745698 0.113170
75745700 1.904012
75745701 3.052190
75745702 1.360137
75745704 2.537443
75745709 0.359765
75745710 0.656251
75745712 0.587440
75745716 0.822483
75745717 0.680648
75745718 0.425855
75745722 0.376890
75745725 1.473539
75745726 0.096575
75745727 -0.000000
75745728 0.033488
75745729 0.520248
75745730 0.396167
75745733 0.569181
75745737 0.132763
75745740 0.440293
75745746 -0.000000
75745747 -0.000000
75745748 0.922064
75745749 1.097324
75745751 0.063583
75745753 -0.000000
75745755 0.735709
75745756 0.190959
75745757 0.126779
75745758 1.118185
75745761 0.286756
75745763 -0.000000
75745764 0.054712
75745765 0.232350
75745766 0.062185
75745767 0.344003
75745768 0.181642
75745769 5.473303
75745772 0.966709
75745775 0.370683
75745778 0.118050
75745779 1.253112
75745782 2.125269
75745783 0.228385
75745787 0.089905
75745788 1.094207
75745790 0.076995
75745791 5.644366
75745792 0.137842
75745793 0.235902
75745794 4.439842
75745795 0.029567
75745796 0.990080
75745797 0.157832
75745798 -0.000000
75745800 -0.000000
75745805 0.115841
75745806 0.078184
75745808 0.529316
75745809 0.051411
75745812 1.584937
75745813 0.222393
75745816 0.827475
75745818 0.913617
75745825 -0.000000
75745826 0.199813
75745829 5.955377
75745830 0.352357
75745831 -0.000000
75745833 -0.000000
75745835 0.108099
75745837 -0.000000
75745838 1.997613
75745839 -0.000000
75745840 -0.000000
75745841 0.479061
75745844 0.984288
75745847 0.087502
75745851 0.287049
75745852 0.353122
75745853 0.069316
75745855 0.083377
75745857 0.680646
75745858 0.294884
75745859 0.244842
75745860 1.061325
75745862 0.069324
75745863 1.953566
75745865 0.345482
75745866 0.348169
75745867 0.205257
75745869 0.108872
75745873 0.355481
75745874 -0.000000
75745875 0.048362
75745876 0.664870
75745877 0.771719
75745878 0.365418
75745879 0.609099
75745880 0.603587
75745881 1.123079
75745882 0.495331
75745886 0.083357
75745888 0.423650
75745889 -0.000000
75745892 0.139186
75745893 0.106449
75745894 0.111004
75745898 -0.000000
75745899 1.371961
75745900 0.069890
75745902 0.224462
75745905 0.452421
75745906 0.386406
75745909 0.424932
75745910 0.157725
75745913 1.640297
75745914 -0.000000
75745915 0.246493
75745916 0.071847
75745917 0.067319
75745919 0.054129
75745920 0.299427
75745921 -0.000000
75745922 0.346740
75745923 1.455671
75745924 6.872985
75745929 0.593967
75745930 -0.000000
75745932 0.047676
75745933 0.967420
75745934 0.099372
75745935 0.400855
75745936 0.523241
75745937 0.614784
75745938 -0.000000
75745939 0.063574
75745941 0.274294
75745944 0.608427
75745948 0.207330
75745950 -0.000000
75745952 0.132739
75745953 0.035226
75745954 1.117494
75745957 0.361452
75745961 0.195819
75745963 0.327759
75745965 0.207547
75745966 0.161195
75745968 -0.000000
75745969 0.921138
75745970 2.681091
75745971 0.473698
75745973 0.857324
75745974 0.285509
75745976 0.303842
75745977 0.428786
75745978 -0.000000
75745980 0.773421
75745981 4.454697
75745984 -0.000000
75745985 0.451454
75745986 0.963425
75745988 0.856509
75745989 -0.000000
75746001 0.594285
75746002 3.991795
75746005 -0.000000
75746009 0.449488
75746012 2.501929
75746013 0.230493
75746014 0.159004
75746015 2.378268
75746017 2.673948
75746019 0.251465
75746021 1.034446
75746022 1.414013
75746023 0.151520
75746024 1.137427
75746025 0.091882
75746026 0.318684
75746027 1.165200
75746028 3.262259
75746029 0.443999
75746031 0.500389
75746032 -0.000000
75746033 -0.000000
75746034 -0.000000
75746035 1.202795
75746038 0.325654
75746039 0.064120
75746041 0.666781
75746042 0.551065
75746045 1.197572
75746046 0.175291
75746047 0.164941
75746049 0.139081
75746050 -0.000000
75746053 0.089784
75746055 0.619201
75746056 0.566210
75746057 0.154262
75746058 0.588712
75746060 0.252426
75746062 0.072345
75746063 0.072417
75746068 1.620676
75746069 0.176256
75746070 0.046923
75746072 0.251578
75746073 0.293275
75746074 -0.000000
75746077 -0.000000
75746078 0.050285
75746080 0.091269
75746081 0.838482
75746082 0.824173
75746083 0.386576
75746085 -0.000000
75746089 6.092079
75746091 0.227930
75746093 -0.000000
75746095 0.065085
75746096 1.248975
75746097 0.135803
75746100 0.693343
75746101 0.518830
75746107 0.803239
75746108 0.247088
75746109 0.352231
75746111 1.051308
75746112 0.801096
75746117 3.340261
75746118 0.197571
75746120 0.838954
75746121 0.075541
75746124 0.040249
75746126 0.525348
75746128 0.634075
75746130 0.322621
75746131 0.439909
75746132 0.081507
75746134 0.081530
75746135 0.054986
75746137 0.623622
75746139 0.040683
75746140 5.285184
75746141 0.837800
75746142 -0.000000
75746143 0.094728
75746144 0.200614
75746146 0.472072
75746147 -0.000000
75746148 -0.000000
75746149 0.309022
75746150 0.247405
75746151 0.884023
75746154 -0.000000
75746157 0.375505
75746158 1.097228
75746159 3.365765
75746160 2.422842
75746161 0.058378
75746164 0.260050
75746167 0.319333
75746169 0.121518
75746170 0.645408
75746171 0.520392
75746172 0.806413
75746173 0.208857
75746174 0.881886
75746175 0.171642
75746176 0.693883
75746177 0.269554
75746178 0.538404
75746179 0.206333
75746180 0.210078
75746182 0.599240
75746185 0.171659
75746187 0.151716
75746188 0.186485
75746190 0.380426
75746191 0.243913
75746192 0.139426
75746197 0.537562
75746198 0.252648
75746199 0.597015
75746200 0.943422
75746201 0.134295
75746202 0.419371
75746203 1.136553
75746204 1.640341
75746205 2.715210
75746208 0.264666
75746209 0.241984
75746210 0.383117
75746211 -0.000000
75746212 0.581388
75746213 0.052343
75746214 0.861663
75746215 1.447800
75746216 0.283915
75746217 0.429974
75746218 -0.000000
75746223 0.252093
75746226 0.495903
75746227 0.156603
75746230 0.210265
75746231 1.394229
75746238 0.699852
75746239 0.179035
75746240 0.200078
75746243 0.271287
75746245 1.703629
75746246 6.494112
75746247 0.680195
75746250 6.022295
75746252 1.190797
75746255 1.873402
75746256 0.415822
75746257 0.467262
75746258 0.247223
75746259 0.146849
75746262 0.996948
75746263 0.188841
75746265 1.410812
75746266 1.127813
75746269 4.674501
75746270 0.083019
75746271 0.593886
75746273 0.392518
75746274 0.392757
75746275 -0.000000
75746276 0.592187
75746278 0.057524
75746279 0.036162
75746280 0.618379
75746282 0.230787
75746283 0.322961
75746284 0.240099
75746287 0.114911
75746291 0.380245
75746292 0.597634
75746297 -0.000000
75746299 0.329051
75746304 0.074358
75746305 0.080641
75746309 0.398245
75746311 0.074334
75746312 0.089035
75746313 0.473514
75746314 -0.000000
75746318 3.115363
75746319 10.671454
75746323 0.728999
75746326 0.734694
75746327 0.842186
75746329 0.434577
75746330 0.119516
75746331 0.446834
75746332 0.241913
75746333 0.042050
75746334 2.503765
75746335 4.359997
75746336 0.730151
75746338 0.065537
75746339 0.992825
75746342 0.341619
75746343 0.053886
75746346 1.281526
75746350 -0.000000
75746352 0.599272
75746353 1.150478
75746354 0.414052
75746355 1.376874
75746356 1.472117
75746357 1.633433
75746360 0.112415
75746363 0.347658
75746364 0.124020
75746365 0.210865
75746366 0.146636
75746371 0.133422
75746374 0.084237
75746377 0.398993
75746378 0.398835
75746379 0.157907
75746382 2.116396
75746383 0.072002
75746384 1.613379
75746385 0.053413
75746386 0.508961
75746387 0.317377
75746388 -0.000000
75746391 1.540878
75746392 0.151789
75746396 0.548537
75746401 0.146472
75746405 0.171590
75746406 0.583105
75746407 3.892550
75746411 0.075107
75746412 0.170640
75746414 -0.000000
75746415 -0.000000
75746416 0.045910
75746417 2.146759
75746418 0.060082
75746419 1.267124
75746420 2.019146
75746421 4.838667
75746422 0.605808
75746423 0.214256
75746424 0.432444
75746425 0.486303
75746426 1.855582
75746427 0.203780
75746428 0.093091
75746429 0.347241
75746430 1.512474
75746432 0.075093
75746433 0.226264
75746434 4.689653
75746435 9.802176
75746436 1.490379
75746439 0.137001
75746440 1.415285
75746442 0.335265
75746443 0.061551
75746444 0.267226
75746447 0.044499
75746448 -0.000000
75746449 0.388515
75746450 -0.000000
75746451 -0.000000
75746455 2.935503
75746456 3.975538
75746458 9.255845
75746459 1.181863
75746460 0.633669
75746463 0.991118
75746464 10.185973
75746465 11.158781
75746469 0.473687
75746470 0.262407
75746474 0.431362
variableStep chrom=chr17
40539587 0.320414
40539589 0.068940
40539592 0.876499
40539593 0.796108
40539595 0.541928
40539597 0.314406
40539600 0.911083
40539601 0.316067
40539602 -0.000000
40539603 0.644798
40539605 0.249397
40539606 0.576600
40539607 1.989651
40539610 0.488271
40539611 0.441749
40539612 0.074590
40539615 0.249401
40539616 0.249625
40539617 0.233430
40539618 1.090055
40539619 0.078660
40539620 0.351088
40539621 0.275914
40539622 0.445365
40539623 -0.000000
40539624 0.283800
40539625 0.201425
40539626 0.106432
40539627 0.388517
40539628 0.075669
40539629 0.486945
40539630 -0.000000
40539631 0.390914
40539635 0.412807
40539636 2.394760
40539637 0.066368
40539640 0.249759
40539641 0.509297
40539642 0.279049
40539643 0.068757
40539648 0.663849
40539649 -0.000000
40539650 0.495223
40539651 0.062429
40539652 0.533135
40539653 1.338173
40539654 1.889289
40539659 0.300246
40539661 0.294553
40539662 0.078814
40539664 0.232110
40539666 0.388091
40539667 2.061246
40539669 -0.000000
40539670 0.114665
40539671 -0.000000
40539672 -0.000000
40539673 0.232115
40539674 0.242895
40539675 2.893847
40539676 2.359239
40539681 -0.000000
40539682 0.055644
40539683 1.320542
40539684 0.095258
40539685 0.250459
40539686 0.372683
40539688 0.116479
40539689 2.919419
40539691 -0.000000
40539692 0.373994
40539693 4.107559
40539694 0.832847
40539695 0.580655
40539696 1.298271
40539697 0.285912
40539701 0.441436
40539703 0.083337
40539705 0.278444
40539706 0.519122
40539709 0.248204
40539711 0.630969
40539713 0.063709
40539714 0.233393
40539715 0.703514
40539716 1.534045
40539717 0.138724
40539718 1.742097
40539722 0.052516
40539723 1.903249
40539724 0.981903
40539725 0.598655
40539726 0.969054
40539728 -0.000000
40539729 0.440534
40539731 0.128586
40539733 1.188365
40539734 0.075190
40539735 0.189353
40539736 2.775040
40539742 2.862782
40539745 4.287442
40539746 2.658975
40539747 0.595918
40539749 -0.000000
40539750 0.067897
40539753 0.138889
40539754 0.541026
40539758 0.541928
40539760 0.070942
40539762 -0.000000
40539764 0.573608
40539766 0.121005
40539768 0.383949
40539769 0.612476
40539773 7.649421
40539774 1.181813
40539775 0.212893
40539777 0.928996
40539781 2.602219
40539782 0.778897
40539785 0.469150
40539788 -0.000000
40539789 0.203479
40539795 0.133412
40539796 0.129793
40539799 4.437998
40539800 0.278700
40539801 -0.000000
40539802 0.324324
40539805 0.208961
40539806 0.045613
40539807 0.258493
40539808 0.143583
40539810 6.270779
40539811 6.196996
40539812 7.364765
40539813 0.248350
40539814 0.308780
40539815 2.008818
40539820 0.612977
40539822 0.663709
40539825 0.224192
40539826 0.521024
40539827 0.072478
40539828 0.106292
40539829 1.817014
40539831 1.159438
40539832 6.662326
40539833 0.551838
40539834 0.248703
40539835 2.136893
40539836 0.082229
40539839 1.240333
40539840 0.772455
40539841 0.846005
40539842 4.212099
40539845 0.560927
40539846 0.878690
40539847 0.117752
40539850 7.913474
40539851 0.486040
40539854 1.248456
40539855 1.243506
40539856 0.344520
40539857 4.122442
40539858 0.967686
40539859 6.332889
40539860 1.593163
40539863 0.273761
40539865 0.058330
40539866 1.973530
40539868 0.117766
40539871 0.183177
40539872 1.358401
40539873 0.104874
40539874 0.723438
40539876 0.075167
40539879 0.290415
40539881 0.488938
40539883 0.268758
40539885 0.141077
40539886 0.222030
40539889 0.245228
40539890 0.045976
40539891 -0.000000
40539892 0.621034
40539893 0.311142
40539894 2.774105
40539895 2.140183
40539896 0.036885
40539897 0.062839
40539901 0.261383
40539902 7.834370
40539903 6.777509
40539904 0.226506
40539905 -0.000000
40539907 0.145761
40539909 0.460559
40539910 -0.000000
40539911 0.606514
40539912 0.878232
40539913 0.145779
40539916 0.036130
40539917 0.827189
40539922 0.261253
40539924 0.245149
40539927 1.978893
40539929 0.366279
40539930 -0.000000
40539931 0.263553
40539932 0.194139
40539935 1.781159
40539937 0.083099
40539942 0.263938
40539945 0.110081
40539947 0.420104
40539950 0.468955
40539951 -0.000000
40539952 0.163057
40539954 0.340016
40539957 0.445793
40539959 0.351232
40539961 0.557541
40539962 1.067423
40539963 3.353229
40539967 0.136023
40539968 0.447698
40539969 3.006724
40539970 -0.000000
40539972 0.412742
40539973 0.277734
40539974 0.994430
40539976 0.148703
40539977 2.136451
40539978 0.459715
40539980 0.355110
40539981 0.240097
40539982 1.071222
40539983 0.320270
40539984 0.366451
40539987 -0.000000
40539988 0.287734
40539989 0.055817
40539990 7.603537
40539991 3.376701
40539993 0.351401
40539995 0.081776
40539996 0.654905
40539997 1.194515
40539998 0.454621
40539999 0.295901
40540001 0.277727
40540004 1.215594
40540005 2.905174
40540006 0.117068
40540007 0.039888
40540008 0.735285
40540011 0.677319
40540012 0.672413
40540013 -0.000000
40540014 0.049210
40540017 0.193199
40540020 0.220556
40540024 7.648181
40540026 -0.000000
40540028 0.057435
40540029 0.642820
40540035 0.420238
40540036 0.456602
40540037 0.616179
40540038 0.353403
40540041 0.426508
40540042 0.149667
40540043 1.259312
40540047 0.136989
40540051 1.168976
40540052 0.574102
40540053 0.269546
40540054 -0.000000
40540055 0.403953
40540056 0.152979
40540058 0.252910
40540059 0.091799
40540065 0.886623
40540066 0.427064
40540067 0.474852
40540070 1.261135
40540071 5.257309
40540072 0.109727
40540073 0.102561
40540074 0.907831
40540075 0.366465
40540077 0.341828
40540078 8.176104
40540079 0.713298
40540080 0.019431
40540081 5.043736
40540084 0.577884
40540085 14.901359
40540086 6.674114
40540088 1.986477
40540089 2.227089
40540090 0.639830
40540091 0.948844
40540092 0.374106
40540093 0.743230
40540094 0.156265
40540095 1.816743
40540097 0.692456
40540101 0.259852
40540102 0.109011
40540103 0.055647
40540105 1.391741
40540106 1.995229
40540108 0.687132
40540109 0.333909
40540110 0.389911
40540111 0.146084
40540112 9.237916
40540113 0.087080
40540114 0.047475
40540116 3.158483
40540117 0.205030
40540118 0.364157
40540120 -0.000000
40540121 0.248157
40540124 0.115400
40540125 0.881912
40540126 2.430704
40540127 0.726049
40540130 0.903627
40540133 0.523185
40540134 0.232371
40540135 0.207807
40540137 0.740860
40540138 15.812914
40540139 1.824979
40540140 0.237401
40540141 2.326201
40540143 0.129115
40540144 0.925981
40540145 1.191500
40540146 0.194041
40540147 0.414522
40540148 2.030755
40540149 0.853318
40540150 1.402791
40540152 3.193437
40540153 0.657173
40540154 0.102189
40540157 0.521837
40540159 0.310945
40540160 1.532402
40540161 0.045905
40540162 0.490809
40540163 0.664458
40540168 1.749092
40540169 0.439277
40540170 1.655144
40540171 0.181600
40540172 4.304178
40540173 0.204755
40540176 1.521331
40540177 1.156761
40540178 0.160371
40540179 0.675946
40540180 0.522711
40540181 0.903835
40540182 0.347209
40540184 0.444932
40540186 0.061336
40540187 1.840099
40540188 4.320376
40540191 0.206974
40540195 1.387186
40540199 0.416457
40540200 0.196914
40540203 0.421097
40540207 3.126800
40540211 1.159901
40540212 0.319781
40540213 0.435763
40540214 0.348346
40540216 14.246266
40540217 0.461789
40540218 0.967111
40540220 1.175838
40540221 0.656241
40540222 0.620492
40540224 0.604699
40540225 5.002285
40540226 0.056976
40540227 0.177308
40540229 0.064412
40540230 0.533016
40540231 0.050466
40540232 0.168199
40540233 0.231031
40540236 0.523629
40540239 0.124182
40540243 -0.000000
40540244 1.584470
40540245 0.729755
40540247 0.328272
40540248 0.232555
40540249 0.834041
40540250 0.902526
40540252 0.320073
40540253 0.416159
40540255 0.098707
40540256 -0.000000
40540257 0.051892
40540258 0.182847
40540260 0.359573
40540261 0.956619
40540263 0.174324
40540264 0.727695
40540265 0.190695
40540266 -0.000000
40540267 0.544295
40540268 1.033478
40540270 4.481595
40540273 -0.000000
40540275 0.056823
40540276 0.282011
40540277 0.384783
40540280 0.418630
40540281 3.043627
40540282 0.288446
40540287 0.900685
40540288 -0.000000
40540289 0.404260
40540290 -0.000000
40540291 0.431626
40540292 2.859703
40540293 0.588455
40540296 -0.000000
40540297 0.101684
40540300 0.220813
40540301 3.243328
40540302 0.249756
40540303 -0.000000
40540304 0.631746
40540305 0.391595
40540307 0.939814
40540310 1.846020
40540311 0.336129
40540312 0.617691
40540313 0.614008
40540315 0.245045
40540317 0.416468
40540318 0.101728
40540319 1.072302
40540320 0.222655
40540321 0.656512
40540323 0.099654
40540325 0.643028
40540326 0.818671
40540327 1.078421
40540329 -0.000000
40540340 0.250842
40540342 0.765834
40540343 -0.000000
40540344 0.993929
40540345 0.215758
40540348 0.144111
40540349 0.082190
40540352 0.373547
40540355 1.143717
40540356 0.852889
40540357 0.447092
40540359 0.404716
40540360 1.535868
40540361 0.367097
40540362 0.514662
40540363 0.255405
40540364 2.054791
40540366 0.568064
40540367 1.151424
40540369 0.072317
40540371 0.091615
40540372 8.314437
40540373 2.163560
40540374 0.836286
40540375 0.808258
40540377 -0.000000
40540378 0.065029
40540379 -0.000000
40540380 0.185567
40540381 0.316498
40540382 -0.000000
40540384 0.786559
40540385 -0.000000
40540387 0.246138
40540389 0.790902
40540390 0.036838
40540391 0.735974
40540392 0.323350
40540393 0.342482
40540394 2.273760
40540395 1.611629
40540396 0.922178
40540397 -0.000000
40540398 0.104853
40540399 -0.000000
40540402 1.621507
40540406 0.070479
40540408 7.200533
40540409 0.893773
40540411 0.080558
40540413 0.055635
40540414 -0.000000
40540415 0.492190
40540419 -0.000000
40540420 0.907174
40540423 0.109353
40540424 1.042738
40540426 0.109362
40540427 0.625047
40540428 1.914947
40540430 0.744569
40540431 0.677748
40540433 0.149543
40540435 1.757020
40540437 0.481409
40540438 -0.000000
40540439 -0.000000
40540441 -0.000000
40540442 1.711859
40540445 0.558996
40540446 0.705435
40540447 0.796694
40540448 0.602349
40540449 1.655057
40540450 1.372640
40540452 -0.000000
40540454 -0.000000
40540458 -0.000000
40540462 0.402815
40540464 0.271984
40540465 0.038767
40540466 5.410842
40540468 0.173398
40540469 0.283687
40540470 0.538731
40540471 0.217037
40540473 0.243902
40540475 0.046991
40540476 7.759619
40540477 0.228185
40540478 1.033659
40540479 -0.000000
40540480 0.674670
40540481 0.479349
40540482 0.051963
40540483 2.544061
40540484 2.200925
40540486 0.237996
40540488 1.181366
40540489 0.595449
40540494 0.204832
40540497 0.541564
40540501 0.373697
40540503 0.684735
40540504 0.865790
40540505 -0.000000
40540507 7.855158
40540508 5.502632
40540509 6.314821
40540510 3.784571
40540512 0.551686
40540515 2.547802
40540517 3.406430
40540518 7.831486
40540520 14.703175
40540524 -0.000000
40540526 0.187434
40540527 2.160395
40540528 0.851497
40540529 -0.000000
40540530 12.449934
40540531 3.752747
40540533 0.643245
40540535 0.268810
40540537 10.243134
40540539 1.950221
40540540 1.265231
40540541 0.240456
40540542 1.696638
40540545 1.801806
40540546 3.226630
40540548 0.091038
40540550 0.643254
40540551 1.021915
40540552 2.549986
40540554 0.091152
40540556 0.395416
40540557 0.390747
40540559 -0.000000
40540561 0.396550
40540563 0.898141
40540564 0.109373
40540565 1.087322
40540571 1.228693
40540574 2.222179
40540582 11.994847
40540584 6.609167
40540585 0.389683
40540589 4.925407
40540590 12.845880
40540591 4.929180
40540592 5.315460
40540593 2.981229
40540595 0.090817
40540597 0.376604
40540599 0.461084
40540600 2.401204
40540603 1.614173
40540604 0.037117
40540606 0.570260
40540608 0.447539
40540611 0.796448
40540612 2.089421
40540614 2.066985
40540615 1.002581
40540616 1.822705
40540617 0.941039
40540619 1.638976
40540620 0.223498
40540621 1.795282
40540623 0.342054
40540634 0.911073
40540639 0.290343
40540641 0.640727
40540643 -0.000000
40540644 2.066162
40540645 0.333689
40540647 0.179023
40540648 0.421004
40540649 2.232050
40540652 0.531076
40540653 3.063501
40540656 0.675887
40540658 0.230836
40540660 2.300522
40540662 36.646994
40540665 5.505557
40540666 2.239748
40540667 0.130613
40540668 1.459063
40540669 0.340735
40540670 7.512386
40540671 1.684499
40540674 0.179372
40540676 -0.000000
40540678 0.055471
40540679 0.412253
40540680 0.096264
40540681 -0.000000
40540682 0.404585
40540683 2.772151
40540684 2.684830
40540685 -0.000000
40540686 3.213598
40540687 0.515619
40540690 1.246052
40540691 3.186715
40540692 2.882114
40540694 0.438006
40540696 0.211008
40540697 0.251666
40540698 0.663995
40540699 0.886173
40540700 1.084085
40540701 0.242364
40540702 0.243151
40540703 0.420916
40540705 0.442616
40540707 3.054190
40540713 1.940693
40540714 0.623467
40540715 0.195857
40540716 1.499002
40540721 -0.000000
40540723 0.101310
40540725 2.938021
40540728 0.404500
40540729 1.131231
40540730 0.326041
40540732 0.452641
40540735 0.385350
40540737 5.243731
40540738 5.178188
40540740 -0.000000
40540744 1.022181
40540745 2.179272
40540746 8.619016
40540747 2.798034
40540748 22.368198
40540749 4.037571
40540750 5.216737
40540751 2.011082
40540752 1.283689
40540753 9.855298
40540756 0.372542
40540760 0.393507
40540763 0.788514
40540764 0.287907
40540765 1.905545
40540766 0.079394
40540767 2.221022
40540768 0.935344
40540769 1.069430
40540770 2.832021
40540771 1.077124
40540773 -0.000000
40540775 0.568601
40540776 0.063980
40540777 0.723393
40540778 1.248812
40540780 0.575138
40540781 4.078729
40540783 0.127515
40540784 0.107373
40540789 0.199300
40540790 0.831480
40540791 2.612922
40540792 0.178572
40540794 0.176531
40540795 0.568940
40540797 4.314366
40540798 1.644648
40540799 0.107614
40540800 0.593907
40540801 1.367881
40540802 23.299220
40540803 1.450781
40540804 1.089665
40540805 -0.000000
40540806 2.890003
40540807 3.902198
40540808 4.811699
40540809 8.353823
40540810 2.245454
40540811 2.061714
40540812 1.340789
40540813 0.154457
40540816 0.083545
40540818 1.268358
40540820 0.552160
40540821 1.937290
40540822 2.107912
40540826 0.329826
40540827 -0.000000
40540828 0.718520
40540831 0.613452
40540833 0.216084
40540834 2.094828
40540835 2.724686
40540836 0.206105
40540838 0.883148
40540839 4.755913
40540841 0.192714
40540843 0.319825
40540845 1.754782
40540846 1.599939
40540848 5.806491
40540849 2.595926
40540850 2.114450
40540851 3.376669
40540853 0.058400
40540856 0.403540
40540863 1.688504
40540867 0.593588
40540869 0.622766
40540870 0.038148
40540871 0.143676
40540875 0.051790
40540876 28.752384
40540877 3.213359
40540879 1.823847
40540880 10.377517
40540884 0.118597
40540885 -0.000000
40540886 0.702401
40540887 0.352028
40540889 0.233143
40540894 0.255476
40540896 1.168489
40540897 0.163646
40540898 0.341796
40540899 0.136382
40540900 0.226862
40540901 0.114820
40540902 0.375830
40540903 0.285185
40540906 -0.000000
40540907 0.723729
40540910 0.452781
40540911 0.057248
40540912 0.037634
40540913 1.294440
40540914 0.410763
40540915 0.432427
40540916 0.274764
40540917 6.165664
40540918 6.944888
40540919 7.710957
40540920 0.300579
40540921 1.090357
40540922 0.446394
40540924 0.955711
40540926 1.997738
40540927 0.661482
40540928 1.616058
40540929 5.064785
40540931 0.202637
40540935 0.426073
40540941 0.268756
40540944 1.185942
40540947 0.256001
40540948 1.271792
40540949 2.199028
40540951 0.414629
40540953 0.148205
40540954 0.143307
40540955 0.674300
40540956 0.380025
40540958 0.406531
40540959 0.380128
40540960 2.412480
40540961 1.127896
40540962 5.262532
40540965 0.448184
40540971 0.367862
40540972 0.666391
40540973 0.099205
40540974 6.304065
40540976 0.903606
40540978 0.066405
40540980 0.047043
40540982 0.331492
40540984 5.261277
40540986 -0.000000
40540987 0.332477
40540990 0.124816
40540992 0.114782
40540993 1.369720
40540994 0.380045
40540995 1.845046
40540997 -0.000000
40540998 1.478000
40541002 1.062934
40541003 0.129050
40541004 0.623543
40541005 0.777687
40541007 2.088401
40541008 0.596580
40541010 0.621771
40541011 1.663220
40541012 0.915786
40541013 0.433903
40541014 1.273492
40541016 1.619330
40541017 0.180098
40541018 0.116004
40541019 0.234612
40541021 -0.000000
40541022 0.125570
40541024 0.397696
40541026 0.207750
40541027 0.973428
40541028 2.144286
40541029 0.426474
40541031 0.541202
40541032 2.235917
40541034 3.250202
40541036 2.394898
40541037 0.505109
40541039 0.044081
40541040 1.213317
40541041 0.430169
40541043 0.203222
40541044 0.235256
40541045 0.969767
40541046 0.777297
40541049 0.158620
40541052 5.184580
40541053 5.685201
40541054 6.166299
40541055 3.969231
40541056 0.832816
40541057 2.177420
40541058 0.784454
40541063 0.285498
40541064 0.120144
40541067 0.144067
40541069 0.215651
40541070 -0.000000
40541071 0.286701
40541074 1.469187
40541075 0.087040
40541078 0.040392
40541079 1.744686
40541080 8.685544
40541082 -0.000000
40541083 0.206627
40541085 0.437216
40541086 3.297727
40541087 0.284234
40541089 0.940037
40541091 0.278512
40541092 2.385281
40541093 0.154989
40541094 0.504976
40541100 2.462760
40541101 0.177921
40541104 0.408194
40541105 1.096255
40541106 0.999233
40541107 0.874625
40541117 0.359286
40541118 0.308478
40541120 2.510170
40541121 1.697584
40541122 1.087053
40541123 -0.000000
40541128 0.807366
40541133 0.255820
40541134 -0.000000
40541135 7.172969
40541136 1.091179
40541139 1.780156
40541140 0.985357
40541141 0.479933
40541144 8.069757
40541146 9.554207
40541149 0.477944
40541151 0.041228
40541152 0.277891
40541153 -0.000000
40541160 3.203985
40541161 1.401024
40541162 1.237894
40541163 0.641355
40541164 0.537993
40541165 0.119789
40541166 0.302179
40541167 0.441441
40541168 0.724238
40541171 0.232211
40541174 0.071758
40541175 0.154329
40541177 5.912666
40541178 3.101402
40541180 2.226200
40541182 2.322945
40541183 0.333307
40541184 0.281907
40541189 0.043451
40541190 0.132648
40541191 0.048236
40541194 5.149042
40541195 1.765917
40541196 0.503037
40541199 4.602520
40541202 0.039701
40541203 4.403650
40541204 0.131590
40541206 2.562201
40541207 0.560921
40541211 0.175254
40541213 5.553974
40541214 1.118307
40541218 0.655752
40541220 0.073216
40541222 0.448742
40541224 0.369610
40541226 0.114659
40541228 0.061362
40541230 0.329455
40541231 1.339842
40541234 0.113735
40541236 0.062732
40541238 0.080159
40541239 -0.000000
40541245 1.615699
40541246 0.168307
40541249 0.110611
40541250 0.828833
40541255 0.117790
40541256 -0.000000
40541257 2.818364
40541258 2.665613
40541259 0.632612
40541262 0.558464
40541271 0.072546
40541272 2.226423
40541273 0.097122
40541274 0.239455
40541276 0.244688
40541278 0.558556
40541281 0.677336
40541288 0.043725
40541289 1.531144
40541290 0.144471
40541292 0.238176
40541293 5.893134
40541295 0.451447
40541299 1.139882
40541300 2.153021
40541301 0.817159
40541302 5.598377
40541309 1.995936
40541310 0.190326
40541312 3.185257
40541313 0.178460
40541315 1.201776
40541317 0.192057
40541318 0.391874
40541319 -0.000000
40541326 1.194328
40541327 0.411855
40541328 0.447556
40541332 0.080807
40541333 0.080160
40541334 0.482720
40541337 0.317583
40541338 0.031058
40541339 4.332131
40541340 4.023335
40541341 2.517709
40541342 6.128008
40541343 0.158176
40541344 0.318429
40541345 3.094716
40541346 2.362776
40541347 2.443780
40541348 0.125363
40541349 0.065970
40541352 0.128615
40541353 0.055494
40541354 5.285397
40541357 -0.000000
40541358 0.083736
40541361 0.116666
40541362 2.109128
40541364 0.183878
40541371 0.517255
40541372 0.561873
40541374 0.633486
40541375 0.456590
40541376 0.562031
40541379 1.604413
40541381 2.063523
40541382 1.169155
40541384 2.521199
40541386 1.205691
40541387 1.662059
40541388 0.372685
40541390 -0.000000
40541392 0.137089
40541395 0.063673
40541397 0.531464
40541399 0.187883
40541402 -0.000000
40541403 0.165504
40541404 0.744338
40541405 0.336197
40541406 0.030254
40541411 -0.000000
40541412 0.121054
40541416 -0.000000
40541417 0.031286
40541418 1.210591
40541421 -0.000000
40541422 0.664444
40541423 1.418393
40541424 1.747950
40541425 1.536825
40541429 1.373062
40541432 0.114760
40541433 0.939973
40541434 0.982953
40541435 1.030216
40541436 1.494838
40541439 0.681644
40541440 0.809778
40541442 0.362611
40541443 0.203957
40541444 0.740377
40541450 1.986127
40541453 1.151541
40541454 0.262539
40541455 0.128716
40541458 0.116844
40541460 0.285702
40541461 0.591642
40541462 1.028012
40541463 0.292266
40541474 0.907399
40541476 -0.000000
40541480 0.155689
40541483 0.662238
40541485 0.620111
40541486 0.087831
40541487 0.290411
40541489 2.523377
40541490 0.063936
40541491 1.496840
40541492 2.214632
40541494 0.508324
40541496 2.499683
40541497 0.347214
40541498 0.643316
40541499 0.185292
40541502 3.434374
40541503 1.766097
40541504 3.344497
40541505 0.898770
40541506 1.494660
40541507 0.450571
40541509 0.382992
40541510 0.109292
40541512 0.408643
40541513 0.074660
40541514 1.048371
40541515 1.064543
40541517 0.733310
40541518 0.819104
40541519 0.335274
40541520 1.845880
40541526 2.212747
40541529 0.780028
40541531 0.827215
40541535 -0.000000
40541536 0.196690
40541541 0.709863
40541542 0.204963
40541545 1.469682
40541546 1.087316
40541548 1.027216
40541553 0.346911
40541554 0.067939
40541557 0.070843
40541558 0.155904
40541563 1.128815
40541564 0.023146
40541565 1.880535
40541566 0.275003
40541569 2.017605
40541570 0.797814
40541571 0.257497
40541572 0.423491
40541574 0.256453
40541575 0.456590
40541577 0.259505
40541578 3.999439
40541579 1.031543
40541580 0.055685
40541581 0.152046
40541582 0.053945
40541583 0.587366
40541585 0.100257
40541586 0.874391
40541589 0.949100
40541592 1.102271
40541593 0.169056
40541594 0.516851
40541597 0.296633
40541600 0.676688
40541601 0.291593
40541603 0.420639
40541605 -0.000000
40541607 0.119521
40541609 0.082679
40541610 0.155752
40541611 0.298750
40541612 0.804257
40541614 0.252732
40541620 0.134662
40541621 0.047895
40541622 0.074238
40541623 0.812182
40541624 0.954835
40541625 0.103043
40541626 0.174330
40541627 1.161496
40541629 0.107968
40541632 1.364037
40541633 0.382575
40541635 0.291452
40541636 -0.000000
40541638 0.372192
40541646 0.140762
40541647 0.123184
40541648 0.424583
40541649 0.199163
40541652 0.127900
40541653 2.799702
40541655 0.929213
40541656 1.186396
40541657 0.043569
40541658 1.784423
40541659 1.526168
40541664 0.372988
40541665 0.655612
40541667 0.185208
40541670 1.063575
40541671 0.438924
40541673 0.495124
40541674 0.229079
40541675 0.625346
40541676 -0.000000
40541677 1.006650
40541678 1.816690
40541680 0.495397
40541682 0.758118
40541683 0.393307
40541684 0.158928
40541685 0.168651
40541689 0.969633
40541691 2.779215
40541692 1.465826
40541695 0.683781
40541696 1.146892
40541697 0.209046
40541698 0.323321
40541700 0.174218
40541701 0.078438
40541702 0.215297
40541703 3.378923
40541704 0.199172
40541705 0.273576
40541706 0.495969
40541707 0.053221
40541710 0.449911
40541711 0.449911
40541712 0.449893
40541713 0.368646
40541716 1.497125
40541719 1.112959
40541720 1.154737
40541721 0.750005
40541722 0.341679
40541723 2.131949
40541724 1.198980
40541725 -0.000000
40541726 0.333642
40541727 -0.000000
40541728 0.142437
40541729 0.623277
40541731 0.060706
40541732 0.677489
40541733 0.718300
40541734 0.980120
40541737 0.174874
40541739 0.327914
40541742 0.244085
40541743 1.275994
40541744 0.114352
40541745 1.930061
40541748 2.675937
40541750 0.889399
40541752 1.584413
40541753 -0.000000
40541754 0.265242
40541755 -0.000000
40541757 0.819793
40541760 -0.000000
40541761 0.244361
40541762 0.114816
40541763 0.878397
40541764 0.488948
40541765 0.197887
40541766 0.883157
40541768 0.252882
40541770 1.335715
40541773 0.434180
40541775 -0.000000
40541776 0.207854
40541777 0.050414
40541778 0.044294
40541780 0.927663
40541782 0.698146
40541783 -0.000000
40541784 0.300470
40541785 0.786277
40541787 0.355879
40541788 7.665461
40541789 0.570038
40541790 0.491845
40541793 0.624774
40541795 0.085341
40541799 0.265674
40541800 -0.000000
40541802 1.633468
40541803 1.557693
40541804 0.183855
40541805 0.489610
40541806 0.883802
40541807 0.151374
40541809 0.075705
40541810 0.340978
40541814 0.041895
40541815 2.573177
40541817 0.625820
40541818 7.471464
40541819 0.957425
40541820 0.167726
40541821 1.244086
40541822 0.750599
40541823 -0.000000
40541825 0.107722
40541827 0.640543
40541828 0.942840
40541830 2.582066
40541831 0.558621
40541832 0.359101
40541834 0.155490
40541836 0.082736
40541837 1.021539
40541838 1.752612
40541840 0.202947
40541841 0.291282
40541842 1.153633
40541843 0.606918
40541846 1.458240
40541851 1.619992
40541852 0.609559
40541853 2.684693
40541855 2.051625
40541856 0.122229
40541857 0.668922
40541860 0.078555
40541861 3.950700
40541867 1.676987
40541869 0.272816
40541870 5.669155
40541871 4.020675
40541872 0.286935
40541873 1.374129
40541875 0.356699
40541876 0.148125
40541880 1.344716
40541881 0.189227
40541883 0.606773
40541884 6.555180
40541885 0.730567
40541887 0.424583
40541888 0.058683
40541891 1.110841
40541892 1.549025
40541894 4.598599
40541895 0.709435
40541897 0.199247
40541898 1.258519
40541902 -0.000000
40541903 0.208091
40541905 1.129533
40541906 0.195562
40541908 -0.000000
40541909 0.061529
40541911 0.093623
40541914 0.068377
40541915 -0.000000
40541920 0.750623
40541923 4.073672
40541924 2.203124
40541925 1.415296
40541930 1.479436
40541931 0.352203
40541933 3.694826
40541936 0.448391
40541937 0.293387
40541938 0.634222
40541939 0.328831
40541940 1.224089
40541943 0.135701
40541944 0.239865
40541945 0.177059
40541946 0.617130
40541950 1.993274
40541951 1.540921
40541955 0.073129
40541956 0.104587
40541957 1.020326
40541960 1.722552
40541962 0.470644
40541963 0.742125
40541967 0.416429
40541968 -0.000000
40541969 0.729743
40541971 0.199295
40541974 0.193914
40541976 0.041850
40541979 0.036003
40541982 0.099579
40541983 0.101058
40541984 0.352412
40541985 3.940329
40541987 1.893321
40541989 0.165242
40541990 0.543784
40541991 0.113374
40541992 2.193168
40541994 1.295136
40541995 0.327476
40541996 -0.000000
40541997 0.837196
40541998 0.649362
40542001 2.571895
40542004 1.062512
40542005 1.639785
40542006 0.306345
40542007 0.832528
40542008 0.698644
40542010 0.200779
40542013 0.149450
40542014 0.506958
40542019 0.398810
40542021 0.061558
40542022 0.445109
40542024 0.170589
40542029 0.080449
40542030 0.447127
40542031 6.945609
40542032 2.751794
40542034 3.106789
40542037 -0.000000
40542042 2.122405
40542043 3.497610
40542046 0.679822
40542047 1.260149
40542051 0.322358
40542052 0.052338
40542053 0.032284
40542065 2.103021
40542067 0.555831
40542069 5.502460
40542071 0.653992
40542072 0.416087
40542074 -0.000000
40542077 0.413178
40542078 4.297625
40542081 0.958354
40542082 0.047574
40542087 -0.000000
40542091 2.677245
40542092 -0.000000
40542093 0.209427
40542096 0.493528
40542097 0.889509
40542101 0.391112
40542102 0.139009
40542103 0.051547
40542104 0.047199
40542105 -0.000000
40542108 0.121620
40542109 0.256837
40542110 -0.000000
40542111 -0.000000
40542114 -0.000000
40542115 0.295160
40542119 0.888309
40542121 0.234307
40542122 0.121201
40542123 2.542265
40542124 0.131397
40542125 3.206090
40542129 2.209502
40542131 0.198584
40542136 0.343660
40542139 0.124455
40542140 1.470502
40542141 0.334845
40542147 0.294638
40542149 -0.000000
40542151 0.676683
40542153 0.278598
40542156 1.207737
40542157 0.205994
40542158 2.502145
40542159 0.290158
40542160 0.105864
40542161 1.310188
40542163 0.241144
40542166 3.705837
40542171 0.081353
40542172 -0.000000
40542173 0.194487
40542175 0.513703
40542176 0.300416
40542178 0.553660
40542179 0.130618
40542180 0.052733
40542182 4.583735
40542183 5.021071
40542186 1.189460
40542187 7.725536
40542189 0.045677
40542192 0.424063
40542194 2.397415
40542195 4.252951
40542198 1.442605
40542201 0.049147
40542202 3.274204
40542206 1.705839
40542207 1.391435
40542208 0.169024
40542209 0.427254
40542210 0.219630
40542212 -0.000000
40542213 1.179476
40542220 2.402482
40542221 0.533158
40542222 2.811501
40542229 0.257238
40542230 0.934396
40542231 1.812987
40542232 0.494928
40542233 0.304557
40542236 2.149849
40542237 0.385001
40542239 0.830903
40542241 0.069751
40542242 1.179439
40542243 3.573236
40542244 0.411903
40542245 1.078287
40542246 0.658228
40542247 2.479775
40542248 1.802039
40542249 1.841233
40542253 0.873288
40542255 0.379122
40542259 3.223462
40542260 0.620564
40542263 0.875187
40542266 0.438401
40542267 1.148900
40542270 1.230867
40542271 0.396153
40542272 0.699585
40542273 -0.000000
40542274 1.283376
40542275 -0.000000
40542276 -0.000000
40542278 0.910056
40542283 1.299273
40542286 0.712223
40542287 0.206770
40542290 0.370338
40542292 1.792262
40542295 0.468137
40542296 0.801036
40542297 1.763362
40542298 0.142929
40542299 2.218739
40542301 -0.000000
40542303 12.796476
40542304 6.502273
40542305 0.611864
40542306 3.841871
40542309 1.194159
40542314 13.323585
40542319 0.647107
40542323 0.225232
40542324 0.592449
40542325 0.044803
40542326 3.065847
40542328 7.840749
40542329 0.648795
40542330 0.967322
40542332 -0.000000
40542336 0.264285
40542337 0.493733
40542338 0.112291
40542339 0.337336
40542340 4.259947
40542341 1.724393
40542343 0.220040
40542344 0.400856
40542346 0.394138
40542347 0.285279
40542348 8.700446
40542349 4.088339
40542355 2.055440
40542357 1.310689
40542358 0.219605
40542360 1.077870
40542361 0.121680
40542363 0.906905
40542364 -0.000000
40542365 0.666925
40542367 -0.000000
40542369 0.052974
40542370 0.162051
40542372 0.897232
40542373 2.906337
40542375 0.640106
40542376 0.714913
40542377 0.631589
40542378 0.313491
40542380 0.708802
40542381 1.890246
40542382 3.662803
40542387 0.637934
40542388 -0.000000
40542389 0.808050
40542393 0.564780
40542395 0.358505
40542396 2.258731
40542397 6.011489
40542400 0.093851
40542401 0.948658
40542402 0.746278
40542405 1.860155
40542406 2.092975
40542409 0.953140
40542410 0.887169
40542412 5.045394
40542413 2.508017
40542415 2.256881
40542416 0.913640
40542417 0.181362
40542420 1.504563
40542421 2.061292
40542422 0.578722
40542425 -0.000000
40542426 1.140165
40542427 1.278659
40542428 0.123372
40542430 0.113875
40542432 1.056464
40542433 0.264856
40542434 2.058942
40542435 0.271766
40542436 0.134341
40542438 3.079119
40542439 -0.000000
40542440 0.701946
40542441 0.231716
40542443 -0.000000
40542445 0.312724
40542447 0.561888
40542448 0.916938
40542449 2.169105
40542450 2.170278
40542453 0.463144
40542454 0.140474
40542455 -0.000000
40542456 0.182121
40542457 0.508473
40542458 -0.000000
40542459 2.455324
40542462 0.145866
40542464 0.111950
40542466 0.378624
40542467 -0.000000
40542468 1.659802
40542469 1.808507
40542470 0.137064
40542471 1.698264
40542474 0.696914
40542476 0.458455
40542479 2.332643
40542486 6.257996
40542487 2.482085
40542488 4.809592
40542490 0.059284
40542491 -0.000000
40542494 0.058608
40542495 0.559107
40542496 0.348818
40542497 0.104262
40542501 -0.000000
40542503 0.085953
40542507 0.124870
40542508 0.141548
40542510 0.314079
40542511 1.198689
40542513 0.166606
40542515 1.493502
40542516 -0.000000
40542520 4.041901
40542521 0.586729
40542522 0.171278
40542523 0.362994
40542525 0.034511
40542526 0.067199
40542527 -0.000000
40542528 0.323104
40542529 0.433192
40542530 0.898509
40542531 0.056492
40542533 -0.000000
40542535 0.522817
40542536 1.034912
40542538 0.347931
40542539 0.155411
40542543 0.241198
40542545 0.127152
40542547 0.362635
40542548 1.296802
40542549 2.758597
40542550 1.858838
40542551 0.595186
40542552 0.991762
40542553 0.249530
40542554 0.040783
40542558 2.448798
40542560 0.998884
40542561 0.270472
40542562 0.225229
40542565 -0.000000
40542567 3.512971
40542568 1.032180
40542570 1.376610
40542571 1.373536
40542572 0.065701
40542573 1.091049
40542574 1.247165
40542575 0.519446
40542576 0.202171
40542578 0.745921
40542580 -0.000000
40542582 3.105098
40542583 3.086387
variableStep chrom=chr19
49988810 0.104778
49988811 0.104778
49988815 0.332770
49988817 0.104778
49988818 0.104778
49988819 0.104778
49988821 0.071693
49988824 0.695049
49988825 0.451262
49988826 0.387994
49988827 1.437185
49988830 0.870410
49988832 0.104778
49988833 0.104778
49988834 0.104778
49988835 0.104778
49988836 -0.000000
49988837 0.104778
49988842 0.104778
49988844 0.784767
49988846 0.104778
49988848 0.414162
49988849 0.747781
49988851 0.104778
49988853 1.162018
49988855 0.104778
49988856 0.104778
49988857 0.104778
49988859 0.096846
49988860 0.759867
49988862 0.104778
49988863 -0.000000
49988864 0.104778
49988865 0.104778
49988867 0.401186
49988869 0.104778
49988870 -0.000000
49988871 0.104778
49988873 1.072432
49988874 0.404485
49988877 1.203502
49988879 0.104778
49988880 0.104778
49988883 0.104778
49988884 0.104778
49988887 0.104778
49988888 0.104778
49988889 0.104778
49988891 1.185367
49988893 0.104778
49988894 0.104778
49988895 0.104778
49988896 0.104778
49988897 0.104778
49988899 0.229984
49988900 0.157540
49988901 0.484217
49988905 0.104778
49988907 0.200805
49988908 0.360969
49988909 0.502530
49988911 0.104778
49988915 0.704186
49988916 0.801002
49988921 0.376674
49988922 1.639856
49988924 0.104778
49988927 0.104778
49988932 0.195911
49988933 0.104778
49988935 0.784767
49988937 0.104778
49988938 0.104778
49988939 0.104778
49988941 0.149393
49988943 0.104778
49988944 0.104778
49988945 0.104778
49988950 0.104778
49988951 0.104778
49988952 0.104778
49988953 0.104778
49988955 0.710023
49988958 0.303720
49988959 0.319069
49988960 0.213397
49988961 0.834632
49988964 0.949242
49988965 0.462728
49988966 1.038249
49988968 0.217234
49988969 0.104778
49988970 0.104778
49988971 0.104778
49988972 0.104778
49988973 0.104778
49988974 0.104778
49988975 0.104778
49988978 0.104778
49988980 0.631401
49988982 0.104778
49988984 0.590119
49988985 1.089598
49988987 0.104778
49988989 0.121121
49988991 0.104778
49988992 0.104778
49988993 0.104778
49988995 0.061041
49988996 0.480727
49988998 0.104778
49988999 0.104778
49989000 0.104778
49989001 0.104778
49989003 0.135711
49989005 0.104778
49989006 0.104778
49989008 0.046485
49989009 1.480034
49989010 0.235504
49989013 0.597190
49989015 0.104778
49989016 0.104778
49989019 0.104778
49989021 0.121121
49989023 0.104778
49989024 0.104778
49989025 0.217234
49989027 0.378655
49989029 0.104778
49989030 0.104778
49989031 0.104778
49989032 0.104778
49989033 0.217234
49989035 0.192427
49989036 0.151358
49989038 0.104778
49989041 0.104778
49989043 0.906541
49989044 0.462728
49989045 0.183969
49989047 0.104778
49989051 0.287803
49989052 0.605423
49989057 2.177250
49989058 0.193966
49989060 -0.000000
49989063 -0.000000
49989068 -0.000000
49989069 -0.000000
49989071 0.410327
49989072 0.095885
49989073 0.468893
49989074 0.151047
49989075 1.846449
49989076 0.432628
49989081 0.089094
49989082 1.323254
49989083 0.059000
49989084 0.523307
49989085 2.230659
49989089 0.124780
49989090 0.099767
49989091 0.411860
49989092 0.110797
49989095 0.966528
49989099 1.014162
49989101 0.504718
49989106 0.201175
49989107 0.302778
49989108 0.532591
49989109 0.960571
49989110 0.099938
49989111 2.612868
49989113 0.086097
49989114 -0.000000
49989117 0.167628
49989120 0.985333
49989124 -0.000000
49989125 0.271347
49989126 -0.000000
49989128 -0.000000
49989135 0.361809
49989138 1.840450
49989139 0.235254
49989143 1.042806
49989144 5.999434
49989147 0.468813
49989149 1.825389
49989150 0.815877
49989151 1.057685
49989152 0.736204
49989155 2.476160
49989156 0.285584
49989157 0.756224
49989159 0.677344
49989162 1.322266
49989163 6.170613
49989164 4.269374
49989166 1.349169
49989167 0.184096
49989172 3.550582
49989173 2.446702
49989175 0.909422
49989176 0.345925
49989180 0.230492
49989182 0.265738
49989183 0.141453
49989186 0.365737
49989187 0.946669
49989188 0.975878
49989190 1.145557
49989191 0.167770
49989193 0.214095
49989195 4.375322
49989196 0.321373
49989198 0.408052
49989201 0.114075
49989202 1.569249
49989203 7.265060
49989204 0.068015
49989205 0.248370
49989206 0.368712
49989207 0.699315
49989208 0.778178
49989209 -0.000000
49989210 0.709220
49989211 0.284376
49989212 1.064855
49989213 0.653997
49989214 0.688316
49989215 2.029648
49989216 0.421286
49989217 0.415385
49989219 0.158409
49989222 0.199293
49989223 0.052141
49989224 0.525160
49989226 0.095914
49989227 0.523665
49989228 3.594421
49989230 7.034895
49989231 0.240819
49989234 1.163918
49989239 1.122885
49989242 0.088941
49989243 0.056472
49989244 0.063304
49989247 0.183659
49989248 0.545908
49989252 0.042077
49989253 0.677188
49989256 3.107359
49989259 0.090873
49989260 2.995512
49989261 0.453039
49989264 1.004008
49989265 0.579742
49989266 1.334646
49989270 0.485244
49989271 0.749509
49989272 -0.000000
49989273 -0.000000
49989274 0.217743
49989275 0.693484
49989276 0.409113
49989277 1.599637
49989281 -0.000000
49989283 0.329759
49989284 0.224209
49989285 0.210575
49989292 0.303632
49989293 1.024511
49989294 1.162237
49989295 -0.000000
49989296 0.161499
49989297 0.181988
49989298 0.323550
49989299 0.707125
49989301 0.204505
49989304 0.293475
49989306 0.477014
49989308 1.504123
49989310 0.626902
49989311 0.140935
49989312 1.325841
49989313 0.119050
49989314 0.293972
49989321 0.999130
49989323 1.461289
49989324 -0.000000
49989326 0.145678
49989327 0.915628
49989332 0.256722
49989333 0.231446
49989334 0.454771
49989335 0.660998
49989336 0.185529
49989337 2.888236
49989338 1.227000
49989340 2.116768
49989342 0.374825
49989344 0.048987
49989346 0.382615
49989347 -0.000000
49989348 0.491338
49989349 0.566086
49989351 -0.000000
49989353 -0.000000
49989355 -0.000000
49989356 0.883004
49989357 0.440679
49989358 0.949342
49989359 8.810009
49989360 0.407878
49989361 0.878597
49989362 -0.000000
49989363 5.694663
49989365 0.597455
49989366 0.162421
49989368 1.549001
49989369 0.447993
49989370 0.491545
49989371 0.126231
49989372 0.828979
49989373 0.992245
49989374 0.034467
49989377 6.691482
49989378 -0.000000
49989379 0.301121
49989380 0.351719
49989381 0.147175
49989382 0.643332
49989383 0.200611
49989384 -0.000000
49989385 0.129380
49989387 0.437457
49989388 0.250424
49989389 4.649637
49989392 2.939250
49989393 0.586638
49989394 0.522686
49989395 0.714690
49989398 1.836128
49989402 1.105480
49989404 -0.000000
49989405 0.263782
49989406 2.476183
49989408 0.061362
49989409 0.184747
49989411 0.320644
49989415 2.108453
49989417 -0.000000
49989419 0.375149
49989420 0.433595
49989421 2.380207
49989424 0.084164
49989425 4.907261
49989428 0.783089
49989429 0.061601
49989431 0.586209
49989433 0.371268
49989434 1.404237
49989435 0.709644
49989441 2.178709
49989442 0.696042
49989443 0.950048
49989445 1.016193
49989446 1.938242
49989447 0.054883
49989448 4.604025
49989451 0.346214
49989452 0.594082
49989453 0.524299
49989454 2.200025
49989458 0.127791
49989459 3.194079
49989460 1.389288
49989462 1.799027
49989470 3.770158
49989471 4.557740
49989473 0.555342
49989476 3.866725
49989477 1.482431
49989478 0.505496
49989479 -0.000000
49989480 2.835735
49989481 1.822834
49989482 -0.000000
49989483 2.583412
49989486 1.020131
49989488 -0.000000
49989490 -0.000000
49989491 0.050400
49989492 0.208669
49989494 0.150689
49989496 0.232298
49989498 0.238527
49989499 -0.000000
49989501 -0.000000
49989502 0.452507
49989505 0.984879
49989506 0.389598
49989510 -0.000000
49989511 0.606043
49989514 2.833539
49989515 0.413633
49989520 0.287843
49989521 4.970516
49989524 2.924340
49989525 1.235767
49989526 0.216189
49989529 0.371438
49989531 -0.000000
49989532 2.681914
49989533 4.701366
49989535 0.194327
49989537 0.456184
49989538 0.120773
49989539 1.591177
49989541 0.285294
49989542 0.093993
49989543 2.926628
49989545 1.583550
49989546 1.179569
49989547 0.152356
49989549 -0.000000
49989551 0.859504
49989552 0.706534
49989553 1.559968
49989554 0.848743
49989556 -0.000000
49989557 2.953471
49989559 0.089836
49989563 3.667328
49989568 2.681457
49989572 -0.000000
49989573 1.055420
49989574 0.180621
49989577 0.094002
49989578 3.908534
49989580 2.945547
49989588 0.588077
49989589 0.284525
49989590 0.735918
49989591 0.168555
49989592 0.493639
49989594 -0.000000
49989595 0.077835
49989596 0.098014
49989598 0.690937
49989599 0.248803
49989600 0.072080
49989601 -0.000000
49989602 0.273557
49989604 0.180385
49989605 0.420505
49989606 0.511770
49989608 0.158764
49989609 -0.000000
49989610 0.088944
49989612 0.073400
49989613 0.089985
49989615 0.172067
49989617 0.286304
49989621 -0.000000
49989623 0.351249
49989624 0.081146
49989627 2.561620
49989631 0.153533
49989633 0.606256
49989634 1.450466
49989635 0.378463
49989637 1.096507
49989638 -0.000000
49989640 0.238558
49989641 0.563421
49989643 4.665475
49989644 2.364022
49989646 4.804668
49989647 2.039547
49989649 0.200989
49989651 0.255139
49989652 1.349631
49989653 2.279485
49989655 0.547790
49989657 0.273862
49989659 1.221676
49989660 0.273287
49989662 0.226508
49989663 0.356137
49989667 0.733030
49989668 1.317059
49989669 0.178095
49989671 0.201310
49989672 0.555056
49989674 -0.000000
49989675 0.651368
49989676 0.094911
49989677 0.520819
49989678 1.011102
49989679 4.389669
49989681 0.286468
49989683 1.604930
49989687 2.658799
49989688 -0.000000
49989691 0.513841
49989692 -0.000000
49989693 0.041330
49989694 4.354580
49989695 0.089805
49989696 0.335551
49989699 2.521030
49989700 0.862607
49989701 -0.000000
49989702 -0.000000
49989703 0.458112
49989705 2.956266
49989706 1.487058
49989708 0.125376
49989711 0.651595
49989712 0.088951
49989714 -0.000000
49989715 0.196741
49989717 1.023659
49989718 0.907803
49989723 -0.000000
49989724 0.670296
49989725 0.249748
49989729 0.692360
49989733 0.730843
49989734 0.063302
49989736 0.054184
49989739 0.092930
49989743 0.657114
49989744 -0.000000
49989745 -0.000000
49989746 0.048888
49989749 0.225403
49989750 0.265022
49989751 0.715038
49989754 0.112453
49989755 0.113525
49989756 -0.000000
49989757 -0.000000
49989760 0.662527
49989765 0.552427
49989766 0.205362
49989767 0.521763
49989768 0.133197
49989769 0.088965
49989772 -0.000000
49989774 0.587083
49989775 1.525188
49989778 0.056634
49989779 0.291531
49989781 0.310489
49989782 0.088865
49989785 0.062916
49989786 0.547382
49989787 0.069371
49989788 0.531793
49989789 0.481701
49989790 0.275910
49989791 0.069141
49989794 0.488914
49989795 0.457171
49989796 0.367923
49989797 1.763718
49989798 0.062916
49989799 1.096507
49989801 0.357930
49989802 7.889608
49989803 7.219684
49989804 0.447353
49989805 0.173056
49989807 0.719699
49989808 1.392273
49989809 0.123279
49989811 0.511576
49989813 0.367660
49989814 0.136842
49989817 0.072125
49989821 3.808389
49989825 0.053268
49989828 0.339503
49989831 1.222990
49989834 1.064504
49989835 0.072232
49989837 0.152586
49989839 1.775766
49989840 0.745611
49989842 3.799583
49989843 3.296870
49989845 1.370853
49989846 -0.000000
49989847 0.118499
49989848 0.572747
49989849 0.577186
49989850 1.285503
49989851 0.250402
49989854 1.323067
49989855 0.301122
49989856 1.370383
49989857 1.026453
49989858 0.284276
49989859 1.487086
49989860 0.839489
49989864 0.611470
49989865 -0.000000
49989866 -0.000000
49989868 0.061508
49989869 0.285814
49989872 0.784918
49989873 -0.000000
49989874 0.436327
49989875 0.445083
49989876 0.359903
49989878 0.139846
49989879 1.186334
49989881 -0.000000
49989883 -0.000000
49989885 0.150676
49989886 2.162563
49989887 0.660338
49989890 2.032588
49989891 1.238965
49989892 -0.000000
49989893 0.754842
49989895 0.061264
49989897 0.180469
49989900 0.357744
49989902 0.152342
49989903 0.288922
49989905 -0.000000
49989906 1.392541
49989907 0.209972
49989908 0.787354
49989909 2.455779
49989912 0.812238
49989913 0.098652
49989914 0.820590
49989915 0.598131
49989916 -0.000000
49989918 2.736969
49989919 0.926978
49989920 0.653299
49989921 0.620186
49989922 0.778662
49989923 1.318697
49989925 0.079684
49989926 -0.000000
49989927 0.975642
49989928 0.232246
49989929 1.058253
49989933 0.230747
49989934 0.574615
49989936 0.248866
49989939 0.782273
49989940 0.722161
49989942 6.097570
49989944 0.243603
49989949 0.083971
49989951 0.274866
49989953 0.507729
49989954 0.176704
49989957 -0.000000
49989959 1.502168
49989961 0.255034
49989962 0.423367
49989963 3.060528
49989964 0.077741
49989966 1.598522
49989969 8.183076
49989970 1.743336
49989971 0.337339
49989972 -0.000000
49989973 5.822415
49989975 0.755938
49989977 0.206401
49989978 0.137623
49989981 0.347171
49989982 1.135587
49989983 0.056781
49989984 8.420290
49989986 0.300744
49989987 0.050257
49989988 0.730127
49989990 0.180145
49989991 0.268374
49989992 0.401955
49989993 1.012078
49989995 0.061551
49989996 0.240177
49989997 0.445185
49989998 0.113890
49989999 0.126077
49990000 0.576537
49990001 -0.000000
49990003 0.067217
49990006 0.051198
49990007 0.803422
49990008 2.022557
49990009 0.479732
49990012 0.192508
49990013 -0.000000
49990016 0.836197
49990017 4.445012
49990018 3.696767
49990022 -0.000000
49990023 -0.000000
49990026 1.324419
49990027 2.201130
49990030 0.260343
49990031 0.540563
49990033 0.099225
49990035 1.449045
49990036 0.847990
49990037 0.349786
49990039 0.379743
49990040 0.507308
49990042 0.464517
49990043 1.079440
49990046 3.707884
49990047 2.437868
49990048 0.072354
49990050 0.072297
49990052 2.717084
49990053 1.602075
49990054 0.477228
49990055 0.137821
49990057 -0.000000
49990058 1.341641
49990059 -0.000000
49990060 -0.000000
49990061 0.257292
49990062 0.182368
49990064 0.132778
49990065 -0.000000
49990067 0.207561
49990071 -0.000000
49990074 0.368924
49990075 1.989888
49990076 0.583148
49990078 0.142079
49990080 0.487656
49990082 0.343003
49990084 0.126783
49990085 0.556339
49990090 -0.000000
49990091 0.156148
49990092 0.086129
49990093 1.968733
49990095 0.136287
49990096 -0.000000
49990098 2.932002
49990099 2.415632
49990101 0.236467
49990102 0.710076
49990103 0.242004
49990104 0.548901
49990106 3.112333
49990107 0.325224
49990109 0.233802
49990110 0.040175
49990112 -0.000000
49990113 0.254173
49990114 2.044789
49990117 0.258002
49990118 -0.000000
49990121 0.271151
49990122 -0.000000
49990123 -0.000000
49990125 0.871364
49990126 0.730711
49990127 0.156757
49990129 -0.000000
49990130 -0.000000
49990131 -0.000000
49990133 1.003130
49990134 0.531078
49990139 0.091290
49990141 -0.000000
49990144 0.773028
49990146 0.459077
49990147 -0.000000
49990148 0.323845
49990150 0.241418
49990154 0.110879
49990155 1.480907
49990156 5.136098
49990158 0.455410
49990159 -0.000000
49990160 -0.000000
49990161 0.249851
49990162 -0.000000
49990164 0.387960
49990166 -0.000000
49990167 -0.000000
49990168 0.182305
49990171 0.091322
49990172 0.221586
49990173 1.221604
49990174 -0.000000
49990175 -0.000000
49990176 -0.000000
49990178 0.393629
49990181 0.256614
49990182 4.517581
49990184 0.696233
49990185 0.327354
49990187 -0.000000
49990188 0.079095
49990190 -0.000000
49990191 0.379754
49990192 -0.000000
49990193 0.091355
49990195 -0.000000
49990196 -0.000000
49990198 0.192824
49990199 0.241418
49990200 -0.000000
49990202 -0.000000
49990204 0.104956
49990206 0.209199
49990207 0.221507
49990209 0.113996
49990211 0.068908
49990213 -0.000000
49990219 0.277663
49990221 -0.000000
49990222 -0.000000
49990224 0.920145
49990225 0.257674
49990226 0.052463
49990227 0.103559
49990228 0.323854
49990229 0.278480
49990230 0.568151
49990233 1.115917
49990234 0.049281
49990235 0.246863
49990236 0.156811
49990238 0.097574
49990239 0.696388
49990241 -0.000000
49990245 -0.000000
49990248 -0.000000
49990249 -0.000000
49990250 0.193633
49990270 0.196504
49990272 -0.000000
49990274 0.105065
49990276 0.172484
49990277 0.455918
49990282 1.799291
49990285 0.103508
49990291 0.642848
49990292 1.229586
49990293 0.636109
49990294 0.067984
49990298 0.288201
49990300 0.740752
49990301 0.143419
49990303 0.153499
49990304 0.362095
49990306 0.605603
49990309 0.376748
49990310 0.350674
49990312 1.435183
49990313 1.211962
49990314 0.678715
49990315 0.070121
49990316 0.102827
49990318 0.326603
49990320 3.482939
49990321 0.123110
49990322 1.319063
49990325 0.476935
49990326 0.428378
49990327 0.483246
49990328 0.109729
49990329 0.380753
49990330 2.726144
49990332 0.439422
49990333 0.375098
49990334 0.375293
49990335 1.790664
49990336 1.064312
49990338 3.994031
49990339 0.186965
49990341 -0.000000
49990342 0.529929
49990344 0.084909
49990345 1.254853
49990346 2.350894
49990347 2.097060
49990348 -0.000000
49990351 0.793200
49990352 0.401063
49990353 0.064388
49990354 -0.000000
49990356 0.230588
49990360 0.899661
49990363 1.643566
49990364 0.147956
49990366 0.195567
49990370 0.091168
49990372 0.108884
49990375 0.374887
49990376 0.462092
49990377 0.326695
49990381 0.254161
49990385 0.834729
49990386 0.143172
49990387 0.195682
49990389 0.090945
49990394 0.414756
49990395 0.683630
49990398 0.733578
49990403 -0.000000
49990406 1.877760
49990407 0.312206
49990408 -0.000000
49990410 0.407776
49990411 0.312193
49990412 0.083723
49990415 0.206366
49990416 0.167154
49990417 0.259551
49990421 0.597688
49990422 0.144618
49990423 3.302126
49990426 7.919017
49990427 0.635996
49990428 0.548686
49990431 13.369371
49990432 0.421866
49990434 0.206351
49990435 0.233643
49990437 0.351159
49990438 0.177177
49990440 1.549682
49990442 0.285952
49990443 0.813741
49990448 0.806810
49990449 0.467565
49990450 13.538659
49990451 11.668326
49990452 1.560478
49990453 1.531950
49990456 0.756470
49990457 0.080126
49990459 0.071267
49990460 0.824273
49990462 0.945614
49990465 -0.000000
49990466 0.230600
49990468 0.074535
49990469 1.426813
49990471 0.090945
49990473 2.458874
49990474 1.704575
49990475 0.689703
49990476 0.670352
49990477 0.821300
49990478 2.483904
49990484 0.663778
49990485 0.178022
49990487 1.157215
49990490 0.480915
49990492 0.505311
49990493 0.651189
49990494 0.406489
49990495 0.351161
49990497 -0.000000
49990498 0.054989
49990499 1.088678
49990503 0.301349
49990505 0.135418
49990506 0.037917
49990507 15.249152
49990508 0.330298
49990510 0.472860
49990512 0.281207
49990515 -0.000000
49990516 10.114477
49990518 0.380801
49990519 6.544292
49990520 0.046608
49990521 0.779527
49990522 0.772159
49990523 0.220046
49990526 38.696617
49990529 1.549263
49990533 4.035178
49990534 30.395491
49990535 0.327667
49990536 2.616799
49990539 0.688789
49990540 34.937216
49990544 21.825156
49990545 0.104877
49990550 0.177189
49990553 -0.000000
49990554 0.958090
49990557 0.851899
49990558 0.313938
49990559 0.177164
49990566 0.787055
49990567 1.903313
49990570 0.461101
49990571 0.107323
49990572 0.613167
49990575 -0.000000
49990576 2.286012
49990579 0.198478
49990581 1.129001
49990582 1.445774
49990583 2.294213
49990584 2.530439
49990585 25.704130
49990587 5.676583
49990588 9.312531
49990589 2.256435
49990590 2.492140
49990595 0.327141
49990597 0.085643
49990600 1.819982
49990602 0.301365
49990603 0.566155
49990604 0.072384
49990606 -0.000000
49990608 0.946603
49990609 0.174548
49990612 -0.000000
49990614 0.688709
49990619 0.686803
49990620 0.838161
49990621 0.711386
49990623 0.366664
49990626 -0.000000
49990630 2.158599
49990633 0.098233
49990634 0.285576
49990635 3.121955
49990636 0.345117
49990641 0.068662
49990642 1.325867
49990643 1.640533
49990649 -0.000000
49990651 0.087187
49990652 0.802966
49990653 3.146047
49990654 1.473936
49990655 0.417908
49990658 1.224200
49990660 -0.000000
49990661 -0.000000
49990666 0.285755
49990670 -0.000000
49990672 0.911152
49990674 1.083821
49990678 -0.000000
49990679 -0.000000
49990680 -0.000000
49990681 0.114583
49990683 0.586583
49990684 0.303909
49990686 1.723031
49990688 0.407588
49990690 1.234387
49990691 0.824735
49990692 -0.000000
49990693 -0.000000
49990694 1.316571
49990695 0.982535
49990699 -0.000000
49990700 0.395373
49990702 0.649625
49990703 2.391278
49990705 6.541062
49990707 -0.000000
49990708 0.369486
49990712 0.649346
49990713 -0.000000
49990715 0.170247
49990716 0.336868
49990717 3.908990
49990718 0.388352
49990719 0.197700
49990720 6.368858
49990721 4.777626
49990722 0.430609
49990724 -0.000000
49990725 -0.000000
49990728 0.446989
49990729 2.836279
49990730 4.207369
49990731 1.578356
49990732 0.149472
49990733 0.053370
49990734 0.883479
49990736 0.828530
49990737 2.895659
49990738 1.081015
49990739 1.333958
49990740 -0.000000
49990742 0.414054
49990743 0.189016
49990744 1.936465
49990745 1.076946
49990757 0.188950
49990758 3.696472
49990759 0.454583
49990763 0.623662
49990764 6.505466
49990765 2.151227
49990767 -0.000000
49990769 1.717426
49990771 35.393210
49990774 4.166059
49990775 10.130165
49990776 0.769878
49990777 0.699787
49990782 -0.000000
49990783 -0.000000
49990784 0.895019
49990785 6.617275
49990786 0.208992
49990788 0.150825
49990791 0.064491
49990792 2.429015
49990798 0.580452
49990800 0.097826
49990805 2.414911
49990810 0.109487
49990813 0.811706
49990814 6.044476
49990815 0.366301
49990816 -0.000000
49990819 -0.000000
49990822 1.044683
49990823 0.451659
49990824 0.049273
49990825 1.294253
49990828 4.909239
49990829 6.987367
49990830 -0.000000
49990832 0.118157
49990833 0.060406
49990834 7.984042
49990835 0.188129
49990836 0.400309
49990839 10.502063
49990840 0.238893
49990841 0.842565
49990842 0.312179
49990843 -0.000000
49990845 0.062192
49990846 1.198059
49990847 0.406331
49990851 0.402591
49990854 1.018612
49990855 0.572871
49990856 0.329390
49990858 0.240013
49990859 0.054084
49990860 0.033024
49990861 0.570789
49990862 0.276267
49990863 2.503099
49990864 1.192463
49990865 1.942988
49990866 2.117427
49990867 6.111951
49990868 2.189750
49990869 0.944620
49990870 1.164078
49990872 0.978143
49990873 0.430620
49990876 0.080384
49990878 0.205710
49990881 0.329715
49990883 0.354061
49990884 0.537630
49990885 0.367303
49990886 0.733657
49990889 0.062196
49990892 0.200245
49990893 0.946976
49990894 0.060723
49990895 0.527381
49990900 0.071975
49990901 0.065547
49990906 0.487329
49990907 0.119089
49990909 0.130720
49990910 0.635715
49990911 0.185768
49990917 0.130711
49990918 0.494099
49990920 0.282619
49990922 0.069242
49990923 -0.000000
49990924 0.683841
49990927 0.162809
49990930 2.336663
49990931 0.097629
49990932 0.507337
49990933 2.441816
49990934 1.668759
49990936 0.933814
49990938 -0.000000
49990939 0.719508
49990942 2.101570
49990943 2.973217
49990944 1.356760
49990946 -0.000000
49990947 0.080376
49990949 -0.000000
49990950 0.414498
49990952 -0.000000
49990954 0.146703
49990955 1.249002
49990956 5.857704
49990959 0.099376
49990960 0.397608
49990961 0.396566
49990963 0.488701
49990968 0.384145
49990969 0.301074
49990970 0.651013
49990971 0.079893
49990972 1.079292
49990973 0.790348
49990974 0.037710
49990977 0.669766
49990978 1.568939
49990979 3.959978
49990986 1.040693
49990987 4.940716
49990988 6.062439
49990992 0.568908
49990993 0.055342
49990994 2.869435
49990996 0.274310
49990997 4.620092
49990999 -0.000000
49991003 0.439360
49991004 -0.000000
49991008 1.720385
49991011 4.317056
49991012 1.066065
49991013 0.066249
49991016 0.139011
49991017 1.096006
49991018 0.740184
49991021 2.858497
49991022 2.551445
49991023 0.496663
49991024 0.828937
49991026 0.196551
49991027 0.377606
49991028 2.898368
49991029 4.919463
49991030 2.110035
49991032 1.028974
49991033 1.098056
49991034 0.623608
49991037 2.281941
49991038 0.089144
49991039 0.473239
49991040 0.252209
49991041 0.535193
49991042 0.562057
49991043 3.379427
49991045 1.857470
49991046 0.089650
49991050 0.134373
49991051 1.020069
49991052 0.313174
49991053 4.804787
49991054 1.911645
49991058 0.980238
49991062 1.248352
49991064 0.584959
49991065 2.283768
49991066 0.282637
49991067 0.622577
49991068 0.542059
49991069 3.165014
49991070 5.162095
49991072 0.046655
49991073 0.113352
49991075 0.067326
49991076 0.331093
49991078 0.309469
49991079 0.106897
49991080 -0.000000
49991082 0.550633
49991084 0.321723
49991086 0.054729
49991090 1.968688
49991095 0.108961
49991099 0.420882
49991100 2.717958
49991101 1.166908
49991102 0.462437
49991103 0.069896
49991104 -0.000000
49991105 1.207386
49991106 0.113561
49991107 0.206205
49991109 -0.000000
49991110 0.641953
49991111 0.812652
49991114 0.069875
49991115 0.084867
49991116 0.053507
49991117 0.045977
49991120 0.069156
49991123 0.290267
49991124 0.281329
49991125 0.903449
49991127 0.480866
49991128 3.044792
49991129 0.747012
49991130 -0.000000
49991132 0.388525
49991137 0.045354
49991138 0.173598
49991139 0.762959
49991142 0.270756
49991143 1.133909
49991147 1.052620
49991148 1.419952
49991149 4.991133
49991153 0.379944
49991155 0.782845
49991157 0.252952
49991158 -0.000000
49991160 1.141158
49991161 0.276287
49991162 0.518088
49991165 0.947061
49991166 0.418673
49991169 -0.000000
49991170 0.366644
49991171 1.823034
49991173 0.166473
49991174 0.439240
49991176 1.033469
49991177 1.488720
49991179 0.062234
49991180 0.261972
49991183 0.036044
49991186 0.760255
49991187 0.062937
49991190 0.423078
49991191 0.785216
49991192 0.609091
49991193 0.072000
49991195 -0.000000
49991196 0.499146
49991197 1.018181
49991199 -0.000000
49991200 0.061281
49991201 0.543289
49991204 1.160036
49991205 0.193105
49991206 0.669895
49991208 0.087042
49991209 -0.000000
49991210 2.208486
49991212 0.117705
49991214 0.078738
49991216 0.856503
49991217 1.591251
49991219 2.293418
49991221 -0.000000
49991222 -0.000000
49991224 1.878358
49991225 0.710774
49991226 0.457780
49991227 4.160224
49991234 0.465249
49991235 0.721557
49991236 0.160251
49991237 0.182185
49991239 0.250277
49991242 0.166087
49991245 0.927801
49991246 -0.000000
49991247 0.894464
49991248 0.166292
49991249 1.031776
49991256 0.250265
49991257 0.186319
49991258 1.907645
49991259 0.126195
49991264 0.288059
49991266 0.072052
49991268 0.812431
49991269 0.758205
49991272 0.274416
49991274 0.682849
49991275 0.349787
49991276 0.171889
49991278 0.159038
49991279 0.261278
49991280 0.072883
49991283 0.139454
49991286 0.302729
49991287 -0.000000
49991288 0.084888
49991289 2.380842
49991290 0.145353
49991292 1.214219
49991294 0.088642
49991295 -0.000000
49991297 0.092878
49991298 3.605253
49991299 3.186675
49991301 0.249564
49991303 0.662776
49991305 1.282016
49991306 0.413390
49991307 2.808817
49991310 0.043599
49991311 0.026620
49991312 2.508433
49991313 0.554005
49991314 0.426785
49991318 1.830465
49991319 5.226309
49991320 2.296590
49991321 6.174819
49991324 2.714446
49991325 1.576295
49991326 0.924970
49991329 0.056158
49991330 0.538810
49991332 0.118519
49991339 -0.000000
49991340 0.076072
49991342 0.142833
49991345 0.532046
49991346 1.722390
49991347 4.779847
49991349 0.723996
49991351 2.595866
49991352 1.118335
49991353 0.935221
49991359 0.235333
49991360 0.148265
49991361 -0.000000
49991362 -0.000000
49991366 0.437170
49991368 9.652399
49991370 0.544951
49991372 0.338871
49991373 0.213366
49991374 -0.000000
49991376 0.872406
49991377 1.011235
49991378 0.118348
49991379 0.121535
49991380 0.981059
49991384 1.330616
49991386 0.701596
49991387 0.372373
49991388 0.920014
49991390 0.678378
49991392 0.765632
49991393 1.218083
49991394 2.582981
49991395 0.071505
49991396 2.358271
49991397 0.041362
49991399 2.593268
49991401 0.356025
49991402 2.412593
49991403 1.378037
49991404 2.092839
49991406 1.991397
49991410 1.007797
49991411 1.777256
49991412 0.547269
49991413 0.050204
49991414 1.748626
49991415 0.408240
49991419 0.616621
49991420 0.281477
49991421 -0.000000
49991422 -0.000000
49991423 0.076071
49991425 0.585544
49991427 0.773002
49991428 0.435892
49991429 0.380216
49991430 -0.000000
49991432 0.196773
49991435 -0.000000
49991437 -0.000000
49991439 1.111456
49991443 1.132800
49991444 0.529149
49991445 -0.000000
49991449 0.076071
49991450 1.213366
49991451 0.068842
49991453 1.011426
49991454 0.242934
49991455 2.373711
49991458 -0.000000
49991459 0.237659
49991461 1.456439
49991462 1.461062
49991465 0.382618
49991466 1.390214
49991467 0.461870
49991468 0.407462
49991469 1.067802
49991472 0.109663
49991475 0.100354
49991476 0.114009
49991477 0.860211
49991479 -0.000000
49991480 0.958774
49991481 0.961900
49991482 0.162461
49991484 1.402621
49991486 0.451259
49991489 0.098041
49991491 1.378252
49991494 0.084580
49991495 -0.000000
49991496 0.133643
49991498 0.038398
49991499 -0.000000
49991500 0.373552
49991506 0.587451
49991509 0.580718
49991511 0.236882
49991512 0.256469
49991513 1.652613
49991514 0.419866
49991516 0.084549
49991518 0.160328
49991519 -0.000000
49991520 0.251929
49991521 0.072309
49991523 -0.000000
49991527 0.634308
49991530 0.282796
49991531 3.081588
49991534 0.244585
49991536 0.405965
49991537 0.152736
49991538 0.054420
49991542 0.993374
49991543 0.056156
49991544 0.491446
49991545 1.805275
49991548 0.962249
49991549 0.844870
49991550 0.055190
49991554 0.251889
49991555 0.348290
49991556 1.243401
49991557 1.886494
49991558 0.719061
49991560 2.568246
49991561 0.260819
49991563 -0.000000
49991564 -0.000000
49991566 0.274124
49991570 0.426660
49991571 0.803583
49991573 1.818715
49991574 0.764667
49991575 0.422463
49991576 -0.000000
49991578 1.000573
49991579 0.327569
49991580 0.882507
49991581 4.685567
49991582 8.281827
49991583 0.181801
49991584 0.072588
49991585 0.764785
49991586 0.583662
49991588 0.422629
49991590 0.242192
49991591 0.408168
49991592 1.750379
49991593 0.251682
49991595 2.268758
49991600 0.079537
49991602 0.455451
49991605 0.271142
49991606 1.130006
49991608 0.955543
49991609 1.286658
49991614 4.509163
49991615 2.354253
49991616 0.164113
49991617 1.337531
49991618 1.791150
49991619 0.086707
49991620 0.225577
49991621 0.087139
49991622 0.405526
49991624 0.819646
49991626 0.764884
49991628 0.627495
49991629 0.403383
49991630 0.513560
49991632 0.335261
49991633 -0.000000
49991634 8.450288
49991635 4.162549
49991636 -0.000000
49991637 0.845849
49991639 0.061911
49991640 0.831452
49991641 1.971292
49991642 0.246146
49991643 0.226135
49991644 1.662789
49991648 0.437711
49991649 0.169379
49991652 0.847163
49991654 -0.000000
49991655 1.014094
49991658 -0.000000
49991661 2.045902
49991663 1.265662
49991664 0.481304
49991665 0.905400
49991668 0.519448
49991669 0.047407
49991672 0.205827
49991676 0.725377
49991677 2.150197
49991678 0.498712
49991680 0.214051
49991681 0.898407
49991682 0.120066
49991684 0.084511
49991686 0.118289
49991687 1.001921
49991689 0.627780
49991691 0.210768
49991693 0.059749
49991694 0.731751
49991696 0.323909
49991697 -0.000000
49991700 3.482685
49991701 0.049032
49991703 1.471139
49991708 1.624867
49991709 -0.000000
49991712 0.984470
49991714 2.963917
49991715 0.206044
49991723 1.207624
49991724 0.926872
49991725 3.520983
49991726 5.472935
49991731 0.729559
49991732 1.020896
49991734 0.479735
49991739 0.762123
49991741 0.334111
49991742 -0.000000
49991746 1.210516
49991750 0.165742
49991751 0.395671
49991752 0.368017
49991758 0.533207
49991760 0.513539
49991761 0.130791
49991763 0.509869
49991765 0.064376
49991767 0.771660
49991769 0.218500
49991774 1.070037
49991775 0.680663
49991776 0.601873
49991777 0.094693
49991779 -0.000000
49991780 -0.000000
49991781 -0.000000
49991784 -0.000000
49991786 0.542608
49991789 1.336281
49991791 -0.000000
49991795 3.310375
49991796 1.434348
49991797 0.408528
49991798 1.369750
49991801 2.490494
49991802 2.593809
49991803 0.223579
49991807 0.262435
49991808 0.262434
49991809 0.124240
variableStep chrom=chr19
2150567 0.338557
2150570 1.251004
2150571 0.106400
2150572 0.103864
2150573 4.564395
2150574 0.157461
2150575 0.182470
2150576 2.671575
2150577 0.465195
2150578 1.013859
2150579 1.027487
2150580 0.049178
2150581 1.308461
2150582 1.148986
2150583 0.214728
2150585 0.428660
2150588 0.263075
2150591 0.079034
2150593 -0.000000
2150594 0.394860
2150595 1.025147
2150598 0.851047
2150599 -0.000000
2150600 1.896455
2150601 0.494112
2150602 0.060640
2150603 0.629614
2150605 0.434524
2150606 0.108914
2150607 0.758883
2150608 3.542156
2150611 0.567184
2150612 0.211212
2150613 0.050068
2150614 0.422851
2150618 -0.000000
2150620 0.048678
2150621 0.960477
2150622 0.584699
2150623 0.764521
2150626 2.628953
2150630 0.551546
2150631 0.732424
2150632 2.012172
2150634 5.198495
2150635 0.151117
2150636 0.563484
2150638 -0.000000
2150639 0.600230
2150640 0.174075
2150643 0.137694
2150644 0.252950
2150646 0.075487
2150648 0.258709
2150649 -0.000000
2150650 0.075454
2150652 0.482082
2150653 0.080775
2150655 -0.000000
2150657 0.233178
2150658 0.137625
2150660 0.366806
2150661 0.078928
2150662 0.147137
2150664 0.661452
2150665 0.151176
2150666 -0.000000
2150667 0.145318
2150668 0.121770
2150671 0.334923
2150673 0.632701
2150674 0.214757
2150676 0.477074
2150677 -0.000000
2150685 5.331100
2150686 10.622640
2150692 -0.000000
2150694 0.207392
2150695 0.284611
2150697 0.570227
2150698 2.855115
2150699 2.569560
2150700 0.086248
2150701 2.583144
2150702 0.786790
2150703 1.735554
2150704 0.075508
2150705 0.953112
2150706 3.496287
2150707 0.920462
2150708 -0.000000
2150709 0.500817
2150710 0.348499
2150712 0.243787
2150713 6.187986
2150714 0.855580
2150715 0.268450
2150716 0.044863
2150717 0.051517
2150719 -0.000000
2150720 0.445919
2150721 0.532607
2150722 0.327751
2150725 0.412437
2150727 0.072581
2150728 0.163653
2150730 0.305270
2150731 0.412404
2150732 0.112153
2150734 1.266671
2150735 0.125901
2150736 0.661682
2150737 0.638047
2150738 0.860708
2150741 -0.000000
2150742 -0.000000
2150743 0.138123
2150745 0.193667
2150747 -0.000000
2150748 1.260955
2150749 0.796001
2150750 0.594268
2150751 0.399609
2150753 -0.000000
2150754 0.125821
2150755 0.277304
2150756 0.150649
2150757 0.226190
2150758 0.065660
2150759 -0.000000
2150761 0.127917
2150762 0.268354
2150764 0.063498
2150765 0.754736
2150766 0.358244
2150767 0.070417
2150770 0.492387
2150771 0.387291
2150772 0.412397
2150774 0.153626
2150775 0.407857
2150777 0.457877
2150778 0.072837
2150780 0.080776
2150781 0.169819
2150782 0.137096
2150783 0.399579
2150788 -0.000000
2150789 0.500121
2150790 1.046174
2150791 3.850628
2150793 1.069664
2150795 0.313042
2150797 0.237139
2150800 -0.000000
2150802 2.021241
2150803 0.191612
2150805 0.338587
2150806 0.482809
2150807 2.898066
2150808 0.570684
2150814 0.245082
2150815 0.426864
2150817 1.167880
2150818 2.991143
2150820 0.193844
2150822 0.154262
2150823 2.421499
2150824 0.144134
2150825 0.079151
2150826 1.913071
2150827 0.111979
2150829 0.789797
2150830 0.223631
2150831 -0.000000
2150834 0.091678
2150835 0.819472
2150837 0.478979
2150838 0.848176
2150839 0.431870
2150840 0.128743
2150842 0.723075
2150843 0.055187
2150844 0.178819
2150848 1.961215
2150849 0.656294
2150851 -0.000000
2150852 0.308333
2150853 0.048938
2150854 0.631911
2150855 0.724471
2150857 0.389094
2150858 1.696443
2150859 0.529337
2150860 -0.000000
2150861 0.544232
2150862 0.401742
2150865 0.223708
2150867 0.567166
2150868 0.311246
2150870 -0.000000
2150871 0.170172
2150872 1.250531
2150875 0.286094
2150876 0.887120
2150877 1.936657
2150878 1.381919
2150881 0.221405
2150882 0.146967
2150885 2.007495
2150886 0.824885
2150888 0.787489
2150889 0.386464
2150891 0.351279
2150892 1.533285
2150894 0.325908
2150895 1.254158
2150896 0.315048
2150897 0.758316
2150898 0.045118
2150899 0.635662
2150900 0.131720
2150901 0.839970
2150903 0.093919
2150904 0.507210
2150905 0.152417
2150906 0.067267
2150907 1.237584
2150908 -0.000000
2150911 6.509456
2150912 0.401014
2150914 0.291759
2150916 1.066042
2150917 -0.000000
2150918 0.614233
2150919 0.581038
2150921 0.195539
2150922 -0.000000
2150924 0.653758
2150925 0.326347
2150926 0.392972
2150927 1.444323
2150928 0.878812
2150929 0.235695
2150930 0.328684
2150931 0.144022
2150932 0.807788
2150936 0.109556
2150937 1.071987
2150941 1.030007
2150942 0.635084
2150945 0.327015
2150946 0.066417
2150947 0.062983
2150949 0.181317
2150950 0.595971
2150952 1.177517
2150953 0.179830
2150954 0.264318
2150958 8.835318
2150963 6.764397
2150964 7.084207
2150965 7.689365
2150967 0.793157
2150968 2.280137
2150971 0.380568
2150975 0.445169
2150976 7.922859
2150977 0.749174
2150978 2.135064
2150979 0.148873
2150980 -0.000000
2150981 1.187807
2150983 0.290166
2150984 0.310915
2150987 1.420956
2150989 0.041045
2150990 1.216448
2150992 0.091070
2150995 0.933481
2150996 0.031557
2150997 0.590326
2151000 0.142207
2151001 0.179336
2151002 -0.000000
2151003 1.138293
2151005 0.052155
2151006 -0.000000
2151008 0.435608
2151009 0.640934
2151010 -0.000000
2151016 0.498347
2151019 0.059653
2151020 -0.000000
2151021 0.098203
2151023 3.985041
2151024 0.326929
2151025 -0.000000
2151027 0.257086
2151028 0.566838
2151029 2.853160
2151030 -0.000000
2151033 0.240004
2151034 0.088733
2151035 -0.000000
2151036 0.210401
2151037 0.720243
2151041 0.076389
2151042 0.426241
2151043 0.916946
2151044 0.754845
2151045 6.515892
2151046 1.779420
2151048 0.459982
2151050 0.126934
2151054 0.315444
2151056 0.312767
2151057 0.722809
2151058 0.725860
2151059 0.040983
2151060 1.135517
2151062 0.073862
2151064 0.623069
2151065 0.564087
2151066 1.479876
2151067 0.238034
2151068 0.803258
2151069 0.743758
2151072 0.092357
2151073 0.335910
2151076 0.279344
2151080 0.239496
2151081 1.233538
2151082 0.904163
2151084 0.632866
2151085 0.297543
2151087 0.623716
2151088 1.370052
2151090 0.041773
2151091 0.413324
2151093 0.143576
2151095 0.615793
2151096 0.553157
2151099 0.873998
2151100 1.156382
2151101 2.911468
2151103 -0.000000
2151105 0.336356
2151106 0.165992
2151107 -0.000000
2151109 0.086448
2151110 1.220526
2151111 0.153692
2151113 10.557790
2151114 0.819657
2151117 0.550125
2151118 0.887028
2151119 -0.000000
2151121 0.590291
2151122 -0.000000
2151123 0.031058
2151124 0.104387
2151126 5.017116
2151128 0.086470
2151130 9.793149
2151131 0.986251
2151132 0.423681
2151135 1.129909
2151136 -0.000000
2151137 0.236750
2151139 0.635121
2151140 1.342914
2151142 0.459037
2151143 0.506875
2151146 0.191199
2151147 0.058980
2151150 1.636740
2151153 1.499067
2151154 0.290766
2151156 -0.000000
2151158 0.350891
2151159 -0.000000
2151162 0.767065
2151163 1.294795
2151165 0.124767
2151166 0.289441
2151168 1.416203
2151171 0.880068
2151172 0.267529
2151175 0.473963
2151176 -0.000000
2151177 0.286501
2151179 0.581748
2151181 0.572547
2151182 1.475265
2151184 0.713643
2151185 0.255756
2151186 -0.000000
2151188 0.267003
2151189 0.949959
2151191 0.094012
2151193 -0.000000
2151194 0.179073
2151195 0.113268
2151197 0.340624
2151201 0.058159
2151203 0.429007
2151205 0.864014
2151206 1.125399
2151208 0.766628
2151210 0.295422
2151211 0.048428
2151214 0.140806
2151216 0.273740
2151217 0.336367
2151218 0.240439
2151219 1.054414
2151220 9.860585
2151222 -0.000000
2151228 0.317277
2151230 -0.000000
2151231 -0.000000
2151233 0.184331
2151234 0.494483
2151237 0.075378
2151238 0.067261
2151239 1.435290
2151242 0.966890
2151243 0.071721
2151244 0.347712
2151245 0.239427
2151246 0.696598
2151247 -0.000000
2151248 7.959109
2151252 0.310332
2151254 1.942964
2151258 -0.000000
2151259 0.172739
2151263 0.537365
2151267 0.114128
2151268 0.247887
2151270 0.191223
2151272 1.667957
2151273 0.699516
2151275 1.144705
2151276 0.675787
2151277 0.368826
2151281 0.822433
2151282 1.562426
2151284 5.523844
2151285 0.146715
2151286 0.040188
2151287 5.191260
2151290 -0.000000
2151292 0.086087
2151293 2.382215
2151300 0.317460
2151302 0.186254
2151304 0.184454
2151308 0.064123
2151311 0.615777
2151312 1.568955
2151313 0.377605
2151314 11.057226
2151315 0.075769
2151318 0.770980
2151321 0.914339
2151322 0.720844
2151323 3.080246
2151325 0.208741
2151326 0.254922
2151327 0.437334
2151328 -0.000000
2151330 1.231304
2151333 0.432428
2151337 0.231456
2151340 -0.000000
2151342 0.604378
2151343 0.189102
2151347 0.826328
2151348 0.805296
2151350 0.410968
2151351 7.945249
2151352 3.908110
2151353 4.661637
2151356 1.642384
2151357 1.503126
2151358 1.487464
2151360 0.412943
2151361 0.462537
2151362 1.297548
2151363 0.499059
2151364 1.027895
2151366 -0.000000
2151367 0.290622
2151371 -0.000000
2151373 0.923620
2151375 0.311528
2151376 0.196426
2151380 1.333907
2151384 -0.000000
2151385 0.765784
2151386 0.048442
2151387 0.634396
2151388 0.150116
2151389 0.805688
2151391 1.601748
2151392 0.913480
2151394 0.051155
2151395 0.217383
2151396 0.193736
2151398 0.161609
2151399 0.667134
2151404 0.483239
2151405 0.469845
2151408 0.323936
2151411 0.435256
2151412 0.712179
2151416 0.316726
2151417 0.306270
2151418 -0.000000
2151422 0.223783
2151427 0.201985
2151430 0.505652
2151432 0.349355
2151434 0.252206
2151437 0.117095
2151441 0.058314
2151444 0.111522
2151445 0.181739
2151446 1.242600
2151449 8.203427
2151450 0.684838
2151452 0.172323
2151453 0.243596
2151454 -0.000000
2151455 0.144388
2151457 0.196882
2151458 0.481259
2151460 -0.000000
2151462 0.160844
2151463 -0.000000
2151464 -0.000000
2151467 0.068751
2151470 -0.000000
2151473 0.197009
2151474 0.142017
2151475 0.193414
2151477 1.440395
2151478 -0.000000
2151480 4.557985
2151481 0.103407
2151482 0.161865
2151483 0.555291
2151485 0.196141
2151489 1.238011
2151492 1.116066
2151493 0.275105
2151494 -0.000000
2151495 0.205434
2151498 0.297808
2151501 -0.000000
2151503 0.332671
2151504 0.068745
2151507 0.221895
2151508 0.997270
2151510 -0.000000
2151513 1.260375
2151514 -0.000000
2151518 0.344973
2151522 0.284502
2151524 0.058171
2151525 -0.000000
2151526 0.333704
2151529 0.095422
2151530 0.064499
2151531 0.267421
2151533 0.587112
2151534 0.246340
2151536 0.883125
2151537 0.644069
2151538 0.436106
2151539 1.299410
2151540 13.375635
2151544 2.864936
2151545 13.702220
2151548 0.225679
2151551 0.634153
2151552 0.841196
2151555 1.689724
2151556 0.060455
2151557 1.107529
2151560 0.088604
2151563 0.217644
2151566 0.135687
2151567 0.354695
2151569 0.158987
2151571 0.317962
2151573 0.319773
2151575 0.264204
2151578 1.935639
2151581 0.763816
2151582 0.255423
2151586 0.608624
2151587 -0.000000
2151589 0.357421
2151591 1.061562
2151592 0.794339
2151593 0.219638
2151595 0.110063
2151597 0.622837
2151599 0.330298
2151600 0.565856
2151602 0.224795
2151604 1.348911
2151606 0.168658
2151607 3.863547
2151608 0.403871
2151610 6.921206
2151611 0.473664
2151612 0.332471
2151613 1.159612
2151615 0.075643
2151616 1.570526
2151617 1.338417
2151620 0.131043
2151621 0.563575
2151622 5.994729
2151623 0.057101
2151624 0.824165
2151626 0.233112
2151627 1.798183
2151628 6.250486
2151629 2.407994
2151630 0.366704
2151632 0.357676
2151633 0.505023
2151634 3.005124
2151637 1.066511
2151638 4.958069
2151639 1.473642
2151642 0.815675
2151645 0.242731
2151646 1.178885
2151647 1.135883
2151648 0.846114
2151649 1.367328
2151650 0.647899
2151652 0.142514
2151655 0.561604
2151656 0.530562
2151657 0.056956
2151658 0.685083
2151659 0.488400
2151660 0.772214
2151664 0.479667
2151669 8.699577
2151670 0.312867
2151671 0.115176
2151672 16.816951
2151673 0.052702
2151674 1.840262
2151676 0.106042
2151679 1.084328
2151682 1.617462
2151685 1.157668
2151686 0.254546
2151689 1.490562
2151691 1.006603
2151692 0.773786
2151694 27.140304
2151697 1.179875
2151698 1.466564
2151699 0.901360
2151700 7.085636
2151705 0.606295
2151709 0.393119
2151710 0.834484
2151711 0.562921
2151712 0.411197
2151713 3.495699
2151714 2.507355
2151715 1.081093
2151716 0.155648
2151717 0.267713
2151718 0.488734
2151719 0.363442
2151727 0.245072
2151729 -0.000000
2151730 0.171296
2151731 1.603926
2151734 0.263581
2151735 0.792277
2151736 58.964761
2151737 15.972770
2151738 2.208971
2151739 11.041167
2151740 9.082306
2151742 -0.000000
2151744 0.640380
2151745 0.889022
2151746 0.485078
2151748 0.136046
2151749 5.499400
2151750 1.190986
2151752 0.570127
2151753 8.994727
2151758 0.959407
2151759 0.252381
2151760 1.693083
2151761 6.564818
2151764 24.810085
2151766 2.341883
2151768 0.502998
2151770 1.057410
2151773 -0.000000
2151775 0.925956
2151776 1.517300
2151777 0.206601
2151778 0.370223
2151780 0.663706
2151781 0.048444
2151782 1.985507
2151784 -0.000000
2151785 1.245890
2151786 -0.000000
2151789 0.878986
2151790 0.687537
2151791 5.288789
2151792 23.612863
2151793 1.609527
2151794 7.576838
2151795 10.617844
2151796 3.294554
2151797 0.602006
2151799 0.350072
2151801 0.457184
2151802 0.842138
2151803 -0.000000
2151805 1.561469
2151806 0.172129
2151808 0.868411
2151809 0.664004
2151810 0.636051
2151812 -0.000000
2151814 0.158985
2151819 -0.000000
2151820 0.665393
2151821 0.054440
2151822 0.643624
2151823 14.516559
2151825 1.920580
2151826 6.644813
2151827 0.295872
2151828 0.764208
2151830 0.686139
2151832 1.207540
2151834 0.377748
2151835 0.493344
2151836 0.061484
2151838 0.120755
2151840 -0.000000
2151841 0.756000
2151842 0.200415
2151843 2.308873
2151844 0.750277
2151845 1.729363
2151848 0.273712
2151850 2.077396
2151852 0.131923
2151854 0.070869
2151857 0.306236
2151858 0.508181
2151863 5.115062
2151864 0.512546
2151869 0.279770
2151871 0.182725
2151873 0.253452
2151874 -0.000000
2151879 1.901010
2151880 1.009602
2151883 0.140521
2151884 0.127331
2151885 1.219249
2151889 0.083463
2151890 0.544364
2151896 0.305082
2151897 1.789374
2151898 0.156033
2151900 0.152175
2151901 7.547423
2151903 0.431613
2151905 0.200340
2151907 0.413749
2151910 0.585556
2151911 -0.000000
2151913 1.952936
2151914 0.348061
2151915 0.059465
2151916 0.404733
2151918 1.920574
2151919 0.347107
2151920 0.715926
2151921 0.155989
2151922 0.368930
2151923 0.076399
2151924 0.310634
2151926 -0.000000
2151928 0.346407
2151929 0.265816
2151930 0.070900
2151932 0.832140
2151933 0.905111
2151934 0.696614
2151937 0.555920
2151938 1.293438
2151939 2.303466
2151940 3.591316
2151941 0.606492
2151942 2.505550
2151943 0.112497
2151945 0.774742
2151946 0.622680
2151951 2.301776
2151954 0.221276
2151956 0.512432
2151958 0.059928
2151963 -0.000000
2151965 0.467603
2151966 -0.000000
2151968 0.577315
2151969 0.236880
2151970 0.252840
2151971 0.358619
2151973 0.208171
2151974 0.108139
2151975 0.223931
2151976 0.270091
2151978 2.590571
2151979 0.189512
2151981 0.139892
2151982 0.757250
2151984 0.130994
2151986 0.477820
2151987 0.054542
2151988 0.641169
2151989 0.741067
2151991 0.495347
2151992 1.582970
2151995 1.302190
2151996 0.374362
2151999 -0.000000
2152000 0.100055
2152001 0.061263
2152002 0.191376
2152003 0.581200
2152004 1.428363
2152007 0.079712
2152008 0.268865
2152010 0.735364
2152011 0.259584
2152012 0.708437
2152016 0.791635
2152018 1.931420
2152019 0.615974
2152020 0.190382
2152021 0.060963
2152025 -0.000000
2152027 0.293522
2152028 0.518882
2152029 0.253100
2152033 1.244587
2152037 0.188974
2152038 1.088938
2152039 1.686081
2152043 0.181189
2152044 0.964560
2152045 0.671691
2152048 1.883217
2152049 2.395205
2152052 0.821942
2152053 -0.000000
2152054 -0.000000
2152057 0.581128
2152058 0.638961
2152062 10.565186
2152064 1.349049
2152070 0.491802
2152071 -0.000000
2152075 0.576296
2152076 2.675245
2152077 1.622440
2152078 1.684026
2152079 1.095216
2152080 1.378405
2152081 1.402407
2152082 0.937543
2152083 0.793276
2152086 0.769568
2152087 0.151844
2152088 0.804659
2152090 0.532967
2152092 0.053347
2152093 0.103251
2152094 0.254510
2152095 0.543524
2152098 0.408374
2152099 1.258083
2152100 0.227254
2152102 0.267313
2152106 2.392756
2152110 4.094964
2152113 0.542200
2152116 4.575653
2152117 0.840416
2152120 4.506924
2152121 0.953841
2152123 0.303403
2152126 1.527459
2152127 0.332102
2152131 1.311768
2152132 2.255658
2152135 0.588814
2152137 0.252360
2152138 0.223118
2152139 0.117056
2152140 0.678356
2152142 1.320010
2152143 0.183010
2152146 2.678403
2152153 -0.000000
2152155 0.330639
2152156 0.595022
2152161 2.975084
2152164 1.307664
2152165 0.380874
2152166 0.893355
2152167 1.544794
2152168 0.536062
2152172 0.071448
2152174 -0.000000
2152175 0.082239
2152182 0.563712
2152185 0.472587
2152188 1.123400
2152189 0.639371
2152192 1.080188
2152193 -0.000000
2152194 0.419837
2152200 0.160114
2152202 0.318693
2152203 -0.000000
2152205 1.136618
2152206 0.488201
2152207 0.067886
2152208 0.390517
2152211 0.081599
2152212 0.070256
2152213 3.208347
2152214 0.373689
2152215 1.235369
2152217 0.219076
2152218 -0.000000
2152219 0.329035
2152225 0.135010
2152228 2.547117
2152230 0.215781
2152231 -0.000000
2152232 0.242119
2152234 2.622656
2152238 -0.000000
2152239 0.385823
2152240 -0.000000
2152241 0.118591
2152242 -0.000000
2152243 -0.000000
2152244 0.103203
2152245 0.118664
2152247 1.049380
2152248 0.252930
2152249 0.638062
2152251 -0.000000
2152252 -0.000000
2152253 0.118735
2152254 -0.000000
2152256 0.245993
2152257 0.992254
2152259 -0.000000
2152261 1.332479
2152263 -0.000000
2152265 0.408854
2152269 -0.000000
2152272 -0.000000
2152274 0.096283
2152275 0.166783
2152280 -0.000000
2152281 0.333298
2152285 -0.000000
2152287 0.141968
2152288 0.489994
2152289 0.088452
2152291 -0.000000
2152295 0.158993
2152296 1.597948
2152297 3.065789
2152299 -0.000000
2152300 -0.000000
2152301 -0.000000
2152302 -0.000000
2152303 -0.000000
2152305 0.461580
2152309 0.118664
2152310 -0.000000
2152313 -0.000000
2152314 -0.000000
2152315 0.118681
2152316 0.105509
2152317 0.220785
2152318 0.105509
2152320 0.240262
2152323 0.250734
2152324 0.071767
2152326 0.105509
2152327 0.105509
2152328 0.105509
2152330 0.722578
2152332 0.105509
2152333 0.105509
2152334 0.105509
2152335 0.105509
2152337 0.657055
2152338 0.052757
2152340 0.105509
2152341 0.105509
2152342 0.105509
2152344 0.165997
2152346 0.105509
2152348 0.682562
2152350 0.105509
2152351 0.105509
2152353 0.380327
2152355 0.105509
2152360 0.105509
2152363 0.105509
2152364 0.105509
2152365 0.105509
2152367 0.325969
2152368 1.447549
2152369 0.251554
2152372 0.874451
2152373 0.633951
2152374 0.818931
2152375 0.487917
2152378 0.020802
2152380 0.086469
2152381 -0.000000
2152382 0.220785
2152383 0.105509
2152388 0.105509
2152389 -0.000000
2152390 0.105509
2152391 0.105509
2152393 0.298109
2152395 0.105509
2152397 0.780439
2152399 0.105509
2152400 0.105509
2152405 0.105509
2152408 0.105509
2152411 0.105509
2152412 0.105509
2152416 0.517972
2152417 0.184322
2152421 0.093726
2152423 0.240262
2152424 0.110267
2152425 0.384870
2152427 0.105509
2152429 0.078482
2152432 0.073241
2152433 0.178973
2152435 0.105509
2152436 0.105509
2152437 0.105509
2152438 0.220785
2152439 0.105509
2152440 0.105509
2152443 0.105509
2152444 0.105509
2152446 1.307665
2152448 0.105509
2152449 0.105509
2152450 0.105509
2152451 0.105509
2152452 0.105509
2152453 0.220785
2152455 1.036977
2152456 0.218082
2152457 0.562021
2152458 0.726516
2152459 0.155645
2152461 0.105509
2152462 -0.000000
2152463 0.105509
2152465 0.255520
2152467 0.105509
2152468 0.105509
2152469 0.105509
2152470 0.105509
2152471 0.220785
2152474 0.105509
2152475 0.105509
2152476 0.105509
2152477 0.105509
2152479 0.036631
2152483 0.105509
2152486 0.220785
2152487 0.340705
2152489 0.596204
2152491 0.093726
2152492 0.105509
2152493 0.105509
2152496 0.220785
2152500 0.255652
2152503 0.695424
2152508 0.086422
2152509 0.882937
2152510 0.220785
2152512 0.105509
2152514 0.274769
2152515 -0.000000
2152517 0.105509
2152520 0.105509
2152523 0.105509
2152524 0.220785
2152525 0.105509
2152528 0.220785
2152529 0.105509
2152530 0.220785
2152532 0.086422
2152533 0.818749
2152534 0.657895
2152537 0.538369
2152538 0.384695
2152540 0.308200
2152541 0.422750
2152542 0.308200
2152543 0.340705
2152544 0.308200
2152545 0.538369
2152546 0.742897
2152547 0.130357
2152548 0.921216
2152549 0.742897
2152550 0.308410
2152551 0.105509
2152552 0.340705
2152553 -0.000000
2152554 0.340705
2152555 0.105509
2152556 0.220785
2152557 0.105509
2152558 0.658295
2152559 0.603408
2152560 -0.000000
2152561 0.220785
2152562 0.422750
2152563 0.461740
2152564 0.713360
2152565 0.422750
2152568 0.576376
2152570 0.356867
2152574 0.204198
2152577 0.659356
2152578 0.789965
2152579 0.223578
2152580 0.204734
2152582 0.118592
2152584 -0.000000
2152585 0.105762
2152586 -0.000000
2152589 0.231460
2152590 0.118592
2152591 -0.000000
2152594 0.105762
2152595 -0.000000
2152597 0.105762
2152599 -0.000000
2152600 0.106022
2152605 -0.000000
2152608 0.118592
2152610 0.089560
2152611 -0.000000
2152616 -0.000000
2152617 -0.000000
2152621 -0.000000
2152623 0.927362
2152624 0.105762
2152625 -0.000000
2152627 0.105762
2152631 0.190446
2152632 0.332203
2152633 0.675813
2152635 0.489019
2152636 0.089441
2152637 0.488737
2152638 -0.000000
2152639 0.224664
2152641 0.115506
2152643 0.097445
2152644 0.118592
2152645 0.488879
2152648 0.097153
2152649 -0.000000
2152652 0.097445
2152653 -0.000000
2152655 -0.000000
2152659 1.061504
2152660 0.320297
2152661 0.224086
2152663 0.118592
2152665 -0.000000
2152666 0.224086
2152667 0.106069
2152668 -0.000000
2152670 0.102391
2152671 0.102408
2152673 -0.000000
2152674 -0.000000
2152675 -0.000000
2152677 0.241797
2152679 0.106022
2152681 -0.000000
2152682 -0.000000
2152684 0.118592
2152686 0.118592
2152688 1.599518
2152693 0.176010
2152696 -0.000000
2152697 0.301634
2152698 0.714085
2152700 0.115503
2152701 -0.000000
2152702 -0.000000
2152705 -0.000000
2152706 0.118592
2152707 0.091779
2152708 0.115496
2152711 0.102399
2152713 0.359504
2152714 1.165496
2152715 0.926162
2152716 0.854033
2152721 -0.000000
2152722 0.213194
2152723 0.278119
2152724 0.187377
2152726 0.213194
2152728 -0.000000
2152730 -0.000000
2152732 0.775296
2152733 -0.000000
2152738 2.229934
2152741 -0.000000
2152749 0.115506
2152750 0.118592
2152754 -0.000000
2152756 0.089568
2152757 0.115503
2152758 -0.000000
2152760 -0.000000
2152762 0.118592
2152765 0.115506
2152766 0.375677
2152768 0.244983
2152769 -0.000000
2152770 1.219754
2152771 0.851404
2152772 0.225047
2152774 0.118592
2152776 1.169659
2152777 -0.000000
2152778 0.223578
2152781 -0.000000
2152782 0.384020
2152783 0.404867
2152784 0.187362
2152785 0.659656
2152786 -0.000000
2152788 0.118592
2152789 0.241798
2152790 0.241798
2152791 0.118592
2152792 0.213257
2152794 0.089427
2152795 0.986732
2152797 0.118592
2152798 0.118592
2152800 0.435773
2152801 1.062058
2152802 1.459563
2152803 0.992142
2152804 0.351881
2152807 -0.000000
2152808 0.854493
2152809 0.204785
2152810 0.097333
2152812 0.115506
2152816 0.318997
2152819 1.994075
2152820 0.347400
2152822 -0.000000
2152824 0.630480
2152825 0.576195
2152826 -0.000000
2152828 -0.000000
2152833 -0.000000
2152836 -0.000000
2152841 -0.000000
2152846 -0.000000
2152847 -0.000000
2152848 -0.000000
2152850 0.677866
2152851 0.094883
2152854 0.063208
2152857 0.068990
2152858 1.608644
2152859 0.443765
2152862 0.333718
2152863 0.444605
2152864 -0.000000
2152866 0.118771
2152867 0.118771
2152868 0.118771
2152869 0.664568
2152872 -0.000000
2152873 -0.000000
2152874 -0.000000
2152876 0.179830
2152877 0.261197
2152878 0.091982
2152879 0.376144
2152880 3.635038
2152881 1.966686
2152884 0.900215
2152885 0.104884
2152886 0.790571
2152889 0.545678
2152890 0.087530
2152892 -0.000000
2152894 0.271575
2152895 0.259984
2152896 0.391532
2152897 0.031321
2152898 0.062048
2152899 -0.000000
2152901 -0.000000
2152903 1.251444
2152904 -0.000000
2152905 0.079434
2152908 1.849570
2152909 0.386549
2152910 0.201297
2152914 0.273407
2152915 1.139972
2152919 1.716533
2152929 0.094664
2152930 0.675340
2152932 -0.000000
2152935 0.430709
2152936 0.112162
2152939 0.141005
2152941 0.027027
2152942 3.316493
2152947 0.114653
2152948 0.125106
2152949 0.525750
2152951 0.594614
2152954 0.132964
2152955 0.162639
2152956 0.442978
2152959 -0.000000
2152960 0.664572
2152961 0.068736
2152964 0.371766
2152966 0.193959
2152968 -0.000000
2152972 0.118608
2152973 0.497344
2152977 0.278851
2152978 -0.000000
2152979 0.111460
2152981 1.060822
2152982 -0.000000
2152983 0.502204
2152985 -0.000000
2152986 -0.000000
2152987 -0.000000
2152989 0.759885
2152990 7.100776
2152992 0.248765
2152993 -0.000000
2152994 0.118771
2152995 -0.000000
2152996 -0.000000
2152997 -0.000000
2152998 -0.000000
2153000 2.918487
2153003 0.157675
2153004 0.822462
2153006 -0.000000
2153007 -0.000000
2153009 0.055457
2153010 0.175550
2153012 -0.000000
2153013 -0.000000
2153014 0.340589
2153015 -0.000000
2153016 0.111460
2153019 0.061459
2153020 0.238453
2153021 0.111332
2153022 0.118771
2153023 -0.000000
2153026 -0.000000
2153028 0.042449
2153030 0.342502
2153031 0.622406
2153032 0.118771
2153035 0.675243
2153040 -0.000000
2153042 -0.000000
2153044 -0.000000
2153045 -0.000000
2153049 -0.000000
2153050 1.274105
2153053 1.307228
2153054 0.249878
2153055 2.015835
2153057 -0.000000
2153058 0.101818
2153059 -0.000000
2153060 0.111202
2153061 0.111460
2153062 0.236008
2153063 0.515764
2153064 0.236008
2153065 0.476777
2153066 0.088174
2153067 0.201805
2153068 0.556842
2153069 0.547907
2153070 -0.000000
2153071 0.477028
2153072 1.173896
2153073 0.978007
2153074 -0.000000
2153075 0.088264
2153076 -0.000000
2153079 0.102809
2153080 0.375775
2153081 0.240982
2153082 0.240825
2153083 0.184256
2153084 -0.000000
2153085 0.200006
2153086 0.095793
2153087 0.686294
2153088 0.170199
2153089 0.287338
2153090 0.087806
2153091 -0.000000
2153092 0.087900
2153095 0.087822
2153096 0.114843
2153101 0.428918
2153104 -0.000000
2153106 2.868912
2153107 0.249895
2153109 0.337973
2153110 0.196583
2153112 0.099162
2153114 0.114843
2153117 0.476074
2153119 2.404269
2153120 0.371636
2153121 0.132126
2153123 0.114843
2153127 -0.000000
2153128 1.638391
2153129 1.167956
2153131 -0.000000
2153132 -0.000000
2153133 -0.000000
2153134 -0.000000
2153135 0.088174
2153137 0.056479
2153138 1.104022
2153140 0.210750
2153141 0.111741
2153142 -0.000000
2153143 0.511975
2153144 -0.000000
2153145 -0.000000
2153148 0.114843
2153149 0.102779
2153151 0.653532
2153157 0.609536
2153158 0.311801
2153159 -0.000000
2153161 0.935672
2153163 0.102757
2153164 0.095379
2153165 0.156961
2153166 0.095379
2153168 -0.000000
2153169 0.781941
2153171 0.466126
2153172 0.114843
2153173 0.114843
2153175 0.120213
2153177 0.093378
2153179 0.282757
2153180 0.115297
2153182 0.200543
2153184 0.879723
2153186 0.688443
2153191 0.630857
2153194 0.160059
2153195 -0.000000
2153196 0.519928
2153197 -0.000000
2153199 0.244864
2153200 0.120433
2153203 0.209601
2153204 -0.000000
2153205 0.574415
2153206 0.299681
2153209 0.095785
2153211 1.114182
2153212 0.146927
2153213 -0.000000
2153214 0.977924
2153216 2.171760
2153218 0.042728
2153219 0.978263
2153220 2.180724
2153221 0.448278
2153222 0.374155
2153224 1.205452
2153226 0.232808
2153228 0.171031
2153230 0.466343
2153231 0.167878
2153236 0.209502
2153239 2.189911
2153240 0.079245
2153241 0.178940
2153242 -0.000000
2153243 0.076200
2153247 0.552946
2153248 1.207522
2153252 1.246216
2153254 1.257686
2153255 -0.000000
2153256 -0.000000
2153258 0.267295
2153260 0.156898
2153263 0.422488
2153264 0.114965
2153266 0.198063
2153267 0.814658
2153268 -0.000000
2153269 0.226728
2153270 0.135223
2153272 0.736762
2153274 0.251148
2153275 0.060623
2153276 1.125917
2153279 0.131910
2153280 -0.000000
2153281 0.049174
2153282 -0.000000
2153283 0.433993
2153284 1.131852
2153287 0.141231
2153292 0.186600
2153293 0.408051
2153295 -0.000000
2153296 0.183983
2153298 0.358967
2153299 0.167397
2153300 0.273336
2153301 0.315770
2153302 0.464470
2153305 0.858577
2153306 0.046999
2153307 -0.000000
2153308 -0.000000
2153310 0.686296
2153314 0.566458
2153317 0.713757
2153318 0.266536
2153320 0.608012
2153322 0.387668
2153323 0.463739
2153324 1.004919
2153326 0.209498
2153331 0.080797
2153334 0.257912
2153339 0.096576
2153340 0.088523
2153341 -0.000000
2153343 0.148293
2153344 0.726454
2153346 -0.000000
2153348 1.114710
2153349 1.172503
2153352 0.172751
2153353 0.076185
2153354 0.017527
2153355 0.388814
2153356 1.206714
2153357 0.647029
2153360 0.767980
2153361 0.092419
2153362 0.183457
2153367 0.726454
2153369 0.176201
2153370 0.107536
2153371 0.460501
2153373 -0.000000
2153374 0.137568
2153375 0.596103
2153376 0.250402
2153377 0.142696
2153378 -0.000000
2153379 -0.000000
2153380 0.072555
2153381 0.096576
2153384 -0.000000
2153385 -0.000000
2153386 -0.000000
2153387 -0.000000
2153388 0.351622
2153389 -0.000000
2153390 -0.000000
2153391 -0.000000
2153392 0.225983
2153393 -0.000000
2153395 0.318098
2153397 -0.000000
2153398 -0.000000
2153403 -0.000000
2153406 -0.000000
2153408 0.934085
2153409 0.425216
2153414 -0.000000
2153415 0.236163
2153419 0.225983
2153421 0.037090
2153422 0.063889
2153423 0.141341
2153425 -0.000000
2153429 0.174447
2153430 0.849103
2153431 0.131510
2153433 -0.000000
2153434 -0.000000
2153435 -0.000000
2153436 -0.000000
2153437 -0.000000
2153439 0.032021
2153441 -0.000000
2153442 -0.000000
2153443 -0.000000
2153444 -0.000000
2153445 -0.000000
2153446 -0.000000
2153447 -0.000000
2153450 -0.000000
2153451 -0.000000
2153453 0.055557
2153456 0.084350
2153457 0.390404
2153459 -0.000000
2153460 -0.000000
2153461 -0.000000
2153463 0.828871
2153465 -0.000000
2153466 -0.000000
2153467 -0.000000
2153468 -0.000000
2153470 0.130509
2153471 0.958192
2153473 -0.000000
2153474 -0.000000
2153475 -0.000000
2153477 0.662641
2153479 -0.000000
2153484 -0.000000
2153486 0.263753
2153488 -0.000000
2153493 -0.000000
2153496 -0.000000
2153497 -0.000000
2153498 -0.000000
2153500 0.469684
2153501 0.269040
2153502 0.209649
2153505 0.677954
2153506 0.721129
2153507 0.937237
2153508 0.944752
2153511 0.077743
2153513 -0.000000
2153514 -0.000000
2153515 -0.000000
2153516 -0.000000
2153521 -0.000000
2153522 0.225983
2153523 -0.000000
2153524 -0.000000
2153526 0.710084
2153528 -0.000000
2153530 0.197836
2153532 -0.000000
2153533 -0.000000
2153538 -0.000000
2153540 0.266768
2153544 -0.000000
2153545 -0.000000
2153549 1.029997
2153550 0.151450
2153554 -0.000000
2153556 -0.000000
2153557 0.587310
2153558 0.759423
2153560 0.225983
2153562 0.249795
2153565 0.295709
variableStep chrom=chr20
5099673 0.320766
5099674 1.234872
5099676 0.650342
5099677 0.297620
5099678 -0.000000
5099684 0.056060
5099685 0.071302
5099687 0.203723
5099690 0.117392
5099694 3.905845
5099695 6.143026
5099700 0.429600
5099702 1.592426
5099703 0.435925
5099704 0.254890
5099708 -0.000000
5099711 0.378184
5099713 0.163419
5099716 0.089693
5099720 -0.000000
5099721 0.081470
5099722 0.668043
5099723 0.743763
5099724 1.061633
5099725 -0.000000
5099726 -0.000000
5099728 0.529122
5099729 0.392560
5099732 0.376761
5099733 0.332891
5099734 3.388015
5099735 0.160940
5099738 1.572446
5099740 1.530999
5099741 0.723836
5099742 0.421625
5099743 0.326322
5099744 0.157332
5099747 -0.000000
5099750 0.053188
5099752 0.726503
5099753 0.781846
5099756 -0.000000
5099757 0.722803
5099758 1.758744
5099761 0.613283
5099764 0.086054
5099765 0.089690
5099767 0.097231
5099770 -0.000000
5099775 0.582252
5099776 0.742771
5099777 0.221945
5099778 1.477343
5099779 0.613479
5099783 0.428162
5099784 0.216909
5099785 0.699606
5099786 0.595319
5099790 3.255412
5099794 0.191092
5099795 1.056864
5099796 -0.000000
5099800 2.609930
5099801 1.996935
5099803 0.065997
5099804 1.507437
5099805 0.309795
5099807 0.579703
5099809 0.126351
5099811 0.492320
5099815 -0.000000
5099817 0.155583
5099819 1.682374
5099820 0.065137
5099822 0.086165
5099824 0.352004
5099825 0.785607
5099826 0.273825
5099827 0.128798
5099828 0.142296
5099829 0.400829
5099831 -0.000000
5099834 -0.000000
5099835 1.068201
5099837 1.018351
5099838 0.987503
5099840 0.305879
5099841 -0.000000
5099843 -0.000000
5099844 1.082757
5099845 1.071503
5099846 0.669277
5099848 0.071299
5099850 -0.000000
5099851 1.524492
5099852 0.065505
5099853 0.313659
5099855 0.077487
5099857 0.529176
5099859 -0.000000
5099860 0.061380
5099862 -0.000000
5099863 -0.000000
5099866 1.556604
5099872 0.063536
5099874 0.721585
5099875 1.624789
5099876 0.839271
5099878 -0.000000
5099881 0.224669
5099882 0.131229
5099883 0.466949
5099885 -0.000000
5099886 0.420341
5099887 0.768949
5099888 0.558463
5099891 1.445655
5099892 0.084046
5099893 0.860286
5099894 2.741391
5099895 2.408546
5099896 0.904365
5099898 0.528545
5099902 0.533853
5099904 0.167100
5099906 6.344443
5099907 5.044385
5099908 -0.000000
5099912 0.457255
5099913 -0.000000
5099916 9.030150
5099917 0.029242
5099919 3.167180
5099920 0.647010
5099921 0.163518
5099923 0.280575
5099925 0.223367
5099928 -0.000000
5099929 1.258360
5099930 1.886528
5099932 0.671843
5099933 2.810445
5099935 0.049277
5099938 0.957027
5099939 0.946172
5099942 0.124147
5099943 0.148966
5099944 -0.000000
5099945 0.309047
5099946 0.336353
5099948 0.510929
5099949 1.052381
5099950 0.329386
5099952 1.140082
5099953 0.298149
5099954 0.654880
5099957 0.552022
5099961 0.070421
5099962 0.895156
5099963 1.660199
5099964 -0.000000
5099966 0.211846
5099970 0.306310
5099974 0.478363
5099975 1.335434
5099976 3.835819
5099977 0.670462
5099978 1.333084
5099979 0.200553
5099981 0.588187
5099982 1.649657
5099983 1.448180
5099984 1.903097
5099986 0.756545
5099988 1.732782
5099989 0.536099
5099990 0.909848
5099991 6.874161
5099992 0.582892
5099993 -0.000000
5099996 1.510444
5099999 0.376523
5100002 0.673386
5100003 1.371710
5100006 0.112286
5100007 4.280821
5100008 0.563162
5100012 0.756323
5100014 0.445061
5100015 1.954493
5100016 1.070599
5100018 1.410535
5100023 14.660585
5100024 5.165471
5100025 4.718411
5100026 4.159961
5100027 3.311642
5100028 0.267508
5100031 0.247779
5100032 0.463907
5100034 0.048630
5100035 0.307581
5100041 0.356880
5100044 0.611347
5100046 0.397681
5100048 0.095668
5100053 0.078130
5100054 0.093365
5100056 0.058937
5100057 3.365714
5100058 1.476967
5100059 3.269636
5100060 0.869110
5100061 0.095581
5100063 0.311710
5100064 -0.000000
5100066 0.845538
5100073 2.254591
5100074 0.962115
5100076 0.072505
5100078 0.664673
5100080 0.447632
5100081 0.220853
5100083 0.615493
5100084 -0.000000
5100085 0.631681
5100088 0.366746
5100089 3.187006
5100090 1.546159
5100093 -0.000000
5100099 -0.000000
5100102 0.552281
5100103 0.265520
5100105 -0.000000
5100107 33.820720
5100110 4.251783
5100111 1.055296
5100112 0.162982
5100113 11.382544
5100114 0.565411
5100115 1.227639
5100120 1.160836
5100121 0.393704
5100124 -0.000000
5100126 0.999214
5100127 2.711595
5100132 -0.000000
5100134 -0.000000
5100136 0.391687
5100138 19.548789
5100141 1.522817
5100142 2.912455
5100143 0.112251
5100144 0.473570
5100146 1.834533
5100148 0.200491
5100149 0.611334
5100151 0.247895
5100152 0.260142
5100154 0.046618
5100155 3.074604
5100156 4.702284
5100157 0.689829
5100161 0.158170
5100162 1.627563
5100163 2.448836
5100164 0.342692
5100167 0.800765
5100169 1.026614
5100170 0.056531
5100174 0.730584
5100176 0.077205
5100177 0.358663
5100178 1.069317
5100179 0.289955
5100184 0.573425
5100185 0.301166
5100188 0.890751
5100189 0.167995
5100191 0.257889
5100193 1.091490
5100194 1.550523
5100195 0.208592
5100197 0.087450
5100199 -0.000000
5100201 -0.000000
5100202 5.838961
5100203 0.703815
5100204 -0.000000
5100205 0.065260
5100207 0.323288
5100208 0.196086
5100209 -0.000000
5100211 0.434379
5100215 0.148264
5100216 0.097688
5100217 0.654158
5100219 -0.000000
5100220 0.744336
5100223 -0.000000
5100224 1.142944
5100226 0.052836
5100229 0.076390
5100230 0.062108
5100231 0.461387
5100233 2.433410
5100234 -0.000000
5100239 0.097062
5100240 0.613334
5100244 0.353034
5100246 0.168022
5100248 0.526704
5100249 0.153743
5100251 1.363256
5100255 -0.000000
5100257 0.187251
5100261 0.118552
5100264 0.065231
5100267 0.470761
5100268 1.047107
5100272 0.187242
5100274 0.233707
5100275 4.541959
5100276 0.253600
5100278 0.440802
5100279 0.913291
5100280 0.353569
5100281 0.056187
5100283 0.465095
5100284 0.290405
5100286 0.926689
5100290 -0.000000
5100291 1.000465
5100292 0.281069
5100295 0.709847
5100296 0.153740
5100298 0.347547
5100303 0.183542
5100305 5.029637
5100306 4.885169
5100307 0.034799
5100308 0.727150
5100309 0.416272
5100310 1.383038
5100315 0.187249
5100316 0.257885
5100317 0.488145
5100320 0.305886
5100321 0.153449
5100323 0.079430
5100324 0.108966
5100329 0.206140
5100330 0.022345
5100331 0.438728
5100335 -0.000000
5100336 0.301071
5100338 0.710756
5100339 1.516471
5100344 -0.000000
5100347 0.443480
5100349 0.644685
5100350 0.191778
5100351 0.232557
5100353 -0.000000
5100355 6.565880
5100359 0.067416
5100360 1.047311
5100361 0.040700
5100363 0.153742
5100366 0.839371
5100367 0.089409
5100369 0.795437
5100370 0.286237
5100371 0.559761
5100374 2.900830
5100376 0.527369
5100379 0.491093
5100380 2.007715
5100381 0.092696
5100383 1.054140
5100384 0.526957
5100385 1.877755
5100386 5.409671
5100388 0.088828
5100389 0.461491
5100393 0.061340
5100394 0.201777
5100395 2.355638
5100396 -0.000000
5100398 0.799699
5100402 0.301188
5100403 0.209773
5100404 5.943325
5100405 -0.000000
5100406 0.123075
5100407 6.552957
5100409 0.030728
5100410 0.200557
5100411 0.152085
5100412 0.047926
5100415 0.126467
5100416 0.201783
5100417 -0.000000
5100419 0.184701
5100420 0.175966
5100421 -0.000000
5100423 0.240660
5100424 1.173890
5100426 0.140129
5100428 0.720890
5100429 0.277820
5100435 1.004142
5100436 0.196225
5100437 0.555249
5100439 0.090238
5100440 0.037679
5100445 0.340082
5100448 1.018160
5100451 0.900415
5100452 0.642917
5100453 0.115700
5100456 1.299486
5100459 0.038484
5100462 0.758276
5100466 0.265210
5100469 0.928179
5100473 0.362162
5100474 -0.000000
5100477 0.751842
5100478 0.081306
5100481 0.814152
5100482 0.670043
5100483 0.398857
5100484 3.399945
5100485 0.812485
5100486 2.120467
5100487 3.932653
5100488 0.374239
5100489 1.067077
5100490 1.409780
5100491 5.376060
5100492 4.340561
5100493 0.272436
5100495 0.337842
5100496 0.674367
5100498 0.129437
5100500 0.064511
5100502 0.092936
5100504 0.740926
5100505 4.046290
5100506 0.357865
5100508 0.208846
5100510 0.093673
5100511 6.429461
5100512 0.027714
5100514 -0.000000
5100515 0.116719
5100516 0.941036
5100517 0.664841
5100519 0.302543
5100520 0.200397
5100521 0.592219
5100523 0.461583
5100524 0.320341
5100525 0.590586
5100528 0.767170
5100529 0.425266
5100532 0.324924
5100533 0.468848
5100536 0.120036
5100537 5.095237
5100541 0.105673
5100545 0.265129
5100548 0.333772
5100550 1.599493
5100552 -0.000000
5100554 0.362195
5100556 0.319585
5100557 0.159469
5100558 0.814831
5100560 0.750373
5100561 0.325739
5100563 0.727369
5100564 0.119207
5100565 8.834693
5100566 6.442551
5100567 0.154274
5100568 4.046344
5100571 2.262169
5100574 0.181284
5100576 0.729656
5100579 0.281778
5100580 0.489167
5100581 0.046776
5100584 0.462351
5100589 0.126848
5100590 0.096675
5100594 2.211832
5100596 0.247922
5100599 4.572320
5100600 8.363059
5100602 5.979564
5100606 -0.000000
5100609 -0.000000
5100614 0.472674
5100615 0.507150
5100619 4.280526
5100620 0.158494
5100628 1.263728
5100629 0.068615
5100630 0.292234
5100631 0.742941
5100634 0.203529
5100635 0.332338
5100636 0.863693
5100641 -0.000000
5100646 1.883226
5100650 0.075945
5100654 -0.000000
5100657 0.664768
5100662 0.212349
5100665 0.061609
5100666 3.152441
5100668 0.611248
5100670 0.079173
5100671 1.413909
5100675 0.220323
5100677 0.566119
5100678 0.104297
5100679 7.283055
5100683 0.238984
5100684 -0.000000
5100685 -0.000000
5100686 0.373406
5100687 3.504392
5100688 0.177186
5100689 0.196078
5100691 0.367645
5100692 3.842310
5100693 4.527363
5100695 0.438088
5100696 1.631362
5100697 0.844939
5100699 0.187660
5100701 14.898256
5100703 4.484138
5100708 1.166152
5100709 0.421254
5100714 1.915866
5100715 3.075221
5100716 0.800696
5100717 0.494223
5100718 -0.000000
5100722 0.291999
5100723 -0.000000
5100724 0.118926
5100726 -0.000000
5100727 -0.000000
5100730 0.107751
5100731 1.704186
5100732 0.257217
5100733 0.278533
5100734 2.160758
5100736 0.833963
5100737 0.680237
5100738 0.269967
5100746 15.646347
5100748 0.994786
5100749 2.959823
5100750 0.844985
5100751 -0.000000
5100752 1.146085
5100753 17.210112
5100754 0.785185
5100757 0.495191
5100758 0.992111
5100763 0.981337
5100764 0.531636
5100765 0.723833
5100768 0.374465
5100769 1.442975
5100770 0.759696
5100773 0.103282
5100777 -0.000000
5100783 0.196414
5100784 0.096432
5100786 1.905697
5100787 1.815368
5100788 3.410550
5100789 0.383767
5100790 0.795320
5100791 3.141311
5100794 0.844986
5100795 0.196546
5100796 4.472977
5100797 3.113879
5100798 12.626065
5100799 8.697534
5100801 0.205936
5100803 0.189176
5100804 0.537532
5100805 0.577183
5100806 0.367550
5100808 -0.000000
5100809 0.976340
5100811 0.066035
5100812 0.220348
5100814 0.256318
5100816 0.869542
5100820 0.619628
5100821 0.176867
5100822 0.245600
5100825 2.059762
5100826 0.334882
5100828 0.477475
5100829 0.665380
5100831 0.169997
5100832 0.151421
5100841 0.195988
5100842 0.105510
5100843 -0.000000
5100844 1.719998
5100846 0.981611
5100848 0.097511
5100849 0.354123
5100851 0.272002
5100852 0.375464
5100853 -0.000000
5100855 0.205450
5100857 0.931284
5100858 0.798437
5100859 1.655946
5100861 -0.000000
5100863 0.188381
5100864 0.442038
5100867 0.619763
5100869 1.636542
5100870 0.439996
5100872 -0.000000
5100873 0.067214
5100874 0.240048
5100876 -0.000000
5100878 0.093931
5100879 1.790593
5100880 4.377020
5100884 0.975689
5100887 1.342523
5100889 -0.000000
5100890 1.713205
5100891 0.281755
5100892 0.564136
5100893 0.251269
5100895 -0.000000
5100897 0.063001
5100898 1.233541
5100899 1.006611
5100900 1.432615
5100901 0.644841
5100904 0.566751
5100910 0.492177
5100911 0.103288
5100914 1.035921
5100915 1.986504
5100916 1.134763
5100917 8.762747
5100918 0.530198
5100920 0.653486
5100921 2.701934
5100922 0.960841
5100923 0.151263
5100925 0.173993
5100927 0.339428
5100931 0.274519
5100932 0.332128
5100933 0.037654
5100934 0.212732
5100937 1.487261
5100938 0.490803
5100939 1.580129
5100940 1.224830
5100943 0.490605
5100944 0.899252
5100945 0.295801
5100950 -0.000000
5100951 1.365874
5100953 0.053400
5100955 2.458691
5100956 0.506767
5100958 0.065397
5100959 0.328783
5100962 -0.000000
5100964 0.142269
5100965 0.168624
5100966 0.113666
5100967 0.078136
5100968 -0.000000
5100969 0.971640
5100970 0.756463
5100971 0.683272
5100972 0.834036
5100973 0.183582
5100975 0.453677
5100976 0.050154
5100977 0.936071
5100978 0.371728
5100979 0.808018
5100980 3.158911
5100984 0.302063
5100986 1.024694
5100987 0.217964
5100989 0.123463
5100990 2.425462
5100991 0.578244
5100992 0.343298
5100993 0.747104
5100994 -0.000000
5100995 0.196586
5101000 -0.000000
5101002 -0.000000
5101005 0.190057
5101009 0.286134
5101010 0.289416
5101018 0.644758
5101019 6.011554
5101020 8.393097
5101023 1.562711
5101024 0.627965
5101025 1.733381
5101026 0.706125
5101027 0.684993
5101029 2.661541
5101031 1.627567
5101035 0.365915
5101036 1.948268
5101037 1.157634
5101039 0.663173
5101041 0.185310
5101047 -0.000000
5101048 0.223956
5101052 0.067746
5101053 0.273264
5101057 0.199249
5101061 0.892441
5101062 0.325795
5101063 0.173624
5101066 1.066334
5101067 0.088661
5101068 0.392780
5101069 1.555529
5101070 0.780347
5101071 2.142437
5101074 0.105407
5101075 0.441043
5101077 2.232283
5101080 0.779054
5101081 0.245682
5101082 0.078118
5101085 2.716759
5101087 0.897742
5101088 0.213348
5101090 0.063132
5101091 3.494478
5101093 -0.000000
5101095 0.144069
5101096 1.144575
5101097 1.477116
5101098 0.177665
5101099 0.474598
5101102 0.244132
5101105 0.220635
5101106 0.068704
5101107 0.130877
5101108 1.366757
5101109 0.130898
5101110 2.918588
5101112 0.762863
5101116 1.642188
5101117 0.510008
5101118 0.064933
5101119 -0.000000
5101120 0.142119
5101121 0.156196
5101124 -0.000000
5101126 0.312375
5101128 0.173797
5101129 0.694072
5101130 0.418901
5101131 1.805866
5101135 -0.000000
5101137 1.423745
5101140 0.736956
5101141 1.203964
5101143 -0.000000
5101145 0.627311
5101148 0.180963
5101149 0.868387
5101152 -0.000000
5101158 -0.000000
5101159 0.067746
5101160 0.119390
5101162 0.995175
5101163 0.408814
5101164 0.242130
5101165 0.302335
5101167 0.139910
5101168 1.313155
5101169 0.082751
5101171 0.404639
5101172 0.400663
5101173 0.067752
5101174 0.428882
5101175 0.275390
5101176 0.428706
5101178 0.683894
5101179 0.977732
5101180 1.317803
5101181 0.548590
5101183 -0.000000
5101184 -0.000000
5101186 0.225582
5101187 0.336180
5101193 0.335275
5101194 1.445270
5101195 0.068690
5101196 3.070639
5101197 1.780596
5101198 0.975282
5101199 1.300138
5101200 1.021773
5101201 2.727517
5101202 1.385921
5101203 0.571290
5101204 -0.000000
5101206 0.149029
5101207 0.099294
5101208 1.235311
5101209 0.299826
5101215 0.878814
5101216 2.096330
5101219 0.866062
5101220 0.420407
5101221 -0.000000
5101225 0.788247
5101226 0.304612
5101230 0.216402
5101231 0.216496
5101233 0.114684
5101234 -0.000000
5101235 0.094324
5101236 0.157960
5101237 -0.000000
5101238 0.250576
5101242 0.671251
5101243 2.728340
5101245 1.583629
5101248 1.040886
5101249 -0.000000
5101250 0.057185
5101256 0.060013
5101257 0.085689
5101259 1.637459
5101261 1.089800
5101262 -0.000000
5101263 2.516318
5101268 0.376572
5101277 0.069444
5101278 0.085443
5101279 0.269984
5101280 0.034734
5101281 0.445842
5101284 0.548631
5101289 0.072547
5101291 0.303296
5101295 -0.000000
5101296 -0.000000
5101297 0.128990
5101298 0.068341
5101299 0.073910
5101300 0.334221
5101302 2.651111
5101303 0.418398
5101304 0.353395
5101309 0.524314
5101313 -0.000000
5101325 1.619148
5101330 3.100058
5101332 0.209006
5101333 -0.000000
5101336 1.064959
5101338 1.597728
5101340 0.545638
5101341 0.086737
5101342 0.710979
5101343 1.089960
5101344 0.092222
5101347 0.430681
5101350 0.709350
5101351 -0.000000
5101353 2.677394
5101355 0.262724
5101359 4.539910
5101360 0.273103
5101364 0.181673
5101365 0.080744
5101366 0.190135
5101367 0.118314
5101369 0.286669
5101370 0.064615
5101374 0.407718
5101375 1.573736
5101377 0.124097
5101378 0.231475
5101381 2.270822
5101383 0.460236
5101384 0.039231
5101385 -0.000000
5101387 0.158801
5101390 0.491059
5101394 0.156778
5101396 0.189397
5101398 0.171372
5101399 0.482050
5101400 -0.000000
5101401 0.161277
5101402 0.198780
5101404 0.332582
5101405 3.699440
5101406 0.654897
5101409 4.591201
5101414 0.215612
5101416 -0.000000
5101418 0.093155
5101419 0.114709
5101421 0.087082
5101423 1.333923
5101424 0.204330
5101425 -0.000000
5101426 -0.000000
5101427 0.279398
5101437 -0.000000
5101438 2.170955
5101440 0.150682
5101444 0.362497
5101445 0.246979
5101446 1.310569
5101447 0.027698
5101448 0.311092
5101449 2.638863
5101450 0.662561
5101451 0.158370
5101452 0.138792
5101453 0.532801
5101454 1.193394
5101455 0.390232
5101456 0.193444
5101457 0.691108
5101458 0.553781
5101459 0.157900
5101460 -0.000000
5101461 0.545565
5101462 0.041394
5101463 0.232543
5101464 1.147670
5101465 -0.000000
5101466 0.588878
5101467 1.717131
5101468 0.487599
5101469 0.179019
5101471 -0.000000
5101472 0.184567
5101473 0.068529
5101476 0.303423
5101477 0.891712
5101478 0.530152
5101480 -0.000000
5101481 -0.000000
5101482 0.095345
5101485 0.193636
5101486 0.442621
5101487 0.199939
5101490 0.199822
5101493 0.104443
5101494 0.457788
5101496 -0.000000
5101497 -0.000000
5101499 0.731087
5101501 0.075307
5101502 0.265290
5101503 0.690819
5101508 0.891388
5101511 0.085508
5101516 0.345599
5101518 -0.000000
5101519 -0.000000
5101520 0.087897
5101522 0.219584
5101524 0.116456
5101525 -0.000000
5101528 0.091917
5101532 1.476766
5101534 0.095235
5101535 -0.000000
5101536 0.673736
5101537 0.104443
5101540 0.095250
5101541 -0.000000
5101542 0.371081
5101543 0.092047
5101544 0.091840
5101546 0.530037
5101547 0.683094
5101549 0.390347
5101550 0.075369
5101552 1.809428
5101553 0.323236
5101556 -0.000000
5101557 1.058162
5101559 0.116456
5101560 -0.000000
5101561 0.279398
5101562 0.116419
5101563 0.244933
5101566 0.116456
5101567 -0.000000
5101568 0.288264
5101570 0.530053
5101572 0.116509
5101573 0.116509
5101574 1.815689
5101575 0.329859
5101576 0.329920
5101578 0.326987
5101579 -0.000000
5101583 0.179585
5101584 0.279398
5101586 0.376078
5101587 0.949478
5101588 -0.000000
5101590 0.235755
5101594 0.728405
5101595 -0.000000
5101599 -0.000000
5101600 -0.000000
5101603 0.219697
5101606 -0.000000
5101609 0.245179
5101610 -0.000000
5101611 0.116509
5101612 0.116509
5101614 -0.000000
5101616 0.091930
5101618 1.385145
5101620 0.179668
5101621 0.808198
5101622 -0.000000
5101623 0.288309
5101628 1.091166
5101631 -0.000000
5101634 0.544319
5101637 0.771988
5101640 0.674720
5101641 0.104471
5101642 0.281211
5101643 0.091915
5101644 -0.000000
5101645 -0.000000
5101646 0.091974
5101647 -0.000000
5101649 0.777769
5101652 0.500811
5101653 0.035631
5101654 0.150230
5101655 2.109225
5101658 0.487483
5101659 0.075473
5101660 0.067832
5101662 0.436384
5101663 0.116456
5101664 0.116509
5101667 -0.000000
5101672 0.116419
5101674 0.240685
5101676 0.125536
5101678 0.307139
5101679 0.053591
5101681 0.125536
5101683 0.258075
5101685 0.125536
5101686 0.263337
5101687 -0.000000
5101689 0.967566
5101690 1.975834
5101694 -0.000000
5101695 0.125536
5101697 0.169831
5101699 0.125536
5101700 -0.000000
5101702 0.042071
5101703 -0.000000
5101704 0.412132
5101707 0.150844
5101709 -0.000000
5101710 0.125536
5101713 -0.000000
5101714 -0.000000
5101717 0.125536
5101718 -0.000000
5101719 -0.000000
5101721 0.523212
5101723 -0.000000
5101724 -0.000000
5101725 0.125536
5101726 0.125536
5101727 -0.000000
5101729 2.101060
5101730 2.128300
5101731 0.080431
5101735 -0.000000
5101737 0.057473
5101738 -0.000000
5101739 1.969568
5101741 -0.000000
5101745 1.348041
5101746 1.861409
5101751 0.262199
5101752 0.395124
5101754 -0.000000
5101757 -0.000000
5101762 0.110428
5101763 -0.000000
5101765 1.905807
5101767 0.125536
5101769 0.495127
5101770 0.161671
5101771 3.004139
5101772 1.083140
5101774 0.106296
5101775 -0.000000
5101776 -0.000000
5101777 0.125536
5101779 2.233606
5101781 -0.000000
5101784 0.089705
5101788 0.218207
5101789 0.341413
5101790 0.207739
5101793 0.490460
5101794 -0.000000
5101797 0.505625
5101798 0.662993
5101799 0.151581
5101801 1.850758
5101802 1.058171
5101805 0.542050
5101808 0.942310
5101809 2.286723
5101810 0.153628
5101811 0.068350
5101812 0.435157
5101813 0.428584
5101814 0.591866
5101815 0.201856
5101816 -0.000000
5101819 0.124287
5101820 2.213181
5101821 0.568318
5101822 0.623390
5101823 -0.000000
5101824 0.558042
5101825 0.136449
5101830 0.134713
5101833 0.260805
5101834 0.218099
5101835 1.401594
5101836 1.322843
5101837 1.912138
5101838 1.089837
5101839 0.425625
5101840 0.159743
5101842 0.961591
5101844 0.158765
5101847 0.153808
5101848 0.861160
5101849 0.321923
5101850 0.022705
5101852 3.368203
5101856 0.454871
5101857 0.734190
5101858 0.245572
5101860 0.267519
5101862 0.353287
5101864 2.003768
5101867 1.091936
5101868 0.189159
5101869 5.751401
5101871 0.652336
5101872 0.600110
5101873 0.885253
5101874 1.490513
5101875 0.343373
5101877 0.917014
5101879 0.820863
5101880 2.234517
5101881 0.100052
5101882 0.396256
5101883 0.488658
5101884 0.603334
5101887 1.202217
5101894 0.612550
5101895 0.454376
5101897 0.144733
5101898 -0.000000
5101903 -0.000000
5101904 0.249271
5101905 0.247401
5101907 0.537591
5101909 0.952963
5101911 0.133454
5101912 0.338905
5101913 0.368032
5101916 1.759373
5101917 1.006527
5101920 0.353020
5101921 0.903061
5101922 1.696948
5101925 0.367322
5101927 0.409981
5101928 0.098878
5101929 0.455119
5101930 2.569634
5101931 4.324223
5101932 6.325737
5101934 0.813323
5101936 1.648622
5101937 4.489854
5101938 0.106737
5101939 0.244029
5101941 1.308642
5101942 0.086004
5101945 0.370022
5101946 0.112665
5101947 1.082633
5101949 3.949203
5101950 1.046730
5101952 -0.000000
5101953 0.812969
5101955 1.009667
5101961 -0.000000
5101962 0.251755
5101963 0.160835
5101964 0.237371
5101966 5.760033
5101968 0.801567
5101971 2.131701
5101975 0.144067
5101977 0.065742
5101978 0.227678
5101979 0.248020
5101981 9.780846
5101982 5.470869
5101986 0.426580
5101987 0.232845
5101988 0.062929
5101989 0.552689
5101990 0.062939
5101991 0.150278
5101992 0.129708
5101993 0.050706
5101994 -0.000000
5101995 0.839999
5101996 0.255905
5101998 0.564891
5102000 -0.000000
5102001 -0.000000
5102004 1.727776
5102005 0.787007
5102006 -0.000000
5102007 0.141878
5102008 0.091754
5102011 0.150281
5102012 0.071787
5102013 -0.000000
5102014 0.365814
5102016 0.475511
5102017 0.358460
5102018 1.634292
5102022 0.088148
5102023 0.264916
5102024 0.035317
5102025 0.416458
5102026 1.356190
5102027 0.200966
5102028 0.140464
5102029 0.750087
5102030 1.373905
5102031 1.324203
5102032 0.194863
5102033 0.106743
5102034 0.255934
5102035 0.864370
5102036 -0.000000
5102037 1.421416
5102038 1.188701
5102039 4.133864
5102040 2.646624
5102041 1.082882
5102042 1.254089
5102043 1.667159
5102044 1.189956
5102045 1.616248
5102046 1.968053
5102047 2.931491
5102048 1.965111
5102049 2.079656
5102050 2.784719
5102051 2.103048
5102052 1.630569
5102053 0.694768
5102054 0.521110
5102055 0.072346
5102056 -0.000000
5102058 0.337513
5102060 -0.000000
5102061 0.151513
5102063 0.171989
5102065 -0.000000
5102069 0.086003
5102071 0.232931
5102072 0.072569
5102073 0.110323
5102079 1.313742
5102080 0.377173
5102081 -0.000000
5102083 -0.000000
5102084 0.283712
5102085 0.566618
5102087 1.783859
5102088 0.129752
5102089 1.849694
5102092 -0.000000
5102093 0.450547
5102095 2.737781
5102096 0.996383
5102097 -0.000000
5102101 -0.000000
5102103 0.100378
5102104 0.566780
5102105 0.283627
5102106 1.264046
5102107 3.855535
5102108 1.923509
5102109 0.332591
5102110 -0.000000
5102111 -0.000000
5102113 0.201044
5102114 0.076928
5102116 0.674466
5102117 1.221180
5102118 1.075737
5102122 0.059651
5102123 0.283538
5102124 0.100369
5102125 0.092480
5102127 0.305846
5102128 0.365059
5102130 1.167568
5102132 0.373505
5102133 0.910980
5102134 3.142721
5102137 0.314114
5102138 0.508172
5102139 0.401757
5102140 1.851085
5102141 0.153359
5102142 1.352848
5102147 0.549865
5102149 0.567015
5102151 0.289575
5102152 0.080540
5102153 1.079490
5102154 0.151806
5102155 2.025931
5102157 2.113303
5102158 0.283037
5102159 -0.000000
5102163 -0.000000
5102165 -0.000000
5102166 0.161229
5102168 0.233015
5102170 0.184965
5102172 0.812597
5102173 0.772711
5102174 1.506417
5102176 0.037355
5102177 0.509949
5102178 0.912175
5102179 -0.000000
5102180 0.450511
5102181 1.332133
5102182 0.744750
5102183 -0.000000
5102186 0.859417
5102187 -0.000000
5102188 0.257652
5102189 0.719906
5102190 0.092772
5102191 1.674697
5102192 0.732531
5102193 0.248862
5102197 0.174459
5102198 0.931276
5102199 0.141254
5102200 0.246470
5102203 0.559017
5102207 1.007370
5102208 -0.000000
5102209 0.743754
5102213 1.040688
5102214 0.443958
5102215 0.435328
5102216 1.598376
5102218 0.829837
5102220 -0.000000
5102224 0.300556
5102232 1.495013
5102235 0.022823
5102238 0.163846
5102239 0.465647
5102240 0.250239
5102246 0.425634
5102251 0.301852
5102252 0.381429
5102255 0.509241
5102256 0.119297
5102257 0.381345
5102258 0.403803
5102259 0.942419
5102260 0.101257
5102262 0.340095
5102265 0.676911
5102267 0.519092
5102268 0.103615
5102270 0.586586
5102271 1.340274
5102272 1.552389
5102273 2.761681
5102274 3.363478
5102275 1.916789
5102276 0.034874
5102277 0.561933
5102278 0.254426
5102279 0.137043
5102282 1.154911
5102285 0.056234
5102286 0.520996
5102287 0.335638
5102288 0.509393
5102289 0.211576
5102291 -0.000000
5102292 0.381491
5102293 -0.000000
5102294 0.381297
5102295 0.215471
5102296 0.119297
5102297 0.119297
5102298 -0.000000
5102299 0.247439
5102300 -0.000000
5102302 0.602804
5102303 0.190111
5102304 0.609333
5102305 0.392450
5102306 0.168276
5102307 -0.000000
5102308 0.555772
5102309 0.129934
5102311 0.119297
5102315 0.087078
5102316 0.071809
5102318 0.119297
5102319 0.119297
5102321 -0.000000
5102323 0.119297
5102324 0.119297
5102325 0.381447
5102330 0.119297
5102333 0.119297
5102336 0.450736
5102337 0.101292
5102338 0.119297
5102341 0.247548
5102343 0.472827
5102346 0.441942
5102347 0.353598
5102350 0.101194
5102353 -0.000000
5102356 2.436854
5102357 0.261974
5102358 0.639175
5102359 0.392054
5102361 0.119297
5102363 -0.000000
5102364 0.210336
5102365 0.141037
5102366 0.211571
5102368 0.119297
5102369 0.119297
5102371 0.309651
5102372 0.704358
5102374 0.119297
5102375 0.247517
5102376 0.119297
5102377 0.119297
5102378 0.119297
5102380 -0.000000
5102381 0.094256
5102382 -0.000000
5102383 0.639170
5102384 0.067606
5102385 0.900997
5102388 -0.000000
5102391 0.426552
5102392 0.338256
5102393 0.238951
5102394 0.337283
5102395 0.246812
5102397 0.119297
5102398 0.119297
5102401 0.247548
5102403 0.094357
5102405 0.119297
5102406 0.119297
5102407 0.119297
5102409 0.381256
5102413 0.247372
5102414 0.247372
5102415 -0.000000
5102416 0.119297
5102422 0.392698
5102425 0.910826
5102430 -0.000000
5102431 0.358267
5102433 -0.000000
5102435 0.495780
5102437 -0.000000
5102439 0.910826
5102440 -0.000000
5102441 -0.000000
5102442 -0.000000
5102444 -0.000000
5102445 0.089204
5102449 0.946160
5102450 0.065071
5102451 0.834077
5102452 1.319047
5102456 -0.000000
5102457 -0.000000
5102458 -0.000000
5102459 -0.000000
5102460 -0.000000
5102461 -0.000000
5102462 -0.000000
5102463 -0.000000
5102464 -0.000000
5102466 -0.000000
5102467 -0.000000
5102468 -0.000000
5102471 0.295959
5102476 0.358267
5102479 -0.000000
5102480 0.408330
5102481 0.098770
5102483 -0.000000
5102485 0.107393
5102487 -0.000000
5102489 0.206816
5102490 0.098770
5102491 0.296527
5102492 0.358267
5102494 -0.000000
5102496 0.098590
5102497 1.746003
5102498 0.917884
5102499 0.107393
5102501 -0.000000
5102502 -0.000000
5102504 -0.000000
5102505 1.043687
5102507 -0.000000
5102508 0.107393
5102511 -0.000000
5102513 0.524396
5102514 0.358267
5102515 0.935161
5102516 0.523741
5102517 0.495780
5102518 0.098590
5102520 -0.000000
5102522 0.107393
5102524 -0.000000
5102526 0.107393
5102527 0.089204
5102528 0.851177
5102529 0.107393
5102530 0.320645
5102532 -0.000000
5102533 -0.000000
5102534 -0.000000
5102539 0.107393
5102540 -0.000000
5102541 -0.000000
5102543 0.206816
5102547 -0.000000
5102548 -0.000000
5102553 -0.000000
5102554 -0.000000
5102556 -0.000000
5102559 0.206816
5102564 -0.000000
5102565 0.495780
5102567 -0.000000
5102569 0.358267
5102570 0.107393
5102571 -0.000000
5102573 -0.000000
5102574 -0.000000
5102576 -0.000000
5102579 0.320645
5102585 -0.000000
5102589 0.206816
5102590 0.547450
5102591 0.207535
5102594 0.495780
5102597 0.098590
5102598 0.989025
5102600 -0.000000
5102601 -0.000000
5102602 -0.000000
5102604 0.107393
5102605 0.089204
5102606 0.711822
5102607 -0.000000
5102608 0.718532
5102609 1.612911
5102610 0.576978
5102611 -0.000000
5102612 0.495780
5102613 -0.000000
5102614 0.098770
5102615 0.107393
5102616 0.206511
5102617 0.206816
5102618 0.636411
5102619 0.495780
5102620 -0.000000
5102621 0.107393
5102622 0.107393
5102623 0.098770
5102624 -0.000000
5102625 0.107393
5102626 0.495780
5102627 0.358267
5102628 0.107393
5102629 0.495780
5102630 0.107393
5102631 -0.000000
5102632 -0.000000
5102633 -0.000000
5102634 0.358267
5102635 0.107393
5102636 0.495780
5102637 0.107393
5102638 -0.000000
5102639 -0.000000
5102640 -0.000000
5102641 0.107393
5102642 0.107393
5102643 0.358267
5102644 0.107393
5102646 -0.000000
5102647 -0.000000
5102648 -0.000000
5102651 -0.000000
5102652 -0.000000
5102653 -0.000000
5102655 -0.000000
5102656 -0.000000
5102657 -0.000000
5102660 -0.000000
5102661 0.107393
5102662 -0.000000
5102665 -0.000000
5102668 -0.000000
5102669 -0.000000
5102671 -0.000000
5102672 -0.000000
variableStep chrom=chr3
16305480 0.120989
16305481 0.231324
16305482 0.403010
16305484 0.929726
16305485 0.070737
16305489 0.198486
16305490 0.085670
16305491 0.288036
16305493 3.237013
16305495 0.150226
16305496 0.807615
16305499 0.312729
16305502 0.235382
16305503 0.092947
16305505 0.087788
16305507 0.728231
16305510 0.474333
16305511 0.038059
16305514 0.670926
16305516 0.200032
16305519 0.196487
16305523 0.511140
16305524 0.342811
16305526 4.195055
16305527 0.659997
16305528 0.446377
16305530 0.101128
16305531 -0.000000
16305534 -0.000000
16305535 0.470911
16305537 2.512489
16305538 2.674361
16305539 0.425720
16305540 0.109841
16305541 0.261436
16305542 0.052013
16305546 0.093786
16305551 1.535236
16305552 0.185971
16305553 0.117636
16305556 0.289312
16305557 0.760846
16305559 0.060765
16305564 2.337165
16305567 0.782359
16305568 6.860646
16305569 0.551511
16305573 0.224806
16305574 2.238860
16305575 0.149975
16305576 0.800900
16305577 0.585476
16305578 0.471225
16305583 0.740156
16305584 1.737170
16305587 0.639829
16305590 0.074698
16305592 -0.000000
16305595 4.873700
16305596 0.046964
16305598 0.198464
16305600 0.057014
16305602 0.324590
16305603 -0.000000
16305605 3.876711
16305606 0.604946
16305608 0.383023
16305609 1.823681
16305610 0.225604
16305611 1.884542
16305614 0.165201
16305617 0.068380
16305619 0.074000
16305621 0.119924
16305622 0.791649
16305626 3.460462
16305630 0.247290
16305631 0.505318
16305632 0.107193
16305633 2.991296
16305634 1.076770
16305635 0.225721
16305636 0.883297
16305637 0.101222
16305638 0.747384
16305641 0.102115
16305642 0.743515
16305643 1.133546
16305645 3.701296
16305646 0.250026
16305647 0.204994
16305649 -0.000000
16305654 0.113325
16305655 0.882583
16305656 1.020297
16305657 -0.000000
16305658 2.074944
16305661 1.098412
16305662 0.500291
16305663 0.326943
16305666 0.275444
16305670 4.294234
16305671 1.174681
16305673 0.082742
16305676 0.530117
16305677 0.371580
16305678 0.200270
16305679 0.399443
16305683 9.101255
16305686 0.335441
16305687 0.340161
16305688 1.067585
16305689 0.205002
16305690 0.064604
16305691 1.317231
16305694 0.272179
16305696 0.659413
16305698 4.026243
16305699 0.061234
16305700 0.291903
16305706 1.034641
16305709 0.183686
16305714 0.498937
16305715 0.425544
16305716 2.552731
16305717 1.108162
16305718 -0.000000
16305719 -0.000000
16305720 0.426248
16305723 0.910697
16305724 1.828437
16305725 0.621424
16305726 0.193993
16305727 0.663942
16305729 3.468888
16305730 0.915383
16305732 2.422564
16305733 1.372280
16305734 0.343468
16305735 1.314565
16305736 1.567574
16305737 0.163682
16305741 0.604326
16305744 0.764183
16305745 4.647292
16305746 1.640579
16305748 0.257751
16305750 3.519105
16305751 3.427106
16305755 0.305445
16305761 0.311024
16305763 0.233451
16305765 0.771911
16305766 -0.000000
16305767 0.234206
16305770 1.026500
16305772 0.062509
16305773 1.827031
16305774 0.612967
16305775 -0.000000
16305776 -0.000000
16305777 0.049052
16305778 1.508594
16305779 0.101711
16305782 0.651294
16305785 1.060595
16305786 0.496909
16305787 0.093471
16305788 0.628870
16305789 0.708810
16305790 1.287390
16305791 1.092021
16305792 -0.000000
16305793 -0.000000
16305794 0.311047
16305796 2.996896
16305797 0.271179
16305799 0.965480
16305800 0.112789
16305803 0.203930
16305804 0.245108
16305805 0.123432
16305808 0.358930
16305809 0.867678
16305810 0.148810
16305811 -0.000000
16305813 0.215168
16305814 0.687249
16305819 1.440759
16305820 0.381981
16305822 -0.000000
16305823 0.245145
16305824 1.133614
16305825 0.901631
16305826 3.578922
16305828 1.312307
16305831 -0.000000
16305833 0.245075
16305834 1.816656
16305837 -0.000000
16305838 -0.000000
16305839 3.029083
16305840 0.174752
16305841 0.091808
16305842 1.176329
16305843 0.125320
16305844 0.062495
16305845 0.068686
16305847 1.954670
16305848 0.583598
16305849 0.464294
16305852 0.795348
16305853 1.595022
16305856 0.120552
16305857 0.750706
16305858 -0.000000
16305859 -0.000000
16305861 0.400629
16305862 -0.000000
16305863 0.061007
16305865 0.214941
16305866 -0.000000
16305867 -0.000000
16305869 0.163689
16305870 0.267328
16305871 2.890879
16305872 0.210920
16305874 -0.000000
16305877 0.215210
16305878 0.987443
16305879 1.539724
16305880 0.096161
16305881 0.031014
16305885 0.521888
16305887 0.378474
16305891 0.041216
16305894 0.667958
16305895 0.961010
16305896 2.942317
16305897 0.444382
16305898 0.181186
16305899 0.347519
16305900 0.245126
16305901 1.251321
16305903 0.113790
16305904 0.148824
16305905 1.155951
16305906 -0.000000
16305910 0.329365
16305913 0.431066
16305914 0.192036
16305916 0.831131
16305917 0.359676
16305918 0.424976
16305919 0.559850
16305920 -0.000000
16305921 0.812100
16305922 0.585313
16305926 0.240113
16305927 0.074080
16305929 0.559843
16305930 1.310529
16305931 1.974000
16305932 0.123228
16305933 0.986974
16305934 1.140615
16305936 0.113787
16305938 0.369959
16305939 -0.000000
16305942 1.387463
16305943 0.651632
16305945 0.270108
16305946 2.317150
16305947 1.326704
16305949 0.098594
16305951 0.216753
16305954 1.378048
16305955 0.523435
16305956 0.717558
16305958 4.206413
16305959 1.073157
16305960 1.271548
16305961 -0.000000
16305963 -0.000000
16305964 0.163685
16305965 0.327543
16305967 0.523710
16305968 0.156068
16305969 0.273030
16305970 2.174299
16305971 0.299519
16305974 0.955666
16305975 0.349583
16305976 0.065082
16305977 0.087008
16305978 0.395682
16305981 0.367529
16305982 0.084986
16305984 1.096164
16305985 0.783934
16305986 0.264007
16305987 0.162584
16305988 -0.000000
16305989 0.239659
16305990 0.186352
16305991 0.469400
16305992 0.094659
16305994 0.694775
16305997 0.257437
16305998 0.679797
16305999 0.707639
16306000 1.139661
16306004 0.454786
16306005 0.735520
16306006 0.050879
16306008 0.156883
16306009 0.163844
16306011 0.250409
16306013 0.900805
16306014 1.710011
16306015 0.289354
16306017 0.664044
16306018 0.153459
16306019 0.783892
16306021 2.928849
16306022 1.189883
16306023 0.235059
16306026 0.461424
16306027 0.578792
16306028 0.404548
16306029 0.555784
16306031 0.451512
16306033 0.208363
16306034 0.100159
16306037 0.679105
16306038 -0.000000
16306039 0.695181
16306040 0.452448
16306041 0.048130
16306042 0.799478
16306045 0.916280
16306046 0.306626
16306047 0.668426
16306048 0.368767
16306050 0.618743
16306051 0.489082
16306052 0.171788
16306053 0.144403
16306054 0.336781
16306057 0.260058
16306060 0.105725
16306061 0.508047
16306062 0.995383
16306063 0.259545
16306064 0.423841
16306065 0.928753
16306066 0.243945
16306067 0.904256
16306068 0.479473
16306070 0.164187
16306072 0.782805
16306073 0.492627
16306075 2.771201
16306077 0.046915
16306078 0.300861
16306080 2.149547
16306081 1.129054
16306082 0.448565
16306084 0.155203
16306086 0.430372
16306087 -0.000000
16306088 1.019180
16306090 0.676069
16306097 0.799135
16306098 0.419795
16306101 0.058436
16306103 0.116036
16306104 0.116996
16306105 0.035871
16306106 0.112516
16306107 0.398443
16306108 0.392690
16306110 0.243099
16306111 2.789229
16306113 0.286000
16306114 -0.000000
16306115 1.168235
16306119 7.722520
16306121 0.780076
16306123 2.693770
16306125 0.256686
16306126 1.580318
16306127 -0.000000
16306130 2.375918
16306131 0.356274
16306132 -0.000000
16306133 1.305993
16306134 0.369098
16306135 1.581563
16306140 0.355735
16306141 0.150646
16306142 1.087510
16306143 0.352412
16306144 1.006466
16306145 0.985748
16306146 0.465646
16306147 0.547253
16306148 1.223746
16306149 0.836791
16306150 0.401134
16306151 1.808610
16306153 4.355696
16306154 0.098830
16306156 0.082015
16306159 0.167043
16306162 0.079514
16306163 0.070855
16306164 0.653523
16306165 3.562793
16306166 2.669965
16306167 0.357639
16306168 1.437124
16306169 0.198551
16306170 1.557704
16306171 0.362625
16306176 0.502034
16306177 0.050621
16306180 1.315976
16306185 0.155201
16306190 0.454604
16306193 2.820269
16306194 4.265703
16306195 0.041881
16306196 0.100888
16306198 2.473718
16306201 0.395761
16306202 0.820941
16306204 3.704944
16306207 0.134360
16306210 1.055964
16306211 0.085723
16306212 2.970339
16306213 0.153647
16306214 0.345475
16306215 0.319958
16306216 1.245308
16306219 1.140469
16306220 -0.000000
16306223 -0.000000
16306224 0.233017
16306225 0.135170
16306227 0.083261
16306229 1.966310
16306230 0.289066
16306232 0.953390
16306237 0.787368
16306238 10.607724
16306241 0.043970
16306242 5.983941
16306244 1.317348
16306245 1.683459
16306248 0.716924
16306249 0.492880
16306251 -0.000000
16306254 0.133924
16306256 1.013921
16306257 0.899769
16306260 0.141625
16306261 0.174142
16306262 0.252758
16306264 0.384985
16306265 0.138611
16306266 0.141281
16306268 2.587238
16306269 1.393662
16306270 0.771809
16306272 9.120849
16306275 0.781516
16306276 0.601872
16306277 7.134651
16306279 2.518370
16306282 0.957418
16306285 0.167129
16306286 0.306715
16306287 0.307942
16306288 1.467804
16306289 1.769175
16306290 0.265410
16306292 6.148385
16306295 0.121591
16306296 1.483703
16306297 0.080169
16306298 0.924155
16306304 0.511015
16306305 0.175339
16306308 0.250014
16306309 2.624343
16306310 0.691411
16306311 1.960796
16306314 0.443633
16306315 0.109607
16306316 2.476777
16306317 1.852989
16306323 0.517151
16306324 0.352249
16306325 1.001915
16306326 0.045921
16306328 0.292375
16306329 0.067259
16306331 1.181128
16306332 0.098147
16306333 0.639404
16306334 0.890857
16306337 1.999289
16306342 7.130367
16306344 0.130239
16306345 2.054744
16306346 3.231405
16306347 0.072304
16306349 0.640208
16306350 1.303143
16306351 0.286935
16306352 -0.000000
16306354 0.168018
16306356 4.715745
16306357 3.939243
16306358 0.220617
16306359 0.639625
16306362 0.174351
16306363 0.168098
16306364 0.058382
16306367 0.071353
16306371 1.593794
16306372 2.610750
16306373 0.034507
16306377 0.167195
16306380 0.921076
16306384 3.292706
16306386 0.150222
16306388 1.086342
16306391 0.248207
16306392 0.304459
16306393 0.889748
16306394 -0.000000
16306397 2.218757
16306399 0.710489
16306401 0.713162
16306402 6.148311
16306403 0.166094
16306404 1.330996
16306405 0.052516
16306406 0.212950
16306409 4.267394
16306413 0.488066
16306414 0.974066
16306415 0.577426
16306417 0.213064
16306420 0.613422
16306422 0.133698
16306423 0.511454
16306425 0.308803
16306426 0.212344
16306427 0.137357
16306429 1.134943
16306431 0.536346
16306433 0.346928
16306434 0.762381
16306435 -0.000000
16306437 1.614379
16306438 0.449028
16306439 0.745863
16306440 0.256171
16306442 0.835386
16306443 3.999203
16306445 5.306684
16306447 0.157453
16306448 3.631552
16306449 0.799461
16306452 0.692854
16306454 5.740069
16306455 9.391537
16306456 0.153610
16306458 0.481706
16306460 -0.000000
16306462 1.114477
16306463 0.643208
16306465 0.850542
16306466 0.076553
16306468 0.828203
16306469 0.360715
16306471 0.222454
16306475 1.531104
16306478 4.521143
16306480 2.345262
16306481 -0.000000
16306483 0.848152
16306488 0.635849
16306490 0.073536
16306491 0.193897
16306494 1.371097
16306495 -0.000000
16306496 1.105181
16306497 0.297181
16306499 0.177347
16306501 0.307415
16306503 4.835707
16306504 104.530536
16306505 3.985051
16306506 5.043095
16306507 45.289255
16306508 4.776142
16306510 0.100046
16306517 0.450797
16306518 4.542027
16306521 11.267358
16306524 -0.000000
16306529 0.527593
16306531 0.384825
16306532 1.620044
16306533 1.772582
16306536 -0.000000
16306537 0.303585
16306538 -0.000000
16306544 -0.000000
16306546 -0.000000
16306548 1.010161
16306549 1.071643
16306552 0.171679
16306553 0.265820
16306556 1.295391
16306558 0.254477
16306560 2.233065
16306563 0.052801
16306566 0.837181
16306568 0.086367
16306571 8.645327
16306575 14.404196
16306576 1.540445
16306577 5.124327
16306578 1.891262
16306581 0.753912
16306583 0.412079
16306585 0.191893
16306586 0.312240
16306588 0.595778
16306590 2.465584
16306591 1.086538
16306592 0.758962
16306593 0.307868
16306596 0.604636
16306597 2.677853
16306598 4.442923
16306599 0.398963
16306603 0.139334
16306605 3.581912
16306606 -0.000000
16306607 0.046947
16306608 7.430064
16306609 0.207436
16306610 0.802152
16306612 1.127949
16306614 0.165802
16306615 4.282761
16306616 2.370900
16306617 0.202976
16306619 0.895908
16306620 9.488116
16306623 0.199008
16306624 0.432349
16306626 1.040480
16306629 0.117322
16306630 1.180307
16306631 0.094002
16306633 -0.000000
16306640 0.070888
16306643 -0.000000
16306644 0.219365
16306645 1.906210
16306646 3.439961
16306647 1.524538
16306648 2.931851
16306649 3.364382
16306652 24.271679
16306654 0.543850
16306655 -0.000000
16306658 0.527534
16306661 -0.000000
16306664 0.103688
16306666 -0.000000
16306668 41.004986
16306671 1.735332
16306672 0.321517
16306673 0.601487
16306678 0.053848
16306679 0.180987
16306680 -0.000000
16306682 0.942610
16306683 0.813964
16306686 0.069420
16306687 0.056691
16306692 -0.000000
16306695 0.337863
16306700 0.624029
16306705 0.255200
16306706 0.240009
16306708 2.660014
16306709 1.713442
16306710 -0.000000
16306712 0.075125
16306716 2.557027
16306717 1.368376
16306718 0.150377
16306722 6.202558
16306723 0.580374
16306724 0.567161
16306726 -0.000000
16306727 1.101430
16306731 -0.000000
16306732 0.859395
16306736 0.191696
16306738 0.217905
16306740 3.085361
16306741 0.173175
16306746 0.782034
16306748 0.472105
16306750 0.243179
16306751 0.410489
16306753 1.649556
16306754 1.439113
16306758 0.679925
16306759 0.617720
16306761 0.830082
16306763 2.413921
16306764 1.589583
16306768 0.208775
16306770 1.028052
16306773 0.077075
16306774 0.347644
16306775 0.151666
16306776 2.120517
16306777 0.178659
16306778 0.382485
16306779 0.142225
16306781 2.648124
16306782 8.312662
16306783 0.303896
16306784 2.479063
16306785 0.666698
16306786 1.907101
16306789 0.586245
16306790 7.928006
16306791 -0.000000
16306792 0.243201
16306793 10.100051
16306796 0.863933
16306799 0.426717
16306800 0.387996
16306803 0.171177
16306804 12.297389
16306805 13.398315
16306807 0.041350
16306811 0.861259
16306812 0.965584
16306813 2.636007
16306815 3.606362
16306816 2.438803
16306819 0.666722
16306821 0.374562
16306822 0.539639
16306825 0.793307
16306827 0.266172
16306828 4.206374
16306829 0.073739
16306830 0.194915
16306832 -0.000000
16306836 -0.000000
16306839 0.313639
16306840 0.641915
16306844 0.438494
16306846 0.650887
16306847 0.716628
16306850 0.645795
16306853 0.322940
16306855 0.219703
16306856 0.717765
16306857 0.710304
16306858 0.801623
16306859 1.937385
16306861 0.528593
16306863 -0.000000
16306864 0.495936
16306865 -0.000000
16306866 0.066824
16306868 0.257097
16306869 0.264580
16306870 0.369985
16306871 5.424720
16306872 0.822783
16306873 2.157080
16306874 0.455372
16306877 0.121183
16306878 0.133866
16306879 0.118611
16306882 0.195002
16306883 -0.000000
16306884 0.073732
16306885 1.525663
16306886 0.307725
16306887 0.154977
16306890 0.966736
16306891 2.126986
16306892 1.937386
16306893 0.139982
16306896 0.803028
16306898 1.067288
16306899 2.773223
16306901 0.581427
16306903 0.384162
16306904 -0.000000
16306905 1.212492
16306906 0.101050
16306907 0.190468
16306908 0.584126
16306910 0.176270
16306912 0.818728
16306913 0.295294
16306914 0.187944
16306915 0.641120
16306916 4.809434
16306917 0.215396
16306918 5.640725
16306919 0.470503
16306920 0.219562
16306921 0.065491
16306923 0.670105
16306926 0.087313
16306929 0.363314
16306930 0.311166
16306933 0.143523
16306934 1.011032
16306937 0.422682
16306939 0.899631
16306940 0.532680
16306941 1.370675
16306942 0.318822
16306946 0.605094
16306947 0.193658
16306948 0.118253
16306950 0.349746
16306951 1.090692
16306952 1.223273
16306955 2.351919
16306956 0.758039
16306957 0.175411
16306960 -0.000000
16306962 0.189887
16306963 0.376233
16306966 -0.000000
16306968 0.472513
16306969 -0.000000
16306970 1.311733
16306972 6.489403
16306973 -0.000000
16306975 1.866316
16306976 1.759634
16306978 0.989186
16306979 0.141820
16306980 0.129791
16306983 -0.000000
16306986 0.070094
16306988 -0.000000
16306990 0.185601
16306992 -0.000000
16306993 1.020114
16306996 1.596904
16306998 6.085937
16307000 2.280134
16307001 0.258274
16307002 0.527701
16307003 0.865746
16307005 0.281345
16307007 0.065728
16307011 0.338716
16307012 1.365073
16307018 7.168086
16307019 1.212510
16307020 0.372890
16307023 0.202127
16307024 1.533026
16307025 1.036182
16307026 0.634954
16307027 3.124680
16307028 0.148466
16307029 0.233800
16307030 0.254189
16307031 2.455992
16307034 1.393624
16307035 0.640773
16307036 0.220794
16307038 -0.000000
16307039 0.872547
16307043 0.513518
16307044 0.115680
16307045 0.740646
16307047 2.019237
16307048 0.026382
16307049 1.073978
16307053 0.721231
16307054 0.919125
16307055 0.372913
16307057 5.283565
16307058 1.078253
16307060 1.489970
16307065 0.160604
16307068 -0.000000
16307070 0.160526
16307071 5.215490
16307072 2.290935
16307073 1.960007
16307074 0.489388
16307075 0.543820
16307077 0.161478
16307079 6.086973
16307080 0.076505
16307082 -0.000000
16307083 0.513765
16307084 1.058097
16307086 0.324969
16307087 0.305557
16307088 5.007678
16307089 0.988629
16307090 0.067967
16307093 0.434906
16307094 0.125434
16307095 -0.000000
16307096 0.561814
16307098 1.889125
16307100 0.088076
16307101 0.517684
16307103 0.393035
16307104 -0.000000
16307105 0.770021
16307107 0.655346
16307109 0.640476
16307110 0.436737
16307111 2.211879
16307112 -0.000000
16307113 0.052686
16307116 0.518201
16307117 2.615171
16307120 0.344497
16307122 0.313458
16307123 -0.000000
16307125 0.981606
16307126 4.133606
16307130 1.546079
16307134 2.411836
16307137 4.325107
16307139 0.295726
16307142 -0.000000
16307145 0.073201
16307148 -0.000000
16307150 0.129643
16307151 1.288356
16307152 2.429249
16307153 0.939582
16307155 0.472250
16307158 1.872910
16307161 0.338099
16307164 0.091579
16307167 0.437939
16307171 0.057766
16307174 0.187646
16307175 -0.000000
16307176 0.295209
16307177 1.078331
16307178 0.044684
16307181 0.209148
16307184 -0.000000
16307186 2.350516
16307187 0.960126
16307188 0.921603
16307189 0.243028
16307190 0.067981
16307192 0.309856
16307199 0.667886
16307201 0.770156
16307203 0.669745
16307206 -0.000000
16307211 0.154074
16307213 0.324805
16307214 0.767600
16307217 -0.000000
16307218 -0.000000
16307219 0.416763
16307221 0.266002
16307224 0.080139
16307226 -0.000000
16307228 0.084055
16307229 2.961038
16307230 -0.000000
16307232 0.163020
16307233 0.087596
16307234 1.081979
16307235 -0.000000
16307237 0.032410
16307238 1.138941
16307245 0.193075
16307248 0.470739
16307249 0.875565
16307250 -0.000000
16307253 0.225174
16307254 1.303269
16307255 0.498557
16307258 0.171741
16307260 1.356412
16307262 0.403611
16307263 0.184677
16307264 0.059289
16307265 0.684213
16307267 0.336181
16307268 0.243334
16307270 0.087818
16307272 0.650022
16307273 0.162764
16307274 0.694250
16307279 0.204288
16307280 0.262381
16307281 0.323979
16307282 0.309063
16307283 0.069997
16307285 0.154323
16307287 0.218251
16307288 0.094010
16307292 0.393650
16307293 -0.000000
16307294 0.231972
16307296 0.255343
16307298 0.398144
16307300 0.022206
16307301 0.157143
16307302 0.134539
16307304 0.073504
16307311 -0.000000
16307312 0.172882
16307314 0.271612
16307315 0.162911
16307316 0.812871
16307317 0.262762
16307318 0.116442
16307321 0.602355
16307324 1.215241
16307325 1.518395
16307326 0.739230
16307327 0.973594
16307328 0.232356
16307330 0.202956
16307331 1.473195
16307334 0.335674
16307335 -0.000000
16307338 -0.000000
16307339 -0.000000
16307340 0.172299
16307341 0.307834
16307343 1.890882
16307344 1.490910
16307345 -0.000000
16307347 0.349946
16307348 0.069993
16307350 0.174276
16307351 -0.000000
16307352 0.378459
16307353 0.342198
16307356 0.110077
16307357 0.300405
16307359 2.595254
16307362 0.261933
16307363 1.111018
16307369 1.693136
16307370 0.172612
16307374 0.135761
16307376 0.117538
16307378 0.390272
16307379 0.227595
16307380 0.521389
16307381 0.778294
16307382 1.312111
16307383 0.538661
16307386 1.251970
16307390 0.335152
16307391 1.331354
16307392 1.457214
16307393 -0.000000
16307394 1.087100
16307395 0.138226
16307396 1.019484
16307399 0.536458
16307403 0.117538
16307405 0.078429
16307408 1.745304
16307409 0.273688
16307412 0.406437
16307413 0.483093
16307415 0.147044
16307416 2.273569
16307419 0.052725
16307421 0.243256
16307426 1.686184
16307427 -0.000000
16307428 0.402887
16307430 0.255673
16307431 1.921732
16307440 -0.000000
16307441 0.609936
16307442 1.689689
16307444 0.339115
16307445 0.256584
16307446 -0.000000
16307449 -0.000000
16307450 0.423951
16307451 0.340323
16307456 0.987438
16307457 1.017537
16307460 0.897424
16307461 0.900072
16307462 0.051152
16307463 0.570709
16307464 -0.000000
16307468 0.047614
16307469 0.173036
16307470 0.687699
16307471 0.146633
16307474 0.255727
16307475 1.293920
16307476 0.709347
16307478 0.304662
16307479 1.153599
16307480 0.540494
16307481 0.202592
16307484 0.202861
16307488 -0.000000
16307490 -0.000000
16307494 -0.000000
16307495 0.062029
16307498 0.519956
16307499 1.148682
16307500 0.654245
16307502 0.573359
16307505 1.066346
16307506 0.521695
16307507 0.136418
16307509 0.198596
16307511 -0.000000
16307513 4.408177
16307518 2.095154
16307520 -0.000000
16307521 0.310106
16307523 0.242897
16307524 0.519248
16307525 1.392602
16307528 0.540265
16307529 2.004953
16307531 1.206084
16307533 1.637620
16307536 -0.000000
16307538 -0.000000
16307539 0.354866
16307543 0.191475
16307544 0.232297
16307545 0.115203
16307547 0.154451
16307551 0.987027
16307552 0.087284
16307553 0.372159
16307555 0.082054
16307558 0.147567
16307559 0.396077
16307560 0.167323
16307561 0.293742
16307562 -0.000000
16307563 0.877300
16307564 1.791023
16307565 0.069422
16307566 0.025936
16307572 0.376032
16307576 0.589830
16307579 0.851129
16307580 0.166195
16307581 0.471103
16307582 0.402384
16307583 1.577421
16307584 0.805881
16307588 0.470117
16307589 0.209688
16307590 0.039976
16307591 0.194865
16307593 0.612799
16307594 0.058282
16307595 0.087099
16307596 0.112740
16307597 0.647525
16307598 1.403132
16307599 0.388536
16307600 0.417328
16307602 0.299511
16307603 0.206219
16307605 0.090527
16307606 0.172760
16307607 -0.000000
16307609 0.079186
16307611 -0.000000
16307612 -0.000000
16307613 3.038588
16307615 0.652739
16307616 0.107073
16307617 0.920836
16307619 0.071768
16307620 0.654737
16307622 0.830550
16307625 1.634018
16307627 0.156286
16307629 3.454637
16307632 0.490925
16307633 0.129772
16307634 0.236826
16307635 1.038790
16307637 -0.000000
16307640 0.251017
16307642 0.585333
16307644 0.206069
16307645 0.206474
16307649 0.839226
16307650 4.827465
16307655 1.305492
16307656 1.100737
16307657 0.075360
16307658 1.716376
16307659 2.600540
16307661 1.063786
16307662 0.430399
16307664 0.606952
16307665 0.613183
16307666 1.646764
16307669 0.033252
16307670 0.641616
16307671 0.809961
16307672 0.471000
16307673 0.231485
16307674 0.700934
16307675 0.110325
16307676 0.655398
16307677 0.132825
16307678 0.070240
16307680 0.744759
16307681 0.919418
16307682 2.627876
16307683 0.588915
16307684 2.047687
16307685 -0.000000
16307686 0.493077
16307687 1.077361
16307689 0.073523
16307691 0.402192
16307692 0.089107
16307693 -0.000000
16307696 0.227976
16307697 0.689548
16307698 0.150064
16307699 0.380642
16307702 0.677020
16307707 2.932463
16307708 0.602549
16307709 0.303950
16307711 0.206386
16307712 -0.000000
16307713 -0.000000
16307714 0.187660
16307715 1.657355
16307716 0.091100
16307717 0.568242
16307719 0.248272
16307720 -0.000000
16307725 3.625880
16307729 0.441264
16307730 0.207367
16307731 0.078546
16307734 0.571037
16307735 0.910411
16307736 0.719173
16307737 0.574942
16307743 0.531595
16307744 0.050866
16307745 0.037588
16307746 0.071958
16307748 2.155664
16307752 1.168033
16307753 0.149269
16307755 0.275496
16307756 0.202125
16307757 2.386087
16307760 0.293815
16307761 0.093809
16307763 1.422692
16307765 -0.000000
16307766 0.400578
16307768 0.107399
16307771 0.205235
16307774 1.011689
16307781 0.199491
16307785 1.140378
16307786 0.487605
16307788 0.071736
16307790 2.347028
16307791 0.457418
16307796 0.286083
16307797 0.160352
16307803 0.200503
16307816 0.343949
16307822 0.828732
16307823 0.226860
16307824 0.175175
16307825 0.361284
16307832 0.702737
16307833 1.374325
16307834 0.270381
16307835 0.222287
16307837 0.051531
16307838 1.043364
16307839 0.263520
16307840 -0.000000
16307841 1.427720
16307842 0.286088
16307843 0.631498
16307847 -0.000000
16307851 0.564895
16307854 0.216821
16307856 0.075518
16307859 0.867823
16307861 1.184050
16307862 0.495588
16307864 0.075520
16307865 1.789068
16307866 0.079192
16307871 0.073543
16307872 0.023990
16307875 0.303825
16307876 0.906034
16307877 0.936288
16307878 1.319098
16307880 -0.000000
16307881 0.498133
16307882 0.084927
16307883 0.119271
16307884 -0.000000
16307885 0.119272
16307888 0.286182
16307889 0.448858
16307891 0.361291
16307895 0.475981
16307896 0.119271
16307897 -0.000000
16307899 0.252024
16307901 0.252024
16307902 -0.000000
16307903 0.098262
16307904 0.075517
16307909 -0.000000
16307910 0.286182
16307911 -0.000000
16307913 0.167919
16307915 0.119272
16307917 1.118855
16307918 -0.000000
16307920 -0.000000
16307922 0.619172
16307924 -0.000000
16307929 0.094751
16307932 0.418781
16307933 0.248663
16307934 -0.000000
16307936 0.090948
16307937 0.361289
16307938 0.365995
16307941 1.004476
16307942 0.503754
16307943 2.360080
16307944 2.560975
16307947 0.551921
16307949 -0.000000
16307950 0.587693
16307951 0.207369
16307952 0.246114
16307953 0.088426
16307960 -0.000000
16307961 0.301295
16307963 1.246891
16307965 0.107401
16307967 -0.000000
16307969 0.448860
16307970 -0.000000
16307975 -0.000000
16307978 0.286182
16307984 0.094878
16307985 0.439181
16307989 0.076571
16307991 1.782750
16307992 -0.000000
16307993 0.269309
16307995 -0.000000
16307997 0.594815
16308000 0.065245
16308001 0.216923
16308003 -0.000000
16308004 0.456293
16308005 0.550821
16308006 0.103407
16308007 0.427605
16308009 0.180888
16308011 0.342235
16308012 -0.000000
16308013 -0.000000
16308016 0.097936
16308017 0.105484
16308018 0.284267
16308019 -0.000000
16308020 0.184533
16308021 0.267806
16308023 0.249118
16308024 0.313725
16308025 0.483327
16308026 0.902327
16308027 -0.000000
16308029 0.514643
16308030 0.094803
16308032 -0.000000
16308033 -0.000000
16308035 0.274633
16308036 0.223660
16308037 0.064785
16308038 0.170374
16308039 -0.000000
16308042 0.378733
16308043 0.113998
16308044 -0.000000
16308045 0.589264
16308047 1.233349
16308051 0.524772
16308054 1.432103
16308055 -0.000000
16308057 -0.000000
16308059 0.297001
16308060 -0.000000
16308061 0.091542
16308063 0.383625
16308068 0.425165
16308071 0.170334
16308076 0.274633
16308077 -0.000000
16308078 -0.000000
16308080 0.378348
16308082 0.425165
16308083 0.103396
16308085 0.342078
16308086 0.274633
16308089 0.206941
16308092 0.097729
16308093 0.462992
16308094 -0.000000
16308096 0.423645
16308098 0.267939
16308099 0.114599
16308103 -0.000000
16308106 0.094924
16308107 0.492696
16308108 1.432614
16308110 0.065263
16308111 0.207062
16308112 1.099365
16308113 0.054391
16308114 0.167618
16308115 1.127405
16308116 1.093224
16308117 1.976839
16308118 2.159837
16308119 3.415529
16308120 1.500380
16308121 0.857488
16308122 1.593165
16308123 0.302743
16308124 0.462236
16308125 1.348612
16308126 0.059553
16308127 1.260834
16308128 0.773841
16308129 0.024462
16308130 1.143485
16308131 0.641005
16308132 0.098475
16308133 1.103868
16308134 0.193940
16308135 1.143294
16308136 0.224469
16308139 0.064803
16308140 0.154735
16308142 0.097706
16308146 4.192278
16308148 0.267921
16308154 4.492363
16308159 5.902242
16308160 0.876613
16308162 0.531914
16308167 3.381096
16308168 4.051973
16308170 0.937952
16308173 0.954341
16308174 0.174755
16308178 0.484521
16308181 6.120161
16308188 1.951577
16308190 0.419548
16308191 0.232360
16308193 0.108707
16308195 0.072771
16308196 0.456335
16308197 2.526217
16308198 -0.000000
16308199 2.346634
16308200 0.673490
16308201 0.058706
16308203 2.846500
16308206 5.961591
16308207 13.501875
16308210 5.923488
16308212 0.434182
16308215 1.901061
16308219 0.823007
16308221 0.554614
16308222 0.114066
16308224 0.335781
16308225 0.480635
16308226 2.071216
16308227 0.540859
16308230 0.104982
16308231 0.382673
16308232 0.416468
16308233 0.435949
16308234 0.276652
16308235 0.841705
16308237 0.055725
16308238 0.532826
16308240 1.924966
16308243 5.075869
16308244 5.793938
16308246 0.581213
16308249 0.045086
16308250 0.356586
16308251 1.586833
16308252 1.158576
16308253 1.654338
16308254 0.130201
16308255 0.752189
16308256 0.262089
16308257 0.961920
16308258 0.909658
16308259 0.987715
16308260 1.569394
16308261 0.408247
16308262 0.323208
16308264 -0.000000
16308266 0.659649
16308272 3.180304
16308274 0.451893
16308275 0.610659
16308276 1.222053
16308278 3.349456
16308280 0.976843
16308282 0.393273
16308283 0.050023
16308284 2.803369
16308286 0.045372
16308289 0.902178
16308293 0.295572
16308296 1.727145
16308299 -0.000000
16308300 2.225913
16308303 -0.000000
16308305 0.531654
16308306 -0.000000
16308310 1.450358
16308311 0.522099
16308312 2.482091
16308314 0.326678
16308317 0.187446
16308318 0.401434
16308322 0.176832
16308323 1.339019
16308324 0.762174
16308327 0.144830
16308328 0.196647
16308331 0.160656
16308332 0.040367
16308333 1.978968
16308334 0.623760
16308335 0.539187
16308336 0.101432
16308337 0.943899
16308339 0.585426
16308342 0.196385
16308344 1.745449
16308345 0.061861
16308347 0.456585
16308350 1.937341
16308351 0.133103
16308352 0.398472
16308355 0.450202
16308360 1.451607
16308361 0.338399
16308364 0.203654
16308368 0.336672
16308370 1.017880
16308371 -0.000000
16308372 0.049168
16308375 1.879537
16308378 0.487488
16308379 1.783102
16308380 0.160567
16308381 0.270567
16308382 0.518864
16308383 0.761190
16308384 0.114069
16308385 0.563632
16308387 0.116814
16308388 1.333464
16308391 0.343059
16308393 0.383131
16308394 0.803164
16308395 0.841945
16308396 1.760035
16308398 1.288454
16308400 0.524167
16308401 -0.000000
16308402 4.068619
16308403 1.343196
16308404 0.752409
16308407 0.324654
16308408 0.058368
16308409 0.048565
16308410 4.543549
16308411 1.824907
16308412 0.360861
16308413 1.058338
16308414 -0.000000
16308416 1.118165
16308421 0.566824
16308422 0.854616
16308424 1.523278
16308425 0.116837
16308427 -0.000000
16308428 0.940624
16308430 0.323725
16308432 1.139997
16308433 -0.000000
16308434 -0.000000
16308437 0.395817
16308439 0.069452
16308441 0.193445
16308442 3.060730
16308443 0.971396
16308444 0.165315
16308446 0.470098
16308448 2.604011
16308450 2.781582
16308451 1.539061
16308455 0.432674
16308456 0.800713
16308457 0.657404
16308466 0.104629
16308469 1.679026
16308470 2.323947
16308473 0.718344
16308474 3.063309
16308477 1.402609
variableStep chrom=chr3
41238929 0.464762
41238930 0.110292
41238933 0.212263
41238934 0.902134
41238938 0.088487
41238942 0.260043
41238944 0.232953
41238947 0.232994
41238948 0.110421
41238949 0.110421
41238950 0.260043
41238952 -0.000000
41238954 0.195491
41238955 0.464762
41238956 0.260043
41238957 0.407908
41238959 0.566018
41238963 0.464762
41238965 0.424257
41238966 -0.000000
41238967 0.212286
41238969 0.464762
41238970 -0.000000
41238972 0.539686
41238973 0.597628
41238975 0.547407
41238976 0.150595
41238977 0.110421
41238981 0.185921
41238982 0.214098
41238984 0.710595
41238985 0.780872
41238987 0.290806
41238991 0.289971
41238992 0.056640
41238993 0.058481
41238994 0.496603
41238995 -0.000000
41238996 0.259714
41238999 0.464762
41239001 0.077488
41239002 0.260043
41239003 0.642648
41239006 -0.000000
41239009 1.584607
41239010 0.783397
41239011 0.056451
41239013 0.374352
41239016 0.468741
41239019 0.350358
41239020 0.333616
41239021 0.051946
41239024 -0.000000
41239025 0.295692
41239026 0.080881
41239027 0.117787
41239028 1.153226
41239029 0.040892
41239034 0.146714
41239035 0.125218
41239040 0.077195
41239041 0.942078
41239042 0.167035
41239043 -0.000000
41239047 0.198469
41239048 0.079479
41239049 0.060901
41239050 0.068508
41239053 0.636317
41239054 0.408273
41239055 0.306009
41239056 0.589483
41239057 0.590417
41239059 -0.000000
41239060 -0.000000
41239062 0.764118
41239063 0.077363
41239064 0.114134
41239065 2.382139
41239066 0.295528
41239068 0.775775
41239071 0.161488
41239076 0.565168
41239077 -0.000000
41239081 0.581190
41239082 -0.000000
41239083 0.975508
41239084 0.172333
41239085 0.099604
41239087 0.347545
41239089 0.100593
41239091 1.823312
41239093 0.043390
41239094 1.230905
41239095 0.363715
41239097 1.088406
41239098 0.100680
41239099 -0.000000
41239100 0.181547
41239104 0.181400
41239105 0.152555
41239106 0.314564
41239109 0.351701
41239110 1.505005
41239112 0.369425
41239113 0.151369
41239114 -0.000000
41239115 0.185616
41239118 0.395592
41239119 0.544176
41239120 0.263548
41239121 0.354551
41239122 0.557255
41239124 0.642287
41239125 0.212276
41239133 0.080892
41239134 0.751629
41239135 0.755827
41239136 0.745750
41239137 0.109796
41239138 1.420400
41239139 -0.000000
41239142 0.366173
41239143 0.806028
41239149 0.833421
41239150 0.405004
41239151 -0.000000
41239152 1.867269
41239153 -0.000000
41239154 0.080901
41239156 0.993388
41239157 0.157066
41239158 0.308080
41239159 0.119200
41239160 0.049657
41239161 0.278339
41239162 0.328047
41239164 0.260043
41239165 0.082338
41239166 0.181428
41239170 0.449373
41239171 1.149223
41239172 -0.000000
41239173 0.055672
41239176 -0.000000
41239178 0.893646
41239180 1.993855
41239182 0.288226
41239183 0.288226
41239186 0.084154
41239189 0.650897
41239190 0.284898
41239192 -0.000000
41239194 0.364072
41239195 0.153715
41239196 0.847200
41239197 0.718885
41239199 0.169687
41239206 0.540504
41239208 0.331985
41239209 0.162626
41239210 0.380036
41239212 1.261298
41239214 0.478240
41239216 0.108689
41239218 0.489245
41239225 -0.000000
41239226 0.618243
41239227 -0.000000
41239228 -0.000000
41239229 0.686840
41239231 0.957825
41239233 0.798595
41239234 0.540170
41239235 -0.000000
41239239 0.819947
41239240 1.191994
41239243 0.189000
41239246 0.165205
41239248 0.555872
41239250 0.408620
41239251 0.508476
41239252 -0.000000
41239254 0.399913
41239256 0.134076
41239257 0.177543
41239258 1.557063
41239259 1.103724
41239261 -0.000000
41239263 0.305612
41239267 0.319191
41239268 -0.000000
41239270 0.090941
41239271 0.372236
41239272 0.660452
41239273 0.679255
41239277 -0.000000
41239280 0.404882
41239281 0.410527
41239286 -0.000000
41239287 1.233243
41239288 0.657711
41239289 -0.000000
41239291 0.751892
41239292 0.626354
41239294 0.514595
41239295 1.038953
41239300 0.338504
41239302 -0.000000
41239303 0.598755
41239304 0.246385
41239305 0.162555
41239310 0.414849
41239312 0.681110
41239313 -0.000000
41239314 -0.000000
41239316 1.561150
41239319 0.715337
41239320 1.241203
41239321 0.058811
41239325 -0.000000
41239326 -0.000000
41239327 0.781142
41239328 1.272980
41239329 2.729358
41239330 0.456743
41239331 0.084159
41239333 0.264095
41239335 0.153065
41239336 -0.000000
41239338 0.957744
41239340 0.595893
41239341 -0.000000
41239342 1.074899
41239343 0.079752
41239344 1.226469
41239345 0.255981
41239347 0.228129
41239348 1.580109
41239350 0.181344
41239354 1.258296
41239356 0.778793
41239360 1.829775
41239362 0.330060
41239364 2.621260
41239367 0.076518
41239369 0.092034
41239374 0.159373
41239375 0.903148
41239377 0.108309
41239378 0.431503
41239380 -0.000000
41239381 0.069208
41239382 0.069195
41239386 0.415147
41239387 0.124867
41239388 0.143803
41239390 4.636290
41239392 0.333997
41239395 0.378500
41239396 0.515121
41239397 0.407133
41239398 4.146809
41239399 2.420727
41239400 0.229588
41239401 0.425723
41239406 2.923621
41239407 1.211055
41239410 0.305838
41239411 0.101027
41239412 0.254682
41239413 4.526078
41239414 0.238258
41239415 -0.000000
41239417 0.238644
41239418 0.650697
41239419 -0.000000
41239420 3.803763
41239421 -0.000000
41239422 -0.000000
41239424 0.309965
41239425 0.065982
41239428 4.316431
41239431 0.930308
41239432 1.070976
41239434 -0.000000
41239435 0.063466
41239436 0.924420
41239439 0.317326
41239441 0.548098
41239442 0.549078
41239446 0.052262
41239449 0.055425
41239450 0.057197
41239451 2.814388
41239453 0.152338
41239460 1.034462
41239461 0.497918
41239463 0.179791
41239464 1.153310
41239465 0.726725
41239466 0.453983
41239467 0.497683
41239468 0.674010
41239469 0.395627
41239472 0.065985
41239476 -0.000000
41239479 -0.000000
41239481 0.551893
41239482 0.392542
41239491 0.368353
41239495 -0.000000
41239498 0.669289
41239501 0.083889
41239502 0.358242
41239505 -0.000000
41239508 -0.000000
41239510 1.387082
41239512 -0.000000
41239516 4.079662
41239519 0.218896
41239522 0.587277
41239523 3.982123
41239529 -0.000000
41239532 0.300796
41239533 -0.000000
41239534 1.012052
41239538 -0.000000
41239539 -0.000000
41239540 1.718676
41239541 1.498019
41239543 0.037795
41239544 -0.000000
41239545 0.777110
41239548 -0.000000
41239549 1.690090
41239550 3.603438
41239551 1.542370
41239554 1.981585
41239555 2.253288
41239556 1.877764
41239557 -0.000000
41239559 0.241675
41239562 3.252015
41239563 0.455856
41239565 0.842427
41239566 0.084849
41239567 0.846847
41239568 2.011461
41239569 0.090135
41239575 0.179717
41239577 0.865366
41239579 0.318718
41239580 0.504436
41239581 0.475477
41239583 0.167118
41239584 0.507181
41239585 0.310882
41239590 1.502804
41239591 -0.000000
41239593 0.358261
41239598 0.075351
41239599 1.056455
41239600 0.442867
41239602 1.272818
41239603 1.140131
41239605 -0.000000
41239612 0.448939
41239613 0.226299
41239614 0.132903
41239617 0.219010
41239618 0.454787
41239619 0.397917
41239620 2.013087
41239624 1.430656
41239625 1.012318
41239628 0.536072
41239629 1.572776
41239632 0.628475
41239633 5.953930
41239636 1.450836
41239637 1.563985
41239640 0.716517
41239641 0.095559
41239643 0.241661
41239644 1.245727
41239645 1.986530
41239646 0.138319
41239647 0.085346
41239650 0.455491
41239651 0.593491
41239656 0.254519
41239657 0.593143
41239664 0.593722
41239666 5.163260
41239667 0.091336
41239668 0.179711
41239670 0.278548
41239671 0.292609
41239674 4.265448
41239677 0.109269
41239678 1.673784
41239681 0.150882
41239682 1.879947
41239687 1.030935
41239689 0.307754
41239691 0.889909
41239695 0.290784
41239697 0.525010
41239698 0.844634
41239699 -0.000000
41239701 -0.000000
41239702 -0.000000
41239703 0.607418
41239706 2.496217
41239707 2.398666
41239708 1.452519
41239709 0.524247
41239714 0.096773
41239715 0.349380
41239716 0.634801
41239717 0.290062
41239720 1.086019
41239722 -0.000000
41239723 0.575596
41239724 1.813525
41239725 0.454336
41239728 0.409724
41239731 -0.000000
41239734 0.123779
41239735 0.161846
41239736 0.970762
41239737 0.399954
41239738 0.342077
41239743 0.683935
41239744 0.526078
41239745 0.067220
41239746 0.516566
41239747 0.538107
41239748 0.330916
41239749 1.052308
41239751 0.052334
41239755 0.895860
41239756 0.642171
41239757 0.848943
41239759 -0.000000
41239760 1.332688
41239761 -0.000000
41239762 0.163620
41239763 1.007554
41239764 0.112947
41239765 0.364023
41239766 0.190268
41239767 0.041635
41239770 1.140718
41239771 0.560406
41239776 3.317825
41239777 0.399640
41239780 1.068254
41239783 0.136929
41239785 0.104003
41239786 0.380790
41239788 0.664037
41239789 0.055694
41239790 0.428583
41239791 0.397144
41239792 0.065599
41239793 0.284855
41239795 0.257106
41239797 0.522356
41239798 2.683084
41239800 0.140571
41239802 -0.000000
41239804 0.415353
41239809 0.545872
41239810 1.144006
41239813 0.943699
41239817 0.115611
41239819 0.376208
41239820 1.184039
41239821 0.142143
41239823 0.217973
41239826 0.424856
41239827 0.119022
41239831 -0.000000
41239833 -0.000000
41239835 0.627902
41239836 1.464682
41239837 0.644460
41239840 0.067224
41239845 2.624766
41239847 0.573157
41239848 1.935675
41239849 -0.000000
41239852 1.062391
41239853 0.115625
41239854 -0.000000
41239855 0.077883
41239856 -0.000000
41239860 1.082709
41239861 0.117410
41239862 0.032937
41239863 0.111793
41239864 0.554607
41239866 0.277552
41239868 0.074223
41239869 0.173651
41239872 0.757023
41239874 0.457505
41239875 0.090211
41239876 1.715301
41239879 0.809900
41239880 0.259269
41239882 0.570487
41239886 0.678268
41239887 0.093517
41239891 1.021094
41239892 0.112058
41239893 0.813882
41239894 1.506989
41239896 0.097492
41239897 1.145038
41239900 0.862037
41239901 1.867753
41239902 0.099538
41239903 1.051223
41239904 2.327559
41239906 0.690050
41239908 1.256182
41239910 0.480080
41239912 0.656514
41239913 0.272407
41239914 0.929379
41239915 0.363676
41239916 1.331935
41239918 0.379390
41239920 0.375571
41239921 0.837867
41239922 0.462457
41239923 0.256198
41239925 0.309203
41239928 0.533249
41239929 0.419071
41239931 0.138834
41239933 0.653133
41239935 0.347936
41239938 0.309430
41239940 0.346530
41239941 0.064964
41239942 0.624577
41239943 0.569583
41239944 0.440047
41239945 0.763852
41239946 0.714482
41239950 1.120293
41239951 2.446593
41239957 0.474867
41239958 0.141683
41239960 -0.000000
41239961 0.431874
41239963 0.166567
41239964 0.530108
41239965 0.060213
41239969 1.746958
41239970 2.720949
41239973 0.257921
41239974 0.889518
41239977 0.390471
41239981 0.431547
41239985 1.251328
41239986 0.533053
41239987 0.092525
41239988 0.382837
41239990 0.332592
41239991 0.092603
41239992 0.452056
41239993 1.620749
41239994 0.321031
41239995 0.224779
41239996 0.833344
41239997 -0.000000
41239998 1.858861
41239999 1.560502
41240001 0.125888
41240002 0.135267
41240003 0.589194
41240004 0.191526
41240005 0.080903
41240006 0.104651
41240007 0.215958
41240008 -0.000000
41240010 0.099095
41240011 0.106554
41240012 0.164493
41240013 0.998279
41240017 0.776086
41240018 0.116461
41240021 0.264991
41240022 1.178657
41240024 0.145187
41240025 0.086998
41240028 0.240204
41240030 0.928485
41240034 -0.000000
41240035 -0.000000
41240037 0.379227
41240040 0.382502
41240043 0.114740
41240044 0.074864
41240047 0.289636
41240048 0.428641
41240049 0.040575
41240051 0.249152
41240053 0.243240
41240054 -0.000000
41240057 0.755912
41240058 0.101381
41240059 0.733306
41240060 0.203201
41240063 0.575043
41240064 0.470853
41240065 2.172861
41240067 1.486484
41240068 0.925463
41240072 2.926606
41240073 0.237174
41240074 1.506739
41240075 3.835917
41240077 0.760275
41240079 0.420657
41240081 0.481228
41240082 0.170162
41240084 4.124460
41240086 0.192003
41240088 -0.000000
41240091 0.135261
41240095 0.332073
41240096 0.168386
41240097 0.055737
41240099 0.299401
41240100 0.317900
41240101 1.276558
41240103 0.786692
41240105 8.532626
41240107 0.291938
41240108 -0.000000
41240111 1.959367
41240112 1.996029
41240113 -0.000000
41240114 0.649096
41240117 3.107049
41240119 -0.000000
41240121 0.801746
41240124 0.913963
41240125 1.638395
41240128 1.714098
41240129 -0.000000
41240133 0.047023
41240136 0.197566
41240137 0.596460
41240141 0.357438
41240142 0.251561
41240143 0.257104
41240144 0.122092
41240146 5.331708
41240147 0.277344
41240148 0.457656
41240149 0.544912
41240151 0.060085
41240152 2.296901
41240155 0.364924
41240157 0.148469
41240158 7.179703
41240160 0.712196
41240164 0.513328
41240165 0.260282
41240167 0.704768
41240168 3.360931
41240170 0.317638
41240174 0.602534
41240175 0.298712
41240178 0.100356
41240179 0.707538
41240180 1.119566
41240184 0.645921
41240185 0.414192
41240186 0.130313
41240187 0.723699
41240188 0.610073
41240190 -0.000000
41240191 -0.000000
41240195 0.172688
41240197 1.031080
41240198 0.400155
41240199 0.908188
41240200 0.376688
41240204 0.165543
41240205 0.553181
41240208 0.089410
41240209 0.568952
41240210 0.571054
41240211 0.278864
41240214 0.350196
41240215 0.180215
41240216 4.287822
41240217 0.136384
41240218 1.272235
41240221 1.439572
41240223 0.102527
41240224 0.399522
41240226 2.103487
41240228 -0.000000
41240229 1.076375
41240231 1.819840
41240234 0.098828
41240236 2.111557
41240237 0.097032
41240239 0.588517
41240240 0.191568
41240242 0.194532
41240244 -0.000000
41240245 0.924681
41240246 2.470116
41240248 2.400457
41240249 0.742806
41240251 2.291414
41240252 0.217251
41240254 0.203311
41240256 1.961232
41240257 2.113030
41240260 -0.000000
41240262 -0.000000
41240263 -0.000000
41240266 0.251936
41240268 0.212244
41240269 0.169790
41240270 0.776693
41240271 0.768434
41240272 0.148583
41240275 0.182789
41240276 0.068376
41240277 0.570076
41240279 0.808890
41240280 0.343107
41240283 0.341866
41240286 0.052057
41240287 0.082382
41240289 0.259057
41240290 0.140432
41240293 0.903318
41240296 0.286127
41240297 -0.000000
41240298 -0.000000
41240299 0.374821
41240300 0.838971
41240302 1.005853
41240303 4.745974
41240304 4.846637
41240306 -0.000000
41240307 -0.000000
41240308 -0.000000
41240309 0.217211
41240313 0.975218
41240317 0.288079
41240318 0.294482
41240319 0.152039
41240321 0.140497
41240323 0.152040
41240324 -0.000000
41240326 0.155561
41240330 0.155282
41240332 0.289881
41240333 0.457109
41240335 0.228470
41240336 0.338166
41240338 0.186799
41240339 0.817126
41240341 0.905728
41240344 0.925333
41240345 0.173882
41240346 1.258611
41240347 1.237096
41240348 0.973002
41240355 0.057531
41240360 0.329880
41240361 0.328824
41240363 0.408562
41240367 4.051413
41240368 0.530942
41240369 0.958788
41240371 0.373928
41240373 0.319364
41240376 0.931300
41240377 0.253263
41240378 -0.000000
41240380 0.224397
41240381 0.111140
41240382 0.440223
41240383 0.331402
41240384 3.044710
41240386 4.789411
41240388 0.278835
41240389 0.072555
41240394 0.349459
41240395 1.045266
41240397 0.325878
41240399 0.401416
41240401 0.399453
41240402 0.402902
41240403 -0.000000
41240404 0.521022
41240406 0.194519
41240407 0.343238
41240411 0.119921
41240412 0.240984
41240414 0.057513
41240416 0.738194
41240419 0.077225
41240422 0.071045
41240423 1.200054
41240424 0.381689
41240427 0.779379
41240429 0.791256
41240433 0.957265
41240434 1.134941
41240435 0.427896
41240437 1.318065
41240439 0.192639
41240440 0.795348
41240441 0.318855
41240442 0.656895
41240446 -0.000000
41240447 0.211731
41240448 0.292759
41240450 1.641500
41240451 -0.000000
41240452 1.473844
41240455 0.391434
41240456 0.861685
41240459 0.086912
41240460 0.590319
41240464 0.071057
41240466 0.582824
41240467 0.996476
41240469 0.481912
41240470 0.241681
41240472 2.031451
41240473 -0.000000
41240475 0.053206
41240476 0.770167
41240477 0.136955
41240478 1.243319
41240481 0.428413
41240484 0.178639
41240487 1.106131
41240488 0.901735
41240489 1.171971
41240491 0.076501
41240493 0.252523
41240494 0.058469
41240495 0.083359
41240497 0.217553
41240498 0.267181
41240500 -0.000000
41240501 2.458417
41240502 0.043675
41240503 0.062910
41240506 1.152677
41240507 0.992336
41240508 0.089264
41240509 0.604687
41240510 0.127228
41240511 0.584223
41240513 0.434972
41240514 0.615422
41240515 0.634926
41240517 0.267710
41240518 0.084090
41240521 1.026904
41240522 0.517139
41240523 0.416973
41240525 -0.000000
41240527 -0.000000
41240530 0.651285
41240531 0.119918
41240532 0.328590
41240534 0.181803
41240535 0.581626
41240538 0.054419
41240542 0.201831
41240543 0.763839
41240545 0.032521
41240546 2.539611
41240547 1.939794
41240548 1.048160
41240550 -0.000000
41240552 0.063343
41240553 0.052179
41240554 1.237409
41240556 0.114922
41240558 0.148123
41240559 2.181312
41240560 0.177089
41240564 -0.000000
41240567 1.962327
41240568 0.855555
41240569 5.593988
41240570 0.241398
41240571 0.553026
41240575 0.269802
41240576 1.553358
41240578 0.579429
41240582 0.129729
41240583 0.060621
41240584 0.032437
41240585 4.753917
41240586 4.068205
41240587 0.046805
41240588 0.628670
41240594 0.732754
41240596 0.335343
41240597 0.578722
41240599 1.495679
41240600 1.173637
41240601 -0.000000
41240605 0.129689
41240607 -0.000000
41240610 0.045115
41240611 0.314582
41240612 1.354368
41240613 0.131177
41240614 0.255822
41240615 0.758141
41240617 -0.000000
41240619 1.409176
41240620 0.426646
41240622 0.216537
41240623 0.063887
41240624 0.388530
41240625 5.421760
41240626 2.962139
41240633 0.086861
41240634 0.087192
41240635 0.174965
41240638 0.907127
41240639 0.165472
41240640 0.271809
41240641 0.072625
41240645 -0.000000
41240647 0.162001
41240648 0.998601
41240650 0.438771
41240651 4.904048
41240653 0.146019
41240654 -0.000000
41240655 -0.000000
41240658 0.092454
41240659 0.113216
41240660 1.630497
41240661 0.211833
41240662 -0.000000
41240663 0.551082
41240664 0.987848
41240665 0.894099
41240669 0.498427
41240671 0.761307
41240672 0.126887
41240673 0.921809
41240675 0.435849
41240678 0.282355
41240679 0.059070
41240680 5.956827
41240681 0.468777
41240682 0.740749
41240683 0.086747
41240684 0.420219
41240686 1.724849
41240688 1.087420
41240689 0.699135
41240691 0.153199
41240692 0.172205
41240694 0.484446
41240698 0.280670
41240699 0.184460
41240700 0.174139
41240701 0.280263
41240703 -0.000000
41240704 0.431246
41240706 0.236101
41240708 0.070854
41240709 0.099488
41240710 0.277835
41240711 0.120170
41240712 0.349703
41240713 0.056066
41240715 0.373043
41240720 0.413756
41240721 0.624269
41240723 0.066046
41240727 -0.000000
41240731 1.951564
41240732 0.148631
41240733 0.606050
41240734 0.267917
41240738 0.260933
41240739 0.316264
41240741 -0.000000
41240744 -0.000000
41240745 0.336650
41240746 0.448424
41240747 0.095288
41240749 -0.000000
41240750 0.238491
41240752 -0.000000
41240758 0.217782
41240761 0.472020
41240762 -0.000000
41240765 0.099695
41240767 0.302555
41240770 -0.000000
41240772 0.229727
41240774 0.137914
41240777 0.090692
41240780 0.239181
41240781 1.646082
41240782 1.436078
41240784 0.171326
41240785 -0.000000
41240786 0.082450
41240787 0.464389
41240788 0.076366
41240792 0.082885
41240793 0.383417
41240797 0.263925
41240798 0.224724
41240799 -0.000000
41240803 0.368707
41240804 -0.000000
41240806 1.363858
41240807 0.070392
41240811 0.670738
41240812 -0.000000
41240813 0.626409
41240816 0.288432
41240817 -0.000000
41240818 0.533737
41240820 0.949371
41240822 0.861872
41240823 -0.000000
41240825 0.296098
41240826 -0.000000
41240827 0.077697
41240831 0.089595
41240832 0.653642
41240834 0.464250
41240835 1.131132
41240838 0.081631
41240841 -0.000000
41240844 -0.000000
41240845 0.273376
41240847 -0.000000
41240850 -0.000000
41240852 0.361228
41240853 0.075257
41240856 1.007044
41240861 0.117080
41240862 11.509670
41240863 0.428379
41240864 0.918301
41240866 2.994906
41240869 1.308194
41240870 1.583066
41240871 3.465909
41240872 0.161590
41240873 0.520260
41240876 0.229704
41240879 0.289359
41240880 0.611651
41240881 1.466085
41240882 0.391661
41240883 0.191810
41240884 0.076309
41240889 0.143452
41240890 0.456923
41240891 0.850841
41240894 0.076346
41240895 3.984572
41240896 0.217031
41240897 1.433704
41240898 6.229171
41240901 0.482496
41240902 3.611300
41240903 2.062828
41240904 0.387636
41240910 0.067272
41240913 0.230084
41240914 -0.000000
41240915 1.014008
41240919 2.782785
41240920 2.683078
41240921 1.218224
41240926 -0.000000
41240931 0.537368
41240933 0.902037
41240936 2.633233
41240939 0.291617
41240942 1.013919
41240943 0.508113
41240944 1.771113
41240949 1.216906
41240952 0.486727
41240954 0.046626
41240955 5.629594
41240956 0.230729
41240957 0.134669
41240963 0.641537
41240965 0.883183
41240966 2.008426
41240970 8.929056
41240971 0.468690
41240972 1.387198
41240973 0.683936
41240975 0.976761
41240976 2.542805
41240977 0.795591
41240978 0.165211
41240979 2.197574
41240985 0.680419
41240989 0.219307
41240992 6.833789
41240993 10.837732
41240994 0.488719
41240996 1.859191
41240997 1.300038
41240999 0.081242
41241000 0.613300
41241001 1.428970
41241002 0.180745
41241003 0.147450
41241005 0.228537
41241007 0.086665
41241008 0.049935
41241012 -0.000000
41241015 0.341009
41241018 0.807502
41241022 0.829039
41241024 0.095432
41241026 0.411643
41241027 0.318203
41241029 0.070818
41241031 0.563147
41241032 1.323648
41241033 0.155437
41241035 -0.000000
41241036 0.161204
41241037 1.082764
41241038 0.834594
41241041 0.530874
41241042 0.038179
41241043 0.347867
41241044 0.165907
41241045 0.493801
41241048 -0.000000
41241049 0.206744
41241050 0.642696
41241051 1.143341
41241052 1.257212
41241053 0.302666
41241054 0.375977
41241055 0.297998
41241058 0.278272
41241059 -0.000000
41241060 0.249305
41241061 0.343004
41241064 0.344420
41241065 -0.000000
41241066 0.129191
41241067 0.714932
41241068 0.219412
41241069 6.522216
41241070 0.254718
41241071 0.672197
41241073 0.087949
41241074 0.429657
41241076 0.064438
41241077 2.242090
41241078 0.462855
41241079 0.368608
41241080 0.210865
41241083 -0.000000
41241085 1.199348
41241086 7.191281
41241087 0.643028
41241089 0.397201
41241091 0.218761
41241092 1.098630
41241093 0.539349
41241094 0.139430
41241097 -0.000000
41241099 1.764013
41241100 -0.000000
41241102 0.109942
41241105 0.617605
41241108 1.102553
41241112 -0.000000
41241113 0.482769
41241115 0.091777
41241117 0.895258
41241118 0.378123
41241119 0.365955
41241120 1.714657
41241123 0.052435
41241125 0.109775
41241127 -0.000000
41241128 -0.000000
41241130 0.772367
41241131 0.057565
41241132 2.000389
41241133 0.250875
41241137 0.064515
41241140 0.464734
41241141 0.099969
41241142 0.315016
41241143 0.198254
41241144 0.183801
41241145 0.307746
41241146 0.116102
41241148 0.689600
41241149 0.944482
41241152 2.914558
41241153 1.987303
41241154 0.148781
41241155 0.423083
41241156 0.042191
41241157 0.368548
41241159 0.374423
41241160 -0.000000
41241161 0.438103
41241165 0.149545
41241166 4.416655
41241168 0.160936
41241169 0.429542
41241173 0.957205
41241174 0.051215
41241175 0.696550
41241176 -0.000000
41241177 7.341980
41241178 6.446762
41241179 0.259115
41241180 1.405484
41241181 0.640567
41241182 4.005666
41241185 0.059671
41241186 1.274471
41241187 2.006532
41241188 2.283869
41241189 0.930140
41241190 0.177174
41241192 -0.000000
41241193 -0.000000
41241194 -0.000000
41241196 -0.000000
41241199 1.299549
41241200 0.045768
41241201 0.806808
41241202 0.540158
41241205 0.588744
41241206 2.212874
41241207 2.835469
41241208 1.570337
41241209 0.196215
41241210 1.879767
41241211 1.036065
41241212 0.850428
41241214 0.083670
41241215 1.136906
41241216 0.206958
41241218 0.073978
41241220 2.531937
41241221 0.615189
41241223 1.172274
41241224 0.090878
41241225 0.628937
41241229 -0.000000
41241232 0.207661
41241233 0.145418
41241240 0.283727
41241242 0.297698
41241243 0.093846
41241245 0.320358
41241246 0.238464
41241249 -0.000000
41241252 -0.000000
41241253 0.151349
41241255 0.619766
41241257 1.298522
41241258 0.178749
41241263 0.434665
41241265 0.106607
41241267 0.069124
41241268 0.181396
41241269 0.279782
41241270 -0.000000
41241271 -0.000000
41241273 0.359621
41241274 0.576357
41241276 0.207834
41241277 0.066503
41241278 0.716101
41241280 0.434802
41241282 -0.000000
41241283 0.298619
41241284 0.135341
41241285 0.222227
41241288 0.485249
41241289 1.033114
41241290 0.716249
41241291 0.942355
41241292 1.033008
41241294 0.199880
41241295 0.340843
41241297 0.066696
41241298 0.687006
41241301 -0.000000
41241302 0.950884
41241303 0.181422
41241304 0.048297
41241305 0.066506
41241308 0.297438
41241311 0.812760
41241312 0.253603
41241313 0.625425
41241314 1.014546
41241317 0.359489
41241318 0.109965
41241320 0.080667
41241325 0.093842
41241326 0.257550
41241328 0.206959
41241329 1.048604
41241330 0.186095
41241335 -0.000000
41241336 -0.000000
41241337 0.496503
41241338 0.060896
41241339 0.519707
41241342 -0.000000
41241345 -0.000000
41241347 0.123984
41241349 0.073977
41241350 0.616406
41241352 0.230717
41241353 0.078709
41241355 0.098382
41241356 0.115276
41241358 1.714327
41241359 0.151224
41241360 0.452747
41241362 0.408199
41241364 0.581426
41241369 0.060895
41241372 0.140762
41241373 0.290521
41241374 0.288878
41241375 0.051195
41241376 0.392893
41241377 1.298466
41241379 0.245663
41241380 0.397874
41241381 0.547779
41241383 0.283724
41241384 0.632665
41241385 0.253681
41241387 0.472030
41241388 0.071644
41241389 1.212263
41241390 0.297528
41241394 -0.000000
41241397 1.653416
41241398 12.842256
41241402 0.280978
41241403 0.112918
41241404 -0.000000
41241405 -0.000000
41241406 0.219310
41241407 0.206935
41241408 -0.000000
41241409 0.109971
41241410 0.088784
41241414 0.947563
41241418 0.077286
41241419 -0.000000
41241420 0.132060
41241421 0.164964
41241430 -0.000000
41241431 0.335795
41241432 2.914363
41241433 0.055953
41241435 -0.000000
41241436 0.068420
41241438 -0.000000
41241439 0.091577
41241442 1.377113
41241445 -0.000000
41241446 0.062559
41241449 -0.000000
41241450 0.057147
41241451 0.434607
41241454 0.408586
41241455 0.099282
41241456 0.503421
41241457 0.167624
41241460 0.529134
41241461 0.173010
41241462 0.113228
41241463 0.200723
41241466 0.596404
41241467 0.325147
41241468 0.111136
41241469 0.202738
41241471 0.121939
41241472 0.121939
41241476 0.309812
41241478 0.121939
41241479 0.121939
41241480 0.121939
41241481 0.121939
41241484 0.121939
41241485 0.121939
41241487 0.341377
41241488 0.626013
41241489 0.348908
41241491 0.121939
41241492 0.121939
41241493 -0.000000
41241495 0.140609
41241497 0.121939
41241498 0.121939
41241499 0.468918
41241501 1.225155
41241503 -0.000000
41241505 0.470914
41241506 0.120628
41241508 0.763685
41241509 3.969594
41241511 0.483041
41241512 0.053817
41241513 0.365779
41241514 0.096922
41241515 0.564686
41241516 0.676537
41241517 -0.000000
41241518 -0.000000
41241519 0.121939
41241521 0.136594
41241522 0.222790
41241524 0.440756
41241528 0.071478
41241529 1.602086
41241530 0.693042
41241532 0.295289
41241533 0.311115
41241534 0.979303
41241540 0.212790
41241542 -0.000000
41241543 0.086010
41241545 0.223468
41241546 0.780251
41241547 0.804209
41241549 0.543130
41241550 0.547367
41241553 0.108275
41241554 -0.000000
41241555 0.200949
41241556 0.348129
41241557 0.478499
41241560 0.664229
41241561 0.052393
41241562 0.049241
41241565 0.497234
41241566 0.313461
41241567 0.294904
41241568 0.966291
41241571 0.403052
41241572 0.340244
41241573 0.252772
41241574 0.152371
41241575 0.086057
41241577 0.121939
41241578 0.121939
41241579 0.121939
41241582 0.121939
41241583 0.121939
41241584 0.121939
41241585 0.121939
41241586 0.121939
41241587 0.121939
41241589 0.810652
41241591 0.121939
41241592 0.121939
41241593 0.121939
41241594 0.222019
41241598 0.340360
41241601 0.077729
41241602 0.380154
41241604 0.538671
41241606 0.475087
41241607 0.071417
41241608 1.227046
41241610 2.241724
41241611 0.450950
41241613 0.958569
41241614 0.911252
41241618 0.132956
41241620 2.109706
41241621 1.041009
41241622 0.070906
41241625 0.571847
41241626 1.142876
41241627 0.350668
41241628 0.487670
41241632 0.148823
41241635 0.055999
41241636 0.413196
41241637 0.159262
41241639 1.110743
41241640 0.194852
41241642 0.509119
41241643 0.211816
41241644 0.208374
41241647 -0.000000
41241649 0.265263
41241651 -0.000000
41241652 0.936609
41241653 0.419805
41241655 0.135860
41241656 0.388108
41241657 0.223361
41241658 0.850982
41241660 0.608618
41241662 0.260834
41241663 0.204666
41241665 0.272033
41241667 0.073093
41241670 0.879006
41241671 -0.000000
41241673 0.041616
41241674 1.867758
41241675 6.264868
41241676 0.587186
41241677 0.865563
41241678 0.545850
41241679 0.149783
41241680 3.165038
41241682 0.068398
41241683 0.202883
41241684 0.159047
41241686 1.356750
41241687 2.510052
41241688 0.163421
41241689 0.054483
41241690 0.388702
41241691 2.094388
41241692 0.312625
41241693 0.228593
41241694 2.500277
41241695 1.456319
41241698 1.364291
41241699 0.383194
41241700 1.176399
41241701 0.316175
41241703 0.139702
41241704 -0.000000
41241705 0.683567
41241706 0.657062
41241709 0.997622
41241710 1.053939
41241711 0.069278
41241712 0.190164
41241716 0.106446
41241719 0.049294
41241722 0.952658
41241723 1.252400
41241724 4.387814
41241725 1.661907
41241726 0.568497
41241727 0.622246
41241728 0.100473
41241730 0.446079
41241734 0.094669
41241735 1.025725
41241736 -0.000000
41241738 0.280852
41241740 0.250481
41241746 0.570724
41241747 -0.000000
41241749 0.051808
41241750 0.037430
41241752 1.276403
41241753 0.810443
41241755 0.836376
41241757 1.480637
41241758 0.552293
41241759 0.073354
41241762 0.455449
41241764 0.265067
41241765 0.076273
41241766 0.158210
41241768 0.239720
41241769 0.431084
41241771 -0.000000
41241772 0.768909
41241773 0.158626
41241775 0.146813
41241776 0.707521
41241777 0.189201
41241780 0.371843
41241782 -0.000000
41241784 4.805072
41241785 0.545092
41241787 0.178040
41241788 0.195193
41241789 0.065943
41241791 2.214421
41241792 1.353225
41241797 -0.000000
41241800 0.264630
41241801 -0.000000
41241806 0.341475
41241812 -0.000000
41241814 0.391634
41241817 0.639132
41241818 0.721796
41241819 0.240495
41241822 0.431766
41241823 0.341387
41241830 -0.000000
41241831 0.759676
41241832 0.289400
41241833 0.118009
41241834 0.196840
41241836 0.103751
41241837 0.276627
41241842 0.054230
41241843 0.522877
41241844 0.721504
41241849 0.468726
41241850 0.523237
41241855 0.619070
41241856 3.512020
41241857 3.019067
41241859 0.559971
41241865 0.632037
41241871 -0.000000
41241872 0.201862
41241875 -0.000000
41241876 -0.000000
41241879 0.299571
41241880 0.888033
41241881 0.609912
41241882 0.589333
41241885 0.299088
41241888 0.433952
41241889 0.800431
41241892 1.263132
41241898 0.405377
41241900 -0.000000
41241901 0.916712
41241902 0.098930
41241903 0.087872
41241905 0.051376
41241906 0.905282
41241907 6.681456
41241911 0.761389
41241912 0.672713
41241914 2.028640
41241915 6.108050
41241919 0.593106
41241922 -0.000000
variableStep chrom=chr5
1294164 0.432616
1294167 0.251297
1294168 2.534028
1294170 0.929007
1294171 0.263931
1294173 0.564013
1294176 0.414781
1294177 -0.000000
1294180 1.627064
1294184 0.555948
1294190 0.224716
1294191 1.231381
1294192 20.162378
1294193 6.004624
1294195 0.064980
1294199 0.463708
1294201 3.209042
1294204 0.053243
1294205 0.077001
1294207 0.072566
1294209 1.252871
1294210 1.615614
1294217 2.758233
1294218 -0.000000
1294219 0.437275
1294222 0.695776
1294223 0.098022
1294225 0.252725
1294226 0.183803
1294229 -0.000000
1294230 0.660760
1294232 0.032748
1294233 0.074521
1294235 2.275855
1294236 0.536678
1294237 0.237056
1294239 0.121112
1294240 0.492669
1294241 0.617932
1294242 1.233781
1294245 0.832610
1294246 0.069412
1294248 5.506155
1294251 0.028268
1294252 0.377293
1294256 2.510598
1294257 0.450508
1294260 0.503716
1294261 0.289841
1294262 0.988934
1294264 -0.000000
1294266 1.611890
1294267 1.735503
1294269 -0.000000
1294270 0.936175
1294271 0.406817
1294272 0.194846
1294275 0.991502
1294279 2.454927
1294284 0.628912
1294285 1.565412
1294287 0.505268
1294288 0.206701
1294290 1.310665
1294291 0.144472
1294292 0.128140
1294293 0.785312
1294294 13.965270
1294296 1.950728
1294297 0.278111
1294300 10.092501
1294303 0.878932
1294306 1.744350
1294307 -0.000000
1294309 0.959761
1294310 5.730836
1294311 0.031526
1294313 0.117160
1294315 0.239332
1294317 0.792445
1294321 0.187716
1294324 0.191613
1294325 0.398734
1294326 1.013164
1294327 0.283825
1294332 0.894426
1294333 0.100507
1294334 0.154274
1294335 1.160998
1294336 2.243113
1294337 2.026088
1294342 1.216659
1294343 1.229449
1294345 0.612619
1294346 0.281462
1294347 0.142489
1294349 0.184949
1294351 0.431897
1294354 0.714785
1294355 0.510490
1294357 0.121255
1294358 0.346079
1294360 1.154319
1294361 0.022289
1294362 0.860374
1294363 0.176935
1294364 0.420819
1294365 0.175487
1294367 0.655505
1294368 0.155865
1294369 0.099018
1294371 0.289330
1294373 1.100135
1294374 0.106498
1294375 2.745529
1294376 4.375576
1294377 1.809670
1294378 1.903019
1294380 1.346747
1294384 0.872695
1294388 0.457553
1294390 12.400218
1294391 1.754262
1294392 3.890075
1294394 1.546619
1294395 2.217856
1294397 -0.000000
1294398 0.843000
1294401 3.544328
1294402 0.175880
1294407 0.321970
1294408 2.773051
1294409 0.471701
1294411 0.373038
1294412 1.899639
1294416 0.243205
1294417 1.238428
1294418 6.346172
1294419 0.294337
1294421 0.699819
1294422 1.681528
1294423 0.282456
1294425 1.992809
1294426 5.394929
1294429 2.949414
1294431 0.142721
1294438 0.114050
1294441 0.428685
1294442 0.020707
1294443 1.420083
1294444 0.979915
1294446 1.776580
1294448 0.206672
1294449 0.197486
1294451 0.077653
1294452 -0.000000
1294454 1.560926
1294455 0.621621
1294458 0.227295
1294461 0.304133
1294465 0.765075
1294467 0.168829
1294468 0.569463
1294470 0.039454
1294472 0.141122
1294477 0.267107
1294480 0.029932
1294483 0.220994
1294485 0.474682
1294486 0.248539
1294493 1.889063
1294494 0.070728
1294496 1.876239
1294499 1.842839
1294500 0.236571
1294505 1.506703
1294507 0.086914
1294509 1.570131
1294510 0.361551
1294511 0.041133
1294512 0.609352
1294514 0.358127
1294517 -0.000000
1294519 0.459260
1294524 5.168486
1294525 4.251378
1294526 0.148538
1294527 0.595672
1294528 0.593121
1294535 0.727891
1294541 0.603701
1294543 0.947050
1294546 0.670501
1294547 0.122221
1294550 0.125872
1294551 6.539005
1294553 -0.000000
1294555 2.585963
1294561 1.070952
1294564 0.164172
1294567 0.647903
1294568 0.490691
1294574 0.100801
1294579 0.110848
1294582 0.253832
1294585 -0.000000
1294587 0.326962
1294588 0.266829
1294589 0.303300
1294590 0.456969
1294595 0.219173
1294596 0.721463
1294597 0.442700
1294600 0.695896
1294601 1.923762
1294602 0.747346
1294603 0.570146
1294604 2.287520
1294605 1.369907
1294609 1.015512
1294615 0.421630
1294617 2.715784
1294619 0.631287
1294622 0.042744
1294627 6.486441
1294629 1.583751
1294630 0.621791
1294633 0.998741
1294634 0.564350
1294637 0.829944
1294639 0.386001
1294648 2.098885
1294650 3.100165
1294653 1.778149
1294656 0.526007
1294657 7.566630
1294658 0.074180
1294659 1.403866
1294661 0.271488
1294662 0.195280
1294663 0.711325
1294665 0.358726
1294666 0.144931
1294667 0.996957
1294668 0.134090
1294669 0.299100
1294670 -0.000000
1294672 0.962964
1294673 1.547663
1294674 0.615022
1294675 2.578242
1294679 0.080801
1294680 0.475568
1294682 0.338748
1294683 0.585249
1294684 0.385421
1294687 0.800182
1294688 2.407841
1294690 0.254636
1294693 0.681673
1294698 0.253274
1294699 9.247575
1294700 0.127854
1294702 0.406209
1294704 0.393471
1294705 11.135084
1294706 0.928022
1294707 0.126448
1294709 0.363682
1294711 1.072245
1294717 6.783450
1294718 0.358845
1294719 0.117134
1294720 8.781742
1294721 0.278290
1294726 -0.000000
1294731 0.561300
1294732 0.475162
1294738 0.227227
1294740 0.211806
1294741 0.246970
1294742 0.489294
1294743 0.428282
1294747 0.179863
1294751 0.595788
1294752 0.026677
1294754 1.412891
1294755 0.337753
1294757 0.828829
1294760 0.217572
1294762 -0.000000
1294764 0.190126
1294765 1.305845
1294766 0.157652
1294767 5.025369
1294768 7.485225
1294769 0.153414
1294771 0.143724
1294772 0.715630
1294775 0.442275
1294776 0.336397
1294777 0.974675
1294781 1.668171
1294782 1.233240
1294786 0.414193
1294787 0.461514
1294788 0.025338
1294789 0.530224
1294790 0.022140
1294791 5.981349
1294792 0.552493
1294796 0.245271
1294797 0.405612
1294798 1.859615
1294800 0.326688
1294801 0.287734
1294803 0.071100
1294806 0.974591
1294807 2.113613
1294812 0.264756
1294815 0.070395
1294816 0.848649
1294817 1.691149
1294818 1.543898
1294819 0.894558
1294826 0.128864
1294829 0.488655
1294831 0.485760
1294833 3.830467
1294834 1.995128
1294835 0.399137
1294836 0.759950
1294837 0.778274
1294838 0.155321
1294839 0.266948
1294841 0.054478
1294843 0.281862
1294846 0.701102
1294847 -0.000000
1294848 1.337876
1294849 0.178969
1294851 1.040594
1294853 2.074284
1294854 2.427574
1294855 0.391049
1294857 1.007496
1294859 0.465849
1294861 0.284210
1294862 0.632869
1294866 0.275888
1294868 0.198006
1294870 2.555927
1294871 3.770975
1294872 3.328860
1294874 1.468274
1294875 1.578699
1294876 0.131711
1294877 0.079450
1294878 0.437674
1294879 0.348843
1294881 0.066349
1294882 0.265022
1294885 0.482974
1294886 0.077781
1294888 0.076781
1294891 4.107520
1294892 0.484288
1294893 4.621394
1294894 1.278550
1294895 0.802871
1294896 0.079228
1294897 1.336639
1294898 0.989472
1294899 0.646280
1294900 2.087735
1294901 0.380998
1294904 0.460494
1294907 2.083078
1294908 0.457089
1294909 0.292917
1294910 0.430067
1294911 0.503319
1294914 0.477169
1294916 0.052253
1294923 -0.000000
1294924 0.258430
1294925 0.071113
1294927 1.231697
1294928 0.191034
1294929 0.777012
1294939 1.354840
1294941 0.356276
1294942 0.902812
1294946 1.006123
1294948 1.376608
1294949 0.270718
1294951 1.841806
1294954 2.214292
1294956 -0.000000
1294963 0.548789
1294964 0.514006
1294965 4.934404
1294966 9.253663
1294967 3.098262
1294969 0.644619
1294972 0.674829
1294974 0.047447
1294975 0.428841
1294977 2.912327
1294978 0.826497
1294979 0.121492
1294980 0.673882
1294985 0.284789
1294990 0.328821
1294992 0.577950
1294994 1.172626
1294997 0.523195
1294999 0.827955
1295001 0.055178
1295002 0.151298
1295003 1.571648
1295005 0.024444
1295006 0.122091
1295007 0.615692
1295009 0.494343
1295010 -0.000000
1295011 0.067378
1295013 3.707104
1295014 0.615415
1295018 2.249294
1295024 2.643252
1295025 1.259584
1295030 0.340328
1295032 0.658821
1295034 1.453822
1295037 0.079095
1295040 -0.000000
1295044 0.119403
1295045 1.447628
1295046 2.859442
1295050 0.539226
1295053 1.447211
1295056 0.074001
1295058 0.827071
1295064 0.240062
1295067 1.634059
1295068 1.030419
1295069 0.222974
1295070 0.178861
1295071 2.641624
1295078 0.126096
1295080 0.140344
1295081 1.058756
1295083 0.613473
1295086 0.312477
1295089 1.203970
1295090 1.319994
1295091 2.145485
1295092 0.342711
1295093 0.039906
1295100 0.688959
1295104 2.476607
1295108 1.128457
1295109 1.632686
1295110 3.082145
1295111 3.291589
1295114 4.786128
1295116 0.535106
1295118 1.493256
1295119 2.366927
1295120 0.425337
1295122 0.286273
1295124 0.210268
1295125 0.608964
1295126 0.132673
1295128 2.583398
1295129 13.747036
1295130 0.181980
1295131 1.094679
1295132 0.805344
1295142 1.105811
1295145 1.749890
1295146 1.078216
1295147 0.275779
1295152 0.353583
1295156 0.661518
1295159 0.543684
1295160 1.533595
1295162 1.147565
1295163 0.965062
1295164 0.120091
1295166 2.207663
1295167 3.889748
1295172 0.364362
1295176 3.699507
1295177 0.749407
1295178 8.564957
1295179 4.725021
1295180 7.984745
1295181 7.180663
1295182 2.013595
1295183 4.263742
1295184 0.891517
1295187 2.049356
1295188 2.709023
1295189 5.299598
1295191 0.041797
1295195 1.396613
1295196 2.670180
1295197 2.060216
1295198 0.433041
1295199 9.893286
1295200 8.422814
1295201 3.758265
1295202 1.484310
1295203 0.398609
1295204 4.606893
1295205 0.155719
1295206 0.318257
1295207 0.482963
1295208 0.048533
1295209 3.519622
1295210 3.668298
1295211 1.249593
1295213 0.968272
1295215 0.055796
1295216 0.349500
1295217 0.124427
1295218 0.651852
1295219 2.321014
1295220 0.344242
1295222 0.454816
1295223 0.523152
1295225 0.281587
1295226 1.936185
1295227 -0.000000
1295228 0.332795
1295229 0.733484
1295230 0.849005
1295231 0.227891
1295233 1.033618
1295235 0.787815
1295236 0.483760
1295238 0.734116
1295240 2.789806
1295241 2.954791
1295242 3.072277
1295243 2.041708
1295245 1.219637
1295246 0.385747
1295248 0.067476
1295249 1.374445
1295250 0.340998
1295251 2.389297
1295252 5.951844
1295253 4.704904
1295254 1.461156
1295256 0.971943
1295258 0.026689
1295259 0.991829
1295260 4.642624
1295263 2.379167
1295264 2.696171
1295265 0.317221
1295268 1.437479
1295269 1.664470
1295270 0.359435
1295272 0.253067
1295273 0.695024
1295279 0.915008
1295280 0.032060
1295281 0.020724
1295282 2.030678
1295283 5.732080
1295284 1.218947
1295285 0.657795
1295288 0.200909
1295289 0.820210
1295290 0.057516
1295292 0.248099
1295294 2.617197
1295295 0.031926
1295296 7.396235
1295297 2.000590
1295298 0.290279
1295301 1.072949
1295302 8.415685
1295303 0.651845
1295304 0.842492
1295305 0.898695
1295306 0.357999
1295309 3.105548
1295310 0.136067
1295311 0.065746
1295314 2.367352
1295315 -0.000000
1295319 1.149675
1295320 3.497182
1295322 0.045038
1295323 0.116481
1295325 0.228712
1295326 1.440642
1295327 1.093979
1295328 1.965138
1295330 2.652381
1295332 0.077498
1295333 0.963352
1295334 0.447535
1295335 5.684144
1295336 4.386821
1295337 0.155008
1295340 0.554133
1295346 0.025230
1295347 0.345970
1295348 3.006494
1295349 11.869027
1295350 0.950828
1295355 2.407891
1295357 0.343370
1295358 3.078022
1295359 2.771854
1295361 0.710813
1295362 0.508057
1295366 0.225292
1295367 7.116840
1295372 0.028183
1295373 0.054852
1295377 1.255298
1295378 11.594242
1295380 5.230536
1295381 0.116024
1295384 1.921867
1295386 0.143121
1295387 0.282300
1295388 3.158083
1295389 2.065779
1295391 0.171611
1295392 0.604635
1295394 1.403245
1295396 0.602128
1295397 3.177593
1295399 0.160734
1295401 0.914018
1295402 0.121018
1295403 -0.000000
1295405 1.661050
1295408 0.259171
1295413 0.665065
1295415 1.821243
1295418 0.923466
1295419 0.281906
1295420 0.471842
1295422 1.323398
1295423 0.711711
1295426 0.213738
1295427 1.034707
1295429 0.205392
1295430 0.076549
1295432 2.933257
1295433 0.488206
1295434 0.574247
1295435 0.545514
1295437 0.815316
1295438 2.999133
1295440 0.690559
1295441 0.098570
1295443 0.379237
1295448 1.236919
1295449 11.026809
1295450 6.437872
1295451 0.258917
1295452 0.172443
1295453 0.308652
1295456 -0.000000
1295457 1.039223
1295464 0.384146
1295467 1.517396
1295468 1.490810
1295473 0.925559
1295474 3.045122
1295475 0.018663
1295476 0.479057
1295478 0.123889
1295479 0.961402
1295480 3.280194
1295485 0.430275
1295486 0.169140
1295487 0.115188
1295488 3.342930
1295492 0.509659
1295494 0.274581
1295497 0.580707
1295498 0.637933
1295499 0.694832
1295500 4.135550
1295502 0.341831
1295503 0.551197
1295504 0.196307
1295506 0.960770
1295509 1.695773
1295510 0.193350
1295511 1.663494
1295512 0.214522
1295513 0.330049
1295514 0.254991
1295515 0.061144
1295516 0.773970
1295518 1.865633
1295520 0.138232
1295521 4.522821
1295523 0.992481
1295525 0.163868
1295527 -0.000000
1295528 1.345010
1295530 0.259733
1295531 1.866399
1295533 0.374660
1295537 0.154750
1295538 2.048632
1295539 2.742059
1295542 1.665910
1295544 0.730730
1295545 0.366053
1295547 0.093937
1295548 0.550284
1295549 0.580396
1295550 1.002763
1295551 0.680394
1295552 0.037206
1295553 1.487997
1295554 0.379016
1295555 1.552591
1295557 0.105041
1295561 0.449855
1295566 0.503674
1295567 0.484237
1295568 0.170881
1295569 0.369245
1295571 1.917966
1295572 0.574348
1295573 0.552079
1295575 0.258964
1295576 0.592398
1295577 0.560162
1295578 4.459552
1295581 0.348321
1295582 1.943350
1295591 0.714485
1295594 0.327535
1295596 1.413108
1295597 1.529306
1295598 1.888712
1295599 3.159524
1295600 6.725100
1295602 0.509927
1295604 0.163543
1295607 0.407476
1295609 0.059891
1295611 0.129891
1295612 0.325926
1295614 3.072239
1295616 0.796945
1295617 1.445109
1295619 0.500506
1295620 0.139830
1295621 0.215038
1295622 1.599618
1295624 0.105790
1295625 0.236817
1295627 1.858740
1295628 0.090970
1295629 -0.000000
1295631 0.809483
1295634 0.344923
1295635 0.445468
1295636 2.177423
1295637 1.020410
1295639 0.314542
1295640 3.177832
1295642 0.348253
1295643 0.565881
1295645 0.025459
1295646 2.432129
1295651 1.107997
1295652 1.567979
1295653 0.041074
1295657 1.017812
1295659 1.827042
1295660 0.289119
1295662 0.177624
1295663 1.191839
1295664 1.216677
1295666 0.324905
1295667 0.131438
1295671 1.284849
1295675 0.755766
1295676 13.936794
1295680 0.125928
1295682 2.238458
1295683 0.209555
1295688 1.641486
1295689 10.069846
1295690 3.385094
1295691 1.191668
1295692 0.457816
1295693 -0.000000
1295694 0.225753
1295695 0.153324
1295696 0.093845
1295697 2.791350
1295700 0.461549
1295701 1.472624
1295702 0.079036
1295703 1.274364
1295710 3.728409
1295711 1.732941
1295716 1.118783
1295718 1.592276
1295720 -0.000000
1295721 0.212645
1295722 0.197049
1295723 3.754763
1295726 0.809049
1295727 3.395029
1295729 0.125910
1295730 1.595116
1295732 1.309891
1295733 0.409130
1295734 2.663935
1295735 3.371041
1295741 19.904528
1295744 -0.000000
1295745 1.433025
1295746 1.920779
1295747 2.125872
1295748 1.977216
1295750 0.556512
1295751 1.853225
1295754 0.464174
1295755 0.724407
1295762 0.231544
1295763 0.678160
1295764 0.047730
1295766 0.148804
1295767 0.377317
1295768 2.691560
1295769 0.097121
1295770 0.885884
1295772 -0.000000
1295773 0.811386
1295774 -0.000000
1295778 0.789396
1295779 1.406360
1295780 2.661292
1295781 -0.000000
1295782 1.542109
1295783 3.074002
1295787 2.089485
1295791 5.045874
1295792 15.270764
1295793 6.941365
1295794 0.092009
1295795 1.517035
1295796 2.642647
1295800 0.432352
1295802 5.879185
1295803 12.264077
1295805 0.581305
1295806 0.548468
1295808 0.340339
1295809 7.493883
1295810 0.372742
1295811 0.032282
1295812 13.353431
1295814 2.187472
1295819 2.147202
1295820 0.597605
1295822 0.480837
1295823 0.710186
1295826 4.475546
1295829 4.052115
1295830 8.156803
1295831 0.158265
1295832 0.561954
1295833 2.057375
1295834 0.191976
1295835 2.410741
1295836 6.533657
1295840 0.181318
1295841 0.592823
1295843 1.217346
1295844 0.386586
1295845 0.731345
1295846 0.240717
1295848 4.233612
1295849 3.645847
1295852 2.646055
1295855 1.000835
1295856 1.696998
1295857 8.461897
1295858 3.741232
1295859 2.920274
1295861 3.962697
1295862 1.323331
1295863 0.128447
1295864 0.198926
1295867 2.067518
1295871 5.642968
1295872 0.777311
1295875 3.779959
1295876 1.094662
1295878 5.436265
1295881 0.933546
1295882 3.287234
1295883 0.857445
1295885 4.899103
1295886 4.994686
1295888 6.969038
1295889 4.127204
1295892 2.493740
1295894 17.203226
1295896 3.280573
1295899 4.798013
1295900 7.795859
1295903 2.792395
1295905 1.510472
1295906 0.852673
1295907 5.198798
1295910 1.336336
1295912 2.241979
1295913 0.710450
1295914 0.961550
1295917 2.129289
1295919 0.221745
1295920 4.984211
1295921 2.293437
1295922 6.228633
1295923 5.684696
1295924 0.891391
1295925 1.308281
1295926 0.545153
1295929 2.788677
1295930 0.511269
1295931 0.399220
1295932 8.639095
1295933 16.547394
1295936 0.540424
1295937 4.213935
1295938 0.073626
1295940 0.602382
1295942 4.477958
1295943 0.075647
1295947 0.676580
1295948 0.961505
1295949 1.177490
1295950 0.127800
1295953 0.421977
1295955 1.372358
1295957 0.369431
1295964 1.004083
1295966 0.297570
1295967 0.063904
1295971 1.038289
1295972 0.757431
1295973 0.595679
1295978 0.553397
1295980 0.052289
1295982 0.056937
1295986 10.696076
1295989 0.067920
1295991 4.988622
1295992 0.130118
1295993 8.788141
1295995 0.525566
1295997 0.029604
1295998 1.479809
1295999 2.411436
1296001 2.835967
1296002 0.202627
1296004 0.113164
1296005 0.238874
1296006 0.026612
1296008 0.926522
1296012 0.165494
1296013 0.243929
1296014 0.358614
1296017 1.549612
1296018 0.662961
1296020 0.206554
1296023 0.431827
1296024 1.450802
1296027 0.160408
1296028 2.270683
1296029 1.103016
1296031 0.432644
1296033 1.171858
1296037 0.807551
1296038 1.023360
1296040 1.078200
1296042 6.015696
1296047 1.999963
1296048 0.053672
1296049 0.979906
1296052 2.377672
1296053 0.239420
1296059 0.254966
1296060 2.560289
1296061 0.654394
1296064 0.683277
1296065 1.166536
1296066 0.635328
1296067 0.633794
1296068 0.598030
1296071 0.113734
1296073 0.287474
1296074 2.328821
1296075 1.456272
1296077 2.002235
1296078 3.211303
1296079 0.667929
1296081 0.744022
1296082 0.995706
1296084 0.104846
1296085 1.250678
1296089 0.092352
1296090 0.129758
1296092 0.083409
1296094 1.862115
1296095 -0.000000
1296096 0.042268
1296098 8.335245
1296099 1.297852
1296101 0.534536
1296102 0.024814
1296103 1.105501
1296105 0.167563
1296106 0.208334
1296108 0.979198
1296112 2.210229
1296113 0.422054
1296114 0.032102
1296116 3.909840
1296118 0.075610
1296119 5.861085
1296120 4.225805
1296121 1.454883
1296122 1.147228
1296124 1.129862
1296125 0.544453
1296127 0.220702
1296129 2.549908
1296130 8.905056
1296131 0.057954
1296132 4.481161
1296134 0.043601
1296136 0.031651
1296137 0.258546
1296139 0.086010
1296142 0.739128
1296145 0.028536
1296146 0.180358
1296147 5.108844
1296148 0.067303
1296150 -0.000000
1296156 0.811923
1296158 0.270600
1296161 2.208985
1296163 0.049552
1296165 0.435058
1296166 0.541661
1296167 0.928186
1296168 0.634303
1296169 1.498366
1296170 3.094233
1296171 0.377481
1296173 0.616463
1296174 -0.000000
1296176 0.396818
1296177 0.636219
1296179 0.632828
1296180 2.260394
1296181 0.803816
1296183 0.586763
1296184 0.262969
1296185 0.747726
1296187 0.434780
1296192 2.243037
1296194 0.664451
1296198 0.126173
1296199 1.676163
1296200 0.067671
1296203 0.406062
1296205 0.317041
1296207 0.087902
1296208 0.377946
1296209 -0.000000
1296210 0.342688
1296212 1.838675
1296213 11.398197
1296214 3.263456
1296215 0.123522
1296216 -0.000000
1296218 0.037589
1296219 0.204043
1296220 2.430219
1296221 2.700594
1296223 0.513029
1296224 0.638055
1296226 0.086668
1296227 0.488441
1296229 3.433193
1296230 1.508455
1296231 0.204211
1296233 1.983140
1296234 4.263434
1296236 7.537365
1296239 0.145288
1296240 0.244425
1296242 2.244288
1296243 0.094032
1296245 1.083094
1296246 8.778245
1296248 1.093978
1296249 0.114135
1296251 1.320142
1296252 0.535149
1296254 1.432824
1296255 3.193419
1296256 2.288221
1296257 3.199014
1296258 0.044335
1296261 1.092908
1296262 5.861522
1296263 1.314793
1296264 3.480686
1296265 0.270346
1296267 0.288661
1296268 7.895165
1296269 0.345479
1296270 0.788574
1296272 0.512483
1296273 1.973229
1296275 3.761021
1296276 0.254585
1296277 0.043527
1296278 0.611650
1296279 0.053570
1296281 0.050428
1296282 0.740664
1296283 0.817695
1296285 0.446353
1296286 0.168674
1296287 8.240689
1296291 0.029435
1296292 1.896976
1296293 3.890936
1296294 3.527798
1296298 0.101696
1296302 0.573948
1296304 0.076872
1296306 3.477837
1296307 6.338253
1296308 1.475334
1296310 0.132888
1296312 0.619395
1296315 1.611989
1296316 0.102746
1296320 0.876442
1296322 1.962415
1296323 0.362330
1296324 0.755693
1296328 1.238607
1296330 0.273763
1296333 1.619695
1296334 0.142441
1296339 0.574845
1296341 3.394922
1296342 0.552775
1296343 6.843122
1296345 0.833204
1296346 2.374350
1296351 0.242776
1296353 2.086121
1296354 0.627596
1296355 2.631243
1296356 5.233757
1296357 0.182516
1296358 1.281683
1296359 0.512950
1296362 1.088051
1296363 0.170344
1296364 3.488104
1296365 0.932362
1296367 0.687404
1296368 1.203791
1296369 2.787485
1296370 0.018847
1296372 0.359180
1296375 1.302720
1296377 2.472208
1296378 0.876200
1296379 0.337037
1296380 1.345790
1296381 4.581704
1296382 1.550739
1296383 0.815359
1296385 3.059513
1296388 0.868077
1296389 2.608422
1296390 1.902432
1296393 0.141564
1296394 0.044875
1296398 1.762628
1296399 2.479958
1296400 0.049437
1296402 2.528588
1296404 1.816646
1296408 1.721646
1296409 0.329127
1296411 0.648342
1296412 0.656533
1296415 1.664685
1296416 0.303201
1296418 0.283315
1296419 0.320159
1296420 0.322159
1296425 1.165476
1296426 0.294181
1296427 0.167837
1296428 1.362662
1296429 0.204961
1296430 0.183407
1296431 0.067703
1296433 0.425773
1296434 0.092857
1296436 0.268550
1296439 0.445782
1296444 0.193506
1296445 0.051595
1296448 1.956403
1296450 0.835674
1296451 0.152635
1296452 0.492390
1296453 1.259594
1296455 5.952395
1296457 0.083371
1296459 -0.000000
1296460 1.906785
1296461 1.407694
1296464 0.638698
1296465 0.180101
1296466 6.088740
1296470 2.944924
1296471 3.224463
1296475 1.088745
1296476 7.613851
1296478 0.273962
1296479 0.274469
1296480 1.358273
1296482 9.732109
1296486 3.667755
1296487 0.510127
1296489 0.460935
1296492 0.207949
1296493 0.562299
1296494 0.194810
1296495 8.508274
1296496 0.082928
1296497 0.439989
1296499 0.121766
1296500 1.001128
1296501 0.023891
1296502 1.581361
1296504 0.496896
1296505 0.084132
1296506 0.566116
1296507 0.586078
1296508 0.146863
1296509 9.494109
1296511 0.312607
1296514 2.431150
1296516 1.953998
1296517 1.755918
1296518 0.594719
1296519 0.401803
1296521 3.664333
1296522 0.307987
1296524 -0.000000
1296525 0.212396
1296526 0.561913
1296527 0.601847
1296528 0.434484
1296529 3.322000
1296531 7.422470
1296532 2.503544
1296533 0.343536
1296534 2.458442
1296535 1.015804
1296537 0.070208
1296542 0.024757
1296543 0.796624
1296547 0.375659
1296548 0.387824
1296550 2.254214
1296553 1.027462
1296554 0.074630
1296555 1.713828
1296556 0.313180
1296559 2.485587
1296562 0.279577
1296564 0.255116
1296565 2.362211
1296566 -0.000000
1296569 2.936047
1296570 1.397537
1296571 1.142144
1296572 3.139201
1296573 1.710104
1296574 0.515066
1296577 -0.000000
1296579 0.440355
1296580 4.166868
1296582 0.885647
1296583 0.427183
1296584 0.301092
1296585 0.248692
1296586 0.907187
1296588 0.853395
1296589 0.560154
1296592 1.451551
1296593 0.116440
1296594 1.089293
1296596 0.074665
1296599 0.849121
1296600 3.716425
1296601 4.489524
1296602 2.164992
1296604 0.104558
1296606 1.779498
1296607 0.175106
1296609 0.816922
1296613 0.979757
1296615 0.027770
1296616 6.102008
1296621 0.321592
1296623 0.555292
1296625 0.333693
1296626 1.181879
1296627 -0.000000
1296628 0.045470
1296629 0.036913
1296633 3.295223
1296634 5.084480
1296635 2.186600
1296636 0.864251
1296637 0.295851
1296638 2.506275
1296640 0.136079
1296642 0.936419
1296647 3.326097
1296648 3.068835
1296649 -0.000000
1296650 1.011842
1296651 1.322280
1296656 -0.000000
1296658 2.656966
1296659 5.878831
1296660 5.398929
1296662 2.202895
1296663 0.045481
1296664 1.324163
1296665 3.833924
1296666 8.021239
1296667 4.552935
1296668 3.934135
1296669 1.289327
1296670 1.562344
1296671 1.726575
1296672 2.363879
1296673 4.035104
1296674 0.485498
1296675 4.675901
1296676 0.521371
1296677 2.340809
1296678 3.960736
1296679 2.215293
1296680 2.943050
1296683 4.425977
1296684 2.058921
1296685 1.762658
1296686 0.947281
1296689 0.470908
1296690 0.497965
1296691 6.511951
1296692 0.470449
1296693 0.304920
1296695 12.234460
1296700 0.240835
1296702 2.848784
1296703 0.478774
1296704 0.077557
1296707 6.125189
1296709 8.761591
1296711 0.291430
1296715 1.515254
1296725 2.063685
1296728 0.231330
1296729 0.244698
1296730 0.763465
1296731 0.154118
1296732 4.732975
1296733 0.533041
1296737 1.510835
1296738 1.795232
1296739 1.500390
1296740 0.204634
1296741 1.044030
1296743 1.163066
1296747 8.967144
1296748 0.022223
1296750 5.725819
1296753 0.211292
1296754 1.499407
1296755 0.113233
1296756 3.627059
1296758 2.488427
1296761 1.097751
1296763 1.904219
1296767 0.778915
1296768 0.227395
1296770 0.341907
1296771 0.285159
1296772 2.424765
1296773 0.327240
1296774 0.696034
1296778 0.052376
1296779 0.055087
1296780 -0.000000
1296782 0.179641
1296786 10.927468
1296790 0.276581
1296791 -0.000000
1296796 1.867730
1296798 1.975888
1296800 0.059506
1296806 3.403258
1296807 0.718999
1296808 8.386946
1296809 10.120489
1296811 0.488839
1296812 1.809608
1296813 0.486500
1296814 0.314445
1296815 0.874463
1296817 -0.000000
1296819 1.355939
1296822 1.182765
1296826 0.965181
1296827 0.129127
1296828 9.437266
1296830 0.410829
1296832 0.562522
1296835 0.349995
1296839 0.902139
1296844 1.757488
1296845 0.027770
1296846 1.419107
1296850 0.093494
1296852 -0.000000
1296853 0.054750
1296854 1.849892
1296855 0.955874
1296859 1.391005
1296860 0.517256
1296861 0.764376
1296863 0.341869
1296866 0.253556
1296869 2.429082
1296872 2.024109
1296873 1.125321
1296874 0.215455
1296875 0.307324
1296876 -0.000000
1296877 0.286499
1296879 0.800828
1296880 0.059822
1296881 0.244063
1296884 0.987760
1296887 3.141992
1296889 0.888348
1296891 0.815568
1296892 11.079248
1296894 6.013748
1296895 5.034981
1296896 0.400994
1296900 0.211754
1296904 2.777967
1296908 0.407905
1296909 6.240974
1296911 0.564925
1296912 1.366044
1296915 1.258581
1296916 1.413820
1296917 0.205411
1296920 0.021538
1296921 0.280679
1296923 0.170302
1296924 2.188753
1296925 0.628309
1296926 0.775459
1296927 0.030082
1296930 0.691009
1296931 1.414770
1296932 0.326261
1296934 0.178653
1296935 0.574766
1296937 0.809688
1296938 1.460345
1296940 -0.000000
1296941 -0.000000
1296945 0.194280
1296946 1.659244
1296947 1.388939
1296948 0.853112
1296950 2.608505
1296951 0.416979
1296954 0.340232
1296955 0.388298
1296956 0.388311
1296959 0.304972
1296960 0.667009
1296962 0.284159
1296963 1.667690
1296964 0.464736
1296966 -0.000000
1296967 -0.000000
1296969 0.290566
1296971 0.219793
1296972 0.110800
1296977 -0.000000
1296980 -0.000000
1296982 1.184496
1296983 2.065590
1296988 1.186637
1296989 0.257239
1296993 0.450100
1296995 0.730293
1296996 1.468636
1296997 1.792293
1296999 -0.000000
1297003 1.208208
1297004 0.092454
1297005 1.130995
1297007 -0.000000
1297008 -0.000000
1297009 0.388293
1297010 0.249638
1297011 -0.000000
1297014 0.119040
1297015 0.219725
1297016 -0.000000
1297017 -0.000000
1297020 0.110906
1297021 0.101738
1297024 -0.000000
1297025 -0.000000
1297027 1.634638
1297030 0.983693
1297031 0.208771
1297033 0.101653
1297034 -0.000000
1297035 -0.000000
1297037 0.149969
1297039 -0.000000
1297040 -0.000000
1297041 -0.000000
1297042 -0.000000
1297044 0.037111
1297045 0.229958
1297047 -0.000000
1297048 -0.000000
1297049 -0.000000
1297051 1.852539
1297053 -0.000000
1297055 1.245519
1297056 0.623420
1297058 -0.000000
1297060 0.783887
1297062 -0.000000
1297067 -0.000000
1297070 -0.000000
1297071 -0.000000
1297073 1.378204
1297074 3.084514
1297075 1.518973
1297078 0.992750
1297079 0.431469
1297080 0.516979
1297081 0.956267
1297084 2.103397
1297085 1.499366
1297086 3.309105
1297087 0.901144
1297090 0.742603
1297091 0.519874
[truncated: 3,232,943 more chars]
