# Supplementary material for: Base-resolution UV footprinting by sequencing reveals distinctive damage signatures for DNA-binding proteins
Source: Nat Commun. 2023 May 11;14:2701. doi: 10.1038/s41467-023-38266-2 (PMC10175305; doi:10.1038/s41467-023-38266-2)
Supplement: Supplementary file 5 — Supplementary Software 1 [file 41467_2023_38266_MOESM5_ESM.zip › MATLAB/wig/Naked_vs_naked.wig]

track type=wiggle_0 name=Naked_vs_naked_p
variableStep chrom=chr1
59248789 2.021267
59248790 0.325652
59248792 0.457633
59248793 0.464115
59248794 1.972089
59248796 0.294073
59248797 0.103568
59248798 0.456703
59248800 0.060281
59248804 0.144780
59248807 0.036222
59248808 3.029000
59248809 0.293861
59248811 0.149306
59248815 2.002860
59248818 0.274716
59248819 -0.000000
59248822 0.664523
59248823 0.136301
59248824 0.101116
59248825 0.252562
59248826 0.383204
59248830 0.492874
59248831 0.044890
59248836 -0.000000
59248837 -0.000000
59248838 -0.000000
59248839 0.165002
59248840 -0.000000
59248842 0.324910
59248843 0.062953
59248844 0.339930
59248846 0.115934
59248847 0.423816
59248848 0.279274
59248849 0.478832
59248851 0.136111
59248854 0.218571
59248855 0.662963
59248856 0.405967
59248857 0.044257
59248858 1.174013
59248859 0.172866
59248860 -0.000000
59248862 0.727198
59248863 0.020065
59248864 0.385908
59248865 0.583369
59248866 0.219647
59248867 0.768200
59248869 0.135363
59248870 0.125376
59248871 0.344606
59248872 1.044756
59248882 0.115955
59248883 0.631533
59248886 0.345170
59248888 0.258872
59248890 0.217128
59248893 0.437016
59248896 0.297353
59248897 0.175800
59248898 0.157184
59248899 0.627906
59248902 0.366040
59248907 1.222474
59248908 0.353899
59248909 0.148455
59248910 -0.000000
59248911 1.901307
59248912 0.492792
59248913 0.075796
59248916 0.455724
59248918 0.199798
59248920 0.405781
59248921 0.106454
59248924 0.048835
59248925 0.451562
59248926 0.094003
59248928 0.180532
59248929 0.452960
59248930 0.537309
59248931 0.490616
59248932 0.438064
59248937 0.508515
59248938 0.451022
59248939 0.246566
59248941 0.371992
59248943 0.766039
59248945 0.361223
59248947 0.324677
59248948 0.614654
59248949 0.539885
59248953 0.214018
59248954 0.325443
59248955 1.327290
59248956 0.663906
59248957 0.109956
59248962 1.327839
59248963 0.533720
59248964 1.165455
59248965 0.186711
59248968 0.188322
59248969 0.392618
59248972 0.288807
59248974 0.270719
59248976 0.225948
59248977 0.857047
59248986 1.069670
59248989 0.062882
59248990 0.062884
59248992 0.151855
59248994 0.390645
59248995 0.075616
59248996 0.178819
59248998 0.029423
59248999 0.262506
59249000 0.623480
59249001 1.046374
59249002 1.705440
59249004 1.894411
59249008 0.099561
59249010 0.455592
59249013 0.416276
59249014 0.074402
59249017 0.207586
59249019 -0.000000
59249020 -0.000000
59249024 0.126222
59249025 0.433049
59249026 0.266116
59249027 0.298433
59249028 0.088089
59249036 0.264609
59249039 -0.000000
59249041 0.150422
59249042 0.091289
59249043 0.124829
59249044 0.250659
59249045 0.318814
59249047 -0.000000
59249048 0.070630
59249049 0.051990
59249051 0.076185
59249052 0.348178
59249056 0.087498
59249057 0.196690
59249060 0.229475
59249061 0.514447
59249063 0.991374
59249064 -0.000000
59249067 0.113015
59249068 0.155386
59249069 0.368683
59249070 0.563707
59249071 0.179904
59249073 0.340505
59249074 -0.000000
59249075 0.149754
59249078 -0.000000
59249081 0.068220
59249083 1.450335
59249084 0.314371
59249085 0.325966
59249086 0.535416
59249087 0.286763
59249088 -0.000000
59249089 0.056735
59249093 0.271744
59249094 0.129582
59249095 0.391596
59249098 0.187119
59249099 0.129445
59249101 -0.000000
59249103 0.376661
59249108 0.278279
59249109 0.123898
59249111 0.638445
59249112 0.260998
59249113 0.242377
59249117 0.227597
59249120 -0.000000
59249122 -0.000000
59249124 1.397125
59249126 -0.000000
59249128 0.311102
59249131 0.728839
59249134 0.051349
59249135 0.212395
59249137 0.077399
59249138 0.854354
59249139 0.311650
59249141 0.314477
59249143 0.116765
59249146 -0.000000
59249147 0.104202
59249149 0.394227
59249150 0.476490
59249152 -0.000000
59249153 0.448189
59249154 0.177553
59249156 -0.000000
59249159 1.760632
59249161 0.266631
59249162 0.034666
59249165 -0.000000
59249166 0.194554
59249167 0.538195
59249168 -0.000000
59249169 0.141597
59249170 0.026297
59249171 0.109443
59249172 0.286672
59249173 0.054172
59249174 0.492541
59249177 0.162985
59249180 -0.000000
59249182 -0.000000
59249183 0.294808
59249184 0.181368
59249185 0.280661
59249186 0.812084
59249187 0.464820
59249188 0.252744
59249189 -0.000000
59249190 0.412122
59249191 0.095940
59249192 0.901802
59249196 -0.000000
59249197 0.059738
59249199 -0.000000
59249202 1.516288
59249204 0.077442
59249208 -0.000000
59249210 0.355680
59249211 0.705150
59249216 0.165653
59249217 0.196619
59249220 0.058956
59249221 0.128493
59249223 0.360094
59249224 0.578284
59249226 0.212153
59249227 0.212299
59249229 0.617854
59249232 0.249009
59249234 0.202826
59249236 0.111972
59249241 0.487139
59249242 0.867407
59249245 0.190661
59249246 0.209818
59249247 0.076767
59249249 0.103831
59249251 -0.000000
59249252 0.466844
59249260 0.077404
59249261 0.445029
59249262 0.363750
59249263 -0.000000
59249264 0.392703
59249265 0.223456
59249266 0.101569
59249267 0.063629
59249268 0.350687
59249269 0.776838
59249270 0.064423
59249271 0.536923
59249277 0.061450
59249279 0.040896
59249280 1.011346
59249281 -0.000000
59249282 1.521496
59249283 0.322521
59249286 0.063629
59249289 0.974965
59249290 0.034089
59249291 0.224638
59249292 0.220505
59249293 0.788734
59249295 0.659060
59249297 -0.000000
59249298 0.592913
59249299 0.443735
59249300 -0.000000
59249303 0.066353
59249306 0.802941
59249310 0.164926
59249311 0.652868
59249312 -0.000000
59249313 0.378323
59249314 0.327447
59249315 0.552020
59249317 0.825400
59249318 0.824392
59249320 0.957509
59249321 0.286748
59249322 0.914697
59249327 0.238584
59249328 0.126592
59249329 -0.000000
59249330 0.492233
59249331 0.128906
59249332 0.276063
59249333 0.342950
59249335 0.088855
59249336 -0.000000
59249340 0.136762
59249341 0.410041
59249342 0.852490
59249343 0.084538
59249345 0.065057
59249347 0.271618
59249349 0.300902
59249350 0.272481
59249351 0.145806
59249353 1.223496
59249354 -0.000000
59249355 0.173665
59249357 1.084332
59249358 0.592453
59249359 0.423080
59249362 0.066244
59249365 0.624014
59249366 0.016103
59249369 0.060779
59249370 1.104067
59249371 0.034499
59249372 -0.000000
59249374 0.612011
59249376 0.439264
59249377 1.087588
59249378 0.390431
59249379 0.390390
59249380 0.074007
59249381 0.179117
59249383 -0.000000
59249385 0.085251
59249387 0.362884
59249388 0.502966
59249389 0.688484
59249390 0.611732
59249391 0.228989
59249392 1.135113
59249394 0.361411
59249395 0.675353
59249396 0.435584
59249397 0.469493
59249398 0.083588
59249401 0.063355
59249404 0.254636
59249408 1.210914
59249410 0.079111
59249413 0.052699
59249414 -0.000000
59249417 0.353437
59249419 0.426256
59249421 0.232761
59249422 0.063115
59249423 0.206274
59249424 0.778116
59249425 0.179137
59249426 0.440934
59249427 0.063626
59249429 0.634139
59249432 0.313886
59249433 -0.000000
59249440 0.258802
59249441 -0.000000
59249445 0.061173
59249448 0.127627
59249451 0.162622
59249452 0.183278
59249453 0.018088
59249454 -0.000000
59249455 0.161881
59249458 -0.000000
59249461 0.068357
59249464 0.250080
59249466 0.122635
59249469 0.082701
59249473 0.394984
59249474 0.206422
59249476 0.204035
59249477 -0.000000
59249480 0.757379
59249483 -0.000000
59249484 1.067023
59249485 0.292546
59249487 0.203106
59249488 0.179935
59249489 0.240447
59249490 0.025960
59249491 0.484293
59249492 0.576395
59249493 1.117363
59249494 0.325793
59249495 0.514069
59249497 0.440966
59249498 0.112113
59249499 0.655749
59249500 0.259291
59249503 1.131314
59249505 0.597593
59249507 0.656088
59249508 0.148945
59249509 0.696311
59249510 0.300898
59249512 0.333556
59249514 -0.000000
59249515 -0.000000
59249517 0.216203
59249518 0.197346
59249519 0.545067
59249520 0.144813
59249521 0.112118
59249523 0.069513
59249524 0.333495
59249528 0.222543
59249529 0.658732
59249530 0.582675
59249531 0.282490
59249533 0.460979
59249534 0.170832
59249535 0.120701
59249539 -0.000000
59249541 0.206726
59249543 0.300559
59249544 0.112769
59249546 0.169387
59249547 0.515597
59249548 0.126120
59249549 -0.000000
59249551 0.172919
59249555 0.622346
59249556 0.063436
59249560 -0.000000
59249562 0.223643
59249564 0.258971
59249565 0.040098
59249566 1.203930
59249568 0.223618
59249569 0.259129
59249572 0.116816
59249574 0.356083
59249576 0.685104
59249577 0.122929
59249578 1.282564
59249579 0.237268
59249580 0.464370
59249581 0.759319
59249582 -0.000000
59249583 0.130479
59249584 0.109081
59249587 0.560979
59249588 -0.000000
59249589 0.969590
59249590 0.109588
59249591 0.426701
59249592 0.190376
59249593 0.119162
59249594 0.045556
59249595 0.104557
59249598 0.117488
59249599 0.452913
59249600 0.321090
59249602 0.340921
59249603 0.455375
59249607 0.032012
59249609 0.063724
59249610 0.170696
59249612 0.071993
59249613 0.964655
59249615 0.028644
59249620 0.303947
59249623 0.785668
59249625 0.099743
59249627 0.268241
59249628 0.111163
59249630 1.363313
59249632 0.047790
59249634 0.464293
59249636 -0.000000
59249638 0.242314
59249640 0.434578
59249645 1.315442
59249646 -0.000000
59249649 0.522237
59249650 0.260826
59249653 0.652752
59249654 0.549144
59249657 0.091566
59249658 0.111100
59249660 0.768436
59249662 0.211952
59249663 0.190800
59249664 0.543043
59249671 0.161828
59249672 0.312505
59249673 0.061840
59249674 0.355826
59249677 0.054026
59249678 0.317035
59249679 0.416802
59249680 0.336062
59249683 0.655155
59249684 0.762917
59249685 0.139594
59249688 0.076965
59249691 0.061948
59249692 0.524340
59249693 0.148505
59249695 0.231734
59249697 0.238062
59249702 0.373557
59249703 0.047456
59249705 0.963980
59249710 0.753071
59249712 0.336802
59249713 0.320847
59249714 0.238621
59249716 0.507656
59249717 0.226943
59249719 0.085698
59249720 -0.000000
59249721 0.377943
59249722 0.036849
59249725 0.223125
59249726 0.097109
59249728 0.603996
59249730 0.841819
59249731 0.267159
59249733 0.323664
59249734 0.099553
59249736 0.855446
59249737 0.519792
59249739 0.434416
59249743 0.225234
59249744 0.699037
59249747 1.512032
59249748 1.030478
59249751 0.226943
59249754 0.396730
59249756 0.208608
59249758 -0.000000
59249760 0.078733
59249762 0.876063
59249763 0.239764
59249764 0.875541
59249765 0.106895
59249767 0.089946
59249768 0.580487
59249769 0.977583
59249770 0.109934
59249773 0.026973
59249775 -0.000000
59249776 -0.000000
59249780 0.273915
59249784 0.576767
59249787 0.765588
59249788 0.328107
59249789 0.990666
59249791 0.230580
59249792 0.227261
59249793 0.239310
59249795 1.180498
59249796 0.069355
59249797 0.017555
59249798 0.448260
59249799 0.039587
59249800 0.491485
59249803 0.167964
59249805 0.089055
59249807 0.176886
59249808 1.294131
59249813 0.180616
59249816 0.388182
59249817 0.706940
59249818 0.099440
59249819 0.544386
59249821 0.303330
59249822 -0.000000
59249823 0.148399
59249824 0.689785
59249825 0.303270
59249826 0.491588
59249829 -0.000000
59249830 0.050839
59249832 0.392555
59249833 0.491271
59249836 0.356070
59249837 0.517743
59249840 0.085382
59249843 2.296680
59249847 0.589231
59249848 0.018123
59249849 -0.000000
59249850 -0.000000
59249852 0.595050
59249853 1.736436
59249854 0.172563
59249857 0.056417
59249858 0.231753
59249859 1.403660
59249861 0.463750
59249862 0.123083
59249863 0.267982
59249864 0.082174
59249865 0.122097
59249867 0.080718
59249868 1.001869
59249869 0.175108
59249870 0.033026
59249871 0.021595
59249872 0.323499
59249873 0.243671
59249874 -0.000000
59249876 0.256625
59249877 -0.000000
59249879 0.617547
59249880 0.191070
59249884 0.252582
59249885 -0.000000
59249886 0.041342
59249887 0.108414
59249889 1.068983
59249890 0.514475
59249894 0.775008
59249895 0.552929
59249896 0.498465
59249899 -0.000000
59249900 0.318344
59249901 -0.000000
59249904 -0.000000
59249908 0.231456
59249909 0.511048
59249910 0.089728
59249913 0.093005
59249916 0.412991
59249917 0.559931
59249918 0.733995
59249919 0.707660
59249920 0.510274
59249921 0.559629
59249925 0.876793
59249927 -0.000000
59249929 0.526566
59249930 0.382449
59249932 0.334688
59249933 -0.000000
59249934 0.104962
59249935 0.078902
59249936 0.220135
59249937 0.061329
59249938 0.130870
59249939 0.183867
59249940 0.919299
59249941 0.039251
59249942 0.690215
59249943 -0.000000
59249944 0.207327
59249947 -0.000000
59249948 0.075370
59249949 0.054657
59249950 0.034808
59249951 -0.000000
59249952 0.163892
59249953 0.307234
59249954 0.243418
59249955 0.829127
59249956 0.116750
59249959 0.748890
59249966 0.382398
59249967 1.005987
59249968 0.026188
59249969 -0.000000
59249970 0.182856
59249972 0.327445
59249974 0.148572
59249975 0.102620
59249976 0.165070
59249977 1.035768
59249978 0.234011
59249979 0.681379
59249980 0.405457
59249981 1.792392
59249982 0.342358
59249983 0.371234
59249984 -0.000000
59249985 0.075364
59249987 0.104765
59249989 0.080497
59249990 0.876819
59249991 0.048549
59249992 0.240272
59249993 0.083180
59249994 0.208948
59249995 0.105939
59249996 -0.000000
59249997 0.317352
59249999 0.669911
59250000 0.054630
59250002 0.116742
59250005 0.429762
59250006 0.106174
59250007 0.164026
59250008 0.051584
59250009 0.094122
59250010 0.152602
59250011 0.110042
59250013 0.086760
59250015 -0.000000
59250016 0.071020
59250019 -0.000000
59250020 0.606531
59250022 0.086102
59250028 0.717076
59250032 0.275799
59250033 0.048586
59250035 0.341905
59250037 0.257753
59250041 0.170723
59250042 0.065486
59250043 0.084455
59250045 0.108307
59250046 0.235748
59250047 0.164891
59250049 0.733265
59250050 0.341050
59250052 0.098315
59250054 0.175378
59250057 0.321841
59250058 0.632817
59250060 1.137391
59250063 0.287587
59250066 0.452832
59250069 0.338647
59250071 1.207488
59250074 0.151096
59250078 0.568666
59250079 1.249551
59250082 0.038806
59250083 0.777485
59250086 0.282921
59250087 1.059625
59250091 0.400954
59250092 0.138603
59250096 0.821526
59250098 0.068232
59250099 0.542176
59250100 0.771098
59250101 0.037660
59250103 0.170498
59250106 0.059561
59250107 0.475677
59250108 0.445628
59250109 -0.000000
59250110 0.339967
59250111 0.155153
59250112 0.362530
59250113 0.056843
59250115 0.449956
59250116 0.421053
59250118 0.296526
59250119 -0.000000
59250121 1.927402
59250122 0.315472
59250126 0.156954
59250128 0.054921
59250132 0.909577
59250133 -0.000000
59250136 0.626415
59250137 0.560578
59250138 1.029262
59250139 0.392328
59250144 0.500098
59250145 0.242345
59250146 0.467360
59250147 0.376035
59250148 0.070907
59250153 0.455558
59250154 0.442097
59250155 0.985701
59250156 0.479740
59250158 0.060289
59250159 0.222978
59250161 0.765494
59250162 0.118084
59250163 1.108878
59250164 0.041783
59250165 0.630144
59250167 0.283237
59250169 0.122121
59250170 0.592798
59250171 0.112457
59250172 0.640221
59250173 -0.000000
59250175 0.116915
59250176 0.340472
59250178 0.103449
59250180 0.063847
59250182 0.481167
59250184 0.296934
59250187 0.042223
59250188 0.185858
59250189 0.053959
59250191 0.184262
59250192 0.125877
59250194 0.318010
59250196 0.091577
59250197 0.356044
59250198 1.351256
59250199 0.052724
59250204 0.046535
59250205 0.500173
59250208 0.197632
59250209 0.740664
59250210 1.018042
59250211 0.468704
59250212 0.200444
59250215 0.293574
59250217 0.021457
59250220 0.774801
59250223 0.252694
59250224 -0.000000
59250225 0.334942
59250226 0.181695
59250227 0.472755
59250228 1.184328
59250231 0.436834
59250232 0.369193
59250236 -0.000000
59250237 0.049848
59250238 0.662091
59250240 0.416021
59250241 0.091414
59250243 1.274475
59250244 0.463090
59250245 1.164592
59250247 0.305404
59250250 1.359852
59250251 0.473109
59250254 0.399409
59250256 0.498615
59250259 0.118082
59250261 -0.000000
59250264 0.063830
59250267 -0.000000
59250273 0.105358
59250274 0.996874
59250275 0.068624
59250277 0.141401
59250279 0.305387
59250280 0.551242
59250281 -0.000000
59250282 0.305691
59250284 -0.000000
59250286 -0.000000
59250287 0.124356
59250288 0.119755
59250289 0.258960
59250291 0.877893
59250292 0.336581
59250294 0.113867
59250295 0.051023
59250301 0.177126
59250304 0.917071
59250307 -0.000000
59250308 0.441460
59250309 0.326270
59250310 0.487556
59250311 0.077625
59250312 0.151187
59250317 2.085099
59250318 0.110095
59250319 0.786175
59250320 -0.000000
59250322 -0.000000
59250323 -0.000000
59250324 1.856384
59250325 0.283202
59250326 -0.000000
59250327 0.401571
59250330 0.186535
59250331 0.070293
59250332 0.121731
59250333 0.223033
59250337 1.046078
59250340 0.203639
59250341 0.300241
59250342 0.825461
59250343 0.465319
59250345 0.143955
59250346 0.035498
59250347 1.089799
59250350 0.609850
59250352 0.322296
59250353 0.066904
59250354 -0.000000
59250358 0.294047
59250359 1.204600
59250360 0.123831
59250362 0.887084
59250363 0.152397
59250364 0.274344
59250366 0.135110
59250367 0.047424
59250370 0.338932
59250371 0.264420
59250372 0.216810
59250373 -0.000000
59250376 0.084634
59250377 0.175642
59250379 0.126193
59250380 1.147923
59250382 1.611052
59250383 0.362890
59250384 0.047425
59250385 0.326794
59250386 0.117170
59250387 -0.000000
59250389 0.228618
59250390 0.275959
59250392 0.578993
59250393 -0.000000
59250395 0.118444
59250396 0.492725
59250398 0.177093
59250399 0.594964
59250400 0.325042
59250401 0.642300
59250404 -0.000000
59250406 1.001903
59250407 0.105495
59250408 0.030666
59250409 0.663108
59250410 0.609843
59250412 0.686816
59250413 0.080230
59250414 1.062769
59250415 0.252185
59250417 -0.000000
59250419 0.311863
59250421 0.218310
59250422 0.153147
59250423 0.339036
59250424 -0.000000
59250425 -0.000000
59250430 0.294123
59250432 0.025425
59250433 1.254251
59250434 0.137966
59250435 0.628287
59250439 0.398995
59250440 0.029434
59250441 0.124351
59250443 0.313907
59250444 0.224064
59250445 0.083255
59250447 0.126672
59250448 1.210041
59250453 0.538102
59250454 0.584517
59250455 -0.000000
59250457 0.424816
59250459 0.643688
59250461 -0.000000
59250462 0.689852
59250464 0.029434
59250465 -0.000000
59250467 0.374266
59250468 0.617846
59250469 0.130445
59250470 0.783519
59250473 0.285478
59250476 0.195495
59250478 0.268287
59250479 0.054130
59250483 0.306049
59250484 0.592694
59250485 0.436319
59250487 0.421997
59250490 0.191917
59250491 0.274335
59250493 -0.000000
59250495 0.552368
59250498 0.342325
59250499 -0.000000
59250503 1.611058
59250504 0.043338
59250505 0.254814
59250506 0.300252
59250508 0.287573
59250510 0.154147
59250511 0.597315
59250512 0.946740
59250513 0.373476
59250514 -0.000000
59250516 0.605663
59250517 0.302564
59250522 1.430359
59250525 0.267411
59250526 0.046098
59250528 0.643022
59250529 0.042651
59250530 0.951291
59250532 1.028131
59250534 0.673259
59250535 0.285476
59250539 0.392575
59250540 0.205163
59250542 0.405306
59250544 0.453777
59250546 -0.000000
59250547 1.206378
59250549 0.570115
59250550 0.172144
59250551 0.377936
59250552 0.307921
59250555 0.023718
59250560 -0.000000
59250561 0.733441
59250562 0.158220
59250565 0.366161
59250566 0.085758
59250567 0.496599
59250570 0.202149
59250571 0.294223
59250572 0.329506
59250573 0.353608
59250574 0.339507
59250576 0.530668
59250577 -0.000000
59250578 0.201343
59250580 0.530800
59250584 0.307540
59250585 -0.000000
59250586 1.515733
59250587 0.090524
59250588 0.103778
59250589 0.082235
59250590 0.067016
59250591 0.391818
59250592 0.570983
59250593 0.866943
59250598 0.202566
59250599 2.271051
59250600 1.206342
59250601 0.679108
59250603 0.902447
59250604 0.024480
59250608 0.061613
59250610 0.555175
59250611 0.014429
59250612 0.078336
59250615 0.058093
59250616 0.271503
59250617 0.676696
59250619 0.521925
59250620 0.762565
59250621 0.464419
59250622 0.127164
59250623 0.083346
59250624 0.054722
59250627 0.621205
59250629 0.582843
59250630 0.654454
59250631 0.070678
59250632 0.451582
59250636 -0.000000
59250639 0.464272
59250640 0.886543
59250645 0.070007
59250647 0.025584
59250649 -0.000000
59250652 0.329116
59250653 0.436135
59250656 0.484233
59250659 0.194815
59250660 0.221872
59250661 0.341204
59250663 0.170460
59250664 0.307229
59250666 0.421268
59250667 0.086048
59250670 0.061853
59250671 0.533752
59250672 0.667929
59250673 0.231193
59250676 0.155433
59250677 1.967086
59250684 0.269874
59250685 0.307554
59250688 -0.000000
59250690 0.084950
59250691 0.273283
59250693 -0.000000
59250694 0.637643
59250695 0.025392
59250697 0.192060
59250698 0.566417
59250700 -0.000000
59250701 0.234724
59250702 0.314837
59250703 0.655442
59250704 0.751706
59250706 0.529907
59250707 1.192464
59250708 0.113597
59250710 0.110039
59250714 0.570900
59250716 0.911930
59250718 0.149701
59250719 0.064153
59250722 0.343418
59250723 0.805577
59250724 0.617173
59250725 0.354341
59250726 0.079459
59250727 -0.000000
59250728 0.503273
59250729 1.091502
59250730 0.037739
59250731 0.090306
59250734 -0.000000
59250735 0.137642
59250736 0.479118
59250737 0.117903
59250739 0.050174
59250740 0.781038
59250743 0.405835
59250755 0.031506
59250756 0.459521
59250758 0.209697
59250763 0.222610
59250772 0.494182
59250777 0.225948
59250803 0.131667
59250804 0.053715
59250805 0.300713
59250808 0.061937
59250809 0.101914
59250814 0.437121
59250816 0.531147
59250817 -0.000000
59250819 0.029315
59250822 0.356594
59250823 0.310488
59250824 0.043909
59250825 0.110044
59250827 0.314370
59250828 0.127261
59250829 0.159009
59250830 0.724836
59250831 -0.000000
59250832 0.053996
59250835 0.530919
59250836 0.052493
59250838 -0.000000
59250839 0.449067
59250841 0.229149
59250842 0.308372
59250843 1.008840
59250844 0.374302
59250845 1.655546
59250848 -0.000000
59250851 0.164164
59250852 0.199366
59250856 0.466204
59250857 0.052910
59250863 0.457299
59250864 0.350155
59250865 0.077090
59250867 0.167966
59250873 0.089247
59250876 -0.000000
59250880 0.033848
59250881 0.647623
59250883 0.333362
59250884 0.237279
59250885 0.312721
59250887 -0.000000
59250888 0.607984
59250890 0.473209
59250891 0.342708
59250892 0.565633
59250895 0.051783
59250896 -0.000000
59250897 0.240112
59250899 0.101913
59250900 0.043783
59250902 -0.000000
59250903 -0.000000
59250905 1.207332
59250906 0.012226
59250907 2.116021
59250909 0.308322
59250910 0.147828
59250912 0.151863
59250913 0.344648
59250914 1.499933
59250915 2.256166
59250920 0.478741
59250921 0.232341
59250922 0.060919
59250923 0.045722
59250925 -0.000000
59250927 0.509280
59250929 -0.000000
59250930 0.279608
59250933 0.036853
59250936 1.175092
59250937 0.068885
59250945 0.382617
59250946 -0.000000
59250947 0.081057
59250949 0.824931
59250950 0.066174
59250953 0.237428
59250955 0.689172
59250956 0.032770
59250957 0.067692
59250958 0.332496
59250960 0.069328
59250961 0.665298
59250962 3.159680
59250963 0.111754
59250964 0.351135
59250968 0.092904
59250970 0.106400
59250971 -0.000000
59250980 1.860755
59250981 0.164146
59250984 -0.000000
59250986 0.357784
59250987 0.036031
59250988 0.323937
59250989 0.738356
59250990 0.273999
59250991 0.299198
59250992 0.014898
59250993 0.179353
59250994 0.880041
59250998 -0.000000
59251000 0.913162
59251003 0.129236
59251004 0.305233
59251005 0.490994
59251008 0.611644
59251009 -0.000000
59251010 0.046464
59251011 0.033238
59251012 0.191108
59251013 0.551326
59251014 0.110974
59251015 -0.000000
59251016 0.184530
59251019 -0.000000
59251020 0.051787
59251021 0.253239
59251022 0.559321
59251023 0.110018
59251026 0.388313
59251027 -0.000000
59251028 0.142501
59251029 1.627083
59251030 1.010396
59251032 -0.000000
59251033 1.246554
59251034 -0.000000
59251035 0.665313
59251038 0.371375
59251039 0.173958
59251040 0.387354
59251041 0.227140
59251048 -0.000000
59251051 0.649841
59251052 -0.000000
59251053 0.021031
59251054 0.501786
59251055 0.190776
59251056 0.144256
59251057 0.526567
59251059 0.171978
59251060 0.095905
59251061 0.472389
59251063 0.191394
59251064 0.067785
59251065 0.956297
59251067 0.391409
59251069 0.405845
59251070 0.223295
59251071 0.363399
59251072 0.448026
59251074 -0.000000
59251075 0.222380
59251076 0.690379
59251078 0.108843
59251080 0.906652
59251081 0.106591
59251082 0.821796
59251083 0.907902
59251084 0.288139
59251085 0.942110
59251089 0.245024
59251091 -0.000000
59251093 0.242959
59251094 -0.000000
59251096 0.501122
59251099 0.169405
59251103 0.360054
59251108 0.424678
59251109 0.053513
59251110 0.271069
59251113 0.013007
59251114 0.273840
59251117 0.130611
59251118 0.166455
59251120 0.092105
59251124 0.649806
59251125 1.327837
59251126 0.715326
59251128 0.189532
59251129 0.434846
59251130 0.493544
59251131 0.051933
59251132 0.220892
59251133 0.189315
59251135 0.064541
59251136 -0.000000
59251138 -0.000000
59251139 0.242260
59251140 0.394708
59251143 0.656818
59251144 0.622931
59251145 0.253048
59251146 0.055502
59251147 0.121622
59251148 0.109883
59251149 -0.000000
59251152 0.346416
59251153 0.062361
59251157 0.720949
59251158 0.890290
59251161 1.092087
59251162 -0.000000
59251163 0.599401
59251165 0.391408
59251167 0.047047
59251171 0.085872
59251174 0.539603
59251175 0.662690
59251178 0.776553
59251179 0.053636
59251180 0.445834
59251183 0.144255
59251185 0.227389
59251186 0.322045
59251188 0.202821
59251191 0.243376
59251193 -0.000000
59251194 -0.000000
59251195 0.130799
59251196 0.204503
59251198 0.034563
59251200 0.661263
59251205 -0.000000
59251208 0.069382
59251209 0.518958
59251210 -0.000000
59251212 -0.000000
59251215 0.051936
59251216 0.143928
59251220 0.526678
59251224 0.285345
59251226 0.058952
59251227 0.754143
59251228 -0.000000
59251229 0.960769
59251230 0.216592
59251231 0.085322
59251234 0.196469
59251237 0.682855
59251239 0.618298
59251241 0.729825
59251242 0.286659
59251245 0.205396
59251247 -0.000000
59251248 0.148988
59251251 0.873776
59251252 0.109612
59251253 0.342685
59251254 0.043754
59251255 0.566660
59251256 0.360059
59251257 0.212365
59251258 0.754822
59251259 0.279443
59251260 0.550636
59251261 -0.000000
59251264 0.339509
59251265 0.329627
59251266 0.392743
59251270 0.182593
59251272 0.220887
59251273 0.159173
59251274 1.025897
59251275 0.447395
59251278 0.041007
59251279 0.155744
59251280 0.503462
59251281 0.393626
59251285 0.393584
59251286 0.797321
59251287 0.561813
59251289 0.220866
59251290 0.058860
59251292 0.055901
59251293 0.513121
59251296 0.235577
59251297 0.331140
59251298 0.477635
59251302 0.093836
59251304 0.878679
59251305 0.222684
59251306 0.296381
59251311 0.135447
59251312 0.238059
59251313 0.876158
59251314 0.135029
59251319 0.341030
59251321 0.636753
59251322 0.069542
59251324 0.269754
59251327 0.224297
59251328 0.145200
59251329 0.347995
59251331 -0.000000
59251333 0.137845
59251334 0.330459
59251340 0.323098
59251341 0.190895
59251342 0.338308
59251343 0.271969
59251344 0.053138
59251345 0.301645
59251349 0.885099
59251350 0.379041
59251351 0.213045
59251352 0.089189
59251353 1.035262
59251357 0.247395
59251359 0.042023
59251360 0.094659
59251361 0.489008
59251362 0.238839
59251363 0.204158
59251364 -0.000000
59251365 0.045246
59251366 0.095450
59251367 -0.000000
59251368 0.234900
59251369 1.081598
59251370 0.162752
59251371 0.044602
59251372 0.352969
59251373 0.083811
59251374 0.056644
59251375 0.231116
59251376 -0.000000
59251377 0.114232
59251378 0.574221
59251379 1.261417
59251381 0.299161
59251383 0.330459
59251384 1.065011
59251386 0.150455
59251388 0.252596
59251389 0.283679
59251390 0.291560
59251391 0.110683
59251393 0.445699
59251395 0.411557
59251396 0.054760
59251398 0.075501
59251399 0.140349
59251400 0.566483
59251401 0.150034
59251402 0.051177
59251403 0.688988
59251404 0.341033
59251406 0.052204
59251407 0.445472
59251409 -0.000000
59251410 -0.000000
59251411 0.201951
59251412 0.615180
59251415 0.650779
59251416 -0.000000
59251418 0.372279
59251419 0.078486
59251420 0.316802
59251422 0.477661
59251424 -0.000000
59251425 0.673746
59251426 1.282077
59251428 0.363300
59251429 -0.000000
59251431 1.638087
59251432 0.451301
59251433 0.331846
59251435 0.159326
59251437 0.070840
59251438 -0.000000
59251440 0.181288
59251441 0.394885
59251445 0.349601
59251448 0.531737
59251450 0.189953
59251451 0.101021
59251453 0.531745
59251454 0.580272
59251456 -0.000000
59251457 0.562503
59251458 0.307079
59251459 0.674583
59251461 0.335844
59251462 0.224625
59251464 0.268250
59251465 1.023369
59251466 -0.000000
59251468 0.282940
59251469 -0.000000
59251471 0.455716
59251472 0.409263
59251474 0.783345
59251475 0.218751
59251477 0.468764
59251478 0.172164
59251479 0.036689
59251482 -0.000000
59251485 0.050047
59251486 2.046413
59251487 0.149417
59251488 0.226717
59251490 0.366293
59251491 0.607039
59251493 0.907370
59251494 0.037319
59251496 0.299190
59251497 0.212204
59251498 -0.000000
59251500 0.028678
59251501 1.026490
59251503 0.313738
59251505 1.244690
59251506 0.042745
59251507 0.309362
59251509 0.226697
59251510 0.244833
59251512 0.111816
59251513 0.231104
59251516 0.955806
59251519 0.150170
59251520 0.733555
59251521 -0.000000
59251522 -0.000000
59251524 0.330984
59251526 -0.000000
59251527 1.034217
59251528 0.353258
59251530 0.419907
59251531 1.116416
59251532 0.667614
59251536 0.713994
59251537 0.108766
59251541 0.272894
59251543 0.058977
59251544 -0.000000
59251545 0.485380
59251547 0.038849
59251548 -0.000000
59251552 0.764962
59251553 0.901723
59251555 0.241033
59251556 0.040384
59251557 0.588044
59251558 0.453413
59251560 0.087264
59251562 0.060721
59251565 -0.000000
59251568 0.590619
59251570 0.077368
59251572 0.264984
59251576 0.055102
59251578 0.244365
59251581 0.399879
59251582 0.146171
59251583 0.034975
59251584 -0.000000
59251585 1.036246
59251587 0.368195
59251588 0.276648
59251591 0.288238
59251593 0.196324
59251595 -0.000000
59251596 1.108538
59251597 0.947058
59251598 0.799048
59251599 0.036733
59251600 0.477263
59251601 0.276590
59251602 0.110236
59251605 0.211855
59251606 0.416092
59251607 0.368196
59251609 0.203815
59251610 -0.000000
59251614 0.766910
59251615 0.217757
59251618 0.114799
59251619 0.397209
59251621 0.312750
59251623 0.118807
59251624 0.168288
59251625 0.298238
59251626 0.690904
59251629 0.810083
59251631 0.499676
59251633 0.268996
59251634 1.164646
59251638 0.147092
59251639 0.229959
59251640 0.380013
59251641 0.247065
59251642 0.472165
59251645 0.852103
59251647 0.066451
59251649 0.291541
59251650 0.043779
59251651 0.332589
59251652 0.283476
59251654 0.366577
59251655 0.500841
59251658 0.342899
59251662 0.653566
59251663 0.752498
59251665 -0.000000
59251667 0.339317
59251668 0.139306
59251672 0.115362
59251674 0.403238
59251675 0.814995
59251677 0.236999
59251679 0.088880
59251680 0.150876
59251681 -0.000000
59251682 0.357665
59251683 0.158126
59251684 0.250127
59251685 0.324415
59251686 -0.000000
59251687 0.168339
59251690 -0.000000
59251691 0.228112
59251692 0.056158
59251695 0.290030
59251696 1.022526
59251699 0.042659
59251700 0.174671
59251707 -0.000000
59251710 0.339318
59251713 0.153439
59251716 0.846021
59251717 0.321419
59251718 0.672569
59251720 0.618983
59251721 0.509539
59251723 1.105601
59251725 0.527722
59251728 1.986145
59251729 0.979842
59251730 0.115681
59251731 0.232447
59251732 0.347817
59251733 0.447508
59251735 0.043412
59251736 -0.000000
59251737 -0.000000
59251738 0.083776
59251739 0.469871
59251740 0.921021
59251741 -0.000000
59251742 0.080556
59251743 0.128236
59251747 0.053985
59251748 0.162859
59251749 0.042115
59251750 0.406866
59251751 0.315725
59251752 0.129233
59251753 0.262890
59251754 0.145480
59251757 0.120145
59251758 0.046488
59251761 0.176882
59251764 0.873758
59251765 1.398647
59251766 0.689919
59251768 0.880522
59251769 0.123828
59251771 0.476652
59251774 2.020710
59251775 0.033798
59251776 0.141804
59251777 0.085019
59251778 0.216513
59251781 0.470242
variableStep chrom=chr1
11321567 0.067188
11321568 0.865136
11321569 0.222585
11321570 0.103651
11321571 0.456274
11321572 0.202594
11321575 0.716036
11321576 0.110436
11321577 0.591626
11321578 0.597240
11321579 -0.000000
11321581 0.039077
11321583 0.090665
11321588 0.917390
11321589 0.356063
11321594 0.245768
11321597 0.059618
11321601 0.534594
11321602 -0.000000
11321607 0.599252
11321615 0.490410
11321616 0.332118
11321619 0.815996
11321620 -0.000000
11321621 0.211391
11321623 0.493332
11321624 0.382239
11321630 0.648438
11321631 0.212767
11321633 -0.000000
11321635 0.307798
11321636 0.050640
11321641 0.194231
11321645 -0.000000
11321646 -0.000000
11321647 0.103028
11321649 0.729221
11321651 0.103038
11321653 0.455522
11321654 0.038448
11321655 0.293647
11321656 0.390065
11321657 0.248179
11321659 0.120342
11321660 0.103656
11321661 0.103658
11321663 -0.000000
11321664 0.303599
11321665 -0.000000
11321666 1.616326
11321669 0.439514
11321670 0.322570
11321671 0.508530
11321672 0.032220
11321674 0.417651
11321675 0.361066
11321676 0.333501
11321677 0.246625
11321678 -0.000000
11321679 0.255222
11321681 0.759750
11321682 0.230237
11321686 0.743278
11321687 0.331657
11321688 0.117793
11321693 0.501746
11321694 0.092252
11321695 0.120342
11321696 0.117796
11321697 0.331729
11321698 0.870190
11321699 -0.000000
11321700 0.544387
11321701 0.170889
11321703 -0.000000
11321704 -0.000000
11321706 -0.000000
11321707 0.246566
11321708 0.088165
11321709 1.321239
11321712 0.645948
11321714 -0.000000
11321716 0.112544
11321718 0.376950
11321719 0.125522
11321720 0.276050
11321724 0.121493
11321725 0.992638
11321726 -0.000000
11321728 0.216704
11321729 0.092399
11321730 0.663433
11321731 0.187662
11321733 0.223988
11321734 0.345010
11321738 0.382267
11321739 -0.000000
11321740 0.381878
11321743 0.917416
11321746 0.103708
11321748 -0.000000
11321749 0.216605
11321750 0.162735
11321751 0.140682
11321752 -0.000000
11321753 0.671643
11321754 -0.000000
11321755 0.088146
11321756 0.377557
11321758 -0.000000
11321762 -0.000000
11321763 0.360278
11321764 0.296498
11321765 -0.000000
11321766 0.331287
11321767 0.554156
11321768 0.712064
11321769 0.407475
11321773 -0.000000
11321776 0.068765
11321777 0.463964
11321778 0.132854
11321779 0.471620
11321780 0.360235
11321782 0.153536
11321783 0.303763
11321784 -0.000000
11321785 0.098302
11321786 0.164825
11321787 0.216547
11321788 0.059006
11321789 0.077801
11321790 0.088264
11321791 -0.000000
11321792 0.303399
11321793 0.830682
11321795 -0.000000
11321796 0.220822
11321798 0.261027
11321799 0.085401
11321800 -0.000000
11321801 0.332564
11321803 0.093446
11321804 -0.000000
11321805 0.381819
11321806 0.098629
11321809 0.067051
11321811 0.343490
11321812 0.418967
11321813 -0.000000
11321814 0.351371
11321815 0.247900
11321816 0.116653
11321818 0.107002
11321821 0.658919
11321822 0.747397
11321823 0.989601
11321825 0.430008
11321827 -0.000000
11321828 0.262602
11321847 0.203778
11321848 0.083882
11321850 0.132039
11321851 0.226377
11321852 0.194408
11321853 -0.000000
11321854 0.095860
11321855 0.187031
11321856 -0.000000
11321857 0.319134
11321858 0.989536
11321859 0.331089
11321860 0.130504
11321861 0.346031
11321862 0.196369
11321865 -0.000000
11321867 0.089207
11321869 -0.000000
11321872 0.533700
11321873 -0.000000
11321874 -0.000000
11321875 0.106991
11321876 0.706805
11321878 0.224035
11321879 0.138126
11321880 1.187883
11321881 -0.000000
11321884 0.410514
11321885 0.057685
11321886 0.187008
11321887 0.250175
11321889 -0.000000
11321890 -0.000000
11321891 0.271493
11321892 0.032870
11321893 0.169612
11321894 0.285673
11321895 -0.000000
11321896 0.409387
11321898 -0.000000
11321900 0.610158
11321906 0.067303
11321907 0.128941
11321908 0.128339
11321909 0.206792
11321915 -0.000000
11321917 0.069733
11321918 0.185921
11321920 0.352292
11321921 0.352272
11321922 0.122593
11321924 0.101716
11321925 0.271895
11321929 -0.000000
11321930 0.115507
11321932 0.069154
11321935 0.213800
11321936 -0.000000
11321939 0.355656
11321940 0.256395
11321941 0.081154
11321943 0.346375
11321944 -0.000000
11321946 0.483924
11321948 0.154924
11321949 0.121260
11321951 0.980698
11321952 0.250213
11321954 0.054580
11321956 -0.000000
11321958 0.121008
11321959 -0.000000
11321961 0.077666
11321962 0.574519
11321964 -0.000000
11321965 -0.000000
11321966 -0.000000
11321970 0.377805
11321971 0.077532
11321973 0.442096
11321974 0.157605
11321975 0.464264
11321977 0.095866
11321979 0.608351
11321980 0.263412
11321984 0.377783
11321985 0.097014
11321986 0.231115
11321988 0.034275
11321991 -0.000000
11321995 0.057666
11321997 -0.000000
11322000 0.333501
11322001 -0.000000
11322002 -0.000000
11322004 0.082834
11322005 0.231295
11322007 -0.000000
11322008 0.484919
11322009 0.095858
11322010 0.339873
11322011 0.678138
11322012 0.145737
11322014 0.587855
11322016 0.120061
11322017 0.292891
11322018 0.246302
11322020 0.154900
11322022 0.437009
11322023 0.377786
11322026 0.255328
11322027 0.506277
11322028 0.627999
11322029 0.659316
11322030 0.151111
11322031 0.367596
11322032 0.813452
11322035 0.135422
11322036 0.353457
11322037 0.636237
11322038 0.071247
11322041 0.061036
11322042 0.327846
11322043 -0.000000
11322045 -0.000000
11322047 -0.000000
11322048 0.179542
11322049 0.075787
11322050 -0.000000
11322051 0.218519
11322052 0.111290
11322053 0.147640
11322054 0.207910
11322055 1.340580
11322056 0.296366
11322057 0.047938
11322058 0.462454
11322059 0.365342
11322060 0.065749
11322061 0.072098
11322062 0.356783
11322063 1.682341
11322064 0.114300
11322070 0.347874
11322071 -0.000000
11322072 -0.000000
11322074 0.441666
11322077 0.116139
11322082 1.325912
11322084 0.642432
11322086 0.999174
11322087 0.087305
11322089 -0.000000
11322090 0.502207
11322092 -0.000000
11322094 0.252725
11322095 0.040475
11322096 0.111149
11322098 -0.000000
11322099 0.251810
11322100 0.268164
11322101 0.371558
11322103 0.145770
11322105 -0.000000
11322106 0.213392
11322108 0.782623
11322109 -0.000000
11322110 0.214969
11322111 0.257242
11322113 0.303799
11322114 0.192896
11322115 -0.000000
11322116 0.344599
11322117 -0.000000
11322121 0.757828
11322122 0.136498
11322126 0.309894
11322129 0.065374
11322130 -0.000000
11322131 -0.000000
11322132 0.294392
11322133 -0.000000
11322136 0.126782
11322137 0.192856
11322138 0.669318
11322139 0.217889
11322140 0.120242
11322142 0.312410
11322144 0.101984
11322149 0.687727
11322150 0.222768
11322154 0.312528
11322156 0.088091
11322160 0.555238
11322161 0.220432
11322162 -0.000000
11322163 -0.000000
11322164 0.212976
11322166 0.371477
11322167 0.088093
11322168 0.088106
11322171 0.077972
11322172 0.224053
11322173 0.314800
11322174 0.206711
11322181 -0.000000
11322183 0.202444
11322184 0.032701
11322185 0.995992
11322186 0.275863
11322194 0.329405
11322196 0.613917
11322197 0.101954
11322199 0.524593
11322200 1.076036
11322201 0.230032
11322202 0.060840
11322203 0.130544
11322204 0.124985
11322205 0.565130
11322206 0.360887
11322207 0.556695
11322208 -0.000000
11322211 -0.000000
11322213 -0.000000
11322217 0.076652
11322220 -0.000000
11322221 -0.000000
11322224 0.980805
11322225 0.137787
11322226 0.024646
11322227 0.310948
11322228 0.389771
11322230 0.185889
11322231 0.125146
11322233 0.405645
11322234 0.822010
11322235 0.036848
11322236 -0.000000
11322237 0.312371
11322240 0.124304
11322244 -0.000000
11322246 0.618006
11322247 0.271274
11322248 0.065356
11322250 1.046894
11322252 0.563475
11322255 0.050421
11322256 0.087309
11322258 0.765995
11322260 -0.000000
11322262 0.449319
11322263 0.111851
11322264 0.145205
11322265 1.045697
11322267 0.125210
11322268 0.312144
11322271 0.134560
11322272 0.224105
11322278 0.160526
11322282 0.415023
11322283 0.763395
11322285 -0.000000
11322287 0.162955
11322288 0.031355
11322289 0.508892
11322290 0.312267
11322291 0.567596
11322293 0.205510
11322294 0.106821
11322296 0.171040
11322297 1.224897
11322298 -0.000000
11322299 0.327533
11322301 0.263318
11322302 0.055689
11322303 0.062959
11322304 0.207088
11322305 0.151243
11322307 0.428030
11322308 0.281759
11322309 0.496923
11322310 0.112150
11322312 0.091938
11322313 0.170732
11322314 0.217951
11322316 0.453679
11322317 0.192151
11322318 0.406028
11322319 0.055516
11322320 -0.000000
11322321 -0.000000
11322324 0.359820
11322325 -0.000000
11322329 -0.000000
11322332 0.341569
11322333 0.211999
11322334 0.086625
11322336 -0.000000
11322337 0.042467
11322338 0.050179
11322339 0.108699
11322340 0.116585
11322343 0.542489
11322344 0.064447
11322345 0.027492
11322346 0.595304
11322348 0.138715
11322350 0.301206
11322351 0.197543
11322352 0.271592
11322354 0.341734
11322355 0.097977
11322356 0.061098
11322358 0.329407
11322359 0.244599
11322362 0.046843
11322366 0.799470
11322367 0.051460
11322369 0.080650
11322370 -0.000000
11322372 -0.000000
11322376 -0.000000
11322377 0.058709
11322378 -0.000000
11322380 -0.000000
11322382 0.993937
11322385 0.017559
11322390 0.512795
11322391 0.441988
11322392 0.080621
11322393 -0.000000
11322395 0.321608
11322396 0.053128
11322397 0.302098
11322402 0.168534
11322403 -0.000000
11322404 0.943658
11322406 0.090398
11322407 -0.000000
11322410 0.220603
11322411 0.271798
11322414 0.071277
11322416 -0.000000
11322417 0.305474
11322418 0.240415
11322419 0.886424
11322420 1.204350
11322421 0.550458
11322422 0.150686
11322424 0.796898
11322426 0.075554
11322427 0.224598
11322428 0.245843
11322429 0.943781
11322430 0.260522
11322431 0.322795
11322435 0.224623
11322436 -0.000000
11322439 0.193110
11322440 0.247016
11322442 0.146119
11322444 -0.000000
11322446 -0.000000
11322450 0.304716
11322451 0.181583
11322453 0.128974
11322454 0.099399
11322456 0.065568
11322457 -0.000000
11322461 0.111025
11322466 -0.000000
11322469 -0.000000
11322470 0.054546
11322471 1.358645
11322473 -0.000000
11322474 0.296450
11322475 -0.000000
11322476 0.051450
11322477 -0.000000
11322478 0.627120
11322480 -0.000000
11322485 -0.000000
11322487 0.106595
11322488 0.183622
11322490 0.263956
11322491 0.122989
11322492 0.578935
11322494 0.057573
11322495 -0.000000
11322497 0.250259
11322498 -0.000000
11322501 0.624803
11322507 -0.000000
11322509 0.509781
11322510 -0.000000
11322511 0.653943
11322513 0.218852
11322515 0.304082
11322517 0.386488
11322518 0.067082
11322519 0.086799
11322521 -0.000000
11322522 0.148717
11322523 0.248456
11322525 -0.000000
11322527 0.581102
11322530 0.263834
11322533 0.086811
11322536 0.149353
11322538 0.103672
11322542 -0.000000
11322544 0.099404
11322548 0.411502
11322551 0.077673
11322554 0.144451
11322555 0.057854
11322556 0.949357
11322558 1.322200
11322559 -0.000000
11322561 0.072978
11322562 0.502327
11322563 1.518263
11322564 0.247439
11322565 -0.000000
11322568 1.001517
11322569 -0.000000
11322570 0.105449
11322573 0.635290
11322576 0.064448
11322577 0.123611
11322580 0.152637
11322581 0.700278
11322582 0.222374
11322583 0.710662
11322584 -0.000000
11322585 0.277797
11322586 -0.000000
11322589 0.323459
11322592 0.278717
11322593 0.654099
11322594 0.228945
11322595 0.071362
11322596 0.316811
11322598 0.180735
11322599 -0.000000
11322601 -0.000000
11322603 0.353256
11322604 0.218881
11322605 0.136421
11322606 0.501591
11322609 0.303436
11322610 0.168070
11322611 0.095051
11322612 0.754065
11322613 -0.000000
11322614 0.160894
11322615 0.971426
11322616 0.197675
11322617 0.704627
11322618 0.182719
11322619 -0.000000
11322620 0.097792
11322622 -0.000000
11322623 -0.000000
11322624 -0.000000
11322625 -0.000000
11322627 -0.000000
11322629 0.586752
11322630 -0.000000
11322631 1.222992
11322633 0.055796
11322634 1.020850
11322635 -0.000000
11322636 0.119244
11322638 -0.000000
11322640 0.380289
11322642 0.057179
11322644 -0.000000
11322647 -0.000000
11322648 0.097780
11322653 -0.000000
11322654 0.448667
11322655 0.175351
11322656 0.063275
11322657 -0.000000
11322658 0.136369
11322659 1.217882
11322660 -0.000000
11322661 0.109785
11322664 0.087197
11322665 -0.000000
11322667 0.323427
11322669 -0.000000
11322670 0.559424
11322671 0.209044
11322672 0.113433
11322673 0.364917
11322676 -0.000000
11322677 0.219724
11322679 -0.000000
11322681 0.193957
11322684 0.247377
11322687 0.418845
11322690 0.266564
11322691 0.855560
11322692 0.395339
11322693 0.210763
11322694 0.144007
11322695 1.299105
11322696 1.273712
11322697 -0.000000
11322698 -0.000000
11322699 0.670684
11322700 0.063240
11322702 0.637958
11322703 0.305361
11322704 0.263790
11322706 -0.000000
11322707 0.533099
11322708 -0.000000
11322710 0.310887
11322711 0.097772
11322713 0.236798
11322715 0.218036
11322716 0.176260
11322717 -0.000000
11322718 0.136367
11322719 -0.000000
11322720 -0.000000
11322722 0.169713
11322723 -0.000000
11322724 0.122007
11322725 0.928741
11322726 0.088882
11322729 0.520947
11322730 0.892321
11322731 0.087205
11322732 0.740062
11322734 0.198893
11322737 0.303435
11322738 0.116850
11322740 0.216115
11322741 0.481933
11322744 0.672441
11322745 0.285241
11322748 0.118639
11322749 0.637189
11322751 0.209605
11322757 -0.000000
11322759 0.425105
11322761 0.568052
11322764 -0.000000
11322767 0.074347
11322768 0.266150
11322771 0.163047
11322772 0.473524
11322773 0.648267
11322774 0.476929
11322777 0.102156
11322778 0.309046
11322780 -0.000000
11322781 0.559369
11322783 0.865019
11322784 0.644238
11322786 0.169672
11322787 0.273779
11322790 0.233320
11322791 0.088042
11322793 0.306202
11322794 0.119049
11322795 0.281594
11322796 0.053799
11322797 0.402992
11322798 1.096824
11322800 0.136396
11322802 0.182865
11322804 0.935796
11322806 0.958727
11322808 0.168092
11322812 0.366853
11322813 0.620245
11322815 0.269568
11322816 0.037420
11322819 0.101121
11322820 0.545050
11322821 0.467877
11322823 1.268196
11322825 0.197623
11322828 0.644052
11322829 0.206365
11322830 0.384348
11322831 0.376034
11322834 1.319968
11322835 -0.000000
11322842 0.227840
11322843 0.070623
11322845 0.067400
11322850 0.427558
11322854 0.076835
11322857 0.270837
11322859 0.472324
11322860 0.167203
11322861 -0.000000
11322863 0.177399
11322864 -0.000000
11322865 0.131035
11322866 0.066773
11322867 0.038800
11322868 0.058789
11322869 0.130366
11322870 -0.000000
11322875 0.088183
11322876 0.067424
11322878 0.219424
11322879 0.094025
11322881 0.070615
11322885 0.067329
11322886 0.141159
11322888 0.183943
11322889 0.154025
11322891 0.936959
11322892 0.530100
11322893 0.138186
11322894 0.182406
11322895 -0.000000
11322897 0.183642
11322898 -0.000000
11322900 0.104557
11322904 0.086522
11322905 0.067309
11322907 -0.000000
11322908 -0.000000
11322912 -0.000000
11322913 -0.000000
11322914 0.571740
11322915 0.800508
11322917 0.193300
11322918 0.167203
11322920 0.104546
11322924 -0.000000
11322927 0.065653
11322928 0.585103
11322929 0.371356
11322930 0.156693
11322933 0.193531
11322935 0.155896
11322937 -0.000000
11322940 -0.000000
11322941 0.158576
11322942 0.456595
11322943 -0.000000
11322945 0.190623
11322946 0.195322
11322950 0.104555
11322952 -0.000000
11322953 -0.000000
11322954 0.060818
11322955 -0.000000
11322956 1.345862
11322957 0.126311
11322958 0.130930
11322960 0.515999
11322965 0.801120
11322967 0.027811
11322968 0.384608
11322969 0.086559
11322971 -0.000000
11322972 -0.000000
11322973 1.366681
11322974 0.640995
11322975 0.074076
11322976 0.287071
11322977 0.466122
11322978 0.395680
11322979 -0.000000
11322984 0.104959
11322985 0.424681
11322988 0.083154
11322992 0.248451
11322994 0.104548
11322998 0.367234
11322999 0.339075
11323001 0.427781
11323002 0.367284
11323003 0.131009
11323004 0.428259
11323006 0.596597
11323009 0.687052
11323014 1.280664
11323016 0.284363
11323017 0.654325
11323018 0.032436
11323019 0.104549
11323020 -0.000000
11323024 1.022251
11323025 0.688096
11323026 0.382776
11323028 -0.000000
11323029 -0.000000
11323031 1.055987
11323033 -0.000000
11323037 0.182030
11323038 0.096769
11323039 0.617340
11323040 0.422610
11323041 0.419165
11323045 0.982972
11323046 -0.000000
11323048 -0.000000
11323049 0.538278
11323050 0.071707
11323054 0.094026
11323058 0.270741
11323059 0.156784
11323060 0.476176
11323061 0.054429
11323062 0.410180
11323063 0.053049
11323064 0.100754
11323067 0.317417
11323071 0.872048
11323073 0.381602
11323075 0.920976
11323078 0.212529
11323079 0.241825
11323083 -0.000000
11323084 0.911828
11323086 0.078771
11323087 -0.000000
11323088 0.062410
11323089 0.455351
11323093 -0.000000
11323094 0.062306
11323095 0.043209
11323096 0.917697
11323098 0.215393
11323100 0.104882
11323102 -0.000000
11323103 0.112126
11323105 -0.000000
11323106 0.123158
11323107 -0.000000
11323108 0.066905
11323109 0.072353
11323111 0.625864
11323113 0.241825
11323114 0.455355
11323115 -0.000000
11323116 -0.000000
11323117 -0.000000
11323118 0.351954
11323120 -0.000000
11323121 0.125112
11323122 -0.000000
11323124 0.560538
11323127 -0.000000
11323128 -0.000000
11323130 -0.000000
11323132 0.104864
11323133 0.351491
11323135 0.097598
11323136 -0.000000
11323137 -0.000000
11323139 -0.000000
11323142 0.097580
11323143 0.302836
11323144 0.384777
11323146 0.384777
11323147 0.160201
11323148 -0.000000
11323149 0.270618
11323150 -0.000000
11323151 0.504697
11323153 -0.000000
11323157 0.198328
11323159 -0.000000
11323161 0.336931
11323162 -0.000000
11323164 0.675606
11323165 0.674343
11323166 0.310569
11323168 -0.000000
11323170 -0.000000
11323172 0.055157
11323173 0.417359
11323174 0.032496
11323175 0.167004
11323176 0.072306
11323177 0.586919
11323179 -0.000000
11323181 0.104889
11323183 0.112103
11323187 -0.000000
11323188 0.109493
11323191 0.260898
11323192 -0.000000
11323193 -0.000000
11323194 -0.000000
11323196 0.095413
11323197 0.434312
11323198 0.197622
11323199 0.504396
11323201 0.123158
11323202 0.260865
11323203 -0.000000
11323206 -0.000000
11323210 0.094298
11323213 0.061163
11323214 0.114962
11323215 0.262741
11323216 0.514081
11323217 -0.000000
11323219 -0.000000
11323220 -0.000000
11323221 0.384344
11323222 -0.000000
11323224 -0.000000
11323225 -0.000000
11323226 -0.000000
11323227 0.290043
11323228 0.091449
11323229 0.250197
11323231 0.123158
11323232 0.260865
11323233 -0.000000
11323234 0.586919
11323235 -0.000000
11323237 -0.000000
11323239 -0.000000
11323242 -0.000000
11323244 0.123158
11323246 -0.000000
11323248 0.384777
11323249 -0.000000
11323251 -0.000000
11323256 -0.000000
11323259 -0.000000
11323261 0.097634
11323262 -0.000000
11323267 -0.000000
11323268 -0.000000
11323272 0.112058
11323274 0.398331
11323275 0.077174
11323276 -0.000000
11323278 -0.000000
11323282 -0.000000
11323283 0.075331
11323284 -0.000000
11323286 -0.000000
11323287 -0.000000
11323288 -0.000000
11323289 -0.000000
11323290 -0.000000
11323292 0.109494
11323294 -0.000000
11323295 -0.000000
11323296 -0.000000
11323299 -0.000000
11323300 -0.000000
11323303 -0.000000
11323304 -0.000000
11323306 0.109493
11323309 -0.000000
11323313 -0.000000
11323314 -0.000000
11323316 -0.000000
11323318 -0.000000
11323319 -0.000000
11323320 -0.000000
11323321 -0.000000
11323323 -0.000000
11323325 -0.000000
11323326 -0.000000
11323327 -0.000000
11323329 -0.000000
11323331 -0.000000
11323333 0.117941
11323334 -0.000000
11323336 -0.000000
11323338 -0.000000
11323340 -0.000000
11323345 -0.000000
11323348 -0.000000
11323349 -0.000000
11323350 -0.000000
11323352 0.242355
11323353 -0.000000
11323354 -0.000000
11323355 -0.000000
11323356 0.241792
11323357 0.842297
11323360 0.130349
11323361 -0.000000
11323366 0.100611
11323367 -0.000000
11323368 0.117941
11323369 -0.000000
11323370 -0.000000
11323373 -0.000000
11323374 0.247835
11323375 0.091586
11323376 -0.000000
11323379 0.117941
11323381 -0.000000
11323382 0.130349
11323383 -0.000000
11323384 0.130349
11323389 -0.000000
11323390 -0.000000
11323391 0.117941
11323392 -0.000000
11323394 -0.000000
11323396 0.130349
11323398 0.117941
11323400 -0.000000
11323401 -0.000000
11323406 -0.000000
11323409 -0.000000
11323411 -0.000000
11323412 0.104333
11323417 -0.000000
11323418 -0.000000
11323422 0.258707
11323424 0.117823
11323425 -0.000000
11323426 -0.000000
11323428 -0.000000
11323429 -0.000000
11323433 -0.000000
11323434 -0.000000
11323436 -0.000000
11323437 -0.000000
11323438 0.280195
11323439 0.130349
11323440 -0.000000
11323442 0.130349
11323444 0.117823
11323445 -0.000000
11323446 -0.000000
11323451 0.130349
11323452 -0.000000
11323456 -0.000000
11323459 -0.000000
11323460 -0.000000
11323462 -0.000000
11323463 -0.000000
11323465 -0.000000
11323466 -0.000000
11323468 0.130349
11323469 -0.000000
11323470 -0.000000
11323471 0.130349
11323472 -0.000000
11323475 -0.000000
11323476 0.215140
11323477 -0.000000
11323478 -0.000000
11323480 -0.000000
11323489 -0.000000
11323491 -0.000000
11323492 -0.000000
11323493 -0.000000
11323495 -0.000000
11323500 0.117941
11323503 0.280195
11323508 -0.000000
11323509 -0.000000
11323510 -0.000000
11323512 -0.000000
11323514 -0.000000
11323515 -0.000000
11323517 -0.000000
11323518 -0.000000
11323521 -0.000000
11323524 -0.000000
11323525 -0.000000
11323526 -0.000000
11323529 -0.000000
11323530 -0.000000
11323532 -0.000000
11323533 -0.000000
11323534 0.247835
11323537 -0.000000
11323538 -0.000000
11323539 -0.000000
11323541 1.063361
11323592 0.342472
11323594 -0.000000
11323596 0.064063
11323597 -0.000000
11323598 0.117965
11323599 0.236858
11323600 0.131101
11323601 0.219163
11323602 0.253423
11323605 0.545053
11323606 0.074230
11323609 0.183989
11323611 -0.000000
11323614 -0.000000
11323616 0.100644
11323618 -0.000000
11323622 0.117965
11323625 -0.000000
11323627 -0.000000
11323628 0.117965
11323635 -0.000000
11323636 0.113821
11323637 0.443973
11323639 0.253564
11323640 -0.000000
11323641 0.393004
11323642 0.236837
11323643 0.100484
11323645 -0.000000
11323647 0.954770
11323648 0.039332
11323649 -0.000000
11323652 -0.000000
11323653 0.100391
11323654 0.161414
11323655 0.100526
11323656 0.285810
11323657 -0.000000
11323659 -0.000000
11323662 -0.000000
11323663 0.206483
11323665 0.387487
11323666 0.215112
11323667 -0.000000
11323669 -0.000000
11323671 0.360245
11323672 0.117854
11323673 0.152411
11323674 -0.000000
11323676 -0.000000
11323677 -0.000000
11323678 -0.000000
11323680 -0.000000
11323681 0.100386
11323683 -0.000000
11323685 -0.000000
11323687 -0.000000
11323688 -0.000000
11323690 0.215289
11323691 -0.000000
11323694 0.279602
11323699 -0.000000
11323702 -0.000000
11323703 0.089095
11323704 -0.000000
11323707 -0.000000
11323711 0.117965
11323712 -0.000000
11323713 -0.000000
11323714 -0.000000
11323718 -0.000000
11323719 0.098881
11323721 0.094903
11323723 0.495757
11323724 0.360268
11323725 0.108910
11323726 0.098877
11323727 -0.000000
11323728 0.098881
11323729 -0.000000
11323730 0.498450
11323731 0.727948
11323732 0.203874
11323733 0.228479
11323734 0.047362
11323736 -0.000000
11323738 -0.000000
11323741 0.905541
11323744 0.208825
11323745 0.136315
11323746 0.112285
11323747 0.373755
11323750 -0.000000
11323751 0.166445
11323753 0.477215
11323754 -0.000000
11323756 0.674787
11323758 -0.000000
11323763 -0.000000
11323764 0.040802
11323765 0.916631
11323766 0.202860
11323767 0.065148
11323768 0.179680
11323769 0.397841
11323770 0.192348
11323772 0.378772
11323774 0.117965
11323778 0.342013
11323782 0.060609
11323785 0.015141
11323786 0.162333
11323789 -0.000000
11323793 0.068735
11323796 0.073778
11323797 -0.000000
11323801 0.070296
11323803 0.124676
11323804 0.031743
11323805 0.430582
11323806 0.657769
11323808 0.285267
11323809 0.326262
11323810 0.285839
11323811 -0.000000
11323813 0.438968
11323814 -0.000000
11323818 0.461261
11323819 0.078574
11323820 0.285847
11323822 0.084169
11323823 0.226759
11323824 0.202614
11323827 0.515446
11323828 0.300216
11323829 -0.000000
11323830 0.200597
11323832 0.101671
11323833 0.187691
11323835 0.179128
11323838 0.117652
11323839 -0.000000
11323840 0.155675
11323845 -0.000000
11323851 0.421873
11323852 0.520764
11323855 0.341202
11323856 0.394616
11323858 -0.000000
11323859 -0.000000
11323864 -0.000000
11323867 -0.000000
11323869 0.266848
11323870 0.098944
11323875 0.072291
11323876 0.076143
11323880 -0.000000
11323882 0.729327
11323883 -0.000000
11323884 0.172803
11323886 -0.000000
11323890 0.658340
11323891 0.094658
11323892 0.424607
11323894 -0.000000
11323895 -0.000000
11323896 0.119816
11323897 -0.000000
11323898 -0.000000
11323900 -0.000000
11323902 -0.000000
11323903 -0.000000
11323904 -0.000000
11323907 -0.000000
11323908 -0.000000
11323911 -0.000000
11323912 -0.000000
11323914 -0.000000
11323918 0.109530
11323919 -0.000000
11323920 -0.000000
11323922 0.279771
11323924 -0.000000
11323925 -0.000000
11323926 -0.000000
11323927 -0.000000
11323929 0.456580
11323930 -0.000000
11323932 -0.000000
11323933 0.119816
11323934 -0.000000
11323936 0.279771
11323938 -0.000000
11323940 0.225070
11323941 0.450721
11323943 -0.000000
11323945 -0.000000
11323947 -0.000000
11323952 0.109531
11323955 -0.000000
11323956 0.119816
11323957 -0.000000
11323959 0.474381
11323960 0.671613
11323961 0.359953
11323964 -0.000000
11323965 0.284915
11323966 0.192039
11323967 0.645054
11323970 0.240847
11323972 0.119816
11323973 0.119816
11323974 -0.000000
11323975 -0.000000
11323980 0.119816
11323981 -0.000000
11323982 -0.000000
11323983 -0.000000
11323984 0.119816
11323985 0.254123
11323986 0.561011
11323987 0.345059
11323988 -0.000000
11323989 0.093218
11323990 -0.000000
11323991 -0.000000
11323992 0.074860
11323993 0.094975
11323994 0.155675
11323995 -0.000000
11323996 -0.000000
11323997 -0.000000
11324000 0.561011
11324001 -0.000000
11324006 0.223748
11324009 0.109532
11324012 -0.000000
11324013 0.119816
11324017 -0.000000
11324018 0.079645
11324022 0.315419
11324026 -0.000000
11324028 -0.000000
11324030 0.079647
11324033 0.370574
11324034 0.493781
11324036 0.254123
11324037 -0.000000
11324038 -0.000000
11324039 -0.000000
11324040 -0.000000
11324042 0.107391
11324044 0.223748
11324045 -0.000000
11324046 -0.000000
11324049 0.107391
11324050 -0.000000
11324051 0.074859
11324052 0.582640
11324053 -0.000000
11324054 0.076143
11324056 0.066342
11324057 0.107391
11324058 0.187689
11324059 0.832098
11324060 0.618752
11324062 -0.000000
11324063 0.806474
11324064 0.119816
11324066 0.261959
11324068 -0.000000
11324071 0.104837
11324072 -0.000000
11324075 -0.000000
11324076 -0.000000
11324077 0.104825
11324078 0.122763
11324080 0.083081
11324084 -0.000000
11324087 -0.000000
11324088 0.112790
11324090 -0.000000
11324092 -0.000000
11324093 0.261959
11324094 -0.000000
11324096 0.239638
11324101 1.052062
11324104 0.122763
11324109 0.112778
11324110 0.098403
11324111 0.110795
11324113 -0.000000
11324115 0.122763
11324117 0.122763
11324118 -0.000000
11324119 -0.000000
11324122 -0.000000
11324125 0.207739
11324130 0.122763
11324131 -0.000000
11324132 0.122763
11324134 0.110795
11324135 -0.000000
11324136 -0.000000
11324139 0.293347
11324140 0.239638
11324141 0.195888
11324143 -0.000000
11324144 -0.000000
11324145 -0.000000
11324146 -0.000000
11324147 -0.000000
11324148 0.092371
11324149 -0.000000
11324150 0.532899
11324151 0.709196
11324152 0.826461
11324153 0.321262
11324154 0.353198
11324155 0.277310
11324156 0.496326
11324157 0.294354
11324158 0.401033
11324159 0.127403
11324160 0.115161
11324161 0.298583
11324162 -0.000000
11324163 0.045613
11324164 -0.000000
11324165 0.028231
11324166 -0.000000
11324167 0.184588
11324168 0.571910
11324174 0.431971
11324175 0.110793
11324179 0.137325
11324182 0.261667
11324183 -0.000000
11324184 -0.000000
11324185 0.095943
11324186 0.039428
11324187 0.203315
11324188 0.575688
11324195 0.567903
11324197 0.112778
11324200 -0.000000
11324202 0.122139
11324205 0.492854
11324207 0.300317
11324211 -0.000000
11324213 0.244701
11324214 0.873352
11324216 -0.000000
11324217 -0.000000
11324218 -0.000000
11324220 0.202642
11324221 0.116189
11324223 -0.000000
11324228 -0.000000
11324231 -0.000000
11324233 0.045619
11324234 0.266971
11324237 1.099131
11324238 0.710708
11324239 0.066935
11324240 0.181648
11324242 -0.000000
11324243 -0.000000
11324244 -0.000000
11324246 0.179030
11324247 0.410217
11324248 -0.000000
11324250 -0.000000
11324254 -0.000000
11324255 0.201672
11324256 0.589394
11324258 -0.000000
11324259 -0.000000
11324260 -0.000000
11324261 -0.000000
11324262 -0.000000
11324264 0.195908
11324266 -0.000000
11324267 -0.000000
11324268 -0.000000
11324271 -0.000000
11324272 -0.000000
11324273 -0.000000
11324275 1.199367
11324278 0.594129
11324279 0.411985
11324281 0.112782
11324282 -0.000000
11324283 -0.000000
11324285 0.431778
11324287 -0.000000
11324288 -0.000000
11324289 0.122763
11324290 -0.000000
11324292 2.008586
11324293 0.535116
11324294 -0.000000
11324296 -0.000000
11324297 0.122763
11324299 -0.000000
11324301 -0.000000
11324303 0.861437
11324304 0.317944
11324306 -0.000000
11324307 -0.000000
11324310 -0.000000
11324315 -0.000000
11324318 -0.000000
11324319 -0.000000
11324320 -0.000000
11324322 0.149523
11324323 -0.000000
11324324 0.115166
11324325 0.370783
11324328 0.071408
11324329 0.926407
11324330 -0.000000
11324331 0.437468
11324335 0.511244
11324336 0.290120
11324337 0.468367
11324338 -0.000000
11324339 -0.000000
11324340 -0.000000
11324341 0.613404
11324343 0.847077
11324344 1.017978
11324346 0.645216
11324347 0.088156
11324348 -0.000000
11324349 0.457898
11324351 1.780692
11324353 -0.000000
11324355 -0.000000
11324363 -0.000000
11324366 0.118915
11324374 1.864754
11324375 -0.000000
11324379 0.118915
11324381 0.264154
11324382 -0.000000
11324383 0.284118
11324385 -0.000000
11324387 0.310571
11324390 0.247313
11324391 1.113864
11324393 -0.000000
11324394 0.252049
11324395 0.065460
11324396 -0.000000
11324397 -0.000000
11324399 0.100761
11324401 0.366769
11324402 0.212939
11324403 -0.000000
11324408 -0.000000
11324409 0.118915
11324410 -0.000000
11324411 0.212953
11324413 0.222077
11324416 0.747005
11324417 0.155970
11324419 -0.000000
11324420 -0.000000
11324422 0.230688
11324423 0.075470
11324427 -0.000000
11324429 0.361451
11324430 1.281852
11324431 0.185700
11324433 -0.000000
11324434 0.100779
11324435 -0.000000
11324437 0.230672
11324441 -0.000000
11324443 -0.000000
11324446 0.170778
11324447 0.108986
11324451 -0.000000
11324453 1.562279
11324454 1.090253
11324455 0.284235
11324456 0.511059
11324459 0.661968
11324464 -0.000000
11324468 0.108986
11324470 -0.000000
11324471 -0.000000
11324473 0.106624
11324474 -0.000000
11324477 -0.000000
11324480 -0.000000
11324481 0.106617
11324482 -0.000000
11324483 0.407406
11324484 0.511375
11324485 0.224268
11324486 -0.000000
11324487 -0.000000
11324489 0.290183
11324490 -0.000000
11324491 0.457923
11324494 -0.000000
11324495 0.290114
11324496 0.457904
11324498 0.094373
11324499 0.062391
11324502 0.416537
11324505 0.097193
11324508 0.383964
11324511 0.048054
11324514 0.084768
11324517 -0.000000
11324518 -0.000000
11324521 0.224380
11324524 -0.000000
11324527 0.270956
11324529 0.859576
11324531 0.065467
11324532 0.366769
11324535 -0.000000
11324536 -0.000000
11324540 0.531990
11324541 0.423391
11324544 -0.000000
11324546 -0.000000
11324547 -0.000000
11324548 -0.000000
11324549 -0.000000
11324550 -0.000000
11324551 -0.000000
11324552 -0.000000
11324553 -0.000000
11324554 0.118915
11324555 -0.000000
11324556 -0.000000
11324557 -0.000000
11324559 0.462635
11324560 0.339705
11324564 -0.000000
variableStep chrom=chr1
186648562 0.184097
186648563 -0.000000
186648564 -0.000000
186648565 -0.000000
186648567 0.372329
186648568 0.294863
186648571 0.390814
186648575 0.168676
186648577 0.682745
186648579 0.213178
186648580 0.238959
186648581 0.354067
186648582 0.204243
186648583 0.230484
186648586 0.095898
186648589 1.137183
186648590 0.385248
186648593 0.330005
186648594 0.313853
186648596 -0.000000
186648599 0.063435
186648600 0.256861
186648601 -0.000000
186648602 -0.000000
186648603 0.280010
186648605 0.091572
186648609 0.081870
186648610 0.108218
186648611 0.740788
186648613 0.482554
186648615 0.494048
186648616 0.149416
186648617 0.038579
186648619 1.165065
186648621 0.050606
186648622 0.019436
186648624 0.095828
186648625 0.083776
186648629 0.142794
186648630 0.351393
186648632 0.581929
186648634 0.121454
186648637 0.091566
186648638 0.468826
186648640 -0.000000
186648642 0.095239
186648646 0.222172
186648647 0.088482
186648649 0.083717
186648651 0.080513
186648653 0.083720
186648654 -0.000000
186648655 0.488704
186648659 0.730298
186648662 1.480068
186648665 -0.000000
186648666 0.130817
186648668 0.468771
186648669 -0.000000
186648671 0.186938
186648672 0.184652
186648673 0.205789
186648674 0.655516
186648675 0.535499
186648682 0.733941
186648683 1.016566
186648686 0.070710
186648688 0.087095
186648692 0.105780
186648693 0.250664
186648694 0.305866
186648695 0.348242
186648700 -0.000000
186648702 0.344720
186648703 0.134040
186648704 0.609948
186648705 0.451288
186648706 0.044189
186648708 0.043358
186648710 0.343885
186648711 0.230436
186648714 0.178707
186648715 0.383620
186648716 0.531254
186648718 0.629344
186648719 -0.000000
186648720 0.392076
186648723 0.091509
186648724 0.083670
186648727 -0.000000
186648728 0.121566
186648729 0.205204
186648734 -0.000000
186648735 -0.000000
186648736 0.201052
186648737 0.101650
186648741 -0.000000
186648743 0.235226
186648745 2.117953
186648746 0.141585
186648747 0.567549
186648748 0.757637
186648749 0.171494
186648752 0.863418
186648753 0.983244
186648754 -0.000000
186648756 0.297972
186648757 0.563810
186648760 0.689742
186648761 0.072147
186648762 0.347713
186648763 0.062553
186648766 0.033659
186648769 0.222822
186648775 0.036679
186648776 0.801925
186648778 0.341876
186648780 0.639239
186648781 0.109284
186648783 0.539969
186648789 0.456603
186648794 0.431936
186648797 0.122002
186648799 0.550480
186648800 -0.000000
186648802 -0.000000
186648803 0.235440
186648804 0.747969
186648805 0.353336
186648806 0.425994
186648807 -0.000000
186648808 0.262395
186648810 -0.000000
186648812 0.091796
186648814 0.311488
186648816 -0.000000
186648817 0.179178
186648818 0.217475
186648819 0.724870
186648820 1.677360
186648822 -0.000000
186648823 0.251297
186648827 0.277391
186648829 0.062294
186648830 0.555936
186648831 0.355191
186648833 0.834072
186648835 0.123932
186648839 1.994375
186648840 0.046520
186648841 0.046319
186648842 0.712969
186648844 0.926889
186648845 0.478055
186648846 -0.000000
186648847 0.115476
186648848 0.390934
186648850 0.170234
186648851 0.095550
186648853 0.835278
186648854 -0.000000
186648857 0.035233
186648858 0.755496
186648861 0.087844
186648865 0.369894
186648866 0.131016
186648867 0.050145
186648870 0.106890
186648871 0.492661
186648872 0.039216
186648873 0.062272
186648874 0.231607
186648876 0.262617
186648877 0.523114
186648879 0.228479
186648881 0.091858
186648882 0.537145
186648883 0.048630
186648886 0.851881
186648887 0.691982
186648889 -0.000000
186648890 0.095489
186648892 -0.000000
186648898 0.080647
186648900 0.085351
186648902 0.084100
186648904 0.605167
186648908 0.048924
186648909 0.372563
186648911 0.478102
186648912 -0.000000
186648913 0.120051
186648914 0.370022
186648915 0.101306
186648916 0.170233
186648917 0.342415
186648918 0.071996
186648920 0.095195
186648921 0.095190
186648923 -0.000000
186648924 0.521460
186648925 0.095526
186648928 0.292947
186648929 1.216157
186648930 0.346280
186648933 0.251321
186648935 0.185783
186648936 0.349502
186648939 0.084050
186648940 0.088320
186648941 0.141068
186648942 0.048936
186648944 0.309518
186648945 0.115658
186648946 -0.000000
186648950 0.173482
186648951 0.223587
186648952 -0.000000
186648955 0.115655
186648956 0.333031
186648959 -0.000000
186648960 -0.000000
186648961 0.036754
186648963 0.141829
186648964 0.043140
186648965 0.348374
186648970 0.030097
186648972 0.084079
186648973 -0.000000
186648975 0.123952
186648976 0.123952
186648978 0.645015
186648979 -0.000000
186648980 0.152272
186648981 0.063653
186648982 -0.000000
186648983 -0.000000
186648985 0.346227
186648986 0.091850
186648987 0.326023
186648988 0.231667
186648991 0.346165
186648992 0.389002
186648993 0.179630
186648994 0.025612
186648995 0.322894
186648996 0.120053
186648997 0.503496
186648998 0.056957
186649000 0.120049
186649002 -0.000000
186649004 0.095192
186649006 0.246718
186649007 -0.000000
186649008 0.244935
186649012 0.503217
186649013 0.576155
186649015 0.938462
186649016 0.493226
186649017 0.559806
186649020 0.115450
186649022 0.217477
186649023 0.224239
186649024 0.061922
186649025 0.477259
186649026 0.690039
186649027 0.709949
186649028 0.105674
186649031 0.183826
186649032 0.065083
186649034 0.337612
186649037 0.324795
186649038 0.626215
186649039 0.386004
186649040 1.463241
186649041 0.071997
186649042 0.342449
186649044 0.145484
186649045 0.064871
186649046 0.366881
186649048 0.883833
186649049 0.596332
186649054 0.672481
186649055 0.246652
186649058 0.163733
186649060 0.430733
186649061 0.112921
186649070 0.264135
186649072 0.088420
186649074 0.088417
186649076 0.061024
186649077 1.095235
186649079 0.155298
186649080 -0.000000
186649081 0.979060
186649084 -0.000000
186649085 -0.000000
186649086 0.129612
186649089 0.665800
186649093 0.620787
186649096 0.087494
186649099 0.115841
186649101 0.645686
186649102 0.087493
186649106 1.227065
186649107 0.236377
186649109 0.025978
186649111 0.086975
186649115 0.623303
186649118 -0.000000
186649119 0.277576
186649122 0.109360
186649123 0.661852
186649124 1.140519
186649125 0.353179
186649128 0.058239
186649129 0.138290
186649131 -0.000000
186649132 0.859329
186649133 0.431571
186649134 0.282208
186649135 -0.000000
186649138 0.306798
186649139 1.025485
186649140 0.574135
186649141 -0.000000
186649145 -0.000000
186649146 -0.000000
186649147 0.054272
186649149 0.412575
186649150 0.985427
186649152 0.523981
186649154 0.072916
186649156 1.112144
186649158 0.052942
186649159 0.536409
186649162 0.753098
186649164 -0.000000
186649166 0.075680
186649168 0.071189
186649169 0.242993
186649173 0.280372
186649176 0.787070
186649178 1.510649
186649180 1.226606
186649184 -0.000000
186649185 0.206200
186649189 1.160982
186649190 1.324953
186649191 0.096156
186649192 0.042527
186649193 0.476762
186649194 0.195733
186649196 0.218094
186649198 -0.000000
186649199 0.612303
186649200 0.131255
186649204 0.754417
186649205 -0.000000
186649209 0.065370
186649210 0.338726
186649211 0.184913
186649213 0.289990
186649214 -0.000000
186649215 0.314228
186649216 0.187323
186649217 0.177933
186649218 0.734577
186649220 0.263942
186649221 0.300440
186649223 0.468830
186649224 0.151186
186649225 0.155288
186649227 0.294233
186649230 0.223462
186649232 0.523953
186649233 -0.000000
186649235 0.142520
186649236 0.344845
186649238 0.689411
186649239 0.330252
186649240 0.263951
186649241 0.381754
186649242 0.695452
186649243 0.277587
186649244 -0.000000
186649245 0.435093
186649247 -0.000000
186649248 -0.000000
186649250 0.106687
186649256 0.196405
186649258 0.076951
186649259 2.159720
186649260 0.129998
186649261 -0.000000
186649262 0.499344
186649263 0.120853
186649266 0.108354
186649267 0.293856
186649269 0.061020
186649270 0.134861
186649271 0.574249
186649272 0.777764
186649273 0.128620
186649274 0.024278
186649275 0.895698
186649276 0.039628
186649278 -0.000000
186649280 0.698018
186649281 0.102423
186649282 0.487128
186649286 -0.000000
186649288 0.276225
186649289 0.368020
186649290 0.028680
186649293 -0.000000
186649294 -0.000000
186649296 -0.000000
186649297 1.460552
186649299 0.134865
186649300 0.113507
186649301 0.144547
186649302 0.098178
186649303 0.155909
186649305 0.072526
186649307 0.365129
186649308 -0.000000
186649309 0.424613
186649312 0.299088
186649313 0.059572
186649314 0.051373
186649315 0.723987
186649317 -0.000000
186649318 -0.000000
186649319 0.317969
186649322 0.094293
186649323 -0.000000
186649325 0.418668
186649326 2.018074
186649333 0.454191
186649334 0.824134
186649335 0.325904
186649337 -0.000000
186649339 0.054157
186649340 0.246985
186649341 0.621610
186649343 0.398137
186649344 -0.000000
186649345 0.060180
186649346 -0.000000
186649348 -0.000000
186649355 0.155987
186649359 0.618529
186649361 -0.000000
186649362 0.181735
186649366 1.128519
186649367 0.467248
186649370 0.336960
186649371 0.093487
186649377 0.847365
186649379 0.563721
186649381 -0.000000
186649382 1.188230
186649386 0.385098
186649388 0.178757
186649389 1.115143
186649390 0.532846
186649392 0.430962
186649400 0.108708
186649403 1.888999
186649406 0.231290
186649407 0.480040
186649408 -0.000000
186649413 -0.000000
186649414 0.062956
186649417 0.033326
186649418 -0.000000
186649422 0.070541
186649426 0.195918
186649429 -0.000000
186649432 0.366231
186649433 1.598867
186649436 0.200015
186649437 -0.000000
186649438 0.254399
186649443 0.313168
186649448 0.139910
186649449 0.508030
186649450 0.287698
186649451 0.065948
186649454 0.533044
186649455 0.160000
186649457 0.194851
186649458 0.125504
186649459 0.336779
186649462 0.097172
186649465 0.042478
186649466 0.360150
186649468 0.109257
186649469 0.113010
186649470 0.116835
186649471 -0.000000
186649475 -0.000000
186649476 -0.000000
186649478 0.671351
186649480 -0.000000
186649484 -0.000000
186649485 -0.000000
186649486 0.293978
186649488 0.304677
186649490 -0.000000
186649491 0.017369
186649492 0.667717
186649493 1.560414
186649494 0.435486
186649495 0.049572
186649496 0.537946
186649500 0.234137
186649503 0.365350
186649505 0.657445
186649506 0.618983
186649507 -0.000000
186649508 0.073665
186649509 0.296155
186649511 0.081159
186649512 0.234384
186649513 0.042068
186649514 0.133085
186649516 0.494421
186649517 0.061917
186649523 0.169689
186649524 0.246339
186649525 0.119211
186649526 0.033772
186649528 0.119282
186649532 0.047758
186649533 0.580206
186649536 0.087414
186649540 0.280101
186649541 1.756500
186649543 0.485453
186649549 0.077977
186649552 0.209081
186649554 0.463978
186649556 -0.000000
186649558 0.139851
186649561 0.171004
186649563 1.055465
186649565 0.269221
186649567 -0.000000
186649568 0.060402
186649569 -0.000000
186649570 0.064456
186649571 0.191809
186649572 1.050688
186649574 0.499877
186649575 0.218114
186649576 -0.000000
186649577 0.043358
186649578 0.248629
186649579 0.406779
186649580 0.147185
186649581 0.022386
186649582 0.529995
186649583 0.170798
186649587 0.573903
186649588 0.183390
186649589 1.177109
186649591 0.060215
186649593 0.040126
186649594 0.635862
186649595 0.376233
186649596 0.560256
186649598 1.503735
186649600 0.804403
186649601 0.067598
186649603 -0.000000
186649604 0.506832
186649610 -0.000000
186649613 0.056235
186649614 0.092366
186649615 0.174989
186649618 0.282789
186649620 0.272341
186649623 0.110418
186649624 0.162477
186649625 0.416521
186649626 0.041641
186649627 0.694637
186649628 0.965454
186649629 -0.000000
186649630 0.076658
186649633 0.077415
186649634 -0.000000
186649635 0.220494
186649636 0.062932
186649637 0.385979
186649638 0.368270
186649643 0.094127
186649644 0.159554
186649645 0.137283
186649646 0.065561
186649647 0.779613
186649651 1.003557
186649652 0.493243
186649654 0.079944
186649655 0.130538
186649656 0.307292
186649657 0.055085
186649658 0.054436
186649659 0.292736
186649660 -0.000000
186649661 0.503729
186649662 0.096828
186649663 0.480056
186649664 0.155194
186649665 0.052786
186649666 0.493301
186649667 0.051273
186649668 0.117329
186649669 0.434507
186649670 0.449833
186649671 0.111915
186649672 0.043439
186649674 0.522352
186649675 -0.000000
186649676 0.114321
186649677 1.118741
186649678 0.193582
186649679 0.383853
186649681 0.357566
186649687 0.749537
186649688 0.707001
186649690 0.251294
186649691 0.408367
186649693 0.270455
186649696 0.113203
186649697 0.707358
186649698 0.358169
186649699 0.064460
186649702 0.911995
186649703 0.508034
186649704 0.249408
186649706 0.434520
186649707 0.152887
186649708 0.135989
186649709 0.510258
186649710 -0.000000
186649713 0.277000
186649714 0.314051
186649718 0.651116
186649719 0.402949
186649720 0.413150
186649721 0.066895
186649724 0.329743
186649725 0.144014
186649726 0.367094
186649727 0.384721
186649728 0.573450
186649729 0.439555
186649731 0.239058
186649733 0.130022
186649734 0.130537
186649735 0.099478
186649736 0.028632
186649738 -0.000000
186649739 0.474642
186649741 0.354440
186649742 0.491590
186649743 0.129373
186649744 0.927618
186649745 0.109115
186649747 0.119712
186649750 0.270502
186649751 0.546255
186649752 0.573948
186649754 0.481812
186649756 0.234199
186649757 0.029764
186649759 0.605779
186649760 -0.000000
186649761 0.257997
186649762 0.738541
186649765 0.124999
186649766 0.705427
186649767 0.510919
186649768 0.325324
186649769 0.342613
186649770 0.318483
186649771 0.345124
186649774 1.282472
186649776 0.076659
186649777 -0.000000
186649778 0.142707
186649779 0.367797
186649782 0.065561
186649783 0.136447
186649784 0.273189
186649785 0.089762
186649786 0.282792
186649787 0.113203
186649790 0.151755
186649791 0.144006
186649793 0.046262
186649795 0.828116
186649796 0.635060
186649797 0.059263
186649798 1.327734
186649799 0.683357
186649800 0.117334
186649801 0.057981
186649802 0.618451
186649803 1.000358
186649804 0.259170
186649805 1.267620
186649806 0.113251
186649807 -0.000000
186649808 0.210272
186649809 0.393484
186649810 0.154430
186649811 0.076657
186649813 0.071823
186649814 0.703325
186649816 1.603250
186649817 0.086219
186649818 0.076998
186649821 0.349006
186649824 0.236572
186649825 0.124371
186649826 0.368088
186649828 0.039105
186649829 -0.000000
186649836 0.104670
186649837 0.603036
186649839 0.265860
186649840 0.020451
186649841 0.575474
186649842 0.076975
186649845 -0.000000
186649847 -0.000000
186649848 0.191958
186649852 0.728265
186649853 0.292004
186649854 0.577761
186649855 0.016766
186649856 0.655340
186649857 0.305992
186649858 0.937293
186649859 1.272590
186649860 0.149323
186649861 0.596813
186649862 0.674975
186649863 -0.000000
186649867 0.057868
186649869 0.088025
186649870 0.060116
186649871 0.416071
186649872 -0.000000
186649875 0.380205
186649876 0.089499
186649878 0.502982
186649879 0.673472
186649883 0.355510
186649884 0.770673
186649885 -0.000000
186649886 0.105970
186649888 0.049836
186649889 0.205739
186649890 0.150012
186649891 0.251838
186649893 -0.000000
186649895 -0.000000
186649897 0.047304
186649898 0.685868
186649899 0.281861
186649901 0.481603
186649902 -0.000000
186649904 0.314191
186649906 0.500149
186649908 0.077002
186649911 0.086307
186649912 0.113038
186649913 0.525070
186649915 0.565515
186649916 0.580956
186649919 -0.000000
186649920 0.070957
186649921 0.218763
186649925 0.086316
186649927 -0.000000
186649928 2.039501
186649929 1.047090
186649930 0.200865
186649931 -0.000000
186649932 -0.000000
186649933 0.056809
186649934 0.151919
186649937 0.486649
186649938 0.667718
186649939 0.170570
186649940 0.272510
186649941 0.076968
186649942 -0.000000
186649946 0.244440
186649947 0.202228
186649949 -0.000000
186649951 0.341141
186649952 0.221363
186649953 0.210956
186649954 0.268645
186649955 0.518196
186649956 2.852742
186649957 0.048585
186649958 0.044080
186649959 0.131873
186649961 0.129615
186649962 0.135573
186649963 0.353109
186649964 0.047868
186649966 -0.000000
186649967 -0.000000
186649969 0.368858
186649970 0.159264
186649973 0.089482
186649975 0.435311
186649976 -0.000000
186649977 0.315583
186649979 1.524584
186649980 0.435683
186649981 0.126194
186649983 0.086314
186649984 0.184694
186649986 0.126089
186649987 0.135571
186649988 0.747004
186649989 0.739069
186649994 0.441549
186649995 0.261394
186649996 0.068650
186649997 0.349011
186649998 0.075057
186650000 -0.000000
186650001 0.491108
186650002 0.267739
186650003 0.463460
186650004 0.595507
186650005 0.179263
186650006 1.052422
186650007 -0.000000
186650008 0.126024
186650009 0.116952
186650012 0.400657
186650015 0.268753
186650018 0.081787
186650021 0.098342
186650026 0.354396
186650027 0.529356
186650029 0.673558
186650031 0.738855
186650032 0.402939
186650039 0.237390
186650040 1.130158
186650041 0.114359
186650042 0.104297
186650044 0.122811
186650045 0.413870
186650046 0.391489
186650047 -0.000000
186650048 0.798783
186650050 0.355436
186650052 -0.000000
186650053 0.290965
186650054 0.072404
186650055 0.240230
186650056 0.148253
186650057 0.103122
186650059 -0.000000
186650064 -0.000000
186650066 0.081426
186650067 0.069693
186650068 0.876574
186650071 0.045794
186650072 0.096883
186650074 0.069678
186650076 0.605126
186650077 0.226214
186650078 0.087929
186650081 0.295104
186650082 -0.000000
186650085 0.055085
186650086 0.382964
186650087 0.421870
186650089 0.311484
186650091 0.060450
186650092 -0.000000
186650093 0.108198
186650094 0.256759
186650095 0.222761
186650096 0.867707
186650097 0.440214
186650099 0.077602
186650101 -0.000000
186650107 0.257681
186650108 0.452096
186650109 0.468603
186650114 0.261705
186650115 0.226181
186650116 0.074610
186650118 0.386686
186650121 0.298225
186650124 0.224937
186650128 0.147535
186650129 -0.000000
186650131 0.153934
186650134 0.163082
186650135 0.180459
186650137 0.904618
186650144 0.334782
186650145 0.278544
186650148 0.056973
186650149 0.276953
186650150 0.066514
186650158 -0.000000
186650173 0.466373
186650175 0.064311
186650176 0.271069
186650177 0.370899
186650178 0.955285
186650179 0.017797
186650181 0.130968
186650182 0.050052
186650183 1.386690
186650184 0.066511
186650185 0.239155
186650187 0.123338
186650188 0.145772
186650189 0.186578
186650190 0.639151
186650193 0.389015
186650194 0.185938
186650195 0.188188
186650199 0.851183
186650200 0.252044
186650201 0.550349
186650204 -0.000000
186650205 0.435120
186650206 0.797793
186650209 0.066514
186650211 0.205122
186650214 0.484450
186650215 0.390701
186650216 0.779646
186650217 0.383396
186650219 0.816298
186650228 0.333223
186650230 0.816366
186650234 -0.000000
186650236 0.361148
186650237 0.407813
186650240 0.166947
186650241 -0.000000
186650242 0.467805
186650243 0.290363
186650247 0.089144
186650249 0.353770
186650251 0.434972
186650252 0.406263
186650254 0.577613
186650257 -0.000000
186650258 0.295982
186650259 0.461399
186650260 0.199144
186650262 0.071589
186650265 0.440672
186650266 -0.000000
186650267 0.526840
186650268 0.316293
186650269 0.133171
186650270 0.075637
186650271 0.173088
186650275 0.082852
186650278 1.051899
186650279 -0.000000
186650280 0.186211
186650281 0.055811
186650282 -0.000000
186650287 0.440727
186650288 0.782000
186650289 1.097912
186650290 0.245674
186650293 -0.000000
186650294 -0.000000
186650295 1.461894
186650296 -0.000000
186650297 0.069672
186650298 0.351717
186650299 0.333225
186650300 0.610607
186650301 0.106051
186650304 0.401623
186650305 0.069543
186650306 0.123087
186650307 -0.000000
186650308 0.544452
186650310 0.188876
186650311 0.751073
186650312 0.412425
186650313 0.593752
186650314 0.130626
186650315 0.400390
186650316 0.150799
186650317 0.194763
186650318 0.212988
186650319 -0.000000
186650322 0.496360
186650323 -0.000000
186650324 0.670454
186650325 -0.000000
186650326 0.272690
186650327 -0.000000
186650328 -0.000000
186650331 0.024407
186650332 0.487082
186650334 0.167971
186650335 0.272655
186650336 -0.000000
186650337 0.076031
186650338 0.962503
186650339 0.068585
186650340 0.241516
186650344 0.159016
186650348 -0.000000
186650350 0.087815
186650352 0.208616
186650353 -0.000000
186650354 -0.000000
186650356 0.264420
186650357 0.427367
186650360 0.071627
186650362 0.140116
186650365 -0.000000
186650366 -0.000000
186650367 0.073981
186650371 0.777599
186650372 0.151940
186650375 0.300434
186650377 0.383560
186650379 0.082910
186650384 0.126980
186650385 0.081269
186650387 -0.000000
186650388 0.709994
186650389 -0.000000
186650393 0.348079
186650394 0.234932
186650396 0.234862
186650399 1.529722
186650401 0.631440
186650406 0.017599
186650407 0.057830
186650408 0.173581
186650410 0.157615
186650411 0.107316
186650412 -0.000000
186650413 0.065346
186650414 0.156971
186650417 0.479822
186650418 0.105586
186650419 0.754270
186650420 0.145511
186650421 0.048083
186650423 0.267161
186650426 0.183822
186650427 0.234953
186650430 0.031518
186650431 0.095621
186650432 0.170346
186650433 0.373643
186650434 0.700894
186650435 0.016313
186650436 0.164604
186650439 0.095561
186650442 0.426010
186650445 -0.000000
186650447 0.240169
186650449 -0.000000
186650450 0.143322
186650451 0.460375
186650453 0.237301
186650454 -0.000000
186650458 0.855052
186650459 0.143267
186650460 0.698645
186650461 -0.000000
186650465 0.062491
186650467 0.070839
186650468 1.392382
186650472 0.288129
186650473 0.214072
186650475 0.296186
186650476 0.027333
186650477 0.047505
186650485 1.154079
186650486 1.009440
186650487 0.182804
186650489 0.245998
186650490 0.361961
186650491 0.181216
186650495 0.037173
186650496 1.430115
186650497 -0.000000
186650498 -0.000000
186650499 -0.000000
186650500 0.057802
186650501 0.188493
186650502 0.203373
186650503 0.638534
186650504 0.785410
186650506 -0.000000
186650513 -0.000000
186650514 0.248078
186650516 0.156891
186650519 -0.000000
186650520 0.124333
186650521 0.666154
186650523 0.076539
186650525 0.200404
186650528 0.246404
186650530 0.361509
186650532 0.250875
186650533 0.220757
186650534 0.134157
186650535 0.320648
186650536 0.028138
186650540 0.159150
186650541 -0.000000
186650542 0.084280
186650543 -0.000000
186650544 0.110823
186650548 0.067854
186650550 -0.000000
186650553 0.115112
186650554 0.216543
186650555 0.498626
186650558 0.115667
186650559 0.112926
186650561 0.550425
186650562 0.095735
186650564 -0.000000
186650565 -0.000000
186650567 0.523424
186650568 0.091661
186650569 0.076646
186650571 1.400503
186650572 0.807791
186650573 0.292773
186650575 -0.000000
186650576 0.401834
186650579 -0.000000
186650580 0.712470
186650581 0.436877
186650582 0.095580
186650583 0.151599
186650584 0.033314
186650587 0.746630
186650588 -0.000000
186650589 0.473813
186650590 0.300630
186650591 0.625481
186650592 -0.000000
186650593 -0.000000
186650596 0.695703
186650597 -0.000000
186650600 -0.000000
186650601 0.090621
186650602 0.383763
186650603 0.264101
186650604 0.402071
186650605 0.346181
186650607 0.422738
186650608 0.360337
186650609 0.046037
186650611 0.233392
186650615 0.096116
186650616 0.113005
186650618 0.346622
186650622 1.228033
186650624 0.695918
186650628 0.374552
186650629 0.564628
186650631 0.347200
186650633 2.714850
186650634 1.829942
186650635 0.173975
186650640 0.346781
186650645 -0.000000
186650649 0.292502
186650650 -0.000000
186650653 1.710764
186650654 0.463750
186650655 0.766595
186650656 0.046941
186650657 0.151092
186650659 0.214356
186650661 -0.000000
186650664 0.120392
186650665 0.092625
186650667 0.903755
186650668 0.185051
186650670 0.673030
186650671 0.133238
186650674 0.724922
186650676 0.445604
186650677 0.336210
186650678 0.315328
186650680 0.423779
186650682 0.340735
186650684 0.592497
186650685 0.853063
186650686 0.185957
186650687 0.076949
186650688 -0.000000
186650691 0.633406
186650692 0.384831
186650693 0.102684
186650694 -0.000000
186650697 0.797525
186650698 0.114050
186650699 1.250176
186650701 0.265657
186650702 0.722873
186650703 0.525627
186650708 0.286313
186650710 0.482190
186650712 0.200241
186650713 0.250676
186650716 0.038339
186650717 0.059085
186650718 0.451245
186650719 0.126577
186650720 0.428671
186650722 0.038452
186650724 0.037921
186650726 -0.000000
186650728 0.041352
186650729 0.044657
186650732 -0.000000
186650733 0.179384
186650734 0.321468
186650735 0.256571
186650736 -0.000000
186650737 0.426531
186650738 0.720070
186650739 0.076106
186650740 0.355534
186650742 0.384567
186650743 0.577525
186650744 -0.000000
186650746 0.614745
186650749 0.596452
186650751 1.627456
186650753 0.102658
186650754 0.564042
186650755 0.947290
186650757 0.168501
186650758 0.114006
186650759 0.041565
186650762 0.642601
186650763 -0.000000
186650764 0.204175
186650765 0.083764
186650768 0.289956
186650769 0.544482
186650770 0.215835
186650771 0.467065
186650774 1.150711
186650775 0.225176
186650777 0.343312
186650781 -0.000000
186650782 0.068849
186650785 0.381387
186650789 0.391011
186650790 -0.000000
186650793 0.964997
186650797 0.251764
186650798 0.056729
186650800 0.106148
186650801 -0.000000
186650802 -0.000000
186650803 0.072621
186650804 0.652355
186650805 0.468164
186650806 0.147470
186650807 -0.000000
186650814 0.066812
186650815 -0.000000
186650816 0.365366
186650817 -0.000000
186650820 0.362092
186650821 0.263669
186650822 0.928064
186650826 0.078355
186650828 0.065065
186650829 0.280126
186650830 -0.000000
186650831 0.257596
186650832 0.159559
186650886 -0.000000
186650888 0.226319
186650889 0.379601
186650890 -0.000000
186650891 0.528122
186650892 0.766387
186650893 0.380534
186650894 0.807227
186650895 0.065873
186650896 -0.000000
186650899 0.354970
186650900 0.072961
186650901 -0.000000
186650902 -0.000000
186650903 0.109242
186650906 0.163884
186650907 0.531360
186650908 0.842113
186650909 0.376665
186650910 -0.000000
186650912 0.278962
186650913 0.059425
186650915 0.089663
186650917 1.027347
186650922 0.068940
186650923 0.131619
186650924 0.658714
186650926 0.237983
186650927 0.354968
186650929 -0.000000
186650930 0.882375
186650931 1.445185
186650932 0.024936
186650934 0.546673
186650938 0.314053
186650942 0.225779
186650943 0.097744
186650944 0.175266
186650945 0.357722
186650946 0.044045
186650947 0.103193
186650950 0.723064
186650953 0.708644
186650958 0.273930
186650959 0.678083
186650960 0.059520
186650962 -0.000000
186650963 0.057470
186650965 0.261534
186650966 0.156686
186650967 0.191143
186650970 0.050195
186650971 0.036622
186650972 0.048489
186650974 0.182141
186650979 0.052387
186650981 0.097746
186650982 0.458809
186650986 0.651641
186650987 0.134746
186650988 0.616161
186650990 -0.000000
186650992 0.131620
186650993 0.153670
186650997 0.149868
186650998 0.044361
186650999 0.117507
186651000 0.177511
186651002 0.431954
186651003 0.271261
186651004 0.154197
186651008 0.441659
186651009 0.121621
186651010 0.263672
186651011 0.063790
186651012 0.096181
186651013 0.308201
186651014 -0.000000
186651015 0.309164
186651016 0.380465
186651019 0.293966
186651020 0.112839
186651023 0.780759
186651024 1.208224
186651025 0.295816
186651026 0.156686
186651027 0.699459
186651029 0.304353
186651030 1.823712
186651033 0.370026
186651034 0.473637
186651036 0.651537
186651037 1.604908
186651038 0.513728
186651039 -0.000000
186651041 1.316539
186651042 0.230448
186651043 0.144955
186651044 0.390923
186651045 0.240540
186651046 0.052389
186651047 0.560477
186651048 0.711171
186651049 0.194117
186651051 0.219684
186651053 0.090508
186651056 -0.000000
186651057 -0.000000
186651058 0.110548
186651061 -0.000000
186651062 0.586427
186651064 0.044288
186651074 0.399796
186651075 0.267863
186651077 -0.000000
186651079 0.477589
186651080 -0.000000
186651081 0.200930
186651082 2.255752
186651083 -0.000000
186651087 0.113468
186651088 0.174627
186651089 -0.000000
186651094 0.813026
186651095 0.114427
186651098 0.151012
186651100 0.666099
186651102 0.378158
186651103 0.033941
186651104 0.980242
186651106 0.201370
186651107 0.398438
186651108 0.180821
186651111 0.057534
186651112 1.005608
186651113 0.152123
186651116 0.225235
186651117 1.286607
186651119 0.105375
186651120 0.130509
186651121 0.387233
186651122 0.099599
186651123 -0.000000
186651125 0.170996
186651126 0.241274
186651127 0.449266
186651128 0.763326
186651129 2.851929
186651130 0.612867
186651131 0.059835
186651132 0.423464
186651133 0.479688
186651134 1.921044
186651135 0.087745
186651136 -0.000000
186651137 0.240143
186651138 0.853503
186651140 0.065273
186651142 0.617377
186651147 0.420437
186651148 0.492599
186651149 0.524722
186651152 0.264906
186651155 0.118783
186651156 0.195262
186651157 0.151024
186651160 1.102606
186651161 0.565659
186651165 0.092659
186651169 -0.000000
186651170 0.360145
186651171 0.285943
186651172 0.370044
186651175 0.091145
186651176 0.352398
186651179 0.199344
186651185 0.197401
186651186 0.759471
186651187 0.904476
186651189 0.120087
186651190 -0.000000
186651191 0.130512
186651197 -0.000000
186651198 0.120940
186651199 0.301247
186651201 -0.000000
186651202 -0.000000
186651203 -0.000000
186651205 0.667378
186651207 0.441829
186651209 1.009885
186651210 0.897648
186651211 0.065761
186651212 -0.000000
186651217 0.345319
186651218 0.200944
186651220 -0.000000
186651223 0.653466
186651224 -0.000000
186651225 0.554620
186651226 0.488454
186651227 -0.000000
186651228 0.161712
186651229 0.712118
186651230 1.021293
186651231 1.922352
186651233 0.139331
186651236 0.211010
186651238 0.135493
186651239 0.130498
186651241 0.194012
186651244 0.042249
186651246 0.374758
186651247 0.508729
186651248 0.180832
186651250 0.524737
186651252 0.247849
186651253 -0.000000
186651254 0.467791
186651255 0.345319
186651256 0.390050
186651259 0.424570
186651260 0.324965
186651261 -0.000000
186651264 0.615501
186651265 0.056596
186651266 0.552907
186651268 0.409201
186651269 1.303798
186651270 0.126305
186651271 0.345319
186651272 -0.000000
186651273 0.313528
186651276 0.078787
186651277 0.150995
186651279 0.264917
186651284 0.390045
186651285 0.690174
186651288 0.120085
186651290 0.284277
186651291 0.922047
186651292 0.136600
186651294 -0.000000
186651295 0.108135
186651297 0.350357
186651298 0.145618
186651299 0.159925
186651301 0.441835
186651302 0.281594
186651306 0.431130
186651308 0.379825
186651310 0.774459
186651311 0.054024
186651312 0.194641
186651314 0.343783
186651317 0.168753
186651319 1.149991
186651323 0.413499
186651325 0.262716
186651327 0.074696
186651328 0.621188
186651330 0.415619
186651331 0.083545
186651333 0.764826
186651335 -0.000000
186651336 0.342577
186651337 0.403172
186651338 0.650482
186651340 0.105141
186651345 0.361870
186651347 0.885753
186651348 0.064355
186651349 0.112889
186651351 0.106536
186651352 0.270224
186651357 0.285525
186651361 0.109661
186651362 0.219310
186651363 -0.000000
186651364 0.487150
186651365 0.355243
186651366 -0.000000
186651370 0.317723
186651372 0.368574
186651373 0.700624
186651374 0.058559
186651376 0.685436
186651377 0.147915
186651378 -0.000000
186651383 0.120351
186651387 0.828555
186651389 0.158306
186651390 0.571547
186651391 -0.000000
186651393 0.753236
186651394 0.794400
186651396 0.029024
186651397 0.976431
186651400 0.206504
186651401 0.293779
186651402 0.028084
186651404 1.061001
186651405 -0.000000
186651406 -0.000000
186651409 0.220914
186651411 1.050585
186651414 0.128036
186651417 0.328404
186651420 0.304460
186651423 -0.000000
186651424 0.158355
186651425 0.049845
186651426 0.576842
186651427 0.091345
186651428 0.128773
186651429 0.058851
186651432 0.083590
186651434 0.091342
186651435 -0.000000
186651439 0.810308
186651441 0.343713
186651443 -0.000000
186651446 0.054027
186651447 0.070171
186651448 -0.000000
186651451 0.233436
186651454 -0.000000
186651455 0.230779
186651457 0.700768
186651458 0.386321
186651459 0.292828
186651460 0.035765
186651461 1.099387
186651462 -0.000000
186651463 0.245533
186651464 0.250011
186651466 0.169163
186651467 0.882754
186651469 -0.000000
186651470 -0.000000
186651475 0.128030
186651476 0.428671
186651477 0.748376
186651478 0.083579
186651481 0.182356
186651482 0.182377
186651483 0.216209
186651484 -0.000000
186651485 0.555600
186651486 0.530806
186651487 0.488610
186651488 0.103017
186651489 -0.000000
186651492 0.678438
186651493 0.341535
186651494 -0.000000
186651499 1.129464
186651500 -0.000000
186651501 0.389666
186651502 0.087233
186651503 0.046712
186651506 0.808699
186651508 0.760229
186651513 0.747830
186651514 0.220076
186651516 0.123677
186651517 -0.000000
186651519 0.386389
186651522 0.572481
186651523 -0.000000
186651524 0.135044
186651526 0.967783
186651527 0.067890
186651529 0.230686
186651530 1.103088
186651532 0.045099
186651533 0.055066
186651534 -0.000000
186651535 -0.000000
186651536 -0.000000
186651537 0.119538
186651539 0.270189
186651541 -0.000000
186651542 -0.000000
186651544 0.311400
186651545 0.285518
186651546 0.169364
186651549 0.077354
186651550 0.062903
186651553 -0.000000
186651554 0.115224
186651555 0.157473
186651559 0.115221
variableStep chrom=chr10
62536088 -0.000000
62536089 0.334414
62536095 0.070951
62536097 0.118869
62536098 0.873826
62536099 1.488813
62536100 -0.000000
62536101 -0.000000
62536102 0.056255
62536103 0.539696
62536109 0.182797
62536110 0.058078
62536111 0.186391
62536112 0.225093
62536113 -0.000000
62536115 0.398020
62536116 0.085363
62536119 1.104873
62536120 0.049282
62536121 -0.000000
62536123 0.362801
62536124 -0.000000
62536125 0.182897
62536127 -0.000000
62536128 -0.000000
62536129 0.068959
62536130 0.098647
62536131 0.573187
62536132 0.199547
62536133 0.076944
62536134 0.088066
62536135 -0.000000
62536137 -0.000000
62536139 0.108485
62536140 1.367039
62536141 2.143351
62536142 0.314964
62536145 -0.000000
62536146 0.272394
62536148 0.043691
62536149 0.596962
62536153 -0.000000
62536156 0.269397
62536157 0.132703
62536158 0.221940
62536159 0.093049
62536162 0.189171
62536164 0.076942
62536168 0.255719
62536170 0.556051
62536173 0.081558
62536175 0.103031
62536176 0.251445
62536177 0.120359
62536178 -0.000000
62536179 0.496541
62536180 -0.000000
62536181 0.289805
62536182 0.181784
62536183 0.717366
62536184 0.302563
62536186 0.594120
62536187 0.346782
62536189 0.225383
62536190 0.130459
62536191 0.096630
62536192 0.420235
62536197 0.100065
62536200 -0.000000
62536201 0.208746
62536202 0.189155
62536206 0.378860
62536211 0.274490
62536212 0.064869
62536214 0.323343
62536218 0.173852
62536219 0.156207
62536220 -0.000000
62536223 0.728811
62536224 0.277745
62536228 0.334103
62536230 0.239258
62536231 0.186411
62536232 0.382248
62536233 0.703538
62536234 0.035594
62536235 0.754371
62536236 1.077823
62536237 0.476375
62536239 0.257708
62536240 0.346781
62536241 0.436275
62536242 -0.000000
62536244 -0.000000
62536246 1.011207
62536249 -0.000000
62536252 0.173904
62536253 -0.000000
62536254 0.348057
62536257 0.289818
62536258 0.160736
62536259 0.428358
62536260 -0.000000
62536261 0.076326
62536262 0.507882
62536265 0.185222
62536266 0.081559
62536267 0.060330
62536268 -0.000000
62536270 0.273793
62536274 0.088062
62536275 0.269384
62536276 0.403479
62536277 0.702133
62536279 0.481283
62536282 0.198320
62536285 0.202575
62536287 0.475388
62536292 0.455602
62536293 0.418369
62536294 0.225353
62536297 0.160449
62536298 0.528331
62536301 0.175568
62536302 0.210649
62536303 0.226764
62536304 -0.000000
62536309 0.376280
62536310 0.529281
62536314 0.049280
62536315 0.226766
62536316 0.853741
62536321 0.072658
62536325 0.171913
62536330 0.151575
62536331 1.707275
62536332 0.245677
62536334 0.248655
62536335 0.068960
62536336 0.251437
62536337 1.068225
62536341 0.069337
62536347 -0.000000
62536348 -0.000000
62536349 -0.000000
62536350 0.196178
62536352 0.761464
62536354 0.118744
62536356 -0.000000
62536357 0.391422
62536359 0.061373
62536360 0.215262
62536361 0.081282
62536362 -0.000000
62536363 0.218427
62536366 0.736952
62536369 0.216212
62536370 0.438257
62536372 -0.000000
62536377 -0.000000
62536378 0.282278
62536381 0.208942
62536383 0.612309
62536384 0.374869
62536385 0.696941
62536388 0.189147
62536391 0.285800
62536396 0.126609
62536397 0.401773
62536399 0.051829
62536400 0.016025
62536404 -0.000000
62536407 0.063922
62536409 0.179685
62536410 -0.000000
62536411 0.320860
62536412 -0.000000
62536414 0.385471
62536415 0.218425
62536416 0.116310
62536418 0.166458
62536419 0.743199
62536420 0.676806
62536424 0.510802
62536425 0.346985
62536426 0.189185
62536427 0.142188
62536428 0.230011
62536429 -0.000000
62536430 0.818473
62536431 0.161285
62536434 0.179696
62536436 0.047685
62536438 0.207845
62536439 -0.000000
62536441 1.192337
62536443 0.355240
62536444 0.264284
62536446 0.838663
62536448 0.181258
62536454 0.218425
62536455 0.345696
62536457 -0.000000
62536461 -0.000000
62536465 -0.000000
62536467 0.097252
62536471 -0.000000
62536472 0.150928
62536473 0.572942
62536474 -0.000000
62536476 0.058587
62536477 0.049844
62536481 0.116305
62536483 1.155137
62536484 0.063916
62536485 0.106373
62536486 0.589239
62536487 0.157237
62536488 0.059037
62536489 0.097071
62536494 1.848029
62536496 0.149160
62536497 0.047843
62536498 -0.000000
62536499 -0.000000
62536502 0.513116
62536503 -0.000000
62536504 0.062479
62536507 0.118748
62536508 -0.000000
62536513 0.915769
62536516 0.066916
62536517 -0.000000
62536519 0.028661
62536521 0.235444
62536523 0.063907
62536526 -0.000000
62536529 -0.000000
62536530 0.078233
62536531 0.662824
62536532 0.158544
62536534 -0.000000
62536535 -0.000000
62536538 0.092581
62536543 0.088257
62536544 0.371988
62536545 0.146317
62536546 -0.000000
62536548 0.747390
62536550 -0.000000
62536551 0.192818
62536553 -0.000000
62536554 0.230802
62536555 0.529435
62536556 0.604128
62536557 -0.000000
62536558 0.056331
62536559 -0.000000
62536561 0.582231
62536562 0.197512
62536564 0.181220
62536565 0.465243
62536566 0.232063
62536567 0.062472
62536568 0.120095
62536570 0.560350
62536571 0.312968
62536572 0.075618
62536573 0.196173
62536574 -0.000000
62536575 0.390271
62536576 0.281821
62536577 0.395433
62536578 0.208951
62536579 -0.000000
62536585 0.874134
62536587 1.333527
62536588 0.245174
62536589 -0.000000
62536591 -0.000000
62536592 -0.000000
62536595 1.811790
62536597 0.093679
62536598 0.403575
62536599 0.233602
62536601 0.129255
62536603 0.093721
62536607 0.184530
62536611 0.160720
62536612 0.818221
62536614 -0.000000
62536620 0.239792
62536621 0.766425
62536622 0.857474
62536625 -0.000000
62536627 0.537313
62536628 0.798352
62536630 -0.000000
62536632 1.137573
62536633 0.140775
62536634 0.099541
62536635 0.086549
62536636 0.374268
62536638 0.079951
62536639 0.168328
62536640 0.384531
62536644 0.146415
62536645 0.411597
62536646 0.636225
62536647 0.134000
62536648 0.062690
62536649 -0.000000
62536651 0.341299
62536652 0.323651
62536653 -0.000000
62536656 0.104296
62536659 -0.000000
62536660 -0.000000
62536662 0.134724
62536663 0.096661
62536664 0.524868
62536665 0.422436
62536668 0.364965
62536669 0.460622
62536671 0.289050
62536672 0.293244
62536673 0.504277
62536674 0.390464
62536675 0.118127
62536678 -0.000000
62536679 0.103435
62536680 -0.000000
62536682 0.476555
62536683 0.667467
62536685 -0.000000
62536686 -0.000000
62536688 0.539768
62536689 0.308255
62536690 0.386102
62536692 0.957023
62536693 0.046865
62536698 1.108114
62536699 0.384469
62536701 0.743807
62536702 1.164355
62536703 0.044030
62536705 0.695243
62536706 0.249285
62536707 0.494104
62536708 0.424922
62536711 0.879393
62536713 0.484514
62536715 0.138939
62536716 0.263192
62536718 0.360832
62536719 0.324005
62536720 0.527841
62536722 0.633069
62536725 0.320599
62536726 0.391435
62536727 0.319845
62536728 0.218608
62536730 0.086579
62536731 0.239749
62536732 0.104272
62536733 0.442055
62536735 0.610037
62536736 0.136017
62536738 0.265526
62536739 0.104238
62536740 -0.000000
62536741 0.117288
62536744 0.104291
62536745 -0.000000
62536750 0.239916
62536754 -0.000000
62536756 0.111702
62536757 0.835146
62536758 0.294980
62536759 0.094254
62536761 0.639866
62536762 0.352356
62536766 0.129230
62536767 -0.000000
62536768 -0.000000
62536771 0.527903
62536772 0.138744
62536773 0.261068
62536774 0.075328
62536777 0.395798
62536780 0.103656
62536781 0.610758
62536783 -0.000000
62536784 0.104321
62536785 0.487448
62536786 0.091703
62536789 0.341826
62536790 0.093754
62536791 1.134299
62536792 0.039851
62536794 0.061164
62536797 0.255479
62536799 0.055609
62536800 -0.000000
62536801 -0.000000
62536803 -0.000000
62536805 0.767303
62536806 0.165359
62536808 0.104312
62536810 0.104274
62536811 0.135071
62536816 0.542868
62536823 0.137783
62536827 0.501035
62536829 -0.000000
62536830 0.150015
62536833 2.185382
62536836 0.111698
62536837 0.201707
62536842 0.702645
62536844 -0.000000
62536845 0.610507
62536848 0.173660
62536853 0.307297
62536855 0.108440
62536856 0.830465
62536857 0.181138
62536858 -0.000000
62536859 0.552336
62536863 0.317872
62536865 0.366635
62536866 0.252893
62536870 0.095754
62536871 0.470367
62536873 0.093970
62536874 0.047888
62536883 0.140968
62536889 0.135375
62536890 0.222664
62536891 0.237517
62536896 -0.000000
62536900 0.213458
62536901 0.370572
62536902 0.069371
62536903 0.088888
62536906 0.158773
62536907 0.054772
62536908 0.185983
62536909 0.798389
62536910 0.318197
62536911 0.062654
62536913 0.093776
62536914 0.317309
62536915 0.909922
62536918 0.449445
62536919 0.089218
62536920 0.138172
62536925 -0.000000
62536926 0.679633
62536927 0.369346
62536929 0.104199
62536931 0.383221
62536932 0.691242
62536934 0.072940
62536935 0.096630
62536937 0.523995
62536938 0.369167
62536939 0.503289
62536940 0.499970
62536941 0.126091
62536943 0.204608
62536951 0.749212
62536952 0.106055
62536956 0.433487
62536959 -0.000000
62536960 0.190992
62536965 0.312186
62536968 0.026222
62536970 0.110038
62536972 0.552611
62536974 0.160513
62536975 0.069365
62536976 -0.000000
62536977 0.020230
62536980 0.110875
62536981 0.367745
62536982 0.105043
62536987 0.162376
62536988 -0.000000
62536989 -0.000000
62536992 0.176116
62536994 0.160547
62536995 -0.000000
62536996 -0.000000
62536998 0.484775
62537000 0.448055
62537005 0.684423
62537007 0.483540
62537009 0.393769
62537010 0.106311
62537011 -0.000000
62537012 0.628352
62537014 0.058459
62537015 -0.000000
62537016 0.411601
62537017 0.102315
62537019 0.425455
62537020 0.460222
62537021 0.201692
62537024 0.247549
62537025 0.230737
62537027 0.098739
62537028 0.452532
62537029 -0.000000
62537030 0.777686
62537033 0.338977
62537038 0.230961
62537039 0.264320
62537041 -0.000000
62537043 -0.000000
62537044 1.242012
62537045 0.505278
62537048 0.534763
62537049 1.251054
62537050 0.384150
62537053 -0.000000
62537056 0.221259
62537057 -0.000000
62537058 0.206489
62537061 -0.000000
62537062 0.363379
62537065 0.067290
62537066 0.101309
62537069 0.491638
62537070 0.161969
62537071 0.510848
62537073 -0.000000
62537074 0.391439
62537075 0.096602
62537076 -0.000000
62537077 -0.000000
62537078 -0.000000
62537080 -0.000000
62537081 -0.000000
62537082 0.049511
62537084 0.120791
62537085 -0.000000
62537086 0.524055
62537089 -0.000000
62537093 0.311431
62537094 0.260920
62537096 -0.000000
62537097 -0.000000
62537099 0.188858
62537101 -0.000000
62537102 -0.000000
62537104 -0.000000
62537106 -0.000000
62537109 -0.000000
62537111 0.402603
62537112 0.087469
62537117 0.239066
62537118 0.801699
62537122 -0.000000
62537124 0.218716
62537125 -0.000000
62537126 0.311289
62537128 -0.000000
62537132 1.015609
62537133 0.546121
62537134 0.156709
62537136 -0.000000
62537137 -0.000000
62537138 0.239060
62537139 -0.000000
62537140 -0.000000
62537142 0.115073
62537144 -0.000000
62537145 -0.000000
62537146 -0.000000
62537149 -0.000000
62537150 0.127094
62537151 -0.000000
62537152 -0.000000
62537153 0.115063
62537154 0.239060
62537156 0.087463
62537159 0.250864
62537161 -0.000000
62537162 0.115074
62537163 -0.000000
62537165 -0.000000
62537166 -0.000000
62537168 -0.000000
62537169 -0.000000
62537170 -0.000000
62537171 -0.000000
62537173 0.801926
62537175 -0.000000
62537176 0.114189
62537177 -0.000000
62537178 -0.000000
62537180 -0.000000
62537182 -0.000000
62537184 -0.000000
62537186 -0.000000
62537187 -0.000000
62537188 -0.000000
62537191 0.250873
62537196 0.100324
62537197 -0.000000
62537198 -0.000000
62537199 -0.000000
62537200 -0.000000
62537201 -0.000000
62537205 0.061755
62537208 -0.000000
62537209 -0.000000
62537210 0.177531
62537211 0.127091
62537215 0.210160
62537216 -0.000000
62537219 0.325953
62537220 0.115070
62537223 -0.000000
62537224 0.115063
62537225 0.115070
62537226 0.610464
62537227 0.522887
62537228 -0.000000
62537229 0.250873
62537230 0.232653
62537231 0.114189
62537232 -0.000000
62537233 0.522919
62537234 0.096737
62537235 0.115063
62537238 0.700990
62537239 0.115070
62537240 -0.000000
62537241 0.146107
62537242 0.460812
62537243 -0.000000
62537244 0.127091
62537245 0.159056
62537246 -0.000000
62537247 -0.000000
62537248 -0.000000
62537249 0.218713
62537250 0.271590
62537251 -0.000000
62537252 -0.000000
62537253 0.423500
62537254 0.573327
62537255 0.109170
62537256 0.210169
62537257 0.662720
62537258 0.115063
62537259 -0.000000
62537260 0.473329
62537261 0.293958
62537262 0.044676
62537263 0.096744
62537264 -0.000000
62537265 0.361186
62537268 0.394281
62537269 0.205536
62537270 0.141886
62537271 1.166230
62537272 0.129367
62537273 0.292188
62537274 0.179231
62537275 0.640933
62537276 -0.000000
62537277 0.074355
62537278 0.271480
62537279 0.502308
62537280 -0.000000
62537281 -0.000000
62537282 0.422305
62537283 0.242749
62537284 -0.000000
62537285 0.555343
62537287 0.070940
62537289 -0.000000
62537291 0.109169
62537295 1.127219
62537298 0.852675
62537299 -0.000000
62537304 -0.000000
62537305 0.302075
62537306 0.381977
62537307 0.204058
62537309 0.096749
62537310 -0.000000
62537311 0.067027
62537312 0.347581
62537313 0.349693
62537314 0.468270
62537315 0.270229
62537317 -0.000000
62537318 0.301981
62537319 -0.000000
62537320 0.061758
62537325 0.617132
62537328 0.111443
62537329 0.377268
62537332 0.080216
62537335 0.035611
62537338 -0.000000
62537339 -0.000000
62537340 0.615740
62537341 0.472436
62537344 0.071233
62537345 0.216619
62537346 0.474517
62537348 0.766533
62537349 0.294915
62537350 0.470420
62537351 0.473938
62537353 0.250779
62537357 0.237069
62537359 0.121513
62537360 -0.000000
62537362 0.048976
62537365 0.547654
62537366 0.468365
62537368 0.625899
62537369 0.351657
62537370 -0.000000
62537375 0.342296
62537377 0.421971
62537378 0.233161
62537380 0.019360
62537381 0.733010
62537383 0.613415
62537384 0.183095
62537385 -0.000000
62537386 0.232844
62537387 0.137271
62537388 0.117450
62537389 0.731208
62537390 0.608068
62537391 0.186100
62537392 0.082180
62537393 0.614335
62537394 0.423749
62537395 0.085835
62537396 0.264599
62537397 0.355156
62537398 2.384751
62537402 0.121475
62537403 -0.000000
62537404 -0.000000
62537406 0.757369
62537410 -0.000000
62537411 -0.000000
62537413 0.244424
62537414 0.828094
62537415 0.223993
62537416 0.686046
62537421 1.251912
62537422 1.115397
62537423 0.141870
62537425 -0.000000
62537427 0.119174
62537432 0.308797
62537433 0.745606
62537435 0.394840
62537436 -0.000000
62537438 0.226700
62537440 -0.000000
62537441 0.119459
62537446 -0.000000
62537449 -0.000000
62537452 0.121513
62537453 0.114010
62537457 -0.000000
62537458 0.684869
62537462 0.114034
62537464 0.544228
62537468 -0.000000
62537470 0.384912
62537475 -0.000000
62537477 -0.000000
62537478 0.119458
62537479 0.119454
62537480 0.119458
62537482 0.721245
62537484 0.121475
62537485 0.121464
62537486 0.114040
62537488 0.105413
62537490 -0.000000
62537492 -0.000000
62537495 -0.000000
62537496 0.756422
62537498 -0.000000
62537499 -0.000000
62537501 -0.000000
62537502 0.119459
62537504 -0.000000
62537505 -0.000000
62537506 -0.000000
62537508 0.284226
62537509 0.954053
62537511 0.264181
62537512 0.119454
62537513 -0.000000
62537514 -0.000000
62537516 -0.000000
62537518 -0.000000
62537527 -0.000000
62537532 0.095299
62537535 0.389417
62537536 -0.000000
62537537 -0.000000
62537539 0.114058
62537540 0.250766
62537542 -0.000000
62537544 0.226793
62537545 -0.000000
62537546 0.388711
62537547 0.213987
62537549 -0.000000
62537550 0.085838
62537558 0.214008
62537559 0.512580
62537560 0.075461
62537561 0.090014
62537562 0.087351
62537563 0.544499
62537564 0.073752
62537565 -0.000000
62537572 -0.000000
62537573 0.096137
62537575 0.220910
62537576 -0.000000
62537577 -0.000000
62537579 0.200211
62537580 -0.000000
62537581 -0.000000
62537583 -0.000000
62537588 0.125923
62537589 -0.000000
62537590 -0.000000
62537591 -0.000000
62537595 0.092720
62537596 -0.000000
62537597 0.496520
62537599 0.117148
62537600 -0.000000
62537601 0.242746
62537603 -0.000000
62537604 0.242751
62537606 -0.000000
62537612 0.176910
62537613 -0.000000
62537614 0.108372
62537616 -0.000000
62537617 -0.000000
62537621 -0.000000
62537622 -0.000000
62537623 0.117140
62537624 0.334169
62537626 0.080136
62537628 0.117140
62537634 0.281013
62537637 -0.000000
62537638 -0.000000
62537641 0.378578
62537642 0.346927
62537643 -0.000000
62537648 0.540943
62537649 0.258670
62537652 0.689862
62537655 -0.000000
62537656 0.115001
62537657 0.398491
62537660 0.394335
62537662 -0.000000
62537663 -0.000000
62537665 0.106428
62537669 0.125938
62537671 -0.000000
62537672 0.115005
62537674 -0.000000
62537675 -0.000000
62537677 0.838886
62537678 0.042449
62537679 0.384454
62537680 0.695827
62537683 0.147398
62537684 0.215397
62537685 0.103011
62537688 -0.000000
62537689 0.714206
62537690 0.037232
62537691 0.646081
62537694 -0.000000
62537695 0.557627
62537696 0.103016
62537701 0.326619
62537704 0.087227
62537709 1.282651
62537710 0.036617
62537713 -0.000000
62537716 0.178290
62537717 1.094226
62537719 0.065541
62537720 0.649593
62537721 0.337242
62537722 0.682221
62537723 0.096268
62537724 0.281100
62537725 0.341233
62537726 0.386285
62537731 0.376071
62537732 0.996125
62537733 0.104395
62537734 0.380606
62537736 -0.000000
62537737 0.336855
62537738 0.346735
62537741 0.101190
62537743 -0.000000
62537744 -0.000000
62537745 0.426472
62537746 0.129791
62537747 -0.000000
62537749 -0.000000
62537750 -0.000000
62537752 0.858977
62537753 0.373932
62537754 0.276964
62537755 0.589220
62537756 0.084764
62537759 -0.000000
62537760 0.371362
62537761 0.481401
62537762 -0.000000
62537763 0.682339
62537764 0.559504
62537765 0.520723
62537766 0.309604
62537767 0.256159
62537769 0.070799
62537770 0.532503
62537771 -0.000000
62537773 0.117151
62537776 0.213716
62537778 -0.000000
62537779 0.709099
62537780 0.651096
62537786 -0.000000
62537787 0.073173
62537788 -0.000000
62537789 0.176884
62537790 0.166006
62537792 0.091116
62537793 0.779538
62537794 -0.000000
62537796 -0.000000
62537798 0.242744
62537800 -0.000000
62537801 -0.000000
62537805 0.036606
62537806 0.704037
62537808 0.294674
62537815 0.258076
62537816 0.597023
62537818 0.398394
62537819 0.275307
62537820 0.151444
62537821 0.083319
62537822 0.193259
62537823 0.125923
62537828 0.083336
62537830 0.621822
62537837 0.602042
62537838 0.224215
62537839 0.088022
62537840 0.180867
62537842 0.203372
62537844 -0.000000
62537845 0.102605
62537846 0.172435
62537848 0.332984
62537849 0.095628
62537853 0.231370
62537855 1.018013
62537856 0.072425
62537857 0.233932
62537858 -0.000000
62537861 1.293609
62537862 0.197179
62537863 0.344682
62537864 -0.000000
62537867 0.664949
62537870 0.937186
62537871 0.072449
62537872 0.424562
62537874 -0.000000
62537875 -0.000000
62537876 0.314597
62537878 -0.000000
62537883 0.690536
62537884 0.182858
62537889 0.179075
62537893 0.466300
62537896 -0.000000
62537897 0.151286
62537898 0.158239
62537899 0.326420
62537900 0.423761
62537901 -0.000000
62537903 0.167469
62537906 0.271063
62537907 0.201390
62537909 0.067718
62537912 0.106546
62537913 0.202490
62537914 0.784949
62537916 -0.000000
62537917 0.332283
62537922 -0.000000
62537925 0.260020
62537926 0.738386
62537928 0.052626
62537929 0.350624
62537931 0.363156
62537932 0.561508
62537934 0.078704
62537939 0.197504
62537941 0.519330
62537945 0.400598
62537947 0.102573
62537948 0.222712
62537949 -0.000000
62537950 0.184780
62537951 0.340868
62537952 -0.000000
62537953 0.205893
62537954 0.414850
62537955 0.347216
62537956 0.162166
62537958 0.187785
62537959 0.274625
62537961 0.217704
62537962 -0.000000
62537963 0.331717
62537964 0.613226
62537965 0.271140
62537966 0.420549
62537967 0.312328
62537968 0.289403
62537969 0.208638
62537972 -0.000000
62537973 0.074844
62537974 0.164173
62537977 0.043782
62537978 0.652823
62537981 0.600323
62537984 0.611525
62537986 0.434466
62537987 0.107251
62537988 -0.000000
62537989 0.224217
62537990 0.220244
62537993 0.067759
62537994 0.658500
62537995 0.423683
62537998 0.171331
62538000 0.172679
62538002 0.065623
62538004 0.440874
62538005 -0.000000
62538006 0.294225
62538007 0.763202
62538010 0.181070
62538013 1.018534
62538014 0.220598
62538015 -0.000000
62538018 0.832510
62538022 0.456488
62538023 0.337762
62538024 -0.000000
62538025 0.134508
62538026 0.360055
62538027 0.424270
62538029 0.069323
62538031 0.509036
62538033 0.073590
62538034 0.028345
62538035 0.370597
62538036 0.300527
62538037 0.034395
62538038 0.093701
62538039 0.300191
62538040 0.714848
62538044 0.105831
62538045 0.034125
62538050 0.143787
62538051 0.450116
62538056 0.207413
62538057 0.524113
62538059 0.198249
62538061 0.067707
62538063 0.213758
62538067 1.368827
62538068 0.114558
62538071 0.345930
62538072 0.481532
62538073 -0.000000
62538074 0.110152
62538075 0.220611
62538076 0.463918
62538079 0.049356
62538080 0.132448
62538081 1.083728
62538082 0.548310
62538083 0.142836
62538084 0.161528
62538085 0.270489
62538086 -0.000000
62538087 0.424398
62538089 0.470934
62538091 0.183871
62538094 0.088859
62538095 -0.000000
62538096 0.093564
62538097 0.056066
62538098 0.031700
62538099 -0.000000
62538100 0.065206
62538101 0.062424
62538102 1.124598
62538103 -0.000000
62538104 0.834963
62538105 0.767568
62538106 0.158525
62538107 -0.000000
62538108 0.176311
62538109 0.131576
62538110 1.869988
62538115 0.378153
62538116 0.293635
62538117 0.638566
62538119 0.130444
62538121 -0.000000
62538124 0.501900
62538125 0.248426
62538127 0.074561
62538128 0.221918
62538129 0.504837
62538130 0.133365
62538131 0.509744
62538132 0.266451
62538134 0.501831
62538135 0.398114
62538138 -0.000000
62538139 -0.000000
62538141 0.159912
62538146 0.738556
62538148 0.248937
62538150 -0.000000
62538151 0.220915
62538153 -0.000000
62538154 0.378149
62538155 -0.000000
62538157 0.310661
62538159 0.035516
62538161 0.117029
62538163 0.097734
62538166 0.212698
62538167 0.490640
62538168 0.432150
62538170 0.322302
62538171 0.062419
62538172 0.198810
62538173 0.557494
62538175 0.781658
62538176 0.596646
62538180 0.190926
62538181 0.248901
62538183 0.326006
62538186 -0.000000
62538187 0.081918
62538189 0.638433
62538191 0.035516
62538193 0.249877
62538196 0.048580
62538197 0.053907
62538199 0.221962
62538200 -0.000000
62538202 0.432975
62538203 -0.000000
62538204 0.085742
62538206 -0.000000
62538207 0.152842
62538208 0.585858
62538209 0.588768
62538210 0.053716
62538212 -0.000000
62538217 -0.000000
62538220 -0.000000
62538221 0.335819
62538223 0.519014
62538224 0.204905
62538226 0.265837
62538227 0.441398
62538228 0.586160
62538230 -0.000000
62538233 1.174371
62538234 0.079647
62538239 0.275475
62538240 0.359096
62538242 0.200134
62538244 0.628812
62538245 0.381600
62538246 0.880764
62538248 0.632102
62538249 0.165536
62538250 1.512761
62538252 -0.000000
62538254 0.095455
62538256 -0.000000
62538257 0.676686
62538258 -0.000000
62538259 0.035310
62538261 0.367133
62538262 0.710955
62538263 0.081240
62538264 0.327210
62538266 0.327044
62538268 0.178503
62538269 0.248907
62538272 0.140914
62538273 0.080828
62538274 0.503635
62538275 0.233928
62538276 0.511437
62538279 0.119675
62538284 0.511656
62538286 0.591368
62538289 0.085173
62538293 -0.000000
62538295 0.081323
62538298 0.076316
62538301 -0.000000
62538305 1.027142
62538307 -0.000000
62538310 0.470917
62538314 0.190918
62538315 0.604522
62538316 0.778849
62538319 0.016091
62538322 0.040096
62538323 0.477967
62538325 0.210579
62538327 0.690727
62538328 -0.000000
62538333 0.251929
62538336 0.081320
62538338 0.474196
62538340 0.119695
62538341 0.393096
62538342 0.474402
62538344 -0.000000
62538346 0.372990
62538347 -0.000000
62538348 -0.000000
62538350 -0.000000
62538355 2.085964
62538356 0.102833
62538358 0.269802
62538359 -0.000000
62538360 0.662239
62538361 0.104293
62538362 0.191775
62538365 0.197136
62538367 0.362694
62538369 -0.000000
62538370 -0.000000
62538371 0.470187
62538372 0.341078
62538374 0.390814
62538375 0.373474
62538376 1.286262
62538378 0.320619
62538379 0.182738
62538380 0.182060
62538381 -0.000000
62538382 0.470217
62538385 0.044506
62538386 0.272590
62538390 0.037449
62538392 0.405862
62538393 0.202465
62538394 0.320638
62538395 0.386994
62538396 0.205908
62538399 0.077929
62538400 0.453592
62538401 -0.000000
62538403 0.718046
62538404 0.104663
62538405 0.886128
62538406 0.398632
62538407 0.637414
62538409 1.167039
62538410 0.549580
62538411 0.029304
62538412 0.086717
62538413 0.079231
62538414 0.064764
62538416 0.142196
62538418 -0.000000
62538419 -0.000000
62538421 0.181532
62538423 0.254835
62538424 0.056124
62538425 0.233702
62538426 0.608008
62538428 0.390862
62538430 -0.000000
62538431 0.350117
62538432 0.621012
62538433 0.111708
62538435 0.674939
62538436 0.147871
62538442 0.182320
62538443 0.086793
62538444 0.835258
62538446 0.373793
62538447 0.323169
62538449 0.805225
62538451 -0.000000
62538453 -0.000000
62538454 0.614784
62538456 0.285342
62538457 0.630962
62538458 0.637192
62538460 0.055632
62538461 0.054295
62538462 0.241163
62538463 0.159755
62538464 0.052728
62538467 0.118045
62538470 0.164388
62538471 0.059900
62538474 1.103943
62538475 0.429989
62538476 0.063847
62538478 0.149748
62538479 0.452253
62538480 0.363267
62538481 0.135783
62538484 0.419523
62538485 0.047539
62538487 -0.000000
62538488 0.834516
62538490 0.358359
62538491 0.101915
62538493 0.073622
62538495 0.142226
62538501 0.077959
62538502 -0.000000
62538504 0.397377
62538509 0.381285
62538511 0.050582
62538512 0.075320
62538514 0.110762
62538516 -0.000000
62538518 0.286668
62538519 0.092004
62538520 0.454982
62538522 0.065247
62538523 0.511039
62538524 0.362951
62538525 0.489389
62538526 0.895828
62538527 0.664577
62538528 -0.000000
62538529 0.393092
62538531 0.634083
62538535 0.114255
62538536 0.221946
62538537 -0.000000
62538538 -0.000000
62538540 0.069903
62538541 0.415238
62538543 -0.000000
62538545 0.699547
62538546 0.263929
62538548 0.177687
62538551 0.129837
62538552 0.211510
62538553 0.137606
62538555 0.021314
62538557 0.037843
62538558 0.489393
62538561 0.160157
62538566 1.381241
62538567 0.297831
62538568 0.241196
62538569 0.137667
62538572 0.048033
62538573 0.055634
62538574 0.328450
62538575 0.131834
62538577 -0.000000
62538578 0.378988
62538580 0.307760
62538581 0.366067
62538582 0.341095
62538584 0.075314
62538588 0.526518
62538590 0.067172
62538594 0.075715
62538595 0.282957
62538597 -0.000000
62538599 0.113646
62538600 0.277167
62538601 0.519366
62538603 0.275765
62538605 0.168734
62538607 0.370246
62538610 0.330505
62538611 0.807673
62538612 0.203676
62538613 0.771886
62538615 0.583991
62538616 0.379741
62538617 0.338311
62538618 0.514691
62538620 -0.000000
62538623 0.438247
62538624 0.135170
62538626 0.301810
62538627 0.139858
62538628 0.345675
62538629 0.391075
62538630 0.270708
62538631 0.076624
62538633 -0.000000
62538634 0.169808
62538635 0.039140
62538636 0.221409
62538638 0.589620
62538639 0.460129
62538641 0.079785
62538642 0.360329
62538643 -0.000000
62538645 0.044754
62538647 0.778860
62538649 0.521296
62538650 0.399835
62538651 0.767991
62538654 0.250281
62538655 0.572944
62538656 0.060943
62538658 -0.000000
62538659 0.725078
62538662 0.346071
62538663 0.127121
62538664 0.133307
62538665 -0.000000
62538666 0.101900
62538667 1.241757
62538672 0.092618
62538674 1.369210
62538675 0.659001
62538679 0.489314
62538680 -0.000000
62538684 -0.000000
62538685 0.902095
62538686 0.332662
62538689 0.161894
62538692 0.187322
62538693 -0.000000
62538695 0.360524
62538696 0.203933
62538697 0.168630
62538698 0.278709
62538699 0.194568
62538700 -0.000000
62538701 0.405477
62538702 0.575454
62538704 0.143224
62538705 0.484907
62538707 0.084613
62538708 0.274416
62538710 0.090722
62538712 0.073521
62538713 0.112601
62538714 0.373108
62538715 0.894857
62538722 1.229352
62538723 0.595188
62538724 0.182039
62538727 0.135158
62538730 0.081505
62538731 0.061823
62538732 0.373099
62538735 0.068488
62538736 0.650947
62538737 0.282884
62538739 -0.000000
62538740 0.209893
62538741 0.916528
62538742 -0.000000
62538745 0.560439
62538746 0.474923
62538747 0.494530
62538748 0.155191
62538749 0.084992
62538750 0.435881
62538753 0.372643
62538754 -0.000000
62538755 0.378217
62538757 0.511458
62538762 -0.000000
62538763 0.433351
62538765 0.380929
62538766 0.193149
62538768 0.071571
62538770 1.128555
62538771 0.312234
62538776 0.042624
62538777 0.072914
62538782 0.471583
62538783 0.300227
62538785 0.378293
62538786 0.612351
62538787 0.223565
62538788 0.629765
62538790 0.376368
62538791 1.028461
62538792 0.078219
62538794 0.229414
62538796 0.120259
62538797 0.392186
62538799 -0.000000
62538802 1.077768
62538803 0.161017
62538804 0.132607
62538806 0.176013
62538807 0.051369
62538808 0.504282
62538809 1.086445
62538810 0.448297
62538812 0.068936
62538814 0.851442
62538816 -0.000000
62538817 0.244015
62538818 0.063153
62538820 0.408793
62538821 0.061373
62538822 0.524945
62538824 0.522167
62538825 0.112408
62538829 1.016744
62538830 0.092627
62538832 0.458512
62538833 0.179032
62538834 0.365664
62538835 -0.000000
62538836 -0.000000
62538837 0.342615
62538839 0.283831
62538840 -0.000000
62538842 -0.000000
62538843 0.730772
62538846 0.070757
62538847 -0.000000
62538848 -0.000000
62538851 0.152215
62538852 0.198600
62538856 0.369030
62538858 0.091337
62538859 0.722118
62538860 0.518245
62538862 0.080692
62538864 0.518338
62538865 0.209340
62538868 0.059453
62538869 0.121252
62538871 -0.000000
62538872 0.321655
62538873 0.096427
62538875 -0.000000
62538878 0.214007
62538880 0.215624
62538881 0.334712
62538882 -0.000000
62538883 -0.000000
62538886 0.571347
62538888 0.077393
62538890 0.087238
62538892 -0.000000
62538893 -0.000000
62538895 0.203323
62538896 -0.000000
62538900 0.194030
62538901 -0.000000
62538903 0.072674
62538905 0.250983
62538906 0.097180
62538907 0.342925
62538908 0.162266
62538912 0.737253
62538913 0.096455
62538916 0.344543
62538921 1.106590
62538926 0.106012
62538928 0.654184
62538929 0.087878
62538930 0.623758
62538931 0.462891
62538932 0.255754
62538933 0.486801
62538934 0.044890
62538937 0.961940
62538938 0.156102
62538940 1.016588
62538941 0.282500
62538942 0.498262
62538943 0.432389
62538944 -0.000000
62538945 0.077282
62538951 0.309254
62538952 0.087241
62538953 0.116777
62538954 0.070751
62538957 0.223064
62538958 0.054875
62538959 0.381911
62538960 -0.000000
62538961 1.827035
62538962 0.318495
62538963 -0.000000
62538964 -0.000000
62538966 0.542001
62538967 -0.000000
62538969 0.096185
62538971 0.096435
62538973 0.847553
62538974 0.215087
62538975 0.437833
62538976 0.112090
62538977 1.669892
62538978 0.101424
62538979 -0.000000
62538980 0.133506
62538982 0.184206
62538983 0.850996
62538984 -0.000000
62538985 -0.000000
62538988 0.470763
62538989 0.036908
62538994 -0.000000
62538995 -0.000000
62538996 0.122629
62538997 0.101466
62538998 -0.000000
62539001 0.406565
62539002 -0.000000
62539003 0.358900
62539005 0.390116
62539006 0.208834
62539008 0.102352
62539009 2.078043
62539010 0.069056
62539011 -0.000000
62539013 0.849914
62539014 0.072683
62539017 0.321968
62539018 0.393557
62539019 -0.000000
62539021 0.053907
62539022 0.205096
62539028 0.349818
62539029 0.476802
62539030 0.451207
62539034 0.344349
62539035 0.440981
62539038 -0.000000
62539040 0.223007
62539041 0.525525
62539042 1.185161
62539045 0.434289
62539048 0.916295
62539050 0.433970
62539053 0.616755
62539056 0.058164
62539057 0.373920
62539061 0.062131
62539063 0.349509
62539064 0.377981
62539065 0.017856
62539066 0.189647
62539067 0.929788
62539068 0.108906
62539070 0.246593
62539071 -0.000000
62539073 -0.000000
62539074 0.137474
62539077 0.360522
62539079 0.467902
62539084 0.106012
62539085 0.316769
62539087 0.178623
variableStep chrom=chr11
128391207 0.239508
128391208 0.074030
128391211 1.895294
128391213 -0.000000
128391214 0.275032
128391220 0.132313
128391221 0.932605
128391224 0.572211
128391225 -0.000000
128391226 -0.000000
128391228 -0.000000
128391230 0.094383
128391231 0.104534
128391235 -0.000000
128391236 1.633848
128391237 1.277722
128391238 -0.000000
128391239 1.277254
128391241 0.522849
128391242 0.047582
128391243 0.110077
128391245 0.480382
128391247 0.714129
128391248 0.575141
128391249 0.086550
128391250 0.190518
128391251 0.098069
128391252 0.257529
128391255 -0.000000
128391257 0.193817
128391258 1.494928
128391259 0.076336
128391261 0.102373
128391263 0.314610
128391264 0.458786
128391265 -0.000000
128391266 0.163947
128391267 1.077651
128391268 0.834430
128391269 0.588956
128391270 0.104531
128391272 0.127492
128391274 0.341068
128391275 -0.000000
128391276 0.401261
128391277 -0.000000
128391278 -0.000000
128391279 0.092629
128391282 -0.000000
128391283 0.088977
128391284 0.425669
128391285 0.080294
128391287 0.266329
128391289 -0.000000
128391290 0.104538
128391292 0.196593
128391293 -0.000000
128391294 0.243592
128391295 0.075928
128391296 0.163267
128391297 0.057656
128391298 0.401263
128391299 1.146982
128391300 0.167018
128391301 0.098055
128391302 -0.000000
128391305 0.958136
128391306 0.139111
128391307 0.197054
128391314 0.102936
128391317 0.240821
128391318 0.658789
128391319 -0.000000
128391320 -0.000000
128391324 0.649842
128391325 0.328540
128391327 0.618274
128391328 0.288850
128391329 -0.000000
128391330 0.595536
128391331 -0.000000
128391332 0.110071
128391335 0.113532
128391336 0.874089
128391337 0.250359
128391339 0.376527
128391340 1.043585
128391341 0.681185
128391344 0.538096
128391345 0.248264
128391347 -0.000000
128391348 0.293324
128391349 0.259446
128391350 0.749318
128391352 0.094366
128391353 -0.000000
128391356 -0.000000
128391357 0.167875
128391359 0.639420
128391360 1.275553
128391361 -0.000000
128391362 0.659006
128391364 0.180189
128391366 0.190497
128391368 0.167034
128391369 -0.000000
128391372 -0.000000
128391374 -0.000000
128391375 0.745739
128391377 0.080298
128391380 0.697876
128391381 0.079096
128391383 0.557490
128391384 1.038823
128391385 1.077498
128391387 0.102939
128391388 0.693776
128391389 -0.000000
128391390 0.479677
128391391 0.253603
128391394 0.678097
128391395 0.348972
128391397 -0.000000
128391399 0.074035
128391400 0.937783
128391401 0.102051
128391403 0.197060
128391405 0.176288
128391406 -0.000000
128391407 0.048378
128391411 0.196599
128391412 0.102931
128391413 -0.000000
128391414 0.210272
128391415 0.116622
128391420 0.210260
128391421 0.196599
128391422 -0.000000
128391424 0.250274
128391426 0.618175
128391427 -0.000000
128391430 -0.000000
128391433 0.735948
128391437 -0.000000
128391438 0.341070
128391439 0.519200
128391440 -0.000000
128391441 0.203980
128391443 0.167895
128391444 0.575122
128391445 -0.000000
128391448 -0.000000
128391452 0.436835
128391453 0.772180
128391456 0.237833
128391457 0.159277
128391458 0.041701
128391459 0.619105
128391460 0.288848
128391461 0.704463
128391462 0.595684
128391463 0.255536
128391465 0.126136
128391469 0.046846
128391471 0.032946
128391472 0.337437
128391473 -0.000000
128391474 0.184966
128391475 -0.000000
128391478 0.201508
128391479 1.067157
128391480 -0.000000
128391482 -0.000000
128391484 0.314517
128391485 0.370313
128391486 -0.000000
128391487 -0.000000
128391488 0.446588
128391490 0.110882
128391491 0.124104
128391492 0.112714
128391493 0.754843
128391496 -0.000000
128391497 0.292604
128391500 0.367530
128391501 -0.000000
128391503 0.120614
128391504 0.252627
128391505 0.314447
128391506 0.438834
128391507 0.841837
128391508 0.136080
128391511 0.125954
128391512 0.071979
128391513 0.295514
128391514 0.354648
128391515 -0.000000
128391516 0.100161
128391517 0.346723
128391520 0.689877
128391521 0.481655
128391522 0.057392
128391523 0.412990
128391526 0.081901
128391527 0.078652
128391528 0.384195
128391532 -0.000000
128391534 0.088733
128391535 0.558640
128391536 0.034527
128391537 1.029809
128391539 0.132806
128391540 0.070830
128391541 -0.000000
128391545 0.085244
128391546 0.085343
128391548 0.253167
128391549 0.202118
128391550 0.018231
128391551 0.096577
128391552 0.556291
128391553 -0.000000
128391554 0.096213
128391555 -0.000000
128391558 0.263791
128391561 0.403201
128391562 0.353864
128391566 0.403993
128391567 0.030990
128391568 0.446981
128391569 -0.000000
128391574 0.160012
128391576 0.384260
128391580 0.136275
128391581 0.463025
128391582 0.384694
128391583 0.119124
128391586 -0.000000
128391587 0.231877
128391591 0.098864
128391594 0.081743
128391595 0.275328
128391596 0.313611
128391597 0.159259
128391598 -0.000000
128391600 0.041488
128391601 -0.000000
128391603 -0.000000
128391605 0.197776
128391606 0.054857
128391607 -0.000000
128391608 0.367730
128391610 -0.000000
128391611 0.061500
128391613 0.359012
128391614 -0.000000
128391615 -0.000000
128391617 0.689881
128391620 0.211864
128391622 0.093126
128391625 0.062163
128391627 0.761317
128391628 0.059514
128391629 0.896177
128391630 0.298459
128391631 0.054900
128391632 0.115413
128391633 -0.000000
128391634 0.426729
128391635 0.221544
128391636 0.122185
128391637 0.351343
128391638 0.246801
128391639 0.271290
128391640 0.161205
128391641 0.095184
128391642 0.117676
128391643 -0.000000
128391644 -0.000000
128391645 0.442238
128391646 0.082454
128391647 0.307641
128391648 0.042144
128391649 1.193021
128391650 0.127248
128391651 0.283989
128391652 0.473521
128391653 -0.000000
128391654 0.062537
128391655 0.359026
128391656 0.177051
128391657 0.589570
128391658 0.159265
128391659 0.292525
128391660 0.941870
128391663 -0.000000
128391664 0.562458
128391665 -0.000000
128391666 0.107239
128391667 0.631567
128391669 0.348487
128391670 -0.000000
128391672 0.289244
128391673 -0.000000
128391675 -0.000000
128391677 -0.000000
128391680 0.337305
128391682 0.800694
128391685 -0.000000
128391689 0.093781
128391690 0.221855
128391691 0.666029
128391692 0.081676
128391693 0.589172
128391696 -0.000000
128391697 1.147377
128391698 0.370669
128391699 0.190284
128391701 0.679355
128391702 0.210965
128391703 -0.000000
128391704 0.404408
128391705 0.841515
128391706 0.127321
128391712 0.179786
128391715 0.217973
128391716 0.081534
128391718 0.263396
128391719 -0.000000
128391720 0.151627
128391721 0.072029
128391722 0.084458
128391723 0.081528
128391724 0.474888
128391725 0.280666
128391728 -0.000000
128391731 -0.000000
128391732 -0.000000
128391733 1.043427
128391734 0.279773
128391735 0.907960
128391736 0.179840
128391737 0.955419
128391738 0.107478
128391739 0.131191
128391740 0.172799
128391741 -0.000000
128391742 -0.000000
128391743 0.658836
128391744 0.067264
128391746 -0.000000
128391747 -0.000000
128391749 0.737642
128391750 0.267093
128391751 0.950608
128391752 0.095584
128391753 0.393591
128391755 0.095586
128391756 0.092215
128391757 0.080815
128391758 0.840405
128391760 0.105688
128391762 0.095644
128391763 0.059451
128391764 0.295736
128391765 0.457309
128391767 0.616679
128391769 0.344241
128391771 0.936335
128391772 0.765623
128391773 2.187035
128391774 0.284501
128391776 0.200585
128391777 1.724185
128391779 0.743114
128391780 -0.000000
128391783 0.529298
128391784 0.149770
128391785 0.263341
128391786 -0.000000
128391788 -0.000000
128391789 0.200624
128391790 0.049730
128391792 0.107474
128391794 0.221977
128391797 -0.000000
128391800 1.211511
128391803 0.124411
128391804 0.147534
128391807 0.690047
128391808 0.514768
128391810 -0.000000
128391811 -0.000000
128391812 0.385687
128391813 0.186625
128391814 0.729834
128391815 -0.000000
128391816 -0.000000
128391817 -0.000000
128391818 -0.000000
128391819 0.135807
128391820 0.315183
128391821 0.043549
128391822 0.427319
128391824 0.186762
128391825 0.357207
128391826 -0.000000
128391828 0.526233
128391829 0.253842
128391831 0.231114
128391833 0.124581
128391835 0.218247
128391836 0.140972
128391837 0.356302
128391838 0.073893
128391839 0.343927
128391840 0.323892
128391841 0.236941
128391844 0.437999
128391845 0.994335
128391846 -0.000000
128391848 0.231205
128391851 0.192713
128391854 1.309620
128391857 -0.000000
128391858 0.438141
128391859 0.107936
128391860 0.846116
128391862 0.124581
128391864 -0.000000
128391866 0.846521
128391867 0.153757
128391869 0.135307
128391870 0.690774
128391871 0.308565
128391873 0.397960
128391875 -0.000000
128391878 0.396782
128391880 0.119993
128391883 -0.000000
128391884 0.908001
128391885 1.288156
128391886 0.082825
128391890 0.076402
128391894 -0.000000
128391896 0.273943
128391897 0.609618
128391898 0.332836
128391899 0.663949
128391902 0.138115
128391903 0.072003
128391904 0.166518
128391905 0.446538
128391906 -0.000000
128391913 0.274091
128391914 0.230907
128391915 0.177649
128391918 1.060962
128391921 0.183868
128391924 1.274062
128391925 -0.000000
128391927 0.227145
128391928 0.730893
128391932 1.259914
128391934 1.211114
128391937 0.154926
128391940 1.187508
128391943 0.168013
128391944 0.420113
128391945 0.019842
128391946 0.728060
128391947 0.200275
128391948 0.063919
128391949 0.464820
128391950 0.024052
128391951 0.077462
128391952 0.050400
128391954 0.141955
128391957 -0.000000
128391958 0.589238
128391959 -0.000000
128391960 0.265068
128391962 0.650217
128391964 0.277558
128391967 0.426228
128391970 0.735361
128391971 0.126595
128391972 0.673776
128391973 0.143601
128391974 0.773294
128391975 0.160664
128391976 0.115083
128391977 0.536504
128391978 0.181483
128391979 0.507198
128391980 0.390301
128391981 0.180934
128391984 0.408679
128391985 1.253843
128391986 -0.000000
128391987 0.062887
128391988 0.138601
128391989 0.379970
128391990 0.065001
128391992 0.275477
128391993 -0.000000
128391995 0.334075
128391997 0.289823
128391998 0.095506
128391999 0.070141
128392000 0.307063
128392001 1.368959
128392002 0.739197
128392003 0.337194
128392004 0.110417
128392005 0.246028
128392007 -0.000000
128392008 0.134153
128392009 0.316369
128392010 0.028584
128392012 0.116571
128392013 -0.000000
128392014 0.339677
128392016 0.024757
128392017 0.449044
128392019 1.848189
128392020 0.659061
128392021 0.127884
128392022 -0.000000
128392025 0.251614
128392028 -0.000000
128392029 -0.000000
128392030 1.572136
128392031 0.639699
128392032 -0.000000
128392033 -0.000000
128392034 0.144033
128392035 0.035139
128392036 0.277470
128392037 -0.000000
128392038 -0.000000
128392039 -0.000000
128392040 0.110413
128392045 0.102877
128392046 -0.000000
128392048 0.132614
128392049 0.398485
128392052 0.441650
128392060 0.127893
128392061 0.102876
128392063 0.337101
128392067 0.196129
128392068 0.724806
128392069 0.104138
128392071 0.746016
128392072 2.216628
128392073 -0.000000
128392074 0.217156
128392075 0.102123
128392076 0.023985
128392077 0.038160
128392079 0.281608
128392081 0.217182
128392085 0.180799
128392086 -0.000000
128392087 0.288889
128392091 -0.000000
128392094 -0.000000
128392095 0.153077
128392096 0.559946
128392099 0.360417
128392100 -0.000000
128392106 0.179748
128392107 0.257337
128392109 0.999391
128392110 0.619044
128392112 0.118031
128392113 0.217271
128392114 0.086205
128392116 0.264924
128392118 0.089245
128392119 0.139303
128392120 0.070504
128392123 0.376414
128392124 0.155739
128392129 0.116571
128392134 0.610819
128392135 -0.000000
128392138 0.073965
128392139 0.735298
128392140 0.226461
128392141 0.479595
128392142 0.359178
128392143 0.132542
128392144 0.061341
128392147 0.237183
128392148 0.511494
128392150 0.155746
128392152 0.210580
128392153 -0.000000
128392154 -0.000000
128392155 -0.000000
128392158 0.079963
128392159 0.085200
128392162 0.152435
128392163 0.455604
128392164 0.217193
128392165 0.214345
128392166 -0.000000
128392167 0.569475
128392168 0.052210
128392169 -0.000000
128392170 0.254888
128392171 0.243657
128392172 0.298840
128392173 0.076547
128392176 0.110407
128392178 0.076551
128392181 0.355501
128392183 0.376391
128392186 0.318177
128392187 0.132579
128392188 0.121283
128392191 0.225318
128392192 0.270317
128392195 0.998012
128392196 0.083363
128392197 0.352582
128392198 0.903004
128392200 0.315479
128392202 0.575758
128392203 0.220471
128392204 0.220566
128392205 -0.000000
128392206 0.117401
128392208 0.085226
128392210 -0.000000
128392213 0.228423
128392214 0.341931
128392215 0.107394
128392216 0.690608
128392217 -0.000000
128392218 0.074004
128392219 0.120367
128392220 0.320145
128392221 0.328685
128392222 0.240834
128392223 0.178854
128392224 0.046908
128392225 0.814572
128392226 0.178845
128392229 0.381379
128392230 0.147703
128392231 0.428748
128392232 0.451687
128392233 0.935854
128392234 -0.000000
128392239 0.175881
128392240 -0.000000
128392241 1.047363
128392242 0.226709
128392243 0.276513
128392244 0.245419
128392245 0.505268
128392246 0.068180
128392247 0.053368
128392248 0.557591
128392249 -0.000000
128392250 0.444190
128392251 -0.000000
128392252 0.594824
128392253 0.735476
128392255 0.870314
128392256 0.377798
128392257 -0.000000
128392261 0.240815
128392262 0.032648
128392263 0.057972
128392264 0.472050
128392265 0.302560
128392269 0.376792
128392273 0.128646
128392278 0.128654
128392279 0.216754
128392280 0.426548
128392282 0.337854
128392284 0.128646
128392287 0.472513
128392289 0.155407
128392290 0.079590
128392292 0.093539
128392293 0.103589
128392300 0.117393
128392301 -0.000000
128392302 0.254131
128392304 0.667335
128392305 -0.000000
128392307 0.116594
128392309 0.280128
128392310 0.216753
128392313 0.377659
128392317 0.276496
128392318 0.305478
128392321 0.268840
128392322 0.064347
128392324 0.648947
128392325 0.599526
128392326 -0.000000
128392327 -0.000000
128392328 0.393230
128392329 0.268896
128392332 0.317134
128392333 0.990794
128392334 -0.000000
128392335 -0.000000
128392336 0.410229
128392339 0.222614
128392340 0.579384
128392341 0.103596
128392345 -0.000000
128392347 -0.000000
128392348 -0.000000
128392349 -0.000000
128392352 0.072227
128392353 0.257528
128392354 0.245410
128392357 0.128654
128392358 -0.000000
128392359 -0.000000
128392360 0.146291
128392361 0.195676
128392363 0.381420
128392365 -0.000000
128392366 0.472454
128392367 -0.000000
128392368 -0.000000
128392371 0.179346
128392372 0.066489
128392373 0.092914
128392375 0.111041
128392377 0.199856
128392378 -0.000000
128392382 -0.000000
128392386 0.334342
128392388 0.191393
128392390 -0.000000
128392392 0.474363
128392393 0.089793
128392394 0.207899
128392395 0.175831
128392398 0.238055
128392399 0.257499
128392403 0.098850
128392405 0.245415
128392406 0.222664
128392408 0.316732
128392409 0.088389
128392410 1.201259
128392413 0.104186
128392414 0.121142
128392415 0.101558
128392416 0.660747
128392417 0.205420
128392418 1.102754
128392419 0.316233
128392420 0.375628
128392421 0.269851
128392422 0.085227
128392424 -0.000000
128392426 0.337912
128392429 -0.000000
128392430 0.166219
128392435 0.851198
128392436 -0.000000
128392437 0.082712
128392439 0.957420
128392441 0.168655
128392442 0.175875
128392444 -0.000000
128392448 0.199888
128392450 0.168699
128392454 0.523943
128392455 0.112682
128392456 0.361291
128392457 0.822607
128392458 0.041237
128392459 0.253888
128392462 0.553715
128392469 0.083525
128392470 0.394908
128392471 -0.000000
128392473 0.247810
128392474 0.509597
128392475 0.445845
128392477 0.213290
128392478 0.080812
128392480 0.086971
128392481 0.840891
128392482 0.122028
128392484 -0.000000
128392485 1.008581
128392486 -0.000000
128392488 0.306705
128392489 0.456964
128392491 0.199551
128392492 0.077862
128392495 -0.000000
128392496 0.613206
128392497 0.141431
128392498 0.416118
128392501 0.069192
128392502 1.230022
128392503 0.768595
128392504 0.893903
128392505 0.152887
128392506 0.546696
128392507 -0.000000
128392509 0.080168
128392511 0.155336
128392512 0.322771
128392513 0.706195
128392514 0.109252
128392517 0.184012
128392518 0.509596
128392525 1.566823
128392526 1.023042
128392528 1.035312
128392530 0.612864
128392531 -0.000000
128392538 0.820198
128392539 0.272365
128392541 0.059401
128392544 -0.000000
128392545 0.570505
128392546 0.328527
128392547 0.157269
128392550 -0.000000
128392553 0.050536
128392554 1.624697
128392555 0.044782
128392557 -0.000000
128392558 0.201208
128392559 0.624059
128392560 0.015211
128392561 0.238883
128392562 0.195186
128392564 0.876836
128392565 -0.000000
128392568 0.128769
128392569 0.836480
128392571 0.418096
128392573 0.258609
128392574 -0.000000
128392575 0.121748
128392576 0.646968
128392577 -0.000000
128392584 0.031247
128392585 0.153244
128392586 0.219702
128392587 0.144219
128392589 0.217309
128392590 0.478733
128392591 0.708455
128392592 0.342540
128392594 0.456031
128392595 0.034585
128392597 0.080168
128392599 -0.000000
128392602 0.139131
128392603 0.239862
128392606 0.113020
128392607 0.210697
128392608 0.145018
128392609 0.683298
128392612 0.680050
128392613 0.118796
128392614 0.347803
128392615 -0.000000
128392616 0.045113
128392617 0.768504
128392618 0.930128
128392619 0.826954
128392621 0.281967
128392624 0.285579
128392627 0.598904
128392632 0.064163
128392634 -0.000000
128392635 0.198035
128392636 -0.000000
128392637 0.536609
128392638 0.473622
128392640 0.032750
128392641 0.478734
128392653 0.177301
128392656 0.044188
128392657 0.135191
128392660 0.156214
128392661 0.207409
128392665 0.411054
128392666 0.473448
128392667 0.178092
128392668 0.310213
128392670 0.198249
128392672 0.104695
128392679 1.023004
128392680 0.342470
128392681 0.509594
128392686 1.008581
128392687 0.221357
128392688 -0.000000
128392695 0.075745
128392696 0.958260
128392699 0.535611
128392700 -0.000000
128392701 -0.000000
128392702 0.798684
128392705 0.064164
128392706 -0.000000
128392713 0.621774
128392714 0.183557
128392717 0.344353
128392718 0.199954
128392723 0.473136
128392724 0.065975
128392725 -0.000000
128392726 1.178896
128392727 0.350707
128392729 0.022882
128392730 -0.000000
128392734 -0.000000
128392735 -0.000000
128392737 -0.000000
128392738 -0.000000
128392743 0.199957
128392744 0.400298
128392745 0.166521
128392746 0.603743
128392748 0.228190
128392749 0.185887
128392750 -0.000000
128392751 0.147740
128392752 0.549084
128392754 0.192851
128392755 0.366131
128392756 0.017774
128392758 0.357759
128392759 -0.000000
128392760 0.338080
128392761 0.690334
128392765 0.029584
128392767 0.105702
128392768 0.090707
128392770 -0.000000
128392771 0.045876
128392772 0.232547
128392774 0.081390
128392776 0.228319
128392778 0.100813
128392779 0.139339
128392781 -0.000000
128392782 0.724603
128392783 0.050177
128392785 0.180489
128392786 0.182792
128392788 0.221971
128392790 0.621258
128392791 -0.000000
128392792 0.094661
128392800 1.103003
128392801 0.141069
128392802 0.429346
128392803 -0.000000
128392805 0.671066
128392806 -0.000000
128392807 0.444426
128392808 -0.000000
128392809 0.129255
128392810 0.419401
128392811 0.475834
128392813 0.055095
128392814 0.184783
128392815 0.376153
128392817 0.516745
128392819 0.135223
128392820 1.129428
128392821 0.097772
128392822 0.036842
128392823 0.344269
128392825 1.023952
128392826 0.129213
128392827 0.457650
128392829 -0.000000
128392830 0.429352
128392833 -0.000000
128392834 0.593420
128392840 0.714721
128392844 0.090701
128392845 0.114347
128392846 0.542005
128392847 0.472888
128392852 0.082881
128392854 -0.000000
128392857 0.142544
128392858 0.152167
128392859 0.241251
128392860 -0.000000
128392861 0.049266
128392862 0.152149
128392864 -0.000000
128392865 0.193779
128392867 0.368664
128392868 0.146077
128392869 1.459989
128392872 0.696383
128392873 -0.000000
128392874 0.100801
128392876 0.313434
128392877 -0.000000
128392878 -0.000000
128392880 0.586499
128392881 0.059306
128392883 0.768614
128392885 -0.000000
128392886 0.390458
128392887 -0.000000
128392889 0.090701
128392890 0.377525
128392892 0.183671
128392894 0.599860
128392898 0.058469
128392899 0.313426
128392901 0.135280
128392902 0.173031
128392903 0.051466
128392904 0.458259
128392908 0.530409
128392909 0.076593
128392911 0.861608
128392912 0.399969
128392913 0.289431
128392914 0.082872
128392916 0.532185
128392918 0.085203
128392919 0.342289
128392922 0.825340
128392923 0.170545
128392924 0.544145
128392925 0.157448
128392927 0.094667
128392930 0.313484
128392933 -0.000000
128392935 0.575746
128392937 0.542139
128392938 0.799297
128392940 0.095672
128392942 0.047135
128392943 0.342234
128392944 0.117514
128392945 0.176872
128392946 0.245012
128392947 0.076054
128392948 0.102876
128392949 0.911156
128392950 -0.000000
128392952 0.104713
128392956 -0.000000
128392958 0.454618
128392959 0.664069
128392962 0.030810
128392963 0.326228
128392964 0.699820
128392965 0.284275
128392967 0.511077
128392969 0.078933
128392972 0.580345
128392973 0.716517
128392974 0.215411
128392977 0.422930
128392978 0.370296
128392979 0.412308
128392980 0.188319
128392981 -0.000000
128392982 0.444085
128392984 0.256682
128392986 0.227090
128392991 0.224902
128392994 0.301366
128392997 0.409844
128392999 -0.000000
128393001 0.102773
128393003 0.049827
128393004 0.024630
128393005 0.248662
128393007 0.301400
128393008 0.250186
128393009 0.143866
128393012 0.245038
128393013 0.578162
128393014 0.034562
128393015 -0.000000
128393016 0.142642
128393017 0.117410
128393018 -0.000000
128393019 0.213807
128393020 -0.000000
128393021 0.074531
128393025 0.098917
128393026 -0.000000
128393028 0.117412
128393029 0.816799
128393030 0.104300
128393031 0.083828
128393032 0.239770
128393033 0.098912
128393034 0.617587
128393035 0.376705
128393036 -0.000000
128393037 0.201980
128393038 0.167441
128393040 0.296903
128393041 -0.000000
128393044 0.037568
128393045 0.195714
128393046 1.071618
128393048 -0.000000
128393050 0.032004
128393053 0.106376
128393055 0.104284
128393056 0.224907
128393057 0.092727
128393058 -0.000000
128393059 -0.000000
128393060 -0.000000
128393064 0.176144
128393066 -0.000000
128393069 -0.000000
128393072 -0.000000
128393074 -0.000000
128393075 0.234009
128393076 -0.000000
128393077 0.218246
128393078 0.478358
128393079 0.350036
128393082 0.078334
128393087 0.197978
128393088 0.138163
128393089 0.150734
128393090 0.275105
128393092 0.080843
128393093 0.239827
128393094 0.578155
128393098 0.688272
128393100 0.258929
128393101 0.029615
128393102 0.028880
128393104 0.259210
128393105 0.047760
128393107 0.235846
128393108 0.377059
128393109 -0.000000
128393110 -0.000000
128393112 -0.000000
128393113 0.176880
128393114 0.163140
128393120 -0.000000
128393123 0.569107
128393125 0.178535
128393128 -0.000000
128393130 0.358818
128393134 0.088719
128393137 0.102772
128393138 0.520337
128393139 0.580185
128393141 0.753970
128393145 0.070361
128393152 0.239764
128393154 -0.000000
128393155 0.162832
128393156 1.351072
128393157 0.301366
128393160 0.043571
128393161 0.578120
128393162 -0.000000
128393165 0.156589
128393166 0.227075
128393168 0.088704
128393169 0.245045
128393170 0.178582
128393171 0.063235
128393173 0.104297
128393174 -0.000000
128393175 0.083826
128393176 0.398721
128393178 0.235783
128393182 0.188321
128393184 0.176141
128393185 0.146536
128393186 0.419286
128393187 0.071764
128393190 0.768679
128393191 0.884440
128393192 0.656297
128393195 0.313859
128393196 0.041469
128393197 0.388626
128393200 0.163140
128393201 0.257206
128393203 0.239774
128393204 0.245056
128393206 0.196055
128393207 0.125349
128393210 0.234247
128393212 0.072935
128393213 0.574587
128393217 0.165790
128393219 0.478538
128393220 0.648892
128393223 0.542418
128393226 0.065896
128393228 -0.000000
128393234 0.314371
128393236 0.185437
128393238 0.829675
128393242 0.168013
128393245 -0.000000
128393246 0.196578
128393247 0.184976
128393248 -0.000000
128393251 -0.000000
128393253 0.533243
128393254 1.850620
128393257 0.217671
128393258 0.316967
128393259 0.258149
128393261 0.688481
128393263 0.180638
128393265 0.377256
128393268 0.326716
128393269 0.806231
128393271 0.215199
128393273 0.955549
128393275 0.088631
128393277 -0.000000
128393291 0.520190
128393292 0.087416
128393294 -0.000000
128393295 0.174833
128393302 0.405001
128393304 0.269600
128393306 0.091640
128393307 -0.000000
128393308 0.117571
128393310 1.326834
128393312 -0.000000
128393313 0.106299
128393317 0.305104
128393319 -0.000000
128393320 0.230485
128393322 -0.000000
128393323 0.103344
128393324 0.060819
128393327 0.215101
128393328 0.142008
128393329 -0.000000
128393330 0.344941
128393332 0.202007
128393334 0.023004
128393336 0.088609
128393339 -0.000000
128393340 -0.000000
128393341 0.087395
128393342 0.165934
128393343 0.123031
128393344 -0.000000
128393346 0.285149
128393348 1.543298
128393349 0.168872
128393354 1.295883
128393355 0.063831
128393357 0.088598
128393358 -0.000000
128393359 0.342727
128393360 -0.000000
128393361 0.123031
128393362 0.505041
128393364 0.251844
128393365 0.390602
128393368 0.065833
128393370 0.263256
128393371 0.083918
128393372 0.101740
128393374 -0.000000
128393375 0.602004
128393376 0.284684
128393377 0.102542
128393378 0.734227
128393379 0.224580
128393380 0.154634
128393382 -0.000000
128393385 2.637075
128393386 0.106443
128393387 0.154466
128393388 0.235233
128393390 0.229966
128393394 0.058142
128393395 0.486646
128393396 0.370384
128393397 0.106327
128393398 -0.000000
128393400 0.087401
128393402 -0.000000
128393403 -0.000000
128393404 1.049494
128393405 0.437658
128393407 0.831426
128393408 0.355291
128393414 0.584199
128393415 0.245256
128393417 0.212235
128393418 0.745174
128393420 0.083931
128393421 0.117560
128393422 0.083809
128393423 0.202013
128393425 0.106298
128393429 0.042134
128393430 -0.000000
128393432 -0.000000
128393434 -0.000000
128393438 -0.000000
128393440 0.106307
128393444 0.186161
128393446 -0.000000
128393447 0.759953
128393448 0.230702
128393449 0.171246
128393452 0.091633
128393453 0.082319
128393454 0.069067
128393455 1.613699
128393457 0.089851
128393460 0.028720
128393461 0.164168
128393463 0.122079
128393464 0.442856
128393465 0.132771
128393467 0.118306
128393474 -0.000000
128393475 0.679771
128393477 0.125211
128393478 0.123037
128393481 0.341327
128393482 0.867970
128393483 0.208692
128393484 -0.000000
128393487 0.540319
128393488 0.251077
128393490 0.355997
128393492 0.338747
128393493 0.506450
128393494 0.308828
128393496 -0.000000
128393498 0.075335
128393499 0.259984
128393500 0.195168
128393505 0.128427
128393506 0.192094
128393507 0.072456
128393508 0.163402
128393510 -0.000000
128393511 0.321647
128393512 0.304510
128393514 -0.000000
128393515 0.412206
128393516 0.055206
128393518 -0.000000
128393521 0.340087
128393523 0.785483
128393524 0.150698
128393528 0.110945
128393529 0.218339
128393531 0.231701
128393532 0.146201
128393533 0.197256
128393534 0.384924
128393535 -0.000000
128393539 0.118313
128393542 0.808549
128393543 -0.000000
128393545 0.247003
128393547 -0.000000
128393548 -0.000000
128393549 0.117019
128393550 0.817287
128393551 0.246991
128393552 -0.000000
128393553 -0.000000
128393554 0.168443
128393555 0.218336
128393557 0.238511
128393559 0.336226
128393560 0.117020
128393561 0.246988
128393562 0.066676
128393565 -0.000000
128393566 0.516960
128393567 1.288355
128393568 0.428427
128393569 -0.000000
128393570 0.747576
128393572 -0.000000
128393573 -0.000000
128393577 -0.000000
128393579 0.606260
128393580 -0.000000
128393581 0.164131
128393582 0.253037
128393584 -0.000000
128393586 0.128440
128393587 0.182205
128393589 -0.000000
128393590 0.395650
128393592 0.238477
128393593 -0.000000
128393594 -0.000000
128393596 0.104480
128393597 -0.000000
128393599 0.656712
128393601 0.420007
128393602 0.466020
128393604 0.086614
128393605 0.253007
128393606 -0.000000
128393607 1.026789
128393608 0.157039
128393609 0.550235
128393610 0.168598
128393611 0.085912
128393613 0.085742
128393616 -0.000000
128393618 0.211887
128393620 0.358044
128393621 0.358001
128393622 0.384930
128393623 -0.000000
128393624 0.565122
128393625 0.117342
128393626 0.564747
128393627 -0.000000
128393631 0.988833
128393632 0.348121
128393640 -0.000000
128393643 0.182235
128393645 0.357910
128393646 0.218342
128393647 0.904780
128393649 -0.000000
128393651 0.572376
128393652 0.386550
128393653 -0.000000
128393654 0.202945
128393656 0.222436
128393657 -0.000000
128393658 -0.000000
128393659 0.478209
128393660 0.157040
128393661 0.301937
128393664 0.623048
128393665 0.030870
128393666 0.412418
128393667 -0.000000
128393669 -0.000000
128393672 0.133824
128393676 0.320653
128393678 0.259625
128393679 0.094393
128393681 0.118312
128393683 -0.000000
128393688 0.155049
128393689 0.269652
128393690 0.793362
128393691 0.103354
128393695 0.038810
128393696 0.336189
128393697 -0.000000
128393702 0.390950
128393703 0.341326
128393704 1.007724
128393705 0.235617
128393706 0.246703
128393707 0.118091
128393710 -0.000000
128393714 0.349970
128393716 0.223329
128393718 -0.000000
128393719 0.105625
128393720 -0.000000
128393721 -0.000000
128393723 -0.000000
128393724 0.082427
128393727 -0.000000
128393730 0.391376
128393731 0.106683
128393732 0.106694
128393733 0.515733
128393736 0.201974
128393737 -0.000000
128393739 0.148102
128393740 0.326209
128393741 0.181113
128393742 0.247098
128393743 0.331710
128393744 0.652396
128393746 -0.000000
128393748 0.264167
128393749 -0.000000
128393750 -0.000000
128393752 0.120336
128393753 0.540471
128393754 0.348698
128393755 0.204547
128393756 0.043414
128393757 0.670243
128393758 0.079984
128393760 0.096496
128393761 -0.000000
128393763 0.393947
128393764 0.972328
128393765 -0.000000
128393766 0.069849
128393767 1.502134
128393768 0.348823
128393771 0.394554
128393773 0.086616
128393775 -0.000000
128393778 -0.000000
128393779 0.700681
128393782 -0.000000
128393783 0.269431
128393785 0.062136
128393792 0.228243
128393793 0.100547
128393800 0.183611
128393801 -0.000000
128393803 0.120229
128393804 0.212867
128393807 0.253330
128393808 -0.000000
128393810 0.079955
128393814 -0.000000
128393815 0.542996
128393816 0.670616
128393817 0.707137
128393818 -0.000000
128393819 0.156875
128393820 -0.000000
128393821 0.040036
128393822 0.474375
128393823 0.094029
128393824 0.068845
128393825 0.364867
128393827 0.469277
128393828 1.855749
128393829 0.048859
128393830 0.059934
128393832 -0.000000
128393833 0.741499
128393835 0.348463
128393837 0.302883
128393839 0.029422
128393840 0.587642
128393841 0.201874
128393844 -0.000000
128393845 0.108610
128393846 0.241503
128393849 0.081969
128393850 0.178237
128393853 -0.000000
128393857 0.348739
128393858 0.670557
128393860 0.395186
128393861 0.201844
128393864 1.746994
128393866 0.193493
128393867 0.519649
128393868 -0.000000
128393869 0.081968
128393870 0.042012
128393871 0.029398
128393872 0.088475
128393873 0.463711
128393874 0.916646
128393875 0.575521
128393878 0.370047
128393879 0.677841
128393882 0.067709
128393883 0.521189
128393885 0.670272
128393886 0.233765
128393888 0.575721
128393889 0.786787
128393890 0.193483
128393892 0.890111
128393895 0.220427
128393896 0.020975
128393897 0.875140
128393899 0.076542
128393900 0.290650
128393901 0.342085
128393902 0.123241
128393903 0.286415
128393905 0.661241
128393906 0.089505
128393907 0.898487
128393910 0.587021
128393911 0.327607
128393912 0.243656
128393915 0.125491
128393917 0.151407
128393921 0.062666
128393926 0.120326
128393928 0.593446
128393929 0.621135
128393930 0.369981
128393931 0.562334
128393932 0.365647
128393933 1.072876
128393937 -0.000000
128393939 -0.000000
128393943 0.084246
128393944 0.585351
128393945 0.799274
128393946 0.047382
128393947 0.130896
128393949 0.244668
128393951 0.388274
128393952 0.120336
128393954 0.105755
128393955 0.426079
128393960 0.209002
128393961 0.765652
128393965 0.303292
128393966 0.395052
128393967 0.059447
128393968 -0.000000
128393969 0.542045
128393970 0.377255
128393973 0.467449
128393974 0.144702
128393975 -0.000000
128393976 0.729025
128393978 0.177790
128393979 0.846103
128393984 -0.000000
128393985 0.704638
128393987 0.059747
128393988 -0.000000
128393989 0.117445
128393990 0.103422
128393991 0.078965
128393993 0.062907
128393994 0.048908
128393995 0.593956
128393998 -0.000000
128394000 0.109087
128394001 0.400921
128394002 -0.000000
128394003 0.177788
128394004 0.042628
128394005 0.269995
128394006 0.163897
128394007 0.336048
128394008 0.159680
128394009 0.093135
128394010 0.261392
128394011 -0.000000
128394012 0.091486
128394013 0.402365
128394014 -0.000000
128394015 0.243869
128394016 0.371815
128394018 0.217389
128394020 0.788164
128394021 0.151639
128394024 -0.000000
128394025 -0.000000
128394026 0.093183
128394027 0.093213
128394028 0.791481
128394030 0.078961
128394032 0.312440
128394033 0.318866
128394034 0.157825
128394035 0.087846
128394036 0.234343
128394037 -0.000000
128394038 0.329044
128394039 0.243868
128394040 0.117433
128394041 0.243879
128394043 0.234420
128394044 0.568495
128394046 -0.000000
128394048 0.417807
128394050 -0.000000
128394051 -0.000000
128394053 0.184236
128394054 0.299715
128394058 0.243890
128394061 0.109175
128394064 -0.000000
128394066 0.212428
128394070 0.101802
128394071 -0.000000
128394074 0.101793
128394075 -0.000000
128394077 1.245189
128394078 0.108014
128394080 1.325671
128394082 0.073751
128394083 0.440853
128394087 0.093178
128394089 0.024802
128394090 -0.000000
128394091 0.337445
128394092 2.126223
128394093 0.162059
128394094 0.593765
128394096 0.117414
128394097 -0.000000
128394100 -0.000000
128394104 1.469084
128394106 -0.000000
128394108 0.573229
128394109 0.902845
128394111 0.243872
128394115 0.166405
128394116 0.075094
128394120 -0.000000
128394121 0.044456
128394122 0.963120
128394123 0.614035
128394124 0.593580
128394127 0.350133
128394128 0.163889
128394129 0.091737
128394131 -0.000000
128394134 0.051769
128394137 1.307148
128394138 0.103418
128394139 0.243890
128394140 0.414667
128394141 0.242464
128394142 0.187682
128394143 0.073741
128394145 0.144170
128394148 0.037426
128394149 -0.000000
128394150 0.101780
128394151 0.036742
128394152 0.189371
128394153 0.299460
128394154 0.217287
128394156 0.939608
128394158 0.038958
128394159 0.085265
128394160 0.126629
128394161 -0.000000
128394162 0.084006
128394163 0.109039
128394167 0.069376
128394170 -0.000000
128394173 -0.000000
128394175 0.083997
128394176 0.663825
128394178 -0.000000
128394179 0.193650
128394182 0.109148
128394184 -0.000000
128394186 0.109158
128394188 0.256629
128394191 0.093169
128394192 -0.000000
128394195 0.262311
128394196 0.360307
128394197 -0.000000
128394198 -0.000000
128394199 0.078964
128394201 -0.000000
128394203 0.077734
128394204 0.093166
variableStep chrom=chr14
75743476 -0.000000
75743480 -0.000000
75743481 0.329796
75743482 1.250752
75743484 0.078181
75743487 0.092888
75743488 0.658009
75743489 1.324809
75743491 -0.000000
75743492 0.616835
75743493 1.296026
75743495 0.200565
75743496 0.177561
75743498 -0.000000
75743499 0.144358
75743500 -0.000000
75743503 0.379523
75743505 0.335479
75743506 -0.000000
75743507 0.102140
75743509 0.318606
75743510 0.405647
75743511 0.078981
75743512 0.381378
75743513 0.422716
75743515 -0.000000
75743516 0.180288
75743521 -0.000000
75743522 0.558128
75743529 0.031994
75743538 0.450953
75743539 0.086588
75743540 0.344453
75743541 0.113728
75743542 0.699723
75743543 0.102123
75743546 0.684696
75743547 0.042128
75743548 -0.000000
75743549 0.110223
75743550 0.335475
75743551 -0.000000
75743552 -0.000000
75743553 0.180673
75743554 -0.000000
75743555 0.173395
75743556 -0.000000
75743557 0.247343
75743558 0.283004
75743559 0.346322
75743563 0.856736
75743564 0.526734
75743567 0.493462
75743568 0.078970
75743569 -0.000000
75743570 0.126605
75743571 -0.000000
75743572 0.321302
75743573 0.725053
75743574 0.864777
75743575 0.440807
75743576 0.237691
75743577 0.662017
75743581 -0.000000
75743582 0.073080
75743584 0.067882
75743585 0.073294
75743587 0.329859
75743588 0.526046
75743589 -0.000000
75743590 -0.000000
75743593 -0.000000
75743595 0.052472
75743600 0.728843
75743601 0.292300
75743603 0.373485
75743605 0.317628
75743608 0.658373
75743615 0.024292
75743618 0.063694
75743621 0.141918
75743622 0.115812
75743623 0.246672
75743625 0.104222
75743626 0.353884
75743627 -0.000000
75743630 0.442190
75743631 0.057881
75743632 -0.000000
75743633 0.073659
75743636 -0.000000
75743637 -0.000000
75743638 0.537971
75743639 0.527701
75743642 1.138554
75743643 0.193767
75743647 -0.000000
75743650 0.118357
75743651 0.524871
75743652 0.725026
75743653 0.165888
75743654 0.232485
75743659 0.521939
75743660 0.433454
75743661 0.038839
75743662 0.284741
75743665 0.107750
75743668 0.016425
75743669 0.172655
75743672 0.085126
75743674 0.405098
75743675 0.164400
75743677 0.059600
75743679 0.097299
75743680 0.146792
75743681 0.160991
75743685 -0.000000
75743686 0.321334
75743688 0.065168
75743689 -0.000000
75743690 0.316371
75743691 0.354484
75743694 0.564318
75743695 1.230193
75743696 0.098514
75743697 2.021205
75743698 0.421565
75743701 0.085224
75743702 0.245080
75743703 0.193002
75743704 0.110881
75743705 0.279331
75743706 -0.000000
75743707 0.329847
75743710 0.200089
75743711 0.433127
75743712 0.401553
75743713 0.124194
75743716 0.098121
75743718 0.889398
75743719 0.075800
75743721 -0.000000
75743723 -0.000000
75743724 0.644222
75743726 0.082151
75743727 0.417875
75743728 0.143433
75743729 0.154211
75743731 0.015840
75743732 1.436669
75743733 0.068643
75743734 0.042894
75743737 0.223637
75743738 0.568654
75743739 0.185441
75743740 0.200591
75743742 0.540956
75743744 0.623336
75743751 0.818143
75743753 -0.000000
75743754 0.063048
75743755 0.874609
75743761 -0.000000
75743762 -0.000000
75743764 0.104157
75743767 0.658801
75743768 0.678579
75743770 -0.000000
75743772 0.086642
75743773 0.795551
75743774 0.064255
75743775 0.380018
75743777 -0.000000
75743778 0.865964
75743780 0.196223
75743781 0.263842
75743783 1.260246
75743786 0.798269
75743787 0.382938
75743790 0.447882
75743794 0.409813
75743796 0.393558
75743797 0.437994
75743800 0.106278
75743803 0.185980
75743804 0.380107
75743805 0.333522
75743806 -0.000000
75743809 0.117756
75743811 0.230876
75743815 -0.000000
75743817 0.113850
75743819 0.341287
75743820 0.092414
75743822 -0.000000
75743824 0.067754
75743825 0.338904
75743826 -0.000000
75743827 0.036726
75743828 0.200591
75743829 0.088382
75743831 0.106283
75743835 -0.000000
75743837 -0.000000
75743838 0.556485
75743840 -0.000000
75743841 1.866178
75743842 -0.000000
75743843 0.325069
75743844 0.060810
75743845 0.524844
75743847 -0.000000
75743849 0.224791
75743850 0.567386
75743851 0.309982
75743852 0.855389
75743853 0.419311
75743854 0.079899
75743855 0.094916
75743856 0.283923
75743857 0.393577
75743858 -0.000000
75743861 0.752651
75743863 1.349117
75743864 0.134818
75743865 0.830898
75743868 0.209543
75743870 0.386505
75743871 0.305676
75743873 -0.000000
75743875 -0.000000
75743878 0.218176
75743884 -0.000000
75743885 0.077033
75743887 0.891484
75743889 1.260044
75743895 -0.000000
75743899 0.056330
75743902 0.568097
75743903 0.535273
75743905 1.554473
75743906 0.139409
75743907 0.392757
75743908 0.133146
75743911 0.071355
75743913 -0.000000
75743914 0.096151
75743915 0.094257
75743917 0.209531
75743920 0.499043
75743924 1.393265
75743929 1.510252
75743932 0.867392
75743936 0.074244
75743937 0.083541
75743940 -0.000000
75743942 0.082156
75743945 0.199014
75743946 0.606530
75743947 1.769540
75743948 0.374983
75743949 0.516242
75743950 0.048953
75743953 0.232124
75743956 0.036106
75743959 0.499949
75743960 0.345523
75743964 0.125502
75743967 0.377213
75743968 0.181355
75743969 0.179296
75743971 0.396182
75743972 0.833244
75743973 0.645526
75743974 0.811810
75743975 0.247825
75743977 0.081677
75743979 0.752516
75743980 0.195247
75743981 -0.000000
75743982 0.853076
75743984 0.236709
75743985 0.213368
75743990 -0.000000
75743993 0.081673
75743995 0.416463
75743997 0.117765
75743998 -0.000000
75743999 0.077797
75744000 0.359410
75744003 -0.000000
75744004 0.075558
75744006 0.639517
75744007 -0.000000
75744011 0.399119
75744013 0.075569
75744014 0.308126
75744016 0.399132
75744018 0.058079
75744019 0.662350
75744020 -0.000000
75744021 0.617563
75744022 0.350724
75744029 0.253678
75744030 0.910580
75744031 0.911897
75744033 0.045970
75744034 0.215349
75744036 -0.000000
75744039 0.111111
75744040 0.238328
75744043 -0.000000
75744044 -0.000000
75744047 0.263549
75744049 0.090335
75744051 0.183456
75744052 1.475677
75744053 0.192645
75744056 0.103519
75744057 0.816299
75744058 1.475398
75744061 0.064611
75744062 0.405367
75744063 0.475771
75744066 0.068672
75744067 0.160348
75744068 0.916307
75744069 0.350238
75744070 0.939961
75744071 0.562694
75744072 0.379942
75744073 0.295917
75744075 -0.000000
75744076 0.166045
75744080 -0.000000
75744081 0.439035
75744084 0.527128
75744088 -0.000000
75744089 0.094260
75744091 0.090336
75744092 -0.000000
75744093 0.224473
75744095 -0.000000
75744097 0.570479
75744098 0.371209
75744099 0.080578
75744100 0.287270
75744102 0.396639
75744103 -0.000000
75744105 0.474888
75744106 0.166067
75744108 0.660149
75744109 0.703710
75744110 0.371576
75744111 0.040761
75744112 0.048999
75744115 0.056124
75744116 0.130701
75744117 0.359846
75744118 0.271812
75744119 0.101331
75744120 0.088512
75744121 0.377398
75744122 0.516037
75744123 0.094856
75744124 0.079383
75744125 0.173201
75744126 0.346166
75744128 0.117766
75744130 0.173225
75744131 0.527279
75744132 0.371165
75744134 0.322410
75744140 0.421446
75744141 0.147167
75744142 0.899976
75744143 0.979533
75744151 0.410355
75744152 0.160378
75744153 0.295920
75744154 0.056017
75744159 0.077816
75744160 0.338546
75744161 0.366935
75744163 0.584915
75744164 0.170950
75744165 -0.000000
75744166 1.295497
75744169 -0.000000
75744171 0.346099
75744173 -0.000000
75744179 0.147161
75744181 -0.000000
75744182 0.449847
75744183 0.271904
75744185 0.171036
75744187 0.097160
75744188 -0.000000
75744190 0.083352
75744191 0.712746
75744192 0.213816
75744194 0.071387
75744197 0.064629
75744202 -0.000000
75744204 0.433445
75744205 0.547965
75744206 -0.000000
75744208 0.828233
75744210 0.344858
75744213 0.065789
75744214 0.238324
75744215 0.038635
75744221 0.069176
75744224 0.298687
75744225 1.088516
75744226 0.159672
75744229 0.048703
75744230 0.155112
75744231 0.092056
75744232 -0.000000
75744233 0.196236
75744235 0.962993
75744237 0.093545
75744238 -0.000000
75744239 0.204633
75744240 0.597100
75744241 -0.000000
75744246 0.550344
75744252 0.430108
75744253 0.277748
75744254 0.240701
75744256 0.293847
75744257 0.034176
75744258 0.058369
75744262 0.120149
75744263 0.338503
75744264 0.351009
75744267 0.061715
75744268 0.122368
75744269 0.878296
75744270 0.602412
75744271 0.507202
75744272 0.314012
75744274 -0.000000
75744275 0.523442
75744276 0.280951
75744278 0.082918
75744279 0.237531
75744280 0.051658
75744285 1.288360
75744286 0.043495
75744287 0.232343
75744289 0.190040
75744290 0.054588
75744291 0.150590
75744296 0.249591
75744297 0.080434
75744298 -0.000000
75744300 0.765716
75744303 0.105975
75744304 0.127873
75744305 0.165323
75744306 0.299505
75744308 0.112011
75744309 0.237155
75744310 0.988794
75744312 0.200749
75744313 0.251515
75744314 0.886439
75744316 0.204645
75744319 0.126888
75744321 0.396537
75744323 0.205448
75744324 0.262327
75744325 0.117335
75744329 0.902124
75744330 0.284596
75744331 0.718112
75744334 0.072470
75744335 -0.000000
75744337 0.438539
75744338 0.161100
75744343 0.297687
75744345 0.094138
75744347 0.072695
75744348 -0.000000
75744352 0.252840
75744355 0.642246
75744356 1.111529
75744357 0.773028
75744358 0.428999
75744359 0.157483
75744360 -0.000000
75744362 0.282814
75744364 0.072471
75744365 0.044869
75744366 0.442799
75744367 0.523833
75744370 0.080431
75744371 0.852342
75744372 0.050004
75744373 0.833278
75744374 0.398225
75744377 0.057101
75744378 0.065735
75744379 0.584719
75744380 0.035945
75744381 0.404830
75744383 0.102510
75744384 0.299610
75744386 0.212565
75744387 0.292256
75744392 0.314501
75744394 -0.000000
75744395 0.088091
75744396 1.931490
75744397 1.732260
75744398 0.405977
75744400 0.556171
75744403 0.144323
75744404 0.718072
75744407 0.983965
75744411 0.468901
75744412 0.439696
75744414 -0.000000
75744415 0.166493
75744416 0.238892
75744417 0.072707
75744421 0.041834
75744422 0.347792
75744427 0.119879
75744429 0.501524
75744430 0.833372
75744431 0.468486
75744432 0.075414
75744433 0.481676
75744435 -0.000000
75744438 0.521909
75744439 0.132635
75744440 -0.000000
75744442 -0.000000
75744444 0.059273
75744445 0.186185
75744447 0.765771
75744449 0.086510
75744451 1.345239
75744452 0.060300
75744453 0.048774
75744454 0.033679
75744456 0.117400
75744461 0.136092
75744462 0.106997
75744464 1.598544
75744465 0.837490
75744467 -0.000000
75744468 0.732107
75744470 -0.000000
75744471 0.076763
75744472 0.212553
75744473 -0.000000
75744474 0.503560
75744478 0.774890
75744479 1.146042
75744480 0.196781
75744481 0.526084
75744482 -0.000000
75744488 0.417038
75744489 0.080849
75744490 0.069640
75744493 0.627135
75744494 0.197811
75744495 0.172853
75744498 0.381635
75744501 0.307662
75744502 0.216886
75744503 0.331428
75744505 1.619458
75744506 0.196396
75744508 0.069645
75744510 0.107107
75744512 0.056791
75744515 0.359558
75744516 0.322703
75744517 0.352296
75744520 0.066923
75744521 0.493009
75744527 0.375711
75744529 0.193136
75744534 0.191538
75744535 0.521940
75744536 0.673953
75744541 0.289924
75744542 0.384965
75744543 0.602211
75744544 0.916077
75744545 0.546653
75744548 -0.000000
75744549 0.203031
75744550 0.101304
75744551 0.083423
75744553 0.525308
75744554 0.292378
75744555 -0.000000
75744557 0.585713
75744558 0.132887
75744560 0.082717
75744562 0.066910
75744563 0.122484
75744565 -0.000000
75744566 0.051755
75744567 0.438923
75744569 0.525193
75744571 -0.000000
75744572 0.760979
75744575 0.292374
75744576 0.075419
75744580 0.069641
75744581 0.802016
75744582 0.199222
75744583 0.199203
75744584 0.415286
75744585 1.094504
75744586 0.140282
75744588 0.085927
75744589 -0.000000
75744593 -0.000000
75744594 -0.000000
75744595 0.307840
75744596 0.725613
75744604 0.252756
75744605 0.254572
75744607 0.600648
75744608 0.052007
75744609 1.082831
75744615 0.083443
75744619 0.117225
75744620 0.379837
75744623 0.563297
75744624 0.352495
75744627 -0.000000
75744629 0.107090
75744633 0.294441
75744634 0.107101
75744635 0.131442
75744637 -0.000000
75744638 -0.000000
75744639 -0.000000
75744640 0.217276
75744642 0.287184
75744643 0.287183
75744645 -0.000000
75744648 -0.000000
75744650 0.104322
75744651 0.259461
75744652 -0.000000
75744653 0.217274
75744654 0.352495
75744655 0.069998
75744657 0.080859
75744661 0.167839
75744662 0.197583
75744663 -0.000000
75744664 0.294386
75744672 0.107102
75744674 0.107102
75744676 0.121996
75744677 -0.000000
75744678 -0.000000
75744679 -0.000000
75744680 -0.000000
75744681 0.224825
75744682 0.682055
75744685 0.635051
75744686 0.056792
75744689 1.625198
75744690 0.216863
75744693 0.133794
75744694 -0.000000
75744700 0.171545
75744703 0.703601
75744704 0.160010
75744705 0.033562
75744706 1.096662
75744707 0.482977
75744708 0.192477
75744709 0.195367
75744711 -0.000000
75744712 0.878078
75744713 0.077555
75744714 0.297028
75744715 0.299093
75744716 0.189458
75744719 0.203372
75744720 0.084877
75744723 0.779863
75744724 0.061520
75744727 0.522021
75744728 0.022904
75744729 0.452122
75744733 0.106506
75744734 -0.000000
75744736 0.278356
75744740 0.103157
75744744 0.728711
75744745 0.476296
75744746 1.682643
75744749 0.062284
75744750 0.822724
75744752 1.522714
75744755 0.838150
75744760 0.944843
75744761 -0.000000
75744762 0.404608
75744763 -0.000000
75744764 0.169024
75744765 0.108724
75744768 0.436024
75744769 0.618561
75744770 0.906805
75744772 0.108393
75744773 0.543214
75744775 -0.000000
75744776 -0.000000
75744777 0.438504
75744778 0.458542
75744779 0.161847
75744782 0.444457
75744783 0.409482
75744784 0.499175
75744785 0.838299
75744786 0.103167
75744789 0.096172
75744790 0.192556
75744791 0.368972
75744792 0.271046
75744794 0.471486
75744795 0.199534
75744800 0.872219
75744801 -0.000000
75744802 0.422219
75744803 0.151953
75744806 0.831886
75744810 0.120700
75744812 0.062278
75744816 -0.000000
75744819 0.223862
75744820 0.438504
75744822 -0.000000
75744823 0.446795
75744825 -0.000000
75744826 -0.000000
75744828 0.245420
75744829 -0.000000
75744830 0.402958
75744831 0.085497
75744833 -0.000000
75744835 0.137397
75744836 0.907279
75744837 0.198838
75744838 0.597668
75744840 0.066140
75744842 0.359755
75744843 0.677256
75744844 0.161809
75744845 -0.000000
75744846 0.122598
75744849 0.184283
75744850 0.530151
75744851 0.197683
75744852 0.291477
75744854 0.202621
75744855 0.088218
75744858 0.303463
75744859 0.307882
75744860 0.098294
75744861 0.169005
75744866 0.066409
75744867 0.421620
75744868 0.316844
75744873 0.623936
75744875 0.044654
75744876 0.197671
75744878 0.028329
75744880 0.043355
75744881 0.574891
75744882 0.438487
75744884 0.316661
75744886 0.172761
75744887 0.492659
75744888 0.252063
75744890 0.185798
75744892 0.051703
75744893 0.705842
75744894 0.215975
75744895 0.114053
75744898 0.626560
75744899 0.329513
75744900 1.046750
75744901 0.527026
75744904 0.089063
75744905 1.375382
75744906 0.052742
75744907 0.079373
75744913 0.888011
75744914 0.206284
75744915 0.085508
75744916 0.303288
75744917 0.925294
75744918 1.065513
75744920 0.493512
75744921 0.125432
75744922 0.096558
75744923 0.334603
75744925 -0.000000
75744927 0.422419
75744928 0.137399
75744929 0.093177
75744931 0.332230
75744932 0.344187
75744934 0.115740
75744935 0.255406
75744937 0.691468
75744938 0.444589
75744939 0.912252
75744940 0.066389
75744942 -0.000000
75744943 -0.000000
75744944 0.082432
75744946 -0.000000
75744947 -0.000000
75744948 0.567726
75744953 0.675821
75744954 0.060735
75744956 0.058744
75744960 0.088517
75744963 0.194018
75744964 0.026985
75744965 0.344939
75744966 0.986086
75744967 0.309059
75744968 0.723784
75744969 0.125759
75744972 0.076625
75744973 0.288716
75744974 0.103940
75744975 -0.000000
75744977 0.095608
75744978 0.449870
75744980 -0.000000
75744981 -0.000000
75744982 0.169878
75744984 0.292760
75744985 0.166944
75744986 0.091761
75744988 0.193104
75744991 0.909176
75744992 0.439935
75744993 0.097489
75744994 0.253208
75744996 0.560679
75744998 1.749212
75744999 0.132653
75745000 -0.000000
75745001 -0.000000
75745007 0.399904
75745008 0.764747
75745009 0.183397
75745010 -0.000000
75745013 0.897438
75745014 0.198890
75745015 0.505280
75745016 0.710500
75745017 -0.000000
75745018 0.616769
75745022 -0.000000
75745023 0.456153
75745024 0.209804
75745025 0.068837
75745026 0.338976
75745029 -0.000000
75745030 -0.000000
75745031 0.559547
75745034 -0.000000
75745035 -0.000000
75745036 -0.000000
75745037 0.536322
75745038 0.094135
75745039 -0.000000
75745040 0.128050
75745042 0.239076
75745044 -0.000000
75745045 1.065310
75745046 0.268130
75745048 0.049873
75745049 0.165479
75745050 0.040728
75745051 0.091519
75745054 0.828857
75745055 0.988933
75745056 0.106651
75745057 0.635063
75745059 0.251337
75745060 0.081764
75745065 0.337933
75745067 0.439529
75745068 0.050223
75745070 0.345033
75745072 -0.000000
75745073 0.195965
75745078 0.751078
75745079 0.313161
75745083 0.491426
75745084 0.455562
75745085 -0.000000
75745086 0.688508
75745087 0.115759
75745088 0.265041
75745089 0.393652
75745090 -0.000000
75745093 0.150508
75745094 0.950170
75745095 0.684713
75745100 0.408387
75745103 0.061693
75745104 -0.000000
75745105 -0.000000
75745106 -0.000000
75745109 -0.000000
75745110 1.378703
75745111 0.096062
75745112 0.137290
75745113 0.840352
75745114 1.121593
75745115 0.060404
75745116 0.825383
75745117 0.065573
75745118 0.414844
75745119 -0.000000
75745120 0.449872
75745122 0.292780
75745124 0.434482
75745128 0.184340
75745130 0.220863
75745131 0.170337
75745132 0.177808
75745133 0.414832
75745136 0.314045
75745137 -0.000000
75745138 0.159568
75745139 0.357580
75745140 0.802802
75745141 -0.000000
75745142 -0.000000
75745143 -0.000000
75745148 -0.000000
75745153 -0.000000
75745154 0.357642
75745155 -0.000000
75745156 -0.000000
75745158 0.061700
75745162 0.372071
75745164 1.582777
75745166 -0.000000
75745170 0.876732
75745172 0.105831
75745173 0.414807
75745177 1.252705
75745178 -0.000000
75745181 0.155159
75745183 0.244131
75745184 0.293502
75745185 0.508058
75745186 0.155244
75745189 -0.000000
75745191 0.764655
75745193 -0.000000
75745194 0.081762
75745195 0.068842
75745196 -0.000000
75745197 0.236471
75745198 0.252210
75745199 0.160766
75745200 0.246298
75745201 0.083031
75745202 -0.000000
75745203 0.408434
75745204 0.196004
75745210 -0.000000
75745211 0.277023
75745212 -0.000000
75745216 0.171402
75745217 0.268134
75745222 0.101945
75745224 0.259233
75745225 -0.000000
75745226 0.093517
75745230 0.381392
75745231 -0.000000
75745236 0.127727
75745238 0.556358
75745241 0.508574
75745242 -0.000000
75745244 0.196092
75745245 -0.000000
75745246 0.165393
75745247 0.381466
75745251 -0.000000
75745253 -0.000000
75745254 0.058050
75745255 0.019641
75745256 0.249689
75745257 0.093568
75745258 0.209630
75745259 0.585863
75745260 -0.000000
75745264 0.058122
75745266 0.092446
75745267 -0.000000
75745268 -0.000000
75745270 0.079373
75745271 0.241975
75745272 0.206073
75745273 0.703211
75745274 -0.000000
75745275 0.304747
75745276 0.069938
75745278 0.117558
75745281 -0.000000
75745282 0.462620
75745283 0.697387
75745284 0.275627
75745286 0.076091
75745287 0.467881
75745288 0.112682
75745290 -0.000000
75745291 0.317625
75745292 0.265801
75745293 0.215030
75745294 0.051444
75745297 0.590011
75745298 0.265113
75745299 0.839231
75745301 0.323809
75745302 0.332189
75745303 0.366698
75745304 0.059574
75745305 -0.000000
75745307 -0.000000
75745308 -0.000000
75745312 0.041916
75745313 0.057629
75745314 0.079444
75745316 0.337570
75745317 0.110132
75745318 -0.000000
75745319 0.145327
75745321 1.515982
75745322 0.114456
75745323 0.074266
75745326 0.712183
75745327 0.255094
75745328 0.211580
75745329 1.307877
75745331 0.288034
75745335 1.013613
75745336 0.170796
75745337 -0.000000
75745341 0.093524
75745342 0.222786
75745346 0.606663
75745347 0.069955
75745348 0.091782
75745350 0.348980
75745352 -0.000000
75745353 0.698768
75745354 -0.000000
75745362 0.462621
75745364 0.702520
75745365 0.141759
75745366 -0.000000
75745369 0.717722
75745370 0.631959
75745371 0.382693
75745372 -0.000000
75745375 0.484982
75745376 0.931842
75745377 0.178544
75745378 1.291274
75745379 -0.000000
75745381 -0.000000
75745385 -0.000000
75745386 0.497172
75745390 0.092438
75745392 0.570162
75745393 0.174079
75745394 0.197306
75745395 0.374816
75745400 0.584961
75745402 -0.000000
75745404 0.078593
75745405 0.197620
75745408 0.085627
75745410 0.166703
75745414 0.071504
75745415 0.110403
75745416 0.437401
75745417 -0.000000
75745421 0.354383
75745422 0.180380
75745424 0.206931
75745425 0.081904
75745427 -0.000000
75745428 0.137510
75745435 0.092431
75745438 0.049743
75745439 -0.000000
75745440 0.169670
75745441 1.198687
75745442 0.196340
75745443 0.149679
75745445 0.300312
75745449 -0.000000
75745452 0.655399
75745456 0.065503
75745458 0.094856
75745460 0.988749
75745461 0.739374
75745463 -0.000000
75745464 0.069210
75745468 0.374825
75745472 0.730436
75745473 0.122992
75745478 0.134550
75745479 0.199812
75745482 0.273830
75745483 0.544698
75745487 0.075778
75745488 0.122900
75745489 0.558076
75745493 -0.000000
75745494 0.027755
75745497 0.480332
75745501 0.221517
75745502 0.513842
75745503 0.209317
75745504 0.041876
75745507 -0.000000
75745510 0.242734
75745512 0.082155
75745516 0.082156
75745520 0.079605
75745521 0.304335
75745522 0.249007
75745527 1.090715
75745528 0.471472
75745529 0.063518
75745531 0.104376
75745533 0.250569
75745538 -0.000000
75745539 0.591465
75745543 0.051894
75745546 0.857343
75745547 1.504795
75745551 0.108929
75745552 0.405995
75745554 0.336323
75745555 -0.000000
75745556 0.520365
75745557 0.246763
75745558 0.121960
75745560 0.081843
75745562 0.696256
75745563 0.756388
75745564 0.172197
75745566 0.399947
75745568 0.263586
75745569 -0.000000
75745571 0.182572
75745573 1.444656
75745576 0.088169
75745578 0.259354
75745582 0.117839
75745587 0.047103
75745590 0.314104
75745591 0.061893
75745594 0.286355
75745595 1.072646
75745598 -0.000000
75745601 0.074559
75745603 -0.000000
75745608 0.428509
75745609 0.140366
75745610 0.924861
75745611 0.434393
75745614 1.051598
75745615 0.118311
75745617 0.223367
75745619 0.150240
75745620 0.243828
75745621 -0.000000
75745624 1.057143
75745625 0.819166
75745626 0.482545
75745630 0.854262
75745634 0.137384
75745635 0.727219
75745638 0.492419
75745639 0.485071
75745642 0.106960
75745643 0.335578
75745644 -0.000000
75745645 0.509321
75745648 0.072887
75745649 0.226261
75745650 0.596430
75745651 0.355676
75745652 0.754830
75745654 -0.000000
75745656 -0.000000
75745657 -0.000000
75745658 0.720123
75745659 0.479709
75745660 0.305059
75745663 0.721194
75745664 0.202820
75745666 0.088169
75745668 0.856284
75745669 0.127767
75745670 0.679981
75745673 0.085745
75745674 0.602848
75745676 0.649426
75745678 0.152265
75745681 0.238876
75745685 0.415645
75745688 0.135783
75745692 0.401506
75745693 1.009519
75745694 0.063190
75745695 0.283172
75745697 0.131283
75745698 1.681493
75745700 0.101025
75745701 0.984580
75745702 0.482546
75745704 0.279880
75745709 0.693180
75745710 0.678853
75745712 0.260332
75745716 -0.000000
75745717 0.219183
75745718 0.062373
75745722 0.108916
75745725 0.149243
75745726 0.102564
75745727 0.225619
75745728 0.548631
75745729 0.137442
75745730 0.160523
75745733 0.979687
75745737 0.225339
75745740 0.196868
75745746 0.095747
75745747 0.076040
75745748 -0.000000
75745749 0.615588
75745751 0.482549
75745753 0.275393
75745755 0.161284
75745756 0.190530
75745757 0.062669
75745758 0.037350
75745761 0.048161
75745763 0.391120
75745764 0.125942
75745765 0.034979
75745766 0.220224
75745767 0.150931
75745768 0.354660
75745769 0.434814
75745772 -0.000000
75745775 0.635504
75745778 -0.000000
75745779 0.119968
75745782 0.422980
75745783 0.349934
75745787 -0.000000
75745788 0.076987
75745790 0.770708
75745791 0.529449
75745792 0.147412
75745793 0.303054
75745794 -0.000000
75745795 0.190192
75745796 0.355150
75745797 0.385143
75745798 0.068873
75745800 0.346677
75745805 0.972674
75745806 -0.000000
75745808 0.156375
75745809 -0.000000
75745812 -0.000000
75745813 0.116637
75745816 0.197482
75745818 0.206132
75745825 -0.000000
75745826 0.065686
75745829 1.064006
75745830 0.084722
75745831 0.349888
75745833 -0.000000
75745835 -0.000000
75745837 0.084809
75745838 0.031436
75745839 0.260521
75745840 -0.000000
75745841 0.252212
75745844 0.373995
75745847 -0.000000
75745851 0.424808
75745852 0.209261
75745853 0.400914
75745855 0.695916
75745857 0.528568
75745858 0.415481
75745859 0.116640
75745860 0.769407
75745862 0.072641
75745863 0.607261
75745865 0.426708
75745866 -0.000000
75745867 0.068865
75745869 0.393931
75745873 0.187090
75745874 0.372877
75745875 0.051216
75745876 0.468690
75745877 0.264050
75745878 0.283894
75745879 0.572629
75745880 0.036670
75745881 0.338220
75745882 0.533352
75745886 0.088309
75745888 0.156436
75745889 0.643422
75745892 -0.000000
75745893 0.051962
75745894 1.548327
75745898 -0.000000
75745899 0.655092
75745900 0.071590
75745902 1.220881
75745905 0.421464
75745906 1.199873
75745909 0.476497
75745910 0.670233
75745913 -0.000000
75745914 0.103534
75745915 0.191176
75745916 0.255204
75745917 -0.000000
75745919 0.190623
75745920 0.129864
75745921 0.051193
75745922 0.052606
75745923 0.171864
75745924 0.035568
75745929 -0.000000
75745930 -0.000000
75745932 1.048181
75745933 -0.000000
75745934 -0.000000
75745935 0.439113
75745936 0.176596
75745937 -0.000000
75745938 0.058230
75745939 0.349980
75745941 0.360062
75745944 -0.000000
75745948 0.062996
75745950 0.187267
75745952 -0.000000
75745953 0.955118
75745954 0.476493
75745957 0.771206
75745961 -0.000000
75745963 -0.000000
75745965 0.137486
75745966 0.176014
75745968 0.948204
75745969 0.152155
75745970 0.255269
75745971 0.087739
75745973 0.598847
75745974 0.540065
75745976 0.077603
75745977 -0.000000
75745978 0.277628
75745980 0.055202
75745981 0.289021
75745984 0.158425
75745985 0.837338
75745986 0.439227
75745988 1.883854
75745989 0.158227
75746001 0.051726
75746002 0.094535
75746005 0.554336
75746009 0.505952
75746012 0.928957
75746013 -0.000000
75746014 0.248575
75746015 0.050170
75746017 -0.000000
75746019 0.182047
75746021 0.058473
75746022 0.375462
75746023 1.040291
75746024 0.126684
75746025 0.693670
75746026 0.229963
75746027 0.760693
75746028 0.842585
75746029 0.205250
75746031 1.081395
75746032 0.341785
75746033 0.182123
75746034 0.053383
75746035 0.221679
75746038 0.334956
75746039 -0.000000
75746041 0.299525
75746042 -0.000000
75746045 0.033756
75746046 0.211005
75746047 -0.000000
75746049 0.107707
75746050 0.261760
75746053 0.533496
75746055 0.341859
75746056 0.277515
75746057 0.198842
75746058 0.183884
75746060 0.182021
75746062 0.310691
75746063 0.310811
75746068 0.611752
75746069 0.575449
75746070 -0.000000
75746072 0.739365
75746073 0.252978
75746074 -0.000000
75746077 0.165450
75746078 0.546306
75746080 0.118798
75746081 0.437451
75746082 0.039273
75746083 0.055630
75746085 0.090291
75746089 0.033009
75746091 0.383064
75746093 0.198309
75746095 0.075814
75746096 0.946507
75746097 -0.000000
75746100 -0.000000
75746101 0.182034
75746107 0.093830
75746108 -0.000000
75746109 0.355542
75746111 0.372410
75746112 -0.000000
75746117 0.456226
75746118 0.105663
75746120 0.322125
75746121 0.149329
75746124 -0.000000
75746126 0.122384
75746128 0.355241
75746130 0.139121
75746131 0.334363
75746132 0.597673
75746134 -0.000000
75746135 0.626788
75746137 0.103748
75746139 0.793342
75746140 0.032717
75746141 0.073236
75746142 0.491080
75746143 0.811350
75746144 0.119210
75746146 0.090310
75746147 -0.000000
75746148 0.393605
75746149 -0.000000
75746150 0.293565
75746151 0.083197
75746154 0.177755
75746157 0.823517
75746158 0.216196
75746159 0.212526
75746160 0.156553
75746161 0.068867
75746164 0.219297
75746167 0.094803
75746169 0.229824
75746170 2.640069
75746171 0.146201
75746172 0.132243
75746173 0.611687
75746174 0.115175
75746175 0.472113
75746176 -0.000000
75746177 -0.000000
75746178 0.141416
75746179 0.377047
75746180 -0.000000
75746182 0.111278
75746185 -0.000000
75746187 0.182031
75746188 0.625184
75746190 0.158470
75746191 1.080211
75746192 0.080888
75746197 0.582855
75746198 0.118750
75746199 0.261752
75746200 0.334194
75746201 -0.000000
75746202 0.210977
75746203 0.427567
75746204 0.080089
75746205 -0.000000
75746208 1.788304
75746209 0.396375
75746210 0.080062
75746211 0.203562
75746212 -0.000000
75746213 0.583052
75746214 0.567454
75746215 0.119269
75746216 0.072896
75746217 -0.000000
75746218 0.080911
75746223 0.165389
75746226 0.089286
75746227 0.172228
75746230 -0.000000
75746231 -0.000000
75746238 -0.000000
75746239 0.224592
75746240 -0.000000
75746243 0.192027
75746245 0.693578
75746246 0.187796
75746247 0.120861
75746250 0.136072
75746252 0.245209
75746255 0.756236
75746256 0.646753
75746257 0.625183
75746258 0.031555
75746259 0.164376
75746262 0.450041
75746263 0.098126
75746265 0.109988
75746266 1.102927
75746269 0.052718
75746270 0.325396
75746271 0.683024
75746273 0.561517
75746274 0.312828
75746275 0.183324
75746276 0.347641
75746278 0.065543
75746279 0.553924
75746280 0.331900
75746282 0.436723
75746283 0.372346
75746284 0.080172
75746287 0.127209
75746291 1.208638
75746292 0.431216
75746297 0.088188
75746299 0.220838
75746304 -0.000000
75746305 0.096011
75746309 0.598599
75746311 0.088187
75746312 0.098118
75746313 0.237889
75746314 0.237902
75746318 0.505432
75746319 0.190540
75746323 0.147044
75746326 0.115340
75746327 0.353883
75746329 0.138152
75746330 0.131763
75746331 -0.000000
75746332 0.279433
75746333 -0.000000
75746334 0.623195
75746335 0.220072
75746336 0.563012
75746338 0.079300
75746339 -0.000000
75746342 0.076809
75746343 0.060694
75746346 -0.000000
75746350 0.075164
75746352 2.524745
75746353 0.028109
75746354 0.576524
75746355 0.144511
75746356 -0.000000
75746357 0.119621
75746360 0.229834
75746363 0.088188
75746364 -0.000000
75746365 0.380015
75746366 0.081937
75746371 0.519377
75746374 -0.000000
75746377 0.391716
75746378 0.596771
75746379 0.477363
75746382 0.185259
75746383 0.185224
75746384 0.105761
75746385 0.529987
75746386 0.539893
75746387 0.504664
75746388 0.380035
75746391 0.850981
75746392 0.170210
75746396 0.869196
75746401 0.164422
75746405 0.096013
75746406 0.252431
75746407 1.491140
75746411 0.080188
75746412 0.860908
75746414 0.076829
75746415 -0.000000
75746416 0.439873
75746417 0.854779
75746418 0.828201
75746419 0.407692
75746420 0.065556
75746421 0.507201
75746422 0.117809
75746423 -0.000000
75746424 0.809435
75746425 0.129663
75746426 0.797620
75746427 -0.000000
75746428 0.916035
75746429 0.191278
75746430 1.794089
75746432 0.080188
75746433 0.557139
75746434 0.372199
75746435 0.087587
75746436 0.127295
75746439 0.209644
75746440 0.437349
75746442 0.938320
75746443 0.324501
75746444 0.239275
75746447 -0.000000
75746448 0.618811
75746449 0.436724
75746450 0.337946
75746451 0.887667
75746455 0.062279
75746456 0.785371
75746458 0.539797
75746459 0.039012
75746460 0.178008
75746463 0.480246
75746464 0.059115
75746465 0.124028
75746469 0.697858
75746470 -0.000000
75746474 0.285326
variableStep chrom=chr17
40539587 -0.000000
40539589 -0.000000
40539592 0.192808
40539593 0.454796
40539595 0.117346
40539597 0.071582
40539600 -0.000000
40539601 -0.000000
40539602 0.277219
40539603 0.219371
40539605 0.581355
40539606 0.219370
40539607 0.444085
40539610 0.104973
40539611 0.219379
40539612 -0.000000
40539615 -0.000000
40539616 0.252980
40539617 0.428674
40539618 -0.000000
40539619 0.094912
40539620 0.222041
40539621 0.529570
40539622 -0.000000
40539623 0.118806
40539624 -0.000000
40539625 -0.000000
40539626 -0.000000
40539627 0.222094
40539628 0.103711
40539629 0.104984
40539630 0.219379
40539631 -0.000000
40539635 0.146379
40539636 -0.000000
40539637 -0.000000
40539640 0.454893
40539641 0.414119
40539642 0.080977
40539643 0.093790
40539648 0.270705
40539649 0.087151
40539650 0.146037
40539651 0.285576
40539652 0.219367
40539653 -0.000000
40539654 0.199783
40539659 0.464409
40539661 0.265374
40539662 0.100687
40539664 0.113748
40539666 -0.000000
40539667 0.239037
40539669 0.554504
40539670 0.307594
40539671 -0.000000
40539672 0.094199
40539673 0.154882
40539674 0.182865
40539675 0.845522
40539676 1.464514
40539681 0.065423
40539682 0.158575
40539683 -0.000000
40539684 -0.000000
40539685 0.392981
40539686 0.695783
40539688 0.100683
40539689 0.040722
40539691 0.061237
40539692 0.396475
40539693 0.038664
40539694 0.046108
40539695 0.822597
40539696 0.603681
40539697 1.287621
40539701 0.409960
40539703 0.117351
40539705 -0.000000
40539706 0.075003
40539709 0.386972
40539711 0.199697
40539713 0.382471
40539714 0.198783
40539715 0.744817
40539716 0.099023
40539717 0.519467
40539718 -0.000000
40539722 0.248167
40539723 0.428747
40539724 0.091581
40539725 0.194450
40539726 0.347304
40539728 0.387010
40539729 -0.000000
40539731 0.080959
40539733 0.185588
40539734 -0.000000
40539735 0.104966
40539736 0.216819
40539742 0.331445
40539745 0.147055
40539746 0.079869
40539747 0.046199
40539749 -0.000000
40539750 0.760566
40539753 -0.000000
40539754 0.077415
40539758 -0.000000
40539760 -0.000000
40539762 0.219371
40539764 0.343324
40539766 0.510308
40539768 0.177407
40539769 0.826880
40539773 0.163625
40539774 0.751697
40539775 0.221568
40539777 0.655801
40539781 1.210558
40539782 -0.000000
40539785 0.182027
40539788 0.463746
40539789 0.070773
40539795 -0.000000
40539796 -0.000000
40539799 0.126030
40539800 0.036714
40539801 0.067168
40539802 -0.000000
40539805 -0.000000
40539806 0.271445
40539807 0.434680
40539808 0.057445
40539810 0.757166
40539811 0.421938
40539812 0.469802
40539813 0.578243
40539814 0.238872
40539815 -0.000000
40539820 -0.000000
40539822 0.270580
40539825 0.118799
40539826 0.070778
40539827 0.153245
40539828 0.149112
40539829 0.410924
40539831 0.268226
40539832 0.074247
40539833 -0.000000
40539834 0.307552
40539835 0.344741
40539836 -0.000000
40539839 0.307616
40539840 -0.000000
40539841 0.205179
40539842 0.990977
40539845 0.492005
40539846 0.586668
40539847 -0.000000
40539850 0.349121
40539851 0.634162
40539854 0.053730
40539855 0.131295
40539856 0.214517
40539857 0.669568
40539858 0.293912
40539859 0.811969
40539860 0.367995
40539863 0.293041
40539865 0.062212
40539866 0.162843
40539868 0.350532
40539871 0.280158
40539872 0.280186
40539873 0.453581
40539874 1.075181
40539876 0.473036
40539879 0.632135
40539881 -0.000000
40539883 0.064972
40539885 1.451813
40539886 0.115633
40539889 -0.000000
40539890 0.048819
40539891 0.990450
40539892 0.274087
40539893 0.286506
40539894 1.372610
40539895 0.611702
40539896 0.542593
40539897 -0.000000
40539901 0.083805
40539902 0.053608
40539903 0.291237
40539904 0.324020
40539905 0.385509
40539907 0.069492
40539909 0.385446
40539910 -0.000000
40539911 0.307207
40539912 0.239703
40539913 0.948317
40539916 0.878064
40539917 0.807519
40539922 0.339412
40539924 0.398725
40539927 0.150338
40539929 -0.000000
40539930 -0.000000
40539931 -0.000000
40539932 0.358921
40539935 0.573515
40539937 0.178767
40539942 0.625833
40539945 0.253900
40539947 2.101068
40539950 0.174106
40539951 1.353436
40539952 -0.000000
40539954 0.367799
40539957 0.367935
40539959 0.432006
40539961 0.746076
40539962 0.506648
40539963 0.757954
40539967 0.069512
40539968 0.067637
40539969 0.881812
40539970 0.274994
40539972 0.158748
40539973 0.478645
40539974 0.076019
40539976 0.159854
40539977 0.210136
40539978 0.206538
40539980 -0.000000
40539981 0.344111
40539982 -0.000000
40539983 0.962248
40539984 0.442149
40539987 0.263857
40539988 0.965804
40539989 0.096818
40539990 0.682084
40539991 -0.000000
40539993 0.158926
40539995 0.143028
40539996 0.236347
40539997 0.178735
40539998 0.441953
40539999 0.360732
40540001 0.384895
40540004 -0.000000
40540005 1.101988
40540006 0.420578
40540007 0.141904
40540008 0.436944
40540011 0.086933
40540012 0.788731
40540013 0.239704
40540014 0.318686
40540017 0.133372
40540020 0.239682
40540024 1.042437
40540026 0.115640
40540028 0.557693
40540029 0.538456
40540035 1.289110
40540036 0.082961
40540037 0.567173
40540038 0.066309
40540041 -0.000000
40540042 -0.000000
40540043 1.112278
40540047 0.046335
40540051 -0.000000
40540052 0.263709
40540053 0.596862
40540054 -0.000000
40540055 0.328722
40540056 0.239638
40540058 0.791256
40540059 0.049165
40540065 0.404527
40540066 0.191525
40540067 0.108303
40540070 0.108509
40540071 0.196317
40540072 0.121432
40540073 0.480302
40540074 0.490711
40540075 0.982407
40540077 0.121427
40540078 0.531025
40540079 0.125623
40540080 0.411474
40540081 0.071423
40540084 0.386416
40540085 0.071848
40540086 0.901262
40540088 0.871823
40540089 0.202600
40540090 0.349875
40540091 0.375781
40540092 0.190876
40540093 -0.000000
40540094 0.125084
40540095 0.656602
40540097 0.389835
40540101 0.134639
40540102 0.537332
40540103 0.477465
40540105 0.312361
40540106 -0.000000
40540108 0.337965
40540109 -0.000000
40540110 0.305212
40540111 0.079683
40540112 0.154155
40540113 1.500035
40540114 -0.000000
40540116 0.636109
40540117 0.466351
40540118 0.597399
40540120 0.104579
40540121 0.086831
40540124 -0.000000
40540125 0.173459
40540126 0.725040
40540127 0.102396
40540130 0.075065
40540133 0.379374
40540134 0.149584
40540135 -0.000000
40540137 0.070964
40540138 0.115318
40540139 0.675278
40540140 0.464095
40540141 0.770452
40540143 0.146375
40540144 0.850960
40540145 -0.000000
40540146 -0.000000
40540147 0.055047
40540148 0.059249
40540149 -0.000000
40540150 0.279646
40540152 0.160655
40540153 0.131495
40540154 0.116843
40540157 0.323293
40540159 -0.000000
40540160 0.800868
40540161 -0.000000
40540162 2.081339
40540163 0.897630
40540168 0.200971
40540169 1.368190
40540170 -0.000000
40540171 1.048005
40540172 0.017748
40540173 0.529858
40540176 0.236836
40540177 0.102350
40540178 1.507387
40540179 0.505195
40540180 -0.000000
40540181 0.170144
40540182 0.394463
40540184 0.771637
40540186 0.146422
40540187 2.209314
40540188 0.067704
40540191 1.311705
40540195 0.096678
40540199 0.247573
40540200 1.939581
40540203 0.576954
40540207 -0.000000
40540211 0.943842
40540212 -0.000000
40540213 0.383194
40540214 0.180002
40540216 0.059303
40540217 0.365499
40540218 0.412454
40540220 0.170039
40540221 0.071336
40540222 0.611347
40540224 0.587252
40540225 0.172666
40540226 0.321569
40540227 -0.000000
40540229 0.230887
40540230 0.059272
40540231 0.123214
40540232 0.251132
40540233 -0.000000
40540236 0.077768
40540239 0.062712
40540243 -0.000000
40540244 0.639351
40540245 -0.000000
40540247 0.219011
40540248 -0.000000
40540249 0.475312
40540250 0.237935
40540252 0.070813
40540253 0.970592
40540255 0.247573
40540256 0.284473
40540257 0.200816
40540258 -0.000000
40540260 0.552768
40540261 0.470779
40540263 0.134407
40540264 0.319947
40540265 0.192337
40540266 0.627320
40540267 0.128641
40540268 0.391899
40540270 0.329573
40540273 -0.000000
40540275 0.134673
40540276 0.192508
40540277 0.105529
40540280 0.236854
40540281 0.567950
40540282 0.117001
40540287 -0.000000
40540288 -0.000000
40540289 -0.000000
40540290 -0.000000
40540291 0.587176
40540292 0.038698
40540293 0.349312
40540296 -0.000000
40540297 0.265214
40540300 1.147822
40540301 0.184333
40540302 0.160406
40540303 0.134406
40540304 0.354884
40540305 0.342258
40540307 -0.000000
40540310 -0.000000
40540311 0.627572
40540312 0.038065
40540313 0.159004
40540315 0.075606
40540317 0.202585
40540318 0.156654
40540319 0.579920
40540320 0.726453
40540321 0.620006
40540323 -0.000000
40540325 0.126541
40540326 0.053652
40540327 0.186909
40540329 0.111600
40540340 0.685680
40540342 0.211064
40540343 0.054020
40540344 0.523432
40540345 0.143033
40540348 2.162421
40540349 0.274293
40540352 0.904071
40540355 0.037676
40540356 0.906201
40540357 0.430532
40540359 0.233551
40540360 0.195348
40540361 0.506828
40540362 0.197424
40540363 0.423316
40540364 0.172175
40540366 -0.000000
40540367 0.266600
40540369 0.240533
40540371 0.272357
40540372 0.389710
40540373 -0.000000
40540374 -0.000000
40540375 0.286905
40540377 0.538031
40540378 0.825434
40540379 0.190015
40540380 0.686581
40540381 -0.000000
40540382 0.414181
40540384 0.327647
40540385 0.588975
40540387 0.414161
40540389 1.027850
40540390 0.588410
40540391 0.185941
40540392 0.347556
40540393 0.097575
40540394 0.093779
40540395 0.390644
40540396 0.114816
40540397 0.054292
40540398 1.188070
40540399 0.168301
40540402 0.050496
40540406 0.699138
40540408 0.509893
40540409 0.039039
40540411 0.087417
40540413 0.442158
40540414 0.665052
40540415 0.265282
40540419 0.286898
40540420 0.631927
40540423 0.116012
40540424 0.523358
40540426 0.052701
40540427 0.462263
40540428 0.887263
40540430 0.280957
40540431 0.160327
40540433 1.946606
40540435 1.011909
40540437 0.118598
40540438 0.478028
40540439 0.112005
40540441 0.419049
40540442 0.181278
40540445 0.305687
40540446 -0.000000
40540447 -0.000000
40540448 0.543170
40540449 0.961099
40540450 0.826315
40540452 -0.000000
40540454 0.538007
40540458 0.397713
40540462 -0.000000
40540464 0.062008
40540465 0.351103
40540466 0.723333
40540468 0.472806
40540469 0.193721
40540470 0.568357
40540471 0.249774
40540473 0.286889
40540475 0.049472
40540476 -0.000000
40540477 0.564285
40540478 0.262612
40540479 0.108970
40540480 -0.000000
40540481 0.118303
40540482 0.054460
40540483 0.514820
40540484 0.294409
40540486 0.227480
40540488 0.247491
40540489 0.099770
40540494 0.136029
40540497 -0.000000
40540501 0.266595
40540503 0.194619
40540504 0.338438
40540505 0.382379
40540507 0.338234
40540508 0.030438
40540509 0.308680
40540510 0.062786
40540512 0.142728
40540515 0.281545
40540517 0.119426
40540518 1.047489
40540520 0.082931
40540524 0.075672
40540526 0.212950
40540527 0.699139
40540528 -0.000000
40540529 0.667337
40540530 1.003340
40540531 0.211330
40540533 0.159445
40540535 0.073683
40540537 0.212945
40540539 -0.000000
40540540 1.069581
40540541 -0.000000
40540542 0.492269
40540545 -0.000000
40540546 0.165277
40540548 0.104250
40540550 -0.000000
40540551 0.345136
40540552 0.385972
40540554 0.202241
40540556 -0.000000
40540557 0.255241
40540559 0.095084
40540561 0.185064
40540563 0.706829
40540564 0.173766
40540565 -0.000000
40540571 0.160323
40540574 0.080669
40540582 0.618337
40540584 0.679997
40540585 0.193161
40540589 0.170971
40540590 0.386762
40540591 0.554150
40540592 -0.000000
40540593 0.080739
40540595 0.103352
40540597 0.197647
40540599 0.629012
40540600 0.299227
40540603 0.124509
40540604 0.283785
40540606 0.198024
40540608 0.192160
40540611 0.319534
40540612 0.329801
40540614 0.051234
40540615 0.715882
40540616 0.573659
40540617 0.060756
40540619 0.210002
40540620 -0.000000
40540621 0.151828
40540623 0.356245
40540634 1.543464
40540639 0.216877
40540641 0.242956
40540643 0.086973
40540644 0.043456
40540645 0.577764
40540647 0.497387
40540648 0.163743
40540649 0.203424
40540652 0.061722
40540653 0.885026
40540656 0.496603
40540658 -0.000000
40540660 -0.000000
40540662 0.204386
40540665 0.342212
40540666 0.643447
40540667 0.148248
40540668 0.079984
40540669 0.230942
40540670 0.080746
40540671 -0.000000
40540674 0.181849
40540676 0.049903
40540678 0.437917
40540679 0.058306
40540680 0.391788
40540681 0.056063
40540682 0.171401
40540683 0.166061
40540684 0.157747
40540685 0.801828
40540686 0.541466
40540687 0.411097
40540690 0.515876
40540691 0.086450
40540692 -0.000000
40540694 0.461688
40540696 0.994767
40540697 -0.000000
40540698 0.250009
40540699 1.464261
40540700 0.322146
40540701 0.033097
40540702 1.068652
40540703 0.061570
40540705 0.054916
40540707 0.168621
40540713 0.192370
40540714 0.434688
40540715 0.078254
40540716 0.303184
40540721 0.191966
40540723 -0.000000
40540725 0.214864
40540728 -0.000000
40540729 -0.000000
40540730 0.622067
40540732 -0.000000
40540735 0.552464
40540737 0.970618
40540738 0.615766
40540740 0.117027
40540744 0.279597
40540745 0.200720
40540746 1.090125
40540747 0.361519
40540748 0.096446
40540749 1.433435
40540750 0.334372
40540751 0.484592
40540752 0.183826
40540753 0.988954
40540756 -0.000000
40540760 0.290611
40540763 0.393773
40540764 0.471607
40540765 0.393563
40540766 -0.000000
40540767 0.090600
40540768 0.238247
40540769 -0.000000
40540770 0.262016
40540771 0.770723
40540773 0.407434
40540775 0.041779
40540776 -0.000000
40540777 0.365358
40540778 0.181295
40540780 0.384689
40540781 2.047671
40540783 0.210193
40540784 0.237930
40540789 0.141431
40540790 0.218957
40540791 0.551767
40540792 -0.000000
40540794 -0.000000
40540795 0.953467
40540797 0.247045
40540798 -0.000000
40540799 0.838319
40540800 0.600454
40540801 -0.000000
40540802 0.863117
40540803 1.248606
40540804 0.583752
40540805 0.891087
40540806 1.518882
40540807 -0.000000
40540808 1.192320
40540809 0.061568
40540810 0.112681
40540811 0.111649
40540812 0.133626
40540813 0.712520
40540816 -0.000000
40540818 0.602767
40540820 0.584602
40540821 1.002479
40540822 0.103993
40540826 0.832299
40540827 0.755918
40540828 0.443405
40540831 0.262005
40540833 0.108917
40540834 0.303794
40540835 0.156885
40540836 0.341864
40540838 1.348854
40540839 0.137082
40540841 0.064857
40540843 0.960900
40540845 0.541213
40540846 0.201440
40540848 1.684154
40540849 -0.000000
40540850 0.163987
40540851 0.483117
40540853 0.295823
40540856 -0.000000
40540863 0.063751
40540867 0.821721
40540869 0.096451
40540870 0.131210
40540871 0.229546
40540875 0.055397
40540876 0.350216
40540877 0.850988
40540879 0.969988
40540880 0.224008
40540884 -0.000000
40540885 0.328575
40540886 0.786364
40540887 0.294416
40540889 0.076464
40540894 -0.000000
40540896 1.317687
40540897 0.112939
40540898 2.334753
40540899 0.044286
40540900 0.351147
40540901 0.505346
40540902 0.929191
40540903 0.511608
40540906 0.943959
40540907 0.897021
40540910 0.309454
40540911 -0.000000
40540912 0.178822
40540913 0.217942
40540914 0.301331
40540915 0.191170
40540916 0.114208
40540917 0.506285
40540918 0.011478
40540919 0.200785
40540920 0.866139
40540921 0.064848
40540922 0.379191
40540924 0.119209
40540926 0.355961
40540927 0.352663
40540928 0.326586
40540929 0.336226
40540931 0.117189
40540935 0.182169
40540941 0.388428
40540944 0.234075
40540947 -0.000000
40540948 0.131174
40540949 -0.000000
40540951 0.219956
40540953 0.470679
40540954 0.156802
40540955 0.071570
40540956 0.071690
40540958 0.093611
40540959 0.145258
40540960 0.379057
40540961 1.157616
40540962 0.360033
40540965 -0.000000
40540971 0.541601
40540972 -0.000000
40540973 0.236081
40540974 0.079171
40540976 0.076967
40540978 0.900645
40540980 -0.000000
40540982 0.113997
40540984 0.123054
40540986 -0.000000
40540987 0.089481
40540990 -0.000000
40540992 0.625235
40540993 0.498769
40540994 0.068282
40540995 0.387881
40540997 -0.000000
40540998 0.199006
40541002 0.040147
40541003 -0.000000
40541004 0.853374
40541005 0.872556
40541007 0.280386
40541008 0.221704
40541010 -0.000000
40541011 0.409322
40541012 0.221690
40541013 0.037167
40541014 1.035377
40541016 0.265481
40541017 0.474612
40541018 -0.000000
40541019 0.117188
40541021 -0.000000
40541022 -0.000000
40541024 0.115241
40541026 0.630732
40541027 -0.000000
40541028 0.072229
40541029 0.193999
40541031 0.851698
40541032 0.056670
40541034 0.692106
40541036 0.070552
40541037 -0.000000
40541039 0.425709
40541040 0.211543
40541041 0.611486
40541043 -0.000000
40541044 0.076863
40541045 0.813601
40541046 0.076856
40541049 0.660997
40541052 0.336951
40541053 0.160870
40541054 0.015535
40541055 1.659604
40541056 0.797412
40541057 0.037698
40541058 -0.000000
40541063 0.603863
40541064 -0.000000
40541067 0.755284
40541069 0.344748
40541070 0.208484
40541071 0.135581
40541074 0.076893
40541075 0.472408
40541078 0.601860
40541079 -0.000000
40541080 0.260904
40541082 0.211516
40541083 -0.000000
40541085 -0.000000
40541086 0.257154
40541087 0.391968
40541089 0.377135
40541091 0.230188
40541092 0.182643
40541093 0.376522
40541094 0.095544
40541100 0.082829
40541101 0.280949
40541104 1.507333
40541105 0.153145
40541106 -0.000000
40541107 0.345748
40541117 0.967652
40541118 0.153181
40541120 -0.000000
40541121 0.131310
40541122 0.175326
40541123 0.466541
40541128 -0.000000
40541133 0.060807
40541134 0.071392
40541135 0.293172
40541136 0.124766
40541139 0.344444
40541140 0.214700
40541141 0.294657
40541144 0.081432
40541146 0.358864
40541149 0.527379
40541151 0.971885
40541152 0.311706
40541153 0.539338
40541160 0.520204
40541161 0.377424
40541162 0.220718
40541163 0.618724
40541164 0.598663
40541165 0.287537
40541166 0.306373
40541167 0.270310
40541168 0.381862
40541171 0.243543
40541174 0.287180
40541175 0.224924
40541177 0.094630
40541178 0.208327
40541180 -0.000000
40541182 0.060866
40541183 0.201892
40541184 0.311628
40541189 0.386831
40541190 0.033663
40541191 -0.000000
40541194 0.424491
40541195 0.099773
40541196 0.128447
40541199 0.336616
40541202 0.090500
40541203 0.605468
40541204 0.094907
40541206 0.833167
40541207 0.106399
40541211 2.621958
40541213 0.072463
40541214 0.301113
40541218 -0.000000
40541220 0.184048
40541222 0.346754
40541224 0.677456
40541226 -0.000000
40541228 1.268336
40541230 0.259780
40541231 0.400884
40541234 0.127549
40541236 0.637348
40541238 -0.000000
40541239 0.250369
40541245 0.772878
40541246 0.184088
40541249 0.195403
40541250 0.298373
40541255 0.784182
40541256 0.164354
40541257 0.151798
40541258 -0.000000
40541259 0.304623
40541262 0.512843
40541271 0.273584
40541272 0.386605
40541273 0.156662
40541274 0.125237
40541276 0.169005
40541278 0.624337
40541281 0.287171
40541288 0.465072
40541289 0.445446
40541290 0.170985
40541292 -0.000000
40541293 -0.000000
40541295 -0.000000
40541299 0.552496
40541300 0.132712
40541301 -0.000000
40541302 0.062874
40541309 0.592951
40541310 0.122945
40541312 1.106623
40541313 0.197294
40541315 0.717590
40541317 0.047952
40541318 -0.000000
40541319 0.065516
40541326 0.472738
40541327 -0.000000
40541328 0.345887
40541332 0.088566
40541333 -0.000000
40541334 -0.000000
40541337 -0.000000
40541338 1.413147
40541339 0.170881
40541340 0.015548
40541341 0.578159
40541342 0.092828
40541343 0.665766
40541344 1.085799
40541345 0.735041
40541346 0.908520
40541347 0.416456
40541348 0.101653
40541349 0.501388
40541352 -0.000000
40541353 -0.000000
40541354 0.138040
40541357 -0.000000
40541358 0.051032
40541361 -0.000000
40541362 0.357993
40541364 0.096487
40541371 0.625726
40541372 0.201672
40541374 0.120513
40541375 0.115044
40541376 0.106499
40541379 0.223712
40541381 1.116581
40541382 1.214731
40541384 0.883958
40541386 0.227683
40541387 0.025620
40541388 -0.000000
40541390 0.389717
40541392 -0.000000
40541395 0.164566
40541397 0.217124
40541399 0.070585
40541402 0.351871
40541403 -0.000000
40541404 0.127154
40541405 0.466134
40541406 -0.000000
40541411 -0.000000
40541412 0.122261
40541416 -0.000000
40541417 0.514083
40541418 0.041914
40541421 0.106511
40541422 -0.000000
40541423 0.152635
40541424 0.067760
40541425 0.040609
40541429 0.024630
40541432 0.147241
40541433 0.170240
40541434 0.501176
40541435 -0.000000
40541436 -0.000000
40541439 -0.000000
40541440 0.196597
40541442 0.202667
40541443 0.610498
40541444 0.430719
40541450 0.481058
40541453 0.500781
40541454 1.042252
40541455 0.159105
40541458 0.373785
40541460 0.243843
40541461 0.203665
40541462 0.633567
40541463 0.368125
40541474 0.316694
40541476 0.223695
40541480 0.856836
40541483 0.765302
40541485 -0.000000
40541486 -0.000000
40541487 -0.000000
40541489 -0.000000
40541490 1.737896
40541491 0.304551
40541492 0.379452
40541494 0.393947
40541496 0.903708
40541497 -0.000000
40541498 0.220217
40541499 0.926434
40541502 -0.000000
40541503 0.215595
40541504 0.524384
40541505 0.529263
40541506 0.063185
40541507 -0.000000
40541509 0.101194
40541510 -0.000000
40541512 -0.000000
40541513 0.223709
40541514 0.215015
40541515 0.415380
40541517 0.261323
40541518 0.054562
40541519 0.625429
40541520 -0.000000
40541526 -0.000000
40541529 0.116548
40541531 0.151514
40541535 -0.000000
40541536 0.105939
40541541 0.269360
40541542 0.633581
40541545 -0.000000
40541546 -0.000000
40541548 0.498393
40541553 0.137441
40541554 0.164685
40541557 0.185559
40541558 0.185548
40541563 0.065334
40541564 0.176643
40541565 0.178231
40541566 0.253311
40541569 -0.000000
40541570 0.764437
40541571 0.050255
40541572 0.127313
40541574 -0.000000
40541575 -0.000000
40541577 0.153796
40541578 0.610998
40541579 0.429838
40541580 0.133257
40541581 -0.000000
40541582 0.329375
40541583 -0.000000
40541585 -0.000000
40541586 0.541807
40541589 0.578699
40541592 -0.000000
40541593 0.092141
40541594 0.140214
40541597 0.168579
40541600 0.456334
40541601 0.714651
40541603 -0.000000
40541605 0.155619
40541607 -0.000000
40541609 0.213342
40541610 -0.000000
40541611 0.526302
40541612 0.114138
40541614 0.242860
40541620 0.455578
40541621 0.616157
40541622 0.837792
40541623 0.176326
40541624 0.669813
40541625 -0.000000
40541626 0.155117
40541627 0.062992
40541629 -0.000000
40541632 0.062817
40541633 0.957967
40541635 -0.000000
40541636 0.341808
40541638 0.448273
40541646 0.173488
40541647 0.966831
40541648 0.272402
40541649 0.650346
40541652 0.349908
40541653 0.311833
40541655 -0.000000
40541656 0.575194
40541657 0.218289
40541658 -0.000000
40541659 0.138309
40541664 0.067960
40541665 0.116728
40541667 0.230232
40541670 0.048987
40541671 0.365345
40541673 -0.000000
40541674 0.514693
40541675 0.376823
40541676 0.540121
40541677 0.330864
40541678 0.508928
40541680 0.634049
40541682 0.179176
40541683 0.573360
40541684 0.274064
40541685 0.468810
40541689 0.251467
40541691 0.274571
40541692 0.257878
40541695 0.347161
40541696 0.628794
40541697 0.235904
40541698 0.654317
40541700 0.100335
40541701 0.102470
40541702 0.321599
40541703 0.367991
40541704 0.113696
40541705 0.341371
40541706 0.341389
40541707 0.064155
40541710 0.243230
40541711 -0.000000
40541712 -0.000000
40541713 0.190509
40541716 0.456015
40541719 0.644096
40541720 0.054464
40541721 -0.000000
40541722 0.149323
40541723 0.192536
40541724 -0.000000
40541725 1.138862
40541726 0.059493
40541727 0.323851
40541728 -0.000000
40541729 0.173729
40541731 0.557310
40541732 0.878993
40541733 0.155423
40541734 -0.000000
40541737 -0.000000
40541739 0.102555
40541742 0.813324
40541743 0.197375
40541744 0.064156
40541745 0.177761
40541748 0.497354
40541750 0.361523
40541752 0.336615
40541753 0.408970
40541754 0.285914
40541755 0.183490
40541757 0.082428
40541760 0.234087
40541761 0.564535
40541762 0.044589
40541763 0.246618
40541764 0.620594
40541765 0.054444
40541766 0.221910
40541768 0.393356
40541770 0.294613
40541773 0.393749
40541775 -0.000000
40541776 1.578703
40541777 0.303227
40541778 0.611817
40541780 0.064746
40541782 0.102517
40541783 0.175566
40541784 0.147586
40541785 0.135958
40541787 0.028487
40541788 0.012063
40541789 0.351342
40541790 0.376335
40541793 0.058261
40541795 0.102560
40541799 0.192304
40541800 0.484313
40541802 -0.000000
40541803 0.635305
40541804 -0.000000
40541805 0.265789
40541806 0.060807
40541807 0.167947
40541809 0.629191
40541810 0.090150
40541814 0.409447
40541815 0.178956
40541817 0.500420
40541818 0.214267
40541819 0.305538
40541820 0.064488
40541821 0.265275
40541822 0.412961
40541823 -0.000000
40541825 0.243581
40541827 0.606883
40541828 0.137368
40541830 0.044833
40541831 0.068325
40541832 -0.000000
40541834 0.054232
40541836 -0.000000
40541837 0.479926
40541838 0.184617
40541840 1.007174
40541841 0.341380
40541842 0.379228
40541843 0.316258
40541846 0.775232
40541851 0.103210
40541852 0.052377
40541853 0.859220
40541855 0.328075
40541856 0.083752
40541857 0.310067
40541860 0.314639
40541861 0.055877
40541867 0.547102
40541869 0.745598
40541870 0.054279
40541871 0.095660
40541872 0.095550
40541873 0.075819
40541875 0.167068
40541876 0.973425
40541880 0.092382
40541881 0.581012
40541883 0.489939
40541884 0.199702
40541885 0.123158
40541887 0.390329
40541888 0.558152
40541891 0.187175
40541892 0.057924
40541894 0.669711
40541895 0.362432
40541897 0.206769
40541898 0.143689
40541902 0.054263
40541903 -0.000000
40541905 0.596256
40541906 0.204240
40541908 -0.000000
40541909 0.064215
40541911 0.105970
40541914 0.251231
40541915 0.155085
40541920 0.065327
40541923 0.885436
40541924 0.358864
40541925 1.021132
40541930 -0.000000
40541931 -0.000000
40541933 0.038307
40541936 1.068423
40541937 0.373443
40541938 0.049416
40541939 0.155988
40541940 0.131840
40541943 0.237121
40541944 -0.000000
40541945 0.118564
40541946 0.081870
40541950 0.290725
40541951 -0.000000
40541955 0.810458
40541956 0.050819
40541957 0.920643
40541960 0.182623
40541962 0.117983
40541963 0.135751
40541967 0.237121
40541968 0.067535
40541969 1.318585
40541971 0.206803
40541974 0.186254
40541976 0.044641
40541979 0.673129
40541982 0.555611
40541983 0.639883
40541984 0.062248
40541985 0.112312
40541987 0.777131
40541989 0.070801
40541990 0.038699
40541991 0.197692
40541992 0.040323
40541994 0.150533
40541995 1.074159
40541996 0.853493
40541997 0.175099
40541998 0.255809
40542001 0.934304
40542004 0.088049
40542005 -0.000000
40542006 0.179091
40542007 1.880361
40542008 0.399237
40542010 1.274873
40542013 0.045859
40542014 0.352860
40542019 0.231586
40542021 0.236511
40542022 0.169717
40542024 0.114076
40542029 0.630831
40542030 0.184392
40542031 0.557611
40542032 0.902272
40542034 0.515673
40542037 0.848078
40542042 0.290824
40542043 0.142560
40542046 -0.000000
40542047 0.390461
40542051 0.093484
40542052 1.164687
40542053 0.113249
40542065 0.203423
40542067 0.036221
40542069 0.116919
40542071 0.185955
40542072 0.060170
40542074 0.181993
40542077 0.019354
40542078 0.143377
40542081 0.264332
40542082 0.049410
40542087 0.459898
40542091 0.808145
40542092 0.246280
40542093 0.222473
40542096 0.433447
40542097 0.074101
40542101 -0.000000
40542102 -0.000000
40542103 0.485523
40542104 1.705500
40542105 0.277617
40542108 0.914731
40542109 0.050662
40542110 0.269020
40542111 -0.000000
40542114 -0.000000
40542115 -0.000000
40542119 0.473634
40542121 0.082949
40542122 0.898424
40542123 0.074065
40542124 0.044954
40542125 0.039618
40542129 0.118691
40542131 0.321579
40542136 0.971546
40542139 0.148223
40542140 -0.000000
40542141 0.291065
40542147 0.271899
40542149 -0.000000
40542151 0.654418
40542153 1.283253
40542156 0.154832
40542157 -0.000000
40542158 0.109925
40542159 -0.000000
40542160 -0.000000
40542161 1.075256
40542163 0.833581
40542166 0.531755
40542171 0.044130
40542172 0.533076
40542173 0.065850
40542175 0.160805
40542176 0.257223
40542178 0.208433
40542179 0.523826
40542180 0.208533
40542182 0.630002
40542183 0.103308
40542186 0.138168
40542187 0.179409
40542189 0.760190
40542192 0.049346
40542194 0.045740
40542195 0.078846
40542198 -0.000000
40542201 0.359126
40542202 0.074895
40542206 0.236830
40542207 0.140856
40542208 -0.000000
40542209 0.121090
40542210 -0.000000
40542212 0.523391
40542213 0.029422
40542220 -0.000000
40542221 0.449446
40542222 0.052713
40542229 -0.000000
40542230 0.696965
40542231 0.637072
40542232 -0.000000
40542233 0.962675
40542236 0.187387
40542237 0.163373
40542239 0.203269
40542241 0.232259
40542242 0.136013
40542243 -0.000000
40542244 0.468682
40542245 0.051163
40542246 0.073654
40542247 -0.000000
40542248 0.087760
40542249 0.218349
40542253 0.266515
40542255 0.391687
40542259 0.185453
40542260 0.274697
40542263 0.371743
40542266 0.354107
40542267 0.214167
40542270 0.624743
40542271 0.538430
40542272 0.508657
40542273 0.082944
40542274 0.053507
40542275 0.122492
40542276 0.396700
40542278 0.225262
40542283 0.079515
40542286 0.407290
40542287 0.370000
40542290 0.296308
40542292 0.066633
40542295 0.195072
40542296 0.280962
40542297 0.051459
40542298 -0.000000
40542299 1.069768
40542301 0.229827
40542303 0.332502
40542304 0.780084
40542305 0.476103
40542306 0.886927
40542309 0.253916
40542314 1.724415
40542319 0.442704
40542323 0.574531
40542324 0.128829
40542325 0.053387
40542326 0.041524
40542328 0.931015
40542329 0.051898
40542330 0.543126
40542332 0.538164
40542336 0.675790
40542337 0.114694
40542338 0.141404
40542339 -0.000000
40542340 0.252237
40542341 1.787406
40542343 0.268070
40542344 0.058460
40542346 0.858649
40542347 0.530677
40542348 0.400941
40542349 0.015238
40542355 0.678423
40542357 0.062811
40542358 0.681788
40542360 0.503820
40542361 0.376673
40542363 0.042697
40542364 1.028407
40542365 -0.000000
40542367 0.882442
40542369 0.304740
40542370 -0.000000
40542372 -0.000000
40542373 0.650999
40542375 0.155304
40542376 -0.000000
40542377 -0.000000
40542378 0.060311
40542380 0.182075
40542381 0.780599
40542382 -0.000000
40542387 -0.000000
40542388 0.615160
40542389 0.068768
40542393 2.166030
40542395 -0.000000
40542396 0.209080
40542397 0.235463
40542400 0.364294
40542401 1.069832
40542402 0.144453
40542405 0.225642
40542406 0.945059
40542409 0.202774
40542410 -0.000000
40542412 0.412720
40542413 0.124276
40542415 0.449525
40542416 0.662354
40542417 -0.000000
40542420 -0.000000
40542421 0.184683
40542422 0.377338
40542425 0.125413
40542426 0.590481
40542427 0.236266
40542428 0.153144
40542430 0.212141
40542432 0.198890
40542433 0.348416
40542434 0.214220
40542435 0.097679
40542436 -0.000000
40542438 1.380516
40542439 0.690597
40542440 0.421037
40542441 0.264915
40542443 0.105973
40542445 0.058463
40542447 0.236953
40542448 0.287914
40542449 0.196336
40542450 2.106338
40542453 0.155277
40542454 0.083330
40542455 0.060907
40542456 -0.000000
40542457 0.175685
40542458 0.839420
40542459 -0.000000
40542462 1.328933
40542464 0.066852
40542466 -0.000000
40542467 0.151557
40542468 0.224882
40542469 0.066838
40542470 -0.000000
40542471 -0.000000
40542474 0.400215
40542476 0.050948
40542479 0.320182
40542486 0.539160
40542487 0.017124
40542488 0.759868
40542490 0.076446
40542491 0.249950
40542494 0.076444
40542495 -0.000000
40542496 0.046913
40542497 0.224899
40542501 0.446799
40542503 0.182038
40542507 0.630527
40542508 0.731354
40542510 0.169937
40542511 0.449450
40542513 -0.000000
40542515 0.804023
40542516 0.759124
40542520 0.144171
40542521 0.635709
40542522 0.080887
40542523 0.189358
40542525 0.773375
40542526 0.163343
40542527 0.221804
40542528 0.105245
40542529 0.116206
40542530 0.237223
40542531 0.283792
40542533 0.329157
40542535 0.501906
40542536 -0.000000
40542538 0.341831
40542539 0.497395
40542543 0.481293
40542545 0.072089
40542547 0.313614
40542548 0.224903
40542549 0.282273
40542550 0.078535
40542551 0.707160
40542552 0.072364
40542553 0.332312
40542554 0.052593
40542558 0.196396
40542560 0.097665
40542561 0.336358
40542562 0.198914
40542565 0.280116
40542567 0.081385
40542568 0.023785
40542570 0.032076
40542571 0.298159
40542572 -0.000000
40542573 0.163382
40542574 1.518678
40542575 0.103184
40542576 0.186407
40542578 0.288302
40542580 0.897017
40542582 1.233432
40542583 0.125240
variableStep chrom=chr19
49988810 -0.000000
49988811 -0.000000
49988815 -0.000000
49988817 -0.000000
49988818 -0.000000
49988819 -0.000000
49988821 -0.000000
49988824 -0.000000
49988825 -0.000000
49988826 0.433321
49988827 0.414267
49988830 -0.000000
49988832 -0.000000
49988833 -0.000000
49988834 -0.000000
49988835 -0.000000
49988836 -0.000000
49988837 -0.000000
49988842 -0.000000
49988844 0.242680
49988846 -0.000000
49988848 0.542250
49988849 -0.000000
49988851 -0.000000
49988853 -0.000000
49988855 -0.000000
49988856 -0.000000
49988857 -0.000000
49988859 0.382533
49988860 0.309155
49988862 -0.000000
49988863 -0.000000
49988864 -0.000000
49988865 -0.000000
49988867 -0.000000
49988869 -0.000000
49988870 -0.000000
49988871 -0.000000
49988873 0.313210
49988874 0.093215
49988877 0.210512
49988879 -0.000000
49988880 -0.000000
49988883 -0.000000
49988884 -0.000000
49988887 -0.000000
49988888 -0.000000
49988889 -0.000000
49988891 0.105682
49988893 -0.000000
49988894 -0.000000
49988895 -0.000000
49988896 -0.000000
49988897 -0.000000
49988899 1.477789
49988900 0.416040
49988901 0.658732
49988905 -0.000000
49988907 -0.000000
49988908 0.303591
49988909 0.112452
49988911 -0.000000
49988915 0.155373
49988916 0.086728
49988921 0.447882
49988922 0.820782
49988924 -0.000000
49988927 -0.000000
49988932 -0.000000
49988933 -0.000000
49988935 0.242680
49988937 -0.000000
49988938 -0.000000
49988939 -0.000000
49988941 0.445117
49988943 -0.000000
49988944 -0.000000
49988945 -0.000000
49988950 -0.000000
49988951 -0.000000
49988952 0.123664
49988953 -0.000000
49988955 0.730012
49988958 1.311325
49988959 0.271785
49988960 0.053410
49988961 0.246287
49988964 -0.000000
49988965 0.087515
49988966 0.242680
49988968 -0.000000
49988969 0.263154
49988970 -0.000000
49988971 -0.000000
49988972 -0.000000
49988973 -0.000000
49988974 -0.000000
49988975 -0.000000
49988978 -0.000000
49988980 0.414267
49988982 -0.000000
49988984 0.500763
49988985 0.334971
49988987 -0.000000
49988989 0.169486
49988991 -0.000000
49988992 -0.000000
49988993 -0.000000
49988995 0.072518
49988996 -0.000000
49988998 -0.000000
49988999 -0.000000
49989000 -0.000000
49989001 -0.000000
49989003 0.085084
49989005 -0.000000
49989006 -0.000000
49989008 0.354021
49989009 0.973242
49989010 0.381708
49989013 0.393031
49989015 -0.000000
49989016 -0.000000
49989019 -0.000000
49989021 0.086728
49989023 -0.000000
49989024 -0.000000
49989025 -0.000000
49989027 0.500763
49989029 -0.000000
49989030 -0.000000
49989031 -0.000000
49989032 -0.000000
49989033 -0.000000
49989035 0.309659
49989036 -0.000000
49989038 -0.000000
49989041 -0.000000
49989043 0.843888
49989044 0.096900
49989045 0.332287
49989047 -0.000000
49989051 0.192631
49989052 0.252391
49989057 0.428257
49989058 0.381708
49989060 -0.000000
49989063 -0.000000
49989068 -0.000000
49989069 -0.000000
49989071 0.312890
49989072 0.102201
49989073 0.273645
49989074 0.473886
49989075 0.208692
49989076 0.057537
49989081 1.473260
49989082 0.292199
49989083 -0.000000
49989084 0.727040
49989085 0.066752
49989089 -0.000000
49989090 0.106392
49989091 0.253485
49989092 0.106695
49989095 0.578317
49989099 0.172107
49989101 0.298580
49989106 0.699626
49989107 -0.000000
49989108 0.331742
49989109 0.390994
49989110 0.177947
49989111 0.964918
49989113 0.312876
49989114 -0.000000
49989117 0.082553
49989120 2.164126
49989124 0.286430
49989125 0.227232
49989126 0.112660
49989128 0.531373
49989135 -0.000000
49989138 0.138149
49989139 0.067606
49989143 0.314311
49989144 1.918254
49989147 0.081318
49989149 0.197118
49989150 0.438525
49989151 0.366468
49989152 0.528622
49989155 0.339836
49989156 1.292512
49989157 0.135850
49989159 -0.000000
49989162 0.034785
49989163 0.470937
49989164 0.246761
49989166 0.798292
49989167 0.578357
49989172 0.280825
49989173 -0.000000
49989175 0.358011
49989176 0.687383
49989180 0.077359
49989182 0.084419
49989183 -0.000000
49989186 0.151264
49989187 0.425873
49989188 0.127127
49989190 0.055473
49989191 0.371406
49989193 0.062807
49989195 0.502401
49989196 -0.000000
49989198 2.115118
49989201 0.254862
49989202 0.043062
49989203 0.416105
49989204 0.212213
49989205 0.401006
49989206 0.127106
49989207 -0.000000
49989208 0.561996
49989209 -0.000000
49989210 0.253618
49989211 0.484482
49989212 0.890074
49989213 0.041656
49989214 0.553304
49989215 0.770220
49989216 -0.000000
49989217 0.229341
49989219 0.347015
49989222 0.455903
49989223 0.056601
49989224 -0.000000
49989226 -0.000000
49989227 0.063374
49989228 0.423040
49989230 0.030689
49989231 0.146909
49989234 0.437657
49989239 0.110560
49989242 0.212063
49989243 -0.000000
49989244 0.518925
49989247 0.730772
49989248 -0.000000
49989252 0.828168
49989253 0.333178
49989256 0.449880
49989259 0.444429
49989260 0.286472
49989261 -0.000000
49989264 1.538700
49989265 0.599828
49989266 0.241235
49989270 0.206801
49989271 0.286544
49989272 0.532535
49989273 0.122398
49989274 0.552946
49989275 0.623582
49989276 0.131966
49989277 0.106924
49989281 -0.000000
49989283 0.431897
49989284 0.777386
49989285 0.067631
49989292 0.087664
49989293 0.069985
49989294 0.201976
49989295 0.414976
49989296 0.821903
49989297 0.060857
49989298 0.078371
49989299 0.160828
49989301 0.102215
49989304 -0.000000
49989306 0.407715
49989308 0.810867
49989310 0.591555
49989311 0.034182
49989312 0.332229
49989313 0.431931
49989314 0.188657
49989321 0.208490
49989323 0.328952
49989324 0.065545
49989326 0.760899
49989327 0.251937
49989332 0.592425
49989333 0.086919
49989334 0.218562
49989335 -0.000000
49989336 0.513000
49989337 0.067610
49989338 0.886604
49989340 0.658140
49989342 0.345694
49989344 0.235712
49989346 -0.000000
49989347 0.166960
49989348 0.518493
49989349 0.078407
49989351 0.171364
49989353 0.092333
49989355 -0.000000
49989356 0.123817
49989357 0.186904
49989358 0.148512
49989359 -0.000000
49989360 2.150356
49989361 0.352978
49989362 0.149907
49989363 0.532873
49989365 0.423551
49989366 0.087603
49989368 -0.000000
49989369 -0.000000
49989370 0.442169
49989371 0.143731
49989372 0.249827
49989373 0.342834
49989374 0.833897
49989377 0.021489
49989378 0.058070
49989379 0.069022
49989380 0.065431
49989381 0.988686
49989382 0.265778
49989383 0.214250
49989384 0.312198
49989385 -0.000000
49989387 0.150700
49989388 0.038497
49989389 0.459822
49989392 0.801523
49989393 -0.000000
49989394 0.262726
49989395 0.171751
49989398 0.127798
49989402 0.563781
49989404 0.201570
49989405 0.203221
49989406 0.058333
49989408 0.328883
49989409 0.095806
49989411 0.760903
49989415 0.206567
49989417 0.393443
49989419 0.084674
49989420 0.470879
49989421 0.073386
49989424 1.172475
49989425 0.051342
49989428 0.254355
49989429 0.725618
49989431 0.787568
49989433 0.348796
49989434 0.116787
49989435 0.146890
49989441 0.430565
49989442 0.385611
49989443 -0.000000
49989445 0.106059
49989446 1.076977
49989447 0.965619
49989448 0.637236
49989451 -0.000000
49989452 0.160164
49989453 0.076879
49989454 -0.000000
49989458 -0.000000
49989459 0.453616
49989460 0.258668
49989462 0.677021
49989470 0.279772
49989471 0.168685
49989473 1.471658
49989476 0.387452
49989477 -0.000000
49989478 0.651793
49989479 0.250914
49989480 0.036145
49989481 0.832213
49989482 0.324257
49989483 0.499592
49989486 0.106063
49989488 0.649589
49989490 1.353451
49989491 0.109969
49989492 1.718105
49989494 -0.000000
49989496 0.116118
49989498 0.081181
49989499 0.150688
49989501 0.092339
49989502 1.697383
49989505 0.087592
49989506 0.058060
49989510 0.175741
49989511 0.053559
49989514 0.849718
49989515 0.224741
49989520 -0.000000
49989521 0.239560
49989524 1.316381
49989525 0.184853
49989526 0.324866
49989529 0.138699
49989531 0.662040
49989532 0.276672
49989533 2.083135
49989535 0.777310
49989537 0.907896
49989538 0.375874
49989539 0.182157
49989541 -0.000000
49989542 0.097166
49989543 0.524878
49989545 -0.000000
49989546 0.285878
49989547 0.331344
49989549 0.107405
49989551 1.074259
49989552 0.153526
49989553 0.559135
49989554 0.379323
49989556 0.120372
49989557 0.068176
49989559 -0.000000
49989563 0.792335
49989568 0.227616
49989572 1.233669
49989573 0.314055
49989574 0.103501
49989577 0.114887
49989578 0.067195
49989580 -0.000000
49989588 0.875004
49989589 0.132607
49989590 0.034194
49989591 0.056257
49989592 0.218168
49989594 0.241887
49989595 0.197121
49989596 0.246701
49989598 0.212841
49989599 0.277900
49989600 -0.000000
49989601 -0.000000
49989602 -0.000000
49989604 0.103502
49989605 0.482595
49989606 0.255500
49989608 0.086363
49989609 0.246702
49989610 0.218114
49989612 0.080216
49989613 -0.000000
49989615 0.379366
49989617 -0.000000
49989621 -0.000000
49989623 0.060944
49989624 0.192983
49989627 0.023037
49989631 0.079791
49989633 0.074745
49989634 0.958780
49989635 -0.000000
49989637 0.129203
49989638 0.164974
49989640 0.237550
49989641 0.108307
49989643 1.009609
49989644 0.952127
49989646 0.914227
49989647 -0.000000
49989649 0.360794
49989651 0.424829
49989652 0.581417
49989653 0.704465
49989655 0.468646
49989657 -0.000000
49989659 0.360941
49989660 0.070503
49989662 0.476330
49989663 0.103502
49989667 0.223941
49989668 -0.000000
49989669 -0.000000
49989671 -0.000000
49989672 -0.000000
49989674 0.246727
49989675 -0.000000
49989676 0.306706
49989677 0.744376
49989678 0.123022
49989679 0.119000
49989681 0.323352
49989683 0.590873
49989687 0.372414
49989688 0.093557
49989691 0.044445
49989692 0.099490
49989693 0.047192
49989694 0.586758
49989695 0.049261
49989696 0.760707
49989699 0.578551
49989700 0.051703
49989701 -0.000000
49989702 0.077708
49989703 -0.000000
49989705 0.256131
49989706 0.157099
49989708 0.140243
49989711 0.079772
49989712 0.090407
49989714 0.294566
49989715 0.224382
49989717 0.074746
49989718 0.085901
49989723 -0.000000
49989724 0.255387
49989725 0.083438
49989729 0.212833
49989733 0.086703
49989734 0.542535
49989736 0.871447
49989739 -0.000000
49989743 0.644184
49989744 0.186788
49989745 0.388164
49989746 0.054531
49989749 0.262928
49989750 0.206849
49989751 0.265370
49989754 0.829932
49989755 0.186192
49989756 0.382266
49989757 0.255387
49989760 -0.000000
49989765 0.566310
49989766 0.403103
49989767 0.501792
49989768 0.237768
49989769 0.192992
49989772 0.468682
49989774 0.054580
49989775 0.416965
49989778 0.212652
49989779 -0.000000
49989781 0.580147
49989782 -0.000000
49989785 -0.000000
49989786 0.271830
49989787 0.079787
49989788 0.046816
49989789 0.128309
49989790 -0.000000
49989791 0.280487
49989794 0.072975
49989795 -0.000000
49989796 0.145827
49989797 0.321289
49989798 0.499493
49989799 -0.000000
49989801 0.369494
49989802 0.260133
49989803 0.120231
49989804 0.105652
49989805 -0.000000
49989807 -0.000000
49989808 -0.000000
49989809 -0.000000
49989811 1.355537
49989813 0.787367
49989814 0.239860
49989817 -0.000000
49989821 0.483838
49989825 0.124607
49989828 -0.000000
49989831 0.116953
49989834 0.519095
49989835 0.377638
49989837 -0.000000
49989839 0.538796
49989840 -0.000000
49989842 0.243437
49989843 0.106044
49989845 0.319297
49989846 -0.000000
49989847 0.196541
49989848 1.017898
49989849 0.070224
49989850 0.289750
49989851 1.795866
49989854 0.168144
49989855 0.141578
49989856 -0.000000
49989857 0.321484
49989858 0.144392
49989859 0.098176
49989860 0.210962
49989864 0.198434
49989865 -0.000000
49989866 0.787762
49989868 0.157298
49989869 0.387120
49989872 0.435208
49989873 0.279895
49989874 -0.000000
49989875 -0.000000
49989876 -0.000000
49989878 0.071353
49989879 -0.000000
49989881 -0.000000
49989883 0.237440
49989885 0.082875
49989886 0.050547
49989887 -0.000000
49989890 0.109988
49989891 0.040000
49989892 0.467290
49989893 -0.000000
49989895 0.067644
49989897 0.450459
49989900 -0.000000
49989902 0.079524
49989903 0.205834
49989905 -0.000000
49989906 0.655964
49989907 0.028958
49989908 0.428424
49989909 0.070224
49989912 0.823255
49989913 0.098176
49989914 1.879726
49989915 0.391878
49989916 0.310445
49989918 0.230434
49989919 0.576006
49989920 0.048226
49989921 0.337134
49989922 0.060502
49989923 0.176098
49989925 1.416763
49989926 0.688589
49989927 0.074474
49989928 0.678158
49989929 0.239819
49989933 -0.000000
49989934 0.071353
49989936 0.417116
49989939 0.064421
49989940 0.615804
49989942 0.083173
49989944 0.071939
49989949 0.289750
49989951 0.061585
49989953 0.322831
49989954 0.197670
49989957 0.246046
49989959 -0.000000
49989961 0.200813
49989962 0.189786
49989963 -0.000000
49989964 0.289749
49989966 0.377760
49989969 0.112761
49989970 0.522411
49989971 0.170925
49989972 0.750348
49989973 0.411199
49989975 0.191240
49989977 0.052915
49989978 0.557655
49989981 0.551684
49989982 1.384898
49989983 0.698447
49989984 0.139632
49989986 0.200813
49989987 -0.000000
49989988 -0.000000
49989990 0.093325
49989991 0.216383
49989992 0.279895
49989993 0.296102
49989995 -0.000000
49989996 0.079524
49989997 0.354909
49989998 0.200813
49989999 0.176397
49990000 0.684212
49990001 0.168144
49990003 0.351248
49990006 0.517716
49990007 0.614481
49990008 0.477411
49990009 0.838250
49990012 0.714557
49990013 -0.000000
49990016 -0.000000
49990017 0.248103
49990018 0.050859
49990022 0.469358
49990023 0.181291
49990026 0.153108
49990027 0.807819
49990030 0.086094
49990031 0.040983
49990033 0.237440
49990035 2.017257
49990036 -0.000000
49990037 0.683040
49990039 0.094892
49990040 0.169224
49990042 0.684212
49990043 0.247197
49990046 0.042600
49990047 0.364840
49990048 0.182210
49990050 0.267327
49990052 0.051449
49990053 0.222329
49990054 0.886842
49990055 0.896018
49990057 0.183996
49990058 0.068997
49990059 -0.000000
49990060 0.126700
49990061 0.087822
49990062 -0.000000
49990064 0.066113
49990065 -0.000000
49990067 0.234020
49990071 0.833671
49990074 0.169023
49990075 0.121939
49990076 1.301150
49990078 0.533677
49990080 0.963835
49990082 0.283804
49990084 0.389135
49990085 0.377559
49990090 0.541416
49990091 0.515320
49990092 0.522387
49990093 0.022324
49990095 0.526533
49990096 0.525116
49990098 0.080516
49990099 0.093302
49990101 0.584481
49990102 0.746275
49990103 0.039636
49990104 -0.000000
49990106 0.160627
49990107 0.389605
49990109 0.271350
49990110 0.155660
49990112 0.424578
49990113 0.040679
49990114 0.023798
49990117 -0.000000
49990118 -0.000000
49990121 0.325685
49990122 -0.000000
49990123 -0.000000
49990125 -0.000000
49990126 0.412901
49990127 0.177713
49990129 -0.000000
49990130 -0.000000
49990131 -0.000000
49990133 0.059582
49990134 0.169078
49990139 0.646381
49990141 -0.000000
49990144 0.328206
49990146 0.033021
49990147 0.646217
49990148 0.816131
49990150 -0.000000
49990154 -0.000000
49990155 0.442049
49990156 0.279489
49990158 0.116947
49990159 -0.000000
49990160 0.243015
49990161 0.116969
49990162 -0.000000
49990164 0.589989
49990166 -0.000000
49990167 0.109106
49990168 0.102899
49990171 0.115307
49990172 -0.000000
49990173 0.459613
49990174 -0.000000
49990175 0.116991
49990176 -0.000000
49990178 0.298641
49990181 -0.000000
49990182 0.014406
49990184 -0.000000
49990185 0.116947
49990187 -0.000000
49990188 0.334074
49990190 -0.000000
49990191 0.102947
49990192 0.115316
49990193 0.115311
49990195 -0.000000
49990196 0.272469
49990198 0.092727
49990199 -0.000000
49990200 0.115293
49990202 0.513618
49990204 0.116964
49990206 0.650728
49990207 0.727087
49990209 0.126724
49990211 0.074965
49990213 -0.000000
49990219 0.271215
49990221 -0.000000
49990222 0.272469
49990224 0.685616
49990225 -0.000000
49990226 0.223104
49990227 0.726425
49990228 0.815786
49990229 0.148664
49990230 0.916172
49990233 -0.000000
49990234 0.266971
49990235 0.522316
49990236 0.792072
49990238 0.116947
49990239 -0.000000
49990241 0.080686
49990245 0.101541
49990248 -0.000000
49990249 -0.000000
49990250 0.226977
49990270 -0.000000
49990272 0.988470
49990274 -0.000000
49990276 0.378312
49990277 -0.000000
49990282 0.349607
49990285 -0.000000
49990291 -0.000000
49990292 0.547357
49990293 0.271357
49990294 0.260937
49990298 0.077485
49990300 0.109083
49990301 -0.000000
49990303 0.591756
49990304 0.187236
49990306 0.402748
49990309 -0.000000
49990310 0.226094
49990312 0.250591
49990313 1.139401
49990314 -0.000000
49990315 0.288640
49990316 0.120321
49990318 0.540570
49990320 1.319869
49990321 0.226094
49990322 0.093526
49990325 -0.000000
49990326 0.076961
49990327 0.171788
49990328 0.531011
49990329 -0.000000
49990330 -0.000000
49990332 -0.000000
49990333 -0.000000
49990334 0.401477
49990335 0.703447
49990336 0.130452
49990338 -0.000000
49990339 0.093527
49990341 -0.000000
49990342 0.117130
49990344 0.201735
49990345 0.540567
49990346 0.769027
49990347 0.167505
49990348 0.329894
49990351 0.088559
49990352 0.265164
49990353 0.252704
49990354 -0.000000
49990356 -0.000000
49990360 -0.000000
49990363 -0.000000
49990364 0.172229
49990366 0.106245
49990370 0.210233
49990372 0.103476
49990375 -0.000000
49990376 -0.000000
49990377 0.304643
49990381 0.800196
49990385 0.093526
49990386 0.342076
49990387 0.097388
49990389 -0.000000
49990394 0.559963
49990395 -0.000000
49990398 0.799354
49990403 0.065273
49990406 0.152117
49990407 0.336191
49990408 1.019237
49990410 0.250977
49990411 -0.000000
49990412 0.095995
49990415 -0.000000
49990416 0.163053
49990417 0.175389
49990421 0.023605
49990422 0.231939
49990423 0.388935
49990426 0.383758
49990427 0.241328
49990428 0.254640
49990431 0.256852
49990432 0.354019
49990434 -0.000000
49990435 -0.000000
49990437 0.236501
49990438 0.169481
49990440 0.559327
49990442 0.139125
49990443 0.186828
49990448 0.433176
49990449 0.140722
49990450 0.443713
49990451 0.380888
49990452 0.196752
49990453 0.182676
49990456 -0.000000
49990457 0.408269
49990459 0.447822
49990460 0.561847
49990462 -0.000000
49990465 0.619572
49990466 0.249244
49990468 -0.000000
49990469 -0.000000
49990471 1.029769
49990473 0.230140
49990474 0.232692
49990475 0.166826
49990476 0.540636
49990477 1.607461
49990478 0.464087
49990484 0.561844
49990485 0.393747
49990487 0.385770
49990490 0.144184
49990492 0.783466
49990493 0.383987
49990494 0.783468
49990495 0.236500
49990497 0.893162
49990498 0.194479
49990499 0.276594
49990503 0.199119
49990505 0.329898
49990506 1.011074
49990507 0.233931
49990508 0.556759
49990510 0.914985
49990512 0.088557
49990515 -0.000000
49990516 -0.000000
49990518 0.209573
49990519 0.153847
49990520 0.160562
49990521 0.190083
49990522 0.238421
49990523 0.267831
49990526 0.667545
49990529 0.063097
49990533 0.288538
49990534 1.190126
49990535 0.028340
49990536 0.573427
49990539 -0.000000
49990540 0.066345
49990544 0.060671
49990545 1.583457
49990550 0.081945
49990553 0.120321
49990554 -0.000000
49990557 -0.000000
49990558 -0.000000
49990559 0.185400
49990566 0.372806
49990567 0.320165
49990570 0.622775
49990571 0.107104
49990572 0.780944
49990575 1.749127
49990576 0.167056
49990579 0.868651
49990581 0.206535
49990582 0.289453
49990583 0.046057
49990584 0.327680
49990585 1.194469
49990587 0.322479
49990588 0.052837
49990589 -0.000000
49990590 0.239422
49990595 0.621093
49990597 1.264604
49990600 0.496841
49990602 0.165753
49990603 0.432814
49990604 0.422235
49990606 0.720507
49990608 0.169529
49990609 0.082123
49990612 0.082114
49990614 0.070423
49990619 0.236196
49990620 0.469117
49990621 0.223310
49990623 0.250858
49990626 0.250792
49990630 0.238146
49990633 1.191261
49990634 0.213511
49990635 0.312385
49990636 -0.000000
49990641 0.350335
49990642 1.309756
49990643 0.289454
49990649 0.327027
49990651 0.508107
49990652 0.249266
49990653 0.519212
49990654 2.134790
49990655 0.035075
49990658 0.478800
49990660 0.251435
49990661 -0.000000
49990666 -0.000000
49990670 0.407936
49990672 0.220449
49990674 -0.000000
49990678 -0.000000
49990679 -0.000000
49990680 -0.000000
49990681 0.251420
49990683 0.702576
49990684 0.539063
49990686 0.102672
49990688 0.342121
49990690 0.400593
49990691 0.106360
49990692 0.120456
49990693 -0.000000
49990694 0.126214
49990695 0.271603
49990699 0.141605
49990700 1.559820
49990702 0.079740
49990703 0.180194
49990705 0.720023
49990707 0.175279
49990708 -0.000000
49990712 0.625843
49990713 0.126227
49990715 0.617155
49990716 0.116998
49990717 1.053185
49990718 0.052022
49990719 0.522866
49990720 1.693812
49990721 0.365614
49990722 -0.000000
49990724 0.199203
49990725 0.592087
49990728 0.563480
49990729 0.495802
49990730 0.480210
49990731 0.255691
49990732 0.486613
49990733 0.819113
49990734 0.509434
49990736 0.279942
49990737 0.223094
49990738 -0.000000
49990739 0.074678
49990740 0.354532
49990742 1.923106
49990743 0.437661
49990744 0.083172
49990745 0.116772
49990757 0.081887
49990758 0.092280
49990759 0.406196
49990763 0.199208
49990764 0.295892
49990765 0.099559
49990767 -0.000000
49990769 0.604884
49990771 0.032466
49990774 0.249436
49990775 0.540364
49990776 0.425125
49990777 0.502744
49990782 0.407739
49990783 0.210041
49990784 0.249852
49990785 0.134325
49990786 0.434370
49990788 0.600306
49990791 0.779679
49990792 0.044396
49990798 0.692614
49990800 -0.000000
49990805 0.295841
49990810 0.250587
49990813 0.710997
49990814 0.017163
49990815 0.279079
49990816 1.072054
49990819 0.191393
49990822 1.150319
49990823 0.496254
49990824 0.110854
49990825 0.364822
49990828 0.649274
49990829 0.417809
49990830 0.108368
49990832 1.040283
49990833 0.205960
49990834 0.074506
49990835 0.343017
49990836 0.267607
49990839 0.137063
49990840 -0.000000
49990841 0.391817
49990842 0.247559
49990843 0.118920
49990845 0.247133
49990846 0.163561
49990847 -0.000000
49990851 0.275702
49990854 -0.000000
49990855 -0.000000
49990856 0.355355
49990858 0.390732
49990859 0.122239
49990860 0.525083
49990861 0.775238
49990862 0.275436
49990863 0.262074
49990864 0.113174
49990865 0.114311
49990866 1.368009
49990867 0.160005
49990868 0.204133
49990869 -0.000000
49990870 1.159051
49990872 0.026867
49990873 0.064628
49990876 0.343018
49990878 -0.000000
49990881 -0.000000
49990883 0.044515
49990884 0.148297
49990885 0.191576
49990886 0.092913
49990889 0.149293
49990892 0.494338
49990893 1.078001
49990894 0.133539
49990895 0.169100
49990900 -0.000000
49990901 -0.000000
49990906 0.085685
49990907 0.127667
49990909 0.220898
49990910 0.829122
49990911 1.074805
49990917 0.220892
49990918 0.085685
49990920 -0.000000
49990922 0.158366
49990923 0.137027
49990924 0.093352
49990927 0.608904
49990930 0.793196
49990931 -0.000000
49990932 0.220320
49990933 0.066610
49990934 -0.000000
49990936 0.218811
49990938 0.182059
49990939 -0.000000
49990942 0.432255
49990943 0.898371
49990944 0.342528
49990946 0.232710
49990947 0.290119
49990949 -0.000000
49990950 -0.000000
49990952 0.343010
49990954 0.751527
49990955 0.137130
49990956 0.823002
49990959 0.052919
49990960 0.683722
49990961 0.304167
49990963 0.089329
49990968 0.144532
49990969 0.192338
49990970 0.682115
49990971 0.276471
49990972 0.193284
49990973 0.499001
49990974 0.083222
49990977 -0.000000
49990978 0.188593
49990979 0.159771
49990986 0.198536
49990987 0.405841
49990988 0.150777
49990992 -0.000000
49990993 0.209972
49990994 0.110303
49990996 -0.000000
49990997 0.019895
49990999 0.642738
49991003 0.827229
49991004 0.118921
49991008 0.078773
49991011 0.056807
49991012 1.158889
49991013 0.365975
49991016 0.233569
49991017 0.054210
49991018 0.370894
49991021 0.072016
49991022 0.205999
49991023 1.606728
49991024 0.233957
49991026 1.507979
49991027 0.461546
49991028 0.992313
49991029 0.618238
49991030 0.216112
49991032 0.375604
49991033 0.378025
49991034 0.354421
49991037 0.012559
49991038 0.150777
49991039 0.518396
49991040 -0.000000
49991041 0.141494
49991042 1.228167
49991043 0.483395
49991045 -0.000000
49991046 0.304173
49991050 0.068058
49991051 0.169098
49991052 0.079528
49991053 0.947484
49991054 0.119166
49991058 0.093355
49991062 0.528251
49991064 0.136852
49991065 0.154127
49991066 0.341808
49991067 -0.000000
49991068 0.101528
49991069 0.202077
49991070 0.266925
49991072 0.244087
49991073 0.723711
49991075 0.081662
49991076 0.579584
49991078 0.184739
49991079 -0.000000
49991080 0.505443
49991082 1.060350
49991084 0.723831
49991086 0.063125
49991090 1.012338
49991095 0.428174
49991099 0.881225
49991100 0.196928
49991101 0.047745
49991102 0.233746
49991103 0.168197
49991104 -0.000000
49991105 0.314051
49991106 -0.000000
49991107 0.862915
49991109 0.279016
49991110 0.537222
49991111 -0.000000
49991114 -0.000000
49991115 0.230981
49991116 0.061948
49991117 0.579561
49991120 1.452233
49991123 0.351293
49991124 0.504533
49991125 0.375602
49991127 0.567995
49991128 0.126649
49991129 0.256747
49991130 0.081671
49991132 -0.000000
49991137 0.441791
49991138 0.202683
49991139 -0.000000
49991142 0.143871
49991143 0.425225
49991147 0.730607
49991148 0.210643
49991149 1.137558
49991153 0.559500
49991155 -0.000000
49991157 0.291794
49991158 -0.000000
49991160 -0.000000
49991161 0.031174
49991162 0.087509
49991165 0.202695
49991166 0.373334
49991169 0.276581
49991170 0.349276
49991171 0.355646
49991173 0.174833
49991174 -0.000000
49991176 -0.000000
49991177 -0.000000
49991179 0.373169
49991180 -0.000000
49991183 0.091778
49991186 0.264629
49991187 0.071960
49991190 0.263023
49991191 -0.000000
49991192 0.256456
49991193 0.088076
49991195 0.332969
49991196 1.026454
49991197 0.077390
49991199 0.780888
49991200 0.147979
49991201 -0.000000
49991204 0.212943
49991205 0.169442
49991206 0.352140
49991208 -0.000000
49991209 0.970782
49991210 0.193455
49991212 -0.000000
49991214 0.096080
49991216 0.404534
49991217 0.028928
49991219 0.248230
49991221 -0.000000
49991222 -0.000000
49991224 -0.000000
49991225 0.060544
49991226 0.661459
49991227 1.615998
49991234 0.107689
49991235 0.081658
49991236 0.273949
49991237 0.107473
49991239 0.172556
49991242 0.751853
49991245 0.080624
49991246 0.735767
49991247 -0.000000
49991248 0.148542
49991249 0.672315
49991256 0.073868
49991257 0.184690
49991258 0.454069
49991259 0.095119
49991264 0.402299
49991266 -0.000000
49991268 0.970918
49991269 0.392455
49991272 0.092806
49991274 0.202682
49991275 0.403231
49991276 0.504980
49991278 0.202690
49991279 0.848355
49991280 -0.000000
49991283 0.066071
49991286 0.555090
49991287 0.528286
49991288 0.928415
49991289 0.690689
49991290 0.675821
49991292 0.181591
49991294 -0.000000
49991295 0.338265
49991297 0.163920
49991298 0.208325
49991299 0.770592
49991301 0.088651
49991303 0.239749
49991305 0.231432
49991306 0.310293
49991307 0.359373
49991310 0.050287
49991311 -0.000000
49991312 0.431368
49991313 0.450313
49991314 0.512673
49991318 0.114461
49991319 0.029148
49991320 0.470782
49991321 1.429805
49991324 1.294413
49991325 -0.000000
49991326 0.180656
49991329 1.092190
49991330 1.293356
49991332 1.112505
49991339 0.181162
49991340 0.082324
49991342 0.895224
49991345 0.662442
49991346 0.495380
49991347 0.092085
49991349 -0.000000
49991351 1.047992
49991352 0.101141
49991353 0.359330
49991359 -0.000000
49991360 0.334292
49991361 0.512871
49991362 0.512668
49991366 0.136768
49991368 0.286177
49991370 1.200414
49991372 0.303493
49991373 -0.000000
49991374 -0.000000
49991376 0.385621
49991377 0.450500
49991378 -0.000000
49991379 0.363654
49991380 0.219075
49991384 0.093145
49991386 0.089277
49991387 0.455901
49991388 0.246921
49991390 -0.000000
49991392 0.053794
49991393 0.376426
49991394 0.210927
49991395 0.191671
49991396 0.485513
49991397 0.316210
49991399 0.233491
49991401 0.651210
49991402 0.697079
49991403 0.620957
49991404 0.208655
49991406 0.188705
49991410 0.680365
49991411 0.290214
49991412 0.260656
49991413 0.219327
49991414 0.056475
49991415 0.181135
49991419 0.897080
49991420 0.075302
49991421 0.512259
49991422 0.391859
49991423 -0.000000
49991425 -0.000000
49991427 0.261052
49991428 0.453638
49991429 0.037155
49991430 0.645969
49991432 -0.000000
49991435 -0.000000
49991437 0.089379
49991439 0.576903
49991443 0.074279
49991444 0.786963
49991445 0.180659
49991449 0.086770
49991450 0.167494
49991451 0.426548
49991453 0.450247
49991454 0.240168
49991455 0.889578
49991458 0.867343
49991459 0.983637
49991461 0.219808
49991462 0.557462
49991465 -0.000000
49991466 0.265105
49991467 0.316544
49991468 0.612548
49991469 0.335097
49991472 -0.000000
49991475 -0.000000
49991476 0.485956
49991477 -0.000000
49991479 0.113526
49991480 0.089226
49991481 0.618790
49991482 1.137297
49991484 0.083450
49991486 0.392071
49991489 0.122612
49991491 0.173136
49991494 0.098184
49991495 -0.000000
49991496 0.283448
49991498 1.017883
49991499 0.618591
49991500 0.895745
49991506 0.126567
49991509 0.191071
49991511 0.438940
49991512 0.191055
49991513 0.168530
49991514 0.208280
49991516 -0.000000
49991518 -0.000000
49991519 0.554055
49991520 0.232464
49991521 0.079325
49991523 0.104668
49991527 0.047303
49991530 0.486362
49991531 0.273967
49991534 -0.000000
49991536 0.039651
49991537 0.056588
49991538 0.696064
49991542 0.462765
49991543 -0.000000
49991544 0.058727
49991545 -0.000000
49991548 0.215921
49991549 -0.000000
49991550 0.340632
49991554 0.929154
49991555 -0.000000
49991556 0.746182
49991557 0.057778
49991558 0.100047
49991560 -0.000000
49991561 0.357806
49991563 0.372169
49991564 1.543913
49991566 0.350445
49991570 0.075941
49991571 0.270592
49991573 0.265148
49991574 -0.000000
49991575 -0.000000
49991576 0.106702
49991578 0.205527
49991579 -0.000000
49991580 0.088166
49991581 0.039977
49991582 0.597943
49991583 0.264239
49991584 -0.000000
49991585 0.253588
49991586 -0.000000
49991588 0.611478
49991590 0.438199
49991591 0.060115
49991592 -0.000000
49991593 0.508430
49991595 -0.000000
49991600 0.081282
49991602 0.202491
49991605 0.064173
49991606 0.312395
49991608 -0.000000
49991609 0.648820
49991614 0.177056
49991615 0.260099
49991616 0.306164
49991617 -0.000000
49991618 0.410905
49991619 0.357474
49991620 0.179655
49991621 0.664546
49991622 0.390700
49991624 0.449380
49991626 0.160619
49991628 0.372291
49991629 0.092064
49991630 0.567450
49991632 -0.000000
49991633 0.034299
49991634 0.218176
49991635 0.552406
49991636 0.665975
49991637 -0.000000
49991639 0.771165
49991640 1.053360
49991641 0.088769
49991642 0.400542
49991643 0.451332
49991644 0.079605
49991648 0.377165
49991649 1.325474
49991652 0.092863
49991654 -0.000000
49991655 1.114304
49991658 0.130471
49991661 0.046218
49991663 0.121327
49991664 0.341376
49991665 0.553670
49991668 0.713685
49991669 0.113861
49991672 0.069260
49991676 0.448747
49991677 0.199988
49991678 -0.000000
49991680 0.159628
49991681 0.033892
49991682 0.298686
49991684 0.524805
49991686 0.780094
49991687 0.286055
49991689 0.120744
49991691 -0.000000
49991693 0.062724
49991694 0.299320
49991696 0.299704
49991697 0.146592
49991700 0.199941
49991701 0.112530
49991703 0.750792
49991708 0.211714
49991709 0.080157
49991712 0.346707
49991714 0.423092
49991715 0.618260
49991723 0.543591
49991724 0.745508
49991725 0.399419
49991726 0.292386
49991731 -0.000000
49991732 -0.000000
49991734 0.894658
49991739 0.298442
49991741 0.190416
49991742 0.838816
49991746 0.751902
49991750 0.196846
49991751 -0.000000
49991752 0.602495
49991758 0.075964
49991760 0.155956
49991761 0.647209
49991763 -0.000000
49991765 0.909363
49991767 0.107194
49991769 0.270579
49991774 1.695542
49991775 0.106754
49991776 0.664297
49991777 0.646622
49991779 -0.000000
49991780 -0.000000
49991781 -0.000000
49991784 -0.000000
49991786 0.608978
49991789 0.283281
49991791 -0.000000
49991795 -0.000000
49991796 -0.000000
49991797 -0.000000
49991798 0.077984
49991801 1.497924
49991802 0.134647
49991803 0.075128
49991807 -0.000000
49991808 0.524961
49991809 -0.000000
variableStep chrom=chr19
2150567 -0.000000
2150570 -0.000000
2150571 1.399436
2150572 0.413817
2150573 0.339785
2150574 -0.000000
2150575 0.067736
2150576 0.723391
2150577 -0.000000
2150578 1.083828
2150579 0.283568
2150580 0.189916
2150581 0.314757
2150582 0.073859
2150583 1.043927
2150585 -0.000000
2150588 0.094600
2150591 0.094607
2150593 1.048865
2150594 -0.000000
2150595 -0.000000
2150598 0.182478
2150599 -0.000000
2150600 1.396842
2150601 0.321113
2150602 -0.000000
2150603 0.075825
2150605 0.521784
2150606 0.419689
2150607 0.378870
2150608 0.717138
2150611 0.101117
2150612 0.052006
2150613 0.395409
2150614 -0.000000
2150618 0.091253
2150620 0.279571
2150621 0.832616
2150622 1.880167
2150623 0.394723
2150626 -0.000000
2150630 0.179377
2150631 0.371191
2150632 0.309787
2150634 0.110619
2150635 0.723381
2150636 -0.000000
2150638 0.179369
2150639 0.219543
2150640 -0.000000
2150643 -0.000000
2150644 0.059629
2150646 -0.000000
2150648 0.049110
2150649 1.116168
2150650 0.342348
2150652 0.091256
2150653 0.186052
2150655 -0.000000
2150657 -0.000000
2150658 0.602715
2150660 0.429054
2150661 0.091257
2150662 0.040854
2150664 -0.000000
2150665 0.723342
2150666 -0.000000
2150667 0.420944
2150668 0.386894
2150671 -0.000000
2150673 0.080549
2150674 -0.000000
2150676 0.698427
2150677 -0.000000
2150685 0.564947
2150686 0.036484
2150692 0.382127
2150694 -0.000000
2150695 0.683048
2150697 0.063476
2150698 0.779421
2150699 -0.000000
2150700 0.160524
2150701 0.969996
2150702 0.045953
2150703 1.398559
2150704 0.893705
2150705 0.374754
2150706 0.017971
2150707 -0.000000
2150708 0.211517
2150709 0.815156
2150710 0.506190
2150712 0.486531
2150713 0.362720
2150714 1.013004
2150715 0.759623
2150716 0.393024
2150717 0.129545
2150719 0.129544
2150720 0.327115
2150721 0.639453
2150722 -0.000000
2150725 -0.000000
2150727 -0.000000
2150728 0.441987
2150730 0.186038
2150731 -0.000000
2150732 -0.000000
2150734 0.639435
2150735 0.067736
2150736 -0.000000
2150737 0.910586
2150738 0.163267
2150741 0.071338
2150742 0.051832
2150743 0.451484
2150745 0.219548
2150747 0.360547
2150748 -0.000000
2150749 0.035188
2150750 0.285207
2150751 0.445023
2150753 0.066454
2150754 -0.000000
2150755 0.385537
2150756 0.890255
2150757 -0.000000
2150758 0.156627
2150759 0.683492
2150761 0.129909
2150762 -0.000000
2150764 -0.000000
2150765 -0.000000
2150766 0.158830
2150767 -0.000000
2150770 -0.000000
2150771 -0.000000
2150772 -0.000000
2150774 0.683043
2150775 -0.000000
2150777 0.241217
2150778 0.086955
2150780 0.186030
2150781 0.135429
2150782 0.263593
2150783 0.142122
2150788 0.493368
2150789 0.330691
2150790 0.104349
2150791 0.142449
2150793 0.071936
2150795 0.166925
2150797 0.749924
2150800 0.067979
2150802 0.277000
2150803 0.232177
2150805 0.179361
2150806 0.690053
2150807 0.050129
2150808 -0.000000
2150814 0.292531
2150815 0.389321
2150817 0.229642
2150818 0.427846
2150820 0.312628
2150822 1.370419
2150823 0.045612
2150824 0.501827
2150825 0.401419
2150826 1.479224
2150827 0.295721
2150829 0.198796
2150830 1.851549
2150831 0.287565
2150834 -0.000000
2150835 0.085912
2150837 0.714450
2150838 0.093000
2150839 -0.000000
2150840 1.352349
2150842 0.191323
2150843 0.593730
2150844 1.806171
2150848 0.319040
2150849 -0.000000
2150851 0.714570
2150852 0.062681
2150853 0.294964
2150854 -0.000000
2150855 -0.000000
2150857 0.116434
2150858 0.281588
2150859 0.126653
2150860 0.214476
2150861 0.128553
2150862 0.365664
2150865 0.081522
2150867 0.072015
2150868 -0.000000
2150870 1.759239
2150871 0.100105
2150872 -0.000000
2150875 0.498330
2150876 -0.000000
2150877 0.058478
2150878 0.243539
2150881 0.057425
2150882 0.896481
2150885 0.513882
2150886 0.288862
2150888 0.076358
2150889 0.235210
2150891 0.409592
2150892 0.213659
2150894 0.105879
2150895 -0.000000
2150896 0.634652
2150897 0.065446
2150898 0.051859
2150899 0.466931
2150900 0.160635
2150901 0.345918
2150903 0.163854
2150904 0.850884
2150905 0.346226
2150906 0.244738
2150907 0.412981
2150908 0.323976
2150911 1.301971
2150912 0.211797
2150914 0.153160
2150916 0.424455
2150917 0.292709
2150918 0.130659
2150919 0.087796
2150921 -0.000000
2150922 0.160406
2150924 0.513299
2150925 0.569960
2150926 0.099365
2150927 0.308587
2150928 0.188825
2150929 0.027633
2150930 0.422521
2150931 0.110293
2150932 0.403883
2150936 0.462579
2150937 0.242066
2150941 0.873767
2150942 -0.000000
2150945 0.063656
2150946 0.341692
2150947 0.371054
2150949 0.310043
2150950 0.155052
2150952 0.424067
2150953 0.143414
2150954 -0.000000
2150958 1.352778
2150963 0.256589
2150964 0.237833
2150965 0.013452
2150967 0.228607
2150968 0.378677
2150971 0.182312
2150975 0.303993
2150976 -0.000000
2150977 0.170591
2150978 1.386047
2150979 0.251193
2150980 0.130708
2150981 0.614352
2150983 0.116041
2150984 0.163498
2150987 0.321684
2150989 0.049422
2150990 -0.000000
2150992 0.050972
2150995 0.176592
2150996 0.125376
2150997 0.137115
2151000 0.635516
2151001 0.164901
2151002 0.287873
2151003 0.204329
2151005 0.058409
2151006 0.171242
2151008 0.041712
2151009 0.476760
2151010 0.092755
2151016 0.331927
2151019 0.640732
2151020 0.274928
2151021 0.120925
2151023 0.109039
2151024 0.687166
2151025 0.310750
2151027 -0.000000
2151028 0.080478
2151029 0.311558
2151030 0.033869
2151033 0.399518
2151034 0.434588
2151035 0.232889
2151036 0.332715
2151037 0.152025
2151041 0.843200
2151042 0.066910
2151043 -0.000000
2151044 0.112015
2151045 0.072546
2151046 0.027880
2151048 0.399353
2151050 0.776594
2151054 0.513226
2151056 0.641457
2151057 0.182133
2151058 0.164355
2151059 0.313519
2151060 0.079787
2151062 0.169239
2151064 0.772318
2151065 0.868324
2151066 0.366032
2151067 0.092323
2151068 0.088510
2151069 -0.000000
2151072 0.277726
2151073 0.263337
2151076 0.278395
2151080 0.342344
2151081 1.225845
2151082 0.149011
2151084 0.470053
2151085 0.837057
2151087 0.622505
2151088 0.180228
2151090 0.137182
2151091 0.195005
2151093 0.142242
2151095 0.797064
2151096 -0.000000
2151099 0.110163
2151100 0.215257
2151101 0.073287
2151103 0.146505
2151105 0.238628
2151106 0.218800
2151107 0.159919
2151109 -0.000000
2151110 0.067153
2151111 0.344142
2151113 0.316024
2151114 0.312275
2151117 0.215405
2151118 0.061585
2151119 0.108973
2151121 -0.000000
2151122 0.162684
2151123 0.221123
2151124 0.293419
2151126 0.451053
2151128 0.040431
2151130 0.311381
2151131 0.204264
2151132 0.176769
2151135 1.474650
2151136 0.041626
2151137 0.166131
2151139 0.308766
2151140 0.687372
2151142 0.091657
2151143 0.049884
2151146 -0.000000
2151147 0.057813
2151150 0.850559
2151153 0.068558
2151154 0.360553
2151156 0.139054
2151158 0.037717
2151159 0.244925
2151162 0.035516
2151163 -0.000000
2151165 -0.000000
2151166 0.390644
2151168 0.306613
2151171 0.081286
2151172 0.674608
2151175 0.541516
2151176 0.084522
2151177 0.371675
2151179 0.118279
2151181 0.453317
2151182 0.283739
2151184 0.067151
2151185 0.584073
2151186 0.049604
2151188 -0.000000
2151189 0.134806
2151191 0.201915
2151193 0.137124
2151194 0.454524
2151195 0.245645
2151197 0.299497
2151201 0.208277
2151203 0.069290
2151205 0.267441
2151206 0.494738
2151208 0.200098
2151210 0.096670
2151211 0.596254
2151214 0.290553
2151216 0.195166
2151217 1.798436
2151218 0.193441
2151219 0.589505
2151220 0.061933
2151222 0.228617
2151228 -0.000000
2151230 0.102374
2151231 0.340700
2151233 0.184543
2151234 0.160957
2151237 0.080041
2151238 1.499862
2151239 0.041581
2151242 0.568722
2151243 0.034228
2151244 1.127527
2151245 0.722104
2151246 0.642042
2151247 0.097410
2151248 0.339282
2151252 0.437534
2151254 0.471824
2151258 0.391888
2151259 -0.000000
2151263 0.533674
2151267 0.052016
2151268 0.053760
2151270 0.462677
2151272 0.734607
2151273 -0.000000
2151275 0.333614
2151276 0.357716
2151277 0.442486
2151281 0.058786
2151282 -0.000000
2151284 0.248691
2151285 0.340154
2151286 0.307617
2151287 0.133093
2151290 0.667825
2151292 0.629781
2151293 0.735773
2151300 0.315760
2151302 0.528181
2151304 -0.000000
2151308 0.064027
2151311 0.058777
2151312 0.042597
2151313 0.216604
2151314 0.198782
2151315 0.843252
2151318 0.390009
2151321 0.037963
2151322 -0.000000
2151323 0.579739
2151325 0.513626
2151326 0.095497
2151327 0.085999
2151328 -0.000000
2151330 0.061096
2151333 0.694563
2151337 -0.000000
2151340 -0.000000
2151342 0.223366
2151343 0.122940
2151347 0.850094
2151348 0.182373
2151350 0.345826
2151351 0.279312
2151352 0.414693
2151353 0.228523
2151356 0.542467
2151357 1.062861
2151358 -0.000000
2151360 0.123484
2151361 0.240175
2151362 0.203074
2151363 0.090242
2151364 0.079848
2151366 0.192524
2151367 0.181632
2151371 0.068697
2151373 0.104807
2151375 -0.000000
2151376 -0.000000
2151380 -0.000000
2151384 0.093638
2151385 0.248512
2151386 0.171858
2151387 0.548654
2151388 0.154227
2151389 -0.000000
2151391 0.321168
2151392 0.177148
2151394 0.425625
2151395 0.313425
2151396 0.543711
2151398 0.743945
2151399 0.072651
2151404 0.310127
2151405 0.166172
2151408 0.683016
2151411 0.427524
2151412 0.164708
2151416 0.197947
2151417 1.265135
2151418 0.212269
2151422 0.103580
2151427 0.292860
2151430 0.086989
2151432 0.090058
2151434 0.264424
2151437 0.192255
2151441 0.128834
2151444 0.677192
2151445 0.240289
2151446 0.290650
2151449 0.081096
2151450 0.822983
2151452 0.181632
2151453 0.249386
2151454 -0.000000
2151455 0.472749
2151457 -0.000000
2151458 0.655081
2151460 0.333049
2151462 0.583888
2151463 0.048514
2151464 0.342184
2151467 0.067004
2151470 0.264420
2151473 0.512599
2151474 0.763766
2151475 0.416764
2151477 0.614434
2151478 0.284916
2151480 0.354238
2151481 -0.000000
2151482 0.686020
2151483 0.409819
2151485 -0.000000
2151489 0.288994
2151492 -0.000000
2151493 0.261641
2151494 -0.000000
2151495 0.656647
2151498 0.061719
2151501 0.427497
2151503 0.072696
2151504 -0.000000
2151507 0.161026
2151508 -0.000000
2151510 0.075663
2151513 0.679568
2151514 0.700525
2151518 0.079887
2151522 0.944124
2151524 0.059231
2151525 -0.000000
2151526 0.448457
2151529 0.045974
2151530 0.669887
2151531 0.296787
2151533 0.164755
2151534 1.133289
2151536 0.381249
2151537 0.158054
2151538 0.557746
2151539 0.266158
2151540 0.506498
2151544 0.293385
2151545 -0.000000
2151548 0.589349
2151551 0.518013
2151552 0.369540
2151555 0.267091
2151556 0.543956
2151557 -0.000000
2151560 0.182342
2151563 0.312970
2151566 0.137264
2151567 0.199135
2151569 0.514375
2151571 0.379891
2151573 1.030754
2151575 0.072074
2151578 -0.000000
2151581 0.191197
2151582 0.257652
2151586 0.066765
2151587 0.472726
2151589 0.080908
2151591 0.309834
2151592 0.063806
2151593 0.639595
2151595 0.365902
2151597 0.309831
2151599 -0.000000
2151600 0.402376
2151602 0.071729
2151604 -0.000000
2151606 0.112938
2151607 0.379909
2151608 0.106160
2151610 0.555621
2151611 0.033395
2151612 0.548434
2151613 0.146036
2151615 -0.000000
2151616 0.181948
2151617 0.383938
2151620 0.363311
2151621 0.068642
2151622 0.745356
2151623 0.125423
2151624 1.283876
2151626 0.417439
2151627 0.421177
2151628 1.101737
2151629 0.411860
2151630 0.042315
2151632 0.062593
2151633 0.052324
2151634 0.239862
2151637 0.049689
2151638 0.472178
2151639 -0.000000
2151642 0.049459
2151645 -0.000000
2151646 0.039118
2151647 0.284116
2151648 0.487916
2151649 -0.000000
2151650 0.856373
2151652 0.250149
2151655 0.484865
2151656 0.432917
2151657 0.212197
2151658 1.262114
2151659 1.849764
2151660 0.276095
2151664 0.335288
2151669 -0.000000
2151670 0.253276
2151671 0.473771
2151672 0.155582
2151673 0.054206
2151674 0.045338
2151676 -0.000000
2151679 0.070163
2151682 0.544237
2151685 0.630799
2151686 0.054206
2151689 0.218698
2151691 0.278670
2151692 0.157628
2151694 0.286520
2151697 0.219208
2151698 0.027914
2151699 0.571035
2151700 0.114302
2151705 -0.000000
2151709 0.141903
2151710 0.079125
2151711 -0.000000
2151712 0.119494
2151713 0.249026
2151714 0.116779
2151715 -0.000000
2151716 0.164486
2151717 0.748334
2151718 0.081303
2151719 0.739112
2151727 0.348531
2151729 0.554927
2151730 0.578873
2151731 0.227978
2151734 0.309615
2151735 -0.000000
2151736 0.403399
2151737 0.622065
2151738 0.134019
2151739 -0.000000
2151740 0.137270
2151742 -0.000000
2151744 0.070166
2151745 0.143157
2151746 -0.000000
2151748 0.123165
2151749 0.163487
2151750 0.082587
2151752 -0.000000
2151753 0.189823
2151758 0.217783
2151759 0.375322
2151760 1.374077
2151761 0.198086
2151764 0.047813
2151766 0.877650
2151768 0.087402
2151770 0.250726
2151773 -0.000000
2151775 0.276101
2151776 0.877652
2151777 0.374238
2151778 0.328445
2151780 0.084439
2151781 -0.000000
2151782 0.063763
2151784 0.143159
2151785 1.574600
2151786 -0.000000
2151789 0.326660
2151790 0.311099
2151791 0.856948
2151792 0.909630
2151793 0.085102
2151794 -0.000000
2151795 0.104750
2151796 1.171909
2151797 0.119454
2151799 0.109281
2151801 0.042511
2151802 0.273048
2151803 0.305233
2151805 0.142649
2151806 0.086972
2151808 1.452470
2151809 0.555770
2151810 0.314381
2151812 -0.000000
2151814 0.159813
2151819 0.271413
2151820 0.535143
2151821 0.131977
2151822 0.221763
2151823 0.367766
2151825 0.264486
2151826 0.572467
2151827 0.043618
2151828 0.128293
2151830 0.177020
2151832 -0.000000
2151834 -0.000000
2151835 -0.000000
2151836 0.800993
2151838 -0.000000
2151840 0.294404
2151841 0.271683
2151842 0.716899
2151843 0.248364
2151844 -0.000000
2151845 0.288376
2151848 0.125055
2151850 0.179408
2151852 0.421350
2151854 0.948246
2151857 0.188375
2151858 0.433400
2151863 0.292424
2151864 0.138868
2151869 0.066581
2151871 0.335453
2151873 0.129565
2151874 -0.000000
2151879 1.045795
2151880 0.460823
2151883 0.760668
2151884 1.074394
2151885 0.271434
2151889 -0.000000
2151890 -0.000000
2151896 0.343593
2151897 0.397846
2151898 -0.000000
2151900 0.125911
2151901 0.141087
2151903 0.270825
2151905 -0.000000
2151907 -0.000000
2151910 -0.000000
2151911 0.085731
2151913 0.477755
2151914 0.075189
2151915 -0.000000
2151916 -0.000000
2151918 0.212383
2151919 0.540240
2151920 -0.000000
2151921 0.085465
2151922 1.094210
2151923 -0.000000
2151924 1.240997
2151926 -0.000000
2151928 0.717259
2151929 0.066366
2151930 -0.000000
2151932 0.642359
2151933 0.311957
2151934 0.065376
2151937 0.367259
2151938 0.751053
2151939 0.027458
2151940 0.149125
2151941 0.033506
2151942 0.252469
2151943 0.055832
2151945 0.278925
2151946 0.714853
2151951 0.443847
2151954 0.402840
2151956 0.192532
2151958 0.462971
2151963 0.413362
2151965 0.155585
2151966 0.407932
2151968 0.336811
2151969 0.824153
2151970 0.084747
2151971 0.195689
2151973 0.460766
2151974 0.188067
2151975 0.684982
2151976 0.092306
2151978 0.214588
2151979 -0.000000
2151981 0.070015
2151982 0.575413
2151984 0.794061
2151986 0.180120
2151987 0.030538
2151988 0.162296
2151989 0.487399
2151991 0.060642
2151992 0.063200
2151995 0.185043
2151996 0.604714
2151999 0.048687
2152000 0.053079
2152001 0.216319
2152002 0.063544
2152003 0.307708
2152004 0.677135
2152007 -0.000000
2152008 0.336701
2152010 0.241973
2152011 0.916413
2152012 0.193950
2152016 0.258667
2152018 -0.000000
2152019 0.098945
2152020 0.698184
2152021 0.295825
2152025 0.117310
2152027 0.454590
2152028 -0.000000
2152029 -0.000000
2152033 -0.000000
2152037 0.289473
2152038 -0.000000
2152039 0.111823
2152043 0.644237
2152044 0.537354
2152045 -0.000000
2152048 0.605452
2152049 0.103111
2152052 0.890345
2152053 0.614456
2152054 -0.000000
2152057 0.141451
2152058 0.090525
2152062 0.021662
2152064 0.144926
2152070 0.433952
2152071 1.868194
2152075 0.065929
2152076 0.369514
2152077 1.297376
2152078 0.443460
2152079 0.065253
2152080 -0.000000
2152081 1.141876
2152082 0.303417
2152083 0.258399
2152086 0.086896
2152087 0.125081
2152088 -0.000000
2152090 0.276628
2152092 0.326980
2152093 0.366941
2152094 -0.000000
2152095 0.903605
2152098 0.628781
2152099 0.389079
2152100 0.312060
2152102 0.203310
2152106 0.096497
2152110 0.041597
2152113 0.062705
2152116 0.177437
2152117 0.124078
2152120 0.547631
2152121 0.335027
2152123 1.002236
2152126 0.505312
2152127 0.407538
2152131 0.742272
2152132 0.232923
2152135 0.472467
2152137 0.132521
2152138 -0.000000
2152139 0.096133
2152140 0.180952
2152142 0.442844
2152143 0.059923
2152146 0.077891
2152153 0.102786
2152155 0.313268
2152156 0.398349
2152161 0.325092
2152164 0.109700
2152165 0.168879
2152166 0.142595
2152167 0.333111
2152168 0.777141
2152172 0.173481
2152174 0.170951
2152175 0.221947
2152182 0.085095
2152185 0.095488
2152188 0.125733
2152189 0.416065
2152192 0.082754
2152193 -0.000000
2152194 0.169904
2152200 0.097644
2152202 0.345467
2152203 -0.000000
2152205 -0.000000
2152206 -0.000000
2152207 0.588118
2152208 0.172393
2152211 0.941305
2152212 0.064996
2152213 0.011601
2152214 0.084839
2152215 0.059851
2152217 0.690213
2152218 -0.000000
2152219 -0.000000
2152225 0.061671
2152228 0.580439
2152230 0.105836
2152231 0.125516
2152232 0.250530
2152234 1.111811
2152238 -0.000000
2152239 -0.000000
2152240 0.125516
2152241 -0.000000
2152242 -0.000000
2152243 -0.000000
2152244 0.250492
2152245 -0.000000
2152247 0.814532
2152248 0.109294
2152249 0.046141
2152251 -0.000000
2152252 -0.000000
2152253 -0.000000
2152254 -0.000000
2152256 0.186634
2152257 0.069922
2152259 -0.000000
2152261 1.590124
2152263 -0.000000
2152265 0.203233
2152269 -0.000000
2152272 -0.000000
2152274 -0.000000
2152275 0.574914
2152280 0.448599
2152281 0.364077
2152285 -0.000000
2152287 0.297019
2152288 0.139632
2152289 0.115912
2152291 -0.000000
2152295 0.405897
2152296 0.412170
2152297 0.193551
2152299 -0.000000
2152300 -0.000000
2152301 -0.000000
2152302 -0.000000
2152303 -0.000000
2152305 0.292109
2152309 -0.000000
2152310 -0.000000
2152313 -0.000000
2152314 -0.000000
2152315 -0.000000
2152316 -0.000000
2152317 0.115625
2152318 -0.000000
2152320 0.417726
2152323 0.543292
2152324 0.345170
2152326 -0.000000
2152327 -0.000000
2152328 -0.000000
2152330 0.460824
2152332 -0.000000
2152333 -0.000000
2152334 -0.000000
2152335 -0.000000
2152337 0.644986
2152338 0.031964
2152340 -0.000000
2152341 -0.000000
2152342 -0.000000
2152344 0.051868
2152346 -0.000000
2152348 0.884471
2152350 -0.000000
2152351 -0.000000
2152353 0.304061
2152355 -0.000000
2152360 -0.000000
2152363 -0.000000
2152364 -0.000000
2152365 -0.000000
2152367 0.138348
2152368 0.182883
2152369 0.073801
2152372 0.136922
2152373 0.115443
2152374 0.566055
2152375 1.179559
2152378 0.162434
2152380 -0.000000
2152381 0.105860
2152382 -0.000000
2152383 -0.000000
2152388 -0.000000
2152389 -0.000000
2152390 -0.000000
2152391 -0.000000
2152393 0.549619
2152395 -0.000000
2152397 0.340583
2152399 -0.000000
2152400 -0.000000
2152405 -0.000000
2152408 -0.000000
2152411 -0.000000
2152412 -0.000000
2152416 0.765253
2152417 0.248226
2152421 -0.000000
2152423 -0.000000
2152424 0.068645
2152425 1.036712
2152427 -0.000000
2152429 0.045905
2152432 0.207947
2152433 0.323981
2152435 -0.000000
2152436 -0.000000
2152437 -0.000000
2152438 -0.000000
2152439 -0.000000
2152440 -0.000000
2152443 -0.000000
2152444 -0.000000
2152446 0.105860
2152448 -0.000000
2152449 -0.000000
2152450 -0.000000
2152451 -0.000000
2152452 -0.000000
2152453 -0.000000
2152455 0.166897
2152456 0.086978
2152457 0.056024
2152458 0.503203
2152459 0.153754
2152461 -0.000000
2152462 0.105860
2152463 -0.000000
2152465 0.090670
2152467 -0.000000
2152468 -0.000000
2152469 -0.000000
2152470 -0.000000
2152471 -0.000000
2152474 -0.000000
2152475 -0.000000
2152476 -0.000000
2152477 -0.000000
2152479 0.304550
2152483 -0.000000
2152486 -0.000000
2152487 -0.000000
2152489 -0.000000
2152491 -0.000000
2152492 -0.000000
2152493 -0.000000
2152496 -0.000000
2152500 0.090670
2152503 -0.000000
2152508 0.096947
2152509 0.541682
2152510 -0.000000
2152512 -0.000000
2152514 -0.000000
2152515 0.259647
2152517 -0.000000
2152520 -0.000000
2152523 -0.000000
2152524 -0.000000
2152525 -0.000000
2152528 -0.000000
2152529 -0.000000
2152530 -0.000000
2152532 -0.000000
2152533 0.416007
2152534 0.800885
2152537 -0.000000
2152538 0.675268
2152540 -0.000000
2152541 -0.000000
2152542 -0.000000
2152543 -0.000000
2152544 0.105860
2152545 0.105860
2152546 -0.000000
2152547 0.311423
2152548 0.105860
2152549 -0.000000
2152550 -0.000000
2152551 -0.000000
2152552 0.115625
2152553 -0.000000
2152554 -0.000000
2152555 -0.000000
2152556 -0.000000
2152557 0.115625
2152558 0.101219
2152559 -0.000000
2152560 -0.000000
2152561 -0.000000
2152562 -0.000000
2152563 0.541682
2152564 -0.000000
2152565 -0.000000
2152568 0.103333
2152570 0.096993
2152574 -0.000000
2152577 -0.000000
2152578 -0.000000
2152579 0.126625
2152580 -0.000000
2152582 -0.000000
2152584 -0.000000
2152585 -0.000000
2152586 -0.000000
2152589 0.093119
2152590 0.126625
2152591 -0.000000
2152594 -0.000000
2152595 -0.000000
2152597 -0.000000
2152599 0.126590
2152600 -0.000000
2152605 -0.000000
2152608 -0.000000
2152610 0.234260
2152611 0.087980
2152616 0.248434
2152617 -0.000000
2152621 0.103327
2152623 0.085244
2152624 -0.000000
2152625 0.401661
2152627 -0.000000
2152631 -0.000000
2152632 0.159903
2152633 0.431225
2152635 -0.000000
2152636 0.117364
2152637 0.272609
2152638 -0.000000
2152639 -0.000000
2152641 -0.000000
2152643 -0.000000
2152644 -0.000000
2152645 -0.000000
2152648 -0.000000
2152649 -0.000000
2152652 -0.000000
2152653 -0.000000
2152655 -0.000000
2152659 0.243730
2152660 -0.000000
2152661 -0.000000
2152663 -0.000000
2152665 -0.000000
2152666 -0.000000
2152667 0.126625
2152668 -0.000000
2152670 0.109112
2152671 -0.000000
2152673 -0.000000
2152674 -0.000000
2152675 -0.000000
2152677 0.109142
2152679 0.126625
2152681 -0.000000
2152682 -0.000000
2152684 -0.000000
2152686 -0.000000
2152688 -0.000000
2152693 -0.000000
2152696 -0.000000
2152697 0.084020
2152698 -0.000000
2152700 -0.000000
2152701 -0.000000
2152702 -0.000000
2152705 -0.000000
2152706 -0.000000
2152707 0.115502
2152708 -0.000000
2152711 0.109116
2152713 0.058870
2152714 1.514648
2152715 0.371690
2152716 -0.000000
2152721 -0.000000
2152722 -0.000000
2152723 -0.000000
2152724 -0.000000
2152726 0.350116
2152728 0.769361
2152730 -0.000000
2152732 -0.000000
2152733 -0.000000
2152738 -0.000000
2152741 0.117362
2152749 -0.000000
2152750 0.126590
2152754 1.835887
2152756 -0.000000
2152757 -0.000000
2152758 -0.000000
2152760 -0.000000
2152762 -0.000000
2152765 -0.000000
2152766 0.115497
2152768 0.101742
2152769 0.243730
2152770 0.177858
2152771 0.495116
2152772 -0.000000
2152774 -0.000000
2152776 -0.000000
2152777 0.091716
2152778 0.126625
2152781 0.117359
2152782 -0.000000
2152783 0.059636
2152784 -0.000000
2152785 0.234307
2152786 0.207720
2152788 0.126625
2152789 0.117362
2152790 0.117354
2152791 -0.000000
2152792 0.217376
2152794 -0.000000
2152795 -0.000000
2152797 -0.000000
2152798 -0.000000
2152800 -0.000000
2152801 1.653359
2152802 -0.000000
2152803 -0.000000
2152804 0.126625
2152807 0.097052
2152808 0.495116
2152809 -0.000000
2152810 -0.000000
2152812 -0.000000
2152816 0.227132
2152819 0.630713
2152820 0.085172
2152822 -0.000000
2152824 0.446421
2152825 0.227312
2152826 -0.000000
2152828 -0.000000
2152833 -0.000000
2152836 -0.000000
2152841 -0.000000
2152846 -0.000000
2152847 0.124809
2152848 0.124784
2152850 0.205391
2152851 -0.000000
2152854 -0.000000
2152857 0.164215
2152858 2.100873
2152859 0.106860
2152862 0.064720
2152863 0.227177
2152864 0.106860
2152866 -0.000000
2152867 -0.000000
2152868 -0.000000
2152869 0.205420
2152872 -0.000000
2152873 -0.000000
2152874 0.124741
2152876 -0.000000
2152877 0.184043
2152878 0.445587
2152879 0.166305
2152880 0.248893
2152881 0.068629
2152884 0.184838
2152885 0.090540
2152886 0.270842
2152889 -0.000000
2152890 0.204792
2152892 -0.000000
2152894 0.527696
2152895 0.069729
2152896 0.774066
2152897 0.035829
2152898 0.859085
2152899 0.064237
2152901 -0.000000
2152903 1.151146
2152904 0.094371
2152905 0.098163
2152908 0.046297
2152909 -0.000000
2152910 -0.000000
2152914 0.314220
2152915 0.256939
2152919 0.641332
2152929 0.507784
2152930 0.301449
2152932 0.318457
2152935 -0.000000
2152936 0.219667
2152939 0.259692
2152941 0.065506
2152942 0.054950
2152947 1.139943
2152948 0.062905
2152949 -0.000000
2152951 0.318239
2152954 0.167368
2152955 0.314240
2152956 -0.000000
2152959 -0.000000
2152960 0.088783
2152961 0.080815
2152964 0.124741
2152966 0.645988
2152968 -0.000000
2152972 0.087427
2152973 0.119602
2152977 0.234528
2152978 -0.000000
2152979 -0.000000
2152981 0.078457
2152982 -0.000000
2152983 0.081589
2152985 -0.000000
2152986 -0.000000
2152987 -0.000000
2152989 0.070466
2152990 0.163211
2152992 0.113277
2152993 -0.000000
2152994 -0.000000
2152995 -0.000000
2152996 -0.000000
2152997 -0.000000
2152998 -0.000000
2153000 0.027787
2153003 0.039199
2153004 0.345401
2153006 -0.000000
2153007 -0.000000
2153009 -0.000000
2153010 0.329406
2153012 0.124784
2153013 0.124741
2153014 -0.000000
2153015 -0.000000
2153016 -0.000000
2153019 0.073809
2153020 0.087978
2153021 0.266224
2153022 -0.000000
2153023 0.124784
2153026 -0.000000
2153028 0.923125
2153030 -0.000000
2153031 -0.000000
2153032 -0.000000
2153035 -0.000000
2153040 0.113250
2153042 0.437979
2153044 -0.000000
2153045 -0.000000
2153049 0.172214
2153050 0.864460
2153053 0.484548
2153054 0.186103
2153055 0.439344
2153057 -0.000000
2153058 -0.000000
2153059 -0.000000
2153060 -0.000000
2153061 0.124809
2153062 -0.000000
2153063 -0.000000
2153064 -0.000000
2153065 -0.000000
2153066 -0.000000
2153067 -0.000000
2153068 0.122060
2153069 0.121912
2153070 -0.000000
2153071 -0.000000
2153072 -0.000000
2153073 0.089333
2153074 0.194902
2153075 -0.000000
2153076 -0.000000
2153079 -0.000000
2153080 0.117984
2153081 -0.000000
2153082 -0.000000
2153083 -0.000000
2153084 0.103388
2153085 0.122060
2153086 0.122060
2153087 -0.000000
2153088 0.117958
2153089 -0.000000
2153090 -0.000000
2153091 -0.000000
2153092 -0.000000
2153095 -0.000000
2153096 0.121912
2153101 -0.000000
2153104 -0.000000
2153106 0.427532
2153107 0.129941
2153109 0.099610
2153110 0.590084
2153112 0.060839
2153114 -0.000000
2153117 0.089225
2153119 -0.000000
2153120 0.235633
2153121 0.177804
2153123 -0.000000
2153127 0.396058
2153128 0.067194
2153129 0.552431
2153131 0.121912
2153132 -0.000000
2153133 0.625712
2153134 0.122060
2153135 -0.000000
2153137 -0.000000
2153138 0.046374
2153140 0.305443
2153141 0.072639
2153142 0.246418
2153143 -0.000000
2153144 0.103381
2153145 0.122060
2153148 -0.000000
2153149 -0.000000
2153151 0.050334
2153157 -0.000000
2153158 -0.000000
2153159 -0.000000
2153161 -0.000000
2153163 0.113494
2153164 -0.000000
2153165 -0.000000
2153166 -0.000000
2153168 0.211868
2153169 0.399209
2153171 0.103370
2153172 -0.000000
2153173 0.121912
2153175 0.073731
2153177 0.117979
2153179 0.070176
2153180 0.159727
2153182 0.264187
2153184 0.333782
2153186 0.104832
2153191 -0.000000
2153194 0.211703
2153195 0.152635
2153196 0.085469
2153197 0.122060
2153199 0.211601
2153200 0.073703
2153203 0.430501
2153204 0.647148
2153205 1.038308
2153206 0.051709
2153209 -0.000000
2153211 0.057770
2153212 0.081441
2153213 0.218986
2153214 0.696002
2153216 0.382250
2153218 0.335464
2153219 2.644886
2153220 2.146282
2153221 -0.000000
2153222 0.272040
2153224 0.117338
2153226 0.199560
2153228 0.104804
2153230 0.660159
2153231 0.226107
2153236 -0.000000
2153239 -0.000000
2153240 0.234527
2153241 -0.000000
2153242 0.085409
2153243 -0.000000
2153247 0.473546
2153248 0.425250
2153252 0.667303
2153254 0.045394
2153255 -0.000000
2153256 -0.000000
2153258 -0.000000
2153260 0.246373
2153263 0.695890
2153264 0.142784
2153266 0.632889
2153267 0.200369
2153268 -0.000000
2153269 -0.000000
2153270 0.337209
2153272 -0.000000
2153274 1.229543
2153275 0.273499
2153276 0.211527
2153279 -0.000000
2153280 0.103378
2153281 0.134572
2153282 0.211703
2153283 0.177808
2153284 0.912029
2153287 0.190103
2153292 -0.000000
2153293 0.277576
2153295 0.544055
2153296 0.113494
2153298 0.538529
2153299 0.073680
2153300 0.353746
2153301 0.130823
2153302 0.084583
2153305 0.354653
2153306 0.134621
2153307 0.226107
2153308 -0.000000
2153310 0.164787
2153314 0.354572
2153317 0.042066
2153318 0.637110
2153320 0.121559
2153322 0.303601
2153323 0.205184
2153324 0.272172
2153326 -0.000000
2153331 -0.000000
2153334 0.175925
2153339 -0.000000
2153340 0.103475
2153341 -0.000000
2153343 0.246824
2153344 -0.000000
2153346 0.103475
2153348 0.267937
2153349 -0.000000
2153352 0.205374
2153353 0.149660
2153354 0.353500
2153355 0.596048
2153356 -0.000000
2153357 0.145886
2153360 0.326313
2153361 0.251472
2153362 0.158157
2153367 0.191800
2153369 0.125612
2153370 0.189557
2153371 0.626732
2153373 0.427979
2153374 0.476545
2153375 0.163925
2153376 0.225661
2153377 0.175932
2153378 0.110441
2153379 0.090916
2153380 -0.000000
2153381 -0.000000
2153384 -0.000000
2153385 -0.000000
2153386 -0.000000
2153387 -0.000000
2153388 -0.000000
2153389 -0.000000
2153390 -0.000000
2153391 -0.000000
2153392 -0.000000
2153393 -0.000000
2153395 -0.000000
2153397 -0.000000
2153398 -0.000000
2153403 -0.000000
2153406 -0.000000
2153408 0.222391
2153409 0.082114
2153414 0.163848
2153415 -0.000000
2153419 -0.000000
2153421 -0.000000
2153422 0.043902
2153423 0.040381
2153425 -0.000000
2153429 0.304262
2153430 0.365631
2153431 0.568672
2153433 -0.000000
2153434 -0.000000
2153435 -0.000000
2153436 -0.000000
2153437 -0.000000
2153439 0.311948
2153441 -0.000000
2153442 -0.000000
2153443 -0.000000
2153444 -0.000000
2153445 -0.000000
2153446 -0.000000
2153447 -0.000000
2153450 0.121559
2153451 -0.000000
2153453 0.321163
2153456 0.382426
2153457 0.235210
2153459 -0.000000
2153460 -0.000000
2153461 -0.000000
2153463 -0.000000
2153465 -0.000000
2153466 -0.000000
2153467 -0.000000
2153468 -0.000000
2153470 0.053319
2153471 0.370474
2153473 -0.000000
2153474 -0.000000
2153475 -0.000000
2153477 0.708678
2153479 0.121559
2153484 0.121559
2153486 0.042400
2153488 -0.000000
2153493 -0.000000
2153496 -0.000000
2153497 -0.000000
2153498 0.121559
2153500 -0.000000
2153501 -0.000000
2153502 -0.000000
2153505 0.098189
2153506 -0.000000
2153507 0.953250
2153508 1.329540
2153511 0.152440
2153513 -0.000000
2153514 0.121559
2153515 -0.000000
2153516 -0.000000
2153521 -0.000000
2153522 -0.000000
2153523 -0.000000
2153524 -0.000000
2153526 1.108057
2153528 -0.000000
2153530 -0.000000
2153532 -0.000000
2153533 -0.000000
2153538 -0.000000
2153540 0.114803
2153544 -0.000000
2153545 -0.000000
2153549 1.037791
2153550 0.207406
2153554 -0.000000
2153556 0.212165
2153557 0.181802
2153558 0.187453
2153560 -0.000000
2153562 0.130076
2153565 0.150216
variableStep chrom=chr20
5099673 -0.000000
5099674 0.227543
5099676 0.101687
5099677 0.094371
5099678 0.104794
5099684 0.725263
5099685 0.381404
5099687 0.104794
5099690 -0.000000
5099694 0.250472
5099695 0.241926
5099700 0.301760
5099702 0.052480
5099703 1.785684
5099704 0.316116
5099708 0.119082
5099711 0.205666
5099713 0.385529
5099716 -0.000000
5099720 -0.000000
5099721 0.245429
5099722 0.086559
5099723 0.230786
5099724 0.241041
5099725 1.047123
5099726 -0.000000
5099728 0.340651
5099729 -0.000000
5099732 0.158065
5099733 0.055112
5099734 -0.000000
5099735 0.411303
5099738 -0.000000
5099740 1.775855
5099741 0.271627
5099742 0.163948
5099743 -0.000000
5099744 0.381406
5099747 0.488399
5099750 0.381132
5099752 0.027542
5099753 0.136331
5099756 -0.000000
5099757 -0.000000
5099758 0.352918
5099761 0.095468
5099764 0.644348
5099765 0.205661
5099767 0.393578
5099770 -0.000000
5099775 1.529878
5099776 0.430836
5099777 0.439171
5099778 0.086341
5099779 0.170527
5099783 0.039473
5099784 0.607009
5099785 -0.000000
5099786 0.115469
5099790 0.758206
5099794 0.320785
5099795 0.097301
5099796 0.083868
5099800 0.142506
5099801 0.254682
5099803 0.107944
5099804 0.455543
5099805 0.259892
5099807 -0.000000
5099809 -0.000000
5099811 0.460894
5099815 -0.000000
5099817 0.185946
5099819 0.080381
5099820 0.550579
5099822 -0.000000
5099824 0.124648
5099825 0.248321
5099826 0.197832
5099827 0.072530
5099828 0.745528
5099829 0.101688
5099831 0.385529
5099834 0.080380
5099835 0.279182
5099837 0.062989
5099838 -0.000000
5099840 0.107421
5099841 0.164715
5099843 0.340651
5099844 0.725316
5099845 0.551431
5099846 0.185943
5099848 0.086341
5099850 0.471833
5099851 -0.000000
5099852 0.307178
5099853 0.308680
5099855 0.435890
5099857 0.340651
5099859 0.835842
5099860 0.550582
5099862 0.296538
5099863 0.216257
5099866 0.231316
5099872 0.079911
5099874 0.430242
5099875 0.352910
5099876 0.086341
5099878 0.095466
5099881 0.271619
5099882 0.068213
5099883 0.384264
5099885 1.392479
5099886 0.860359
5099887 -0.000000
5099888 0.157375
5099891 0.033342
5099892 0.385529
5099893 0.319074
5099894 0.432889
5099895 0.024685
5099896 0.291704
5099898 0.395632
5099902 0.104794
5099904 0.257729
5099906 -0.000000
5099907 0.219110
5099908 0.411304
5099912 0.925132
5099913 -0.000000
5099916 0.873401
5099917 0.111000
5099919 0.070913
5099920 0.583428
5099921 -0.000000
5099923 0.597758
5099925 0.108826
5099928 0.843400
5099929 0.349673
5099930 0.287837
5099932 0.129282
5099933 0.314062
5099935 0.524078
5099938 0.257314
5099939 -0.000000
5099942 0.176355
5099943 0.165433
5099944 0.244642
5099945 0.121180
5099946 0.106335
5099948 0.518992
5099949 0.066888
5099950 0.122088
5099952 0.059446
5099953 -0.000000
5099954 0.255307
5099957 -0.000000
5099961 0.755616
5099962 0.432130
5099963 -0.000000
5099964 0.130548
5099966 0.101470
5099970 0.518210
5099974 0.316668
5099975 0.470757
5099976 0.701862
5099977 0.572790
5099978 0.278881
5099979 0.809609
5099981 0.429192
5099982 1.222634
5099983 0.616860
5099984 0.426449
5099986 0.172394
5099988 0.852093
5099989 0.219800
5099990 1.597587
5099991 0.496082
5099992 -0.000000
5099993 0.519051
5099996 0.434257
5099999 0.065130
5100002 0.065099
5100003 0.083622
5100006 -0.000000
5100007 0.190586
5100008 0.390866
5100012 0.290384
5100014 -0.000000
5100015 0.092364
5100016 0.383867
5100018 0.203591
5100023 0.055824
5100024 0.856283
5100025 0.304072
5100026 -0.000000
5100027 0.317907
5100028 0.555531
5100031 0.072417
5100032 0.165367
5100034 0.337954
5100035 -0.000000
5100041 -0.000000
5100044 0.184671
5100046 -0.000000
5100048 -0.000000
5100053 0.480596
5100054 0.393242
5100056 0.059434
5100057 1.989575
5100058 0.058713
5100059 0.851308
5100060 0.329436
5100061 0.096356
5100063 0.480595
5100064 0.063400
5100066 -0.000000
5100073 0.091350
5100074 0.328835
5100076 0.434248
5100078 0.521026
5100080 -0.000000
5100081 0.096361
5100083 -0.000000
5100084 0.106326
5100085 0.252412
5100088 0.161544
5100089 -0.000000
5100090 0.072635
5100093 1.042596
5100099 -0.000000
5100102 0.365637
5100103 0.076912
5100105 -0.000000
5100107 0.639743
5100110 0.269371
5100111 0.161512
5100112 0.243884
5100113 0.310351
5100114 0.209142
5100115 0.518200
5100120 0.310480
5100121 0.059429
5100124 0.178709
5100126 0.096383
5100127 0.066880
5100132 -0.000000
5100134 -0.000000
5100136 -0.000000
5100138 0.029974
5100141 0.214961
5100142 0.909066
5100143 0.334778
5100144 0.222982
5100146 0.159431
5100148 -0.000000
5100149 0.622607
5100151 0.229546
5100152 0.214591
5100154 0.484677
5100155 0.233428
5100156 0.166647
5100157 0.083627
5100161 0.699312
5100162 0.041214
5100163 0.083622
5100164 0.066949
5100167 0.548709
5100169 0.662690
5100170 0.501319
5100174 0.295080
5100176 0.169311
5100177 0.627270
5100178 1.235790
5100179 0.108143
5100184 0.090097
5100185 0.167627
5100188 0.074390
5100189 0.827533
5100191 0.119000
5100193 -0.000000
5100194 0.479285
5100195 0.156920
5100197 -0.000000
5100199 -0.000000
5100201 0.066971
5100202 0.125858
5100203 0.245461
5100204 0.458998
5100205 0.549464
5100207 0.606826
5100208 0.360506
5100209 0.250192
5100211 -0.000000
5100215 0.283379
5100216 0.231350
5100217 0.391508
5100219 -0.000000
5100220 -0.000000
5100223 -0.000000
5100224 -0.000000
5100226 0.388198
5100229 -0.000000
5100230 0.218481
5100231 0.083537
5100233 0.608245
5100234 0.207012
5100239 0.327150
5100240 0.230306
5100244 0.392173
5100246 -0.000000
5100248 0.181191
5100249 0.086143
5100251 0.130055
5100255 0.083576
5100257 0.295116
5100261 0.411075
5100264 0.550037
5100267 0.328513
5100268 0.280216
5100272 -0.000000
5100274 0.089385
5100275 0.213559
5100276 0.117273
5100278 -0.000000
5100279 1.050185
5100280 0.121310
5100281 -0.000000
5100283 -0.000000
5100284 0.308468
5100286 0.181064
5100290 -0.000000
5100291 0.306377
5100292 -0.000000
5100295 1.601270
5100296 0.270971
5100298 0.676723
5100303 0.708389
5100305 0.051724
5100306 0.097760
5100307 0.374662
5100308 0.153590
5100309 0.664069
5100310 0.177259
5100315 0.530990
5100316 -0.000000
5100317 0.094204
5100320 0.332194
5100321 0.885836
5100323 0.094201
5100324 0.056133
5100329 0.053704
5100330 0.026736
5100331 -0.000000
5100335 0.233590
5100336 0.550168
5100338 0.214295
5100339 0.070347
5100344 0.680822
5100347 -0.000000
5100349 0.059765
5100350 0.709731
5100351 0.306420
5100353 0.994503
5100355 0.105152
5100359 0.673132
5100360 0.241449
5100361 -0.000000
5100363 -0.000000
5100366 0.241141
5100367 0.432961
5100369 0.386837
5100370 2.869214
5100371 0.159052
5100374 0.948197
5100376 0.388520
5100379 1.083391
5100380 0.086539
5100381 0.101384
5100383 0.194225
5100384 0.080267
5100385 0.201304
5100386 0.064943
5100388 0.104742
5100389 0.519465
5100393 0.361895
5100394 1.004459
5100395 0.471169
5100396 0.138687
5100398 0.580629
5100402 0.153234
5100403 0.352585
5100404 0.092460
5100405 0.340343
5100406 0.483606
5100407 0.527884
5100409 0.980259
5100410 0.202737
5100411 0.261045
5100412 0.272214
5100415 0.045930
5100416 0.111901
5100417 0.079682
5100419 0.095162
5100420 0.091358
5100421 0.120147
5100423 0.562011
5100424 -0.000000
5100426 0.143155
5100428 0.887255
5100429 0.283414
5100435 0.482144
5100436 0.798306
5100437 0.202172
5100439 1.254366
5100440 0.038890
5100445 0.270114
5100448 0.090124
5100451 -0.000000
5100452 0.196329
5100453 -0.000000
5100456 0.086695
5100459 0.308046
5100462 0.431793
5100466 0.071376
5100469 0.741120
5100473 -0.000000
5100474 0.170708
5100477 -0.000000
5100478 0.314626
5100481 0.686663
5100482 0.072985
5100483 0.759833
5100484 0.168621
5100485 0.260362
5100486 0.286979
5100487 -0.000000
5100488 -0.000000
5100489 0.274427
5100490 0.389182
5100491 0.071520
5100492 0.049284
5100493 0.127480
5100495 -0.000000
5100496 0.166872
5100498 0.755080
5100500 0.977221
5100502 -0.000000
5100504 0.409672
5100505 0.247084
5100506 0.916067
5100508 0.249711
5100510 0.047607
5100511 0.292741
5100512 0.062005
5100514 0.369255
5100515 0.205107
5100516 0.992337
5100517 1.304900
5100519 0.090153
5100520 0.086688
5100521 0.393350
5100523 0.217022
5100524 0.037020
5100525 -0.000000
5100528 0.183623
5100529 0.792028
5100532 0.210682
5100533 0.627058
5100536 0.117878
5100537 0.678986
5100541 0.213080
5100545 0.335797
5100548 0.105937
5100550 0.117787
5100552 0.171764
5100554 0.121827
5100556 0.110229
5100557 0.298734
5100558 1.345590
5100560 0.184581
5100561 -0.000000
5100563 0.359607
5100564 -0.000000
5100565 0.471956
5100566 0.279674
5100567 0.160902
5100568 0.686560
5100571 0.441512
5100574 0.200619
5100576 0.067813
5100579 0.046148
5100580 0.032886
5100581 0.868516
5100584 -0.000000
5100589 0.062988
5100590 0.927204
5100594 0.036109
5100596 0.830536
5100599 0.022488
5100600 0.270265
5100602 0.064631
5100606 0.165837
5100609 0.065698
5100614 0.263556
5100615 -0.000000
5100619 -0.000000
5100620 0.392132
5100628 0.252943
5100629 0.316512
5100630 0.167855
5100631 0.103123
5100634 0.698425
5100635 0.058400
5100636 0.152476
5100641 0.349661
5100646 -0.000000
5100650 0.170711
5100654 -0.000000
5100657 0.189273
5100662 0.312925
5100665 0.065698
5100666 0.367240
5100668 0.081914
5100670 0.271158
5100671 0.298131
5100675 0.108239
5100677 0.081914
5100678 0.247022
5100679 0.731670
5100683 0.147868
5100684 0.963971
5100685 0.201512
5100686 0.194459
5100687 0.221900
5100688 -0.000000
5100689 0.106092
5100691 0.060153
5100692 0.914036
5100693 0.107009
5100695 0.090696
5100696 0.634152
5100697 0.328872
5100699 0.402923
5100701 0.422091
5100703 0.209502
5100708 0.867750
5100709 0.670728
5100714 0.296622
5100715 0.252881
5100716 0.877668
5100717 0.426245
5100718 0.597226
5100722 1.193839
5100723 0.272117
5100724 0.125335
5100726 0.272202
5100727 -0.000000
5100730 0.823484
5100731 0.124473
5100732 0.200520
5100733 -0.000000
5100734 0.097810
5100736 0.133486
5100737 0.322558
5100738 0.451166
5100746 0.146461
5100748 0.435371
5100749 -0.000000
5100750 -0.000000
5100751 1.195595
5100752 1.444191
5100753 0.185998
5100754 0.141211
5100757 0.426056
5100758 0.087773
5100763 0.125859
5100764 -0.000000
5100765 0.151195
5100768 0.800620
5100769 0.065573
5100770 -0.000000
5100773 0.527730
5100777 0.125311
5100783 0.208240
5100784 -0.000000
5100786 -0.000000
5100787 -0.000000
5100788 0.139410
5100789 0.214098
5100790 0.061778
5100791 0.351676
5100794 0.328897
5100795 0.097695
5100796 0.344751
5100797 0.534917
5100798 0.595664
5100799 -0.000000
5100801 0.251379
5100803 0.839424
5100804 0.530300
5100805 0.226189
5100806 0.204679
5100808 0.147826
5100809 0.559798
5100811 0.371076
5100812 0.375443
5100814 0.120298
5100816 0.096370
5100820 0.532576
5100821 0.204675
5100822 0.089680
5100825 0.049929
5100826 1.156567
5100828 -0.000000
5100829 -0.000000
5100831 0.532659
5100832 0.612948
5100841 0.248328
5100842 0.435718
5100843 0.132992
5100844 0.171605
5100846 0.383993
5100848 -0.000000
5100849 0.390951
5100851 -0.000000
5100852 -0.000000
5100853 0.744420
5100855 0.251354
5100857 0.188674
5100858 0.318098
5100859 0.348566
5100861 0.120305
5100863 0.187680
5100864 0.188962
5100867 0.071718
5100869 0.821218
5100870 0.612977
5100872 -0.000000
5100873 0.071738
5100874 0.119583
5100876 0.120297
5100878 -0.000000
5100879 0.691659
5100880 0.322929
5100884 -0.000000
5100887 0.125335
5100889 0.435589
5100890 0.617644
5100891 0.219251
5100892 0.308911
5100893 0.185810
5100895 -0.000000
5100897 0.596904
5100898 0.200421
5100899 0.198386
5100900 0.317849
5100901 -0.000000
5100904 0.095316
5100910 0.088027
5100911 -0.000000
5100914 0.333316
5100915 0.328961
5100916 0.309989
5100917 0.537337
5100918 0.116548
5100920 0.170174
5100921 -0.000000
5100922 0.839055
5100923 -0.000000
5100925 0.100254
5100927 0.093990
5100931 0.421343
5100932 0.089049
5100933 0.047706
5100934 -0.000000
5100937 -0.000000
5100938 0.077858
5100939 0.405124
5100940 -0.000000
5100943 0.671383
5100944 0.203530
5100945 0.376034
5100950 0.179665
5100951 0.051160
5100953 0.936319
5100955 0.362088
5100956 -0.000000
5100958 0.079798
5100959 0.622616
5100962 0.855524
5100964 0.196630
5100965 -0.000000
5100966 0.138097
5100967 0.104096
5100968 -0.000000
5100969 0.407579
5100970 0.183658
5100971 0.216064
5100972 0.036241
5100973 0.733129
5100975 0.382294
5100976 0.678368
5100977 0.226625
5100978 0.268227
5100979 0.324206
5100980 0.062682
5100984 0.090122
5100986 0.259805
5100987 0.119187
5100989 -0.000000
5100990 0.026352
5100991 -0.000000
5100992 0.192552
5100993 0.146351
5100994 0.628286
5100995 0.166462
5101000 0.364604
5101002 0.533480
5101005 -0.000000
5101009 -0.000000
5101010 0.105319
5101018 0.049358
5101019 0.268750
5101020 0.024360
5101023 0.396406
5101024 0.075484
5101025 0.073163
5101026 0.184484
5101027 0.456250
5101029 0.716427
5101031 0.469573
5101035 0.085326
5101036 0.899934
5101037 1.075402
5101039 0.177325
5101041 0.364365
5101047 0.467347
5101048 0.179347
5101052 0.196625
5101053 0.213398
5101057 0.114114
5101061 0.725374
5101062 0.243037
5101063 -0.000000
5101066 -0.000000
5101067 0.253789
5101068 0.154408
5101069 0.066363
5101070 0.372575
5101071 0.548666
5101074 0.571089
5101075 1.133089
5101077 0.153157
5101080 0.612955
5101081 0.503920
5101082 0.201324
5101085 0.117386
5101087 0.460443
5101088 0.060178
5101090 -0.000000
5101091 0.267909
5101093 0.218519
5101095 0.079822
5101096 0.192429
5101097 0.307148
5101098 -0.000000
5101099 0.148881
5101102 0.384977
5101105 0.198328
5101106 0.608002
5101107 -0.000000
5101108 0.050512
5101109 0.340431
5101110 0.017292
5101112 0.062963
5101116 0.074602
5101117 0.999108
5101118 0.078750
5101119 0.289798
5101120 -0.000000
5101121 -0.000000
5101124 -0.000000
5101126 -0.000000
5101128 0.213433
5101129 0.422910
5101130 0.215276
5101131 0.931353
5101135 0.202521
5101137 -0.000000
5101140 0.213466
5101141 0.330590
5101143 -0.000000
5101145 -0.000000
5101148 0.390150
5101149 -0.000000
5101152 -0.000000
5101158 -0.000000
5101159 0.336870
5101160 -0.000000
5101162 0.114114
5101163 0.344434
5101164 0.032340
5101165 0.230701
5101167 0.039905
5101168 0.879088
5101169 -0.000000
5101171 -0.000000
5101172 0.174934
5101173 0.318964
5101174 -0.000000
5101175 -0.000000
5101176 -0.000000
5101178 0.556142
5101179 0.682375
5101180 0.285746
5101181 0.095456
5101183 0.095427
5101184 -0.000000
5101186 0.090022
5101187 0.359193
5101193 -0.000000
5101194 -0.000000
5101195 0.090159
5101196 -0.000000
5101197 0.182277
5101198 -0.000000
5101199 0.596994
5101200 0.085998
5101201 -0.000000
5101202 0.157040
5101203 -0.000000
5101204 -0.000000
5101206 0.189882
5101207 0.541902
5101208 0.547736
5101209 0.164596
5101215 -0.000000
5101216 -0.000000
5101219 -0.000000
5101220 -0.000000
5101221 0.268654
5101225 0.445067
5101226 0.560002
5101230 0.114306
5101231 0.230086
5101233 -0.000000
5101234 0.125664
5101235 0.847388
5101236 -0.000000
5101237 0.191883
5101238 -0.000000
5101242 0.237334
5101243 0.106997
5101245 0.251426
5101248 0.224389
5101249 0.642889
5101250 0.157162
5101256 0.081391
5101257 0.237290
5101259 0.054452
5101261 0.247776
5101262 0.100221
5101263 -0.000000
5101268 0.114304
5101277 0.182499
5101278 0.511834
5101279 -0.000000
5101280 0.599337
5101281 0.682554
5101284 0.100202
5101289 0.099331
5101291 0.265123
5101295 0.114306
5101296 -0.000000
5101297 0.557542
5101298 0.089226
5101299 0.147028
5101300 0.771346
5101302 0.044364
5101303 0.679807
5101304 0.031017
5101309 0.527231
5101313 0.396183
5101325 0.383835
5101330 0.194297
5101332 0.625532
5101333 0.101816
5101336 0.208173
5101338 0.338457
5101340 0.725299
5101341 -0.000000
5101342 0.535202
5101343 0.247273
5101344 0.246452
5101347 0.792013
5101350 -0.000000
5101351 0.428418
5101353 0.062352
5101355 0.113243
5101359 0.099669
5101360 0.426399
5101364 -0.000000
5101365 -0.000000
5101366 0.715388
5101367 0.117207
5101369 0.039354
5101370 0.290718
5101374 0.090059
5101375 0.466154
5101377 -0.000000
5101378 -0.000000
5101381 0.677515
5101383 0.413371
5101384 0.172117
5101385 0.505715
5101387 -0.000000
5101390 -0.000000
5101394 0.387845
5101396 0.220109
5101398 0.344833
5101399 0.075128
5101400 -0.000000
5101401 0.451281
5101402 0.612300
5101404 0.295850
5101405 0.253817
5101406 0.370598
5101409 0.440341
5101414 0.114321
5101416 -0.000000
5101418 -0.000000
5101419 0.268654
5101421 -0.000000
5101423 0.222484
5101424 0.386045
5101425 -0.000000
5101426 -0.000000
5101427 0.127134
5101437 0.573160
5101438 0.181916
5101440 0.175724
5101444 0.116459
5101445 0.328843
5101446 0.466747
5101447 0.275836
5101448 0.107177
5101449 0.083084
5101450 0.087263
5101451 0.828058
5101452 -0.000000
5101453 0.738584
5101454 0.306294
5101455 -0.000000
5101456 0.052841
5101457 1.542180
5101458 0.232024
5101459 0.327761
5101460 -0.000000
5101461 0.117374
5101462 0.465611
5101463 0.173134
5101464 0.230970
5101465 -0.000000
5101466 -0.000000
5101467 0.070765
5101468 0.492144
5101469 -0.000000
5101471 0.102393
5101472 -0.000000
5101473 0.175745
5101476 0.401422
5101477 0.279620
5101478 0.111537
5101480 -0.000000
5101481 -0.000000
5101482 -0.000000
5101485 0.117460
5101486 0.230707
5101487 0.219103
5101490 0.111529
5101493 -0.000000
5101494 -0.000000
5101496 0.117374
5101497 0.117364
5101499 0.127150
5101501 -0.000000
5101502 0.067408
5101503 0.083088
5101508 0.423700
5101511 0.373089
5101516 0.168325
5101518 0.127134
5101519 0.111524
5101520 0.102414
5101522 -0.000000
5101524 -0.000000
5101525 -0.000000
5101528 -0.000000
5101532 0.215594
5101534 -0.000000
5101535 -0.000000
5101536 0.117451
5101537 0.117426
5101540 -0.000000
5101541 0.111549
5101542 0.200823
5101543 0.117416
5101544 0.117374
5101546 -0.000000
5101547 -0.000000
5101549 -0.000000
5101550 -0.000000
5101552 0.064656
5101553 0.675357
5101556 0.067398
5101557 -0.000000
5101559 -0.000000
5101560 -0.000000
5101561 -0.000000
5101562 -0.000000
5101563 0.117423
5101566 -0.000000
5101567 -0.000000
5101568 0.228555
5101570 0.102406
5101572 0.127150
5101573 0.127134
5101574 0.127134
5101575 -0.000000
5101576 -0.000000
5101578 0.180157
5101579 0.687636
5101583 -0.000000
5101584 -0.000000
5101586 -0.000000
5101587 -0.000000
5101588 0.974196
5101590 -0.000000
5101594 -0.000000
5101595 0.266583
5101599 -0.000000
5101600 -0.000000
5101603 -0.000000
5101606 -0.000000
5101609 -0.000000
5101610 0.117423
5101611 -0.000000
5101612 -0.000000
5101614 0.401375
5101616 0.253154
5101618 0.898560
5101620 -0.000000
5101621 0.117475
5101622 0.097536
5101623 -0.000000
5101628 0.117364
5101631 0.083080
5101634 0.401463
5101637 -0.000000
5101640 -0.000000
5101641 -0.000000
5101642 0.230924
5101643 0.117433
5101644 -0.000000
5101645 0.127150
5101646 0.253142
5101647 0.108571
5101649 0.655118
5101652 1.255516
5101653 1.304740
5101654 0.131136
5101655 0.160798
5101658 -0.000000
5101659 0.204557
5101660 1.989196
5101662 -0.000000
5101663 -0.000000
5101664 -0.000000
5101667 -0.000000
5101672 -0.000000
5101674 -0.000000
5101676 -0.000000
5101678 0.340708
5101679 0.218878
5101681 -0.000000
5101683 -0.000000
5101685 -0.000000
5101686 -0.000000
5101687 -0.000000
5101689 0.066783
5101690 0.040040
5101694 -0.000000
5101695 -0.000000
5101697 1.094358
5101699 0.124004
5101700 -0.000000
5101702 0.368717
5101703 0.049743
5101704 0.192262
5101707 0.077200
5101709 -0.000000
5101710 -0.000000
5101713 -0.000000
5101714 -0.000000
5101717 -0.000000
5101718 -0.000000
5101719 0.123932
5101721 0.197069
5101723 -0.000000
5101724 -0.000000
5101725 -0.000000
5101726 -0.000000
5101727 -0.000000
5101729 0.484180
5101730 0.385469
5101731 1.436444
5101735 -0.000000
5101737 1.614616
5101738 0.576817
5101739 -0.000000
5101741 0.124004
5101745 1.692638
5101746 0.478248
5101751 0.266514
5101752 0.642250
5101754 -0.000000
5101757 -0.000000
5101762 -0.000000
5101763 -0.000000
5101765 2.310154
5101767 -0.000000
5101769 0.326139
5101770 0.086348
5101771 0.463770
5101772 1.963370
5101774 -0.000000
5101775 -0.000000
5101776 0.268725
5101777 -0.000000
5101779 0.084528
5101781 -0.000000
5101784 0.104535
5101788 0.540190
5101789 0.552617
5101790 0.710843
5101793 0.220684
5101794 -0.000000
5101797 0.544678
5101798 0.156013
5101799 0.780308
5101801 0.043966
5101802 -0.000000
5101805 0.041078
5101808 0.218441
5101809 0.348777
5101810 0.088829
5101811 0.163753
5101812 1.099380
5101813 1.207061
5101814 0.104167
5101815 0.296926
5101816 0.162946
5101819 0.072089
5101820 0.340186
5101821 0.422020
5101822 0.247971
5101823 0.503457
5101824 0.112797
5101825 0.672757
5101830 1.154162
5101833 0.576418
5101834 0.474501
5101835 0.047101
5101836 0.516834
5101837 0.440297
5101838 0.077129
5101839 0.519723
5101840 0.428421
5101842 1.090213
5101844 0.060687
5101847 -0.000000
5101848 0.540472
5101849 0.380180
5101850 0.031712
5101852 1.341675
5101856 -0.000000
5101857 0.115025
5101858 0.102281
5101860 3.090584
5101862 -0.000000
5101864 2.963485
5101867 0.602910
5101868 1.814503
5101869 0.321735
5101871 0.627698
5101872 0.204355
5101873 -0.000000
5101874 0.144816
5101875 0.291003
5101877 1.031068
5101879 1.038121
5101880 0.184448
5101881 0.060694
5101882 -0.000000
5101883 0.085968
5101884 -0.000000
5101887 -0.000000
5101894 0.197669
5101895 0.114997
5101897 1.266884
5101898 1.140569
5101903 0.100849
5101904 0.188132
5101905 0.055925
5101907 -0.000000
5101909 0.620728
5101911 0.258088
5101912 0.216716
5101913 0.135264
5101916 0.296608
5101917 0.545097
5101920 0.985686
5101921 0.101246
5101922 0.324965
5101925 0.279843
5101927 1.650479
5101928 1.626116
5101929 0.514067
5101930 1.446903
5101931 0.261221
5101932 0.023704
5101934 -0.000000
5101936 0.735980
5101937 1.020122
5101938 1.592781
5101939 0.939723
5101941 0.084773
5101942 -0.000000
5101945 0.382207
5101946 -0.000000
5101947 0.079642
5101949 0.513426
5101950 0.256903
5101952 0.270413
5101953 0.101054
5101955 0.779197
5101961 0.415963
5101962 0.114768
5101963 -0.000000
5101964 0.325873
5101966 1.311651
5101968 0.378500
5101971 1.113588
5101975 0.083160
5101977 0.193260
5101978 0.090034
5101979 0.324044
5101981 0.157890
5101982 0.161411
5101986 0.300945
5101987 -0.000000
5101988 0.169838
5101989 0.114799
5101990 0.192067
5101991 0.603027
5101992 -0.000000
5101993 -0.000000
5101994 0.108001
5101995 0.074022
5101996 0.824651
5101998 0.123943
5102000 -0.000000
5102001 0.084750
5102004 0.888377
5102005 0.114760
5102006 0.378533
5102007 0.048291
5102008 0.122769
5102011 0.242495
5102012 0.092640
5102013 0.301040
5102014 0.108182
5102016 0.620349
5102017 -0.000000
5102018 0.571444
5102022 0.245597
5102023 0.213469
5102024 0.283082
5102025 0.094266
5102026 0.334055
5102027 1.001015
5102028 0.060649
5102029 0.295184
5102030 -0.000000
5102031 0.205530
5102032 -0.000000
5102033 0.147574
5102034 0.474794
5102035 0.086867
5102036 -0.000000
5102037 0.092693
5102038 0.192112
5102039 -0.000000
5102040 0.242493
5102041 0.084747
5102042 -0.000000
5102043 0.344909
5102044 -0.000000
5102045 -0.000000
5102046 0.095786
5102047 -0.000000
5102048 0.095764
5102049 0.345343
5102050 0.095878
5102051 0.095915
5102052 0.231960
5102053 -0.000000
5102054 0.095869
5102055 0.103057
5102056 -0.000000
5102058 0.238033
5102060 -0.000000
5102061 0.213454
5102063 0.117150
5102065 -0.000000
5102069 -0.000000
5102071 -0.000000
5102072 0.242494
5102073 -0.000000
5102079 0.279494
5102080 0.071970
5102081 -0.000000
5102083 0.125475
5102084 -0.000000
5102085 0.117150
5102087 0.444839
5102088 0.513071
5102089 0.663199
5102092 0.494469
5102093 0.344712
5102095 1.599876
5102096 0.061987
5102097 1.545256
5102101 0.891449
5102103 -0.000000
5102104 -0.000000
5102105 0.091018
5102106 0.092761
5102107 -0.000000
5102108 0.838996
5102109 0.345896
5102110 0.117099
5102111 -0.000000
5102113 -0.000000
5102114 1.153111
5102116 0.569041
5102117 0.485782
5102118 0.741438
5102122 0.084705
5102123 -0.000000
5102124 -0.000000
5102125 -0.000000
5102127 0.242488
5102128 0.605831
5102130 0.151326
5102132 0.108124
5102133 0.040243
5102134 0.780466
5102137 0.270180
5102138 0.114790
5102139 0.396257
5102140 0.678221
5102141 0.195328
5102142 0.679165
5102147 0.977726
5102149 0.107950
5102151 0.396579
5102152 0.103040
5102153 0.326016
5102154 0.326194
5102155 1.004824
5102157 0.574989
5102158 -0.000000
5102159 -0.000000
5102163 0.125475
5102165 0.192095
5102166 -0.000000
5102168 -0.000000
5102170 -0.000000
5102172 0.378179
5102173 0.884452
5102174 0.423287
5102176 0.856271
5102177 0.223046
5102178 0.189278
5102179 0.095254
5102180 0.487201
5102181 0.307640
5102182 0.127514
5102183 0.291475
5102186 -0.000000
5102187 -0.000000
5102188 0.287513
5102189 0.371341
5102190 0.945495
5102191 -0.000000
5102192 0.709843
5102193 -0.000000
5102197 1.097241
5102198 0.434237
5102199 0.274608
5102200 -0.000000
5102203 0.050727
5102207 0.404885
5102208 0.335880
5102209 0.619327
5102213 0.122796
5102214 -0.000000
5102215 0.674096
5102216 -0.000000
5102218 -0.000000
5102220 0.059732
5102224 0.193603
5102232 0.219185
5102235 0.155269
5102238 1.474155
5102239 -0.000000
5102240 0.150367
5102246 0.226719
5102251 0.243351
5102252 -0.000000
5102255 -0.000000
5102256 -0.000000
5102257 0.104272
5102258 -0.000000
5102259 0.191553
5102260 -0.000000
5102262 -0.000000
5102265 0.241809
5102267 0.097616
5102268 -0.000000
5102270 -0.000000
5102271 0.059740
5102272 0.547484
5102273 0.086569
5102274 0.046794
5102275 -0.000000
5102276 0.271312
5102277 0.137697
5102278 0.031300
5102279 0.296971
5102282 -0.000000
5102285 0.314890
5102286 -0.000000
5102287 0.215765
5102288 0.094103
5102289 -0.000000
5102291 0.241943
5102292 -0.000000
5102293 -0.000000
5102294 -0.000000
5102295 -0.000000
5102296 -0.000000
5102297 -0.000000
5102298 -0.000000
5102299 -0.000000
5102300 -0.000000
5102302 0.122796
5102303 -0.000000
5102304 0.094093
5102305 0.496119
5102306 0.108228
5102307 0.081743
5102308 0.205953
5102309 0.761088
5102311 -0.000000
5102315 -0.000000
5102316 0.219140
5102318 -0.000000
5102319 -0.000000
5102321 0.692601
5102323 -0.000000
5102324 -0.000000
5102325 -0.000000
5102330 -0.000000
5102333 0.122796
5102336 0.183800
5102337 -0.000000
5102338 -0.000000
5102341 -0.000000
5102343 0.097560
5102346 0.091379
5102347 0.156871
5102350 -0.000000
5102353 -0.000000
5102356 -0.000000
5102357 -0.000000
5102358 -0.000000
5102359 -0.000000
5102361 -0.000000
5102363 0.104248
5102364 0.733064
5102365 0.194849
5102366 -0.000000
5102368 -0.000000
5102369 -0.000000
5102371 0.112576
5102372 -0.000000
5102374 -0.000000
5102375 -0.000000
5102376 -0.000000
5102377 -0.000000
5102378 -0.000000
5102380 -0.000000
5102381 0.112578
5102382 0.241730
5102383 0.465329
5102384 -0.000000
5102385 0.194176
5102388 0.112530
5102391 0.241687
5102392 0.587968
5102393 0.301474
5102394 1.138328
5102395 -0.000000
5102397 -0.000000
5102398 -0.000000
5102401 -0.000000
5102403 -0.000000
5102405 -0.000000
5102406 -0.000000
5102407 -0.000000
5102409 -0.000000
5102413 -0.000000
5102414 -0.000000
5102415 -0.000000
5102416 -0.000000
5102422 -0.000000
5102425 0.862347
5102430 -0.000000
5102431 -0.000000
5102433 -0.000000
5102435 0.126740
5102437 -0.000000
5102439 -0.000000
5102440 -0.000000
5102441 0.238408
5102442 0.108837
5102444 0.100028
5102445 -0.000000
5102449 0.100028
5102450 -0.000000
5102451 0.332683
5102452 -0.000000
5102456 0.126740
5102457 -0.000000
5102458 -0.000000
5102459 -0.000000
5102460 -0.000000
5102461 -0.000000
5102462 -0.000000
5102463 -0.000000
5102464 -0.000000
5102466 -0.000000
5102467 -0.000000
5102468 -0.000000
5102471 -0.000000
5102476 -0.000000
5102479 -0.000000
5102480 -0.000000
5102481 0.250026
5102483 -0.000000
5102485 0.126740
5102487 -0.000000
5102489 -0.000000
5102490 -0.000000
5102491 -0.000000
5102492 -0.000000
5102494 -0.000000
5102496 -0.000000
5102497 0.126740
5102498 0.126740
5102499 -0.000000
5102501 -0.000000
5102502 -0.000000
5102504 -0.000000
5102505 -0.000000
5102507 -0.000000
5102508 -0.000000
5102511 -0.000000
5102513 -0.000000
5102514 -0.000000
5102515 0.089904
5102516 -0.000000
5102517 0.126740
5102518 -0.000000
5102520 -0.000000
5102522 -0.000000
5102524 -0.000000
5102526 0.126740
5102527 -0.000000
5102528 0.401117
5102529 -0.000000
5102530 0.114720
5102532 -0.000000
5102533 0.108837
5102534 -0.000000
5102539 -0.000000
5102540 -0.000000
5102541 -0.000000
5102543 0.250026
5102547 -0.000000
5102548 -0.000000
5102553 -0.000000
5102554 -0.000000
5102556 -0.000000
5102559 -0.000000
5102564 -0.000000
5102565 -0.000000
5102567 -0.000000
5102569 -0.000000
5102570 -0.000000
5102571 -0.000000
5102573 0.114720
5102574 -0.000000
5102576 0.126740
5102579 0.114720
5102585 -0.000000
5102589 -0.000000
5102590 0.096419
5102591 0.176860
5102594 -0.000000
5102597 -0.000000
5102598 0.250026
5102600 -0.000000
5102601 -0.000000
5102602 -0.000000
5102604 -0.000000
5102605 -0.000000
5102606 -0.000000
5102607 -0.000000
5102608 0.100028
5102609 -0.000000
5102610 -0.000000
5102611 -0.000000
5102612 0.126740
5102613 -0.000000
5102614 -0.000000
5102615 -0.000000
5102616 0.114720
5102617 -0.000000
5102618 -0.000000
5102619 -0.000000
5102620 -0.000000
5102621 -0.000000
5102622 0.126740
5102623 -0.000000
5102624 -0.000000
5102625 -0.000000
5102626 -0.000000
5102627 -0.000000
5102628 -0.000000
5102629 -0.000000
5102630 -0.000000
5102631 -0.000000
5102632 -0.000000
5102633 -0.000000
5102634 -0.000000
5102635 -0.000000
5102636 -0.000000
5102637 -0.000000
5102638 -0.000000
5102639 -0.000000
5102640 -0.000000
5102641 -0.000000
5102642 -0.000000
5102643 -0.000000
5102644 -0.000000
5102646 -0.000000
5102647 -0.000000
5102648 -0.000000
5102651 -0.000000
5102652 -0.000000
5102653 -0.000000
5102655 -0.000000
5102656 -0.000000
5102657 -0.000000
5102660 -0.000000
5102661 -0.000000
5102662 -0.000000
5102665 -0.000000
5102668 -0.000000
5102669 -0.000000
5102671 -0.000000
5102672 -0.000000
variableStep chrom=chr3
16305480 -0.000000
16305481 0.119634
16305482 -0.000000
16305484 0.122769
16305485 -0.000000
16305489 0.568332
16305490 0.051517
16305491 0.328434
16305493 0.146924
16305495 0.423191
16305496 0.611723
16305499 -0.000000
16305502 0.188862
16305503 0.249302
16305505 -0.000000
16305507 0.247486
16305510 0.248871
16305511 -0.000000
16305514 0.092756
16305516 0.147085
16305519 0.096782
16305523 0.377279
16305524 0.098407
16305526 0.113953
16305527 0.921788
16305528 0.252847
16305530 -0.000000
16305531 0.125874
16305534 -0.000000
16305535 0.105490
16305537 0.395591
16305538 0.318140
16305539 0.224856
16305540 0.103187
16305541 0.074477
16305542 0.752276
16305546 -0.000000
16305551 -0.000000
16305552 1.799647
16305553 0.071855
16305556 0.218517
16305557 0.435302
16305559 0.797807
16305564 -0.000000
16305567 0.817674
16305568 0.084028
16305569 0.251674
16305573 0.227404
16305574 0.503552
16305575 0.535702
16305576 -0.000000
16305577 0.105485
16305578 0.096736
16305583 0.285039
16305584 0.180629
16305587 0.286171
16305590 -0.000000
16305592 0.312145
16305595 -0.000000
16305596 0.519846
16305598 -0.000000
16305600 -0.000000
16305602 0.556875
16305603 0.102735
16305605 -0.000000
16305606 -0.000000
16305608 -0.000000
16305609 0.749234
16305610 0.668766
16305611 0.585041
16305614 -0.000000
16305617 0.199785
16305619 0.403492
16305621 0.396273
16305622 0.561657
16305626 0.155902
16305630 0.092750
16305631 -0.000000
16305632 0.343625
16305633 0.119351
16305634 0.148460
16305635 0.403390
16305636 0.348591
16305637 0.272732
16305638 0.821517
16305641 0.135380
16305642 -0.000000
16305643 0.124975
16305645 0.122120
16305646 0.666539
16305647 0.502229
16305649 0.068062
16305654 0.823824
16305655 0.102731
16305656 -0.000000
16305657 0.159113
16305658 1.062224
16305661 0.467430
16305662 0.248513
16305663 0.648264
16305666 -0.000000
16305670 0.096445
16305671 0.322406
16305673 0.249296
16305676 -0.000000
16305677 0.299288
16305678 0.056496
16305679 0.051742
16305683 0.094312
16305686 0.126618
16305687 0.053422
16305688 0.766776
16305689 0.511657
16305690 0.174803
16305691 0.120967
16305694 -0.000000
16305696 0.685150
16305698 0.361177
16305699 -0.000000
16305700 -0.000000
16305706 0.343627
16305709 0.443733
16305714 -0.000000
16305715 0.423249
16305716 0.035689
16305717 0.371394
16305718 -0.000000
16305719 -0.000000
16305720 0.188842
16305723 0.674679
16305724 -0.000000
16305725 -0.000000
16305726 0.556687
16305727 0.071775
16305729 0.176421
16305730 0.149375
16305732 0.097579
16305733 -0.000000
16305734 0.090107
16305735 0.290013
16305736 0.404995
16305737 0.443625
16305741 0.384116
16305744 -0.000000
16305745 -0.000000
16305746 0.158948
16305748 0.196735
16305750 0.159130
16305751 0.402289
16305755 -0.000000
16305761 0.081350
16305763 -0.000000
16305765 -0.000000
16305766 0.160158
16305767 -0.000000
16305770 0.284940
16305772 0.534241
16305773 1.122313
16305774 0.206096
16305775 0.165410
16305776 0.499568
16305777 0.128514
16305778 0.480189
16305779 0.290014
16305782 0.219610
16305785 0.809711
16305786 0.490495
16305787 0.236048
16305788 0.068368
16305789 0.272579
16305790 0.193954
16305791 0.863674
16305792 0.457815
16305793 0.653500
16305794 0.193096
16305796 0.288341
16305797 0.434449
16305799 0.413655
16305800 0.068375
16305803 -0.000000
16305804 -0.000000
16305805 0.272575
16305808 0.315149
16305809 0.091749
16305810 0.333959
16305811 0.129272
16305813 1.019879
16305814 0.735362
16305819 0.652392
16305820 0.136291
16305822 0.315169
16305823 0.188417
16305824 0.155870
16305825 0.915986
16305826 0.289721
16305828 -0.000000
16305831 0.092614
16305833 -0.000000
16305834 0.137958
16305837 0.219596
16305838 0.208420
16305839 0.042038
16305840 0.499569
16305841 0.696701
16305842 0.413652
16305843 0.066712
16305844 0.272555
16305845 0.084004
16305847 -0.000000
16305848 0.301324
16305849 -0.000000
16305852 0.165429
16305853 0.188427
16305856 0.136376
16305857 -0.000000
16305858 0.091751
16305859 -0.000000
16305861 0.219563
16305862 0.315222
16305863 0.077794
16305865 0.301314
16305866 0.571505
16305867 0.102781
16305869 0.101806
16305870 0.149652
16305871 0.223473
16305872 0.672541
16305874 0.188404
16305877 0.263513
16305878 -0.000000
16305879 -0.000000
16305880 0.466597
16305881 0.431924
16305885 -0.000000
16305887 -0.000000
16305891 0.293939
16305894 0.081569
16305895 0.331151
16305896 0.026138
16305897 0.370535
16305898 -0.000000
16305899 0.806907
16305900 0.214342
16305901 0.955607
16305903 0.404978
16305904 0.525482
16305905 0.553734
16305906 0.696566
16305910 -0.000000
16305913 -0.000000
16305914 0.025057
16305916 0.504536
16305917 0.579426
16305918 0.235243
16305919 0.075566
16305920 -0.000000
16305921 0.088964
16305922 0.092859
16305926 0.116726
16305927 0.418504
16305929 0.075598
16305930 0.812096
16305931 0.975142
16305932 1.914813
16305933 0.378877
16305934 0.116704
16305936 0.571610
16305938 -0.000000
16305939 -0.000000
16305942 0.263462
16305943 -0.000000
16305945 0.235497
16305946 0.097033
16305947 0.084003
16305949 -0.000000
16305951 0.115574
16305954 0.115578
16305955 0.115574
16305956 -0.000000
16305958 0.217444
16305959 0.074445
16305960 0.644081
16305961 -0.000000
16305963 -0.000000
16305964 0.196850
16305965 -0.000000
16305967 0.649878
16305968 -0.000000
16305969 0.345308
16305970 0.196793
16305971 0.100351
16305974 1.421425
16305975 -0.000000
16305976 0.077799
16305977 0.097592
16305978 0.193097
16305981 0.217897
16305982 0.091683
16305984 0.106589
16305985 0.145215
16305986 0.230974
16305987 0.058404
16305988 0.754220
16305989 -0.000000
16305990 0.263315
16305991 -0.000000
16305992 -0.000000
16305994 -0.000000
16305997 0.740888
16305998 0.145501
16305999 0.185533
16306000 0.076142
16306004 0.509422
16306005 0.464078
16306006 0.679009
16306008 0.087580
16306009 0.885914
16306011 0.452076
16306013 0.068917
16306014 0.551438
16306015 0.101760
16306017 0.077734
16306018 0.060740
16306019 1.193619
16306021 0.193452
16306022 0.138020
16306023 0.088897
16306026 0.246105
16306027 -0.000000
16306028 0.252764
16306029 0.095716
16306031 0.429764
16306033 0.247285
16306034 0.120783
16306037 0.145353
16306038 -0.000000
16306039 0.230285
16306040 0.291461
16306041 0.059817
16306042 0.082545
16306045 0.455943
16306046 0.584353
16306047 0.077658
16306048 0.253838
16306050 0.299712
16306051 -0.000000
16306052 0.489522
16306053 0.180522
16306054 0.567457
16306057 0.383826
16306060 -0.000000
16306061 0.553159
16306062 0.088123
16306063 0.335463
16306064 0.042530
16306065 0.160375
16306066 -0.000000
16306067 1.178543
16306068 0.063911
16306070 0.482566
16306072 0.642209
16306073 0.771942
16306075 0.267259
16306077 1.536521
16306078 -0.000000
16306080 0.146190
16306081 0.324876
16306082 0.095725
16306084 0.077763
16306086 0.685093
16306087 0.485923
16306088 1.096735
16306090 0.137837
16306097 0.173240
16306098 0.362698
16306101 0.270509
16306103 0.647816
16306104 0.063855
16306105 0.223297
16306106 0.562937
16306107 0.057469
16306108 0.082544
16306110 -0.000000
16306111 0.695761
16306113 -0.000000
16306114 0.071107
16306115 -0.000000
16306119 0.394834
16306121 0.206638
16306123 0.171381
16306125 0.072791
16306126 0.160290
16306127 -0.000000
16306130 -0.000000
16306131 0.885098
16306132 0.069382
16306133 0.087580
16306134 0.355282
16306135 -0.000000
16306140 -0.000000
16306141 -0.000000
16306142 -0.000000
16306143 0.227049
16306144 0.204204
16306145 0.291832
16306146 0.173222
16306147 0.296421
16306148 0.505629
16306149 0.243770
16306150 0.634149
16306151 0.404318
16306153 0.218839
16306154 0.900006
16306156 -0.000000
16306159 0.088898
16306162 0.087559
16306163 0.083877
16306164 0.101206
16306165 0.359884
16306166 0.139864
16306167 0.157635
16306168 0.183876
16306169 0.056581
16306170 0.271612
16306171 0.091710
16306176 0.271382
16306177 -0.000000
16306180 -0.000000
16306185 0.625474
16306190 0.087551
16306193 0.108206
16306194 0.065587
16306195 0.263313
16306196 0.522939
16306198 -0.000000
16306201 -0.000000
16306202 0.153395
16306204 0.376414
16306207 0.939440
16306210 0.138317
16306211 0.925416
16306212 0.372583
16306213 0.404592
16306214 -0.000000
16306215 0.489801
16306216 0.873783
16306219 0.062540
16306220 0.088890
16306223 -0.000000
16306224 0.083916
16306225 0.080610
16306227 1.057555
16306229 0.145325
16306230 0.104036
16306232 0.379545
16306237 0.038912
16306238 0.430247
16306241 0.278369
16306242 0.090519
16306244 -0.000000
16306245 0.280651
16306248 0.185339
16306249 -0.000000
16306251 0.183435
16306254 -0.000000
16306256 0.238398
16306257 0.097682
16306260 0.072703
16306261 0.347522
16306262 -0.000000
16306264 0.121944
16306265 0.157635
16306266 0.327773
16306268 0.156209
16306269 0.209052
16306270 1.419454
16306272 0.074676
16306275 0.566524
16306276 0.244619
16306277 1.718384
16306279 -0.000000
16306282 -0.000000
16306285 0.114697
16306286 0.157636
16306287 0.422179
16306288 0.035331
16306289 -0.000000
16306290 0.129100
16306292 1.495698
16306295 0.030760
16306296 -0.000000
16306297 0.126661
16306298 1.681375
16306304 0.237569
16306305 0.347521
16306308 -0.000000
16306309 -0.000000
16306310 0.067023
16306311 1.192226
16306314 -0.000000
16306315 0.698654
16306316 0.165087
16306317 0.046711
16306323 0.174247
16306324 0.612985
16306325 0.029393
16306326 0.171112
16306328 0.353456
16306329 0.149753
16306331 0.481269
16306332 0.299903
16306333 0.040080
16306334 0.635231
16306337 0.172225
16306342 0.491809
16306344 0.137642
16306345 0.314139
16306346 0.367145
16306347 0.244097
16306349 0.055699
16306350 -0.000000
16306351 0.502909
16306352 0.157312
16306354 0.280656
16306356 0.300723
16306357 0.064308
16306358 3.259831
16306359 0.255683
16306362 -0.000000
16306363 1.104218
16306364 0.104129
16306367 0.288867
16306371 0.201701
16306372 0.493741
16306373 0.316207
16306377 0.052828
16306380 0.409956
16306384 0.762189
16306386 0.230077
16306388 0.271791
16306391 0.057744
16306392 -0.000000
16306393 0.298321
16306394 0.063121
16306397 0.959010
16306399 0.117264
16306401 1.255339
16306402 0.623201
16306403 0.281454
16306404 0.877297
16306405 0.597375
16306406 0.561463
16306409 0.376900
16306413 0.646698
16306414 0.110789
16306415 0.339592
16306417 0.352550
16306420 0.081947
16306422 0.250931
16306423 0.072702
16306425 0.561462
16306426 -0.000000
16306427 0.515775
16306429 -0.000000
16306431 0.096001
16306433 -0.000000
16306434 0.237210
16306435 0.079917
16306437 0.052972
16306438 0.458214
16306439 0.175929
16306440 0.377798
16306442 0.212847
16306443 0.033786
16306445 0.099125
16306447 0.106985
16306448 0.115070
16306449 0.131585
16306452 0.560570
16306454 0.072341
16306455 0.104030
16306456 0.036726
16306458 0.347522
16306460 0.237050
16306462 0.268118
16306463 0.401834
16306465 0.226137
16306466 1.018939
16306468 -0.000000
16306469 0.984243
16306471 0.093682
16306475 0.144321
16306478 0.331712
16306480 0.489385
16306481 -0.000000
16306483 0.074446
16306488 0.095798
16306490 0.387100
16306491 0.296069
16306494 0.306474
16306495 0.343844
16306496 0.308058
16306497 0.083723
16306499 0.766793
16306501 0.228032
16306503 0.074128
16306504 1.075979
16306505 1.400165
16306506 0.176166
16306507 0.338207
16306508 -0.000000
16306510 0.104185
16306517 0.135804
16306518 0.091485
16306521 0.313146
16306524 0.246251
16306529 -0.000000
16306531 0.726065
16306532 0.145757
16306533 0.124784
16306536 0.358224
16306537 0.349581
16306538 0.287061
16306544 -0.000000
16306546 0.383142
16306548 0.159971
16306549 0.064103
16306552 0.163987
16306553 0.336216
16306556 1.147975
16306558 0.166515
16306560 0.085810
16306563 0.601196
16306566 0.125158
16306568 -0.000000
16306571 0.746900
16306575 0.371444
16306576 0.497827
16306577 0.357020
16306578 0.545895
16306581 0.240622
16306583 -0.000000
16306585 0.318694
16306586 0.980331
16306588 0.202758
16306590 1.421588
16306591 -0.000000
16306592 0.225357
16306593 -0.000000
16306596 0.158120
16306597 0.037266
16306598 0.055764
16306599 0.379717
16306603 -0.000000
16306605 0.155435
16306606 0.308056
16306607 0.190378
16306608 0.505689
16306609 0.314581
16306610 0.621178
16306612 2.599213
16306614 0.392376
16306615 0.107556
16306616 0.294859
16306617 0.039877
16306619 1.829617
16306620 0.164560
16306623 0.186165
16306624 0.580632
16306626 0.400771
16306629 0.344816
16306630 0.395516
16306631 0.093807
16306633 0.396118
16306640 0.628488
16306643 0.361556
16306644 0.248023
16306645 0.062550
16306646 0.314577
16306647 0.277329
16306648 0.283189
16306649 0.091012
16306652 0.230268
16306654 0.261729
16306655 0.436599
16306658 -0.000000
16306661 0.861927
16306664 0.091486
16306666 0.115344
16306668 0.019731
16306671 -0.000000
16306672 0.264928
16306673 0.469248
16306678 0.447718
16306679 0.596924
16306680 0.396125
16306682 0.280692
16306683 -0.000000
16306686 1.224188
16306687 0.656503
16306692 0.297323
16306695 0.467563
16306700 0.207663
16306705 0.074447
16306706 0.070119
16306708 0.147740
16306709 -0.000000
16306710 -0.000000
16306712 -0.000000
16306716 0.574589
16306717 0.096499
16306718 0.869862
16306722 0.105402
16306723 0.342349
16306724 -0.000000
16306726 -0.000000
16306727 0.107826
16306731 0.255655
16306732 0.296498
16306736 0.303586
16306738 0.126063
16306740 0.060218
16306741 -0.000000
16306746 0.189516
16306748 0.777177
16306750 0.384774
16306751 -0.000000
16306753 -0.000000
16306754 0.050254
16306758 1.268245
16306759 0.063234
16306761 0.555263
16306763 1.867684
16306764 0.246468
16306768 0.202324
16306770 0.097659
16306773 0.195388
16306774 0.463468
16306775 0.255573
16306776 0.381847
16306777 0.442612
16306778 0.222454
16306779 0.074586
16306781 0.716949
16306782 0.273747
16306783 1.456473
16306784 -0.000000
16306785 0.048599
16306786 0.253013
16306789 -0.000000
16306790 0.139096
16306791 0.472046
16306792 0.155644
16306793 0.062598
16306796 0.478075
16306799 0.240147
16306800 0.046926
16306803 0.407427
16306804 0.013273
16306805 0.024209
16306807 0.819466
16306811 0.777161
16306812 0.155443
16306813 0.337958
16306815 0.361404
16306816 0.049985
16306819 0.161875
16306821 0.404479
16306822 0.315743
16306825 0.259934
16306827 0.057869
16306828 0.368140
16306829 0.166643
16306830 1.486925
16306832 0.088484
16306836 0.264470
16306839 0.165816
16306840 0.280455
16306844 0.255649
16306846 -0.000000
16306847 0.178984
16306850 -0.000000
16306853 -0.000000
16306855 0.235997
16306856 0.216631
16306857 0.045192
16306858 0.236087
16306859 0.554073
16306861 0.250043
16306863 0.404733
16306864 0.155524
16306865 0.209373
16306866 0.154904
16306868 -0.000000
16306869 0.432627
16306870 0.255823
16306871 0.252786
16306872 0.340975
16306873 0.844205
16306874 -0.000000
16306877 0.128898
16306878 0.212129
16306879 0.607196
16306882 0.245398
16306883 -0.000000
16306884 -0.000000
16306885 0.085264
16306886 -0.000000
16306887 0.151328
16306890 0.182774
16306891 0.196177
16306892 0.062341
16306893 0.399860
16306896 0.696877
16306898 0.145831
16306899 1.071350
16306901 0.256090
16306903 0.067470
16306904 0.375165
16306905 -0.000000
16306906 0.111586
16306907 -0.000000
16306908 -0.000000
16306910 0.216620
16306912 -0.000000
16306913 -0.000000
16306914 0.635805
16306915 0.166319
16306916 0.894578
16306917 0.049904
16306918 1.096469
16306919 0.042188
16306920 0.117953
16306921 0.259934
16306923 -0.000000
16306926 -0.000000
16306929 0.212454
16306930 -0.000000
16306933 0.100665
16306934 0.357533
16306937 -0.000000
16306939 0.478163
16306940 -0.000000
16306941 0.104006
16306942 -0.000000
16306946 0.116237
16306947 0.573833
16306948 -0.000000
16306950 -0.000000
16306951 0.094117
16306952 0.398515
16306955 0.067220
16306956 0.299237
16306957 0.107092
16306960 0.085993
16306962 0.092519
16306963 0.092478
16306966 0.093780
16306968 0.085959
16306969 0.359192
16306970 0.072707
16306972 0.559264
16306973 0.070185
16306975 0.404733
16306976 0.189369
16306978 0.060717
16306979 0.071358
16306980 1.049579
16306983 0.333297
16306986 -0.000000
16306988 -0.000000
16306990 0.095153
16306992 -0.000000
16306993 0.577668
16306996 0.295322
16306998 0.267614
16307000 0.064195
16307001 0.504100
16307002 0.183233
16307003 0.092810
16307005 -0.000000
16307007 -0.000000
16307011 -0.000000
16307012 0.333294
16307018 1.485320
16307019 0.259528
16307020 0.092810
16307023 0.213821
16307024 0.089112
16307025 1.536465
16307026 -0.000000
16307027 0.226132
16307028 0.134588
16307029 0.081083
16307030 0.095153
16307031 0.550560
16307034 0.095153
16307035 -0.000000
16307036 -0.000000
16307038 0.276832
16307039 -0.000000
16307043 -0.000000
16307044 -0.000000
16307045 0.021815
16307047 0.096636
16307048 0.617111
16307049 0.139316
16307053 0.108849
16307054 -0.000000
16307055 1.621858
16307057 0.201409
16307058 0.151747
16307060 0.128106
16307065 0.291987
16307068 0.220680
16307070 -0.000000
16307071 0.475283
16307072 0.459961
16307073 0.964930
16307074 0.587804
16307075 0.102804
16307077 0.423456
16307079 0.217262
16307080 0.095153
16307082 -0.000000
16307083 0.105442
16307084 0.467675
16307086 0.769673
16307087 0.309722
16307088 0.434142
16307089 0.210316
16307090 -0.000000
16307093 0.305763
16307094 -0.000000
16307095 -0.000000
16307096 0.379832
16307098 0.190145
16307100 -0.000000
16307101 -0.000000
16307103 0.256749
16307104 0.333295
16307105 -0.000000
16307107 1.462777
16307109 -0.000000
16307110 0.526238
16307111 0.604397
16307112 0.148969
16307113 0.323250
16307116 -0.000000
16307117 0.293219
16307120 0.096912
16307122 -0.000000
16307123 -0.000000
16307125 1.361852
16307126 0.212356
16307130 0.123324
16307134 0.512789
16307137 0.187793
16307139 0.293868
16307142 0.249019
16307145 0.199633
16307148 -0.000000
16307150 0.071288
16307151 0.199153
16307152 0.336725
16307153 0.290264
16307155 0.073880
16307158 0.062694
16307161 -0.000000
16307164 0.235599
16307167 -0.000000
16307171 0.064251
16307174 -0.000000
16307175 0.511894
16307176 0.067172
16307177 0.415915
16307178 0.055440
16307181 0.169032
16307184 0.151087
16307186 0.095153
16307187 -0.000000
16307188 -0.000000
16307189 0.171085
16307190 0.183234
16307192 0.323250
16307199 0.126073
16307201 0.105441
16307203 0.085114
16307206 0.227485
16307211 0.199634
16307213 0.094280
16307214 -0.000000
16307217 0.399811
16307218 -0.000000
16307219 -0.000000
16307221 0.160884
16307224 0.388449
16307226 0.586349
16307228 0.247503
16307229 0.857476
16307230 0.382748
16307232 0.210502
16307233 -0.000000
16307234 0.156709
16307235 -0.000000
16307237 -0.000000
16307238 0.288718
16307245 0.372730
16307248 0.372731
16307249 0.240173
16307250 0.254190
16307253 0.307943
16307254 0.660006
16307255 0.368776
16307258 0.537231
16307260 0.637181
16307262 0.237348
16307263 0.116770
16307264 0.490988
16307265 0.139491
16307267 0.077913
16307268 0.382754
16307270 0.244156
16307272 0.073808
16307273 0.624458
16307274 0.102965
16307279 0.461407
16307280 0.569550
16307281 0.706425
16307282 0.202800
16307283 0.332496
16307285 0.667695
16307287 0.277577
16307288 -0.000000
16307292 -0.000000
16307293 -0.000000
16307294 0.750389
16307296 -0.000000
16307298 0.290548
16307300 0.335506
16307301 0.648906
16307302 0.177402
16307304 0.519774
16307311 0.092895
16307312 0.116190
16307314 -0.000000
16307315 0.244158
16307316 -0.000000
16307317 0.305741
16307318 0.049212
16307321 0.285520
16307324 0.644455
16307325 0.527106
16307326 -0.000000
16307327 0.208115
16307328 0.190506
16307330 0.222524
16307331 0.259620
16307334 -0.000000
16307335 0.668212
16307338 0.102463
16307339 0.335295
16307340 0.208127
16307341 -0.000000
16307343 0.060183
16307344 0.567316
16307345 0.210516
16307347 -0.000000
16307348 -0.000000
16307350 -0.000000
16307351 -0.000000
16307352 0.059504
16307353 0.112970
16307356 0.145413
16307357 0.733501
16307359 0.033209
16307362 -0.000000
16307363 0.323719
16307369 1.082030
16307370 -0.000000
16307374 0.389440
16307376 -0.000000
16307378 1.527116
16307379 0.377772
16307380 0.936203
16307381 0.117222
16307382 0.665244
16307383 0.275684
16307386 0.388022
16307390 0.372732
16307391 0.341986
16307392 0.114695
16307393 0.199609
16307394 0.335205
16307395 0.889149
16307396 0.715491
16307399 0.084738
16307403 -0.000000
16307405 -0.000000
16307408 0.348385
16307409 0.089516
16307412 0.092889
16307413 0.102967
16307415 -0.000000
16307416 0.414724
16307419 -0.000000
16307421 -0.000000
16307426 0.137035
16307427 0.461399
16307428 0.116771
16307430 0.332502
16307431 0.482484
16307440 0.085133
16307441 0.069492
16307442 0.052764
16307444 0.248786
16307445 1.222400
16307446 0.222543
16307449 0.275677
16307450 0.049213
16307451 0.096596
16307456 0.300632
16307457 -0.000000
16307460 0.641312
16307461 -0.000000
16307462 0.228348
16307463 -0.000000
16307464 0.409787
16307468 1.100244
16307469 0.331218
16307470 0.238735
16307471 -0.000000
16307474 0.085135
16307475 -0.000000
16307476 0.761690
16307478 0.315383
16307479 0.641770
16307480 0.266418
16307481 0.184579
16307484 -0.000000
16307488 0.081970
16307490 0.102045
16307494 0.217997
16307495 1.337137
16307498 0.738740
16307499 -0.000000
16307500 0.185390
16307502 -0.000000
16307505 0.316300
16307506 0.634478
16307507 0.055154
16307509 0.390829
16307511 0.105960
16307513 0.337290
16307518 1.845781
16307520 -0.000000
16307521 0.115811
16307523 0.095899
16307524 0.075615
16307525 0.067259
16307528 0.081967
16307529 0.144875
16307531 0.340856
16307533 0.104634
16307536 0.201438
16307538 0.728210
16307539 -0.000000
16307543 0.043626
16307544 0.331694
16307545 0.035521
16307547 0.318394
16307551 0.102042
16307552 0.120340
16307553 0.033946
16307555 0.645937
16307558 0.835210
16307559 0.179761
16307560 0.095474
16307561 -0.000000
16307562 0.971810
16307563 0.076783
16307564 0.058367
16307565 0.136678
16307566 0.695247
16307572 0.204335
16307576 0.662087
16307579 0.160166
16307580 0.059626
16307581 -0.000000
16307582 0.230813
16307583 0.173933
16307584 0.329651
16307588 0.315320
16307589 0.239669
16307590 -0.000000
16307591 0.289575
16307593 0.075614
16307594 0.437317
16307595 0.739911
16307596 0.145946
16307597 -0.000000
16307598 0.777168
16307599 0.068648
16307600 0.246103
16307602 -0.000000
16307603 -0.000000
16307605 -0.000000
16307606 0.252128
16307607 0.236732
16307609 -0.000000
16307611 0.095473
16307612 0.185443
16307613 0.092609
16307615 0.092009
16307616 0.930532
16307617 -0.000000
16307619 -0.000000
16307620 0.577150
16307622 0.116471
16307625 -0.000000
16307627 0.328213
16307629 0.579889
16307632 0.201430
16307633 0.398154
16307634 -0.000000
16307635 1.033551
16307637 0.120342
16307640 0.448655
16307642 0.171509
16307644 -0.000000
16307645 -0.000000
16307649 0.590444
16307650 0.070892
16307655 0.362428
16307656 0.231126
16307657 -0.000000
16307658 -0.000000
16307659 0.167974
16307661 0.105960
16307662 0.390807
16307664 -0.000000
16307665 0.468302
16307666 0.151101
16307669 0.140813
16307670 0.749901
16307671 0.224630
16307672 0.087396
16307673 0.171515
16307674 0.141988
16307675 0.831034
16307676 0.034964
16307677 1.091276
16307678 -0.000000
16307680 1.608532
16307681 0.284966
16307682 0.120111
16307683 0.133706
16307684 0.024259
16307685 0.142006
16307686 0.641388
16307687 0.420255
16307689 0.196454
16307691 -0.000000
16307692 0.125086
16307693 0.763661
16307696 0.130614
16307697 0.754259
16307698 -0.000000
16307699 0.052169
16307702 0.305463
16307707 0.154138
16307708 0.251133
16307709 0.179738
16307711 0.252139
16307712 0.269431
16307713 -0.000000
16307714 0.076770
16307715 0.197252
16307716 0.401293
16307717 0.343966
16307719 0.087397
16307720 0.999553
16307725 0.100172
16307729 0.289634
16307730 -0.000000
16307731 0.100314
16307734 -0.000000
16307735 0.749289
16307736 0.186364
16307737 0.190116
16307743 0.104280
16307744 0.676043
16307745 0.342370
16307746 0.218331
16307748 0.402710
16307752 0.723407
16307753 0.502945
16307755 0.329806
16307756 0.873958
16307757 0.160185
16307760 0.223271
16307761 1.044846
16307763 0.261783
16307765 0.560139
16307766 0.144958
16307768 0.111565
16307771 0.289499
16307774 -0.000000
16307781 0.148091
16307785 -0.000000
16307786 0.026649
16307788 0.167059
16307790 0.087321
16307791 -0.000000
16307796 0.331488
16307797 0.342333
16307803 0.207224
16307816 0.246760
16307822 -0.000000
16307823 0.114846
16307824 -0.000000
16307825 0.100349
16307832 -0.000000
16307833 0.048548
16307834 -0.000000
16307835 0.043800
16307837 0.117783
16307838 0.771977
16307839 0.079406
16307840 0.197585
16307841 -0.000000
16307842 1.779394
16307843 0.065000
16307847 -0.000000
16307851 0.448141
16307854 -0.000000
16307856 0.089709
16307859 0.278897
16307861 -0.000000
16307862 0.235262
16307864 0.089706
16307865 -0.000000
16307866 0.026073
16307871 0.121280
16307872 0.201654
16307875 0.257983
16307876 -0.000000
16307877 -0.000000
16307878 0.111587
16307880 0.114860
16307881 0.329122
16307882 -0.000000
16307883 -0.000000
16307884 -0.000000
16307885 -0.000000
16307888 -0.000000
16307889 -0.000000
16307891 0.092013
16307895 -0.000000
16307896 0.121897
16307897 0.121928
16307899 -0.000000
16307901 -0.000000
16307902 -0.000000
16307903 0.114838
16307904 -0.000000
16307909 -0.000000
16307910 -0.000000
16307911 -0.000000
16307913 0.089712
16307915 -0.000000
16307917 0.081516
16307918 0.082841
16307920 -0.000000
16307922 0.097558
16307924 -0.000000
16307929 -0.000000
16307932 0.205775
16307933 0.081518
16307934 0.261836
16307936 0.237982
16307937 0.091962
16307938 0.160549
16307941 -0.000000
16307942 0.167066
16307943 0.344418
16307944 0.209856
16307947 0.292291
16307949 0.176495
16307950 0.205744
16307951 0.607551
16307952 -0.000000
16307953 0.114861
16307960 -0.000000
16307961 0.291820
16307963 0.139675
16307965 0.111563
16307967 0.223317
16307969 -0.000000
16307970 0.111573
16307975 0.414390
16307978 0.261783
16307984 0.102506
16307985 -0.000000
16307989 -0.000000
16307991 1.261099
16307992 -0.000000
16307993 0.286629
16307995 -0.000000
16307997 0.936096
16308000 0.078580
16308001 0.161391
16308003 0.124459
16308004 -0.000000
16308005 0.526404
16308006 -0.000000
16308007 -0.000000
16308009 0.102493
16308011 0.248085
16308012 0.252446
16308013 -0.000000
16308016 0.562438
16308017 -0.000000
16308018 0.102500
16308019 -0.000000
16308020 0.096025
16308021 0.206811
16308023 0.371160
16308024 0.096028
16308025 -0.000000
16308026 0.187273
16308027 0.245597
16308029 -0.000000
16308030 -0.000000
16308032 0.120541
16308033 -0.000000
16308035 0.433795
16308036 -0.000000
16308037 0.265485
16308038 0.106231
16308039 -0.000000
16308042 0.252426
16308043 -0.000000
16308044 -0.000000
16308045 0.252447
16308047 -0.000000
16308051 0.106231
16308054 0.612275
16308055 0.116224
16308057 -0.000000
16308059 0.067763
16308060 0.270660
16308061 0.107417
16308063 0.185322
16308068 0.120543
16308071 0.331642
16308076 0.124465
16308077 -0.000000
16308078 -0.000000
16308080 0.252445
16308082 0.120543
16308083 -0.000000
16308085 0.106231
16308086 -0.000000
16308089 -0.000000
16308092 -0.000000
16308093 0.391375
16308094 -0.000000
16308096 0.107420
16308098 0.316120
16308099 0.124459
16308103 0.116225
16308106 -0.000000
16308107 0.124465
16308108 0.233049
16308110 0.185324
16308111 0.076051
16308112 0.359744
16308113 0.599705
16308114 0.225739
16308115 0.501922
16308116 0.064456
16308117 0.143051
16308118 0.549594
16308119 0.639546
16308120 0.466270
16308121 0.225636
16308122 0.522483
16308123 -0.000000
16308124 0.526272
16308125 -0.000000
16308126 0.955241
16308127 0.674308
16308128 -0.000000
16308129 0.688160
16308130 0.183946
16308131 -0.000000
16308132 0.063280
16308133 0.084761
16308134 0.258171
16308135 1.129436
16308136 0.225043
16308139 0.078590
16308140 0.095801
16308142 0.116222
16308146 0.242772
16308148 0.481841
16308154 0.332743
16308159 0.114277
16308160 0.892408
16308162 0.693207
16308167 1.168394
16308168 -0.000000
16308170 -0.000000
16308173 -0.000000
16308174 0.729397
16308178 0.126093
16308181 0.389446
16308188 0.409133
16308190 0.813540
16308191 0.088416
16308193 1.080247
16308195 0.087771
16308196 -0.000000
16308197 0.672831
16308198 -0.000000
16308199 0.813633
16308200 0.516192
16308201 0.161402
16308203 0.479894
16308206 0.285147
16308207 1.006565
16308210 0.562887
16308212 0.095801
16308215 0.170388
16308219 0.849521
16308221 0.333693
16308222 0.330226
16308224 0.236792
16308225 -0.000000
16308226 0.055562
16308227 0.514089
16308230 2.313879
16308231 0.250286
16308232 0.855571
16308233 -0.000000
16308234 0.490565
16308235 0.278496
16308237 0.066551
16308238 0.083449
16308240 0.219826
16308243 -0.000000
16308244 0.871022
16308246 0.095946
16308249 0.200587
16308250 1.032696
16308251 -0.000000
16308252 0.412812
16308253 0.457114
16308254 0.162859
16308255 0.098793
16308256 0.517313
16308257 -0.000000
16308258 0.482502
16308259 1.028010
16308260 -0.000000
16308261 0.184204
16308262 0.395320
16308264 0.619325
16308266 0.071545
16308272 0.157777
16308274 0.758471
16308275 -0.000000
16308276 0.068076
16308278 0.039272
16308280 0.702710
16308282 0.031854
16308283 0.647668
16308284 0.174967
16308286 0.699099
16308289 0.036597
16308293 0.324239
16308296 -0.000000
16308299 0.121303
16308300 0.229912
16308303 0.250002
16308305 0.481009
16308306 -0.000000
16308310 0.500680
16308311 0.134760
16308312 0.183705
16308314 0.200810
16308317 0.095938
16308318 -0.000000
16308322 0.987420
16308323 0.039917
16308324 -0.000000
16308327 0.346729
16308328 0.499500
16308331 0.180864
16308332 0.247962
16308333 0.095933
16308334 0.203057
16308335 0.303356
16308336 0.130134
16308337 1.595746
16308339 0.309164
16308342 0.554664
16308344 0.319844
16308345 0.908109
16308347 -0.000000
16308350 0.055323
16308351 0.431863
16308352 -0.000000
16308355 0.095051
16308360 0.086868
16308361 0.245965
16308364 0.334134
16308368 0.921585
16308370 0.070213
16308371 0.597931
16308372 0.067656
16308375 0.480990
16308378 0.130633
16308379 1.697282
16308380 0.298549
16308381 0.373100
16308382 0.160367
16308383 0.422885
16308384 -0.000000
16308385 -0.000000
16308387 0.065257
16308388 0.104060
16308391 0.399883
16308393 0.532696
16308394 0.190678
16308395 0.060073
16308396 0.199613
16308398 0.660749
16308400 -0.000000
16308401 0.151251
16308402 0.253805
16308403 0.017355
16308404 0.068443
16308407 0.249549
16308408 0.506787
16308409 0.676076
16308410 0.046552
16308411 0.091583
16308412 0.186000
16308413 -0.000000
16308414 1.553426
16308416 0.222773
16308421 0.702804
16308422 -0.000000
16308424 0.933545
16308425 0.479932
16308427 0.105651
16308428 0.076469
16308430 0.070435
16308432 0.089304
16308433 0.423000
16308434 0.095049
16308437 0.236166
16308439 1.865979
16308441 1.113672
16308442 0.044807
16308443 0.659134
16308444 -0.000000
16308446 -0.000000
16308448 -0.000000
16308450 0.644997
16308451 1.046708
16308455 0.667131
16308456 0.616945
16308457 0.119972
16308466 0.309404
16308469 1.590700
16308470 0.924068
16308473 0.945610
16308474 0.060124
16308477 0.178024
variableStep chrom=chr3
41238929 0.121783
41238930 -0.000000
41238933 0.226842
41238934 0.200431
41238938 -0.000000
41238942 -0.000000
41238944 -0.000000
41238947 -0.000000
41238948 -0.000000
41238949 -0.000000
41238950 -0.000000
41238952 1.080111
41238954 0.249674
41238955 -0.000000
41238956 -0.000000
41238957 -0.000000
41238959 0.119111
41238963 -0.000000
41238965 0.592674
41238966 0.113949
41238967 0.119117
41238969 -0.000000
41238970 0.830469
41238972 0.277193
41238973 0.095599
41238975 0.041262
41238976 0.426917
41238977 -0.000000
41238981 0.126828
41238982 0.103830
41238984 0.070520
41238985 0.515946
41238987 -0.000000
41238991 0.545065
41238992 0.392026
41238993 0.683326
41238994 0.089991
41238995 0.243129
41238996 0.121783
41238999 -0.000000
41239001 0.104872
41239002 -0.000000
41239003 -0.000000
41239006 0.317525
41239009 0.073559
41239010 0.790155
41239011 -0.000000
41239013 -0.000000
41239016 -0.000000
41239019 0.104940
41239020 0.427299
41239021 0.157165
41239024 0.104949
41239025 -0.000000
41239026 -0.000000
41239027 -0.000000
41239028 0.041966
41239029 -0.000000
41239034 0.117553
41239035 0.309696
41239040 0.104918
41239041 0.357237
41239042 0.553810
41239043 0.104854
41239047 0.166749
41239048 0.311820
41239049 0.331671
41239050 0.296426
41239053 -0.000000
41239054 0.113923
41239055 -0.000000
41239056 0.055818
41239057 0.245769
41239059 -0.000000
41239060 -0.000000
41239062 -0.000000
41239063 -0.000000
41239064 0.520541
41239065 0.383680
41239066 0.343293
41239068 0.379362
41239071 -0.000000
41239076 0.119115
41239077 0.243232
41239081 -0.000000
41239082 0.432675
41239083 0.343077
41239084 -0.000000
41239085 0.540793
41239087 -0.000000
41239089 -0.000000
41239091 0.197856
41239093 0.811333
41239094 -0.000000
41239095 0.086878
41239097 0.452186
41239098 -0.000000
41239099 0.226884
41239100 0.200580
41239104 0.104483
41239105 -0.000000
41239106 -0.000000
41239109 0.311192
41239110 0.089881
41239112 -0.000000
41239113 0.321074
41239114 0.113949
41239115 0.113949
41239118 -0.000000
41239119 0.392113
41239120 0.573355
41239121 -0.000000
41239122 -0.000000
41239124 -0.000000
41239125 -0.000000
41239133 0.104479
41239134 0.679389
41239135 0.193760
41239136 0.456119
41239137 0.397163
41239138 0.063150
41239139 0.119117
41239142 0.119116
41239143 -0.000000
41239149 0.082124
41239150 -0.000000
41239151 -0.000000
41239152 0.586070
41239153 0.975797
41239154 0.321291
41239156 0.214091
41239157 0.652251
41239158 0.169258
41239159 -0.000000
41239160 0.460843
41239161 0.034393
41239162 0.104476
41239164 0.121706
41239165 -0.000000
41239166 0.104478
41239170 0.397349
41239171 0.367108
41239172 0.039946
41239173 -0.000000
41239176 0.467654
41239178 0.185123
41239180 0.592581
41239182 -0.000000
41239183 -0.000000
41239186 -0.000000
41239189 0.223252
41239190 0.541486
41239192 -0.000000
41239194 0.064461
41239195 0.131346
41239196 0.630322
41239197 0.612049
41239199 0.823354
41239206 0.120442
41239208 0.347607
41239209 0.046858
41239210 0.063688
41239212 0.298882
41239214 0.207102
41239216 1.213872
41239218 -0.000000
41239225 0.384893
41239226 0.180774
41239227 -0.000000
41239228 -0.000000
41239229 0.185717
41239231 0.238226
41239233 0.298608
41239234 0.233221
41239235 -0.000000
41239239 0.286329
41239240 0.270711
41239243 0.120448
41239246 0.099236
41239248 0.617447
41239250 0.034898
41239251 0.075808
41239252 0.194919
41239254 -0.000000
41239256 -0.000000
41239257 -0.000000
41239258 -0.000000
41239259 0.091663
41239261 0.248033
41239263 0.092512
41239267 -0.000000
41239268 -0.000000
41239270 0.054496
41239271 0.200072
41239272 0.116395
41239273 -0.000000
41239277 -0.000000
41239280 0.087124
41239281 0.593384
41239286 0.095880
41239287 -0.000000
41239288 0.090520
41239289 0.339012
41239291 0.472438
41239292 0.609051
41239294 0.088264
41239295 0.389911
41239300 1.110054
41239302 0.286548
41239303 0.052581
41239304 0.104208
41239305 0.468887
41239310 -0.000000
41239312 0.734731
41239313 0.522723
41239314 0.110519
41239316 0.423305
41239319 -0.000000
41239320 0.201521
41239321 1.634501
41239325 0.102556
41239326 -0.000000
41239327 0.336950
41239328 -0.000000
41239329 1.388306
41239330 -0.000000
41239331 0.252124
41239333 -0.000000
41239335 0.087712
41239336 0.124615
41239338 0.957265
41239340 0.248017
41239341 1.057752
41239342 0.931606
41239343 0.100562
41239344 -0.000000
41239345 0.283420
41239347 0.813521
41239348 -0.000000
41239350 0.582260
41239354 0.120443
41239356 0.270964
41239360 0.055650
41239362 -0.000000
41239364 0.746354
41239367 0.095737
41239369 -0.000000
41239374 0.197477
41239375 0.530616
41239377 -0.000000
41239378 0.844518
41239380 0.161181
41239381 0.084816
41239382 0.346152
41239386 1.262051
41239387 -0.000000
41239388 1.518273
41239390 0.160769
41239392 0.255162
41239395 0.979396
41239396 0.315569
41239397 0.669522
41239398 0.289643
41239399 0.647961
41239400 0.472389
41239401 0.238647
41239406 0.390628
41239407 0.472582
41239410 0.736352
41239411 0.673811
41239412 0.283836
41239413 0.273313
41239414 0.404177
41239415 0.312640
41239417 -0.000000
41239418 0.095889
41239419 0.655487
41239420 0.198191
41239421 -0.000000
41239422 -0.000000
41239424 0.772232
41239425 0.739728
41239428 0.020208
41239431 1.679381
41239432 0.202487
41239434 -0.000000
41239435 0.074048
41239436 0.057245
41239439 0.080939
41239441 0.052773
41239442 0.085175
41239446 -0.000000
41239449 -0.000000
41239450 0.210841
41239451 0.294381
41239453 -0.000000
41239460 0.074621
41239461 -0.000000
41239463 0.094103
41239464 0.818669
41239465 0.795222
41239466 0.242083
41239467 0.100741
41239468 0.462800
41239469 0.259446
41239472 0.166265
41239476 -0.000000
41239479 0.112969
41239481 -0.000000
41239482 0.086040
41239491 -0.000000
41239495 0.088829
41239498 -0.000000
41239501 0.211187
41239502 0.104323
41239505 -0.000000
41239508 0.340090
41239510 -0.000000
41239512 -0.000000
41239516 0.108372
41239519 0.464536
41239522 0.112114
41239523 0.015691
41239529 0.240894
41239532 0.069419
41239533 0.092839
41239534 0.092836
41239538 0.104323
41239539 0.094098
41239540 0.232782
41239541 0.464476
41239543 0.208423
41239544 -0.000000
41239545 -0.000000
41239548 0.537687
41239549 0.279601
41239550 0.284524
41239551 0.065423
41239554 0.107931
41239555 0.116375
41239556 0.047343
41239557 -0.000000
41239559 0.497869
41239562 0.032679
41239563 0.285696
41239565 -0.000000
41239566 0.031080
41239567 0.080921
41239568 0.069419
41239569 0.287755
41239575 0.379963
41239577 -0.000000
41239579 0.112965
41239580 0.333912
41239581 0.197779
41239583 1.046568
41239584 0.580001
41239585 0.288975
41239590 0.053619
41239591 0.466916
41239593 0.248056
41239598 0.379965
41239599 0.279679
41239600 0.672995
41239602 0.390857
41239603 0.047344
41239605 0.069856
41239612 1.088662
41239613 0.541549
41239614 0.142728
41239617 -0.000000
41239618 -0.000000
41239619 0.231849
41239620 0.303968
41239624 0.372117
41239625 0.092839
41239628 0.426165
41239629 0.175342
41239632 0.160892
41239633 0.565159
41239636 0.019746
41239637 0.058849
41239640 -0.000000
41239641 0.240893
41239643 0.890601
41239644 0.384687
41239645 0.067483
41239646 0.164235
41239647 0.197804
41239650 0.189272
41239651 0.997638
41239656 -0.000000
41239657 0.312711
41239664 0.274897
41239666 0.094692
41239667 0.099008
41239668 0.379968
41239670 0.333903
41239671 0.269576
41239674 0.479478
41239677 -0.000000
41239678 0.052883
41239681 -0.000000
41239682 0.165500
41239687 0.618210
41239689 0.111966
41239691 0.266213
41239695 0.078437
41239697 0.508817
41239698 0.113595
41239699 0.340925
41239701 0.340908
41239702 0.113598
41239703 0.784671
41239706 0.111280
41239707 0.832218
41239708 0.081885
41239709 0.070148
41239714 0.279694
41239715 0.345920
41239716 0.079861
41239717 -0.000000
41239720 0.146294
41239722 0.079867
41239723 0.214735
41239724 0.290788
41239725 0.785672
41239728 -0.000000
41239731 -0.000000
41239734 0.166918
41239735 0.135212
41239736 0.415184
41239737 -0.000000
41239738 0.146062
41239743 -0.000000
41239744 0.053202
41239745 0.081668
41239746 -0.000000
41239747 0.381732
41239748 0.057989
41239749 0.449497
41239751 0.463316
41239755 -0.000000
41239756 0.679431
41239757 0.086673
41239759 0.086328
41239760 0.319349
41239761 0.467056
41239762 -0.000000
41239763 0.190717
41239764 0.153805
41239765 -0.000000
41239766 0.244949
41239767 0.809501
41239770 0.131864
41239771 -0.000000
41239776 1.875777
41239777 0.383683
41239780 0.184029
41239783 0.742586
41239785 -0.000000
41239786 0.118663
41239788 -0.000000
41239789 -0.000000
41239790 0.528644
41239791 -0.000000
41239792 0.081779
41239793 -0.000000
41239795 -0.000000
41239797 0.383676
41239798 0.387197
41239800 0.274977
41239802 0.987597
41239804 0.085059
41239809 -0.000000
41239810 0.051650
41239813 0.044365
41239817 0.422138
41239819 0.241532
41239820 0.666830
41239821 0.498021
41239823 0.226019
41239826 1.282302
41239827 0.241529
41239831 0.113590
41239833 0.196615
41239835 0.060517
41239836 0.143774
41239837 0.418251
41239840 0.335920
41239845 0.223736
41239847 0.104009
41239848 0.301720
41239849 -0.000000
41239852 0.263808
41239853 0.121571
41239854 -0.000000
41239855 0.104008
41239856 -0.000000
41239860 0.617554
41239861 0.539135
41239862 1.093182
41239863 0.767004
41239864 0.070154
41239866 0.121580
41239868 0.381738
41239869 0.471561
41239872 0.628282
41239874 0.587851
41239875 0.114717
41239876 -0.000000
41239879 -0.000000
41239880 0.070167
41239882 0.073752
41239886 -0.000000
41239887 -0.000000
41239891 1.263724
41239892 0.142794
41239893 0.024314
41239894 0.046129
41239896 0.824178
41239897 1.543814
41239900 0.099684
41239901 -0.000000
41239902 0.059445
41239903 0.226225
41239904 -0.000000
41239906 0.061018
41239908 0.099686
41239910 0.156982
41239912 0.262910
41239913 0.171261
41239914 0.405946
41239915 0.228078
41239916 -0.000000
41239918 0.118662
41239920 0.212542
41239921 0.340969
41239922 -0.000000
41239923 -0.000000
41239925 -0.000000
41239928 -0.000000
41239929 0.196678
41239931 1.021455
41239933 -0.000000
41239935 0.380201
41239938 0.118540
41239940 -0.000000
41239941 -0.000000
41239942 0.205972
41239943 0.067190
41239944 -0.000000
41239945 0.415192
41239946 0.103750
41239950 1.682894
41239951 0.611079
41239957 0.103750
41239958 0.051180
41239960 -0.000000
41239961 0.239492
41239963 0.092918
41239964 -0.000000
41239965 0.281565
41239969 0.126497
41239970 0.253153
41239973 0.478491
41239974 -0.000000
41239977 0.102254
41239981 0.111391
41239985 1.189610
41239986 0.154993
41239987 0.239488
41239988 -0.000000
41239990 0.254143
41239991 0.533767
41239992 0.448266
41239993 1.120964
41239994 0.168862
41239995 0.356720
41239996 0.218835
41239997 -0.000000
41239998 -0.000000
41239999 0.200570
41240001 0.685080
41240002 0.053303
41240003 -0.000000
41240004 -0.000000
41240005 0.343272
41240006 0.061285
41240007 -0.000000
41240008 0.158103
41240010 0.254091
41240011 -0.000000
41240012 0.103748
41240013 0.239477
41240017 0.193423
41240018 0.345687
41240021 0.175633
41240022 1.776654
41240024 0.198175
41240025 -0.000000
41240028 0.103681
41240030 0.090331
41240034 -0.000000
41240035 0.083331
41240037 0.501601
41240040 -0.000000
41240043 0.310858
41240044 0.193164
41240047 -0.000000
41240048 0.392810
41240049 0.048816
41240051 0.094715
41240053 -0.000000
41240054 -0.000000
41240057 0.114710
41240058 0.039504
41240059 0.577055
41240060 0.375696
41240063 0.070818
41240064 -0.000000
41240065 -0.000000
41240067 -0.000000
41240068 0.083315
41240072 0.114109
41240073 0.093815
41240074 -0.000000
41240075 1.268280
41240077 0.657528
41240079 0.854052
41240081 0.103748
41240082 0.064042
41240084 0.094875
41240086 0.288758
41240088 0.198174
41240091 -0.000000
41240095 0.093819
41240096 0.473978
41240097 0.218845
41240099 0.132278
41240100 0.829164
41240101 1.197706
41240103 0.427294
41240105 0.020967
41240107 0.562653
41240108 0.158104
41240111 0.107535
41240112 0.218708
41240113 0.447019
41240114 0.400225
41240117 0.041497
41240119 1.275744
41240121 0.435421
41240124 0.164308
41240125 0.413274
41240128 0.545850
41240129 0.193178
41240133 0.055497
41240136 -0.000000
41240137 -0.000000
41240141 0.080826
41240142 -0.000000
41240143 0.310259
41240144 0.149232
41240146 0.112665
41240147 0.092956
41240148 -0.000000
41240149 0.683008
41240151 0.281544
41240152 0.400189
41240155 0.588305
41240157 -0.000000
41240158 0.053937
41240160 0.207652
41240164 0.364824
41240165 0.200621
41240167 0.393535
41240168 0.032119
41240170 -0.000000
41240174 0.247836
41240175 0.323434
41240178 0.787380
41240179 0.081192
41240180 -0.000000
41240184 -0.000000
41240185 0.285197
41240186 0.231173
41240187 0.177315
41240188 0.084999
41240190 -0.000000
41240191 -0.000000
41240195 0.078828
41240197 0.749654
41240198 0.846678
41240199 0.033720
41240200 0.661520
41240204 0.724440
41240205 0.434124
41240208 0.303465
41240209 0.225533
41240210 0.303901
41240211 0.301198
41240214 0.838876
41240215 0.713067
41240216 0.029952
41240217 0.035032
41240218 0.081276
41240221 0.820789
41240223 0.235106
41240224 0.321285
41240226 -0.000000
41240228 0.189358
41240229 -0.000000
41240231 -0.000000
41240234 0.341493
41240236 0.247410
41240237 0.252684
41240239 0.425717
41240240 0.062699
41240242 0.609411
41240244 0.109341
41240245 0.562938
41240246 1.000894
41240248 0.031053
41240249 -0.000000
41240251 0.122640
41240252 -0.000000
41240254 -0.000000
41240256 0.450584
41240257 0.200288
41240260 0.094786
41240262 0.217983
41240263 0.156119
41240266 0.394148
41240268 0.436865
41240269 0.128429
41240270 0.932674
41240271 0.044863
41240272 0.051166
41240275 0.044938
41240276 0.069476
41240277 -0.000000
41240279 0.508468
41240280 -0.000000
41240283 0.781600
41240286 0.185481
41240287 0.085011
41240289 0.369675
41240290 -0.000000
41240293 0.415038
41240296 0.165419
41240297 0.508157
41240298 0.048142
41240299 0.907447
41240300 -0.000000
41240302 0.224903
41240303 0.086693
41240304 0.730635
41240306 0.105687
41240307 0.402603
41240308 0.055043
41240309 0.052259
41240313 0.387537
41240317 -0.000000
41240318 0.128482
41240319 0.335871
41240321 0.668476
41240323 0.150842
41240324 0.080580
41240326 0.614018
41240330 0.078783
41240332 -0.000000
41240333 0.502757
41240335 -0.000000
41240336 0.203016
41240338 -0.000000
41240339 1.239368
41240341 0.059928
41240344 0.040079
41240345 0.059055
41240346 0.688837
41240347 1.221420
41240348 0.845185
41240355 -0.000000
41240360 -0.000000
41240361 0.586463
41240363 0.059720
41240367 0.284426
41240368 0.898515
41240369 0.927747
41240371 0.989845
41240373 0.156001
41240376 0.463909
41240377 0.197879
41240378 0.173784
41240380 0.067578
41240381 0.182050
41240382 0.143123
41240383 0.092142
41240384 1.378186
41240386 0.852674
41240388 0.094843
41240389 0.283822
41240394 0.262993
41240395 0.141007
41240397 1.176610
41240399 0.582924
41240401 0.063939
41240402 0.428934
41240403 0.093676
41240404 0.189161
41240406 -0.000000
41240407 0.078877
41240411 0.128469
41240412 0.770885
41240414 -0.000000
41240416 0.412286
41240419 0.489104
41240422 0.161352
41240423 -0.000000
41240424 1.193819
41240427 -0.000000
41240429 0.767007
41240433 0.176354
41240434 0.080205
41240435 -0.000000
41240437 0.332321
41240439 0.731184
41240440 0.064221
41240441 0.862499
41240442 -0.000000
41240446 -0.000000
41240447 0.118097
41240448 -0.000000
41240450 0.677031
41240451 0.064213
41240452 -0.000000
41240455 0.295315
41240456 0.339195
41240459 0.392338
41240460 0.101722
41240464 0.743112
41240466 1.118783
41240467 0.063976
41240469 -0.000000
41240470 -0.000000
41240472 0.049801
41240473 0.876200
41240475 0.691132
41240476 -0.000000
41240477 -0.000000
41240478 0.434799
41240481 -0.000000
41240484 1.171717
41240487 0.536383
41240488 0.380947
41240489 0.702431
41240491 0.085345
41240493 -0.000000
41240494 0.308471
41240495 0.103813
41240497 0.548387
41240498 -0.000000
41240500 0.190578
41240501 0.471394
41240502 0.460770
41240503 0.226417
41240506 0.074742
41240507 0.043966
41240508 0.074069
41240509 0.282882
41240510 1.145943
41240511 0.328628
41240513 0.142701
41240514 0.465775
41240515 0.602859
41240517 0.139449
41240518 0.158835
41240521 0.200463
41240522 0.116425
41240523 0.374169
41240525 0.121125
41240527 0.602421
41240530 0.127565
41240531 0.136147
41240532 0.048656
41240534 0.220783
41240535 0.932492
41240538 -0.000000
41240542 -0.000000
41240543 0.562178
41240545 0.179978
41240546 0.591293
41240547 0.690862
41240548 0.168950
41240550 0.826371
41240552 0.549314
41240553 0.393216
41240554 1.992287
41240556 -0.000000
41240558 0.041352
41240559 0.483243
41240560 0.047905
41240564 0.164692
41240567 0.242272
41240568 0.113941
41240569 0.158150
41240570 0.275048
41240571 0.379591
41240575 1.011340
41240576 -0.000000
41240578 0.074745
41240582 -0.000000
41240583 0.362712
41240584 1.098424
41240585 0.167641
41240586 0.228370
41240587 0.684409
41240588 0.107024
41240594 0.291097
41240596 0.401157
41240597 0.150185
41240599 0.616122
41240600 0.548362
41240601 0.528749
41240605 0.231790
41240607 0.080216
41240610 0.309767
41240611 0.393499
41240612 0.084468
41240613 1.391982
41240614 0.133144
41240615 1.703424
41240617 0.150131
41240619 0.604879
41240620 0.092919
41240622 0.073027
41240623 -0.000000
41240624 2.498681
41240625 0.578629
41240626 1.141563
41240633 0.103813
41240634 0.102881
41240635 0.281473
41240638 0.544540
41240639 -0.000000
41240640 0.731109
41240641 0.307403
41240645 -0.000000
41240647 -0.000000
41240648 0.781826
41240650 0.623099
41240651 1.225850
41240653 0.038799
41240654 0.365374
41240655 0.051236
41240658 0.425935
41240659 0.298638
41240660 1.437843
41240661 0.095740
41240662 0.402542
41240663 -0.000000
41240664 0.069298
41240665 0.324079
41240669 0.287476
41240671 0.281363
41240672 0.208893
41240673 0.059217
41240675 0.640378
41240678 0.521099
41240679 0.213501
41240680 0.383318
41240681 0.310003
41240682 0.211578
41240683 0.474904
41240684 0.225945
41240686 0.162836
41240688 0.501553
41240689 1.145165
41240691 0.178779
41240692 0.485566
41240694 1.165232
41240698 0.143054
41240699 0.578992
41240700 0.853244
41240701 0.227888
41240703 0.524964
41240704 0.209457
41240706 0.180679
41240708 0.603710
41240709 0.054830
41240710 0.183657
41240711 0.064635
41240712 0.220834
41240713 -0.000000
41240715 0.194698
41240720 1.136888
41240721 0.148704
41240723 1.340128
41240727 -0.000000
41240731 0.318604
41240732 0.331132
41240733 0.172804
41240734 -0.000000
41240738 0.231940
41240739 0.246019
41240741 -0.000000
41240744 0.659274
41240745 0.069713
41240746 0.273556
41240747 0.345799
41240749 0.426012
41240750 0.102035
41240752 -0.000000
41240758 0.255729
41240761 0.390788
41240762 1.075091
41240765 0.209496
41240767 0.960534
41240770 -0.000000
41240772 0.261380
41240774 -0.000000
41240777 -0.000000
41240780 0.133805
41240781 0.220874
41240782 1.209205
41240784 0.307644
41240785 -0.000000
41240786 0.871902
41240787 0.305054
41240788 -0.000000
41240792 0.092809
41240793 0.262748
41240797 0.185321
41240798 0.588821
41240799 0.216981
41240803 0.103905
41240804 -0.000000
41240806 1.315069
41240807 0.075242
41240811 -0.000000
41240812 0.588779
41240813 -0.000000
41240816 0.772627
41240817 -0.000000
41240818 0.197406
41240820 -0.000000
41240822 0.292995
41240823 -0.000000
41240825 0.137245
41240826 0.440620
41240827 0.293111
41240831 0.525013
41240832 -0.000000
41240834 0.415143
41240835 0.141113
41240838 -0.000000
41240841 0.522997
41240844 0.333592
41240845 0.716453
41240847 0.062065
41240850 -0.000000
41240852 0.067499
41240853 0.196349
41240856 0.209450
41240861 0.454926
41240862 0.618432
41240863 -0.000000
41240864 0.131397
41240866 0.318629
41240869 0.401969
41240870 0.444337
41240871 1.466907
41240872 0.307146
41240873 0.739603
41240876 0.147336
41240879 0.675961
41240880 0.217437
41240881 1.430195
41240882 0.665074
41240883 0.534171
41240884 0.307602
41240889 0.721254
41240890 0.067484
41240891 -0.000000
41240894 -0.000000
41240895 0.456459
41240896 0.456997
41240897 0.039206
41240898 0.258764
41240901 0.092808
41240902 0.971256
41240903 0.408079
41240904 0.079979
41240910 0.282714
41240913 -0.000000
41240914 0.351175
41240915 0.097303
41240919 0.261379
41240920 0.458639
41240921 -0.000000
41240926 0.670716
41240931 -0.000000
41240933 0.370275
41240936 0.070928
41240939 0.203636
41240942 0.632889
41240943 0.345395
41240944 0.344940
41240949 0.225363
41240952 0.112436
41240954 0.390819
41240955 0.518972
41240956 0.035765
41240957 0.410994
41240963 0.722542
41240965 0.497917
41240966 0.017736
41240970 0.727644
41240971 0.425509
41240972 0.135551
41240973 0.273491
41240975 0.083860
41240976 0.219174
41240977 -0.000000
41240978 0.678322
41240979 0.072852
41240985 0.080358
41240989 0.146656
41240992 0.721446
41240993 0.079778
41240994 0.070974
41240996 0.331202
41240997 0.338033
41240999 0.282557
41241000 0.572769
41241001 0.243851
41241002 0.061159
41241003 0.231523
41241005 -0.000000
41241007 -0.000000
41241008 1.250293
41241012 0.070201
41241015 -0.000000
41241018 0.632127
41241022 1.062125
41241024 0.240214
41241026 0.103260
41241027 0.079499
41241029 0.304399
41241031 0.638803
41241032 1.000057
41241033 0.085628
41241035 0.074447
41241036 0.336208
41241037 0.129300
41241038 0.131581
41241041 0.845840
41241042 0.442833
41241043 0.302748
41241044 0.426870
41241045 0.433085
41241048 0.038299
41241049 -0.000000
41241050 0.060596
41241051 0.325013
41241052 0.692907
41241053 0.271000
41241054 0.620937
41241055 0.074444
41241058 0.410853
41241059 0.232549
41241060 0.511060
41241061 -0.000000
41241064 0.396704
41241065 0.379780
41241066 0.092932
41241067 -0.000000
41241068 0.648571
41241069 0.097889
41241070 0.049407
41241071 0.069215
41241073 0.306870
41241074 0.499938
41241076 0.204139
41241077 0.139863
41241078 -0.000000
41241079 -0.000000
41241080 0.363279
41241083 0.282040
41241085 0.634718
41241086 0.262874
41241087 0.281861
41241089 0.261784
41241091 0.566303
41241092 -0.000000
41241093 0.094381
41241094 0.245000
41241097 0.093295
41241099 0.050856
41241100 0.195670
41241102 0.118287
41241105 0.336199
41241108 0.070193
41241112 -0.000000
41241113 0.872967
41241115 0.801447
41241117 0.290503
41241118 0.265641
41241119 0.396568
41241120 0.100096
41241123 0.386190
41241125 -0.000000
41241127 0.258991
41241128 -0.000000
41241130 1.045161
41241131 0.032142
41241132 0.588106
41241133 0.867389
41241137 0.069243
41241140 0.155818
41241141 0.569833
41241142 0.162109
41241143 0.410493
41241144 0.223958
41241145 -0.000000
41241146 0.775815
41241148 0.177665
41241149 0.056489
41241152 0.755578
41241153 0.473499
41241154 0.074451
41241155 0.383333
41241156 0.382927
41241157 0.338191
41241159 0.219720
41241160 0.490356
41241161 -0.000000
41241165 0.279512
41241166 0.273202
41241168 -0.000000
41241169 0.465487
41241173 0.230869
41241174 0.055661
41241175 1.536775
41241176 1.019534
41241177 0.151602
41241178 0.164340
41241179 0.126093
41241180 0.076246
41241181 0.209874
41241182 0.511122
41241185 0.139806
41241186 -0.000000
41241187 0.424196
41241188 0.269908
41241189 0.238621
41241190 0.058889
41241192 0.105057
41241193 0.334771
41241194 0.781596
41241196 -0.000000
41241199 0.781966
41241200 0.051394
41241201 0.472930
41241202 0.618775
41241205 0.553736
41241206 0.212577
41241207 0.292134
41241208 0.812383
41241209 0.471924
41241210 0.711030
41241211 0.598471
41241212 -0.000000
41241214 1.310455
41241215 -0.000000
41241216 0.232184
41241218 0.182229
41241220 0.269122
41241221 0.539990
41241223 -0.000000
41241224 0.403596
41241225 0.345382
41241229 0.175255
41241232 -0.000000
41241233 0.080741
41241240 -0.000000
41241242 0.198367
41241243 0.353576
41241245 -0.000000
41241246 0.079313
41241249 -0.000000
41241252 0.322359
41241253 0.182220
41241255 -0.000000
41241257 0.952674
41241258 0.316770
41241263 0.365740
41241265 -0.000000
41241267 0.080738
41241268 0.701624
41241269 1.359477
41241270 0.053731
41241271 0.970145
41241273 0.105024
41241274 -0.000000
41241276 -0.000000
41241277 -0.000000
41241278 0.726408
41241280 0.101887
41241282 0.657363
41241283 0.167742
41241284 0.345649
41241285 0.349188
41241288 0.071505
41241289 0.302978
41241290 0.358247
41241291 1.900040
41241292 0.094860
41241294 0.103095
41241295 0.261148
41241297 0.241680
41241298 0.149270
41241301 -0.000000
41241302 0.628963
41241303 0.129516
41241304 0.114202
41241305 0.263813
41241308 0.085421
41241311 0.342989
41241312 0.513441
41241313 -0.000000
41241314 0.389612
41241317 0.105045
41241318 -0.000000
41241320 0.190480
41241325 -0.000000
41241326 -0.000000
41241328 0.141399
41241329 0.337789
41241330 1.099472
41241335 -0.000000
41241336 0.654888
41241337 0.047294
41241338 -0.000000
41241339 0.738772
41241342 -0.000000
41241345 -0.000000
41241347 0.127161
41241349 0.508467
41241350 0.218536
41241352 -0.000000
41241353 0.197320
41241355 0.334735
41241356 0.127161
41241358 0.442739
41241359 -0.000000
41241360 0.086995
41241362 -0.000000
41241364 0.081916
41241369 -0.000000
41241372 0.169222
41241373 -0.000000
41241374 0.506097
41241375 0.332910
41241376 -0.000000
41241377 0.443099
41241379 0.696117
41241380 0.386984
41241381 0.105027
41241383 0.093138
41241384 0.361248
41241385 -0.000000
41241387 0.672270
41241388 0.079299
41241389 0.470709
41241390 0.526765
41241394 0.086999
41241397 0.305316
41241398 -0.000000
41241402 0.365713
41241403 0.219719
41241404 0.127123
41241405 0.353372
41241406 0.276634
41241407 0.232181
41241408 0.536766
41241409 -0.000000
41241410 0.097900
41241414 0.079282
41241418 0.288952
41241419 0.748579
41241420 0.389642
41241421 0.310083
41241430 0.167647
41241431 0.260435
41241432 0.115215
41241433 0.223134
41241435 0.318258
41241436 0.077744
41241438 0.199569
41241439 0.052091
41241442 0.443978
41241445 0.147398
41241446 -0.000000
41241449 -0.000000
41241450 0.068980
41241451 0.151862
41241454 -0.000000
41241455 0.057889
41241456 0.058373
41241457 0.192008
41241460 0.149151
41241461 0.068935
41241462 0.129543
41241463 0.345194
41241466 0.161265
41241467 0.061070
41241468 -0.000000
41241469 -0.000000
41241471 -0.000000
41241472 -0.000000
41241476 -0.000000
41241478 -0.000000
41241479 -0.000000
41241480 -0.000000
41241481 -0.000000
41241484 -0.000000
41241485 -0.000000
41241487 0.125437
41241488 0.111804
41241489 0.781065
41241491 -0.000000
41241492 -0.000000
41241493 -0.000000
41241495 -0.000000
41241497 -0.000000
41241498 0.124154
41241499 0.189671
41241501 0.072016
41241503 -0.000000
41241505 -0.000000
41241506 0.260390
41241508 0.637689
41241509 0.153063
41241511 0.141701
41241512 -0.000000
41241513 0.157025
41241514 -0.000000
41241515 1.091156
41241516 0.362048
41241517 -0.000000
41241518 -0.000000
41241519 -0.000000
41241521 0.077809
41241522 -0.000000
41241524 0.993371
41241528 0.652016
41241529 0.155970
41241530 0.312202
41241532 0.363262
41241533 0.087908
41241534 0.358417
41241540 0.080916
41241542 -0.000000
41241543 -0.000000
41241545 0.124271
41241546 0.282408
41241547 0.426457
41241549 -0.000000
41241550 0.080209
41241553 0.059922
41241554 0.137131
41241555 0.113538
41241556 0.274491
41241557 0.065201
41241560 -0.000000
41241561 -0.000000
41241562 0.848652
41241565 0.049720
41241566 0.240191
41241567 0.164422
41241568 -0.000000
41241571 0.347475
41241572 0.146399
41241573 0.221574
41241574 0.080964
41241575 0.234001
41241577 -0.000000
41241578 -0.000000
41241579 -0.000000
41241582 -0.000000
41241583 -0.000000
41241584 -0.000000
41241585 -0.000000
41241586 -0.000000
41241587 -0.000000
41241589 0.226568
41241591 -0.000000
41241592 -0.000000
41241593 -0.000000
41241594 -0.000000
41241598 0.099035
41241601 0.046772
41241602 0.164310
41241604 -0.000000
41241606 0.300092
41241607 0.205205
41241608 0.088692
41241610 1.039297
41241611 0.064710
41241613 0.065149
41241614 0.909039
41241618 0.073996
41241620 0.099687
41241621 0.751598
41241622 -0.000000
41241625 0.203779
41241626 0.365481
41241627 0.157165
41241628 0.434010
41241632 -0.000000
41241635 0.069439
41241636 0.668695
41241637 -0.000000
41241639 0.447702
41241640 0.548997
41241642 0.137118
41241643 0.184027
41241644 0.052033
41241647 0.221587
41241649 0.223502
41241651 0.250443
41241652 0.817378
41241653 0.422962
41241655 0.314023
41241656 0.240119
41241657 0.318258
41241658 0.088867
41241660 0.143869
41241662 0.094280
41241663 0.390926
41241665 -0.000000
41241667 0.380548
41241670 0.111794
41241671 0.106198
41241673 0.106539
41241674 0.068152
41241675 0.428948
41241676 0.038783
41241677 0.144965
41241678 0.288967
41241679 0.043198
41241680 0.106843
41241682 0.045233
41241683 -0.000000
41241684 0.197669
41241686 0.242058
41241687 0.252268
41241688 0.808884
41241689 0.069115
41241690 -0.000000
41241691 0.299080
41241692 0.285530
41241693 0.352032
41241694 0.083465
41241695 0.048388
41241698 -0.000000
41241699 0.139353
41241700 0.092543
41241701 0.236187
41241703 0.113916
41241704 0.349063
41241705 -0.000000
41241706 0.096899
41241709 0.423760
41241710 0.326908
41241711 0.280216
41241712 0.700652
41241716 0.825708
41241719 0.237095
41241722 0.062903
41241723 0.136280
41241724 1.009361
41241725 0.328683
41241726 0.047509
41241727 0.231644
41241728 0.576583
41241730 -0.000000
41241734 -0.000000
41241735 0.393128
41241736 0.391898
41241738 -0.000000
41241740 0.096213
41241746 0.138077
41241747 0.095927
41241749 1.131473
41241750 0.490708
41241752 0.063246
41241753 1.442734
41241755 0.095927
41241757 0.073563
41241758 -0.000000
41241759 0.346881
41241762 0.767846
41241764 -0.000000
41241765 -0.000000
41241766 1.828650
41241768 0.233098
41241769 -0.000000
41241771 0.252829
41241772 0.313307
41241773 0.237549
41241775 0.057975
41241776 0.829308
41241777 0.107384
41241780 0.614990
41241782 0.402745
41241784 0.194579
41241785 0.321646
41241787 -0.000000
41241788 0.077259
41241789 0.081465
41241791 -0.000000
41241792 0.156645
41241797 0.096217
41241800 0.106360
41241801 0.206860
41241806 0.206842
41241812 -0.000000
41241814 0.219133
41241817 0.360222
41241818 0.202418
41241819 0.185677
41241822 0.197991
41241823 -0.000000
41241830 -0.000000
41241831 0.202418
41241832 0.095927
41241833 0.403423
41241834 0.938279
41241836 0.116271
41241837 -0.000000
41241842 0.601608
41241843 0.156613
41241844 1.038176
41241849 0.078634
41241850 -0.000000
41241855 0.144474
41241856 0.591311
41241857 0.111902
41241859 1.059774
41241865 1.175762
41241871 -0.000000
41241872 0.116271
41241875 0.156618
41241876 0.084814
41241879 0.307135
41241880 0.602023
41241881 0.231873
41241882 0.161858
41241885 0.374957
41241888 -0.000000
41241889 0.220740
41241892 0.485748
41241898 0.160976
41241900 0.095927
41241901 0.092538
41241902 0.215935
41241903 -0.000000
41241905 0.331302
41241906 0.334786
41241907 0.082429
41241911 -0.000000
41241912 0.197665
41241914 0.100640
41241915 0.477019
41241919 0.120676
41241922 0.120676
variableStep chrom=chr5
1294164 0.157532
1294167 0.351919
1294168 0.717605
1294170 0.031800
1294171 0.353201
1294173 0.163230
1294176 -0.000000
1294177 0.113057
1294180 0.070727
1294184 -0.000000
1294190 0.644283
1294191 0.697607
1294192 0.793980
1294193 0.193449
1294195 0.596787
1294199 0.115455
1294201 0.599503
1294204 0.599533
1294205 0.022998
1294207 0.672058
1294209 0.223367
1294210 0.225372
1294217 0.171097
1294218 0.161663
1294219 0.224181
1294222 -0.000000
1294223 0.094823
1294225 0.165787
1294226 0.590429
1294229 0.103894
1294230 0.138044
1294232 0.442419
1294233 -0.000000
1294235 0.230612
1294236 0.143685
1294237 -0.000000
1294239 0.116488
1294240 1.606283
1294241 0.456052
1294242 0.070950
1294245 0.079755
1294246 0.015437
1294248 0.083675
1294251 0.087642
1294252 -0.000000
1294256 0.429726
1294257 0.149523
1294260 0.268780
1294261 0.194721
1294262 0.452688
1294264 0.055611
1294266 0.070114
1294267 0.101262
1294269 0.392874
1294270 0.098527
1294271 1.366886
1294272 0.232135
1294275 -0.000000
1294279 0.070730
1294284 0.736838
1294285 0.605046
1294287 1.298454
1294288 0.123896
1294290 0.921439
1294291 0.468588
1294292 0.426603
1294293 0.050821
1294294 0.070207
1294296 0.749461
1294297 0.147571
1294300 0.701622
1294303 0.283046
1294306 0.320688
1294307 0.137236
1294309 0.019819
1294310 0.300374
1294311 0.060899
1294313 0.211231
1294315 0.469332
1294317 0.390234
1294321 0.058703
1294324 0.315082
1294325 0.019821
1294326 0.024766
1294327 -0.000000
1294332 0.506252
1294333 0.243941
1294334 0.399918
1294335 0.285699
1294336 0.406381
1294337 0.210534
1294342 0.275237
1294343 0.207230
1294345 1.219010
1294346 0.321503
1294347 0.097351
1294349 -0.000000
1294351 0.510121
1294354 1.136923
1294355 0.108639
1294357 0.483681
1294358 1.813487
1294360 0.475583
1294361 0.115824
1294362 1.612011
1294363 0.515635
1294364 0.251326
1294365 -0.000000
1294367 1.144427
1294368 0.100878
1294369 0.097755
1294371 0.070030
1294373 0.298369
1294374 0.031290
1294375 0.112064
1294376 0.561796
1294377 0.340697
1294378 -0.000000
1294380 1.714088
1294384 0.648128
1294388 0.170544
1294390 0.268113
1294391 0.635013
1294392 0.199713
1294394 3.020783
1294395 0.073093
1294397 0.309132
1294398 0.165184
1294401 0.127849
1294402 0.106381
1294407 0.361536
1294408 0.387724
1294409 -0.000000
1294411 0.133800
1294412 0.383413
1294416 0.326659
1294417 -0.000000
1294418 0.029994
1294419 0.161604
1294421 0.406515
1294422 0.251056
1294423 -0.000000
1294425 0.593764
1294426 0.578564
1294429 0.106613
1294431 1.220858
1294438 0.087040
1294441 0.361202
1294442 0.124470
1294443 0.048961
1294444 0.635380
1294446 0.683589
1294448 0.610160
1294449 0.524690
1294451 -0.000000
1294452 0.253057
1294454 0.170759
1294455 0.041857
1294458 0.250459
1294461 0.894527
1294465 0.320538
1294467 0.112621
1294468 0.126590
1294470 0.128250
1294472 0.046410
1294477 0.266368
1294480 0.269117
1294483 0.271778
1294485 0.836282
1294486 0.036549
1294493 0.478521
1294494 0.024270
1294496 0.046884
1294499 0.121316
1294500 0.035301
1294505 0.168468
1294507 0.484069
1294509 0.377335
1294510 0.520215
1294511 0.590315
1294512 0.030027
1294514 0.872293
1294517 0.227832
1294519 1.887596
1294524 0.098711
1294525 0.228819
1294526 0.123363
1294527 0.357891
1294528 0.054571
1294535 0.212063
1294541 -0.000000
1294543 0.169951
1294546 0.258755
1294547 1.158978
1294550 0.355434
1294551 0.228554
1294553 0.156392
1294555 0.289047
1294561 0.219217
1294564 0.799074
1294567 0.855331
1294568 0.554717
1294574 0.047740
1294579 -0.000000
1294582 0.267350
1294585 0.680176
1294587 0.239450
1294588 0.317118
1294589 0.251557
1294590 0.087986
1294595 0.406584
1294596 0.882520
1294597 0.535393
1294600 0.363066
1294601 0.008830
1294602 0.226195
1294603 0.313760
1294604 0.037632
1294605 0.343095
1294609 0.419141
1294615 0.134402
1294617 0.741792
1294619 0.292275
1294622 0.271264
1294627 0.167523
1294629 0.527031
1294630 0.265275
1294633 0.597571
1294634 0.107412
1294637 0.093500
1294639 0.072938
1294648 0.433505
1294650 0.053239
1294653 0.416293
1294656 0.433986
1294657 0.214156
1294658 0.152171
1294659 0.276310
1294661 0.645337
1294662 0.173488
1294663 0.814373
1294665 0.052700
1294666 -0.000000
1294667 0.607908
1294668 0.717439
1294669 0.062408
1294670 0.394517
1294672 0.465992
1294673 1.288397
1294674 0.020390
1294675 0.116858
1294679 0.140603
1294680 0.664465
1294682 0.139578
1294683 0.250494
1294684 0.276935
1294687 0.055348
1294688 0.635563
1294690 0.070382
1294693 0.066249
1294698 0.741192
1294699 0.202147
1294700 0.610562
1294702 1.038009
1294704 0.100729
1294705 0.067759
1294706 0.166271
1294707 0.878858
1294709 0.296168
1294711 0.116708
1294717 0.401334
1294718 -0.000000
1294719 0.395953
1294720 0.040628
1294721 0.314639
1294726 0.400289
1294731 0.594334
1294732 0.026293
1294738 0.141910
1294740 0.400501
1294741 0.137142
1294742 0.128755
1294743 0.438151
1294747 0.215849
1294751 0.343268
1294752 0.201248
1294754 0.030960
1294755 0.092962
1294757 0.084478
1294760 0.220535
1294762 0.510085
1294764 0.438997
1294765 0.577241
1294766 1.232672
1294767 0.070425
1294768 0.075462
1294769 0.182824
1294771 0.527089
1294772 0.650498
1294775 0.044740
1294776 0.108515
1294777 0.348574
1294781 0.613429
1294782 2.155439
1294786 0.279678
1294787 0.026039
1294788 0.265441
1294789 0.086531
1294790 0.021809
1294791 0.185349
1294792 0.142445
1294796 0.107855
1294797 1.253087
1294798 0.889008
1294800 0.298036
1294801 0.157059
1294803 0.376538
1294806 0.926869
1294807 0.035062
1294812 0.305494
1294815 0.145186
1294816 0.451552
1294817 0.390216
1294818 0.047714
1294819 1.135948
1294826 0.602271
1294829 0.838707
1294831 0.211835
1294833 0.144399
1294834 0.186015
1294835 0.994071
1294836 0.222573
1294837 0.222573
1294838 0.095845
1294839 0.442299
1294841 0.052296
1294843 -0.000000
1294846 0.379706
1294847 0.018947
1294848 0.045754
1294849 0.282076
1294851 0.641019
1294853 0.048984
1294854 0.049972
1294855 0.313373
1294857 0.119335
1294859 -0.000000
1294861 0.308351
1294862 0.321748
1294866 0.327901
1294868 0.764840
1294870 0.661132
1294871 0.781310
1294872 1.206228
1294874 0.215171
1294875 0.093502
1294876 0.427382
1294877 0.267890
1294878 1.444731
1294879 -0.000000
1294881 0.231468
1294882 0.463111
1294885 0.769167
1294886 0.128706
1294888 0.456188
1294891 -0.000000
1294892 0.597059
1294893 0.035120
1294894 0.014463
1294895 0.050724
1294896 -0.000000
1294897 0.181837
1294898 0.329609
1294899 0.083528
1294900 0.114345
1294901 0.129609
1294904 0.227223
1294907 0.551243
1294908 0.102279
1294909 0.639796
1294910 0.046767
1294911 0.077133
1294914 -0.000000
1294916 0.405797
1294923 0.329446
1294924 0.310620
1294925 0.116592
1294927 0.754193
1294928 0.577221
1294929 0.080018
1294939 0.099562
1294941 0.377899
1294942 0.049922
1294946 0.336876
1294948 0.149626
1294949 0.404958
1294951 0.243520
1294954 0.142463
1294956 0.217355
1294963 0.791227
1294964 0.738413
1294965 0.304673
1294966 0.102750
1294967 0.200433
1294969 -0.000000
1294972 0.317074
1294974 0.594245
1294975 0.398132
1294977 0.156765
1294978 0.030798
1294979 -0.000000
1294980 0.441651
1294985 0.274433
1294990 0.082512
1294992 -0.000000
1294994 0.214669
1294997 0.397991
1294999 -0.000000
1295001 0.357373
1295002 0.883020
1295003 0.019854
1295005 1.078435
1295006 0.307048
1295007 0.039164
1295009 0.171415
1295010 0.123276
1295011 0.845558
1295013 0.217272
1295014 0.068597
1295018 0.234395
1295024 0.390872
1295025 0.376166
1295030 0.623783
1295032 0.090032
1295034 0.572983
1295037 0.131277
1295040 0.204045
1295044 0.713647
1295045 0.318592
1295046 0.276556
1295050 0.103475
1295053 0.091828
1295056 -0.000000
1295058 0.816821
1295064 0.856930
1295067 0.025045
1295068 0.032625
1295069 0.224001
1295070 0.294534
1295071 -0.000000
1295078 0.526132
1295080 0.060717
1295081 0.364847
1295083 0.391992
1295086 0.230466
1295089 0.067050
1295090 0.042084
1295091 0.154816
1295092 0.469871
1295093 0.191179
1295100 0.192707
1295104 0.229070
1295108 0.773861
1295109 0.980448
1295110 -0.000000
1295111 0.404572
1295114 0.166222
1295116 0.126553
1295118 0.477158
1295119 0.730242
1295120 1.221130
1295122 0.116957
1295124 1.056761
1295125 0.230463
1295126 0.895154
1295128 0.344331
1295129 0.137673
1295130 0.318876
1295131 0.355481
1295132 0.199550
1295142 0.051141
1295145 0.223604
1295146 0.112826
1295147 -0.000000
1295152 0.176723
1295156 -0.000000
1295159 0.322913
1295160 0.089467
1295162 0.056018
1295163 0.186047
1295164 0.728714
1295166 0.392017
1295167 0.201732
1295172 -0.000000
1295176 0.723091
1295177 0.103409
1295178 -0.000000
1295179 0.312576
1295180 1.340968
1295181 1.130823
1295182 0.313769
1295183 0.489212
1295184 0.178901
1295187 0.152550
1295188 0.161563
1295189 0.412368
1295191 0.193684
1295195 0.162194
1295196 0.766318
1295197 0.152537
1295198 0.267689
1295199 -0.000000
1295200 0.224060
1295201 -0.000000
1295202 0.392043
1295203 0.023076
1295204 -0.000000
1295205 0.350074
1295206 0.683380
1295207 0.457259
1295208 0.198907
1295209 1.151936
1295210 0.029332
1295211 0.195824
1295213 0.337954
1295215 0.330690
1295216 0.188632
1295217 0.071013
1295218 0.276239
1295219 0.471499
1295220 1.392392
1295222 0.037227
1295223 0.165581
1295225 1.167493
1295226 0.086777
1295227 0.225001
1295228 0.984950
1295229 0.363544
1295230 0.347934
1295231 0.184734
1295233 0.550297
1295235 0.206275
1295236 0.144853
1295238 0.455405
1295240 0.422263
1295241 0.047361
1295242 0.086742
1295243 0.061784
1295245 0.167264
1295246 0.596834
1295248 0.156071
1295249 0.231241
1295250 0.562216
1295251 0.090990
1295252 0.913434
1295253 0.240900
1295254 0.166947
1295256 0.760559
1295258 0.027965
1295259 0.271103
1295260 0.615146
1295263 0.023123
1295264 0.197990
1295265 0.386396
1295268 0.622865
1295269 0.132297
1295270 0.380701
1295272 0.181930
1295273 -0.000000
1295279 0.524976
1295280 0.277586
1295281 0.094558
1295282 0.277424
1295283 0.621305
1295284 0.033505
1295285 0.732299
1295288 0.719472
1295289 0.258698
1295290 0.029298
1295292 0.123707
1295294 0.552180
1295295 0.524003
1295296 0.120180
1295297 0.299538
1295298 0.114470
1295301 0.084547
1295302 0.327343
1295303 0.215957
1295304 0.019766
1295305 0.094954
1295306 0.810586
1295309 0.018970
1295310 0.468125
1295311 0.479239
1295314 0.812770
1295315 0.833472
1295319 0.467273
1295320 -0.000000
1295322 0.413723
1295323 0.589082
1295325 0.138430
1295326 0.167751
1295327 0.074570
1295328 0.628446
1295330 0.911073
1295332 0.334832
1295333 0.682142
1295334 0.449638
1295335 0.069043
1295336 0.625329
1295337 0.243142
1295340 0.274372
1295346 0.305997
1295347 0.413687
1295348 0.163470
1295349 0.353555
1295350 0.207278
1295355 0.554268
1295357 0.124735
1295358 1.011516
1295359 0.304623
1295361 0.022062
1295362 -0.000000
1295366 0.724922
1295367 0.119143
1295372 0.095771
1295373 0.449792
1295377 0.026818
1295378 0.345904
1295380 0.119720
1295381 0.476869
1295384 0.453402
1295386 0.185622
1295387 0.058282
1295388 0.249452
1295389 0.168088
1295391 0.452855
1295392 0.023268
1295394 1.484213
1295396 0.066310
1295397 0.200601
1295399 -0.000000
1295401 0.313223
1295402 0.748504
1295403 0.356020
1295405 0.792392
1295408 0.216098
1295413 0.309956
1295415 0.254346
1295418 0.236340
1295419 0.141168
1295420 0.624929
1295422 0.359055
1295423 0.172512
1295426 0.321447
1295427 0.664428
1295429 0.115054
1295430 0.309787
1295432 0.958711
1295433 0.625340
1295434 0.139093
1295435 0.189158
1295437 0.092066
1295438 0.381228
1295440 0.371670
1295441 1.242251
1295443 -0.000000
1295448 -0.000000
1295449 0.324284
1295450 0.097285
1295451 0.666525
1295452 0.360743
1295453 0.118001
1295456 0.091417
1295457 0.225025
1295464 0.849878
1295467 0.769787
1295468 0.022550
1295473 0.043040
1295474 0.087497
1295475 0.112202
1295476 0.278514
1295478 0.534177
1295479 0.914661
1295480 0.062042
1295485 -0.000000
1295486 0.230980
1295487 -0.000000
1295488 0.177806
1295492 0.382671
1295494 0.427613
1295497 0.226970
1295498 0.088094
1295499 0.043728
1295500 0.189647
1295502 0.185607
1295503 0.387121
1295504 0.166690
1295506 0.913377
1295509 0.641355
1295510 0.250074
1295511 0.077886
1295512 0.018527
1295513 0.184963
1295514 0.166705
1295515 0.610129
1295516 0.222884
1295518 0.907939
1295520 0.151294
1295521 0.198133
1295523 0.116231
1295525 0.184934
1295527 0.539177
1295528 0.053114
1295530 0.013249
1295531 0.096175
1295533 0.502744
1295537 -0.000000
1295538 0.712154
1295539 1.321205
1295542 0.363062
1295544 0.059173
1295545 0.612363
1295547 0.663162
1295548 0.101675
1295549 0.074236
1295550 0.134070
1295551 0.182472
1295552 0.224578
1295553 0.153635
1295554 0.078566
1295555 0.168434
1295557 0.147743
1295561 0.486382
1295566 0.482193
1295567 0.325873
1295568 0.187749
1295569 0.556695
1295571 0.651416
1295572 0.069326
1295573 0.651379
1295575 0.217934
1295576 0.466976
1295577 0.249792
1295578 0.167523
1295581 0.672629
1295582 0.539391
1295591 0.713252
1295594 0.033317
1295596 0.363885
1295597 0.329724
1295598 0.388127
1295599 0.161012
1295600 0.359035
1295602 1.431970
1295604 0.047156
1295607 1.586456
1295609 0.065362
1295611 -0.000000
1295612 0.328712
1295614 -0.000000
1295616 0.067130
1295617 0.035169
1295619 0.200357
1295620 0.255087
1295621 0.320615
1295622 0.374842
1295624 0.438814
1295625 0.193087
1295627 0.038371
1295628 0.467889
1295629 0.791017
1295631 0.324377
1295634 0.063024
1295635 0.513850
1295636 0.170513
1295637 0.270186
1295639 0.125102
1295640 1.935130
1295642 0.105760
1295643 -0.000000
1295645 0.278713
1295646 0.900596
1295651 0.085416
1295652 0.212963
1295653 0.091391
1295657 0.038587
1295659 -0.000000
1295660 0.526167
1295662 0.907749
1295663 0.131821
1295664 0.113772
1295666 0.401133
1295667 0.041160
1295671 0.347944
1295675 0.104414
1295676 0.472493
1295680 0.301081
1295682 1.587606
1295683 0.443312
1295688 0.054358
1295689 0.456287
1295690 0.606621
1295691 1.072680
1295692 0.281687
1295693 0.040908
1295694 0.430086
1295695 0.250681
1295696 0.434331
1295697 0.437761
1295700 0.616406
1295701 0.275360
1295702 0.511828
1295703 0.458359
1295710 0.764372
1295711 0.589342
1295716 0.193928
1295718 0.316989
1295720 0.042226
1295721 1.503743
1295722 0.301829
1295723 0.193419
1295726 0.299005
1295727 0.046941
1295729 0.216368
1295730 0.088331
1295732 0.140283
1295733 0.378252
1295734 0.060931
1295735 0.047163
1295741 0.086265
1295744 0.152676
1295745 0.180247
1295746 0.192799
1295747 -0.000000
1295748 0.593310
1295750 0.273617
1295751 -0.000000
1295754 0.146253
1295755 0.077038
1295762 0.548927
1295763 0.630373
1295764 -0.000000
1295766 0.238284
1295767 0.433520
1295768 0.883450
1295769 0.275357
1295770 0.226626
1295772 0.032173
1295773 0.102452
1295774 0.245282
1295778 0.033385
1295779 0.278844
1295780 0.429535
1295781 0.487360
1295782 0.103350
1295783 0.131751
1295787 0.488638
1295791 0.674489
1295792 0.634228
1295793 0.151680
1295794 0.962765
1295795 0.524869
1295796 0.274683
1295800 0.129617
1295802 -0.000000
1295803 0.571819
1295805 0.054086
1295806 0.042138
1295808 0.279309
1295809 0.111065
1295810 0.244597
1295811 0.193400
1295812 0.103331
1295814 0.193160
1295819 0.413819
1295820 -0.000000
1295822 0.645445
1295823 0.204707
1295826 0.037515
1295829 0.132143
1295830 0.204465
1295831 0.058982
1295832 0.261608
1295833 0.610164
1295834 0.448697
1295835 0.076316
1295836 0.077341
1295840 0.285084
1295841 0.221595
1295843 0.212843
1295844 -0.000000
1295845 -0.000000
1295846 1.062407
1295848 0.858698
1295849 0.540579
1295852 0.518148
1295855 0.270797
1295856 0.485015
1295857 0.314642
1295858 0.069067
1295859 0.055171
1295861 0.075470
1295862 0.136218
1295863 0.467717
1295864 1.002543
1295867 0.096638
1295871 0.828206
1295872 0.136816
1295875 0.786484
1295876 0.145512
1295878 0.035557
1295881 0.061951
1295882 1.475532
1295883 0.055821
1295885 0.118571
1295886 0.502863
1295888 0.054599
1295889 0.032994
1295892 0.070603
1295894 1.200937
1295896 0.349720
1295899 0.208028
1295900 0.291217
1295903 0.075358
1295905 0.677783
1295906 0.661198
1295907 2.800810
1295910 0.046471
1295912 1.618164
1295913 0.502366
1295914 0.052769
1295917 0.395606
1295919 0.874104
1295920 1.643749
1295921 0.064047
1295922 0.073861
1295923 0.065420
1295924 0.415416
1295925 0.064549
1295926 0.359863
1295929 0.306469
1295930 0.090012
1295931 0.044398
1295932 0.050746
1295933 0.484776
1295936 0.396888
1295937 1.767330
1295938 0.156476
1295940 0.421221
1295942 0.318805
1295943 0.388257
1295947 0.441983
1295948 0.270792
1295949 0.210379
1295950 0.324570
1295953 0.654519
1295955 0.417367
1295957 1.141288
1295964 0.930082
1295966 0.078141
1295967 0.415642
1295971 0.231208
1295972 0.722286
1295973 0.011089
1295978 -0.000000
1295980 0.297764
1295982 0.629111
1295986 0.021526
1295989 0.446701
1295991 0.143542
1295992 0.186369
1295993 0.150581
1295995 0.391201
1295997 -0.000000
1295998 0.600716
1295999 0.248145
1296001 -0.000000
1296002 0.142758
1296004 0.206256
1296005 0.409154
1296006 0.081889
1296008 -0.000000
1296012 -0.000000
1296013 0.694901
1296014 1.166213
1296017 1.750402
1296018 0.104526
1296020 -0.000000
1296023 0.140649
1296024 0.029186
1296027 0.492688
1296028 0.910156
1296029 0.109029
1296031 -0.000000
1296033 0.029724
1296037 0.268782
1296038 0.339049
1296040 0.171286
1296042 0.778717
1296047 0.318864
1296048 0.949285
1296049 0.512393
1296052 0.034102
1296053 0.021621
1296059 0.270791
1296060 -0.000000
1296061 -0.000000
1296064 0.148985
1296065 0.254990
1296066 0.244358
1296067 0.472315
1296068 -0.000000
1296071 0.650291
1296073 0.033763
1296074 0.108013
1296075 0.102459
1296077 0.477447
1296078 0.390818
1296079 0.107041
1296081 0.059026
1296082 -0.000000
1296084 -0.000000
1296085 1.016180
1296089 0.042510
1296090 0.083921
1296092 0.039273
1296094 0.019937
1296095 0.039179
1296096 0.244479
1296098 0.016008
1296099 0.525096
1296101 0.585276
1296102 0.048827
1296103 0.369718
1296105 0.421631
1296106 1.187593
1296108 0.151891
1296112 1.052009
1296113 0.154827
1296114 2.214570
1296116 0.026944
1296118 0.673253
1296119 0.048840
1296120 0.126334
1296121 0.021430
1296122 0.640046
1296124 0.928494
1296125 0.866016
1296127 0.361675
1296129 0.555912
1296130 0.010654
1296131 0.416708
1296132 0.384975
1296134 0.330947
1296136 0.780141
1296137 -0.000000
1296139 0.132469
1296142 0.086490
1296145 0.524466
1296146 0.233303
1296147 0.208866
1296148 0.064547
1296150 0.572115
1296156 0.074572
1296158 0.086498
1296161 0.031337
1296163 0.995400
1296165 0.030746
1296166 0.102015
1296167 0.604887
1296168 0.458412
1296169 0.697279
1296170 0.207407
1296171 1.160519
1296173 0.248245
1296174 0.324407
1296176 0.227913
1296177 0.784820
1296179 -0.000000
1296180 0.590433
1296181 3.162466
1296183 0.960977
1296184 -0.000000
1296185 0.054975
1296187 0.610372
1296192 0.122275
1296194 0.125541
1296198 0.382255
1296199 0.154913
1296200 0.080930
1296203 0.172769
1296205 1.163969
1296207 0.563119
1296208 0.422004
1296209 0.127854
1296210 -0.000000
1296212 0.026042
1296213 0.526723
1296214 0.281760
1296215 0.535618
1296216 0.271885
1296218 0.410757
1296219 0.068191
1296220 0.297035
1296221 0.493088
1296223 0.462422
1296224 -0.000000
1296226 0.496300
1296227 -0.000000
1296229 0.247623
1296230 0.112022
1296231 0.304144
1296233 0.111618
1296234 0.421516
1296236 0.205739
1296239 0.498870
1296240 0.152872
1296242 0.202211
1296243 0.260723
1296245 1.600502
1296246 0.053563
1296248 0.372470
1296249 0.647003
1296251 0.281433
1296252 0.295593
1296254 0.272410
1296255 0.506277
1296256 0.491886
1296257 0.332618
1296258 0.530490
1296261 0.211385
1296262 1.256547
1296263 0.218308
1296264 0.331180
1296265 0.362587
1296267 0.294549
1296268 0.360304
1296269 0.151641
1296270 0.394430
1296272 0.282907
1296273 0.138724
1296275 0.054277
1296276 1.422629
1296277 0.299490
1296278 1.294342
1296279 0.031275
1296281 0.173734
1296282 0.310810
1296283 0.512695
1296285 0.369349
1296286 0.201622
1296287 0.302001
1296291 0.152449
1296292 0.182821
1296293 -0.000000
1296294 1.227739
1296298 0.440352
1296302 0.607380
1296304 0.636026
1296306 0.532599
1296307 0.472865
1296308 -0.000000
1296310 0.045727
1296312 -0.000000
1296315 0.094197
1296316 0.132509
1296320 0.049404
1296322 0.100383
1296323 0.710640
1296324 0.592624
1296328 0.024866
1296330 0.331217
1296333 -0.000000
1296334 0.257449
1296339 -0.000000
1296341 1.352979
1296342 0.175928
1296343 0.042883
1296345 0.011201
1296346 0.214388
1296351 0.220815
1296353 0.377730
1296354 1.740012
1296355 0.230747
1296356 0.153805
1296357 0.298244
1296358 1.177140
1296359 0.085165
1296362 0.338340
1296363 -0.000000
1296364 0.130463
1296365 0.061438
1296367 0.931322
1296368 0.828992
1296369 0.125628
1296370 0.223279
1296372 0.242611
1296375 0.356703
1296377 1.118597
1296378 0.503834
1296379 0.967521
1296380 0.189397
1296381 -0.000000
1296382 0.337476
1296383 0.064066
1296385 0.080446
1296388 -0.000000
1296389 0.048661
1296390 -0.000000
1296393 0.752909
1296394 0.208414
1296398 1.078140
1296399 0.908710
1296400 1.181254
1296402 -0.000000
1296404 0.054948
1296408 0.412384
1296409 0.962594
1296411 -0.000000
1296412 0.360745
1296415 0.255915
1296416 -0.000000
1296418 0.561016
1296419 0.170367
1296420 -0.000000
1296425 0.512364
1296426 0.219502
1296427 0.713679
1296428 1.576018
1296429 0.551635
1296430 0.268599
1296431 0.043726
1296433 0.090990
1296434 -0.000000
1296436 0.172733
1296439 0.276028
1296444 0.178614
1296445 1.479683
1296448 0.837152
1296450 0.443307
1296451 0.246046
1296452 0.144292
1296453 0.176254
1296455 -0.000000
1296457 0.941622
1296459 0.816771
1296460 0.179369
1296461 0.055092
1296464 0.051712
1296465 -0.000000
1296466 0.413311
1296470 0.688023
1296471 0.073282
1296475 1.070252
1296476 0.238584
1296478 0.649095
1296479 0.081838
1296480 0.647311
1296482 0.164615
1296486 0.974431
1296487 0.069848
1296489 0.344012
1296492 1.154331
1296493 0.510476
1296494 0.166398
1296495 0.349492
1296496 0.094780
1296497 0.621856
1296499 0.374104
1296500 -0.000000
1296501 0.361158
1296502 0.259724
1296504 0.380433
1296505 -0.000000
1296506 0.369628
1296507 0.484348
1296508 -0.000000
1296509 0.057497
1296511 0.436005
1296514 0.066197
1296516 0.398088
1296517 0.325766
1296518 0.275780
1296519 0.029967
1296521 0.022460
1296522 0.182080
1296524 0.438822
1296525 0.216866
1296526 0.154394
1296527 0.155433
1296528 0.686136
1296529 0.484388
1296531 -0.000000
1296532 0.132343
1296533 0.635711
1296534 0.178629
1296535 -0.000000
1296537 0.096200
1296542 0.277928
1296543 0.600749
1296547 0.551768
1296548 0.904382
1296550 0.138767
1296553 -0.000000
1296554 -0.000000
1296555 0.228071
1296556 0.042978
1296559 0.901096
1296562 0.224958
1296564 0.316978
1296565 0.776601
1296566 0.332831
1296569 0.161548
1296570 0.077820
1296571 0.700657
1296572 0.372434
1296573 0.270320
1296574 0.157799
1296577 0.088692
1296579 -0.000000
1296580 0.147165
1296582 0.317304
1296583 0.250114
1296584 0.175991
1296585 0.339674
1296586 1.319260
1296588 0.190498
1296589 0.452282
1296592 0.119998
1296593 0.072849
1296594 0.349417
1296596 0.398829
1296599 0.266038
1296600 2.429507
1296601 0.907577
1296602 -0.000000
1296604 0.587183
1296606 0.020788
1296607 0.532178
1296609 0.959464
1296613 -0.000000
1296615 1.565214
1296616 0.227344
1296621 0.440472
1296623 0.768013
1296625 0.391940
1296626 0.178507
1296627 0.052688
1296628 0.256491
1296629 0.046917
1296633 0.311616
1296634 0.269253
1296635 0.446095
1296636 1.025585
1296637 0.172884
1296638 0.148541
1296640 -0.000000
1296642 0.680003
1296647 0.784412
1296648 0.118820
1296649 -0.000000
1296650 0.299652
1296651 0.140570
1296656 0.197105
1296658 0.239333
1296659 0.132512
1296660 0.302066
1296662 0.400423
1296663 0.298895
1296664 0.490982
1296665 -0.000000
1296666 0.234685
1296667 0.099750
1296668 0.128773
1296669 0.527070
1296670 0.582843
1296671 0.127860
1296672 0.162085
1296673 0.104227
1296674 0.178788
1296675 0.674783
1296676 0.376467
1296677 0.174695
1296678 0.030023
1296679 0.289324
1296680 0.056528
1296683 1.165513
1296684 0.616953
1296685 0.355611
1296686 0.235229
1296689 1.100499
1296690 1.124837
1296691 0.832631
1296692 0.893900
1296693 0.578716
1296695 0.221274
1296700 -0.000000
1296702 0.295882
1296703 0.055211
1296704 0.156956
1296707 0.103687
1296709 -0.000000
1296711 0.211605
1296715 0.168213
1296725 0.106207
1296728 0.034196
1296729 -0.000000
1296730 0.571969
1296731 0.055482
1296732 0.206581
1296733 0.429638
1296737 0.644794
1296738 0.075130
1296739 0.063665
1296740 0.477882
1296741 1.774491
1296743 0.071034
1296747 0.166831
1296748 0.029034
1296750 0.685376
1296753 0.180876
1296754 0.035283
1296755 -0.000000
1296756 0.042416
1296758 -0.000000
1296761 1.336602
1296763 0.454756
1296767 0.818614
1296768 0.117569
1296770 -0.000000
1296771 0.243452
1296772 0.210351
1296773 0.128742
1296774 0.864399
1296778 0.471261
1296779 0.201986
1296780 0.812247
1296782 -0.000000
1296786 0.212036
1296790 1.083636
1296791 0.124176
1296796 0.562699
1296798 0.584633
1296800 1.099782
1296806 0.564776
1296807 0.454265
1296808 0.084720
1296809 0.683738
1296811 0.671113
1296812 0.083246
1296813 -0.000000
1296814 1.476568
1296815 0.095919
1296817 0.257308
1296819 -0.000000
1296822 0.267953
1296826 0.069297
1296827 0.093854
1296828 0.008987
1296830 0.201604
1296832 0.037204
1296835 0.045451
1296839 0.377259
1296844 0.121821
1296845 0.073891
1296846 0.067771
1296850 0.091377
1296852 0.357387
1296853 -0.000000
1296854 0.669505
1296855 -0.000000
1296859 0.018377
1296860 0.143699
1296861 0.094677
1296863 0.373805
1296866 0.396168
1296869 0.442485
1296872 -0.000000
1296873 0.463970
1296874 0.036265
1296875 0.403832
1296876 0.400274
1296877 0.489272
1296879 0.218523
1296880 0.259476
1296881 0.079620
1296884 0.287296
[truncated: 3,224,824 more chars]
