# Supplementary material for: Base-resolution UV footprinting by sequencing reveals distinctive damage signatures for DNA-binding proteins
Source: Nat Commun. 2023 May 11;14:2701. doi: 10.1038/s41467-023-38266-2 (PMC10175305; doi:10.1038/s41467-023-38266-2)
Supplement: Supplementary file 5 — Supplementary Software 1 [file 41467_2023_38266_MOESM5_ESM.zip › MATLAB/wig/Cells_vs_naked.wig]

track type=wiggle_0 name=Cells_vs_naked_p
variableStep chrom=chr1
59248789 4.373445
59248790 1.513476
59248792 1.044496
59248793 10.479770
59248794 0.233718
59248796 0.549927
59248797 0.865448
59248798 1.500205
59248800 0.542962
59248804 13.818935
59248807 0.424679
59248808 3.139550
59248809 1.138006
59248811 0.053044
59248815 0.120029
59248818 9.518753
59248819 1.198057
59248822 0.051436
59248823 -0.000000
59248824 -0.000000
59248825 0.144986
59248826 -0.000000
59248830 0.236006
59248831 1.135363
59248836 1.153381
59248837 0.321800
59248838 1.789911
59248839 3.855203
59248840 0.396322
59248842 2.958331
59248843 0.406331
59248844 -0.000000
59248846 0.065294
59248847 0.398487
59248848 8.226024
59248849 9.573971
59248851 2.029033
59248854 0.260593
59248855 0.155590
59248856 0.763254
59248857 0.327012
59248858 7.623535
59248859 4.737842
59248860 0.113421
59248862 0.064227
59248863 8.757005
59248864 1.217585
59248865 0.169586
59248866 0.817530
59248867 0.018014
59248869 11.447088
59248870 0.782251
59248871 0.367491
59248872 0.561613
59248882 1.542903
59248883 2.086542
59248886 1.380732
59248888 0.658665
59248890 0.054001
59248893 0.392137
59248896 1.301993
59248897 0.715823
59248898 0.723044
59248899 1.450012
59248902 0.289621
59248907 1.181610
59248908 0.638189
59248909 0.056868
59248910 1.966005
59248911 2.758702
59248912 0.466894
59248913 2.047714
59248916 0.417261
59248918 0.593382
59248920 0.127545
59248921 0.711227
59248924 0.058011
59248925 1.222114
59248926 0.233689
59248928 0.745907
59248929 0.155568
59248930 3.796406
59248931 0.013343
59248932 1.195955
59248937 0.612185
59248938 0.414102
59248939 1.033425
59248941 4.099699
59248943 23.288309
59248945 14.974012
59248947 20.521888
59248948 3.854859
59248949 1.141827
59248953 1.820660
59248954 0.709919
59248955 0.940228
59248956 1.252568
59248957 0.882888
59248962 2.407182
59248963 9.880005
59248964 1.693667
59248965 9.485637
59248968 -0.000000
59248969 7.591320
59248972 1.511027
59248974 0.157249
59248976 0.331661
59248977 0.220982
59248986 1.219953
59248989 0.461248
59248990 2.041460
59248992 0.401128
59248994 4.316314
59248995 8.531643
59248996 11.803304
59248998 0.960098
59248999 23.152557
59249000 16.852142
59249001 5.456128
59249002 0.746986
59249004 0.177899
59249008 0.026967
59249010 1.963641
59249013 1.691154
59249014 1.571035
59249017 0.138423
59249019 2.023637
59249020 0.296267
59249024 0.277784
59249025 2.694786
59249026 1.520800
59249027 9.084677
59249028 0.757371
59249036 3.913679
59249039 0.289123
59249041 2.333652
59249042 1.391803
59249043 1.655598
59249044 0.557258
59249045 0.574244
59249047 0.171439
59249048 1.142524
59249049 0.725180
59249051 4.073886
59249052 0.322172
59249056 3.637810
59249057 0.082814
59249060 0.861641
59249061 9.130652
59249063 1.190175
59249064 1.776175
59249067 0.042487
59249068 7.017185
59249069 1.889994
59249070 3.743120
59249071 4.500564
59249073 0.148787
59249074 2.415754
59249075 0.322166
59249078 1.205485
59249081 0.283363
59249083 0.420460
59249084 2.210785
59249085 0.244041
59249086 0.826280
59249087 0.276144
59249088 3.171840
59249089 1.500102
59249093 0.018980
59249094 1.941963
59249095 2.366602
59249098 0.068587
59249099 1.868764
59249101 0.724510
59249103 1.737821
59249108 0.238961
59249109 0.803776
59249111 1.461856
59249112 2.217509
59249113 0.104411
59249117 1.546511
59249120 0.223955
59249122 0.599204
59249124 2.252617
59249126 0.353338
59249128 0.321832
59249131 0.232931
59249134 0.436118
59249135 1.114447
59249137 1.713016
59249138 1.328251
59249139 16.790800
59249141 0.586567
59249143 0.108449
59249146 0.317644
59249147 0.127214
59249149 0.094927
59249150 0.489578
59249152 0.534745
59249153 1.130464
59249154 0.637541
59249156 1.414703
59249159 -0.000000
59249161 0.363033
59249162 14.775995
59249165 0.664658
59249166 0.715177
59249167 0.647137
59249168 0.525908
59249169 1.143511
59249170 2.362835
59249171 0.239293
59249172 0.216476
59249173 0.289223
59249174 2.625315
59249177 0.212969
59249180 0.323400
59249182 0.015105
59249183 2.637205
59249184 1.085051
59249185 2.076017
59249186 0.213954
59249187 4.172627
59249188 1.137422
59249189 0.514428
59249190 0.386034
59249191 0.592038
59249192 0.153063
59249196 0.069457
59249197 0.154824
59249199 0.421826
59249202 0.341975
59249204 0.686553
59249208 0.091083
59249210 1.447304
59249211 0.270341
59249216 0.371022
59249217 -0.000000
59249220 0.890384
59249221 -0.000000
59249223 9.853338
59249224 1.317985
59249226 2.651085
59249227 0.121312
59249229 3.093576
59249232 4.558345
59249234 1.207572
59249236 0.779639
59249241 0.251346
59249242 0.322400
59249245 0.583315
59249246 14.937630
59249247 0.068846
59249249 0.329438
59249251 0.260724
59249252 0.435038
59249260 1.926992
59249261 0.251309
59249262 0.653853
59249263 25.213287
59249264 0.011725
59249265 1.263691
59249266 14.009881
59249267 0.134484
59249268 0.480031
59249269 0.016387
59249270 1.541158
59249271 11.180562
59249277 0.652286
59249279 0.139325
59249280 0.408141
59249281 0.475908
59249282 0.478656
59249283 2.608820
59249286 0.037129
59249289 0.170114
59249290 0.433519
59249291 22.652222
59249292 0.878262
59249293 0.074484
59249295 0.932908
59249297 5.526488
59249298 1.437703
59249299 19.196791
59249300 21.683034
59249303 0.318861
59249306 1.103974
59249310 0.448260
59249311 0.161794
59249312 0.806212
59249313 1.830348
59249314 15.072579
59249315 1.425804
59249317 2.005108
59249318 0.792870
59249320 31.342147
59249321 1.341186
59249322 4.075410
59249327 1.180326
59249328 0.068348
59249329 2.593096
59249330 47.534411
59249331 40.246177
59249332 2.221937
59249333 0.745625
59249335 1.444708
59249336 1.659794
59249340 50.210473
59249341 28.766068
59249342 11.574603
59249343 0.843742
59249345 0.076292
59249347 0.071528
59249349 0.627582
59249350 0.173572
59249351 1.140637
59249353 0.056808
59249354 0.060439
59249355 0.368636
59249357 1.345129
59249358 0.190965
59249359 0.064338
59249362 0.165050
59249365 1.695508
59249366 7.754627
59249369 0.237507
59249370 1.120185
59249371 0.182438
59249372 1.174858
59249374 0.464741
59249376 1.787862
59249377 3.055662
59249378 0.152497
59249379 0.192006
59249380 0.698245
59249381 0.062593
59249383 0.838521
59249385 0.563201
59249387 1.794657
59249388 0.838297
59249389 1.340624
59249390 46.011665
59249391 33.345259
59249392 0.668608
59249394 1.784171
59249395 1.289008
59249396 3.822236
59249397 2.567705
59249398 9.656753
59249401 0.411621
59249404 1.604124
59249408 1.929260
59249410 0.044998
59249413 0.243653
59249414 2.148793
59249417 0.531268
59249419 0.315419
59249421 0.456280
59249422 13.422744
59249423 0.314795
59249424 0.771312
59249425 0.030517
59249426 2.406143
59249427 1.457515
59249429 0.523556
59249432 2.032389
59249433 0.064889
59249440 0.368800
59249441 0.969901
59249445 0.558709
59249448 0.265109
59249451 1.834671
59249452 21.933621
59249453 10.452491
59249454 0.183521
59249455 0.553520
59249458 0.252628
59249461 -0.000000
59249464 1.215724
59249466 4.926257
59249469 0.165226
59249473 0.061765
59249474 0.526075
59249476 0.078708
59249477 0.205307
59249480 0.349732
59249483 0.199555
59249484 0.363255
59249485 1.137402
59249487 0.233858
59249488 0.218444
59249489 0.408455
59249490 0.043680
59249491 1.030342
59249492 0.387178
59249493 0.260593
59249494 1.632117
59249495 0.274143
59249497 0.302818
59249498 2.877332
59249499 0.724993
59249500 0.135764
59249503 -0.000000
59249505 0.128553
59249507 -0.000000
59249508 0.352497
59249509 0.621763
59249510 1.102433
59249512 0.890798
59249514 -0.000000
59249515 0.044107
59249517 0.638133
59249518 2.200657
59249519 0.119055
59249520 0.616123
59249521 0.572190
59249523 0.187979
59249524 0.562804
59249528 0.255630
59249529 0.124218
59249530 2.687391
59249531 0.187429
59249533 0.049381
59249534 10.163839
59249535 2.351668
59249539 0.767433
59249541 0.415828
59249543 0.489937
59249544 0.106436
59249546 1.562567
59249547 1.427320
59249548 2.364474
59249549 1.384911
59249551 1.385772
59249555 1.070330
59249556 0.635001
59249560 0.086129
59249562 1.917927
59249564 0.372121
59249565 0.255428
59249566 0.193691
59249568 3.835927
59249569 1.805079
59249572 1.032329
59249574 6.537360
59249576 0.691445
59249577 3.378043
59249578 2.247689
59249579 3.997884
59249580 4.404792
59249581 3.157911
59249582 3.686988
59249583 2.670914
59249584 4.288873
59249587 4.299730
59249588 9.255465
59249589 2.747005
59249590 1.611863
59249591 0.538565
59249592 2.196728
59249593 7.658518
59249594 8.055812
59249595 4.985856
59249598 15.473073
59249599 0.618658
59249600 1.725496
59249602 5.091478
59249603 3.504998
59249607 0.533591
59249609 0.117296
59249610 0.556931
59249612 0.020504
59249613 -0.000000
59249615 0.485322
59249620 0.285211
59249623 0.260111
59249625 0.399921
59249627 1.040067
59249628 0.032413
59249630 1.244630
59249632 0.348246
59249634 0.254691
59249636 0.202598
59249638 0.323771
59249640 0.091628
59249645 0.028606
59249646 0.419923
59249649 0.677965
59249650 1.736375
59249653 0.388990
59249654 2.096752
59249657 0.187399
59249658 0.431649
59249660 0.099746
59249662 1.061653
59249663 0.714574
59249664 1.075114
59249671 1.029312
59249672 0.222296
59249673 2.521250
59249674 0.366603
59249677 3.244558
59249678 2.619343
59249679 0.808541
59249680 -0.000000
59249683 0.287877
59249684 2.600598
59249685 1.136254
59249688 2.665426
59249691 0.718572
59249692 23.358544
59249693 0.206713
59249695 0.232561
59249697 1.128541
59249702 -0.000000
59249703 0.233269
59249705 2.374733
59249710 4.775385
59249712 0.022602
59249713 0.677221
59249714 0.106453
59249716 2.274558
59249717 0.023073
59249719 1.841025
59249720 3.217527
59249721 1.495172
59249722 14.467952
59249725 0.633429
59249726 2.821540
59249728 0.335680
59249730 0.848942
59249731 0.948760
59249733 0.381845
59249734 0.855454
59249736 3.145477
59249737 1.334663
59249739 4.381753
59249743 0.125819
59249744 7.534349
59249747 3.016734
59249748 0.948039
59249751 0.100376
59249754 0.590419
59249756 -0.000000
59249758 1.690730
59249760 0.861199
59249762 1.640134
59249763 3.324886
59249764 0.129753
59249765 0.132444
59249767 81.731199
59249768 82.079482
59249769 49.550774
59249770 55.811716
59249773 8.996778
59249775 2.463734
59249776 0.386467
59249780 33.667487
59249784 1.805020
59249787 0.434545
59249788 2.534532
59249789 5.489497
59249791 15.704012
59249792 2.218511
59249793 0.531062
59249795 4.152663
59249796 0.304785
59249797 52.584038
59249798 0.441322
59249799 8.453070
59249800 8.752706
59249803 59.911225
59249805 1.278944
59249807 3.658249
59249808 4.083210
59249813 0.634365
59249816 0.197813
59249817 1.293114
59249818 0.691922
59249819 0.512971
59249821 1.401334
59249822 6.822008
59249823 1.722560
59249824 0.964474
59249825 1.679264
59249826 3.953093
59249829 7.639680
59249830 1.575818
59249832 0.047664
59249833 0.565700
59249836 0.635641
59249837 0.049519
59249840 0.175075
59249843 17.307366
59249847 7.699245
59249848 7.907944
59249849 0.397051
59249850 0.779731
59249852 0.085287
59249853 1.225118
59249854 0.045444
59249857 1.401860
59249858 4.612565
59249859 0.149311
59249861 0.218082
59249862 2.506640
59249863 18.744217
59249864 2.317273
59249865 1.011400
59249867 10.572135
59249868 1.727788
59249869 0.668595
59249870 9.735334
59249871 2.355998
59249872 0.338644
59249873 1.333053
59249874 0.455726
59249876 0.571701
59249877 0.297870
59249879 0.872534
59249880 0.227365
59249884 9.768136
59249885 11.025273
59249886 9.457391
59249887 0.771887
59249889 0.878638
59249890 6.202542
59249894 5.930083
59249895 8.786867
59249896 5.639389
59249899 6.599701
59249900 14.575218
59249901 0.546853
59249904 13.070998
59249908 -0.000000
59249909 0.346219
59249910 0.110347
59249913 0.552232
59249916 1.318835
59249917 0.517345
59249918 0.084627
59249919 1.371218
59249920 2.013879
59249921 0.093978
59249925 5.324212
59249927 0.237391
59249929 1.309058
59249930 0.131008
59249932 4.486607
59249933 0.855006
59249934 0.354996
59249935 10.927305
59249936 0.730788
59249937 0.170941
59249938 9.020340
59249939 6.386439
59249940 2.000001
59249941 0.022594
59249942 1.398806
59249943 0.529510
59249944 2.164830
59249947 0.036886
59249948 1.037853
59249949 2.540042
59249950 0.137334
59249951 -0.000000
59249952 0.719147
59249953 0.029099
59249954 0.099105
59249955 1.461611
59249956 0.071400
59249959 0.134473
59249966 1.075318
59249967 0.195239
59249968 2.400059
59249969 1.082795
59249970 1.915074
59249972 0.311396
59249974 4.415260
59249975 5.487516
59249976 4.789012
59249977 0.790597
59249978 5.165832
59249979 4.863753
59249980 2.773594
59249981 2.070918
59249982 1.322811
59249983 4.159205
59249984 4.590133
59249985 2.397927
59249987 0.126952
59249989 3.318871
59249990 2.142862
59249991 0.227761
59249992 2.524896
59249993 1.420418
59249994 -0.000000
59249995 23.718639
59249996 4.374387
59249997 8.466260
59249999 0.026412
59250000 2.061807
59250002 2.302341
59250005 0.320991
59250006 0.264852
59250007 0.304996
59250008 0.553786
59250009 3.925909
59250010 2.155620
59250011 7.830954
59250013 0.446198
59250015 -0.000000
59250016 3.676789
59250019 0.072212
59250020 0.754938
59250022 4.396711
59250028 0.483186
59250032 1.374613
59250033 2.410105
59250035 14.198650
59250037 0.423770
59250041 0.093649
59250042 4.510270
59250043 1.311400
59250045 0.542645
59250046 3.577705
59250047 0.092602
59250049 0.200802
59250050 9.572402
59250052 0.120161
59250054 -0.000000
59250057 1.620872
59250058 0.819409
59250060 5.503193
59250063 2.086412
59250066 0.498537
59250069 0.392393
59250071 0.073609
59250074 0.087566
59250078 0.101027
59250079 0.230663
59250082 0.394703
59250083 0.864075
59250086 0.113370
59250087 0.686439
59250091 -0.000000
59250092 0.359337
59250096 6.616289
59250098 0.221139
59250099 0.262493
59250100 0.033046
59250101 0.238986
59250103 0.091234
59250106 3.745099
59250107 0.982318
59250108 1.386777
59250109 0.111636
59250110 0.100727
59250111 0.659402
59250112 0.676656
59250113 1.921508
59250115 0.039611
59250116 0.823182
59250118 22.727432
59250119 1.276675
59250121 6.693707
59250122 1.121834
59250126 0.800020
59250128 0.031564
59250132 0.372090
59250133 2.521270
59250136 1.437598
59250137 1.437692
59250138 0.079127
59250139 0.018700
59250144 0.602720
59250145 1.474859
59250146 0.458059
59250147 0.679850
59250148 0.019156
59250153 3.136280
59250154 3.380399
59250155 0.335185
59250156 2.902660
59250158 0.161994
59250159 0.118827
59250161 1.989054
59250162 0.156620
59250163 0.150675
59250164 0.397996
59250165 1.587439
59250167 1.775083
59250169 0.550737
59250170 0.330573
59250171 0.492087
59250172 -0.000000
59250173 0.611906
59250175 0.032559
59250176 -0.000000
59250178 0.434053
59250180 -0.000000
59250182 1.829345
59250184 8.257246
59250187 1.252814
59250188 10.081186
59250189 14.954748
59250191 1.189637
59250192 0.493180
59250194 0.202261
59250196 0.051056
59250197 0.845924
59250198 1.059466
59250199 2.575007
59250204 0.407956
59250205 0.487113
59250208 0.817679
59250209 0.191304
59250210 2.922622
59250211 1.599936
59250212 0.302712
59250215 0.272002
59250217 17.435231
59250220 15.480685
59250223 15.735995
59250224 35.681711
59250225 0.346446
59250226 0.022822
59250227 1.369483
59250228 1.180625
59250231 0.592014
59250232 19.097060
59250236 6.398643
59250237 6.052395
59250238 1.864136
59250240 0.067311
59250241 0.468220
59250243 0.064565
59250244 8.673855
59250245 0.448980
59250247 0.058600
59250250 0.121355
59250251 1.866730
59250254 0.401419
59250256 0.218625
59250259 0.578514
59250261 0.316759
59250264 1.234876
59250267 -0.000000
59250273 0.970936
59250274 2.230951
59250275 2.843152
59250277 0.428197
59250279 6.262832
59250280 2.174305
59250281 0.702140
59250282 1.979680
59250284 0.559942
59250286 0.664956
59250287 1.687102
59250288 3.825774
59250289 4.865503
59250291 0.667137
59250292 0.526934
59250294 5.821200
59250295 2.569287
59250301 2.952002
59250304 0.091663
59250307 0.523114
59250308 3.204354
59250309 0.883413
59250310 5.269875
59250311 1.648078
59250312 0.252350
59250317 2.241325
59250318 17.521951
59250319 5.441603
59250320 13.170189
59250322 0.538088
59250323 1.684851
59250324 0.440895
59250325 5.865869
59250326 0.334841
59250327 0.304906
59250330 1.002545
59250331 0.947475
59250332 1.741776
59250333 8.096585
59250337 0.261503
59250340 0.072695
59250341 3.726282
59250342 2.623168
59250343 31.464166
59250345 24.048848
59250346 0.040121
59250347 1.087513
59250350 0.554819
59250352 0.126857
59250353 0.214776
59250354 0.043803
59250358 0.205003
59250359 6.578237
59250360 0.221796
59250362 0.064793
59250363 0.260862
59250364 0.794843
59250366 1.508687
59250367 3.215178
59250370 1.801165
59250371 1.460826
59250372 0.878013
59250373 0.988457
59250376 1.766140
59250377 0.097489
59250379 0.069749
59250380 1.783174
59250382 10.803114
59250383 1.071267
59250384 4.250267
59250385 4.765243
59250386 3.915791
59250387 0.422880
59250389 1.536138
59250390 16.230896
59250392 23.023307
59250393 0.818997
59250395 0.469043
59250396 17.530629
59250398 0.573059
59250399 1.680249
59250400 1.038316
59250401 0.345460
59250404 -0.000000
59250406 0.885611
59250407 0.780135
59250408 0.033862
59250409 2.101753
59250410 1.969923
59250412 0.405998
59250413 0.044382
59250414 0.118988
59250415 0.101067
59250417 0.062182
59250419 0.473998
59250421 0.463256
59250422 1.376022
59250423 0.253480
59250424 1.187341
59250425 0.382307
59250430 4.306889
59250432 0.122641
59250433 0.193662
59250434 0.836322
59250435 2.980878
59250439 0.546513
59250440 0.183549
59250441 0.368421
59250443 0.014959
59250444 10.941791
59250445 0.069622
59250447 0.094923
59250448 12.667299
59250453 2.949611
59250454 0.649448
59250455 1.248890
59250457 2.536194
59250459 1.884610
59250461 6.756941
59250462 0.232939
59250464 1.414800
59250465 0.292633
59250467 0.623773
59250468 3.882801
59250469 1.459974
59250470 -0.000000
59250473 0.094587
59250476 0.745299
59250478 0.849015
59250479 1.828841
59250483 1.288466
59250484 0.238934
59250485 0.031518
59250487 0.698444
59250490 1.406379
59250491 0.730758
59250493 0.302051
59250495 1.536107
59250498 0.309429
59250499 -0.000000
59250503 0.360806
59250504 0.136816
59250505 12.164025
59250506 0.481712
59250508 0.697046
59250510 1.088476
59250511 0.476119
59250512 0.592221
59250513 0.382116
59250514 0.563864
59250516 5.585031
59250517 8.624383
59250522 17.889475
59250525 2.446098
59250526 1.244832
59250528 0.822913
59250529 9.065158
59250530 2.534277
59250532 0.035614
59250534 0.182263
59250535 2.106842
59250539 1.459998
59250540 0.397188
59250542 0.223981
59250544 0.487826
59250546 3.015408
59250547 -0.000000
59250549 2.289527
59250550 0.380377
59250551 0.272656
59250552 0.127672
59250555 6.967367
59250560 0.288291
59250561 1.184196
59250562 0.603789
59250565 1.089531
59250566 14.250728
59250567 0.197596
59250570 4.061724
59250571 4.225951
59250572 0.351127
59250573 0.264514
59250574 0.245816
59250576 1.650579
59250577 1.594241
59250578 1.567335
59250580 1.057874
59250584 0.560526
59250585 1.648117
59250586 1.040651
59250587 4.070336
59250588 0.511589
59250589 21.985074
59250590 15.685606
59250591 0.397224
59250592 0.407761
59250593 1.122377
59250598 2.568832
59250599 0.286090
59250600 2.788706
59250601 1.089932
59250603 4.095107
59250604 0.426480
59250608 0.353627
59250610 0.053119
59250611 12.559820
59250612 21.983587
59250615 0.722524
59250616 0.606243
59250617 3.169439
59250619 3.799362
59250620 1.293209
59250621 0.019705
59250622 3.084721
59250623 2.029139
59250624 0.455113
59250627 0.052498
59250629 0.708808
59250630 0.242134
59250631 0.807784
59250632 5.386331
59250636 0.262287
59250639 2.298930
59250640 1.504255
59250645 13.807402
59250647 3.308349
59250649 0.505154
59250652 0.064317
59250653 0.817788
59250656 14.747151
59250659 -0.000000
59250660 0.122928
59250661 3.664348
59250663 2.593304
59250664 2.480376
59250666 0.848800
59250667 1.111892
59250670 0.455840
59250671 0.622051
59250672 0.257208
59250673 6.732241
59250676 10.322383
59250677 1.276802
59250684 1.549265
59250685 0.191739
59250688 1.536568
59250690 0.485272
59250691 0.533007
59250693 0.125187
59250694 16.459748
59250695 3.593987
59250697 0.323902
59250698 0.163349
59250700 -0.000000
59250701 0.072464
59250702 0.076918
59250703 2.572999
59250704 19.648669
59250706 2.250347
59250707 0.131741
59250708 0.601473
59250710 0.741860
59250714 7.161802
59250716 7.725037
59250718 0.826648
59250719 0.873388
59250722 0.678773
59250723 0.323409
59250724 1.073112
59250725 0.530761
59250726 1.173490
59250727 -0.000000
59250728 2.415967
59250729 2.668633
59250730 0.536807
59250731 0.982764
59250734 0.281449
59250735 1.229615
59250736 1.555667
59250737 1.376350
59250739 0.133643
59250740 0.232163
59250743 7.830012
59250755 -0.000000
59250756 19.749524
59250758 6.321246
59250763 2.319391
59250772 1.671492
59250777 0.928579
59250803 0.465865
59250804 0.909701
59250805 3.867504
59250808 0.869544
59250809 0.961421
59250814 1.024964
59250816 1.480469
59250817 1.141468
59250819 4.932578
59250822 2.052517
59250823 19.476790
59250824 10.245176
59250825 18.916205
59250827 0.562490
59250828 4.343855
59250829 2.511038
59250830 2.602690
59250831 7.934440
59250832 0.457078
59250835 9.286860
59250836 1.001287
59250838 0.714124
59250839 0.846947
59250841 0.496185
59250842 1.072693
59250843 17.451869
59250844 0.845968
59250845 1.953400
59250848 0.852834
59250851 0.044888
59250852 0.268366
59250856 0.245906
59250857 0.324271
59250863 18.678568
59250864 7.186050
59250865 0.176889
59250867 0.134459
59250873 0.051154
59250876 0.386325
59250880 0.061916
59250881 2.242367
59250883 1.024605
59250884 0.344517
59250885 0.374552
59250887 0.927620
59250888 0.824068
59250890 0.947163
59250891 1.437264
59250892 0.711616
59250895 0.064103
59250896 1.122460
59250897 4.128548
59250899 0.296031
59250900 0.660039
59250902 1.088218
59250903 0.516595
59250905 0.978402
59250906 26.535444
59250907 0.193428
59250909 15.006470
59250910 18.270668
59250912 0.659272
59250913 0.590927
59250914 0.443785
59250915 0.391025
59250920 0.534992
59250921 1.059316
59250922 0.221703
59250923 0.453661
59250925 0.335806
59250927 0.064121
59250929 0.475632
59250930 2.249996
59250933 1.226203
59250936 2.497763
59250937 3.150232
59250945 0.109691
59250946 3.794381
59250947 0.944758
59250949 1.155686
59250950 0.573015
59250953 1.163258
59250955 1.288642
59250956 6.859967
59250957 9.838793
59250958 17.775753
59250960 0.409698
59250961 2.863191
59250962 3.819797
59250963 3.705794
59250964 1.760939
59250968 6.552488
59250970 0.364738
59250971 0.067222
59250980 5.642079
59250981 0.571480
59250984 0.061723
59250986 5.731571
59250987 5.273109
59250988 1.704740
59250989 0.518574
59250990 19.785190
59250991 16.597125
59250992 15.323456
59250993 2.795402
59250994 3.937574
59250998 0.170450
59251000 4.897105
59251003 7.090502
59251004 5.031012
59251005 8.936788
59251008 1.656212
59251009 6.015930
59251010 2.422389
59251011 0.080986
59251012 4.568577
59251013 0.495902
59251014 4.019822
59251015 0.606166
59251016 5.992010
59251019 0.129615
59251020 -0.000000
59251021 1.381834
59251022 0.467172
59251023 3.763706
59251026 2.451725
59251027 4.110455
59251028 2.823393
59251029 0.080100
59251030 0.121789
59251032 0.121787
59251033 1.804688
59251034 3.674864
59251035 2.069173
59251038 6.834168
59251039 2.074540
59251040 2.000147
59251041 0.730140
59251048 0.713857
59251051 0.919629
59251052 -0.000000
59251053 7.062796
59251054 5.860665
59251055 1.031401
59251056 4.013994
59251057 1.999297
59251059 3.662153
59251060 1.353965
59251061 1.582790
59251063 0.769138
59251064 10.102288
59251065 0.143565
59251067 2.011473
59251069 0.516828
59251070 0.232814
59251071 1.170311
59251072 25.884001
59251074 2.694399
59251075 -0.000000
59251076 -0.000000
59251078 0.162812
59251080 1.858222
59251081 12.477018
59251082 0.257467
59251083 3.911788
59251084 6.911058
59251085 2.125922
59251089 0.166506
59251091 2.535661
59251093 1.892937
59251094 0.167982
59251096 1.242646
59251099 2.963348
59251103 1.167259
59251108 0.218443
59251109 20.732725
59251110 0.699428
59251113 24.766856
59251114 1.410380
59251117 19.738280
59251118 9.577502
59251120 0.728292
59251124 1.198520
59251125 2.854196
59251126 6.781343
59251128 0.224810
59251129 1.747455
59251130 1.413236
59251131 0.464445
59251132 0.314631
59251133 0.243043
59251135 0.557556
59251136 -0.000000
59251138 0.946177
59251139 8.061990
59251140 2.090972
59251143 4.445486
59251144 6.950244
59251145 2.102057
59251146 3.164984
59251147 2.519235
59251148 1.925835
59251149 7.463990
59251152 0.817022
59251153 0.073922
59251157 1.089153
59251158 1.466279
59251161 0.017346
59251162 0.299542
59251163 0.153969
59251165 0.929914
59251167 -0.000000
59251171 2.642674
59251174 1.388515
59251175 1.218861
59251178 3.024232
59251179 1.056384
59251180 2.422530
59251183 1.136309
59251185 0.684036
59251186 0.078694
59251188 0.386639
59251191 0.179568
59251193 2.025839
59251194 0.508960
59251195 0.785814
59251196 0.108420
59251198 2.559424
59251200 1.000539
59251205 0.592369
59251208 0.204069
59251209 0.289349
59251210 1.583570
59251212 0.354623
59251215 -0.000000
59251216 0.052059
59251220 0.935613
59251224 0.792120
59251226 0.589936
59251227 0.250378
59251228 1.223173
59251229 0.126489
59251230 1.039294
59251231 1.340773
59251234 1.379957
59251237 0.587816
59251239 0.365469
59251241 13.109761
59251242 8.925739
59251245 0.900398
59251247 0.195422
59251248 0.449074
59251251 1.280193
59251252 23.544135
59251253 1.615925
59251254 0.051966
59251255 0.302247
59251256 0.844219
59251257 0.270593
59251258 3.774473
59251259 -0.000000
59251260 0.173879
59251261 0.373532
59251264 0.896098
59251265 0.179428
59251266 0.332813
59251270 0.155103
59251272 0.988559
59251273 3.343465
59251274 1.113177
59251275 1.162868
59251278 3.513799
59251279 4.713543
59251280 0.713195
59251281 0.168765
59251285 0.381874
59251286 1.444335
59251287 0.666883
59251289 0.113312
59251290 1.648874
59251292 0.690134
59251293 0.070052
59251296 0.423162
59251297 3.243839
59251298 6.011994
59251302 -0.000000
59251304 0.321086
59251305 4.039497
59251306 1.674820
59251311 11.820337
59251312 0.077463
59251313 2.311127
59251314 0.402529
59251319 1.486814
59251321 13.509662
59251322 12.182369
59251324 2.043679
59251327 0.467113
59251328 3.133003
59251329 3.842353
59251331 0.770183
59251333 0.199160
59251334 2.096451
59251340 0.318785
59251341 11.833743
59251342 31.801823
59251343 -0.000000
59251344 0.765187
59251345 0.808109
59251349 0.211525
59251350 0.548940
59251351 1.375016
59251352 3.269505
59251353 0.057935
59251357 0.536879
59251359 2.089896
59251360 0.665352
59251361 4.380152
59251362 2.380770
59251363 0.024336
59251364 0.447255
59251365 0.376950
59251366 1.014276
59251367 3.802443
59251368 0.353328
59251369 1.615798
59251370 1.291208
59251371 2.627002
59251372 0.909044
59251373 0.183238
59251374 2.034052
59251375 1.388720
59251376 0.029087
59251377 1.900265
59251378 9.073777
59251379 2.253935
59251381 1.673697
59251383 0.864262
59251384 0.242208
59251386 15.854872
59251388 1.242517
59251389 2.266684
59251390 3.967476
59251391 0.743253
59251393 0.455299
59251395 -0.000000
59251396 0.064561
59251398 0.618864
59251399 0.433948
59251400 17.948896
59251401 29.691085
59251402 0.054558
59251403 0.575796
59251404 0.670238
59251406 2.557334
59251407 0.054955
59251409 0.860044
59251410 0.919452
59251411 0.904873
59251412 1.973877
59251415 0.581054
59251416 0.944790
59251418 6.104331
59251419 2.966093
59251420 0.129965
59251422 1.022859
59251424 0.023944
59251425 0.175274
59251426 1.687043
59251428 0.692572
59251429 15.359385
59251431 0.153836
59251432 6.481046
59251433 0.086292
59251435 2.663617
59251437 1.658276
59251438 0.118620
59251440 0.717629
59251441 0.165247
59251445 0.183106
59251448 0.250489
59251450 3.438953
59251451 32.702941
59251453 12.595502
59251454 0.449672
59251456 1.678362
59251457 0.630402
59251458 2.676163
59251459 0.596292
59251461 0.886385
59251462 0.516711
59251464 0.948799
59251465 1.525892
59251466 -0.000000
59251468 14.121024
59251469 8.384286
59251471 8.226284
59251472 0.296010
59251474 0.523261
59251475 0.344134
59251477 0.594864
59251478 2.674624
59251479 0.106664
59251482 0.540735
59251485 1.142691
59251486 9.654929
59251487 0.366790
59251488 0.078692
59251490 1.051548
59251491 2.793661
59251493 -0.000000
59251494 1.301212
59251496 0.490607
59251497 0.025039
59251498 12.172601
59251500 2.411012
59251501 1.739852
59251503 -0.000000
59251505 1.615894
59251506 0.837062
59251507 1.533292
59251509 4.080484
59251510 1.390180
59251512 1.922869
59251513 7.201185
59251516 5.342201
59251519 0.557470
59251520 0.612604
59251521 3.261792
59251522 3.447183
59251524 0.181403
59251526 1.049775
59251527 3.367500
59251528 0.285765
59251530 15.926318
59251531 0.140037
59251532 0.698569
59251536 1.547901
59251537 6.513806
59251541 0.665820
59251543 4.457277
59251544 3.286587
59251545 1.641519
59251547 -0.000000
59251548 0.408881
59251552 0.320344
59251553 3.443797
59251555 -0.000000
59251556 0.264739
59251557 10.748089
59251558 2.468904
59251560 2.281715
59251562 3.666040
59251565 0.278342
59251568 0.462791
59251570 0.726694
59251572 0.345448
59251576 4.464063
59251578 1.096758
59251581 0.421001
59251582 0.314377
59251583 2.157068
59251584 24.085815
59251585 5.336068
59251587 0.042268
59251588 1.273597
59251591 0.616336
59251593 1.108104
59251595 0.218802
59251596 2.656412
59251597 9.641287
59251598 10.807893
59251599 0.825870
59251600 1.804917
59251601 0.719327
59251602 10.691825
59251605 0.574090
59251606 0.367630
59251607 0.358183
59251609 0.284423
59251610 0.152305
59251614 1.983023
59251615 2.474244
59251618 -0.000000
59251619 0.940660
59251621 1.735664
59251623 4.654121
59251624 0.867328
59251625 2.718275
59251626 3.138652
59251629 0.490164
59251631 0.176240
59251633 3.739591
59251634 3.444753
59251638 0.114320
59251639 -0.000000
59251640 0.317515
59251641 2.516061
59251642 2.905212
59251645 1.696150
59251647 0.265212
59251649 0.107823
59251650 10.227187
59251651 8.516284
59251652 1.064048
59251654 0.771677
59251655 0.209862
59251658 0.336051
59251662 5.384078
59251663 0.494687
59251665 0.064055
59251667 0.949807
59251668 0.177880
59251672 1.294140
59251674 2.061510
59251675 0.476515
59251677 -0.000000
59251679 0.208029
59251680 0.245667
59251681 1.493835
59251682 0.573991
59251683 0.294276
59251684 1.413214
59251685 2.350400
59251686 1.434487
59251687 0.760878
59251690 0.970488
59251691 1.793850
59251692 0.356677
59251695 0.418805
59251696 1.901914
59251699 0.172609
59251700 1.359401
59251707 1.674731
59251710 3.462039
59251713 0.884871
59251716 4.000950
59251717 0.551678
59251718 0.762481
59251720 3.550030
59251721 0.252317
59251723 0.133433
59251725 5.396627
59251728 1.958476
59251729 23.050891
59251730 0.136627
59251731 0.232199
59251732 0.644574
59251733 0.984749
59251735 1.907404
59251736 0.864737
59251737 1.499584
59251738 2.595550
59251739 0.094117
59251740 2.680526
59251741 0.592897
59251742 1.372462
59251743 0.918268
59251747 21.799052
59251748 0.901793
59251749 1.328246
59251750 0.397936
59251751 1.730596
59251752 0.518262
59251753 1.149206
59251754 0.464214
59251757 0.314477
59251758 1.010176
59251761 5.611771
59251764 0.082641
59251765 0.750523
59251766 2.242879
59251768 1.900306
59251769 5.008950
59251771 4.969518
59251774 3.326672
59251775 8.571284
59251776 9.700087
59251777 0.064141
59251778 0.121043
59251781 1.792382
variableStep chrom=chr1
11321567 5.527238
11321568 2.734388
11321569 2.111148
11321570 1.000360
11321571 7.470697
11321572 1.968447
11321575 13.035522
11321576 0.314340
11321577 1.505606
11321578 2.530058
11321579 2.297494
11321581 4.234929
11321583 21.440814
11321588 0.692153
11321589 0.354320
11321594 0.133945
11321597 0.785032
11321601 0.054929
11321602 0.059905
11321607 0.315317
11321615 0.472487
11321616 0.591659
11321619 1.063650
11321620 0.763908
11321621 0.035412
11321623 0.616083
11321624 0.136032
11321630 3.183051
11321631 2.466696
11321633 0.151794
11321635 0.028269
11321636 6.252996
11321641 0.108895
11321645 -0.000000
11321646 2.380552
11321647 0.995813
11321649 1.014430
11321651 0.209310
11321653 2.430315
11321654 4.785356
11321655 2.177455
11321656 0.159666
11321657 1.651432
11321659 0.764313
11321660 0.314951
11321661 0.737996
11321663 1.004382
11321664 0.602297
11321665 0.297420
11321666 0.163499
11321669 0.109166
11321670 0.170725
11321671 1.388821
11321672 1.835613
11321674 1.294637
11321675 1.064074
11321676 0.119934
11321677 0.059898
11321678 0.803502
11321679 0.176084
11321681 0.300377
11321682 0.718016
11321686 1.003106
11321687 0.220565
11321688 0.146751
11321693 0.165908
11321694 1.247291
11321695 0.136202
11321696 -0.000000
11321697 -0.000000
11321698 0.230660
11321699 0.877054
11321700 0.297756
11321701 0.484617
11321703 0.549620
11321704 -0.000000
11321706 0.256380
11321707 -0.000000
11321708 0.048269
11321709 0.410374
11321712 1.180079
11321714 1.663634
11321716 0.425722
11321718 0.626149
11321719 0.866965
11321720 3.070528
11321724 0.216161
11321725 1.469479
11321726 0.051510
11321728 0.521718
11321729 0.514493
11321730 3.211383
11321731 1.434286
11321733 0.174700
11321734 0.221345
11321738 -0.000000
11321739 0.266088
11321740 0.409685
11321743 0.324766
11321746 0.407672
11321748 -0.000000
11321749 0.693537
11321750 1.928140
11321751 0.172602
11321752 0.629283
11321753 1.290360
11321754 0.888194
11321755 -0.000000
11321756 -0.000000
11321758 0.826096
11321762 0.067947
11321763 1.611740
11321764 0.158014
11321765 0.419776
11321766 3.436914
11321767 3.551836
11321768 1.822875
11321769 1.590643
11321773 0.536991
11321776 1.829854
11321777 2.035759
11321778 0.478824
11321779 0.684589
11321780 3.231467
11321782 0.040583
11321783 0.532936
11321784 0.328690
11321785 0.303950
11321786 1.704832
11321787 0.376653
11321788 1.338599
11321789 0.146301
11321790 0.173581
11321791 0.039485
11321792 0.717254
11321793 0.086972
11321795 0.530889
11321796 1.444118
11321798 0.703869
11321799 0.170541
11321800 1.535821
11321801 1.194416
11321803 0.053857
11321804 0.380671
11321805 0.845639
11321806 0.780299
11321809 0.080540
11321811 1.290497
11321812 -0.000000
11321813 1.168235
11321814 0.279381
11321815 3.718550
11321816 0.131729
11321818 0.125030
11321821 0.556318
11321822 1.044446
11321823 0.293620
11321825 0.062226
11321827 0.365696
11321828 2.462456
11321847 -0.000000
11321848 0.048253
11321850 0.542622
11321851 1.864463
11321852 3.126480
11321853 0.410974
11321854 1.154757
11321855 0.214085
11321856 0.137398
11321857 0.351346
11321858 0.710727
11321859 2.255525
11321860 2.860643
11321861 -0.000000
11321862 0.995331
11321865 -0.000000
11321867 0.110379
11321869 0.057502
11321872 4.608909
11321873 1.668297
11321874 1.159945
11321875 0.608974
11321876 -0.000000
11321878 4.988127
11321879 5.507788
11321880 2.631457
11321881 1.910461
11321884 7.901225
11321885 0.101209
11321886 0.154919
11321887 0.093045
11321889 0.496545
11321890 0.164052
11321891 1.440641
11321892 1.347569
11321893 0.170768
11321894 1.326324
11321895 5.730606
11321896 0.111923
11321898 -0.000000
11321900 0.169812
11321906 1.086138
11321907 1.477244
11321908 7.408737
11321909 17.013222
11321915 2.137718
11321917 0.381527
11321918 1.269571
11321920 0.806959
11321921 0.387781
11321922 -0.000000
11321924 0.743850
11321925 1.386771
11321929 0.312541
11321930 0.067145
11321932 0.942929
11321935 0.110546
11321936 -0.000000
11321939 0.674956
11321940 0.138506
11321941 0.377446
11321943 1.469979
11321944 1.520479
11321946 0.723505
11321948 0.329722
11321949 0.239103
11321951 1.839341
11321952 0.278933
11321954 0.286069
11321956 3.936842
11321958 0.958666
11321959 0.618095
11321961 0.090465
11321962 3.060915
11321964 0.123589
11321965 0.176416
11321966 -0.000000
11321970 0.683368
11321971 0.885697
11321973 1.456373
11321974 1.307360
11321975 2.948959
11321977 0.448552
11321979 1.450176
11321980 0.465338
11321984 1.500087
11321985 0.899499
11321986 0.480124
11321988 2.307099
11321991 1.965889
11321995 0.065705
11321997 0.929874
11322000 0.215251
11322001 -0.000000
11322002 0.131117
11322004 2.173355
11322005 6.834224
11322007 0.033867
11322008 0.083127
11322009 2.258892
11322010 2.004975
11322011 2.612480
11322012 0.082529
11322014 1.079032
11322016 2.122457
11322017 0.997167
11322018 0.387057
11322020 1.765933
11322022 0.211275
11322023 0.986246
11322026 0.966956
11322027 0.145233
11322028 0.219127
11322029 0.042674
11322030 0.726515
11322031 9.952382
11322032 2.136942
11322035 0.111984
11322036 0.509708
11322037 0.287222
11322038 2.429432
11322041 0.425032
11322042 0.591381
11322043 0.384923
11322045 0.164084
11322047 0.124099
11322048 1.452237
11322049 0.237211
11322050 1.866912
11322051 0.226187
11322052 0.362841
11322053 0.175770
11322054 0.381284
11322055 0.921084
11322056 3.017854
11322057 0.212295
11322058 0.405944
11322059 0.443054
11322060 -0.000000
11322061 0.930760
11322062 11.535269
11322063 2.060492
11322064 2.390308
11322070 0.189018
11322071 -0.000000
11322072 0.629104
11322074 0.724063
11322077 1.177333
11322082 1.648947
11322084 0.564363
11322086 3.879510
11322087 2.850834
11322089 1.485106
11322090 0.146273
11322092 -0.000000
11322094 0.344348
11322095 7.921991
11322096 1.870429
11322098 1.146190
11322099 2.413477
11322100 0.946187
11322101 3.295140
11322103 0.587177
11322105 0.226662
11322106 0.078464
11322108 4.763538
11322109 0.643162
11322110 0.675577
11322111 0.417169
11322113 1.279015
11322114 0.323983
11322115 0.022951
11322116 0.329370
11322117 0.927010
11322121 1.046090
11322122 0.038509
11322126 0.130254
11322129 6.824612
11322130 2.890745
11322131 1.029621
11322132 0.162382
11322133 1.076902
11322136 3.805849
11322137 0.238910
11322138 1.639188
11322139 0.768552
11322140 2.209983
11322142 0.744608
11322144 1.151876
11322149 1.988241
11322150 1.505443
11322154 1.402097
11322156 -0.000000
11322160 6.994420
11322161 0.543150
11322162 0.063689
11322163 0.100117
11322164 1.093075
11322166 0.454838
11322167 2.265918
11322168 -0.000000
11322171 1.553083
11322172 0.797939
11322173 1.215787
11322174 0.943057
11322181 -0.000000
11322183 3.724005
11322184 4.450915
11322185 9.099281
11322186 14.061011
11322194 0.939116
11322196 0.484093
11322197 4.443986
11322199 0.551960
11322200 0.867463
11322201 0.441912
11322202 1.583297
11322203 2.232205
11322204 4.594811
11322205 4.362596
11322206 0.460257
11322207 1.864374
11322208 1.837838
11322211 1.365000
11322213 0.177773
11322217 1.220594
11322220 0.330416
11322221 0.569885
11322224 4.128445
11322225 7.548992
11322226 10.296496
11322227 0.232829
11322228 0.365844
11322230 1.175509
11322231 1.706794
11322233 16.832242
11322234 12.059106
11322235 2.972153
11322236 0.212040
11322237 0.084813
11322240 8.492642
11322244 0.425358
11322246 2.723421
11322247 0.834195
11322248 0.082419
11322250 1.710304
11322252 0.168615
11322255 0.139499
11322256 0.232701
11322258 0.045667
11322260 0.293384
11322262 2.701222
11322263 1.523842
11322264 30.511843
11322265 3.810251
11322267 0.121149
11322268 0.246047
11322271 0.492451
11322272 0.249650
11322278 0.454377
11322282 0.310417
11322283 0.572687
11322285 0.963737
11322287 1.501589
11322288 22.832010
11322289 0.212257
11322290 2.190816
11322291 0.458692
11322293 0.299463
11322294 -0.000000
11322296 3.333551
11322297 0.795382
11322298 0.127813
11322299 -0.000000
11322301 2.458180
11322302 0.107356
11322303 0.971182
11322304 1.866134
11322305 22.995183
11322307 0.491331
11322308 0.157515
11322309 0.675912
11322310 0.541100
11322312 1.477354
11322313 0.336707
11322314 0.079825
11322316 1.432872
11322317 0.258898
11322318 0.293786
11322319 0.437356
11322320 0.320179
11322321 1.180963
11322324 0.437409
11322325 0.044520
11322329 2.203389
11322332 1.532253
11322333 -0.000000
11322334 0.242929
11322336 3.673391
11322337 2.297238
11322338 0.062687
11322339 1.584935
11322340 1.638808
11322343 0.501972
11322344 0.628194
11322345 2.753751
11322346 2.873309
11322348 0.123114
11322350 16.530073
11322351 0.342197
11322352 0.033766
11322354 1.352474
11322355 0.752130
11322356 1.947551
11322358 0.463240
11322359 0.418729
11322362 0.123670
11322366 0.197659
11322367 0.064027
11322369 0.048436
11322370 1.055421
11322372 0.779322
11322376 0.092019
11322377 0.151606
11322378 -0.000000
11322380 0.255966
11322382 0.227594
11322385 17.852327
11322390 0.198726
11322391 0.285239
11322392 -0.000000
11322393 0.733314
11322395 0.040605
11322396 0.031176
11322397 0.286895
11322402 0.046417
11322403 0.170881
11322404 0.320726
11322406 0.284673
11322407 0.056921
11322410 0.378033
11322411 0.309908
11322414 0.431147
11322416 0.399250
11322417 9.282750
11322418 0.130357
11322419 2.791603
11322420 0.427927
11322421 0.539184
11322422 1.967402
11322424 0.710657
11322426 1.013216
11322427 1.864779
11322428 1.195857
11322429 0.545716
11322430 0.141662
11322431 0.383722
11322435 0.274918
11322436 -0.000000
11322439 0.109241
11322440 1.304598
11322442 0.674753
11322444 0.327441
11322446 0.044900
11322450 0.966445
11322451 0.359788
11322453 0.082219
11322454 0.749164
11322456 1.501489
11322457 0.267247
11322461 7.301585
11322466 0.168529
11322469 3.015919
11322470 1.402043
11322471 0.838283
11322473 2.908698
11322474 1.427323
11322475 3.220791
11322476 0.502851
11322477 0.749437
11322478 0.046415
11322480 1.028829
11322485 0.318795
11322487 0.488245
11322488 0.366125
11322490 0.388020
11322491 -0.000000
11322492 1.537939
11322494 1.207965
11322495 -0.000000
11322497 1.780225
11322498 0.096375
11322501 0.724615
11322507 -0.000000
11322509 1.571458
11322510 7.208069
11322511 0.247986
11322513 0.123431
11322515 0.211054
11322517 12.324266
11322518 1.439362
11322519 0.377380
11322521 0.196740
11322522 0.898418
11322523 0.041345
11322525 0.052462
11322527 0.088955
11322530 0.227616
11322533 1.188640
11322536 0.086817
11322538 0.732364
11322542 0.157032
11322544 0.193287
11322548 0.166584
11322551 0.614688
11322554 0.222532
11322555 10.800626
11322556 0.214908
11322558 0.172780
11322559 0.391102
11322561 1.050731
11322562 0.117188
11322563 0.997537
11322564 0.068777
11322565 0.793392
11322568 1.031468
11322569 0.718944
11322570 0.583693
11322573 0.038525
11322576 0.542876
11322577 1.195479
11322580 0.799607
11322581 0.129068
11322582 8.359923
11322583 0.329515
11322584 0.886151
11322585 0.075358
11322586 4.149107
11322589 0.284830
11322592 1.276175
11322593 5.523394
11322594 -0.000000
11322595 0.138147
11322596 1.587076
11322598 0.819995
11322599 1.868721
11322601 0.766990
11322603 1.026027
11322604 2.409496
11322605 0.222717
11322606 0.259530
11322609 1.384222
11322610 0.048802
11322611 0.785558
11322612 0.299222
11322613 7.693513
11322614 0.053627
11322615 15.564110
11322616 0.473343
11322617 0.041826
11322618 0.115566
11322619 0.060899
11322620 0.059094
11322622 0.077455
11322623 -0.000000
11322624 -0.000000
11322625 1.254075
11322627 0.262043
11322629 1.778515
11322630 0.175409
11322631 0.715357
11322633 0.792638
11322634 0.090613
11322635 0.473183
11322636 0.149983
11322638 1.024188
11322640 67.195903
11322642 3.813764
11322644 0.343780
11322647 0.364219
11322648 4.054534
11322653 0.743281
11322654 2.135637
11322655 1.523585
11322656 1.585576
11322657 0.290801
11322658 0.312442
11322659 5.569601
11322660 5.144971
11322661 0.379091
11322664 0.625283
11322665 -0.000000
11322667 0.529300
11322669 1.866334
11322670 0.019846
11322671 0.725685
11322672 0.021550
11322673 0.212544
11322676 1.737672
11322677 0.064757
11322679 0.895993
11322681 73.532704
11322684 2.422405
11322687 17.384410
11322690 2.252744
11322691 13.874146
11322692 1.602378
11322693 1.308251
11322694 1.835429
11322695 -0.000000
11322696 1.065951
11322697 0.328385
11322698 3.321459
11322699 6.505491
11322700 0.170176
11322702 0.521878
11322703 11.370579
11322704 0.300760
11322706 0.155171
11322707 0.637656
11322708 0.387981
11322710 0.190612
11322711 0.613686
11322713 0.465517
11322715 0.029144
11322716 7.138335
11322717 0.056383
11322718 0.222747
11322719 0.026108
11322720 0.224492
11322722 0.169110
11322723 1.074553
11322724 -0.000000
11322725 2.386920
11322726 0.375437
11322729 0.967856
11322730 1.724704
11322731 0.118462
11322732 0.442524
11322734 1.633044
11322737 0.354528
11322738 0.143816
11322740 4.565959
11322741 12.837190
11322744 4.521841
11322745 0.429401
11322748 10.713607
11322749 11.002013
11322751 0.314150
11322757 0.221508
11322759 0.344681
11322761 27.235542
11322764 1.047946
11322767 0.923924
11322768 1.985583
11322771 1.892272
11322772 66.825611
11322773 39.304348
11322774 6.377343
11322777 2.930070
11322778 0.382784
11322780 0.058117
11322781 9.358262
11322783 0.969099
11322784 -0.000000
11322786 0.412971
11322787 0.394173
11322790 1.172017
11322791 1.180308
11322793 0.916969
11322794 1.781178
11322795 1.949079
11322796 2.406444
11322797 3.930274
11322798 29.772563
11322800 4.186698
11322802 39.455327
11322804 2.249904
11322806 1.852758
11322808 1.015075
11322812 3.728403
11322813 1.393433
11322815 14.527909
11322816 1.717685
11322819 0.205820
11322820 1.496827
11322821 0.079217
11322823 0.235062
11322825 0.369272
11322828 3.147818
11322829 11.940976
11322830 0.240150
11322831 1.630958
11322834 0.556013
11322835 0.571409
11322842 5.734176
11322843 3.763597
11322845 3.277606
11322850 0.133285
11322854 0.940656
11322857 1.416710
11322859 0.409288
11322860 0.222160
11322861 4.026864
11322863 23.143426
11322864 7.816268
11322865 0.731331
11322866 0.241891
11322867 0.046078
11322868 3.224038
11322869 2.474942
11322870 1.384739
11322875 1.243713
11322876 5.170737
11322878 0.315334
11322879 0.888673
11322881 0.694075
11322885 0.080779
11322886 1.094839
11322888 1.360077
11322889 0.442522
11322891 12.287337
11322892 0.473763
11322893 1.974094
11322894 6.938279
11322895 0.591414
11322897 0.050744
11322898 0.183707
11322900 0.596144
11322904 0.112306
11322905 0.317942
11322907 0.345911
11322908 1.314906
11322912 0.294834
11322913 0.374368
11322914 0.456244
11322915 1.300742
11322917 0.261345
11322918 1.132820
11322920 0.442444
11322924 0.340052
11322927 0.212844
11322928 0.070662
11322929 0.547549
11322930 -0.000000
11322933 0.694450
11322935 0.425135
11322937 0.194929
11322940 0.112472
11322941 0.560175
11322942 0.502623
11322943 0.823910
11322945 5.637321
11322946 2.271981
11322950 0.218895
11322952 0.745693
11322953 0.662622
11322954 2.121958
11322955 0.334304
11322956 0.180061
11322957 0.070822
11322958 0.072940
11322960 0.201754
11322965 2.778598
11322967 4.856069
11322968 0.547148
11322969 -0.000000
11322971 1.087550
11322972 1.420127
11322973 1.084659
11322974 -0.000000
11322975 1.331098
11322976 0.417870
11322977 0.230828
11322978 0.671591
11322979 5.245118
11322984 0.400321
11322985 0.239635
11322988 0.098631
11322992 0.287662
11322994 1.772784
11322998 0.128448
11322999 0.053214
11323001 0.461904
11323002 1.482155
11323003 0.503804
11323004 0.909083
11323006 11.372253
11323009 0.184380
11323014 0.346862
11323016 1.228155
11323017 0.072791
11323018 0.270619
11323019 0.991892
11323020 0.242221
11323024 1.382694
11323025 9.944491
11323026 0.482882
11323028 1.564969
11323029 0.139196
11323031 0.288225
11323033 0.275934
11323037 0.959593
11323038 3.213876
11323039 1.372929
11323040 5.549221
11323041 10.109066
11323045 0.987183
11323046 0.484518
11323048 2.965568
11323049 0.819939
11323050 0.085728
11323054 0.387646
11323058 0.143559
11323059 -0.000000
11323060 1.699816
11323061 0.137103
11323062 0.743194
11323063 3.201296
11323064 2.511449
11323067 0.313795
11323071 0.782924
11323073 2.544556
11323075 0.756280
11323078 0.617612
11323079 0.351956
11323083 0.271920
11323084 0.048521
11323086 0.724118
11323087 0.149303
11323088 0.807908
11323089 0.328786
11323093 0.581383
11323094 0.454101
11323095 0.667988
11323096 0.392976
11323098 0.454780
11323100 1.140472
11323102 1.514323
11323103 1.033956
11323105 1.438352
11323106 0.139732
11323107 0.477375
11323108 1.230492
11323109 1.586084
11323111 -0.000000
11323113 0.515876
11323114 3.513640
11323115 1.821811
11323116 4.442653
11323117 0.878643
11323118 0.055802
11323120 0.196841
11323121 0.695279
11323122 0.664312
11323124 0.026257
11323127 1.152999
11323128 0.421635
11323130 0.454053
11323132 0.848876
11323133 2.579828
11323135 0.555455
11323136 0.132597
11323137 1.097945
11323139 0.818467
11323142 0.473732
11323143 1.286253
11323144 0.134743
11323146 0.120452
11323147 0.900927
11323148 1.481777
11323149 2.808279
11323150 0.058545
11323151 0.755395
11323153 0.339232
11323157 0.590367
11323159 -0.000000
11323161 0.040044
11323162 0.070818
11323164 1.197479
11323165 0.970057
11323166 0.207388
11323168 -0.000000
11323170 3.182036
11323172 0.434476
11323173 0.107667
11323174 0.194983
11323175 0.633000
11323176 0.799363
11323177 0.063773
11323179 0.060769
11323181 0.440767
11323183 -0.000000
11323187 0.773793
11323188 0.498721
11323191 0.382507
11323192 0.612931
11323193 0.444744
11323194 0.444738
11323196 0.172370
11323197 1.844575
11323198 1.535845
11323199 1.797729
11323201 0.420045
11323202 0.730055
11323203 0.444735
11323206 0.612931
11323210 0.100769
11323213 1.905848
11323214 0.692992
11323215 1.310714
11323216 1.142140
11323217 0.689282
11323219 2.357871
11323220 0.420048
11323221 0.796389
11323222 0.444738
11323224 0.172035
11323225 0.444778
11323226 1.094293
11323227 2.877585
11323228 1.321489
11323229 1.842605
11323231 0.583833
11323232 0.730055
11323233 0.773713
11323234 0.881549
11323235 0.773733
11323237 0.612931
11323239 0.612931
11323242 0.612931
11323244 0.138407
11323246 0.612931
11323248 0.326533
11323249 0.408472
11323251 0.612931
11323256 0.612931
11323259 0.612931
11323261 0.115235
11323262 2.597569
11323267 0.060412
11323268 1.385323
11323272 0.688000
11323274 0.401662
11323275 0.249995
11323276 0.454043
11323278 0.612931
11323282 0.259401
11323283 0.243435
11323284 0.047154
11323286 0.612931
11323287 0.612931
11323288 0.612931
11323289 0.612931
11323290 0.612931
11323292 0.143295
11323294 0.444698
11323295 0.612931
11323296 0.773669
11323299 0.444704
11323300 0.612931
11323303 0.612931
11323304 0.612931
11323306 0.432513
11323309 1.041950
11323313 0.612931
11323314 0.612931
11323316 0.123484
11323318 0.084548
11323319 0.299295
11323320 0.188569
11323321 0.299302
11323323 0.833654
11323325 0.299302
11323326 0.188569
11323327 0.188569
11323329 0.425762
11323331 0.084589
11323333 0.149786
11323334 0.127495
11323336 0.188569
11323338 0.225424
11323340 0.188569
11323345 0.188569
11323348 0.188569
11323349 0.188569
11323350 0.084548
11323352 0.086326
11323353 1.270390
11323354 0.225281
11323355 2.819363
11323356 0.373312
11323357 2.079967
11323360 1.449480
11323361 0.687691
11323366 0.809654
11323367 1.452220
11323368 0.991321
11323369 1.197961
11323370 1.524032
11323373 0.556214
11323374 1.391593
11323375 1.464360
11323376 2.868510
11323379 0.752400
11323381 -0.000000
11323382 0.075051
11323383 0.261897
11323384 -0.000000
11323389 0.079161
11323390 0.079161
11323391 0.419893
11323392 0.084585
11323394 -0.000000
11323396 0.075049
11323398 0.149782
11323400 0.188569
11323401 0.188569
11323406 -0.000000
11323409 0.084589
11323411 0.363944
11323412 0.287282
11323417 0.166693
11323418 0.327443
11323422 -0.000000
11323424 0.715482
11323425 0.261666
11323426 0.585255
11323428 0.188569
11323429 0.079117
11323433 -0.000000
11323434 0.080818
11323436 0.188569
11323437 -0.000000
11323438 0.071364
11323439 0.080847
11323440 -0.000000
11323442 0.247210
11323444 0.074160
11323445 0.261712
11323446 -0.000000
11323451 0.075110
11323452 0.084585
11323456 0.145222
11323459 0.084585
11323460 -0.000000
11323462 0.179647
11323463 0.671485
11323465 -0.000000
11323466 0.472318
11323468 0.179623
11323469 -0.000000
11323470 0.363853
11323471 -0.000000
11323472 0.363827
11323475 0.313131
11323476 0.502117
11323477 0.079145
11323478 -0.000000
11323480 0.188569
11323489 -0.000000
11323491 -0.000000
11323492 0.188569
11323493 -0.000000
11323495 0.261790
11323500 0.071168
11323503 0.077412
11323508 0.079161
11323509 0.343282
11323510 0.084544
11323512 -0.000000
11323514 -0.000000
11323515 -0.000000
11323517 0.079130
11323518 -0.000000
11323521 0.343289
11323524 0.247312
11323525 0.363785
11323526 0.080845
11323529 -0.000000
11323530 0.406708
11323532 0.166640
11323533 0.179551
11323534 0.156413
11323537 -0.000000
11323538 -0.000000
11323539 0.752056
11323541 -0.000000
11323592 0.317049
11323594 0.308351
11323596 0.597614
11323597 1.736984
11323598 0.402432
11323599 2.289723
11323600 0.400885
11323601 0.852695
11323602 0.976119
11323605 0.491332
11323606 0.564490
11323609 0.714880
11323611 0.431276
11323614 0.183714
11323616 0.192988
11323618 0.308351
11323622 -0.000000
11323625 0.402530
11323627 0.308351
11323628 0.289691
11323635 0.289702
11323636 0.384294
11323637 0.942994
11323639 0.761533
11323640 0.495624
11323641 1.606611
11323642 0.927255
11323643 0.059927
11323645 0.431278
11323647 0.143371
11323648 0.524972
11323649 0.220450
11323652 0.601788
11323653 1.726701
11323654 2.036327
11323655 2.673734
11323656 0.213519
11323657 1.662450
11323659 0.308351
11323662 0.308351
11323663 1.099363
11323665 0.811106
11323666 0.435672
11323667 0.294330
11323669 0.308351
11323671 -0.000000
11323672 0.399371
11323673 0.183714
11323674 0.595966
11323676 0.308351
11323677 0.308351
11323678 0.308351
11323680 0.221476
11323681 0.194408
11323683 0.183714
11323685 -0.000000
11323687 0.308351
11323688 0.308351
11323690 0.057548
11323691 0.237511
11323694 -0.000000
11323699 -0.000000
11323702 0.185922
11323703 0.199944
11323704 1.451832
11323707 1.422852
11323711 0.431278
11323712 0.308351
11323713 0.308351
11323714 0.308351
11323718 0.183703
11323719 0.489321
11323721 1.331240
11323723 0.059034
11323724 0.331433
11323725 1.246824
11323726 2.675484
11323727 2.548877
11323728 2.921953
11323729 1.577520
11323730 1.249965
11323731 0.348744
11323732 0.731518
11323733 0.374016
11323734 -0.000000
11323736 0.308351
11323738 0.132999
11323741 0.147617
11323744 0.209682
11323745 0.770399
11323746 6.786480
11323747 3.791751
11323750 0.047519
11323751 0.317196
11323753 1.503818
11323754 0.660531
11323756 0.903074
11323758 0.308351
11323763 2.532151
11323764 3.313188
11323765 3.644675
11323766 2.775637
11323767 1.319755
11323768 2.126293
11323769 3.703050
11323770 5.345758
11323772 2.050283
11323774 0.431278
11323778 1.288149
11323782 0.175057
11323785 4.892958
11323786 4.279168
11323789 0.059043
11323793 0.995529
11323796 0.405323
11323797 0.628551
11323801 0.183712
11323803 1.225828
11323804 0.551109
11323805 0.595696
11323806 1.550436
11323808 4.297673
11323809 1.113338
11323810 0.108311
11323811 0.825931
11323813 0.605332
11323814 0.049342
11323818 0.217196
11323819 3.284391
11323820 1.288072
11323822 1.894517
11323823 0.937880
11323824 -0.000000
11323827 1.034928
11323828 0.428614
11323829 2.425762
11323830 0.464870
11323832 1.815031
11323833 1.069796
11323835 3.159726
11323838 1.629697
11323839 0.779053
11323840 0.297665
11323845 0.297570
11323851 1.258475
11323852 0.220054
11323855 0.102262
11323856 2.575966
11323858 0.178473
11323859 0.297570
11323864 0.297570
11323867 0.297570
11323869 0.971379
11323870 3.541139
11323875 0.550191
11323876 0.046280
11323880 0.076283
11323882 0.550043
11323883 1.123902
11323884 -0.000000
11323886 0.297570
11323890 0.580534
11323891 0.954168
11323892 1.515982
11323894 -0.000000
11323895 0.080168
11323896 -0.000000
11323897 0.080202
11323898 -0.000000
11323900 0.653594
11323902 -0.000000
11323903 0.297570
11323904 0.416878
11323907 0.169294
11323908 0.297570
11323911 0.297570
11323912 0.178473
11323914 0.610632
11323918 -0.000000
11323919 0.281834
11323920 0.178528
11323922 0.098617
11323924 0.080232
11323925 0.297570
11323926 0.073029
11323927 0.080250
11323929 -0.000000
11323930 2.545728
11323932 0.072552
11323933 0.076334
11323934 0.080250
11323936 0.919204
11323938 0.080241
11323940 0.095203
11323941 1.401727
11323943 0.178528
11323945 0.877506
11323947 0.297570
11323952 0.070103
11323955 -0.000000
11323956 -0.000000
11323957 0.072550
11323959 1.771355
11323960 0.095833
11323961 0.121385
11323964 1.591756
11323965 1.593707
11323966 1.252452
11323967 1.304921
11323970 1.335376
11323972 0.224662
11323973 -0.000000
11323974 0.178471
11323975 0.080222
11323980 -0.000000
11323981 0.153373
11323982 -0.000000
11323983 0.065547
11323984 0.398387
11323985 0.653554
11323986 0.916876
11323987 0.184442
11323988 1.820356
11323989 0.387397
11323990 1.436280
11323991 1.399650
11323992 0.371992
11323993 1.018646
11323994 0.423766
11323995 0.657115
11323996 0.468011
11323997 0.237780
11324000 0.067469
11324001 0.076335
11324006 0.193163
11324009 0.266514
11324012 -0.000000
11324013 -0.000000
11324017 0.057123
11324018 0.047570
11324022 0.040721
11324026 0.127252
11324028 0.178442
11324030 0.332026
11324033 0.423468
11324034 0.580697
11324036 0.070125
11324037 0.468432
11324038 0.808508
11324039 0.524700
11324040 -0.000000
11324042 -0.000000
11324044 0.507798
11324045 0.068908
11324046 0.797663
11324049 0.062185
11324050 0.072551
11324051 0.092569
11324052 0.390520
11324053 1.417433
11324054 -0.000000
11324056 -0.000000
11324057 0.129777
11324058 0.501719
11324059 0.037291
11324060 0.022584
11324062 -0.000000
11324063 0.485917
11324064 -0.000000
11324066 -0.000000
11324068 -0.000000
11324071 0.197210
11324072 0.154524
11324075 0.215791
11324076 0.268947
11324077 0.142632
11324078 -0.000000
11324080 -0.000000
11324084 0.499971
11324087 1.790467
11324088 0.138993
11324090 0.261127
11324092 0.066481
11324093 0.401941
11324094 0.172521
11324096 0.524043
11324101 0.293553
11324104 0.074985
11324109 0.066457
11324110 1.627167
11324111 -0.000000
11324113 -0.000000
11324115 0.172548
11324117 0.714935
11324118 0.638028
11324119 -0.000000
11324122 -0.000000
11324125 0.060169
11324130 0.228276
11324131 0.081539
11324132 0.164434
11324134 0.366142
11324135 0.746156
11324136 0.146906
11324139 0.051164
11324140 -0.000000
11324141 0.052671
11324143 0.301469
11324144 0.261081
11324145 0.145775
11324146 0.302638
11324147 -0.000000
11324148 0.243210
11324149 0.146548
11324150 0.150447
11324151 0.664533
11324152 1.087128
11324153 1.837393
11324154 0.717334
11324155 0.625800
11324156 1.681835
11324157 0.850708
11324158 1.549351
11324159 2.147485
11324160 2.340069
11324161 2.640060
11324162 2.956821
11324163 4.229994
11324164 4.270512
11324165 1.123830
11324166 0.527668
11324167 0.587534
11324168 1.444399
11324174 0.268670
11324175 0.954383
11324179 1.106916
11324182 0.131988
11324183 0.747679
11324184 0.840312
11324185 0.554937
11324186 0.181397
11324187 0.206362
11324188 0.134575
11324195 0.705779
11324197 -0.000000
11324200 8.290932
11324202 2.066255
11324205 0.312567
11324207 12.538567
11324211 0.074958
11324213 4.369892
11324214 5.088115
11324216 0.146862
11324217 0.154487
11324218 0.301507
11324220 0.057286
11324221 1.320684
11324223 -0.000000
11324228 0.154490
11324231 -0.000000
11324233 1.867564
11324234 1.520630
11324237 0.143784
11324238 0.423861
11324239 0.228350
11324240 0.275462
11324242 0.301598
11324243 0.181203
11324244 -0.000000
11324246 0.454120
11324247 0.107034
11324248 0.036106
11324250 0.181270
11324254 0.520714
11324255 8.133559
11324256 12.859065
11324258 0.073727
11324259 -0.000000
11324260 0.574041
11324261 0.145781
11324262 0.154476
11324264 0.169880
11324266 -0.000000
11324267 0.081510
11324268 0.073736
11324271 0.069446
11324272 0.241341
11324273 0.228328
11324275 9.655205
11324278 0.252536
11324279 8.716439
11324281 0.578251
11324282 0.081507
11324283 0.181222
11324285 0.476107
11324287 0.081517
11324288 -0.000000
11324289 0.406230
11324290 0.154462
11324292 1.116368
11324293 1.075328
11324294 0.042434
11324296 -0.000000
11324297 0.074993
11324299 -0.000000
11324301 -0.000000
11324303 0.127023
11324304 0.276088
11324306 0.536273
11324307 0.081541
11324310 0.164448
11324315 -0.000000
11324318 0.771020
11324319 -0.000000
11324320 -0.000000
11324322 0.632453
11324323 0.860292
11324324 0.714794
11324325 8.497822
11324328 0.133884
11324329 0.270519
11324330 0.766208
11324331 0.319779
11324335 1.246067
11324336 0.151950
11324337 0.843772
11324338 0.289511
11324339 0.560206
11324340 -0.000000
11324341 0.730062
11324343 1.091460
11324344 6.384780
11324346 0.613437
11324347 1.524634
11324348 0.991858
11324349 0.810031
11324351 2.634187
11324353 1.242930
11324355 0.055535
11324363 0.264397
11324366 0.137162
11324374 0.050092
11324375 0.307609
11324379 0.160790
11324381 0.399144
11324382 -0.000000
11324383 0.419601
11324385 0.160871
11324387 1.045708
11324390 0.148699
11324391 2.303219
11324393 0.451385
11324394 -0.000000
11324395 0.267681
11324396 0.656806
11324397 0.225310
11324399 0.057071
11324401 1.209090
11324402 0.113082
11324403 0.225310
11324408 2.087499
11324409 -0.000000
11324410 0.402167
11324411 0.240848
11324413 1.499271
11324416 -0.000000
11324417 3.195303
11324419 2.245901
11324420 -0.000000
11324422 0.419199
11324423 0.142302
11324427 0.143883
11324429 -0.000000
11324430 1.995918
11324431 0.277814
11324433 0.643595
11324434 0.325852
11324435 0.069579
11324437 0.852421
11324441 0.123764
11324443 0.108533
11324446 1.201221
11324447 -0.000000
11324451 0.447807
11324453 0.270639
11324454 0.055500
11324455 0.241574
11324456 0.054754
11324459 1.744046
11324464 0.059671
11324468 0.371238
11324470 0.384533
11324471 0.371349
11324473 0.422454
11324474 -0.000000
11324477 0.149638
11324480 1.285976
11324481 1.265792
11324482 0.278275
11324483 1.327168
11324484 0.466746
11324485 2.134308
11324486 -0.000000
11324487 -0.000000
11324489 0.838134
11324490 0.560086
11324491 0.266051
11324494 0.225310
11324495 0.433059
11324496 0.162406
11324498 1.157107
11324499 0.880080
11324502 0.162916
11324505 0.554492
11324508 0.467973
11324511 0.622346
11324514 0.149528
11324517 0.432755
11324518 1.001244
11324521 0.372924
11324524 0.466532
11324527 0.098725
11324529 0.292063
11324531 0.080449
11324532 0.564062
11324535 0.146942
11324536 0.610075
11324540 1.129812
11324541 1.411195
11324544 1.119875
11324546 0.789693
11324547 0.629377
11324548 0.734447
11324549 0.629377
11324550 0.629377
11324551 0.629377
11324552 0.629377
11324553 0.406691
11324554 0.789551
11324555 0.789646
11324556 0.629377
11324557 0.629377
11324559 3.451764
11324560 0.917334
11324564 0.424602
variableStep chrom=chr1
186648562 0.380003
186648563 0.767510
186648564 0.368976
186648565 0.069836
186648567 8.401980
186648568 11.268765
186648571 0.716839
186648575 -0.000000
186648577 18.053653
186648579 0.416391
186648580 1.545288
186648581 1.147485
186648582 0.720225
186648583 1.390607
186648586 0.506695
186648589 0.352776
186648590 1.153823
186648593 0.530751
186648594 0.486870
186648596 0.315689
186648599 9.420334
186648600 0.450448
186648601 0.158035
186648602 0.242270
186648603 3.800302
186648605 1.489957
186648609 1.592950
186648610 0.120964
186648611 16.192684
186648613 4.594124
186648615 0.065685
186648616 0.115830
186648617 6.877177
186648619 0.153236
186648621 4.395391
186648622 7.116149
186648624 0.613970
186648625 1.821808
186648629 0.625708
186648630 0.355674
186648632 1.202360
186648634 0.815565
186648637 1.993129
186648638 0.207570
186648640 1.124231
186648642 -0.000000
186648646 4.775829
186648647 2.269372
186648649 0.712805
186648651 -0.000000
186648653 0.862609
186648654 0.230819
186648655 1.110931
186648659 0.238171
186648662 -0.000000
186648665 0.165659
186648666 0.215277
186648668 0.101535
186648669 0.807393
186648671 0.634256
186648672 0.971933
186648673 1.069465
186648674 1.123800
186648675 0.684498
186648682 0.065505
186648683 0.460737
186648686 0.128077
186648688 0.891070
186648692 0.387142
186648693 1.654356
186648694 0.573917
186648695 1.363744
186648700 0.461501
186648702 0.927208
186648703 0.978000
186648704 0.580510
186648705 0.807296
186648706 2.935261
186648708 0.128380
186648710 0.974440
186648711 1.704036
186648714 0.043173
186648715 0.032673
186648716 -0.000000
186648718 1.331571
186648719 6.501374
186648720 0.244786
186648723 0.622572
186648724 0.865811
186648727 2.706778
186648728 2.321839
186648729 1.005087
186648734 1.610647
186648735 0.163320
186648736 2.042599
186648737 0.197647
186648741 0.170704
186648743 0.577265
186648745 1.028280
186648746 -0.000000
186648747 0.098112
186648748 1.525860
186648749 0.412116
186648752 0.114800
186648753 0.145897
186648754 0.176932
186648756 1.938713
186648757 0.065481
186648760 2.050444
186648761 0.662506
186648762 1.098546
186648763 0.361160
186648766 0.864697
186648769 0.812290
186648775 0.236154
186648776 0.089133
186648778 0.510165
186648780 0.899647
186648781 1.467242
186648783 0.055778
186648789 0.716403
186648794 2.102188
186648797 0.064165
186648799 0.022460
186648800 -0.000000
186648802 1.855315
186648803 0.180395
186648804 1.495848
186648805 0.017709
186648806 1.588258
186648807 0.387903
186648808 0.591910
186648810 0.056826
186648812 3.121689
186648814 0.204274
186648816 -0.000000
186648817 0.235183
186648818 1.514578
186648819 3.973311
186648820 3.354516
186648822 0.441712
186648823 0.315730
186648827 2.502323
186648829 0.138225
186648830 0.953526
186648831 0.353180
186648833 2.770858
186648835 0.068203
186648839 0.548198
186648840 0.074443
186648841 0.201011
186648842 2.817526
186648844 0.746752
186648845 0.669684
186648846 1.739495
186648847 0.187731
186648848 0.113906
186648850 0.139006
186648851 0.051479
186648853 0.440542
186648854 0.148953
186648857 1.038121
186648858 0.480069
186648861 1.669392
186648865 1.614121
186648866 -0.000000
186648867 0.202573
186648870 0.800077
186648871 0.606325
186648872 0.433358
186648873 0.648666
186648874 1.725106
186648876 0.186248
186648877 1.517202
186648879 0.198132
186648881 -0.000000
186648882 0.141959
186648883 0.196017
186648886 0.687597
186648887 0.049286
186648889 0.344100
186648890 0.345833
186648892 0.217235
186648898 0.394403
186648900 5.579420
186648902 0.681678
186648904 0.058286
186648908 0.299249
186648909 0.578743
186648911 0.103570
186648912 0.063549
186648913 0.063378
186648914 0.039641
186648915 0.912103
186648916 8.198130
186648917 3.164700
186648918 2.815597
186648920 1.716472
186648921 2.595310
186648923 0.045924
186648924 1.240475
186648925 2.220132
186648928 0.145069
186648929 0.256507
186648930 0.796292
186648933 0.452859
186648935 0.850125
186648936 0.035087
186648939 0.136855
186648940 0.578886
186648941 0.323570
186648942 1.202356
186648944 0.160098
186648945 1.222840
186648946 0.915038
186648950 0.246925
186648951 1.004493
186648952 0.532223
186648955 0.742015
186648956 0.892112
186648959 0.658722
186648960 -0.000000
186648961 0.731513
186648963 0.415642
186648964 0.070873
186648965 0.878860
186648970 1.735900
186648972 0.356228
186648973 0.132341
186648975 1.825109
186648976 1.825109
186648978 1.509890
186648979 0.228273
186648980 0.187903
186648981 1.555495
186648982 0.163155
186648983 0.126621
186648985 0.101747
186648986 0.047929
186648987 0.423388
186648988 0.300506
186648991 0.580123
186648992 1.320142
186648993 1.000927
186648994 4.102480
186648995 3.781568
186648996 2.163094
186648997 0.726309
186648998 0.952296
186649000 1.997660
186649002 0.742126
186649004 -0.000000
186649006 0.206050
186649007 0.129981
186649008 0.226125
186649012 1.433670
186649013 1.323431
186649015 4.730373
186649016 8.940816
186649017 1.127072
186649020 1.063476
186649022 0.559825
186649023 0.330906
186649024 2.390733
186649025 0.711475
186649026 0.555368
186649027 1.119786
186649028 0.109395
186649031 0.044422
186649032 2.824430
186649034 4.901184
186649037 13.355806
186649038 6.593919
186649039 10.009261
186649040 5.892302
186649041 0.516892
186649042 0.072794
186649044 0.400822
186649045 0.563836
186649046 0.128615
186649048 9.236694
186649049 8.707375
186649054 22.051412
186649055 4.657742
186649058 18.845580
186649060 0.717523
186649061 2.888797
186649070 0.265182
186649072 6.677864
186649074 1.718364
186649076 1.008400
186649077 0.203017
186649079 1.456965
186649080 0.327639
186649081 0.919477
186649084 2.149301
186649085 1.196979
186649086 0.280364
186649089 3.743366
186649093 7.919259
186649096 4.724892
186649099 1.147305
186649101 2.461079
186649102 3.662628
186649106 11.260960
186649107 3.873666
186649109 5.058951
186649111 0.280069
186649115 5.098972
186649118 0.602735
186649119 0.562712
186649122 2.100021
186649123 1.846007
186649124 4.374296
186649125 2.741465
186649128 1.805055
186649129 4.970354
186649131 0.640961
186649132 5.680930
186649133 1.062962
186649134 2.875369
186649135 3.283841
186649138 0.431109
186649139 0.619580
186649140 0.824217
186649141 0.302927
186649145 1.261958
186649146 0.205830
186649147 2.294363
186649149 0.699081
186649150 0.385087
186649152 0.294398
186649154 0.899893
186649156 0.102667
186649158 6.725635
186649159 0.501504
186649162 7.151596
186649164 0.439527
186649166 0.135864
186649168 0.454621
186649169 6.575641
186649173 17.448991
186649176 5.238518
186649178 3.387084
186649180 0.554452
186649184 2.529922
186649185 1.116572
186649189 1.041561
186649190 0.259254
186649191 0.492051
186649192 19.533656
186649193 10.555029
186649194 0.137089
186649196 0.125475
186649198 0.234426
186649199 2.685093
186649200 14.940847
186649204 -0.000000
186649205 0.305652
186649209 0.117423
186649210 0.093958
186649211 0.152854
186649213 0.813145
186649214 0.097818
186649215 0.743062
186649216 8.099298
186649217 9.279405
186649218 0.398765
186649220 1.674062
186649221 1.006610
186649223 0.193609
186649224 0.053599
186649225 0.040735
186649227 1.370879
186649230 0.877799
186649232 2.213273
186649233 2.903512
186649235 10.539507
186649236 0.315051
186649238 0.813713
186649239 2.233216
186649240 0.551484
186649241 3.163928
186649242 6.164651
186649243 0.700544
186649244 1.941980
186649245 1.726743
186649247 8.680330
186649248 0.291098
186649250 0.602556
186649256 0.362211
186649258 1.753325
186649259 2.321453
186649260 4.369101
186649261 0.900641
186649262 1.034140
186649263 0.020935
186649266 1.692468
186649267 0.689561
186649269 1.586603
186649270 0.738740
186649271 0.566528
186649272 1.349437
186649273 1.134269
186649274 0.694451
186649275 14.581424
186649276 0.154200
186649278 0.311122
186649280 1.246224
186649281 1.264906
186649282 0.160271
186649286 0.767059
186649288 0.110239
186649289 0.432873
186649290 1.537017
186649293 1.455797
186649294 2.381906
186649296 -0.000000
186649297 0.048650
186649299 2.254065
186649300 0.424193
186649301 2.267487
186649302 0.085738
186649303 0.469553
186649305 0.341823
186649307 0.384336
186649308 0.278324
186649309 1.057938
186649312 0.292635
186649313 0.031346
186649314 20.642149
186649315 1.814620
186649317 0.133338
186649318 0.331803
186649319 0.990755
186649322 0.454060
186649323 0.786156
186649325 0.242763
186649326 0.079217
186649333 1.301265
186649334 0.767642
186649335 13.893368
186649337 0.997411
186649339 0.319733
186649340 0.579064
186649341 0.703946
186649343 0.098550
186649344 0.044392
186649345 0.478305
186649346 0.258541
186649348 0.179144
186649355 0.040599
186649359 -0.000000
186649361 0.574939
186649362 0.061701
186649366 0.425529
186649367 0.846824
186649370 0.030858
186649371 0.025139
186649377 3.247599
186649379 0.500402
186649381 0.728040
186649382 0.185888
186649386 0.095526
186649388 0.234838
186649389 1.856100
186649390 0.482714
186649392 0.504291
186649400 0.462725
186649403 0.062461
186649406 0.616574
186649407 0.826146
186649408 0.784631
186649413 0.438448
186649414 0.112946
186649417 0.145404
186649418 0.844718
186649422 1.058651
186649426 0.297813
186649429 2.262863
186649432 2.732357
186649433 1.169316
186649436 0.107063
186649437 4.478842
186649438 1.147121
186649443 1.295458
186649448 2.074677
186649449 1.868159
186649450 0.422597
186649451 1.314342
186649454 0.048324
186649455 1.526343
186649457 3.333404
186649458 36.597799
186649459 30.615520
186649462 0.546992
186649465 2.053602
186649466 0.877199
186649468 1.324898
186649469 4.844197
186649470 3.605545
186649471 1.930825
186649475 0.530721
186649476 3.897508
186649478 3.584253
186649480 0.079219
186649484 5.514940
186649485 1.180830
186649486 0.319027
186649488 1.383440
186649490 15.317960
186649491 10.070659
186649492 1.291132
186649493 9.689436
186649494 5.001718
186649495 1.066302
186649496 0.922365
186649500 3.943225
186649503 6.931294
186649505 0.566610
186649506 15.327405
186649507 1.262709
186649508 0.126692
186649509 0.921639
186649511 9.285469
186649512 2.653578
186649513 0.487984
186649514 0.705630
186649516 1.807878
186649517 0.333579
186649523 3.219440
186649524 9.505771
186649525 0.413215
186649526 2.774591
186649528 0.309027
186649532 2.096718
186649533 2.530171
186649536 2.196164
186649540 6.911063
186649541 1.355610
186649543 0.506233
186649549 0.802981
186649552 11.901065
186649554 19.346488
186649556 0.508034
186649558 1.136999
186649561 3.283507
186649563 1.810311
186649565 2.313574
186649567 4.332522
186649568 1.355159
186649569 3.623879
186649570 2.234436
186649571 3.661192
186649572 0.158288
186649574 2.672688
186649575 5.647883
186649576 41.557817
186649577 1.547191
186649578 -0.000000
186649579 0.150243
186649580 10.483930
186649581 26.230455
186649582 23.993865
186649583 28.051408
186649587 0.227557
186649588 2.385733
186649589 0.379615
186649591 0.511721
186649593 2.216815
186649594 2.180124
186649595 2.749255
186649596 1.502960
186649598 0.102674
186649600 5.720611
186649601 0.961662
186649603 0.526718
186649604 0.081238
186649610 1.068486
186649613 0.664176
186649614 1.230810
186649615 2.994377
186649618 0.318036
186649620 1.660750
186649623 4.139897
186649624 15.305976
186649625 1.233498
186649626 17.730479
186649627 10.169196
186649628 5.850571
186649629 5.292135
186649630 2.705343
186649633 3.006554
186649634 0.460925
186649635 5.382231
186649636 14.718833
186649637 12.574965
186649638 0.376065
186649643 1.934938
186649644 0.291208
186649645 0.159183
186649646 0.210880
186649647 0.552602
186649651 0.065915
186649652 0.109070
186649654 0.346277
186649655 0.623812
186649656 0.082229
186649657 1.356788
186649658 3.845083
186649659 3.466241
186649660 1.166213
186649661 2.329793
186649662 3.893732
186649663 4.985073
186649664 1.289003
186649665 3.433537
186649666 0.331437
186649667 2.065800
186649668 1.349309
186649669 4.349608
186649670 5.226209
186649671 1.610657
186649672 0.072999
186649674 1.913681
186649675 3.967706
186649676 0.376466
186649677 -0.000000
186649678 0.018497
186649679 0.336598
186649681 0.057846
186649687 23.080580
186649688 0.206874
186649690 1.707347
186649691 0.128973
186649693 1.137836
186649696 0.318302
186649697 0.665567
186649698 0.240171
186649699 1.224286
186649702 13.252246
186649703 4.504066
186649704 0.343326
186649706 3.673541
186649707 1.307140
186649708 0.264247
186649709 0.064523
186649710 1.357220
186649713 2.469869
186649714 3.667829
186649718 4.622313
186649719 7.402722
186649720 0.659344
186649721 5.638049
186649724 1.832215
186649725 0.934924
186649726 1.514843
186649727 8.490633
186649728 2.631360
186649729 3.872161
186649731 0.137790
186649733 7.403306
186649734 1.712283
186649735 14.642651
186649736 4.784737
186649738 0.137414
186649739 0.164659
186649741 1.054724
186649742 2.819237
186649743 0.196627
186649744 28.688340
186649745 6.469156
186649747 0.066832
186649750 0.251359
186649751 1.640466
186649752 5.376250
186649754 26.605990
186649756 0.635228
186649757 2.065691
186649759 3.930158
186649760 0.141473
186649761 4.429096
186649762 2.165021
186649765 1.412563
186649766 3.941632
186649767 4.132344
186649768 1.709513
186649769 2.076730
186649770 0.958495
186649771 1.925940
186649774 8.331937
186649776 0.304256
186649777 0.044570
186649778 0.422224
186649779 1.210343
186649782 5.536647
186649783 4.205401
186649784 1.413129
186649785 2.704584
186649786 2.495851
186649787 0.432756
186649790 -0.000000
186649791 1.785089
186649793 1.531271
186649795 3.654245
186649796 1.263960
186649797 0.370233
186649798 1.517460
186649799 0.080502
186649800 0.598314
186649801 3.430888
186649802 0.366243
186649803 0.890537
186649804 0.171133
186649805 1.686092
186649806 1.367655
186649807 0.854921
186649808 0.319945
186649809 3.798644
186649810 2.758280
186649811 2.066735
186649813 3.554844
186649814 4.149936
186649816 2.288733
186649817 0.102762
186649818 1.902717
186649821 0.082318
186649824 1.945797
186649825 0.302964
186649826 1.079200
186649828 7.523466
186649829 1.388953
186649836 0.092006
186649837 0.034218
186649839 0.889150
186649840 10.170788
186649841 2.862025
186649842 5.819093
186649845 -0.000000
186649847 1.527882
186649848 0.960676
186649852 0.918639
186649853 0.292422
186649854 5.811511
186649855 7.364452
186649856 5.780225
186649857 1.140306
186649858 0.681181
186649859 3.397469
186649860 0.742172
186649861 1.799383
186649862 2.608123
186649863 0.421437
186649867 0.984330
186649869 1.495117
186649870 1.257816
186649871 0.645402
186649872 5.526435
186649875 0.256313
186649876 0.434555
186649878 0.276109
186649879 0.942210
186649883 0.201561
186649884 0.258327
186649885 5.488657
186649886 1.687391
186649888 0.088648
186649889 0.081944
186649890 1.395482
186649891 0.245076
186649893 0.068830
186649895 -0.000000
186649897 0.519730
186649898 1.229486
186649899 0.198599
186649901 1.402138
186649902 -0.000000
186649904 0.158783
186649906 0.554010
186649908 0.045412
186649911 1.983204
186649912 1.226110
186649913 1.701336
186649915 0.919521
186649916 0.191191
186649919 1.488894
186649920 1.995934
186649921 0.739177
186649925 0.556836
186649927 0.570151
186649928 0.527128
186649929 1.096012
186649930 1.294171
186649931 0.701910
186649932 0.023062
186649933 0.915516
186649934 0.719264
186649937 2.135500
186649938 0.536704
186649939 12.491458
186649940 0.441867
186649941 1.696187
186649942 1.063552
186649946 0.479235
186649947 4.776803
186649949 -0.000000
186649951 0.185870
186649952 8.427285
186649953 0.612815
186649954 0.090798
186649955 1.175634
186649956 0.460684
186649957 0.614978
186649958 0.230670
186649959 1.318697
186649961 0.433904
186649962 0.895184
186649963 1.843055
186649964 13.133195
186649966 0.238992
186649967 0.731642
186649969 0.296056
186649970 0.234409
186649973 0.291581
186649975 0.717283
186649976 0.688749
186649977 1.744688
186649979 0.371458
186649980 0.342464
186649981 0.973330
186649983 -0.000000
186649984 0.482887
186649986 0.313145
186649987 0.633694
186649988 0.057939
186649989 0.864322
186649994 0.026801
186649995 0.589136
186649996 0.732386
186649997 0.251240
186649998 13.282372
186650000 1.938333
186650001 0.114346
186650002 0.289533
186650003 0.028138
186650004 1.231539
186650005 2.647215
186650006 0.264318
186650007 0.021237
186650008 1.620294
186650009 -0.000000
186650012 0.045916
186650015 0.557099
186650018 0.387621
186650021 1.238008
186650026 0.041813
186650027 0.354056
186650029 0.260184
186650031 0.721027
186650032 0.213805
186650039 1.075142
186650040 0.019923
186650041 10.565881
186650042 17.516168
186650044 0.114536
186650045 0.834379
186650046 0.800759
186650047 2.651577
186650048 0.688751
186650050 0.058436
186650052 0.507119
186650053 1.516642
186650054 0.823352
186650055 0.151748
186650056 2.228510
186650057 1.169608
186650059 0.231110
186650064 0.366952
186650066 0.939068
186650067 0.129050
186650068 0.507606
186650071 1.564397
186650072 3.196824
186650074 1.099552
186650076 0.474880
186650077 0.035254
186650078 0.151174
186650081 0.172614
186650082 1.680346
186650085 11.355626
186650086 1.167181
186650087 2.275240
186650089 6.435036
186650091 5.863578
186650092 0.024952
186650093 0.912789
186650094 13.510122
186650095 9.767631
186650096 0.322749
186650097 0.579868
186650099 0.741285
186650101 0.212599
186650107 4.597192
186650108 17.242512
186650109 18.327075
186650114 2.505698
186650115 7.733724
186650116 13.684544
186650118 0.287103
186650121 0.908816
186650124 0.722314
186650128 0.076632
186650129 15.404011
186650131 11.977324
186650134 0.701935
186650135 0.387128
186650137 1.107565
186650144 0.357024
186650145 0.190315
186650148 0.140699
186650149 0.573401
186650150 1.368373
186650158 0.644174
186650173 -0.000000
186650175 0.790518
186650176 0.437039
186650177 1.085946
186650178 1.660532
186650179 9.129106
186650181 4.987672
186650182 2.966533
186650183 0.148615
186650184 0.153784
186650185 3.790006
186650187 0.265394
186650188 2.090763
186650189 0.104627
186650190 2.052302
186650193 1.995973
186650194 0.253277
186650195 0.181804
186650199 0.406547
186650200 0.724452
186650201 4.090451
186650204 0.070424
186650205 1.453730
186650206 1.217461
186650209 0.171619
186650211 0.916374
186650214 0.733796
186650215 0.033273
186650216 0.049000
186650217 2.143755
186650219 1.141370
186650228 0.463689
186650230 0.107641
186650234 3.575715
186650236 1.047946
186650237 1.609531
186650240 5.203489
186650241 0.966926
186650242 0.650322
186650243 1.203281
186650247 1.141402
186650249 -0.000000
186650251 0.156670
186650252 3.185101
186650254 -0.000000
186650257 0.451319
186650258 1.227208
186650259 1.050758
186650260 2.142459
186650262 1.030361
186650265 0.356589
186650266 1.847736
186650267 1.192315
186650268 0.112603
186650269 5.118726
186650270 0.363802
186650271 0.107956
186650275 0.986200
186650278 0.439297
186650279 2.921866
186650280 0.910133
186650281 2.243496
186650282 0.385796
186650287 2.403585
186650288 1.082146
186650289 1.272376
186650290 0.846236
186650293 1.381913
186650294 1.726018
186650295 0.747503
186650296 1.404691
186650297 0.938765
186650298 0.055575
186650299 2.624316
186650300 1.056433
186650301 0.135783
186650304 0.379103
186650305 0.017220
186650306 6.642747
186650307 1.883461
186650308 0.702052
186650310 2.157386
186650311 3.700278
186650312 0.131325
186650313 0.135769
186650314 2.325293
186650315 4.305218
186650316 2.080144
186650317 4.398579
186650318 0.857724
186650319 1.341780
186650322 0.520282
186650323 0.623426
186650324 4.970622
186650325 4.733177
186650326 0.355075
186650327 2.360969
186650328 4.030510
186650331 7.970754
186650332 0.022342
186650334 0.874294
186650335 -0.000000
186650336 0.148498
186650337 5.780599
186650338 0.651399
186650339 0.546907
186650340 5.605498
186650344 2.088024
186650348 0.054338
186650350 0.489923
186650352 0.685628
186650353 2.580834
186650354 0.180158
186650356 1.959094
186650357 0.918192
186650360 0.190925
186650362 0.656858
186650365 -0.000000
186650366 0.185116
186650367 0.732332
186650371 1.310440
186650372 0.331547
186650375 0.855048
186650377 3.437593
186650379 10.583155
186650384 0.365061
186650385 0.196195
186650387 0.550454
186650388 1.083548
186650389 1.229856
186650393 0.707306
186650394 0.578985
186650396 0.575994
186650399 1.406632
186650401 2.190962
186650406 4.951943
186650407 0.066894
186650408 0.312475
186650410 1.379595
186650411 11.507731
186650412 1.525310
186650413 0.405221
186650414 0.039882
186650417 1.014743
186650418 0.879059
186650419 11.324571
186650420 0.430156
186650421 1.644889
186650423 0.064016
186650426 1.581111
186650427 1.373934
186650430 15.945210
186650431 8.993283
186650432 -0.000000
186650433 2.390935
186650434 4.192690
186650435 15.761849
186650436 0.058076
186650439 0.230391
186650442 0.179534
186650445 1.083081
186650447 0.131644
186650449 1.331284
186650450 3.406813
186650451 4.856518
186650453 3.063190
186650454 13.616705
186650458 0.645285
186650459 1.650269
186650460 2.004988
186650461 1.830554
186650465 0.701343
186650467 10.434722
186650468 5.803553
186650472 -0.000000
186650473 0.152976
186650475 9.618606
186650476 2.501419
186650477 0.925459
186650485 -0.000000
186650486 2.647913
186650487 26.413183
186650489 21.621413
186650490 0.189849
186650491 0.384078
186650495 5.246828
186650496 2.263694
186650497 0.528585
186650498 1.326468
186650499 1.139267
186650500 0.149053
186650501 0.047252
186650502 2.165914
186650503 1.314098
186650504 0.688800
186650506 0.474117
186650513 0.321872
186650514 1.660961
186650516 14.189618
186650519 4.038874
186650520 4.499874
186650521 11.748802
186650523 0.186927
186650525 3.549543
186650528 0.745211
186650530 0.399526
186650532 -0.000000
186650533 2.535139
186650534 0.650611
186650535 11.436979
186650536 1.780361
186650540 0.367438
186650541 1.593862
186650542 -0.000000
186650543 -0.000000
186650544 0.096092
186650548 0.695549
186650550 0.289241
186650553 0.669505
186650554 -0.000000
186650555 4.019801
186650558 7.885364
186650559 1.128536
186650561 2.611816
186650562 0.052911
186650564 0.383952
186650565 0.522175
186650567 0.572134
186650568 5.135895
186650569 3.908292
186650571 21.358062
186650572 12.280145
186650573 0.220416
186650575 1.179856
186650576 1.712856
186650579 0.642584
186650580 1.312342
186650581 -0.000000
186650582 0.587868
186650583 0.165269
186650584 0.017080
186650587 0.979954
186650588 0.045945
186650589 1.796254
186650590 2.302971
186650591 1.538922
186650592 2.017964
186650593 0.091118
186650596 0.487372
186650597 2.276905
186650600 0.045119
186650601 2.337114
186650602 0.212098
186650603 0.353589
186650604 4.197972
186650605 3.531754
186650607 8.608544
186650608 0.493159
186650609 0.413557
186650611 1.032759
186650615 0.349318
186650616 0.209572
186650618 0.990964
186650622 0.237723
186650624 0.919804
186650628 0.053804
186650629 -0.000000
186650631 3.018325
186650633 12.729053
186650634 8.931529
186650635 0.027948
186650640 3.432902
186650645 0.782825
186650649 1.245621
186650650 1.331960
186650653 0.208044
186650654 0.371262
186650655 0.256532
186650656 0.290006
186650657 0.852942
186650659 0.984402
186650661 0.605812
186650664 0.282750
186650665 0.346144
186650667 2.262702
186650668 0.224341
186650670 0.168691
186650671 2.812089
186650674 2.401248
186650676 0.366538
186650677 0.116712
186650678 0.535162
186650680 1.029360
186650682 13.705851
186650684 0.027972
186650685 0.689913
186650686 0.166265
186650687 2.371686
186650688 2.235937
186650691 0.128121
186650692 1.961535
186650693 1.277843
186650694 3.015836
186650697 3.131515
186650698 1.184585
186650699 0.240197
186650701 0.176491
186650702 0.301789
186650703 2.516785
186650708 -0.000000
186650710 0.864898
186650712 0.135904
186650713 0.453888
186650716 0.404536
186650717 0.238533
186650718 0.205445
186650719 0.722569
186650720 8.229620
186650722 3.014584
186650724 18.861265
186650726 1.230411
186650728 0.353683
186650729 0.198544
186650732 1.008304
186650733 1.081436
186650734 11.532701
186650735 0.902357
186650736 0.235141
186650737 1.124840
186650738 -0.000000
186650739 0.820680
186650740 0.030204
186650742 1.981905
186650743 1.427096
186650744 1.431038
186650746 0.039523
186650749 0.350847
186650751 0.534960
186650753 0.239985
186650754 -0.000000
186650755 7.402697
186650757 0.103493
186650758 3.627822
186650759 0.798703
186650762 2.225448
186650763 1.359106
186650764 2.737073
186650765 2.219539
186650768 0.789523
186650769 -0.000000
186650770 0.054077
186650771 0.946403
186650774 1.943990
186650775 0.752651
186650777 2.030611
186650781 1.645573
186650782 0.705119
186650785 1.847842
186650789 2.105386
186650790 -0.000000
186650793 0.081524
186650797 0.702257
186650798 0.205296
186650800 -0.000000
186650801 0.321334
186650802 0.381749
186650803 2.037967
186650804 0.048708
186650805 0.335750
186650806 1.041391
186650807 1.216726
186650814 2.652573
186650815 0.500146
186650816 3.994111
186650817 2.155301
186650820 0.612655
186650821 0.134833
186650822 0.455996
186650826 3.175740
186650828 0.376910
186650829 2.064008
186650830 0.454760
186650831 0.531995
186650832 3.088364
186650886 0.462875
186650888 0.258255
186650889 4.314384
186650890 0.167476
186650891 0.207127
186650892 0.581672
186650893 2.657716
186650894 6.754737
186650895 0.156011
186650896 1.998698
186650899 1.194222
186650900 2.188809
186650901 0.448938
186650902 0.459609
186650903 0.123829
186650906 0.523308
186650907 1.386140
186650908 0.422234
186650909 1.139578
186650910 0.586882
186650912 7.661264
186650913 1.856844
186650915 0.158983
186650917 7.547812
186650922 0.430009
186650923 -0.000000
186650924 2.615923
186650926 0.223748
186650927 0.543417
186650929 0.243401
186650930 0.203023
186650931 2.602648
186650932 45.274267
186650934 0.932961
186650938 30.358932
186650942 0.397168
186650943 0.994504
186650944 7.704104
186650945 0.619639
186650946 0.404981
186650947 5.849660
186650950 2.402460
186650953 0.055620
186650958 0.386743
186650959 0.777202
186650960 3.000620
186650962 0.251916
186650963 1.602268
186650965 0.086655
186650966 1.445978
186650967 1.234970
186650970 1.274722
186650971 1.209542
186650972 0.589004
186650974 2.477736
186650979 0.092683
186650981 0.383574
186650982 1.686684
186650986 0.173801
186650987 1.123247
186650988 3.103447
186650990 0.249971
186650992 20.468701
186650993 29.551162
186650997 2.797984
186650998 4.325908
186650999 0.380562
186651000 0.202635
186651002 0.097044
186651003 3.821860
186651004 29.903482
186651008 0.142906
186651009 0.067941
186651010 0.663793
186651011 0.166750
186651012 0.238400
186651013 1.118298
186651014 0.933507
186651015 0.176760
186651016 0.036184
186651019 7.489617
186651020 3.370833
186651023 11.890555
186651024 0.910145
186651025 0.038560
186651026 2.440243
186651027 0.690594
186651029 0.112181
186651030 0.237313
186651033 0.226134
186651034 11.247411
186651036 0.296938
186651037 0.064043
186651038 0.669252
186651039 0.252242
186651041 0.102401
186651042 0.235120
186651043 0.737311
186651044 1.666618
186651045 0.957121
186651046 0.362645
186651047 1.344270
186651048 0.542510
186651049 0.477777
186651051 5.737720
186651053 0.053210
186651056 0.341506
186651057 0.923859
186651058 9.359895
186651061 0.205842
186651062 8.430888
186651064 3.431406
186651074 0.269461
186651075 1.116983
186651077 0.855108
186651079 0.483806
186651080 1.251178
186651081 0.954198
186651082 7.366023
186651083 0.316239
186651087 0.709204
186651088 0.442120
186651089 0.506114
186651094 1.201185
186651095 1.077440
186651098 0.447663
186651100 2.108252
186651102 25.752698
186651103 8.438463
186651104 4.595145
186651106 11.193354
186651107 1.516952
186651108 -0.000000
186651111 2.139147
186651112 0.218382
186651113 1.635921
186651116 0.731436
186651117 0.617291
186651119 0.232035
186651120 0.907869
186651121 0.094999
186651122 25.130189
186651123 0.400486
186651125 0.132405
186651126 3.779680
186651127 13.178466
186651128 15.627177
186651129 0.347511
186651130 0.102848
186651131 1.841198
186651132 2.616906
186651133 0.242628
186651134 1.776234
186651135 1.958333
186651136 0.223040
186651137 0.635200
186651138 0.303290
186651140 2.316418
186651142 1.097800
186651147 3.538281
186651148 4.614672
186651149 0.033842
186651152 2.679568
186651155 2.138511
186651156 3.350913
186651157 0.659198
186651160 0.388737
186651161 0.181451
186651165 0.245800
186651169 0.651188
186651170 5.236961
186651171 1.577544
186651172 1.068748
186651175 0.908416
186651176 1.249004
186651179 0.946731
186651185 0.328809
186651186 0.195929
186651187 4.341887
186651189 0.915276
186651190 0.817776
186651191 2.918593
186651197 0.938486
186651198 1.112154
186651199 -0.000000
186651201 0.055607
186651202 1.529484
186651203 1.176362
186651205 1.069864
186651207 0.899052
186651209 1.252436
186651210 1.367046
186651211 3.657701
186651212 0.130608
186651217 0.492504
186651218 0.274507
186651220 0.227328
186651223 0.503995
186651224 0.608534
186651225 0.074973
186651226 2.526207
186651227 0.106373
186651228 0.938493
186651229 1.060816
186651230 3.756898
186651231 0.025237
186651233 -0.000000
186651236 1.183628
186651238 0.273118
186651239 0.404992
186651241 0.295768
186651244 1.431339
186651246 1.248161
186651247 0.276043
186651248 0.927424
186651250 4.986517
186651252 0.568508
186651253 0.254568
186651254 1.758329
186651255 1.167144
186651256 0.202011
186651259 0.551906
186651260 0.153801
186651261 6.396519
186651264 2.099215
186651265 1.804947
186651266 -0.000000
186651268 9.067800
186651269 8.011855
186651270 0.032044
186651271 0.810555
186651272 1.238499
186651273 0.760786
186651276 0.288316
186651277 0.077316
186651279 0.482314
186651284 1.292235
186651285 0.344687
186651288 0.440630
186651290 1.843692
186651291 2.962107
186651292 0.359405
186651294 0.088880
186651295 0.731005
186651297 0.744781
186651298 2.827577
186651299 0.316528
186651301 0.664264
186651302 0.533670
186651306 3.302437
186651308 1.566018
186651310 1.494399
186651311 2.002788
186651312 1.298406
186651314 0.188833
186651317 0.292177
186651319 8.040226
186651323 -0.000000
186651325 1.002782
186651327 0.491046
186651328 0.960058
186651330 1.280165
186651331 0.143946
186651333 1.285547
186651335 0.236239
186651336 0.376506
186651337 14.784727
186651338 0.627465
186651340 0.057686
186651345 0.244959
186651347 0.072236
186651348 0.938039
186651349 4.682350
186651351 2.051614
186651352 0.351464
186651357 0.679307
186651361 1.065743
186651362 0.333830
186651363 0.603852
186651364 -0.000000
186651365 0.115269
186651366 0.152072
186651370 0.198077
186651372 0.726840
186651373 0.178610
186651374 0.409773
186651376 0.885552
186651377 0.257396
186651378 4.185860
186651383 12.620641
186651387 1.829657
186651389 1.759436
186651390 0.092891
186651391 0.200175
186651393 0.384112
186651394 1.749186
186651396 5.699288
186651397 0.541588
186651400 0.502561
186651401 0.311909
186651402 3.482449
186651404 0.134497
186651405 1.710066
186651406 0.855505
186651409 -0.000000
186651411 2.289171
186651414 0.986174
186651417 2.373577
186651420 2.666022
186651423 0.469716
186651424 0.327094
186651425 3.956621
186651426 0.098687
186651427 1.241919
186651428 0.272640
186651429 4.549192
186651432 0.655611
186651434 0.050348
186651435 0.124348
186651439 3.599088
186651441 0.068945
186651443 0.673397
186651446 0.029561
186651447 0.603811
186651448 0.248708
186651451 0.438131
186651454 0.123690
186651455 0.055109
186651457 1.373094
186651458 0.500534
186651459 2.746455
186651460 1.655469
186651461 0.442810
186651462 4.013772
186651463 0.408990
186651464 2.765966
186651466 0.214163
186651467 1.582586
186651469 0.735489
186651470 1.426591
186651475 0.200625
186651476 0.137355
186651477 0.098991
186651478 0.730715
186651481 4.853319
186651482 0.300366
186651483 0.053619
186651484 0.048515
186651485 1.506803
186651486 0.603270
186651487 1.188114
186651488 2.975512
186651489 2.238627
186651492 0.086411
186651493 0.050025
186651494 0.059518
186651499 0.136042
186651500 1.854030
186651501 0.847695
186651502 2.315919
186651503 0.026084
186651506 0.912138
186651508 11.695905
186651513 0.633643
186651514 4.865884
186651516 0.389079
186651517 0.234290
186651519 5.911926
186651522 0.138528
186651523 1.937513
186651524 0.193825
186651526 2.915220
186651527 0.038389
186651529 0.317508
186651530 1.497398
186651532 5.035308
186651533 1.698526
186651534 0.622190
186651535 0.866761
186651536 1.189875
186651537 1.469943
186651539 0.938028
186651541 1.103772
186651542 1.596627
186651544 0.047080
186651545 3.670862
186651546 0.841609
186651549 1.301255
186651550 1.104844
186651553 0.679063
186651554 0.985152
186651555 0.766326
186651559 1.801787
variableStep chrom=chr10
62536088 0.060196
62536089 9.154838
62536095 17.944825
62536097 0.799552
62536098 2.965543
62536099 1.906199
62536100 1.075854
62536101 0.048856
62536102 0.346791
62536103 0.037266
62536109 -0.000000
62536110 1.677333
62536111 28.534247
62536112 1.839240
62536113 0.388885
62536115 -0.000000
62536116 0.947771
62536119 0.181807
62536120 0.461808
62536121 1.140401
62536123 -0.000000
62536124 0.436306
62536125 16.830918
62536127 2.391440
62536128 -0.000000
62536129 0.266819
62536130 5.179326
62536131 7.456365
62536132 0.776220
62536133 0.302708
62536134 0.179174
62536135 0.362393
62536137 0.401443
62536139 1.464680
62536140 0.743552
62536141 3.192192
62536142 4.171957
62536145 -0.000000
62536146 3.876713
62536148 9.483337
62536149 13.297616
62536153 1.160637
62536156 1.647116
62536157 0.298922
62536158 4.319672
62536159 0.227553
62536162 0.108423
62536164 0.138043
62536168 3.475817
62536170 0.036990
62536173 1.142726
62536175 0.408814
62536176 0.677880
62536177 0.393182
62536178 0.376882
62536179 1.165694
62536180 2.938116
62536181 3.341658
62536182 1.980266
62536183 3.840041
62536184 1.608872
62536186 0.325470
62536187 0.169738
62536189 0.845447
62536190 1.177044
62536191 1.867895
62536192 1.912783
62536197 0.769479
62536200 0.402436
62536201 1.922712
62536202 0.886806
62536206 2.455934
62536211 11.781540
62536212 -0.000000
62536214 0.916533
62536218 17.687954
62536219 1.652202
62536220 0.038265
62536223 19.046759
62536224 0.203722
62536228 0.050887
62536230 0.967564
62536231 0.502899
62536232 8.147691
62536233 0.490790
62536234 0.621863
62536235 0.461822
62536236 0.176514
62536237 14.032101
62536239 1.843431
62536240 0.603525
62536241 1.066321
62536242 0.198494
62536244 13.585477
62536246 1.589885
62536249 1.070921
62536252 3.870326
62536253 0.324544
62536254 0.631118
62536257 0.678383
62536258 0.288712
62536259 0.789654
62536260 0.991883
62536261 1.246827
62536262 0.691730
62536265 0.543445
62536266 1.429022
62536267 0.506097
62536268 0.801611
62536270 3.203960
62536274 1.291794
62536275 0.854959
62536276 0.050004
62536277 3.122284
62536279 0.106032
62536282 0.352831
62536285 0.812729
62536287 -0.000000
62536292 0.303863
62536293 1.038671
62536294 7.068204
62536297 4.602890
62536298 2.044202
62536301 0.313549
62536302 0.538749
62536303 0.683054
62536304 0.603300
62536309 1.468927
62536310 -0.000000
62536314 0.334875
62536315 1.625476
62536316 1.645246
62536321 0.129441
62536325 0.045711
62536330 1.064065
62536331 1.092372
62536332 2.649623
62536334 4.441197
62536335 1.616404
62536336 0.365695
62536337 4.644897
62536341 0.513733
62536347 0.632150
62536348 3.227783
62536349 1.533370
62536350 0.207015
62536352 2.296652
62536354 -0.000000
62536356 0.183913
62536357 0.181317
62536359 3.663704
62536360 0.190039
62536361 0.626110
62536362 0.222771
62536363 -0.000000
62536366 1.849665
62536369 1.434920
62536370 0.627452
62536372 1.015373
62536377 2.634003
62536378 2.892862
62536381 0.051770
62536383 0.743610
62536384 0.199149
62536385 0.087157
62536388 2.609676
62536391 0.043267
62536396 -0.000000
62536397 0.059836
62536399 13.061742
62536400 22.851916
62536404 0.106931
62536407 0.070564
62536409 0.096341
62536410 0.038843
62536411 0.259105
62536412 1.396938
62536414 1.091399
62536415 -0.000000
62536416 0.630012
62536418 0.087922
62536419 4.814003
62536420 13.255914
62536424 0.326367
62536425 0.364779
62536426 1.062077
62536427 2.698042
62536428 1.081182
62536429 0.213858
62536430 0.206464
62536431 0.503947
62536434 1.608689
62536436 5.778107
62536438 1.671141
62536439 0.054564
62536441 2.636225
62536443 0.354965
62536444 0.661801
62536446 1.382638
62536448 0.717090
62536454 0.052814
62536455 0.127994
62536457 0.200598
62536461 1.321592
62536465 0.133578
62536467 0.274098
62536471 1.345094
62536472 0.653285
62536473 0.027603
62536474 0.219884
62536476 2.071291
62536477 8.268492
62536481 -0.000000
62536483 0.195735
62536484 1.014933
62536485 12.935938
62536486 0.507963
62536487 0.038793
62536488 9.917399
62536489 13.009855
62536494 1.943253
62536496 1.272295
62536497 2.172267
62536498 0.069840
62536499 -0.000000
62536502 0.187730
62536503 3.604566
62536504 1.549162
62536507 0.144786
62536508 0.051137
62536513 0.261713
62536516 1.746848
62536517 0.456026
62536519 3.941082
62536521 1.191099
62536523 0.324553
62536526 0.093307
62536529 2.081491
62536530 1.122283
62536531 0.282217
62536532 0.562342
62536534 1.447056
62536535 1.446664
62536538 1.500085
62536543 1.001609
62536544 1.801870
62536545 2.388575
62536546 1.648712
62536548 1.107457
62536550 0.894850
62536551 0.101017
62536553 5.654633
62536554 0.816801
62536555 0.301490
62536556 0.045467
62536557 1.124372
62536558 0.883141
62536559 4.235427
62536561 0.108043
62536562 0.550359
62536564 0.380297
62536565 1.453435
62536566 0.757907
62536567 0.226760
62536568 1.311895
62536570 0.320147
62536571 0.157446
62536572 0.393649
62536573 2.258280
62536574 0.211994
62536575 1.106961
62536576 0.300729
62536577 0.075143
62536578 0.180583
62536579 -0.000000
62536585 5.663454
62536587 1.128031
62536588 1.216019
62536589 0.106626
62536591 0.693351
62536592 0.054035
62536595 0.212936
62536597 4.443193
62536598 3.161749
62536599 0.026782
62536601 0.383735
62536603 0.048487
62536607 1.132132
62536611 5.068320
62536612 0.504517
62536614 0.467648
62536620 -0.000000
62536621 0.266471
62536622 0.600004
62536625 0.057153
62536627 0.053241
62536628 0.048190
62536630 -0.000000
62536632 1.489726
62536633 0.383365
62536634 0.116947
62536635 0.261537
62536636 0.285716
62536638 0.744337
62536639 0.179500
62536640 0.536316
62536644 1.087089
62536645 3.606374
62536646 1.223122
62536647 0.463289
62536648 0.571824
62536649 0.281592
62536651 0.049827
62536652 0.105965
62536653 -0.000000
62536656 0.817770
62536659 0.059645
62536660 0.857027
62536662 -0.000000
62536663 3.397236
62536664 4.387932
62536665 -0.000000
62536668 0.876757
62536669 1.559391
62536671 0.332382
62536672 1.402434
62536673 3.766701
62536674 4.338748
62536675 3.410478
62536678 3.144566
62536679 0.026063
62536680 0.044647
62536682 0.972446
62536683 1.159417
62536685 1.084074
62536686 0.992878
62536688 2.496994
62536689 0.486461
62536690 1.180996
62536692 8.611856
62536693 0.444871
62536698 0.975406
62536699 0.127209
62536701 0.428476
62536702 1.360745
62536703 0.589346
62536705 3.881426
62536706 0.740921
62536707 2.095805
62536708 1.559823
62536711 0.359137
62536713 0.970211
62536715 0.211363
62536716 0.794804
62536718 0.229376
62536719 4.150575
62536720 0.675823
62536722 0.651882
62536725 1.584961
62536726 1.969350
62536727 1.683462
62536728 0.053991
62536730 1.824834
62536731 1.204943
62536732 0.177955
62536733 0.524729
62536735 14.056661
62536736 6.960784
62536738 0.063140
62536739 0.637938
62536740 -0.000000
62536741 0.988042
62536744 0.246324
62536745 1.468379
62536750 0.246255
62536754 0.255707
62536756 0.255761
62536757 0.810206
62536758 0.707492
62536759 1.086471
62536761 10.654395
62536762 4.496037
62536766 0.760730
62536767 3.143102
62536768 -0.000000
62536771 0.186515
62536772 1.711059
62536773 0.977933
62536774 0.193555
62536777 0.351693
62536780 0.110248
62536781 1.016976
62536783 -0.000000
62536784 0.178006
62536785 -0.000000
62536786 1.343445
62536789 4.646091
62536790 3.274049
62536791 3.762111
62536792 2.306341
62536794 1.366890
62536797 0.886850
62536799 6.538125
62536800 0.333360
62536801 0.993563
62536803 2.727593
62536805 2.136774
62536806 0.256461
62536808 0.317730
62536810 1.007142
62536811 0.072234
62536816 4.578060
62536823 2.970554
62536827 0.135958
62536829 1.187599
62536830 1.132910
62536833 0.061228
62536836 -0.000000
62536837 0.215196
62536842 0.696185
62536844 -0.000000
62536845 0.158158
62536848 5.285566
62536853 3.366195
62536855 1.758918
62536856 0.055410
62536857 0.105708
62536858 3.213997
62536859 1.961273
62536863 0.920501
62536865 4.872863
62536866 0.805944
62536870 0.055760
62536871 3.832690
62536873 10.361247
62536874 -0.000000
62536883 0.242035
62536889 0.401911
62536890 0.115245
62536891 0.464428
62536896 2.694838
62536900 6.845404
62536901 0.371720
62536902 0.223505
62536903 0.429848
62536906 10.294831
62536907 -0.000000
62536908 0.217557
62536909 0.681310
62536910 5.202048
62536911 0.164792
62536913 1.425617
62536914 1.916733
62536915 0.088548
62536918 12.576161
62536919 1.076329
62536920 2.091492
62536925 0.179487
62536926 0.180249
62536927 0.925171
62536929 -0.000000
62536931 3.114245
62536932 3.885531
62536934 1.985889
62536935 0.177585
62536937 0.824841
62536938 0.818742
62536939 10.619064
62536940 0.158660
62536941 -0.000000
62536943 9.870091
62536951 -0.000000
62536952 7.250847
62536956 0.083327
62536959 0.297514
62536960 0.356568
62536965 1.274897
62536968 17.673418
62536970 0.418152
62536972 0.712729
62536974 0.351379
62536975 0.640591
62536976 6.821173
62536977 12.841090
62536980 1.864819
62536981 0.047793
62536982 0.889925
62536987 0.136761
62536988 -0.000000
62536989 1.242365
62536992 11.746377
62536994 2.500638
62536995 1.053529
62536996 0.698727
62536998 1.614259
62537000 4.487190
62537005 0.366431
62537007 0.404402
62537009 1.304618
62537010 0.058520
62537011 1.048621
62537012 0.036267
62537014 1.751000
62537015 1.184777
62537016 2.617519
62537017 2.267263
62537019 7.394349
62537020 2.884618
62537021 2.106618
62537024 0.354158
62537025 0.061441
62537027 0.994359
62537028 1.624676
62537029 0.196218
62537030 0.837793
62537033 -0.000000
62537038 3.663373
62537039 0.242474
62537041 0.313027
62537043 0.889774
62537044 4.832356
62537045 1.241815
62537048 0.394071
62537049 1.384598
62537050 0.282364
62537053 0.096611
62537056 0.639562
62537057 6.695184
62537058 1.127845
62537061 0.440785
62537062 0.218914
62537065 5.998419
62537066 3.514860
62537069 0.762923
62537070 0.610520
62537071 1.839635
62537073 0.453515
62537074 1.667189
62537075 2.136251
62537076 1.057021
62537077 0.180662
62537078 0.152893
62537080 0.306559
62537081 0.139549
62537082 4.441574
62537084 0.298903
62537085 1.368691
62537086 0.057938
62537089 0.376339
62537093 1.115569
62537094 0.221125
62537096 0.587961
62537097 0.526239
62537099 0.045123
62537101 0.589511
62537102 0.264945
62537104 0.297209
62537106 0.259038
62537109 0.807105
62537111 0.128187
62537112 1.359498
62537117 0.314933
62537118 -0.000000
62537122 0.958089
62537124 0.990651
62537125 0.069647
62537126 1.186795
62537128 0.992851
62537132 0.446785
62537133 0.383257
62537134 0.039506
62537136 0.072646
62537137 0.264492
62537138 0.128194
62537139 0.066607
62537140 0.612647
62537142 0.059842
62537144 0.125000
62537145 0.251088
62537146 0.074537
62537149 -0.000000
62537150 -0.000000
62537151 0.050368
62537152 0.167221
62537153 0.344408
62537154 -0.000000
62537156 -0.000000
62537159 0.584863
62537161 0.588848
62537162 0.140811
62537163 0.070748
62537165 0.259089
62537166 0.140993
62537168 0.233007
62537169 0.072675
62537170 -0.000000
62537171 -0.000000
62537173 0.102847
62537175 0.527149
62537176 -0.000000
62537177 0.345292
62537178 0.613407
62537180 -0.000000
62537182 0.415031
62537184 -0.000000
62537186 -0.000000
62537187 0.066436
62537188 0.415104
62537191 0.753666
62537196 0.503811
62537197 0.441109
62537198 -0.000000
62537199 0.815464
62537200 0.157426
62537201 0.283084
62537205 0.754244
62537208 0.144699
62537209 0.413777
62537210 0.560835
62537211 0.069700
62537215 -0.000000
62537216 0.660859
62537219 0.050373
62537220 0.192605
62537223 0.525694
62537224 0.192649
62537225 1.278580
62537226 1.966562
62537227 1.644731
62537228 3.234615
62537229 1.528474
62537230 2.550432
62537231 4.067519
62537232 4.746865
62537233 8.206034
62537234 3.125706
62537235 -0.000000
62537238 0.402149
62537239 0.665001
62537240 1.981295
62537241 -0.000000
62537242 0.814267
62537243 -0.000000
62537244 0.719447
62537245 0.939391
62537246 0.654090
62537247 -0.000000
62537248 1.370077
62537249 0.277014
62537250 0.779332
62537251 0.494447
62537252 2.106069
62537253 0.158121
62537254 0.221120
62537255 1.366128
62537256 1.493774
62537257 0.212227
62537258 0.424658
62537259 0.194159
62537260 0.716195
62537261 0.360673
62537262 0.130492
62537263 0.635221
62537264 0.590238
62537265 0.078145
62537268 0.226714
62537269 0.049523
62537270 1.092593
62537271 0.127170
62537272 0.215217
62537273 0.693701
62537274 0.851168
62537275 0.318922
62537276 0.447541
62537277 0.267425
62537278 0.801019
62537279 0.024635
62537280 0.103148
62537281 0.769552
62537282 -0.000000
62537283 0.581856
62537284 1.010406
62537285 0.513359
62537287 3.842542
62537289 1.545237
62537291 0.570033
62537295 0.052365
62537298 5.155689
62537299 0.104852
62537304 0.788034
62537305 0.908625
62537306 2.791259
62537307 3.714036
62537309 0.731924
62537310 1.308203
62537311 0.352296
62537312 1.278890
62537313 1.611962
62537314 3.160654
62537315 3.959467
62537317 4.714625
62537318 0.448745
62537319 -0.000000
62537320 0.221620
62537325 0.354361
62537328 0.092803
62537329 0.754046
62537332 0.443473
62537335 4.646500
62537338 0.796428
62537339 4.798065
62537340 0.920869
62537341 0.601408
62537344 0.641648
62537345 3.079412
62537346 0.108641
62537348 2.143696
62537349 13.596875
62537350 12.601698
62537351 19.132586
62537353 0.335832
62537357 0.965073
62537359 -0.000000
62537360 0.210919
62537362 16.414553
62537365 7.710337
62537366 15.677765
62537368 2.269587
62537369 1.511136
62537370 0.590828
62537375 2.981506
62537377 6.065964
62537378 11.443045
62537380 5.877205
62537381 -0.000000
62537383 0.037554
62537384 1.118066
62537385 1.388968
62537386 0.894071
62537387 6.478976
62537388 9.461536
62537389 0.031127
62537390 2.835754
62537391 0.130593
62537392 0.678408
62537393 0.306457
62537394 0.140946
62537395 -0.000000
62537396 1.492604
62537397 1.217931
62537398 0.391821
62537402 0.389431
62537403 0.784499
62537404 0.127628
62537406 3.241675
62537410 0.443776
62537411 0.804129
62537413 0.448611
62537414 0.632698
62537415 0.294035
62537416 1.073754
62537421 0.096267
62537422 0.907390
62537423 0.213544
62537425 0.048268
62537427 1.579588
62537432 0.133593
62537433 0.689548
62537435 0.230289
62537436 0.140155
62537438 0.308568
62537440 -0.000000
62537441 -0.000000
62537446 0.372650
62537449 0.362430
62537452 0.558623
62537453 0.340327
62537457 0.351414
62537458 0.643809
62537462 0.326907
62537464 0.785245
62537468 0.559592
62537470 -0.000000
62537475 0.293544
62537477 -0.000000
62537478 0.519998
62537479 0.348668
62537480 1.184260
62537482 0.375113
62537484 1.151618
62537485 -0.000000
62537486 -0.000000
62537488 0.720348
62537490 0.134725
62537492 1.055279
62537495 1.673189
62537496 0.344870
62537498 1.328262
62537499 -0.000000
62537501 0.058402
62537502 2.086082
62537504 0.142449
62537505 -0.000000
62537506 0.066720
62537508 1.067233
62537509 0.161250
62537511 0.273796
62537512 1.197941
62537513 0.142559
62537514 0.267560
62537516 -0.000000
62537518 -0.000000
62537527 0.353966
62537532 2.508639
62537535 2.685048
62537536 0.068475
62537537 0.776605
62537539 0.136823
62537540 0.122382
62537542 0.529392
62537544 0.455535
62537545 0.052055
62537546 0.821598
62537547 0.113543
62537549 2.786134
62537550 -0.000000
62537558 -0.000000
62537559 0.050253
62537560 1.534860
62537561 0.458026
62537562 4.084592
62537563 1.145178
62537564 1.893787
62537565 0.941352
62537572 1.016072
62537573 0.796033
62537575 3.925144
62537576 3.264650
62537577 0.855169
62537579 2.551973
62537580 0.424130
62537581 1.055091
62537583 1.040261
62537588 0.745679
62537589 1.162321
62537590 0.852030
62537591 1.162321
62537595 0.256641
62537596 1.893388
62537597 0.143335
62537599 1.453979
62537600 0.805479
62537601 0.210034
62537603 0.852035
62537604 0.741838
62537606 -0.000000
62537612 1.252995
62537613 0.144624
62537614 1.113395
62537616 0.058645
62537617 0.167445
62537621 -0.000000
62537622 0.067475
62537623 0.272500
62537624 0.051229
62537626 0.186868
62537628 0.476010
62537634 3.988933
62537637 0.170876
62537638 0.126226
62537641 0.240336
62537642 0.186669
62537643 3.534458
62537648 0.186865
62537649 0.504195
62537652 3.237922
62537655 0.320711
62537656 0.498842
62537657 0.397725
62537660 0.676442
62537662 0.074570
62537663 0.064137
62537665 0.498184
62537669 0.547379
62537671 0.223742
62537672 0.135588
62537674 0.412345
62537675 0.614383
62537677 0.431455
62537678 2.482324
62537679 1.039267
62537680 1.075464
62537683 4.109906
62537684 0.051830
62537685 0.975704
62537688 1.384604
62537689 0.065864
62537690 2.171804
62537691 0.764123
62537694 4.580767
62537695 3.826166
62537696 2.460496
62537701 0.972656
62537704 0.902608
62537709 3.687634
62537710 3.080592
62537713 4.575431
62537716 3.171471
62537717 1.507443
62537719 0.035368
62537720 0.030843
62537721 0.126494
62537722 1.032766
62537723 0.161822
62537724 0.416813
62537725 0.857838
62537726 1.054811
62537731 -0.000000
62537732 0.880380
62537733 0.378307
62537734 0.912692
62537736 2.524798
62537737 0.079112
62537738 0.269554
62537741 0.506889
62537743 0.054054
62537744 0.260585
62537745 0.019740
62537746 0.423220
62537747 0.995193
62537749 0.033992
62537750 0.524136
62537752 0.272666
62537753 0.106753
62537754 1.039806
62537755 1.293649
62537756 0.375951
62537759 0.202498
62537760 0.330439
62537761 2.700059
62537762 3.002604
62537763 0.287970
62537764 0.281151
62537765 1.509288
62537766 1.701664
62537767 0.040398
62537769 3.844118
62537770 -0.000000
62537771 0.331707
62537773 -0.000000
62537776 0.162393
62537778 0.177241
62537779 3.178452
62537780 2.268966
62537786 0.135594
62537787 1.666142
62537788 0.278177
62537789 0.089952
62537790 0.240037
62537792 1.949541
62537793 2.468954
62537794 -0.000000
62537796 0.547374
62537798 0.314935
62537800 0.337540
62537801 -0.000000
62537805 2.941619
62537806 0.059766
62537808 0.305197
62537815 0.425006
62537816 3.239394
62537818 1.185243
62537819 0.432622
62537820 0.371921
62537821 0.045772
62537822 0.537261
62537823 0.388169
62537828 -0.000000
62537830 1.562206
62537837 0.047665
62537838 2.262988
62537839 1.319211
62537840 0.538638
62537842 1.327338
62537844 1.172310
62537845 1.064141
62537846 2.182459
62537848 5.865423
62537849 1.730348
62537853 0.259381
62537855 2.791792
62537856 8.497685
62537857 4.476562
62537858 5.381001
62537861 3.142112
62537862 1.783583
62537863 4.380732
62537864 3.127300
62537867 0.051292
62537870 1.337646
62537871 4.872701
62537872 1.171964
62537874 0.693418
62537875 -0.000000
62537876 1.123494
62537878 2.588362
62537883 0.541626
62537884 2.743725
62537889 0.495599
62537893 1.210189
62537896 1.412726
62537897 11.588201
62537898 4.426599
62537899 4.066034
62537900 1.553228
62537901 2.212191
62537903 3.415071
62537906 5.898385
62537907 0.524729
62537909 0.181867
62537912 0.213771
62537913 0.377525
62537914 3.941376
62537916 6.340085
62537917 1.464264
62537922 0.083728
62537925 3.437967
62537926 2.769185
62537928 0.284225
62537929 0.608257
62537931 0.292469
62537932 1.804732
62537934 -0.000000
62537939 1.422995
62537941 1.236586
62537945 0.303504
62537947 1.621942
62537948 4.718681
62537949 1.829333
62537950 2.411631
62537951 1.443782
62537952 1.474681
62537953 1.002372
62537954 0.418760
62537955 0.064529
62537956 0.086864
62537958 0.661815
62537959 2.959555
62537961 3.688756
62537962 13.365769
62537963 16.470956
62537964 0.117484
62537965 1.057578
62537966 5.994925
62537967 -0.000000
62537968 0.694048
62537969 3.153815
62537972 1.885070
62537973 0.700781
62537974 1.744542
62537977 0.077910
62537978 9.925021
62537981 0.966373
62537984 2.093686
62537986 0.400214
62537987 7.669318
62537988 0.672041
62537989 0.416251
62537990 -0.000000
62537993 0.722015
62537994 0.235364
62537995 0.162240
62537998 0.298073
62538000 0.487188
62538002 4.255276
62538004 0.173850
62538005 9.447370
62538006 33.877752
62538007 18.366009
62538010 0.590376
62538013 18.809335
62538014 1.430924
62538015 0.907265
62538018 1.227717
62538022 0.439289
62538023 0.675015
62538024 0.250658
62538025 0.125961
62538026 0.890638
62538027 0.037628
62538029 0.772158
62538031 0.628265
62538033 0.911817
62538034 1.338143
62538035 0.335594
62538036 0.794449
62538037 4.562308
62538038 3.557632
62538039 1.870683
62538040 1.171568
62538044 0.093259
62538045 9.150910
62538050 1.542717
62538051 0.439878
62538056 0.192806
62538057 0.668093
62538059 2.782328
62538061 0.122282
62538063 1.263458
62538067 0.520300
62538068 0.209209
62538071 2.120925
62538072 6.232908
62538073 11.735655
62538074 0.759719
62538075 8.358546
62538076 7.317753
62538079 2.049554
62538080 61.408017
62538081 62.259569
62538082 41.129035
62538083 36.645654
62538084 0.256769
62538085 1.316688
62538086 0.070749
62538087 0.298918
62538089 0.365250
62538091 -0.000000
62538094 2.008808
62538095 4.742053
62538096 15.457254
62538097 11.237890
62538098 6.859703
62538099 3.708699
62538100 6.659713
62538101 1.121454
62538102 7.322503
62538103 3.080869
62538104 1.383963
62538105 1.685637
62538106 4.344078
62538107 0.345697
62538108 0.978506
62538109 0.744054
62538110 15.953090
62538115 8.400515
62538116 3.326178
62538117 0.160193
62538119 0.936069
62538121 0.540664
62538124 0.912853
62538125 1.897650
62538127 0.042370
62538128 0.865357
62538129 0.889768
62538130 7.401484
62538131 0.084225
62538132 0.811269
62538134 1.889721
62538135 0.099422
62538138 0.702850
62538139 4.752248
62538141 0.146356
62538146 3.021589
62538148 0.374150
62538150 5.468091
62538151 1.650100
62538153 0.318471
62538154 0.119973
62538155 0.476137
62538157 9.615692
62538159 76.327195
62538161 0.902314
62538163 1.234311
62538166 0.740293
62538167 22.182981
62538168 4.492460
62538170 0.311225
62538171 12.372166
62538172 11.441122
62538173 0.168497
62538175 0.111392
62538176 2.159910
62538180 0.502212
62538181 -0.000000
62538183 0.555089
62538186 2.248295
62538187 1.233190
62538189 3.999198
62538191 47.936402
62538193 4.030436
62538196 13.141384
62538197 0.753468
62538199 0.427750
62538200 0.401016
62538202 1.684254
62538203 1.833998
62538204 1.792031
62538206 0.777592
62538207 2.581054
62538208 0.202577
62538209 6.477304
62538210 6.702176
62538212 0.801157
62538217 2.022047
62538220 0.690522
62538221 0.276209
62538223 4.355961
62538224 6.635015
62538226 0.217755
62538227 11.811905
62538228 1.086469
62538230 0.266543
62538233 0.532810
62538234 -0.000000
62538239 0.033895
62538240 4.523069
62538242 0.376426
62538244 0.350730
62538245 7.410230
62538246 1.037593
62538248 8.711792
62538249 11.295932
62538250 0.121915
62538252 0.182324
62538254 0.723486
62538256 -0.000000
62538257 0.142359
62538258 0.342632
62538259 3.263113
62538261 1.484038
62538262 0.665853
62538263 5.367206
62538264 5.270601
62538266 2.367476
62538268 3.598737
62538269 0.140740
62538272 -0.000000
62538273 0.098161
62538274 0.075134
62538275 0.769200
62538276 0.280424
62538279 1.395018
62538284 0.791371
62538286 1.481902
62538289 1.712829
62538293 0.305040
62538295 -0.000000
62538298 -0.000000
62538301 0.048450
62538305 -0.000000
62538307 0.164946
62538310 0.164963
62538314 2.184844
62538315 0.671527
62538316 7.962950
62538319 14.299867
62538322 11.167689
62538323 0.463555
62538325 -0.000000
62538327 0.384515
62538328 0.203291
62538333 0.243581
62538336 0.048224
62538338 0.259321
62538340 0.177071
62538341 0.654741
62538342 0.976297
62538344 1.476217
62538346 0.496464
62538347 0.081287
62538348 -0.000000
62538350 0.772103
62538355 0.192127
62538356 4.895766
62538358 5.116687
62538359 0.072988
62538360 0.037113
62538361 0.315196
62538362 0.102864
62538365 0.105330
62538367 1.570553
62538369 2.473796
62538370 0.171446
62538371 1.277513
62538372 1.317023
62538374 0.115954
62538375 0.342372
62538376 3.849506
62538378 0.587395
62538379 0.411071
62538380 0.444280
62538381 2.428365
62538382 1.954432
62538385 1.015167
62538386 1.242056
62538390 27.557194
62538392 2.182956
62538393 5.107281
62538394 7.875737
62538395 5.998999
62538396 3.444927
62538399 0.562755
62538400 0.144227
62538401 0.742126
62538403 1.702848
62538404 0.343629
62538405 0.656442
62538406 0.516984
62538407 4.164385
62538409 27.953250
62538410 1.284985
62538411 1.149286
62538412 12.556625
62538413 0.662347
62538414 0.590621
62538416 0.435033
62538418 0.330948
62538419 -0.000000
62538421 0.875925
62538423 3.647267
62538424 0.061067
62538425 1.008136
62538426 0.243598
62538428 0.389619
62538430 4.575510
62538431 0.100578
62538432 1.048626
62538433 0.587581
62538435 0.235160
62538436 2.340882
62538442 0.100058
62538443 0.425743
62538444 0.108554
62538446 0.201398
62538447 0.417396
62538449 0.088163
62538451 1.469641
62538453 2.554820
62538454 2.593539
62538456 0.326809
62538457 1.148043
62538458 2.776131
62538460 -0.000000
62538461 -0.000000
62538462 0.091477
62538463 1.447731
62538464 0.486367
62538467 0.104356
62538470 1.371373
62538471 0.446354
62538474 1.263746
62538475 -0.000000
62538476 0.203229
62538478 0.858320
62538479 2.332977
62538480 44.431323
62538481 4.036919
62538484 0.209817
62538485 0.858547
62538487 1.955646
62538488 0.893396
62538490 0.241998
62538491 0.725089
62538493 -0.000000
62538495 0.316928
62538501 1.927833
62538502 0.042291
62538504 0.625776
62538509 2.125592
62538511 0.734218
62538512 1.183068
62538514 2.071341
62538516 0.979477
62538518 2.054822
62538519 29.044493
62538520 31.195328
62538522 0.054137
62538523 0.253166
62538524 0.054699
62538525 3.248808
62538526 0.393686
62538527 4.308074
62538528 0.880859
62538529 1.066769
62538531 0.786962
62538535 1.603608
62538536 0.126297
62538537 0.020564
62538538 0.531374
62538540 0.174508
62538541 1.033502
62538543 0.089964
62538545 0.241025
62538546 0.032052
62538548 1.298017
62538551 0.672257
62538552 0.073286
62538553 0.206912
62538555 16.558167
62538557 1.364852
62538558 0.381805
62538561 0.136356
62538566 0.029823
62538567 0.394342
62538568 2.186489
62538569 1.907988
62538572 0.638472
62538573 0.031801
62538574 0.266862
62538575 0.291308
62538577 5.185218
62538578 1.434182
62538580 1.290168
62538581 0.683485
62538582 1.428162
62538584 0.092363
62538588 0.080183
62538590 0.177655
62538594 2.369133
62538595 0.889895
62538597 0.249935
62538599 0.067877
62538600 0.875912
62538601 0.993869
62538603 0.035935
62538605 0.048653
62538607 6.047019
62538610 5.265404
62538611 0.602440
62538612 1.581767
62538613 0.662008
62538615 0.694310
62538616 1.965164
62538617 0.242880
62538618 0.173617
62538620 0.478885
62538623 0.791341
62538624 0.122180
62538626 1.133238
62538627 5.778735
62538628 1.561133
62538629 4.555656
62538630 0.185574
62538631 0.322299
62538633 1.775751
62538634 11.511848
62538635 8.723817
62538636 0.632186
62538638 0.684078
62538639 0.537806
62538641 4.134373
62538642 1.690893
62538643 7.870261
62538645 -0.000000
62538647 16.357345
62538649 0.932125
62538650 7.958490
62538651 0.208321
62538654 7.647647
62538655 3.688697
62538656 2.886566
62538658 0.472760
62538659 0.048705
62538662 0.264059
62538663 0.510444
62538664 0.201466
62538665 0.379544
62538666 0.093301
62538667 1.184693
62538672 0.508506
62538674 0.107133
62538675 0.040154
62538679 0.512304
62538680 1.954066
62538684 0.404516
62538685 0.379084
62538686 0.301580
62538689 1.612536
62538692 0.972241
62538693 0.057342
62538695 0.433765
62538696 2.266042
62538697 0.165267
62538698 8.060032
62538699 8.504864
62538700 0.909894
62538701 0.680216
62538702 0.036227
62538704 0.868775
62538705 0.316767
62538707 0.359170
62538708 1.497829
62538710 0.894059
62538712 0.044508
62538713 0.108664
62538714 1.259275
62538715 0.101981
62538722 0.444149
62538723 1.765187
62538724 1.315011
62538727 0.319257
62538730 0.024497
62538731 0.481210
62538732 1.806170
62538735 0.287898
62538736 1.079610
62538737 0.394904
62538739 1.181831
62538740 1.094831
62538741 2.409962
62538742 0.708507
62538745 0.101449
62538746 0.156752
62538747 1.667724
62538748 4.593841
62538749 4.445156
62538750 0.060685
62538753 0.114249
62538754 -0.000000
62538755 0.063397
62538757 0.856642
62538762 2.094607
62538763 0.637681
62538765 0.159276
62538766 -0.000000
62538768 0.208370
62538770 0.339143
62538771 1.380569
62538776 1.801144
62538777 0.500485
62538782 1.544181
62538783 3.423866
62538785 0.125966
62538786 -0.000000
62538787 0.366794
62538788 2.918745
62538790 1.715994
62538791 0.812146
62538792 0.941706
62538794 0.083180
62538796 0.073342
62538797 0.096394
62538799 0.707601
62538802 1.093794
62538803 3.032256
62538804 0.809659
62538806 0.322617
62538807 0.933771
62538808 1.402226
62538809 6.382596
62538810 2.332762
62538812 0.134295
62538814 0.177761
62538816 2.067323
62538817 0.065263
62538818 0.082482
62538820 0.414975
62538821 0.429891
62538822 1.083794
62538824 -0.000000
62538825 0.855969
62538829 0.935443
62538830 1.782113
62538832 0.337068
62538833 0.666463
62538834 13.242194
62538835 0.303859
62538836 0.678764
62538837 11.009557
62538839 0.808263
62538840 -0.000000
62538842 1.476007
62538843 13.888694
62538846 0.506003
62538847 4.277643
62538848 4.491828
62538851 -0.000000
62538852 0.858675
62538856 0.400771
62538858 0.576135
62538859 1.015165
62538860 0.495432
62538862 0.579988
62538864 0.767817
62538865 0.540380
62538868 0.845008
62538869 2.200480
62538871 1.087382
62538872 1.442366
62538873 0.174812
62538875 0.485599
62538878 18.477977
62538880 7.186750
62538881 0.269387
62538882 3.014911
62538883 1.163694
62538886 0.852795
62538888 1.086374
62538890 0.172577
62538892 0.268034
62538893 0.271014
62538895 1.680942
62538896 0.704858
62538900 0.978412
62538901 15.035663
62538903 0.084611
62538905 0.175393
62538906 0.146375
62538907 -0.000000
62538908 0.431728
62538912 2.814236
62538913 0.312153
62538916 0.054478
62538921 0.637204
62538926 0.218957
62538928 0.495916
62538929 1.932363
62538930 1.285952
62538931 3.584417
62538932 8.763563
62538933 9.275782
62538934 1.395597
62538937 5.121670
62538938 6.273751
62538940 0.342560
62538941 0.043246
62538942 0.499865
62538943 1.200397
62538944 1.569870
62538945 4.405738
62538951 0.189071
62538952 1.533358
62538953 0.850380
62538954 1.925117
62538957 0.299162
62538958 3.168017
62538959 2.504506
62538960 -0.000000
62538961 0.368883
62538962 3.498551
62538963 0.477367
62538964 0.676177
62538966 0.055802
62538967 0.677645
62538969 0.954914
62538971 1.510701
62538973 0.029863
62538974 1.963917
62538975 2.974889
62538976 1.237317
62538977 4.484083
62538978 2.518431
62538979 0.023691
62538980 0.095523
62538982 1.032489
62538983 0.447343
62538984 0.879328
62538985 1.677613
62538988 3.785698
62538989 0.660381
62538994 0.771352
62538995 0.075846
62538996 0.167122
62538997 0.181145
62538998 0.103846
62539001 -0.000000
62539002 0.736795
62539003 0.268500
62539005 1.074004
62539006 0.786052
62539008 4.714559
62539009 3.386400
62539010 0.079996
62539011 0.421025
62539013 0.434847
62539014 0.285819
62539017 0.647384
62539018 0.613240
62539019 0.609701
62539021 1.803541
62539022 0.427764
62539028 2.074182
62539029 0.581241
62539030 0.027771
62539034 0.947297
62539035 2.307117
62539038 0.398219
62539040 0.987164
62539041 0.119935
62539042 1.979213
62539045 3.117633
62539048 2.003028
62539050 0.439287
62539053 2.260723
62539056 0.141387
62539057 0.042695
62539061 0.382310
62539063 1.589125
62539064 0.439321
62539065 8.296496
62539066 2.490920
62539067 1.528444
62539068 1.890497
62539070 0.334403
62539071 0.744106
62539073 0.581998
62539074 0.698546
62539077 13.807722
62539079 1.088587
62539084 0.677787
62539085 0.493053
62539087 1.203104
variableStep chrom=chr11
128391207 2.551488
128391208 0.937297
128391211 2.220671
128391213 0.462060
128391214 0.154393
128391220 0.708971
128391221 1.683831
128391224 0.128561
128391225 0.403766
128391226 0.623486
128391228 -0.000000
128391230 0.772794
128391231 0.258000
128391235 1.114197
128391236 1.434841
128391237 0.397004
128391238 0.179617
128391239 0.880700
128391241 0.523206
128391242 -0.000000
128391243 0.229957
128391245 1.111615
128391247 1.969817
128391248 0.673467
128391249 3.018421
128391250 0.153525
128391251 0.540766
128391252 0.519948
128391255 2.438856
128391257 1.986004
128391258 4.395274
128391259 1.145917
128391261 1.474184
128391263 0.953539
128391264 0.302211
128391265 0.114914
128391266 0.330373
128391267 0.917186
128391268 0.832237
128391269 1.851468
128391270 0.130266
128391272 0.283562
128391274 2.556006
128391275 0.106840
128391276 0.267491
128391277 1.489795
128391278 0.793658
128391279 3.972934
128391282 0.955357
128391283 0.563301
128391284 0.314450
128391285 2.879566
128391287 0.760589
128391289 0.515012
128391290 0.860615
128391292 0.108999
128391293 1.054375
128391294 2.647123
128391295 3.362709
128391296 0.961264
128391297 0.065311
128391298 0.935583
128391299 0.432350
128391300 0.087325
128391301 1.182767
128391302 0.597046
128391305 7.626963
128391306 0.661654
128391307 0.112895
128391314 0.321017
128391317 -0.000000
128391318 0.050487
128391319 1.339529
128391320 0.623536
128391324 0.222807
128391325 4.887271
128391327 0.644936
128391328 0.257541
128391329 1.181378
128391330 0.363506
128391331 0.190364
128391332 0.795961
128391335 3.023998
128391336 0.132329
128391337 1.498835
128391339 0.319743
128391340 0.372988
128391341 8.928458
128391344 1.789986
128391345 6.279453
128391347 0.440221
128391348 2.797293
128391349 0.382121
128391350 0.779690
128391352 0.052009
128391353 0.375213
128391356 -0.000000
128391357 0.286309
128391359 0.281264
128391360 12.471357
128391361 1.515797
128391362 0.104900
128391364 0.047295
128391366 0.922620
128391368 0.042403
128391369 -0.000000
128391372 1.606980
128391374 1.216130
128391375 0.503284
128391377 0.156674
128391380 0.173230
128391381 -0.000000
128391383 0.480134
128391384 0.367894
128391385 0.566414
128391387 0.559339
128391388 0.421165
128391389 0.034694
128391390 0.820452
128391391 0.063323
128391394 -0.000000
128391395 1.120297
128391397 0.142831
128391399 0.042026
128391400 1.196882
128391401 0.231960
128391403 0.260639
128391405 3.378141
128391406 0.187749
128391407 0.178549
128391411 1.354460
128391412 -0.000000
128391413 0.154336
128391414 0.519808
128391415 0.280492
128391420 0.117289
128391421 0.645486
128391422 0.810962
128391424 0.129852
128391426 0.048986
128391427 -0.000000
128391430 -0.000000
128391433 -0.000000
128391437 -0.000000
128391438 0.444086
128391439 0.072359
128391440 0.452767
128391441 0.185269
128391443 1.721934
128391444 0.332420
128391445 0.136042
128391448 0.422452
128391452 0.129855
128391453 0.119107
128391456 0.363934
128391457 0.146590
128391458 0.131442
128391459 1.656126
128391460 1.416814
128391461 1.465824
128391462 0.027179
128391463 6.150342
128391465 -0.000000
128391469 7.090790
128391471 0.146148
128391472 0.619032
128391473 0.719198
128391474 3.023404
128391475 0.254445
128391478 0.358728
128391479 -0.000000
128391480 0.751334
128391482 0.300203
128391484 0.166159
128391485 0.704134
128391486 0.746351
128391487 0.207031
128391488 0.112620
128391490 1.570467
128391491 0.596060
128391492 0.551909
128391493 0.692864
128391496 -0.000000
128391497 4.582264
128391500 2.101545
128391501 3.139819
128391503 0.313216
128391504 0.207159
128391505 0.949441
128391506 0.027192
128391507 2.136335
128391508 1.713626
128391511 0.302486
128391512 0.040631
128391513 -0.000000
128391514 0.345135
128391515 0.352669
128391516 0.724432
128391517 0.950367
128391520 0.301459
128391521 0.171724
128391522 2.497344
128391523 2.221454
128391526 2.366841
128391527 0.821143
128391528 0.190593
128391532 0.326170
128391534 1.238307
128391535 0.927917
128391536 0.845041
128391537 0.368364
128391539 2.881235
128391540 0.178747
128391541 0.042857
128391545 7.040858
128391546 0.108470
128391548 0.240236
128391549 1.741881
128391550 8.144216
128391551 3.221856
128391552 0.025219
128391553 -0.000000
128391554 0.201244
128391555 1.015351
128391558 0.493331
128391561 0.264609
128391562 1.306662
128391566 8.235146
128391567 1.572754
128391568 0.067626
128391569 2.083146
128391574 0.212377
128391576 0.597357
128391580 0.189683
128391581 7.473284
128391582 3.474291
128391583 2.999494
128391586 8.768090
128391587 6.335363
128391591 0.056539
128391594 0.271078
128391595 0.902504
128391596 1.400195
128391597 0.617353
128391598 0.682727
128391600 18.917244
128391601 3.291500
128391603 0.235171
128391605 10.926136
128391606 -0.000000
128391607 0.333122
128391608 0.622262
128391610 0.855864
128391611 0.832955
128391613 0.901834
128391614 0.326563
128391615 1.014553
128391617 -0.000000
128391620 0.169690
128391622 3.278501
128391625 2.547748
128391627 0.085556
128391628 0.034316
128391629 0.748742
128391630 0.687492
128391631 0.067169
128391632 0.190141
128391633 0.150325
128391634 0.031601
128391635 1.519080
128391636 0.069489
128391637 0.221993
128391638 0.139991
128391639 0.875994
128391640 0.344196
128391641 -0.000000
128391642 1.492489
128391643 0.205531
128391644 0.024253
128391645 0.502236
128391646 -0.000000
128391647 0.241464
128391648 2.197890
128391649 0.038603
128391650 1.189653
128391651 3.764407
128391652 0.332561
128391653 1.720956
128391654 0.266535
128391655 0.791463
128391656 0.139887
128391657 0.040333
128391658 0.993597
128391659 0.931776
128391660 0.336392
128391663 0.579376
128391664 1.318080
128391665 0.364301
128391666 0.162514
128391667 1.508985
128391669 0.296121
128391670 0.107010
128391672 0.049315
128391673 0.056868
128391675 0.227749
128391677 -0.000000
128391680 0.379411
128391682 1.447569
128391685 -0.000000
128391689 0.794080
128391690 0.313134
128391691 0.305837
128391692 1.416637
128391693 0.641331
128391696 0.381743
128391697 2.716587
128391698 1.188764
128391699 0.180334
128391701 0.092821
128391702 1.267468
128391703 0.672876
128391704 1.935673
128391705 0.351389
128391706 0.451192
128391712 0.474979
128391715 0.403380
128391716 0.954990
128391718 0.549813
128391719 1.246992
128391720 3.375575
128391721 1.497792
128391722 2.556046
128391723 1.230232
128391724 1.018862
128391725 0.784009
128391728 0.737515
128391731 1.572155
128391732 2.146775
128391733 3.127390
128391734 1.610758
128391735 2.965779
128391736 1.045078
128391737 0.275630
128391738 0.234467
128391739 0.277064
128391740 5.964772
128391741 0.295486
128391742 0.135705
128391743 1.922880
128391744 0.039540
128391746 0.049594
128391747 -0.000000
128391749 1.789226
128391750 0.141962
128391751 0.163217
128391752 0.325901
128391753 0.740002
128391755 0.208082
128391756 0.055663
128391757 0.392267
128391758 0.225105
128391760 -0.000000
128391762 1.705002
128391763 0.713907
128391764 0.679733
128391765 0.703533
128391767 0.114131
128391769 0.804784
128391771 0.271863
128391772 1.920263
128391773 0.089922
128391774 0.393383
128391776 0.365934
128391777 13.453075
128391779 0.262495
128391780 -0.000000
128391783 1.560547
128391784 2.070016
128391785 0.494446
128391786 0.144266
128391788 0.531297
128391789 0.608318
128391790 1.994420
128391792 0.234853
128391794 0.120847
128391797 0.056114
128391800 0.292200
128391803 0.033644
128391804 0.143359
128391807 -0.000000
128391808 0.153106
128391810 0.047327
128391811 1.427873
128391812 3.689715
128391813 2.991213
128391814 0.474941
128391815 0.068198
128391816 0.274201
128391817 0.681848
128391818 0.111219
128391819 11.845336
128391820 8.241618
128391821 3.080535
128391822 0.753511
128391824 0.103562
128391825 0.056343
128391826 0.539864
128391828 0.200253
128391829 -0.000000
128391831 1.409116
128391833 0.071399
128391835 0.651192
128391836 -0.000000
128391837 2.489328
128391838 7.543938
128391839 5.439868
128391840 0.588933
128391841 -0.000000
128391844 1.203611
128391845 0.161494
128391846 6.179136
128391848 0.897849
128391851 0.927127
128391854 -0.000000
128391857 1.114499
128391858 0.676345
128391859 0.278108
128391860 0.470241
128391862 -0.000000
128391864 0.062304
128391866 0.649330
128391867 7.973825
128391869 0.353008
128391870 -0.000000
128391871 0.160833
128391873 0.101740
128391875 0.222643
128391878 0.296121
128391880 0.160175
128391883 0.157702
128391884 0.316187
128391885 15.302639
128391886 1.116070
128391890 0.045803
128391894 0.459039
128391896 0.319224
128391897 1.403667
128391898 3.485721
128391899 0.568427
128391902 1.084844
128391903 1.058674
128391904 0.726106
128391905 0.507015
128391906 1.236646
128391913 1.444499
128391914 0.974699
128391915 0.289421
128391918 0.686696
128391921 0.345576
128391924 0.069867
128391925 0.577755
128391927 2.462854
128391928 14.332950
128391932 0.084309
128391934 2.584777
128391937 1.131474
128391940 2.530979
128391943 0.896322
128391944 1.316779
128391945 1.597872
128391946 5.538044
128391947 2.344274
128391948 0.117013
128391949 1.620305
128391950 0.718695
128391951 0.156075
128391952 0.883448
128391954 3.537114
128391957 2.887894
128391958 0.339950
128391959 0.911949
128391960 2.182066
128391962 6.517159
128391964 0.871971
128391967 1.841347
128391970 0.514838
128391971 0.279627
128391972 1.234357
128391973 0.038744
128391974 0.518251
128391975 1.077182
128391976 5.256209
128391977 0.673827
128391978 0.098107
128391979 0.200208
128391980 0.035750
128391981 0.963635
128391984 1.080871
128391985 0.314621
128391986 0.040096
128391987 0.339688
128391988 2.763654
128391989 11.939777
128391990 11.062024
128391992 -0.000000
128391993 0.301838
128391995 -0.000000
128391997 0.770815
128391998 0.080987
128391999 1.335554
128392000 2.014017
128392001 -0.000000
128392002 0.211950
128392003 0.387986
128392004 0.942132
128392005 0.278979
128392007 11.597317
128392008 10.507311
128392009 3.204754
128392010 2.525291
128392012 0.134827
128392013 0.233803
128392014 1.967989
128392016 8.032212
128392017 7.790417
128392019 0.453889
128392020 -0.000000
128392021 0.070895
128392022 0.516470
128392025 0.210716
128392028 -0.000000
128392029 0.048005
128392030 1.499731
128392031 1.929496
128392032 0.806237
128392033 0.409026
128392034 0.943006
128392035 0.641066
128392036 2.964074
128392037 1.332901
128392038 1.078031
128392039 1.029153
128392040 0.732421
128392045 -0.000000
128392046 1.078206
128392048 0.036815
128392049 3.344476
128392052 0.240826
128392060 0.078388
128392061 0.057462
128392063 1.025531
128392067 0.105454
128392068 0.507411
128392069 0.429689
128392071 2.367315
128392072 0.108381
128392073 0.221695
128392074 0.298942
128392075 2.327176
128392076 19.503995
128392077 3.568566
128392079 0.227242
128392081 0.415939
128392085 0.711709
128392086 0.388020
128392087 1.373347
128392091 0.139349
128392094 0.316914
128392095 10.805241
128392096 0.314238
128392099 -0.000000
128392100 1.446001
128392106 0.399106
128392107 0.184720
128392109 0.459304
128392110 2.224465
128392112 0.395989
128392113 1.564634
128392114 0.734078
128392116 1.720735
128392118 0.163984
128392119 0.037359
128392120 1.018438
128392123 0.497664
128392124 0.403488
128392129 0.291611
128392134 0.253150
128392135 0.553177
128392138 0.352031
128392139 1.636898
128392140 0.865643
128392141 0.035042
128392142 0.250393
128392143 0.119985
128392144 0.398271
128392147 0.328499
128392148 0.043716
128392150 1.104356
128392152 0.053788
128392153 0.199916
128392154 0.344660
128392155 0.827038
128392158 0.391607
128392159 1.147208
128392162 0.041216
128392163 1.609491
128392164 1.261100
128392165 0.119827
128392166 0.113351
128392167 1.365757
128392168 0.558367
128392169 0.866593
128392170 0.436147
128392171 0.093210
128392172 0.246721
128392173 0.248743
128392176 -0.000000
128392178 0.461903
128392181 0.479251
128392183 0.186925
128392186 0.362222
128392187 0.077125
128392188 1.772342
128392191 2.364185
128392192 0.308001
128392195 0.312878
128392196 0.095817
128392197 0.101935
128392198 0.398074
128392200 1.802472
128392202 0.704787
128392203 -0.000000
128392204 0.219258
128392205 -0.000000
128392206 0.066035
128392208 0.167731
128392210 0.909910
128392213 0.298787
128392214 0.200291
128392215 0.460376
128392216 0.028987
128392217 3.812057
128392218 0.286149
128392219 -0.000000
128392220 0.213623
128392221 0.594484
128392222 1.432346
128392223 0.315823
128392224 0.187192
128392225 0.151632
128392226 0.062633
128392229 1.188725
128392230 -0.000000
128392231 0.407537
128392232 0.156081
128392233 2.279735
128392234 1.023603
128392239 0.806077
128392240 0.091100
128392241 1.428711
128392242 0.687440
128392243 0.214792
128392244 -0.000000
128392245 -0.000000
128392246 0.721188
128392247 -0.000000
128392248 0.417644
128392249 4.085833
128392250 11.011806
128392251 0.961034
128392252 15.149511
128392253 8.417018
128392255 0.793843
128392256 2.223544
128392257 1.005085
128392261 1.817985
128392262 5.455503
128392263 0.613455
128392264 0.227573
128392265 1.391788
128392269 0.209898
128392273 0.166293
128392278 0.144416
128392279 0.056309
128392280 0.541675
128392282 -0.000000
128392284 0.226560
128392287 0.264415
128392289 0.176455
128392290 0.099785
128392292 0.780082
128392293 -0.000000
128392300 0.138240
128392301 0.177572
128392302 0.952360
128392304 0.692579
128392305 0.615151
128392307 0.066497
128392309 0.316050
128392310 0.389310
128392313 -0.000000
128392317 1.106613
128392318 0.108960
128392321 -0.000000
128392322 1.980849
128392324 0.086459
128392325 0.214769
128392326 0.241923
128392327 -0.000000
128392328 0.331259
128392329 0.547516
128392332 0.160362
128392333 0.442495
128392334 0.166478
128392335 1.503974
128392336 0.343184
128392339 0.418449
128392340 1.226974
128392341 0.448421
128392345 0.272957
128392347 0.275963
128392348 0.633692
128392349 0.634297
128392352 0.407280
128392353 1.714812
128392354 -0.000000
128392357 0.075727
128392358 0.448369
128392359 0.132889
128392360 0.241124
128392361 0.684157
128392363 0.956213
128392365 0.556394
128392366 0.592890
128392367 1.689202
128392368 -0.000000
128392371 1.632997
128392372 3.589739
128392373 0.476030
128392375 1.057156
128392377 0.227568
128392378 -0.000000
128392382 0.429815
128392386 0.730071
128392388 1.595485
128392390 4.727969
128392392 6.816638
128392393 0.563935
128392394 0.387523
128392395 1.527316
128392398 0.222375
128392399 0.199713
128392403 -0.000000
128392405 0.482672
128392406 0.117135
128392408 7.993682
128392409 6.633532
128392410 0.450193
128392413 0.221715
128392414 10.690025
128392415 6.046683
128392416 3.668235
128392417 13.681922
128392418 0.933789
128392419 16.400616
128392420 1.352905
128392421 1.905907
128392422 0.332813
128392424 -0.000000
128392426 0.235508
128392429 0.062762
128392430 0.692201
128392435 0.034127
128392436 1.167669
128392437 0.161802
128392439 0.750475
128392441 0.096871
128392442 0.044797
128392444 1.101833
128392448 0.263746
128392450 1.955721
128392454 0.226971
128392455 1.669258
128392456 0.163113
128392457 1.183331
128392458 2.045097
128392459 0.307186
128392462 -0.000000
128392469 -0.000000
128392470 0.209652
128392471 0.423858
128392473 0.272646
128392474 0.685386
128392475 1.151835
128392477 0.493076
128392478 0.214881
128392480 0.975045
128392481 0.750497
128392482 1.493252
128392484 1.053189
128392485 0.253141
128392486 0.305322
128392488 0.050260
128392489 0.697681
128392491 0.389320
128392492 0.535094
128392495 -0.000000
128392496 0.444930
128392497 0.443465
128392498 -0.000000
128392501 -0.000000
128392502 0.604042
128392503 0.107259
128392504 13.085398
128392505 0.055758
128392506 5.593650
128392507 1.886801
128392509 0.604813
128392511 0.188322
128392512 2.719159
128392513 0.038883
128392514 1.067057
128392517 1.037771
128392518 -0.000000
128392525 0.845973
128392526 0.140126
128392528 1.523586
128392530 0.840436
128392531 0.205133
128392538 0.731708
128392539 0.852281
128392541 0.905720
128392544 2.085757
128392545 5.528093
128392546 2.222311
128392547 0.244642
128392550 0.480864
128392553 5.910537
128392554 17.754775
128392555 0.514720
128392557 0.102398
128392558 1.934371
128392559 0.717305
128392560 14.695653
128392561 2.045526
128392562 0.072944
128392564 0.047045
128392565 0.515063
128392568 0.167924
128392569 0.393407
128392571 0.560187
128392573 13.383810
128392574 0.968313
128392575 0.669297
128392576 1.820007
128392577 0.568805
128392584 26.655177
128392585 0.063515
128392586 0.693992
128392587 10.526520
128392589 0.288804
128392590 0.243476
128392591 0.564337
128392592 1.405175
128392594 -0.000000
128392595 25.345446
128392597 -0.000000
128392599 1.193272
128392602 0.448672
128392603 0.130393
128392606 0.462587
128392607 0.405546
128392608 0.263374
128392609 0.473823
128392612 -0.000000
128392613 0.143706
128392614 0.416789
128392615 0.317836
128392616 1.079090
128392617 2.315678
128392618 1.271452
128392619 2.510471
128392621 1.644488
128392624 0.198194
128392627 0.763698
128392632 0.370376
128392634 0.106819
128392635 5.326911
128392636 13.904032
128392637 0.826424
128392638 2.498624
128392640 3.179950
128392641 0.342344
128392653 1.143313
128392656 9.605868
128392657 2.535391
128392660 4.120390
128392661 2.377006
128392665 0.110539
128392666 3.276102
128392667 1.269243
128392668 1.952345
128392670 0.192451
128392672 0.282533
128392679 0.977496
128392680 2.996584
128392681 0.259222
128392686 1.419795
128392687 0.622778
128392688 1.144759
128392695 1.878644
128392696 0.497001
128392699 2.025210
128392700 3.087460
128392701 -0.000000
128392702 1.831443
128392705 1.897416
128392706 -0.000000
128392713 0.553383
128392714 0.048261
128392717 0.191574
128392718 0.051047
128392723 0.033342
128392724 0.596280
128392725 1.170375
128392726 -0.000000
128392727 0.488160
128392729 9.509091
128392730 0.375122
128392734 0.204241
128392735 0.368678
128392737 0.401399
128392738 2.630337
128392743 0.763272
128392744 0.292547
128392745 0.651972
128392746 1.052377
128392748 5.132909
128392749 2.792557
128392750 0.245348
128392751 1.864002
128392752 0.337069
128392754 0.358710
128392755 9.128628
128392756 8.639399
128392758 0.484105
128392759 0.543745
128392760 0.559672
128392761 0.582986
128392765 4.871403
128392767 1.237805
128392768 0.436343
128392770 0.344040
128392771 1.038246
128392772 0.875918
128392774 0.101974
128392776 -0.000000
128392778 0.842862
128392779 0.228774
128392781 0.996906
128392782 1.140838
128392783 2.511523
128392785 0.421515
128392786 -0.000000
128392788 0.181696
128392790 0.732772
128392791 1.323122
128392792 -0.000000
128392800 0.365048
128392801 5.629458
128392802 0.300534
128392803 0.934411
128392805 0.417469
128392806 5.274083
128392807 0.175552
128392808 1.408134
128392809 2.114914
128392810 0.430955
128392811 0.294257
128392813 0.401061
128392814 10.067426
128392815 1.128510
128392817 0.054434
128392819 2.782473
128392820 0.262803
128392821 0.055059
128392822 0.784186
128392823 0.864049
128392825 0.549054
128392826 0.777630
128392827 0.052221
128392829 0.053281
128392830 1.296900
128392833 0.939542
128392834 1.951423
128392840 9.077386
128392844 0.186355
128392845 0.468409
128392846 0.378440
128392847 0.086818
128392852 0.410216
128392854 1.080963
128392857 0.625565
128392858 0.041738
128392859 0.316572
128392860 0.452129
128392861 0.378574
128392862 0.041701
128392864 0.635346
128392865 0.345166
128392867 0.431472
128392868 1.092682
128392869 2.356160
128392872 0.368846
128392873 0.532047
128392874 0.326023
128392876 -0.000000
128392877 0.105426
128392878 0.749163
128392880 3.750167
128392881 1.077269
128392883 0.218367
128392885 0.160400
128392886 0.229208
128392887 0.406066
128392889 1.027940
128392890 0.550618
128392892 0.276981
128392894 -0.000000
128392898 0.104268
128392899 0.049489
128392901 0.457218
128392902 5.012409
128392903 0.686855
128392904 0.274813
128392908 1.488265
128392909 0.716346
128392911 -0.000000
128392912 3.039840
128392913 -0.000000
128392914 -0.000000
128392916 1.342918
128392918 1.762881
128392919 6.382210
128392922 0.433342
128392923 0.514086
128392924 3.061834
128392925 1.622658
128392927 0.753310
128392930 0.049684
128392933 1.833511
128392935 2.075212
128392937 0.143771
128392938 0.422370
128392940 0.204328
128392942 3.073237
128392943 3.329327
128392944 0.583435
128392945 1.639638
128392946 2.327788
128392947 0.042809
128392948 0.117005
128392949 1.804093
128392950 0.651306
128392952 0.867198
128392956 0.105086
128392958 2.419855
128392959 1.869051
128392962 0.414985
128392963 1.153009
128392964 1.054502
128392965 0.513246
128392967 6.918081
128392969 1.269338
128392972 1.444927
128392973 0.172453
128392974 0.312069
128392977 0.274732
128392978 0.744585
128392979 0.655805
128392980 1.116602
128392981 0.680799
128392982 -0.000000
128392984 9.777461
128392986 2.809584
128392991 0.250556
128392994 0.272569
128392997 1.974835
128392999 0.951659
128393001 0.565277
128393003 4.871791
128393004 3.639038
128393005 0.335152
128393007 0.107229
128393008 0.294093
128393009 0.756869
128393012 1.010867
128393013 0.046470
128393014 0.040870
128393015 2.386171
128393016 0.658858
128393017 0.645500
128393018 0.043021
128393019 0.120638
128393020 0.085410
128393021 1.904411
128393025 0.175436
128393026 0.109013
128393028 0.063872
128393029 0.052922
128393030 0.058566
128393031 1.350700
128393032 0.678165
128393033 0.708581
128393034 3.032232
128393035 1.220448
128393036 0.238571
128393037 0.991078
128393038 0.945641
128393040 -0.000000
128393041 1.841413
128393044 2.119652
128393045 3.429927
128393046 1.591718
128393048 0.352368
128393050 2.098619
128393053 0.855596
128393055 0.261026
128393056 0.399677
128393057 -0.000000
128393058 1.687024
128393059 1.449192
128393060 0.905064
128393064 0.308748
128393066 0.144578
128393069 0.063854
128393072 0.585918
128393074 11.124456
128393075 2.466848
128393076 0.640044
128393077 0.122662
128393078 0.856364
128393079 0.040168
128393082 0.431909
128393087 0.375086
128393088 0.024389
128393089 0.039321
128393090 0.584640
128393092 0.100490
128393093 0.318001
128393094 0.459472
128393098 0.250076
128393100 0.435009
128393101 0.619125
128393102 1.653699
128393104 0.885498
128393105 1.475374
128393107 0.124562
128393108 0.664306
128393109 0.391218
128393110 0.060500
128393112 1.534129
128393113 0.604883
128393114 0.299542
128393120 0.271257
128393123 3.411519
128393125 0.103709
128393128 0.200614
128393130 0.125035
128393134 0.347746
128393137 0.117180
128393138 0.553021
128393139 2.698890
128393141 0.493208
128393145 3.475056
128393152 0.262002
128393154 2.066747
128393155 9.297917
128393156 1.523664
128393157 1.150128
128393160 1.222776
128393161 -0.000000
128393162 0.251250
128393165 5.719766
128393166 6.398317
128393168 0.281212
128393169 0.060562
128393170 0.675425
128393171 0.036792
128393173 0.418012
128393174 0.144674
128393175 0.167635
128393176 -0.000000
128393178 1.017648
128393182 0.620642
128393184 1.221546
128393185 0.216390
128393186 0.437495
128393187 0.176208
128393190 0.065418
128393191 0.604095
128393192 0.888392
128393195 1.871449
128393196 0.751558
128393197 1.988285
128393200 3.697633
128393201 0.097578
128393203 0.121805
128393204 0.198158
128393206 0.052490
128393207 0.317952
128393210 0.513848
128393212 4.669776
128393213 0.069929
128393217 0.291063
128393219 -0.000000
128393220 7.087046
128393223 0.334473
128393226 0.751566
128393228 2.410406
128393234 5.123023
128393236 0.353784
128393238 2.384132
128393242 0.385944
128393245 0.103770
128393246 1.245268
128393247 0.050077
128393248 1.057509
128393251 0.872703
128393253 1.616201
128393254 4.477905
128393257 1.587633
128393258 0.514703
128393259 0.104682
128393261 0.443351
128393263 17.509775
128393265 0.059591
128393268 1.699152
128393269 0.692697
128393271 0.075019
128393273 0.420859
128393275 0.854989
128393277 0.194085
128393291 0.144953
128393292 1.135328
128393294 3.089099
128393295 0.628110
128393302 0.078070
128393304 0.220081
128393306 0.054446
128393307 2.577720
128393308 0.293939
128393310 2.304017
128393312 0.049261
128393313 0.201288
128393317 0.759579
128393319 -0.000000
128393320 1.231912
128393322 0.662624
128393323 0.268584
128393324 0.818462
128393327 -0.000000
128393328 0.683658
128393329 7.504888
128393330 7.816536
128393332 0.789188
128393334 17.246245
128393336 -0.000000
128393339 0.692628
128393340 2.704415
128393341 1.947294
128393342 1.056254
128393343 -0.000000
128393344 1.140717
128393346 10.608164
128393348 0.378887
128393349 2.357158
128393354 0.478768
128393355 1.723262
128393357 1.658797
128393358 0.661532
128393359 1.133176
128393360 0.225101
128393361 1.077824
128393362 0.044121
128393364 1.419338
128393365 0.059391
128393368 1.353658
128393370 0.365376
128393371 0.324130
128393372 0.772826
128393374 0.613512
128393375 0.035372
128393376 -0.000000
128393377 2.170174
128393378 5.144011
128393379 1.388723
128393380 0.090896
128393382 0.208598
128393385 0.268179
128393386 0.604805
128393387 1.132060
128393388 0.179963
128393390 7.227126
128393394 0.156358
128393395 0.766121
128393396 3.075512
128393397 0.233212
128393398 0.479454
128393400 2.061056
128393402 1.145512
128393403 0.461605
128393404 0.520093
128393405 0.431005
128393407 9.326890
128393408 -0.000000
128393414 0.598241
128393415 0.548614
128393417 0.831910
128393418 1.766524
128393420 0.050075
128393421 0.796106
128393422 1.170125
128393423 1.827658
128393425 -0.000000
128393429 0.024609
128393430 0.110133
128393432 0.234079
128393434 0.437551
128393438 2.431504
128393440 0.939573
128393444 1.831346
128393446 0.841196
128393447 0.562028
128393448 2.029880
128393449 0.449211
128393452 -0.000000
128393453 0.868897
128393454 2.732849
128393455 0.759682
128393457 0.050924
128393460 2.594361
128393461 0.343038
128393463 0.145182
128393464 0.279726
128393465 1.510957
128393467 -0.000000
128393474 0.670775
128393475 0.475796
128393477 0.416620
128393478 8.448213
128393481 0.106459
128393482 0.929806
128393483 1.610753
128393484 0.064540
128393487 0.627303
128393488 0.039523
128393490 5.737748
128393492 1.081265
128393493 0.365066
128393494 0.778793
128393496 -0.000000
128393498 0.467754
128393499 0.160275
128393500 1.086992
128393505 0.687039
128393506 0.694461
128393507 -0.000000
128393508 2.474383
128393510 0.657073
128393511 2.977339
128393512 -0.000000
128393514 0.245842
128393515 1.563296
128393516 0.787600
128393518 0.331566
128393521 3.164343
128393523 0.986143
128393524 1.791432
128393528 1.018955
128393529 0.502503
128393531 0.600102
128393532 -0.000000
128393533 0.886293
128393534 0.405059
128393535 2.253319
128393539 0.153917
128393542 0.246472
128393543 1.421188
128393545 0.191780
128393547 -0.000000
128393548 0.356183
128393549 0.061567
128393550 -0.000000
128393551 0.690823
128393552 0.287199
128393553 0.200422
128393554 1.646543
128393555 0.622757
128393557 0.128559
128393559 0.705924
128393560 0.243021
128393561 0.059110
128393562 0.172961
128393565 0.284768
128393566 0.238202
128393567 1.278843
128393568 0.099115
128393569 1.588952
128393570 0.786470
128393572 1.350713
128393573 0.232213
128393577 0.646126
128393579 0.945051
128393580 1.646055
128393581 0.720948
128393582 0.623955
128393584 1.424993
128393586 0.067390
128393587 -0.000000
128393589 3.716440
128393590 0.328597
128393592 0.128842
128393593 0.584101
128393594 0.140795
128393596 0.434741
128393597 0.343620
128393599 2.727506
128393601 1.012239
128393602 0.085489
128393604 1.305978
128393605 0.624560
128393606 1.815230
128393607 0.042026
128393608 3.113812
128393609 1.034873
128393610 -0.000000
128393611 3.639634
128393613 -0.000000
128393616 0.072197
128393618 0.366299
128393620 0.121713
128393621 1.068271
128393622 0.329582
128393623 0.792278
128393624 1.804743
128393625 0.841489
128393626 1.608181
128393627 1.228922
128393631 0.733146
128393632 2.599574
128393640 0.137909
128393643 0.163593
128393645 0.236052
128393646 0.110471
128393647 0.248768
128393649 1.102376
128393651 3.081016
128393652 1.093394
128393653 0.500671
128393654 1.197180
128393656 2.782938
128393657 0.187255
128393658 0.326824
128393659 0.135899
128393660 -0.000000
128393661 0.034151
128393664 1.730916
128393665 4.248149
128393666 -0.000000
128393667 0.685696
128393669 0.871423
128393672 2.138470
128393676 1.670576
128393678 0.518119
128393679 0.366040
128393681 0.732666
128393683 0.138394
128393688 0.456632
128393689 5.979562
128393690 0.129297
128393691 -0.000000
128393695 1.718991
128393696 0.823967
128393697 0.755745
128393702 -0.000000
128393703 -0.000000
128393704 3.146407
128393705 1.282777
128393706 0.493207
128393707 1.237453
128393710 1.674041
128393714 -0.000000
128393716 0.059278
128393718 0.288663
128393719 0.062213
128393720 2.127415
128393721 0.050901
128393723 -0.000000
128393724 0.274512
128393727 0.900425
128393730 0.109857
128393731 0.238109
128393732 1.001069
128393733 0.124737
128393736 -0.000000
128393737 1.650201
128393739 0.135447
128393740 0.167518
128393741 0.135313
128393742 13.972596
128393743 0.771017
128393744 0.500457
128393746 0.127918
128393748 0.216977
128393749 0.146577
128393750 0.302698
128393752 0.066633
128393753 0.060597
128393754 1.046509
128393755 0.390756
128393756 0.378398
128393757 0.149805
128393758 -0.000000
128393760 0.318666
128393761 0.676238
128393763 -0.000000
128393764 0.094028
128393765 0.971329
128393766 2.796076
128393767 0.141762
128393768 1.555759
128393771 0.127464
128393773 0.340799
128393775 0.299349
128393778 1.868298
128393779 0.558316
128393782 0.137903
128393783 0.373601
128393785 9.525558
128393792 5.058985
128393793 13.238996
128393800 0.049177
128393801 0.536476
128393803 0.196519
128393804 0.851268
128393807 0.063897
128393808 1.018343
128393810 0.260773
128393814 0.318418
128393815 -0.000000
128393816 1.132818
128393817 1.922489
128393818 3.386051
128393819 4.035110
128393820 4.213468
128393821 4.474335
128393822 0.764663
128393823 0.051254
128393824 0.126425
128393825 0.302955
128393827 0.796120
128393828 0.910063
128393829 0.291608
128393830 4.131363
128393832 2.170211
128393833 2.866284
128393835 2.427210
128393837 1.166947
128393839 1.701208
128393840 -0.000000
128393841 0.172993
128393844 0.339598
128393845 0.092868
128393846 8.926924
128393849 0.150295
128393850 0.908110
128393853 0.501818
128393857 0.089239
128393858 0.363819
128393860 4.441539
128393861 0.234767
128393864 0.035177
128393866 0.289799
128393867 0.156045
128393868 2.381811
128393869 0.206369
128393870 0.130779
128393871 2.063701
128393872 0.751308
128393873 3.238859
128393874 1.539201
128393875 -0.000000
128393878 1.465124
128393879 0.602935
128393882 3.033119
128393883 3.186428
128393885 0.199850
128393886 0.083977
128393888 0.112862
128393889 0.594849
128393890 1.844549
128393892 0.032710
128393895 0.161367
128393896 3.261095
128393897 5.807201
128393899 1.297242
128393900 0.339502
128393901 0.386066
128393902 0.106074
128393903 3.404274
128393905 -0.000000
128393906 1.190749
128393907 0.072210
128393910 0.282870
128393911 1.612320
128393912 4.412427
128393915 0.451087
128393917 0.395073
128393921 -0.000000
128393926 0.600768
128393928 0.944760
128393929 1.117698
128393930 1.537929
128393931 2.253416
128393932 5.358947
128393933 3.545675
128393937 0.318461
128393939 -0.000000
128393943 0.125358
128393944 0.099036
128393945 0.329696
128393946 -0.000000
128393947 0.334660
128393949 10.022619
128393951 0.696977
128393952 0.386851
128393954 6.719578
128393955 0.078605
128393960 0.024921
128393961 0.555295
128393965 0.201368
128393966 1.674811
128393967 0.218482
128393968 0.303960
128393969 0.083003
128393970 0.150270
128393973 0.348263
128393974 0.624142
128393975 1.623995
128393976 0.367106
128393978 12.452945
128393979 4.480503
128393984 0.553165
128393985 0.693118
128393987 1.938887
128393988 0.870615
128393989 0.359121
128393990 0.054947
128393991 0.820088
128393993 0.034764
128393994 0.055859
128393995 0.491644
128393998 1.657877
128394000 -0.000000
128394001 0.540045
128394002 0.579370
128394003 2.217664
128394004 3.594545
128394005 3.759852
128394006 0.041651
128394007 0.466623
128394008 0.384636
128394009 0.810884
128394010 1.155877
128394011 0.119145
128394012 0.503588
128394013 0.073464
128394014 0.129603
128394015 0.060186
128394016 0.236249
128394018 0.053304
128394020 0.136057
128394021 1.490543
128394024 1.372170
128394025 3.464866
128394026 1.252005
128394027 0.894482
128394028 2.368740
128394030 1.230798
128394032 0.170528
128394033 1.485433
128394034 0.311189
128394035 3.086431
128394036 0.997839
128394037 0.994906
128394038 4.680870
128394039 0.254147
128394040 0.628189
128394041 0.255976
128394043 0.058028
128394044 0.204143
128394046 0.059756
128394048 0.384295
128394050 0.705587
128394051 0.046885
128394053 6.388361
128394054 0.071675
128394058 0.255969
128394061 0.131979
128394064 0.102399
128394066 0.381139
128394070 0.236329
128394071 0.376788
128394074 0.530647
128394075 1.656043
128394077 0.749862
128394078 -0.000000
128394080 1.266659
128394082 0.487008
128394083 0.164883
128394087 0.726515
128394089 4.397819
128394090 0.733689
128394091 -0.000000
128394092 0.340085
128394093 0.598154
128394094 0.751190
128394096 0.375180
128394097 0.846169
128394100 0.213413
128394104 0.185918
128394106 3.611904
128394108 4.641480
128394109 0.445485
128394111 0.323117
128394115 1.189739
128394116 0.040485
128394120 0.053442
128394121 0.368037
128394122 1.895897
128394123 0.564423
128394124 0.228683
128394127 0.293763
128394128 1.733880
128394129 0.274324
128394131 0.439608
128394134 2.260291
128394137 0.431375
128394138 0.055196
128394139 0.407666
128394140 0.363235
128394141 0.078326
128394142 0.100671
128394143 0.087216
128394145 3.451682
128394148 3.038641
128394149 0.950733
128394150 0.053157
128394151 1.067413
128394152 2.547396
128394153 0.630882
128394154 0.695599
128394156 1.525960
128394158 1.602837
128394159 0.259108
128394160 0.267286
128394161 0.541247
128394162 0.252083
128394163 0.746200
128394167 0.076625
128394170 0.423214
128394173 0.441690
128394175 0.297993
128394176 1.509671
128394178 -0.000000
128394179 0.395428
128394182 0.184995
128394184 0.065676
128394186 0.753970
128394188 0.172948
128394191 -0.000000
128394192 -0.000000
128394195 0.573505
128394196 0.902435
128394197 2.907473
128394198 0.633611
128394199 0.541423
128394201 1.564395
128394203 0.268799
128394204 0.493389
variableStep chrom=chr14
75743476 0.458835
75743480 0.116316
75743481 1.096013
75743482 1.691541
75743484 0.045353
75743487 0.694848
75743488 0.221763
75743489 1.428421
75743491 0.219738
75743492 0.255096
75743493 1.742725
75743495 0.145959
75743496 1.838432
75743498 0.046403
75743499 0.039267
75743500 0.869039
75743503 0.336585
75743505 0.373845
75743506 3.065997
75743507 3.436511
75743509 1.201499
75743510 0.810305
75743511 0.967652
75743512 3.267866
75743513 1.986903
75743515 1.141075
75743516 -0.000000
75743521 0.656388
75743522 1.223691
75743529 0.586041
75743538 0.896816
75743539 4.910780
75743540 0.158057
75743541 0.328200
75743542 3.302912
75743543 0.651620
75743546 0.609975
75743547 0.362911
75743548 6.165206
75743549 1.224260
75743550 0.055600
75743551 0.096991
75743552 1.053004
75743553 2.884801
75743554 3.117687
75743555 1.595407
75743556 2.051583
75743557 0.443198
75743558 0.745335
75743559 0.407744
75743563 3.721109
75743564 2.397679
75743567 1.319816
75743568 0.092573
75743569 1.306369
75743570 1.700511
75743571 0.125792
75743572 0.380311
75743573 0.143739
75743574 1.404589
75743575 1.537341
75743576 0.214740
75743577 0.354898
75743581 -0.000000
75743582 -0.000000
75743584 6.065667
75743585 0.042533
75743587 0.486501
75743588 0.837541
75743589 0.072204
75743590 0.323664
75743593 2.702380
75743595 0.565686
75743600 13.734158
75743601 2.615610
75743603 0.651564
75743605 0.636760
75743608 0.422905
75743615 8.954300
75743618 1.253950
75743621 1.078947
75743622 9.307604
75743623 3.344556
75743625 0.089072
75743626 -0.000000
75743627 0.434063
75743630 0.409405
75743631 0.070480
75743632 1.402505
75743633 0.975632
75743636 1.459089
75743637 0.150955
75743638 0.495326
75743639 0.090135
75743642 -0.000000
75743643 0.423747
75743647 0.267648
75743650 0.410545
75743651 1.131062
75743652 0.099909
75743653 0.254447
75743654 17.693380
75743659 8.835691
75743660 15.328501
75743661 7.306183
75743662 6.661921
75743665 0.171970
75743668 18.618515
75743669 1.149972
75743672 0.249440
75743674 -0.000000
75743675 0.088258
75743677 1.367886
75743679 0.654072
75743680 0.499040
75743681 0.086565
75743685 0.776403
75743686 10.136270
75743688 0.503141
75743689 0.119056
75743690 0.051791
75743691 0.966984
75743694 2.546598
75743695 1.481248
75743696 4.778858
75743697 0.305526
75743698 1.997363
75743701 0.154861
75743702 0.260494
75743703 0.103336
75743704 3.698186
75743705 5.557724
75743706 -0.000000
75743707 1.414078
75743710 2.337039
75743711 1.537562
75743712 2.388671
75743713 0.256021
75743716 0.056706
75743718 0.146937
75743719 0.188113
75743721 0.901939
75743723 1.195079
75743724 2.147026
75743726 4.542963
75743727 1.066886
75743728 1.330498
75743729 1.099796
75743731 11.529558
75743732 0.571410
75743733 1.856198
75743734 11.156062
75743737 0.095813
75743738 0.073176
75743739 0.073143
75743740 0.540937
75743742 1.942512
75743744 1.612928
75743751 0.385021
75743753 0.719988
75743754 1.660264
75743755 0.455966
75743761 0.525753
75743762 0.561241
75743764 0.207335
75743767 0.083483
75743768 0.075282
75743770 -0.000000
75743772 0.638213
75743773 2.475535
75743774 0.886958
75743775 1.169924
75743777 0.900631
75743778 2.129731
75743780 1.277028
75743781 0.271199
75743783 0.048593
75743786 1.242159
75743787 1.310037
75743790 4.353966
75743794 0.049579
75743796 0.065519
75743797 0.483220
75743800 4.081997
75743803 0.892241
75743804 0.552426
75743805 -0.000000
75743806 0.751312
75743809 0.168893
75743811 -0.000000
75743815 0.188133
75743817 -0.000000
75743819 0.246875
75743820 1.806160
75743822 -0.000000
75743824 0.868596
75743825 -0.000000
75743826 0.868621
75743827 0.156468
75743828 0.645223
75743829 0.113902
75743831 0.068221
75743835 0.583943
75743837 0.168884
75743838 0.340683
75743840 1.863670
75743841 1.523076
75743842 1.012295
75743843 1.318835
75743844 0.731670
75743845 0.434152
75743847 0.266591
75743849 0.132447
75743850 0.631163
75743851 0.130502
75743852 0.105891
75743853 1.553013
75743854 6.123405
75743855 0.889344
75743856 0.504798
75743857 0.031789
75743858 0.576577
75743861 0.153377
75743863 0.042436
75743864 1.069862
75743865 0.337900
75743868 0.079109
75743870 0.515309
75743871 0.039208
75743873 0.089419
75743875 0.208555
75743878 0.060999
75743884 1.008705
75743885 0.645222
75743887 0.296242
75743889 0.927169
75743895 1.372801
75743899 5.682845
75743902 2.167580
75743903 2.648277
75743905 5.803424
75743906 6.880957
75743907 2.538832
75743908 1.311244
75743911 0.362449
75743913 0.261276
75743914 0.193589
75743915 0.057353
75743917 0.038892
75743920 0.329115
75743924 0.208542
75743929 7.472585
75743932 -0.000000
75743936 24.766418
75743937 5.284721
75743940 1.392185
75743942 0.368097
75743945 0.279356
75743946 29.487170
75743947 7.335394
75743948 1.276955
75743949 0.391525
75743950 1.087971
75743953 15.593482
75743956 9.130229
75743959 4.252962
75743960 1.219544
75743964 0.279052
75743967 0.350029
75743968 0.184602
75743969 0.110981
75743971 -0.000000
75743972 0.748200
75743973 0.245496
75743974 0.473036
75743975 0.108933
75743977 0.100970
75743979 0.288402
75743980 0.168139
75743981 0.245819
75743982 -0.000000
75743984 0.231994
75743985 -0.000000
75743990 0.090849
75743993 0.901789
75743995 0.106602
75743997 -0.000000
75743998 0.603592
75743999 0.496521
75744000 0.909868
75744003 0.782098
75744004 0.318198
75744006 0.934643
75744007 0.254169
75744011 0.098713
75744013 0.044522
75744014 -0.000000
75744016 0.741268
75744018 0.074397
75744019 0.990583
75744020 0.713200
75744021 0.348153
75744022 0.110541
75744029 0.546112
75744030 0.049735
75744031 0.109071
75744033 0.234562
75744034 3.807698
75744036 0.191742
75744039 3.479284
75744040 0.089832
75744043 0.097415
75744044 0.069049
75744047 -0.000000
75744049 -0.000000
75744051 0.506993
75744052 0.031065
75744053 0.995093
75744056 0.604702
75744057 1.893718
75744058 0.275430
75744061 0.038300
75744062 0.230164
75744063 0.820400
75744066 0.040778
75744067 0.309932
75744068 0.925589
75744069 0.900319
75744070 0.169251
75744071 0.023247
75744072 0.717948
75744073 0.314346
75744075 0.989153
75744076 0.324859
75744080 0.108756
75744081 0.273847
75744084 0.558292
75744088 -0.000000
75744089 0.399870
75744091 0.313019
75744092 0.125880
75744093 0.039936
75744095 0.131622
75744097 0.601274
75744098 3.389489
75744099 2.240178
75744100 0.156312
75744102 0.953624
75744103 0.174204
75744105 0.119154
75744106 0.682993
75744108 0.158484
75744109 3.066258
75744110 0.365187
75744111 3.141114
75744112 0.524819
75744115 1.114145
75744116 0.949190
75744117 0.659270
75744118 0.374745
75744119 20.860416
75744120 0.025057
75744121 0.758722
75744122 0.382730
75744123 2.155128
75744124 14.557875
75744125 1.403365
75744126 1.194607
75744128 0.402892
75744130 0.571141
75744131 0.130369
75744132 0.097209
75744134 0.053753
75744140 0.106293
75744141 0.344795
75744142 0.358691
75744143 0.515296
75744151 0.136513
75744152 0.097530
75744153 14.633856
75744154 0.494773
75744159 0.331462
75744160 -0.000000
75744161 0.115403
75744163 0.321607
75744164 3.772826
75744165 0.152327
75744166 0.248325
75744169 -0.000000
75744171 0.129497
75744173 0.052114
75744179 -0.000000
75744181 0.129192
75744182 0.601785
75744183 0.620632
75744185 1.020991
75744187 0.605418
75744188 0.141294
75744190 -0.000000
75744191 0.131187
75744192 0.480394
75744194 1.107982
75744197 0.079213
75744202 1.404126
75744204 0.259872
75744205 0.047518
75744206 0.574701
75744208 0.574224
75744210 0.032747
75744213 0.039552
75744214 0.041501
75744215 2.488791
75744221 0.133314
75744224 0.254738
75744225 0.031299
75744226 0.375844
75744229 0.519384
75744230 1.603540
75744231 0.353776
75744232 -0.000000
75744233 0.209182
75744235 10.896746
75744237 0.622613
75744238 1.911594
75744239 2.449946
75744240 3.925687
75744241 1.375448
75744246 0.580420
75744252 0.027905
75744253 0.018742
75744254 2.039874
75744256 0.123323
75744257 0.768833
75744258 0.152695
75744262 0.146710
75744263 0.364352
75744264 25.283222
75744267 -0.000000
75744268 0.961001
75744269 0.182858
75744270 1.293357
75744271 0.897546
75744272 0.077684
75744274 20.296432
75744275 23.396379
75744276 1.904689
75744278 0.430947
75744279 1.630493
75744280 1.716759
75744285 3.531159
75744286 0.053608
75744287 0.399206
75744289 0.034089
75744290 1.212083
75744291 1.257463
75744296 -0.000000
75744297 0.106225
75744298 0.173972
75744300 0.247536
75744303 0.206766
75744304 0.246444
75744305 -0.000000
75744306 1.128562
75744308 0.103786
75744309 1.324016
75744310 1.824746
75744312 0.755100
75744313 0.247507
75744314 0.769095
75744316 1.560586
75744319 0.167617
75744321 0.470502
75744323 0.436096
75744324 0.069888
75744325 0.806146
75744329 10.791743
75744330 1.781510
75744331 0.031789
75744334 -0.000000
75744335 0.061702
75744337 1.224338
75744338 0.098703
75744343 0.117574
75744345 -0.000000
75744347 0.364156
75744348 0.044501
75744352 0.237829
75744355 0.522159
75744356 0.089712
75744357 1.079704
75744358 17.743633
75744359 0.092468
75744360 1.238482
75744362 0.342300
75744364 0.366441
75744365 3.036349
75744366 0.772267
75744367 0.559909
75744370 2.261020
75744371 2.226638
75744372 0.370326
75744373 0.789943
75744374 0.747486
75744377 0.381750
75744378 0.947772
75744379 0.084828
75744380 0.246943
75744381 3.679211
75744383 8.274432
75744384 0.739433
75744386 1.436735
75744387 0.671902
75744392 5.850476
75744394 0.064928
75744395 0.456391
75744396 8.775190
75744397 5.458356
75744398 8.440937
75744400 -0.000000
75744403 1.760104
75744404 1.738704
75744407 -0.000000
75744411 0.359857
75744412 0.040201
75744414 -0.000000
75744415 0.202313
75744416 0.206806
75744417 0.511226
75744421 14.028986
75744422 0.157339
75744427 0.286562
75744429 0.887803
75744430 11.493695
75744431 2.257161
75744432 1.276127
75744433 0.312128
75744435 2.121407
75744438 0.148356
75744439 0.431119
75744440 1.007410
75744442 0.445834
75744444 0.898520
75744445 5.559891
75744447 1.504535
75744449 0.523723
75744451 0.663593
75744452 0.460418
75744453 0.650636
75744454 0.158339
75744456 0.921060
75744461 0.081439
75744462 0.683490
75744464 4.904552
75744465 9.301455
75744467 1.064993
75744468 0.411183
75744470 0.596652
75744471 1.307687
75744472 1.203538
75744473 1.145878
75744474 0.119553
75744478 0.676020
75744479 0.536685
75744480 8.387510
75744481 39.664820
75744482 4.428207
75744488 -0.000000
75744489 0.096271
75744490 0.178277
75744493 1.253857
75744494 1.510820
75744495 26.272167
75744498 0.658929
75744501 0.786487
75744502 0.126627
75744503 0.273908
75744505 2.791830
75744506 9.298579
75744508 0.257174
75744510 0.450529
75744512 0.645733
75744515 0.368901
75744516 0.323075
75744517 1.096278
75744520 0.643217
75744521 0.632064
75744527 12.399620
75744529 0.033517
75744534 0.185461
75744535 0.680391
75744536 2.599408
75744541 0.028221
75744542 1.110059
75744543 0.157582
75744544 1.172804
75744545 2.543363
75744548 -0.000000
75744549 0.393669
75744550 0.129887
75744551 0.658125
75744553 0.838551
75744554 0.047412
75744555 0.691657
75744557 0.568604
75744558 0.204784
75744560 0.517186
75744562 0.244027
75744563 0.582082
75744565 0.051059
75744566 0.323717
75744567 3.361173
75744569 0.298218
75744571 0.127455
75744572 1.117564
75744575 0.904509
75744576 0.769096
75744580 0.809172
75744581 0.166767
75744582 0.795474
75744583 1.294487
75744584 0.380747
75744585 10.698713
75744586 0.318562
75744588 1.874928
75744589 2.907180
75744593 1.082387
75744594 -0.000000
75744595 12.197943
75744596 0.755845
75744604 0.295790
75744605 0.467637
75744607 1.333928
75744608 6.648990
75744609 9.617030
75744615 0.100721
75744619 0.595537
75744620 16.022004
75744623 1.785899
75744624 0.347889
75744627 0.107028
75744629 0.637793
75744633 0.246650
75744634 0.234489
75744635 0.349151
75744637 1.018683
75744638 0.414961
75744639 0.770224
75744640 1.156743
75744642 3.627595
75744643 3.628221
75744645 -0.000000
75744648 0.072297
75744650 0.301580
75744651 1.665440
75744652 9.193098
75744653 3.439962
75744654 0.904034
75744655 2.955032
75744657 2.158079
75744661 0.180986
75744662 0.785016
75744663 1.555822
75744664 2.036392
75744672 0.637793
75744674 -0.000000
75744676 1.080814
75744677 0.155677
75744678 2.321724
75744679 3.477887
75744680 3.080111
75744681 2.977155
75744682 5.194684
75744685 1.235881
75744686 2.975207
75744689 0.055784
75744690 5.196607
75744693 0.832115
75744694 1.446369
75744700 0.386271
75744703 1.726570
75744704 0.631808
75744705 3.494274
75744706 4.825602
75744707 1.634559
75744708 0.258405
75744709 1.834838
75744711 0.139685
75744712 0.340777
75744713 0.454903
75744714 1.200098
75744715 0.129432
75744716 7.248128
75744719 0.053073
75744720 0.731206
75744723 2.166949
75744724 0.677668
75744727 8.293848
75744728 3.478354
75744729 1.443208
75744733 0.269195
75744734 2.507379
75744736 0.146458
75744740 3.704338
75744744 10.170547
75744745 2.744435
75744746 -0.000000
75744749 0.248834
75744750 0.371033
75744752 0.381112
75744755 -0.000000
75744760 0.395775
75744761 3.011059
75744762 0.046435
75744763 1.960281
75744764 0.901483
75744765 0.390995
75744768 4.414359
75744769 0.491013
75744770 0.411519
75744772 0.141840
75744773 0.057830
75744775 0.211604
75744776 0.336029
75744777 0.815645
75744778 3.478145
75744779 2.342706
75744782 0.585159
75744783 1.817388
75744784 0.353149
75744785 2.533473
75744786 0.593185
75744789 1.792117
75744790 0.471168
75744791 2.811232
75744792 0.661628
75744794 7.103929
75744795 3.018676
75744800 0.075721
75744801 1.294346
75744802 0.026835
75744803 7.266371
75744806 0.381864
75744810 1.283922
75744812 0.114153
75744816 1.422927
75744819 0.418563
75744820 2.511199
75744822 0.226148
75744823 0.736590
75744825 0.146561
75744826 0.058381
75744828 0.519796
75744829 -0.000000
75744830 1.677557
75744831 0.733066
75744833 0.589391
75744835 0.360007
75744836 0.200261
75744837 1.358746
75744838 0.462528
75744840 1.182849
75744842 0.537891
75744843 0.894027
75744844 0.308883
75744845 0.054044
75744846 0.830393
75744849 0.664087
75744850 8.493136
75744851 0.590113
75744852 0.339250
75744854 0.276195
75744855 0.181226
75744858 0.414549
75744859 1.845764
75744860 0.291820
75744861 0.587846
75744866 0.183749
75744867 3.804097
75744868 5.923865
75744873 0.520825
75744875 0.083088
75744876 5.062852
75744878 5.493016
75744880 0.176600
75744881 1.037615
75744882 0.217641
75744884 0.229403
75744886 0.146453
75744887 0.372086
75744888 3.495143
75744890 2.994692
75744892 0.624790
75744893 -0.000000
75744894 1.084035
75744895 1.090195
75744898 0.383148
75744899 0.039468
75744900 0.036588
75744901 0.498827
75744904 -0.000000
75744905 0.185592
75744906 0.632419
75744907 0.226386
75744913 11.427013
75744914 1.808869
75744915 0.280065
75744916 0.036269
75744917 9.309963
75744918 0.160634
75744920 0.044070
75744921 0.148394
75744922 -0.000000
75744923 1.137807
75744925 0.504470
75744927 0.083233
75744928 0.117635
75744929 0.456494
75744931 0.040200
75744932 8.736064
75744934 20.962611
75744935 0.830029
75744937 0.315164
75744938 0.751914
75744939 0.041239
75744940 2.636067
75744942 0.158869
75744943 0.038523
75744944 0.211830
75744946 0.082094
75744947 -0.000000
75744948 0.407888
75744953 0.046279
75744954 0.616941
75744956 0.445801
75744960 0.113076
75744963 0.323779
75744964 3.080851
75744965 1.399525
75744966 0.090330
75744967 0.362545
75744968 1.209638
75744969 1.125721
75744972 2.120280
75744973 0.150047
75744974 0.229982
75744975 0.185392
75744977 0.935848
75744978 0.821915
75744980 1.290541
75744981 0.651026
75744982 1.069706
75744984 0.108278
75744985 0.772768
75744986 1.045006
75744988 0.448803
75744991 0.927065
75744992 1.043701
75744993 1.570345
75744994 1.266878
75744996 0.325558
75744998 3.516331
75744999 0.865748
75745000 1.160198
75745001 0.432475
75745007 16.936103
75745008 0.790886
75745009 1.322141
75745010 0.597193
75745013 22.635384
75745014 11.862628
75745015 17.679581
75745016 11.631010
75745017 4.727845
75745018 0.114496
75745022 0.414760
75745023 2.194897
75745024 0.036709
75745025 3.671448
75745026 0.394557
75745029 0.231853
75745030 2.729592
75745031 0.961089
75745034 0.728696
75745035 0.338244
75745036 0.060741
75745037 0.124276
75745038 0.054341
75745039 1.234050
75745040 0.455326
75745042 0.061645
75745044 1.545546
75745045 0.097771
75745046 1.809690
75745048 1.543925
75745049 0.679659
75745050 1.676345
75745051 9.281729
75745054 38.606471
75745055 3.172002
75745056 0.378019
75745057 -0.000000
75745059 1.819806
75745060 0.318049
75745065 3.021813
75745067 0.861334
75745068 19.750510
75745070 0.412282
75745072 2.011197
75745073 1.175237
75745078 0.786045
75745079 8.214830
75745083 0.194903
75745084 1.289682
75745085 0.038187
75745086 0.202684
75745087 0.067304
75745088 0.959437
75745089 1.687322
75745090 6.263014
75745093 7.099983
75745094 1.194940
75745095 0.862160
75745100 0.992818
75745103 1.338283
75745104 0.116754
75745105 0.390910
75745106 -0.000000
75745109 -0.000000
75745110 0.290951
75745111 0.124020
75745112 0.696356
75745113 2.426867
75745114 4.705285
75745115 1.592238
75745116 0.560571
75745117 0.975159
75745118 0.344961
75745119 0.235962
75745120 0.781229
75745122 0.657283
75745124 0.179797
75745128 0.179825
75745130 0.618402
75745131 0.389984
75745132 0.488540
75745133 0.106502
75745136 0.114487
75745137 0.195506
75745138 9.325864
75745139 0.690224
75745140 0.044304
75745141 0.231841
75745142 0.690351
75745143 2.146661
75745148 0.679907
75745153 0.661707
75745154 2.343980
75745155 1.394368
75745156 0.971051
75745158 0.123038
75745162 0.045822
75745164 1.169825
75745166 0.657338
75745170 1.068035
75745172 0.141998
75745173 0.325576
75745177 1.112567
75745178 0.764957
75745181 1.439813
75745183 2.129265
75745184 0.562601
75745185 1.765917
75745186 0.092988
75745189 1.624541
75745191 17.324131
75745193 2.495047
75745194 1.940283
75745195 0.929246
75745196 0.355199
75745197 1.251203
75745198 0.361334
75745199 0.908938
75745200 0.699385
75745201 0.661718
75745202 0.189711
75745203 0.069080
75745204 2.634005
75745210 0.324452
75745211 0.168371
75745212 2.827652
75745216 0.046974
75745217 2.707579
75745222 35.737005
75745224 75.877639
75745225 0.408915
75745226 0.924942
75745230 0.229743
75745231 0.313836
75745236 0.426998
75745238 0.107140
75745241 0.464299
75745242 0.198454
75745244 1.111206
75745245 2.865253
75745246 0.979570
75745247 0.822645
75745251 0.260934
75745253 0.933544
75745254 0.381674
75745255 5.459973
75745256 0.661697
75745257 2.815882
75745258 2.151625
75745259 0.819640
75745260 0.776058
75745264 1.655674
75745266 0.611169
75745267 0.458007
75745268 0.456028
75745270 4.829507
75745271 0.288334
75745272 0.114322
75745273 1.888968
75745274 0.695948
75745275 1.775501
75745276 1.077887
75745278 -0.000000
75745281 4.141509
75745282 1.259775
75745283 0.961749
75745284 0.146903
75745286 0.046216
75745287 9.645551
75745288 1.264783
75745290 0.555153
75745291 5.047743
75745292 0.315641
75745293 0.512188
75745294 3.722035
75745297 2.553742
75745298 1.340199
75745299 1.281971
75745301 0.038948
75745302 0.474085
75745303 0.262962
75745304 1.691931
75745305 0.045417
75745307 0.178079
75745308 0.291066
75745312 1.716714
75745313 0.315992
75745314 1.604700
75745316 1.447512
75745317 4.100382
75745318 0.204466
75745319 -0.000000
75745321 2.366548
75745322 1.554458
75745323 0.309063
75745326 0.098606
75745327 6.090241
75745328 2.172441
75745329 1.652126
75745331 0.932883
75745335 1.380188
75745336 6.129130
75745337 5.865634
75745341 0.813205
75745342 2.820312
75745346 1.849659
75745347 1.395061
75745348 0.404569
75745350 23.768374
75745352 2.178768
75745353 0.059868
75745354 1.076748
75745362 1.083484
75745364 7.790961
75745365 0.147634
75745366 0.207856
75745369 3.694836
75745370 0.178922
75745371 2.161900
75745372 0.192421
75745375 -0.000000
75745376 1.276489
75745377 1.063110
75745378 0.525092
75745379 0.289599
75745381 1.743584
75745385 0.307552
75745386 1.680189
75745390 0.053133
75745392 3.703341
75745393 1.027123
75745394 0.632919
75745395 0.424745
75745400 -0.000000
75745402 0.563776
75745404 0.486225
75745405 0.711330
75745408 0.347788
75745410 -0.000000
75745414 0.842192
75745415 0.293260
75745416 18.780098
75745417 0.262612
75745421 0.670033
75745422 0.494075
75745424 2.023792
75745425 0.323218
75745427 0.249682
75745428 -0.000000
75745435 0.053152
75745438 1.844450
75745439 3.429396
75745440 2.762121
75745441 6.660253
75745442 4.369930
75745443 8.432010
75745445 1.186379
75745449 0.376773
75745452 0.307854
75745456 0.432909
75745458 20.530082
75745460 0.325785
75745461 0.659310
75745463 0.323287
75745464 1.500885
75745468 0.222298
75745472 7.067584
75745473 0.436838
75745478 0.038265
75745479 3.241688
75745482 14.360694
75745483 0.666535
75745487 11.843617
75745488 4.540380
75745489 0.194371
75745493 0.077083
75745494 0.436114
75745497 3.260952
75745501 59.929272
75745502 49.235160
75745503 32.119164
75745504 4.198664
75745507 0.090298
75745510 0.431165
75745512 1.818349
75745516 -0.000000
75745520 1.199464
75745521 -0.000000
75745522 1.026629
75745527 0.218977
75745528 0.637216
75745529 1.692010
75745531 3.271011
75745533 1.432923
75745538 1.997430
75745539 1.641912
75745543 0.346147
75745546 0.589324
75745547 0.787240
75745551 0.067216
75745552 0.688599
75745554 0.559118
75745555 0.078323
75745556 1.300263
75745557 17.552008
75745558 2.465578
75745560 0.430614
75745562 13.350001
75745563 0.319054
75745564 0.278020
75745566 0.221487
75745568 3.207326
75745569 0.469679
75745571 0.050946
75745573 0.409792
75745576 0.242767
75745578 0.147357
75745582 0.837311
75745587 0.267913
75745590 1.161523
75745591 12.560860
75745594 0.033923
75745595 0.060659
75745598 1.555990
75745601 2.254057
75745603 0.142690
75745608 1.863213
75745609 0.018208
75745610 0.493331
75745611 0.441644
75745614 0.621733
75745615 0.911715
75745617 0.081454
75745619 0.322366
75745620 0.695237
75745621 0.131583
75745624 0.360011
75745625 15.531611
75745626 0.129793
75745630 1.370122
75745634 0.186106
75745635 0.744399
75745638 0.491813
75745639 1.615999
75745642 0.030462
75745643 0.055087
75745644 0.122829
75745645 0.220577
75745648 0.318845
75745649 2.040937
75745650 2.156712
75745651 0.152962
75745652 0.325144
75745654 0.170610
75745656 0.288283
75745657 2.912279
75745658 3.022719
75745659 0.359006
75745660 0.158440
75745663 0.348869
75745664 0.114975
75745666 0.053757
75745668 1.297402
75745669 3.558508
75745670 7.332739
75745673 0.804586
75745674 0.630184
75745676 3.191150
75745678 1.216302
75745681 0.706170
75745685 0.154216
75745688 0.214816
75745692 1.139744
75745693 0.248434
75745694 0.693169
75745695 1.560038
75745697 0.671300
75745698 0.124485
75745700 1.302276
75745701 6.205274
75745702 2.101658
75745704 5.911385
75745709 0.334355
75745710 0.268439
75745712 0.105105
75745716 0.227777
75745717 1.110266
75745718 1.145039
75745722 0.601263
75745725 1.104227
75745726 0.268179
75745727 0.132299
75745728 0.627952
75745729 2.353907
75745730 2.994787
75745733 0.046115
75745737 0.311538
75745740 1.092346
75745746 0.569398
75745747 0.196993
75745748 0.823724
75745749 1.657307
75745751 0.189114
75745753 0.206411
75745755 0.443215
75745756 0.254119
75745757 0.672920
75745758 0.944747
75745761 1.524597
75745763 0.361108
75745764 0.455384
75745765 0.511055
75745766 0.317344
75745767 0.363681
75745768 0.145239
75745769 10.431606
75745772 0.698030
75745775 0.080259
75745778 0.757154
75745779 2.072264
75745782 2.141888
75745783 -0.000000
75745787 0.471883
75745788 0.572272
75745790 -0.000000
75745791 8.515456
75745792 2.234682
75745793 0.169538
75745794 9.347671
75745795 0.386976
75745796 1.310146
75745797 0.092049
75745798 0.731100
75745800 0.041063
75745805 0.704739
75745806 0.241757
75745808 0.301388
75745809 0.350424
75745812 1.398889
75745813 0.220899
75745816 0.618144
75745818 3.802688
75745825 0.035632
75745826 0.570860
75745829 11.126147
75745830 1.178148
75745831 0.843647
75745833 0.054452
75745835 0.487470
75745837 0.051119
75745838 4.148816
75745839 -0.000000
75745840 0.116589
75745841 0.938841
75745844 1.126205
75745847 0.401896
75745851 0.377298
75745852 0.301120
75745853 0.964188
75745855 -0.000000
75745857 0.612175
75745858 0.213960
75745859 0.350997
75745860 0.864015
75745862 0.992386
75745863 6.867507
75745865 1.500270
75745866 0.477786
75745867 0.129266
75745869 0.289885
75745873 0.245165
75745874 0.572268
75745875 0.559222
75745876 1.368566
75745877 0.118886
75745878 0.809432
75745879 1.015364
75745880 0.703176
75745881 2.862595
75745882 0.083198
75745886 0.273564
75745888 1.192098
75745889 0.092303
75745892 -0.000000
75745893 0.795498
75745894 0.817410
75745898 0.232649
75745899 1.146605
75745900 0.185145
75745902 1.222097
75745905 0.086606
75745906 0.162733
75745909 0.233147
75745910 0.275164
75745913 3.479971
75745914 0.727755
75745915 0.071192
75745916 0.090103
75745917 0.244255
75745919 0.106169
75745920 0.343342
75745921 0.787059
75745922 0.141054
75745923 4.509851
75745924 14.297701
75745929 0.582220
75745930 0.062487
75745932 -0.000000
75745933 2.032929
75745934 0.638925
75745935 0.618511
75745936 0.341084
75745937 0.951757
75745938 -0.000000
75745939 0.086873
75745941 1.164582
75745944 1.189363
75745948 0.681537
75745950 0.266038
75745952 0.210757
75745953 0.949294
75745954 1.688579
75745957 0.721372
75745961 0.119823
75745963 0.278780
75745965 0.606126
75745966 0.442149
75745968 0.192137
75745969 1.527943
75745970 1.794018
75745971 0.227754
75745973 2.101838
75745974 2.631721
75745976 -0.000000
75745977 0.064640
75745978 0.276614
75745980 0.598524
75745981 13.348281
75745984 0.093068
75745985 2.356291
75745986 3.017749
75745988 0.226035
75745989 0.133277
75746001 0.477573
75746002 10.318223
75746005 0.149102
75746009 0.279570
75746012 6.794788
75746013 1.178058
75746014 0.586903
75746015 4.973526
75746017 10.221933
75746019 0.325045
75746021 1.525414
75746022 1.572576
75746023 0.161329
75746024 0.708211
75746025 0.321299
75746026 0.382988
75746027 1.773961
75746028 6.228298
75746029 0.494997
75746031 0.224931
75746032 1.158554
75746033 0.022654
75746034 0.030166
75746035 0.037982
75746038 1.244604
75746039 0.305702
75746041 2.309022
75746042 0.136245
75746045 4.268195
75746046 0.401409
75746047 0.109640
75746049 0.304108
75746050 0.531919
75746053 0.801742
75746055 0.084630
75746056 1.253499
75746057 0.207485
75746058 0.919233
75746060 0.240655
75746062 0.580774
75746063 0.180243
75746068 0.669980
75746069 0.070664
75746070 0.107909
75746072 0.087713
75746073 0.825736
75746074 0.877989
75746077 0.149866
75746078 0.422578
75746080 0.494748
75746081 0.551111
75746082 0.743780
75746083 1.055629
75746085 0.165618
75746089 20.863168
75746091 0.139132
75746093 -0.000000
75746095 0.304441
75746096 0.630350
75746097 0.145126
75746100 0.974278
75746101 0.104464
75746107 1.182223
75746108 0.052649
75746109 0.139360
75746111 1.632700
75746112 1.611505
75746117 6.912355
75746118 -0.000000
75746120 0.515428
75746121 0.238000
75746124 0.125425
75746126 0.857771
75746128 1.082390
75746130 -0.000000
75746131 0.270021
75746132 0.244977
75746134 0.182308
75746135 -0.000000
75746137 0.188984
75746139 0.899817
75746140 17.648978
75746141 0.705134
75746142 0.286976
75746143 1.697854
75746144 0.784101
75746146 0.106137
75746147 0.394347
75746148 2.497748
75746149 0.569630
75746150 0.625894
75746151 2.060167
75746154 0.102492
75746157 3.098734
75746158 1.248228
75746159 5.519766
75746160 2.432131
75746161 0.508395
75746164 0.325763
75746167 0.809501
75746169 -0.000000
75746170 0.124134
75746171 0.038787
75746172 1.087255
75746173 0.095338
75746174 1.255078
75746175 0.774143
75746176 2.541318
75746177 0.755734
75746178 0.800065
75746179 0.189287
75746180 -0.000000
75746182 0.742273
75746185 0.245048
75746187 0.049163
75746188 0.843526
75746190 0.768793
75746191 1.207019
75746192 0.327805
75746197 0.998293
75746198 2.040698
75746199 0.485819
75746200 3.113736
75746201 0.236914
75746202 0.341864
75746203 2.054935
75746204 2.271553
75746205 4.035362
75746208 1.397366
75746209 -0.000000
75746210 1.648360
75746211 0.432503
75746212 0.596413
75746213 0.637021
75746214 1.376484
75746215 2.236064
75746216 0.350861
75746217 0.281145
75746218 0.687170
75746223 0.094605
75746226 2.038873
75746227 0.045887
75746230 1.371592
75746231 2.139274
75746238 0.964800
75746239 2.896878
75746240 1.442826
75746243 0.163489
75746245 3.466106
75746246 17.457141
75746247 1.288511
75746250 16.888897
75746252 0.736113
75746255 3.974931
75746256 1.906970
75746257 1.229026
75746258 0.073540
75746259 0.579543
75746262 2.144037
75746263 0.865195
75746265 1.751829
75746266 0.259369
75746269 10.629347
75746270 0.625805
75746271 0.381941
75746273 0.780795
75746274 0.529188
75746275 0.049384
75746276 0.247519
75746278 -0.000000
75746279 0.050163
75746280 0.550081
75746282 2.276111
75746283 1.481977
75746284 0.461439
75746287 -0.000000
75746291 0.091172
75746292 1.911051
75746297 0.050462
75746299 0.129299
75746304 0.497240
75746305 -0.000000
75746309 0.586505
75746311 0.847830
75746312 1.179745
75746313 0.356531
75746314 0.127267
75746318 8.094821
75746319 24.558015
75746323 1.547986
75746326 0.452490
75746327 0.537463
75746329 0.366168
75746330 -0.000000
75746331 1.495644
75746332 0.885988
75746333 0.220607
75746334 3.756991
75746335 7.683940
75746336 2.421473
75746338 0.145339
75746339 1.036930
75746342 -0.000000
75746343 0.116152
75746346 2.401208
75746350 0.094847
75746352 3.216809
75746353 1.003442
75746354 0.525475
75746355 2.004511
75746356 2.147961
75746357 0.851110
75746360 0.164156
75746363 0.434657
75746364 0.178319
75746365 -0.000000
75746366 0.048672
75746371 0.318547
75746374 0.054614
75746377 0.275657
75746378 0.284007
75746379 0.774878
75746382 3.395872
75746383 0.301893
75746384 3.202622
75746385 0.603239
75746386 0.966595
75746387 0.247503
75746388 0.265188
75746391 0.487484
75746392 -0.000000
75746396 0.550894
75746401 0.216558
75746405 -0.000000
75746406 0.042137
75746407 5.742644
75746411 0.302878
75746412 0.331009
75746414 0.381348
75746415 0.967206
75746416 0.100514
75746417 1.848444
75746418 0.967645
75746419 1.719342
75746420 4.930729
75746421 7.393129
75746422 1.550877
75746423 0.790839
75746424 0.651521
75746425 0.863969
75746426 1.754835
75746427 0.336798
75746428 0.241737
75746429 0.246824
75746430 0.462981
75746432 0.101588
75746433 0.707926
75746434 9.118575
75746435 22.281525
75746436 0.927861
75746439 0.302012
75746440 2.008313
75746442 1.989882
75746443 0.370574
75746444 0.864107
75746447 0.359331
75746448 0.187533
75746449 0.219879
75746450 0.310751
75746451 0.203407
75746455 5.668357
75746456 9.199204
75746458 23.156767
75746459 2.235919
75746460 0.941993
75746463 2.062262
75746464 21.623115
75746465 25.113449
75746469 0.056769
75746470 0.071520
75746474 0.969534
variableStep chrom=chr17
40539587 0.303882
40539589 0.412546
40539592 0.857464
40539593 0.692545
40539595 0.662345
40539597 1.420782
40539600 0.799375
40539601 0.279251
40539602 0.071062
40539603 0.882540
40539605 0.911158
40539606 0.784520
40539607 2.505757
40539610 0.565190
40539611 0.511883
40539612 0.327903
40539615 0.273972
40539616 0.885092
40539617 0.101963
40539618 0.857021
40539619 0.914215
40539620 0.409426
40539621 0.511872
40539622 1.226589
40539623 0.253560
40539624 0.438729
40539625 0.064810
40539626 0.398833
40539627 0.115085
40539628 0.058224
40539629 0.312892
40539630 0.279553
40539631 0.356787
40539635 0.381797
40539636 6.646339
40539637 0.388464
40539640 -0.000000
40539641 0.307946
40539642 0.043827
40539643 0.103950
40539648 1.135327
40539649 0.542947
40539650 0.176031
40539651 0.249991
40539652 2.023936
40539653 2.431481
40539654 1.275220
40539659 1.351771
40539661 0.642304
40539662 1.136944
40539664 0.141918
40539666 1.202283
40539667 2.779869
40539669 0.787852
40539670 1.484093
40539671 0.550506
40539672 0.100162
40539673 0.249386
40539674 1.085588
40539675 3.580350
40539676 3.570982
40539681 0.675532
40539682 0.227068
40539683 2.624333
40539684 1.375395
40539685 0.974774
40539686 2.003860
40539688 0.627659
40539689 3.475431
40539691 -0.000000
40539692 -0.000000
40539693 5.841533
40539694 1.795718
40539695 0.537460
40539696 4.811739
40539697 0.194571
40539701 0.343047
40539703 0.201118
40539705 1.476035
40539706 0.226957
40539709 0.665696
40539711 1.501550
40539713 -0.000000
40539714 0.275434
40539715 1.261771
40539716 1.910261
40539717 0.134385
40539718 3.209096
40539722 0.554895
40539723 4.767901
40539724 2.785546
40539725 1.580534
40539726 0.562162
40539728 0.329111
40539729 0.853699
40539731 0.043820
40539733 1.148654
40539734 -0.000000
40539735 0.211479
40539736 3.053456
40539742 6.009221
40539745 12.942167
40539746 5.684191
40539747 0.079531
40539749 -0.000000
40539750 0.477941
40539753 0.457122
40539754 0.750616
40539758 0.609068
40539760 0.103467
40539762 -0.000000
40539764 0.269131
40539766 0.042159
40539768 1.095031
40539769 0.208689
40539773 18.645677
40539774 1.272839
40539775 1.051820
40539777 1.708898
40539781 3.658803
40539782 1.085848
40539785 -0.000000
40539788 0.458792
40539789 0.183968
40539795 0.432653
40539796 0.331287
40539799 9.014156
40539800 0.131129
40539801 0.452345
40539802 0.090247
40539805 0.044890
40539806 0.062937
40539807 0.572115
40539808 0.337551
40539810 13.008705
40539811 16.379645
40539812 16.908152
40539813 0.158219
40539814 1.281616
40539815 2.708680
40539820 0.793714
40539822 0.822940
40539825 0.385636
40539826 0.625404
40539827 1.029869
40539828 1.135016
40539829 2.333910
40539831 1.806151
40539832 15.078466
40539833 1.286827
40539834 0.969189
40539835 4.625850
40539836 0.815215
40539839 1.306904
40539840 0.507493
40539841 2.347006
40539842 8.371595
40539845 0.353640
40539846 0.696607
40539847 0.154073
40539850 15.225794
40539851 1.184161
40539854 0.855092
40539855 3.215820
40539856 0.833311
40539857 9.411011
40539858 0.938364
40539859 13.217122
40539860 2.927053
40539863 0.347061
40539865 0.311282
40539866 2.842194
40539868 0.253900
40539871 0.269738
40539872 0.822233
40539873 0.679728
40539874 0.316869
40539876 0.914677
40539879 0.198333
40539881 0.108697
40539883 0.083984
40539885 0.923350
40539886 0.033442
40539889 0.188305
40539890 0.028949
40539891 -0.000000
40539892 1.310371
40539893 0.620873
40539894 2.584362
40539895 4.264213
40539896 0.159084
40539897 0.412799
40539901 -0.000000
40539902 12.239452
40539903 13.340931
40539904 0.215219
40539905 0.261488
40539907 0.414290
40539909 0.261547
40539910 0.122327
40539911 0.509941
40539912 0.180234
40539913 0.882142
40539916 0.199145
40539917 0.816583
40539922 1.374548
40539924 0.541156
40539927 2.561459
40539929 0.226313
40539930 0.715832
40539931 0.159712
40539932 0.500791
40539935 1.541286
40539937 0.048473
40539942 0.672725
40539945 0.945049
40539947 0.379878
40539950 0.509192
40539951 0.597264
40539952 0.048139
40539954 0.827000
40539957 0.746414
40539959 1.020511
40539961 0.091117
40539962 2.256122
40539963 4.905456
40539967 0.835437
40539968 1.375933
40539969 2.513878
40539970 0.085943
40539972 1.122794
40539973 1.035902
40539974 1.910913
40539976 0.092513
40539977 1.843010
40539978 1.238060
40539980 0.973933
40539981 0.707105
40539982 0.887021
40539983 0.229466
40539984 1.192842
40539987 -0.000000
40539988 1.032083
40539989 0.697618
40539990 17.724421
40539991 8.608332
40539993 0.045148
40539995 0.026066
40539996 1.594575
40539997 0.722955
40539998 0.841281
40539999 0.437358
40540001 1.009702
40540004 1.067510
40540005 1.972638
40540006 0.124071
40540007 0.258293
40540008 2.448016
40540011 0.050453
40540012 0.241081
40540013 0.096243
40540014 0.574398
40540017 -0.000000
40540020 0.042629
40540024 12.042723
40540026 0.033441
40540028 0.331771
40540029 0.540035
40540035 1.362127
40540036 0.133859
40540037 0.857987
40540038 0.193989
40540041 0.966815
40540042 0.205556
40540043 0.507361
40540047 1.103199
40540051 1.106251
40540052 0.250760
40540053 0.140246
40540054 1.010993
40540055 0.247346
40540056 0.497587
40540058 0.712941
40540059 0.238034
40540065 3.176520
40540066 0.913868
40540067 0.133087
40540070 2.712295
40540071 11.291676
40540072 0.706011
40540073 0.208068
40540074 1.002325
40540075 0.066586
40540077 0.143797
40540078 14.171281
40540079 0.713353
40540080 0.038380
40540081 12.887002
40540084 1.536537
40540085 41.094342
40540086 11.338522
40540088 0.682146
40540089 4.847741
40540090 1.099183
40540091 1.057620
40540092 1.067803
40540093 1.877415
40540094 0.929305
40540095 0.852090
40540097 1.578179
40540101 0.117273
40540102 0.294179
40540103 0.544557
40540105 2.723649
40540106 5.094528
40540108 1.194439
40540109 1.062199
40540110 1.387430
40540111 0.359951
40540112 19.687979
40540113 0.437409
40540114 0.136931
40540116 4.038158
40540117 0.777943
40540118 1.027347
40540120 -0.000000
40540121 0.507573
40540124 0.211635
40540125 1.384467
40540126 2.622373
40540127 0.305366
40540130 1.472328
40540133 0.508543
40540134 0.138996
40540135 0.687763
40540137 3.371431
40540138 35.705932
40540139 3.903244
40540140 2.340289
40540141 5.974519
40540143 1.001095
40540144 0.567095
40540145 3.179718
40540146 0.364307
40540147 0.663586
40540148 4.180990
40540149 1.419152
40540150 1.308782
40540152 9.354907
40540153 1.982318
40540154 0.147306
40540157 0.298548
40540159 0.090729
40540160 0.561165
40540161 0.181053
40540162 0.214167
40540163 0.349890
40540168 2.456894
40540169 0.092559
40540170 2.255437
40540171 -0.000000
40540172 10.314015
40540173 0.333425
40540176 2.037521
40540177 2.008767
40540178 1.963531
40540179 0.181436
40540180 0.110950
40540181 2.425686
40540182 -0.000000
40540184 0.587863
40540186 0.039046
40540187 1.817976
40540188 8.663249
40540191 0.467632
40540195 2.667962
40540199 1.426125
40540200 0.341637
40540203 1.327341
40540207 9.525671
40540211 0.887626
40540212 0.706317
40540213 0.141057
40540214 0.438048
40540216 26.144303
40540217 0.090497
40540218 0.658014
40540220 0.600484
40540221 0.825424
40540222 0.505090
40540224 1.097205
40540225 6.981404
40540226 0.302305
40540227 0.801426
40540229 0.217882
40540230 0.332298
40540231 0.230011
40540232 0.229954
40540233 0.034660
40540236 0.092480
40540239 0.341803
40540243 0.129052
40540244 2.110038
40540245 1.446520
40540247 -0.000000
40540248 -0.000000
40540249 0.539940
40540250 1.100058
40540252 1.170945
40540253 0.337263
40540255 0.850244
40540256 0.047943
40540257 0.236512
40540258 0.423772
40540260 0.498204
40540261 0.363394
40540263 0.158907
40540264 0.904075
40540265 0.559962
40540266 0.543729
40540267 0.750619
40540268 1.660683
40540270 9.120157
40540273 0.565854
40540275 0.117291
40540276 1.370005
40540277 0.448426
40540280 0.309319
40540281 2.995568
40540282 0.031852
40540287 1.082542
40540288 1.038064
40540289 0.296583
40540290 0.169385
40540291 0.512124
40540292 6.102402
40540293 1.050166
40540296 -0.000000
40540297 -0.000000
40540300 -0.000000
40540301 7.362946
40540302 0.575324
40540303 0.204573
40540304 0.742000
40540305 0.662835
40540307 0.997999
40540310 1.658007
40540311 2.241459
40540312 1.259180
40540313 1.288355
40540315 0.286793
40540317 0.113289
40540318 0.601014
40540319 1.610381
40540320 1.356727
40540321 0.338224
40540323 0.141533
40540325 0.600982
40540326 0.212954
40540327 0.979661
40540329 0.343396
40540340 0.048618
40540342 0.555460
40540343 -0.000000
40540344 0.783387
40540345 0.292328
40540348 1.484702
40540349 0.047583
40540352 0.103456
40540355 2.796414
40540356 0.038813
40540357 0.781567
40540359 0.544900
40540360 2.588018
40540361 0.948074
40540362 0.114711
40540363 -0.000000
40540364 1.920221
40540366 1.134050
40540367 1.157087
40540369 0.204743
40540371 1.382875
40540372 20.742073
40540373 4.923912
40540374 1.150089
40540375 0.673580
40540377 0.061738
40540378 1.460565
40540379 0.277570
40540380 0.121316
40540381 0.359125
40540382 0.381824
40540384 1.656330
40540385 0.563648
40540387 0.139401
40540389 0.505247
40540390 1.076695
40540391 0.697072
40540392 0.446562
40540393 0.398598
40540394 0.342100
40540395 4.092085
40540396 2.586920
40540397 0.149405
40540398 0.061952
40540399 0.030972
40540402 2.721870
40540406 0.089520
40540408 20.873320
40540409 1.520886
40540411 0.637310
40540413 0.316774
40540414 -0.000000
40540415 0.386506
40540419 -0.000000
40540420 1.375550
40540423 0.033511
40540424 1.284019
40540426 0.148807
40540427 1.054923
40540428 4.798327
40540430 1.828973
40540431 1.132738
40540433 0.179438
40540435 3.358755
40540437 0.285504
40540438 0.209125
40540439 0.071769
40540441 0.435498
40540442 2.755930
40540445 3.254015
40540446 0.495302
40540447 0.846772
40540448 0.495745
40540449 1.154035
40540450 1.033945
40540452 0.079731
40540454 -0.000000
40540458 0.107525
40540462 -0.000000
40540464 0.493041
40540465 0.782002
40540466 13.668393
40540468 0.792113
40540469 -0.000000
40540470 0.457580
40540471 0.633578
40540473 0.051411
40540475 0.030760
40540476 12.432456
40540477 0.499935
40540478 1.340811
40540479 0.031861
40540480 0.675909
40540481 0.538532
40540482 1.232137
40540483 1.895844
40540484 8.680698
40540486 0.477536
40540488 1.436975
40540489 0.660827
40540494 0.241932
40540497 0.204271
40540501 0.997095
40540503 0.824134
40540504 0.658369
40540505 0.061742
40540507 20.861392
40540508 8.022751
40540509 15.314875
40540510 6.723549
40540512 0.747021
40540515 2.876252
40540517 5.843189
40540518 13.609652
40540520 40.939449
40540524 0.385257
40540526 0.038930
40540527 2.961364
40540528 1.074248
40540529 0.128820
40540530 25.976955
40540531 9.856864
40540533 1.608796
40540535 0.376376
40540537 27.659971
40540539 7.616884
40540540 3.126931
40540541 1.026035
40540542 6.467685
40540545 3.095987
40540546 5.129685
40540548 0.141939
40540550 0.212032
40540551 2.466551
40540552 2.249495
40540554 0.125876
40540556 1.312610
40540557 0.322859
40540559 0.061485
40540561 0.801795
40540563 2.291551
40540564 0.105341
40540565 0.549854
40540571 2.552601
40540574 5.948382
40540582 28.403217
40540584 6.634110
40540585 0.644347
40540589 8.232444
40540590 27.947176
40540591 10.232111
40540592 6.349673
40540593 5.153491
40540595 0.065985
40540597 0.745290
40540599 0.157570
40540600 3.257520
40540603 3.028151
40540604 0.315045
40540606 0.117242
40540608 0.468484
40540611 0.479337
40540612 1.462294
40540614 3.380534
40540615 1.252784
40540616 1.992170
40540617 0.742939
40540619 1.496069
40540620 1.275659
40540621 1.929842
40540623 0.437444
40540634 0.202201
40540639 0.387573
40540641 0.042946
40540643 0.054589
40540644 1.257018
40540645 0.146362
40540647 0.474198
40540648 0.966871
40540649 6.905955
40540652 2.180392
40540653 6.597534
40540656 1.533373
40540658 0.145262
40540660 4.251997
40540662 87.233439
40540665 15.981865
40540666 6.904854
40540667 0.241847
40540668 2.770592
40540669 0.523615
40540670 13.489702
40540671 5.802121
40540674 1.198459
40540676 1.787376
40540678 0.259838
40540679 1.988931
40540680 1.369644
40540681 0.194245
40540682 0.465373
40540683 10.089554
40540684 6.644015
40540685 1.427702
40540686 7.267243
40540687 0.663413
40540690 2.536271
40540691 7.425788
40540692 7.720376
40540694 0.190885
40540696 0.590886
40540697 0.360735
40540698 0.921263
40540699 0.100329
40540700 3.842163
40540701 0.721461
40540702 0.490065
40540703 1.295988
40540705 1.168037
40540707 5.898660
40540713 4.393581
40540714 2.919631
40540715 0.460498
40540716 5.054554
40540721 0.215457
40540723 0.698825
40540725 7.170605
40540728 0.677405
40540729 3.858106
40540730 -0.000000
40540732 0.909826
40540735 0.249009
40540737 20.221240
40540738 9.370564
40540740 0.145347
40540744 1.104571
40540745 4.328275
40540746 19.823433
40540747 7.791759
40540748 56.721957
40540749 15.663883
40540750 12.521107
40540751 4.476996
40540752 2.825119
40540753 22.116220
40540756 2.003742
40540760 1.365529
40540763 2.458048
40540764 0.732987
40540765 3.190505
40540766 1.296306
40540767 3.396697
40540768 2.739672
40540769 1.156692
40540770 6.715211
40540771 1.704891
40540773 0.070855
40540775 0.316335
40540776 0.557750
40540777 1.611075
40540778 1.702762
40540780 1.126423
40540781 16.084776
40540783 1.959654
40540784 0.777046
40540789 0.196117
40540790 0.278888
40540791 6.678811
40540792 0.074176
40540794 0.240097
40540795 1.791095
40540797 12.439168
40540798 1.456562
40540799 0.036815
40540800 2.216922
40540801 2.551850
40540802 59.434478
40540803 0.640993
40540804 2.346913
40540805 0.393228
40540806 3.123933
40540807 8.681205
40540808 7.110374
40540809 16.393561
40540810 5.759620
40540811 5.816771
40540812 1.321053
40540813 0.029199
40540816 0.723441
40540818 2.382277
40540820 0.366984
40540821 1.069447
40540822 5.623520
40540826 0.171491
40540827 0.382970
40540828 2.804724
40540831 1.382609
40540833 0.546527
40540834 2.526502
40540835 6.521518
40540836 -0.000000
40540838 0.148583
40540839 6.894244
40540841 0.162740
40540843 0.027538
40540845 3.161398
40540846 2.746785
40540848 10.990380
40540849 1.902220
40540850 3.749771
40540851 6.217863
40540853 0.383475
40540856 1.570403
40540863 2.255598
40540867 1.085400
40540869 1.192718
40540870 0.460551
40540871 0.817377
40540875 0.322212
40540876 33.399696
40540877 5.873948
40540879 1.289316
40540880 10.313582
40540884 0.310617
40540885 0.131832
40540886 0.504418
40540887 1.211993
40540889 0.413151
40540894 0.844895
40540896 0.026468
40540897 0.155012
40540898 0.877277
40540899 0.565760
40540900 0.628677
40540901 0.095164
40540902 -0.000000
40540903 0.905522
40540906 0.091004
40540907 0.743185
40540910 0.206984
40540911 0.250712
40540912 0.484069
40540913 0.365264
40540914 0.151144
40540915 1.053842
40540916 0.019439
40540917 10.951846
40540918 12.780609
40540919 8.675996
40540920 0.358770
40540921 0.924164
40540922 0.702084
40540924 1.040962
40540926 3.477394
40540927 1.781221
40540928 0.681195
40540929 6.565187
40540931 -0.000000
40540935 0.507564
40540941 0.191633
40540944 1.514049
40540947 0.849610
40540948 1.752101
40540949 2.679951
40540951 0.567920
40540953 0.246507
40540954 0.567540
40540955 0.634094
40540956 1.348954
40540958 0.615384
40540959 0.375275
40540960 3.784706
40540961 0.837436
40540962 7.472754
40540965 1.486544
40540971 0.044977
40540972 0.402762
40540973 0.931371
40540974 9.052305
40540976 0.502298
40540978 0.470844
40540980 0.406417
40540982 0.270368
40540984 3.941942
40540986 0.171047
40540987 1.745383
40540990 0.298056
40540992 0.392671
40540993 0.911901
40540994 1.375480
40540995 2.119529
40540997 0.364738
40540998 2.266807
40541002 0.774082
40541003 0.039002
40541004 0.215523
40541005 1.299374
40541007 1.425801
40541008 0.839056
40541010 1.787006
40541011 1.481874
40541012 0.420330
40541013 0.227281
40541014 0.175724
40541016 3.678153
40541017 -0.000000
40541018 0.075358
40541019 -0.000000
40541021 0.282288
40541022 0.316222
40541024 0.031080
40541026 1.352762
40541027 1.449351
40541028 4.549695
40541029 -0.000000
40541031 0.712838
40541032 3.257114
40541034 7.511329
40541036 2.841257
40541037 3.656128
40541039 0.052187
40541040 2.024717
40541041 1.291449
40541043 -0.000000
40541044 0.954791
40541045 0.854955
40541046 1.300114
40541049 0.041157
40541052 7.993433
40541053 4.373191
40541054 6.086760
40541055 5.140497
40541056 2.002576
40541057 2.679753
40541058 0.235760
40541063 0.096669
40541064 0.871493
40541067 0.718847
40541069 0.039689
40541070 0.311638
40541071 -0.000000
40541074 1.039080
40541075 0.050235
40541078 0.073753
40541079 2.659525
40541080 10.004800
40541082 0.197028
40541083 0.345745
40541085 0.148185
40541086 4.301399
40541087 0.525574
40541089 0.570334
40541091 0.931760
40541092 4.333545
40541093 0.362670
40541094 0.991628
40541100 2.231009
40541101 0.277790
40541104 0.241219
40541105 1.482532
40541106 3.373019
40541107 1.120843
40541117 2.254266
40541118 0.287790
40541120 4.351038
40541121 3.325052
40541122 4.237554
40541123 0.074494
40541128 2.289279
40541133 0.195937
40541134 0.703876
40541135 9.048367
40541136 2.968304
40541139 2.381150
40541140 0.344248
40541141 0.821154
40541144 11.774049
40541146 17.604007
40541149 1.074403
40541151 0.545128
40541152 0.064141
40541153 0.222661
40541160 2.617806
40541161 1.494003
40541162 0.506927
40541163 0.373815
40541164 0.346336
40541165 0.269014
40541166 0.233518
40541167 1.813568
40541168 0.727684
40541171 1.394744
40541174 0.046389
40541175 0.057973
40541177 12.364307
40541178 10.896436
40541180 3.674870
40541182 0.678916
40541183 0.190620
40541184 0.029482
40541189 0.397770
40541190 0.038667
40541191 0.248713
40541194 4.047764
40541195 1.314096
40541196 0.608396
40541199 3.243346
40541202 0.079592
40541203 6.070100
40541204 0.242207
40541206 6.381666
40541207 0.402492
40541211 0.955635
40541213 7.861252
40541214 3.208069
40541218 0.378295
40541220 0.901167
40541222 1.278250
40541224 0.096949
40541226 0.071143
40541228 0.204414
40541230 0.146757
40541231 3.397442
40541234 0.083004
40541236 0.489332
40541238 0.109329
40541239 0.831757
40541245 0.301223
40541246 0.490154
40541249 0.469214
40541250 1.989236
40541255 0.258000
40541256 0.244987
40541257 5.986178
40541258 2.958106
40541259 2.834088
40541262 0.515908
40541271 0.281533
40541272 2.788785
40541273 0.409386
40541274 0.657798
40541276 -0.000000
40541278 -0.000000
40541281 0.233874
40541288 0.157002
40541289 1.228343
40541290 0.915400
40541292 0.381754
40541293 15.790695
40541295 1.364436
40541299 2.030681
40541300 5.689714
40541301 3.665385
40541302 9.109372
40541309 1.788980
40541310 0.306392
40541312 2.834220
40541313 0.212207
40541315 4.290043
40541317 1.847466
40541318 1.595923
40541319 0.332890
40541326 2.224405
40541327 1.820980
40541328 0.724756
40541332 0.555530
40541333 0.107037
40541334 -0.000000
40541337 -0.000000
40541338 0.024120
40541339 9.405205
40541340 7.955451
40541341 6.565416
40541342 9.918356
40541343 0.107844
40541344 1.807858
40541345 5.150964
40541346 5.817869
40541347 2.966317
40541348 0.611788
40541349 0.459234
40541352 0.087562
40541353 0.078339
40541354 11.334676
40541357 0.094272
40541358 0.247227
40541361 0.318560
40541362 3.556248
40541364 0.055527
40541371 0.339298
40541372 0.440315
40541374 0.697972
40541375 0.645718
40541376 0.785215
40541379 2.176070
40541381 2.127508
40541382 1.720339
40541384 4.644142
40541386 1.636977
40541387 5.425652
40541388 0.036340
40541390 0.481928
40541392 0.479809
40541395 -0.000000
40541397 2.701926
40541399 0.122263
40541402 -0.000000
40541403 -0.000000
40541404 1.113207
40541405 0.529850
40541406 0.954604
40541411 -0.000000
40541412 0.266850
40541416 0.061478
40541417 0.187108
40541418 2.339862
40541421 0.261416
40541422 0.854595
40541423 2.709232
40541424 5.975680
40541425 2.802028
40541429 3.401921
40541432 0.103196
40541433 1.332041
40541434 0.318223
40541435 1.694670
40541436 2.803134
40541439 0.599372
40541440 0.350163
40541442 0.226327
40541443 0.727713
40541444 0.586289
40541450 5.172358
40541453 1.518688
40541454 0.757363
40541455 -0.000000
40541458 0.084021
40541460 0.506470
40541461 3.281809
40541462 1.858630
40541463 1.089394
40541474 0.957316
40541476 0.992128
40541480 -0.000000
40541483 0.245616
40541485 0.324497
40541486 -0.000000
40541487 0.438115
40541489 2.794263
40541490 0.839062
40541491 1.766126
40541492 6.311415
40541494 1.009021
40541496 2.558950
40541497 0.780971
40541498 1.205713
40541499 0.275855
40541502 3.654626
40541503 2.955714
40541504 5.602803
40541505 2.621313
40541506 1.568215
40541507 0.415964
40541509 0.057367
40541510 0.066516
40541512 0.501873
40541513 0.542012
40541514 0.876654
40541515 0.504256
40541517 0.274984
40541518 2.019955
40541519 0.278868
40541520 3.779191
40541526 2.379789
40541529 1.867201
40541531 0.080879
40541535 0.057352
40541536 0.214682
40541541 1.586525
40541542 1.768859
40541545 2.217195
40541546 1.630950
40541548 1.693706
40541553 0.242135
40541554 0.469821
40541557 0.046469
40541558 0.096874
40541563 2.431498
40541564 0.233890
40541565 2.689277
40541566 0.907809
40541569 3.103540
40541570 0.253089
40541571 -0.000000
40541572 0.408847
40541574 0.875593
40541575 1.230504
40541577 2.637615
40541578 3.504396
40541579 3.397664
40541580 0.629791
40541581 0.139561
40541582 0.161865
40541583 0.447498
40541585 0.450359
40541586 0.805062
40541589 1.023507
40541592 1.317270
40541593 0.265355
40541594 0.816396
40541597 0.092962
40541600 0.251233
40541601 0.033979
40541603 0.331709
40541605 0.578102
40541607 0.419633
40541609 0.306398
40541610 0.160783
40541611 0.546186
40541612 1.068784
40541614 1.291895
40541620 0.019374
40541621 1.208613
40541622 0.584372
40541623 0.545455
40541624 0.306485
40541625 0.090628
40541626 -0.000000
40541627 1.622924
40541629 1.281608
40541632 2.784779
40541633 -0.000000
40541635 0.193415
40541636 0.306276
40541638 1.654231
40541646 0.357501
40541647 0.033551
40541648 0.544785
40541649 0.275326
40541652 0.111157
40541653 3.741068
40541655 1.190492
40541656 1.924742
40541657 0.612376
40541658 2.742697
40541659 1.293445
40541664 0.832435
40541665 1.029464
40541667 -0.000000
40541670 2.268969
40541671 1.075351
40541673 0.246141
40541674 0.457832
40541675 1.687812
40541676 0.180207
40541677 1.132199
40541678 3.054301
40541680 0.214465
40541682 0.045933
40541683 0.047511
40541684 0.107541
40541685 0.032718
40541689 0.813540
40541691 4.511328
40541692 2.907668
40541695 1.084852
40541696 3.821903
40541697 1.512254
40541698 2.167564
40541700 0.306266
40541701 0.055230
40541702 0.043381
40541703 3.936040
40541704 0.094625
40541705 0.295274
40541706 -0.000000
40541707 -0.000000
40541710 0.481270
40541711 0.703079
40541712 0.515902
40541713 0.242440
40541716 2.991405
40541719 3.427775
40541720 2.457198
40541721 1.139889
40541722 0.604004
40541723 3.919768
40541724 1.011365
40541725 0.338330
40541726 0.315956
40541727 0.579343
40541728 -0.000000
40541729 0.849966
40541731 0.943257
40541732 0.263770
40541733 0.767738
40541734 1.429128
40541737 0.259905
40541739 0.416073
40541742 0.398471
40541743 2.584758
40541744 0.392136
40541745 1.644561
40541748 2.062010
40541750 2.598799
40541752 2.079791
40541753 0.266804
40541754 0.682479
40541755 0.202436
40541757 0.439269
40541760 1.204563
40541761 0.092098
40541762 0.452254
40541763 3.026342
40541764 0.324680
40541765 0.062277
40541766 1.755613
40541768 0.450928
40541770 5.023881
40541773 1.248460
40541775 -0.000000
40541776 1.278899
40541777 0.110332
40541778 0.181213
40541780 1.301490
40541782 2.061189
40541783 1.375306
40541784 0.810876
40541785 2.740278
40541787 0.016516
40541788 21.724797
40541789 2.326173
40541790 0.345434
40541793 0.428089
40541795 -0.000000
40541799 0.340088
40541800 0.504399
40541802 2.650072
40541803 1.006821
40541804 0.748723
40541805 0.786863
40541806 2.855498
40541807 0.093043
40541809 0.290350
40541810 -0.000000
40541814 0.321436
40541815 3.641861
40541817 1.627294
40541818 21.615254
40541819 2.045861
40541820 0.201188
40541821 1.462224
40541822 2.853595
40541823 0.275075
40541825 0.624725
40541827 1.115829
40541828 2.014091
40541830 2.692569
40541831 1.387367
40541832 0.453528
40541834 1.127940
40541836 0.331187
40541837 1.378295
40541838 2.675465
40541840 0.150042
40541841 0.517122
40541842 3.260791
40541843 0.481681
40541846 6.313087
40541851 5.134753
40541852 0.356918
40541853 1.303636
40541855 3.806945
40541856 0.104810
40541857 0.209730
40541860 1.228378
40541861 8.125302
40541867 2.244795
40541869 0.135491
40541870 7.667619
40541871 5.615034
40541872 3.278670
40541873 2.607895
40541875 0.331992
40541876 0.285761
40541880 2.103378
40541881 0.294547
40541883 0.323687
40541884 17.328513
40541885 0.778554
40541887 0.369721
40541888 0.040674
40541891 3.558149
40541892 3.119935
40541894 17.459140
40541895 1.349878
40541897 1.420492
40541898 1.890540
40541902 0.807650
40541903 0.468411
40541905 0.478524
40541906 0.207737
40541908 0.126825
40541909 1.245783
40541911 0.458724
40541914 0.094415
40541915 1.562739
40541920 1.355882
40541923 3.084319
40541924 3.593424
40541925 2.207728
40541930 2.778908
40541931 2.823880
40541933 6.402950
40541936 0.564900
40541937 0.044875
40541938 1.529050
40541939 0.506453
40541940 1.727123
40541943 0.642398
40541944 0.067064
40541945 0.113327
40541946 0.534955
40541950 3.744569
40541951 1.758557
40541955 0.192690
40541956 0.066025
40541957 0.977000
40541960 3.003395
40541962 1.699875
40541963 0.830524
40541967 0.787902
40541968 0.344900
40541969 0.659591
40541971 0.256431
40541974 0.202638
40541976 0.057474
40541979 0.726635
40541982 0.333967
40541983 1.118471
40541984 0.213948
40541985 10.848562
40541987 6.118276
40541989 0.528071
40541990 1.591819
40541991 1.612630
40541992 6.164181
40541994 2.731794
40541995 0.411541
40541996 0.253982
40541997 0.220602
40541998 0.824294
40542001 6.608914
40542004 2.159552
40542005 1.056446
40542006 0.103013
40542007 0.146805
40542008 0.780967
40542010 0.748824
40542013 0.691770
40542014 1.462467
40542019 1.700120
40542021 0.686403
40542022 2.547943
40542024 0.416923
40542029 0.049487
40542030 0.328025
40542031 19.167789
40542032 9.400803
40542034 11.889578
40542037 0.888046
40542042 7.091803
40542043 8.223358
40542046 1.536297
40542047 1.264409
40542051 1.251317
40542052 0.165810
40542053 0.316009
40542065 6.857384
40542067 1.791065
40542069 18.630709
40542071 3.656183
40542072 0.415763
40542074 -0.000000
40542077 1.256008
40542078 15.784114
40542081 1.590725
40542082 0.030133
40542087 0.453860
40542091 2.855897
40542092 -0.000000
40542093 0.327425
40542096 1.496157
40542097 1.490628
40542101 0.672679
40542102 0.240740
40542103 0.149625
40542104 0.737372
40542105 0.398281
40542108 -0.000000
40542109 0.091369
40542110 0.025286
40542111 -0.000000
40542114 0.375112
40542115 0.691927
40542119 2.137040
40542121 0.784552
40542122 1.059383
40542123 1.800661
40542124 0.114098
40542125 6.255120
40542129 5.389230
40542131 0.094168
40542136 0.030988
40542139 0.139678
40542140 0.763459
40542141 0.034804
40542147 0.141373
40542149 -0.000000
40542151 1.240362
40542153 0.113367
40542156 1.326358
40542157 0.132702
40542158 1.700659
40542159 0.143621
40542160 0.267809
40542161 1.823899
40542163 0.167133
40542166 7.449203
40542171 0.052355
40542172 1.002385
40542173 0.295979
40542175 0.240717
40542176 0.450492
40542178 1.401690
40542179 0.373722
40542180 1.816703
40542182 10.104977
40542183 13.420234
40542186 2.638931
40542187 14.381756
40542189 0.031874
40542192 0.392779
40542194 5.866181
40542195 8.426823
40542198 0.905946
40542201 0.224310
40542202 6.736205
40542206 6.983424
40542207 4.964539
40542208 0.530000
40542209 0.391871
40542210 0.070239
40542212 0.058827
40542213 1.920132
40542220 2.551577
40542221 0.222500
40542222 5.211045
40542229 0.078567
40542230 2.140481
40542231 1.176088
40542232 0.635938
40542233 0.081059
40542236 1.506136
40542237 0.787486
40542239 1.167774
40542241 0.126227
40542242 3.748221
40542243 6.146349
40542244 0.596259
40542245 1.638463
40542246 1.619410
40542247 5.435320
40542248 2.399349
40542249 6.473615
40542253 2.872583
40542255 0.813976
40542259 2.381292
40542260 1.560574
40542263 -0.000000
40542266 0.463561
40542267 1.041878
40542270 0.929157
40542271 2.233378
40542272 0.746344
40542273 0.046988
40542274 0.525388
40542275 0.076802
40542276 0.201151
40542278 1.296030
40542283 2.304497
40542286 2.333959
40542287 0.973084
40542290 0.720712
40542292 2.569667
40542295 1.012085
40542296 1.332111
40542297 2.714284
40542298 0.634241
40542299 2.659682
40542301 -0.000000
40542303 26.671979
40542304 12.818327
40542305 0.181677
40542306 7.086548
40542309 2.319763
40542314 24.370121
40542319 1.719780
40542323 0.290015
40542324 0.479664
40542325 0.147056
40542326 4.617884
40542328 16.314043
40542329 0.684444
40542330 1.282640
40542332 1.095327
40542336 0.170704
40542337 0.563740
40542338 0.075436
40542339 1.551374
40542340 12.688005
40542341 2.959159
40542343 0.541567
40542344 1.780532
40542346 0.147861
40542347 0.783574
40542348 21.432338
40542349 14.002711
40542355 2.037065
40542357 1.142165
40542358 0.515747
40542360 0.681352
40542361 0.198524
40542363 2.192950
40542364 0.478936
40542365 1.180444
40542367 0.055868
40542369 0.548575
40542370 0.036294
40542372 1.595442
40542373 7.840487
40542375 1.458908
40542376 1.626501
40542377 0.965242
40542378 0.579697
40542380 0.379602
40542381 12.491233
40542382 13.587300
40542387 0.286519
40542388 0.485091
40542389 2.436001
40542393 0.028864
40542395 0.355435
40542396 4.659253
40542397 9.621491
40542400 0.156174
40542401 1.288925
40542402 1.582303
40542405 3.439576
40542406 6.600490
40542409 2.110868
40542410 1.675593
40542412 15.649456
40542413 3.832730
40542415 2.765959
40542416 2.798799
40542417 0.503943
40542420 1.484377
40542421 2.713923
40542422 0.837286
40542425 0.033497
40542426 3.260572
40542427 1.621768
40542428 0.391001
40542430 0.785446
40542432 1.919220
40542433 0.284102
40542434 3.519989
40542435 0.911201
40542436 1.624829
40542438 14.373919
40542439 0.368466
40542440 0.596381
40542441 0.232934
40542443 -0.000000
40542445 1.112322
40542447 0.780493
40542448 2.340632
40542449 5.199033
40542450 1.575876
40542453 0.944408
40542454 0.118376
40542455 0.034824
40542456 0.812723
40542457 0.987902
40542458 0.166209
40542459 3.673345
40542462 0.358477
40542464 0.037135
40542466 0.847455
40542467 0.124920
40542468 5.168431
40542469 1.475780
40542470 1.376165
40542471 3.875768
40542474 2.082644
40542476 1.930906
40542479 7.170455
40542486 21.534839
40542487 9.163385
40542488 14.863585
40542490 0.042295
40542491 1.064915
40542494 2.187640
40542495 1.640212
40542496 0.790910
40542497 0.303851
40542501 0.300336
40542503 0.062204
40542507 0.271114
40542508 0.189673
40542510 0.475800
40542511 2.268027
40542513 0.248901
40542515 0.714664
40542516 0.399505
40542520 9.931629
40542521 2.001872
40542522 0.829905
40542523 1.787230
40542525 0.983441
40542526 0.135509
40542527 0.405119
40542528 0.802070
40542529 0.569237
40542530 2.655508
40542531 0.697288
40542533 1.065754
40542535 0.170446
40542536 1.780424
40542538 0.083686
40542539 0.144146
40542543 0.874870
40542545 0.254867
40542547 0.214931
40542548 2.219846
40542549 4.434051
40542550 6.323581
40542551 1.823966
40542552 2.609832
40542553 0.765548
40542554 0.318662
40542558 4.023424
40542560 1.747756
40542561 0.228416
40542562 1.393213
40542565 0.194431
40542567 10.648945
40542568 3.404888
40542570 3.968698
40542571 1.480669
40542572 0.681703
40542573 0.416351
40542574 6.764027
40542575 1.942126
40542576 0.327303
40542578 0.458708
40542580 0.565700
40542582 13.060156
40542583 14.390439
variableStep chrom=chr19
49988810 -0.000000
49988811 -0.000000
49988815 0.249225
49988817 -0.000000
49988818 -0.000000
49988819 0.159655
49988821 1.575891
49988824 1.151816
49988825 1.980154
49988826 0.885751
49988827 1.803157
49988830 1.246636
49988832 -0.000000
49988833 -0.000000
49988834 -0.000000
49988835 -0.000000
49988836 -0.000000
49988837 0.076348
49988842 0.076348
49988844 1.151816
49988846 -0.000000
49988848 0.336673
49988849 0.894388
49988851 -0.000000
49988853 1.899823
49988855 -0.000000
49988856 -0.000000
49988857 -0.000000
49988859 0.043989
49988860 1.390374
49988862 -0.000000
49988863 -0.000000
49988864 -0.000000
49988865 -0.000000
49988867 0.516347
49988869 -0.000000
49988870 -0.000000
49988871 -0.000000
49988873 2.215528
49988874 0.531502
49988877 1.778787
49988879 -0.000000
49988880 -0.000000
49988883 -0.000000
49988884 -0.000000
49988887 -0.000000
49988888 -0.000000
49988889 -0.000000
49988891 1.300364
49988893 -0.000000
49988894 -0.000000
49988895 -0.000000
49988896 -0.000000
49988897 -0.000000
49988899 0.459992
49988900 -0.000000
49988901 0.777282
49988905 -0.000000
49988907 1.127159
49988908 0.539621
49988909 0.250528
49988911 -0.000000
49988915 0.578513
49988916 0.794535
49988921 1.058648
49988922 0.899241
49988924 -0.000000
49988927 -0.000000
49988932 -0.000000
49988933 0.076348
49988935 2.517838
49988937 -0.000000
49988938 -0.000000
49988939 -0.000000
49988941 0.521612
49988943 -0.000000
49988944 -0.000000
49988945 -0.000000
49988950 -0.000000
49988951 -0.000000
49988952 -0.000000
49988953 -0.000000
49988955 1.444249
49988958 0.783768
49988959 2.236374
49988960 0.807059
49988961 2.711144
49988964 1.167072
49988965 0.744994
49988966 1.817954
49988968 0.076348
49988969 -0.000000
49988970 -0.000000
49988971 -0.000000
49988972 -0.000000
49988973 -0.000000
49988974 -0.000000
49988975 -0.000000
49988978 -0.000000
49988980 0.662862
49988982 -0.000000
49988984 0.724689
49988985 1.605861
49988987 -0.000000
49988989 0.255043
49988991 -0.000000
49988992 -0.000000
49988993 -0.000000
49988995 0.079596
49988996 0.567194
49988998 -0.000000
49988999 -0.000000
49989000 -0.000000
49989001 -0.000000
49989003 0.097070
49989005 -0.000000
49989006 -0.000000
49989008 0.052027
49989009 2.146947
49989010 1.071597
49989013 1.912039
49989015 -0.000000
49989016 -0.000000
49989019 -0.000000
49989021 0.103827
49989023 -0.000000
49989024 -0.000000
49989025 0.076348
49989027 0.638939
49989029 -0.000000
49989030 -0.000000
49989031 -0.000000
49989032 -0.000000
49989033 0.159655
49989035 0.935324
49989036 0.404880
49989038 -0.000000
49989041 -0.000000
49989043 0.653582
49989044 1.575891
49989045 1.206736
49989047 -0.000000
49989051 0.732651
49989052 1.197616
49989057 4.170029
49989058 0.412950
49989060 0.315889
49989063 0.315889
49989068 0.315889
49989069 0.315889
49989071 0.605466
49989072 0.613996
49989073 0.332431
49989074 0.906093
49989075 2.198698
49989076 0.195020
49989081 0.823857
49989082 0.521510
49989083 -0.000000
49989084 0.091505
49989085 2.446444
49989089 0.582965
49989090 0.349114
49989091 0.549155
49989092 0.498937
49989095 -0.000000
49989099 1.331179
49989101 0.689501
49989106 0.462353
49989107 0.286536
49989108 0.457440
49989109 2.210506
49989110 -0.000000
49989111 4.727965
49989113 0.354513
49989114 0.084691
49989117 0.282349
49989120 3.775665
49989124 0.105198
49989125 0.788752
49989126 1.165306
49989128 0.624498
49989135 1.165380
49989138 4.775547
49989139 0.176796
49989143 0.383335
49989144 9.820493
49989147 0.154183
49989149 3.008456
49989150 1.590699
49989151 1.857698
49989152 3.021063
49989155 2.060130
49989156 0.397301
49989157 0.316034
49989159 0.574887
49989162 2.035158
49989163 8.848771
49989164 6.737618
49989166 3.922978
49989167 0.224335
49989172 8.640178
49989173 4.590923
49989175 0.791877
49989176 0.127495
49989180 0.147439
49989182 0.289430
49989183 0.366051
49989186 0.336298
49989187 1.321720
49989188 1.195328
49989190 3.556620
49989191 0.454440
49989193 0.586196
49989195 8.649228
49989196 0.151427
49989198 0.343807
49989201 0.180492
49989202 3.882582
49989203 14.692148
49989204 0.895709
49989205 1.229390
49989206 -0.000000
49989207 1.078367
49989208 1.710270
49989209 0.044916
49989210 1.322795
49989211 0.366085
49989212 0.619831
49989213 1.115170
49989214 1.122925
49989215 1.353829
49989216 1.418609
49989217 1.740975
49989219 0.265885
49989222 1.430083
49989223 0.378290
49989224 0.528541
49989226 0.988831
49989227 0.120699
49989228 8.296119
49989230 16.174899
49989231 1.511374
49989234 1.790008
49989239 1.224072
49989242 0.297320
49989243 0.926658
49989244 0.165544
49989247 0.048789
49989248 0.469876
49989252 0.309754
49989253 1.153287
49989256 2.644992
49989259 0.350603
49989260 3.487865
49989261 1.241415
49989264 0.083905
49989265 0.230064
49989266 2.614010
49989270 0.913781
49989271 1.515891
49989272 0.504836
49989273 0.191760
49989274 0.182012
49989275 0.409413
49989276 0.075368
49989277 2.712931
49989281 0.315889
49989283 -0.000000
49989284 0.729378
49989285 -0.000000
49989292 0.467689
49989293 1.575509
49989294 1.298366
49989295 0.367898
49989296 1.386396
49989297 0.522095
49989298 -0.000000
49989299 0.508686
49989301 0.194077
49989304 0.286651
49989306 0.695787
49989308 0.092744
49989310 0.057724
49989311 0.571473
49989312 0.861560
49989313 0.033323
49989314 1.495294
49989321 0.757138
49989323 2.272832
49989324 0.250435
49989326 0.049905
49989327 1.533414
49989332 0.457651
49989333 -0.000000
49989334 0.057406
49989335 1.186207
49989336 0.467086
49989337 6.087598
49989338 1.527282
49989340 3.866044
49989342 1.057520
49989344 0.565779
49989346 0.414468
49989347 0.423859
49989348 1.207604
49989349 0.784637
49989351 -0.000000
49989353 0.379163
49989355 0.087456
49989356 0.339523
49989357 0.287563
49989358 1.618447
49989359 23.152483
49989360 0.709037
49989361 2.581527
49989362 0.376483
49989363 10.802407
49989365 0.272861
49989366 0.230064
49989368 0.709104
49989369 0.703649
49989370 0.906421
49989371 0.402536
49989372 1.726338
49989373 1.038201
49989374 0.442784
49989377 13.611802
49989378 0.071677
49989379 0.237288
49989380 0.706212
49989381 0.267719
49989382 0.895283
49989383 0.428952
49989384 1.269423
49989385 0.580921
49989387 -0.000000
49989388 -0.000000
49989389 10.550730
49989392 3.027574
49989393 1.129803
49989394 0.055395
49989395 0.482701
49989398 5.469159
49989402 1.097556
49989404 0.122879
49989405 -0.000000
49989406 8.625907
49989408 0.524247
49989409 0.128508
49989411 0.289088
49989415 1.054119
49989417 0.208967
49989419 0.509170
49989420 0.854997
49989421 2.963242
49989424 0.432282
49989425 11.681352
49989428 0.043880
49989429 0.744875
49989431 1.051790
49989433 0.627526
49989434 4.268781
49989435 1.321236
49989441 8.465311
49989442 5.005372
49989443 1.661161
49989445 2.191250
49989446 1.104315
49989447 -0.000000
49989448 5.086794
49989451 0.982549
49989452 0.891980
49989453 1.705643
49989454 2.179770
49989458 0.185105
49989459 9.716273
49989460 1.471897
49989462 4.393240
49989470 10.296077
49989471 13.686045
49989473 1.081690
49989476 6.731990
49989477 1.507578
49989478 0.593700
49989479 0.542759
49989480 8.025017
49989481 2.646563
49989482 0.716768
49989483 1.690397
49989486 2.063610
49989488 0.632297
49989490 0.421316
49989491 0.301809
49989492 0.044426
49989494 0.333065
49989496 -0.000000
49989498 0.047678
49989499 -0.000000
49989501 0.389804
49989502 0.171547
49989505 1.480926
49989506 0.501611
49989510 0.846824
49989511 0.924560
49989514 3.316860
49989515 0.866858
49989520 0.318133
49989521 9.573747
49989524 4.584358
49989525 2.999375
49989526 0.940508
49989529 0.124745
49989531 1.579746
49989532 8.689897
49989533 8.108054
49989535 1.470373
49989537 0.040016
49989538 1.434270
49989539 1.227787
49989541 0.398839
49989542 0.668490
49989543 6.960330
49989545 1.878049
49989546 0.891855
49989547 0.705299
49989549 0.068443
49989551 0.034337
49989552 2.394453
49989553 3.768372
49989554 2.810502
49989556 0.072560
49989557 3.024665
49989559 1.309711
49989563 7.506437
49989568 3.820298
49989572 0.275551
49989573 2.857051
49989574 0.871283
49989577 0.128400
49989578 4.318726
49989580 5.650126
49989588 1.089891
49989589 0.177772
49989590 0.732319
49989591 0.099955
49989592 0.399984
49989594 0.226332
49989595 0.226696
49989596 0.362642
49989598 0.545721
49989599 0.697224
49989600 0.410329
49989601 0.055435
49989602 0.411379
49989604 0.061039
49989605 0.041126
49989606 0.469202
49989608 -0.000000
49989609 0.449924
49989610 -0.000000
49989612 0.495807
49989613 0.174775
49989615 0.588461
49989617 0.321760
49989621 0.054129
49989623 1.000889
49989624 0.051250
49989627 6.162435
49989631 0.293998
49989633 0.841946
49989634 0.418831
49989635 0.108659
49989637 0.957636
49989638 0.137610
49989640 0.084594
49989641 1.762139
49989643 9.980356
49989644 7.968659
49989646 4.478633
49989647 2.131122
49989649 0.250168
49989651 0.758217
49989652 1.051191
49989653 4.869002
49989655 0.760971
49989657 0.411392
49989659 0.481658
49989660 0.126443
49989662 0.767226
49989663 0.576493
49989667 0.585862
49989668 1.859627
49989669 0.194645
49989671 0.202961
49989672 0.428657
49989674 0.129649
49989675 0.481666
49989676 0.474354
49989677 0.410200
49989678 0.865187
49989679 6.030647
49989681 0.226696
49989683 1.458828
49989687 4.062198
49989688 0.054209
49989691 1.069180
49989692 0.115766
49989693 0.191680
49989694 11.036990
49989695 0.376746
49989696 0.072592
49989699 5.929422
49989700 0.357964
49989701 -0.000000
49989702 -0.000000
49989703 0.826934
49989705 6.686433
49989706 0.532606
49989708 1.294739
49989711 1.141710
49989712 1.020339
49989714 0.236145
49989715 0.161698
49989717 1.593793
49989718 2.746471
49989723 0.741574
49989724 -0.000000
49989725 0.400198
49989729 0.241741
49989733 0.808704
49989734 0.660834
49989736 1.348722
49989739 0.441353
49989743 0.889439
49989744 0.160821
49989745 0.034218
49989746 0.065091
49989749 0.066219
49989750 0.539639
49989751 1.599122
49989754 0.490430
49989755 -0.000000
49989756 0.042905
49989757 0.292536
49989760 0.388850
49989765 0.288358
49989766 0.196897
49989767 0.494887
49989768 0.978091
49989769 0.253311
49989772 0.113894
49989774 2.617286
49989775 4.258055
49989778 0.272419
49989779 0.718827
49989781 0.039591
49989782 0.585461
49989785 1.132568
49989786 0.140618
49989787 1.063571
49989788 1.180297
49989789 1.709712
49989790 0.721755
49989791 0.044710
49989794 0.042395
49989795 1.806971
49989796 0.886776
49989797 1.822995
49989798 0.185409
49989799 1.406183
49989801 0.895979
49989802 17.877915
49989803 19.836052
49989804 1.348588
49989805 0.209051
49989807 0.890497
49989808 2.148385
49989809 -0.000000
49989811 0.043994
49989813 2.126198
49989814 0.945617
49989817 0.211613
49989821 9.642604
49989825 0.597925
49989828 1.988800
49989831 2.839878
49989834 2.451636
49989835 0.248172
49989837 0.266522
49989839 0.596208
49989840 1.476738
49989842 8.717799
49989843 7.330931
49989845 1.098263
49989846 0.059688
49989847 -0.000000
49989848 0.389596
49989849 0.587377
49989850 1.848666
49989851 0.188117
49989854 2.451586
49989855 0.301646
49989856 3.370155
49989857 1.764118
49989858 2.011332
49989859 2.594796
49989860 0.122430
49989864 0.110773
49989865 0.123708
49989866 0.300435
49989868 0.909044
49989869 1.024989
49989872 2.270346
49989873 0.033852
49989874 1.053977
49989875 1.181979
49989876 1.093136
49989878 0.042121
49989879 2.607174
49989881 0.062478
49989883 -0.000000
49989885 0.096710
49989886 4.383654
49989887 0.522070
49989890 4.682052
49989891 3.466669
49989892 0.298076
49989893 0.829361
49989895 0.539794
49989897 0.289164
49989900 0.697086
49989902 0.453471
49989903 2.482722
49989905 -0.000000
49989906 1.272481
49989907 1.707063
49989908 0.641327
49989909 2.719276
49989912 0.626289
49989913 0.208338
49989914 -0.000000
49989915 1.097858
49989916 0.050004
49989918 3.313265
49989919 3.654094
49989920 1.399780
49989921 0.080874
49989922 1.243955
49989923 1.947213
49989925 0.147786
49989926 0.275514
49989927 1.933533
49989928 0.026410
49989929 1.889988
49989933 0.485005
49989934 1.601487
49989936 0.077703
49989939 1.075368
49989940 1.065616
49989942 11.175470
49989944 0.042788
49989949 -0.000000
49989951 0.635651
49989953 0.306428
49989954 0.053677
49989957 0.644639
49989959 2.310646
49989961 0.035045
49989962 0.105317
49989963 6.098243
49989964 0.211724
49989966 1.921488
49989969 16.834963
49989970 1.520389
49989971 1.239396
49989972 1.482217
49989973 16.165506
49989975 0.429289
49989977 0.031001
49989978 0.038881
49989981 1.002770
49989982 1.145761
49989983 -0.000000
49989984 16.477575
49989986 0.070533
49989987 0.361144
49989988 1.604257
49989990 0.987011
49989991 1.363800
49989992 0.901834
49989993 0.850208
49989995 -0.000000
49989996 0.260139
49989997 0.487565
49989998 0.034318
49989999 0.827372
49990000 1.461429
49990001 -0.000000
49990003 0.040961
49990006 0.031462
49990007 0.633796
49990008 0.743274
49990009 0.422444
49990012 0.384710
49990013 0.652134
49990016 1.533981
49990017 6.649673
49990018 7.628860
49990022 0.521128
49990023 -0.000000
49990026 1.387507
49990027 2.408100
49990030 0.085275
49990031 0.271426
49990033 0.140353
49990035 3.224297
49990036 0.733724
49990037 1.326059
49990039 1.900686
49990040 0.913648
49990042 0.478474
49990043 1.475842
49990046 7.901046
49990047 2.586086
49990048 1.181546
49990050 0.443764
49990052 5.520670
49990053 0.914551
49990054 0.054381
49990055 0.047593
49990057 0.392234
49990058 7.540715
49990059 0.289561
49990060 0.431870
49990061 0.508476
49990062 -0.000000
49990064 0.307755
49990065 0.927154
49990067 0.346421
49990071 0.189901
49990074 0.412002
49990075 4.404391
49990076 0.217768
49990078 0.520741
49990080 0.218793
49990082 0.686802
49990084 0.647939
49990085 1.449120
49990090 0.559233
49990091 1.442159
49990092 0.064126
49990093 7.461153
49990095 0.158861
49990096 0.391360
49990098 6.369804
49990099 4.129431
49990101 1.539782
49990102 0.565455
49990103 0.262871
49990104 1.406854
49990106 9.269852
49990107 0.153432
49990109 0.374756
49990110 0.085300
49990112 0.236183
49990113 1.063494
49990114 10.940692
49990117 0.052231
49990118 -0.000000
49990121 0.460557
49990122 0.078891
49990123 0.175177
49990125 0.567809
49990126 0.206044
49990127 0.708135
49990129 0.072768
49990130 -0.000000
49990131 0.078839
49990133 0.627467
49990134 0.016875
49990139 0.052212
49990141 0.082727
49990144 1.166904
49990146 0.691106
49990147 -0.000000
49990148 0.106098
49990150 0.075089
49990154 0.051390
49990155 4.564230
49990156 11.804439
49990158 0.141704
49990159 0.071475
49990160 0.280459
49990161 0.408618
49990162 0.307372
49990164 1.357666
49990166 -0.000000
49990167 -0.000000
49990168 0.348600
49990171 0.378569
49990172 0.075317
49990173 1.149433
49990174 0.071423
49990175 0.142136
49990176 0.082721
49990178 0.984259
49990181 0.262900
49990182 9.455748
49990184 0.802446
49990185 0.068000
49990187 -0.000000
49990188 -0.000000
49990190 0.147665
49990191 0.137838
49990192 0.664747
49990193 0.135786
49990195 -0.000000
49990196 0.408809
49990198 0.509159
49990199 -0.000000
49990200 0.212237
49990202 0.394198
49990204 0.159648
49990206 0.215576
49990207 0.185692
49990209 0.071467
49990211 0.215285
49990213 0.246576
49990219 0.196766
49990221 0.184239
49990222 0.067536
49990224 0.777442
49990225 0.297099
49990226 0.038434
49990227 0.141477
49990228 0.522230
49990229 1.073317
49990230 0.453016
49990233 1.792549
49990234 0.226410
49990235 0.724672
49990236 0.191643
49990238 0.067981
49990239 0.897445
49990241 0.096920
49990245 0.187166
49990248 0.487632
49990249 0.067492
49990250 0.186225
49990270 0.695012
49990272 0.369740
49990274 0.153758
49990276 0.430179
49990277 0.982202
49990282 1.896158
49990285 0.147718
49990291 0.591519
49990292 1.102553
49990293 0.505554
49990294 -0.000000
49990298 0.044412
49990300 0.733223
49990301 0.096195
49990303 0.241999
49990304 0.491034
49990306 1.223344
49990309 0.740828
49990310 0.227072
49990312 3.728061
49990313 1.038778
49990314 0.989589
49990315 0.350292
49990316 0.324226
49990318 0.197617
49990320 4.205848
49990321 0.227200
49990322 1.166206
49990325 1.273857
49990326 0.626216
49990327 0.347150
49990328 1.129324
49990329 1.130598
49990330 4.307733
49990332 0.444115
49990333 0.780213
49990334 1.262429
49990335 0.575677
49990336 1.053283
49990338 8.161683
49990339 0.122626
49990341 0.169518
49990342 0.711648
49990344 0.249300
49990345 3.381282
49990346 3.923500
49990347 2.460450
49990348 0.132211
49990351 1.578468
49990352 0.235783
49990353 0.196162
49990354 0.484603
49990356 0.451534
49990360 0.640968
49990363 4.423321
49990364 0.213314
49990366 -0.000000
49990370 0.118877
49990372 0.332852
49990375 0.522478
49990376 0.459924
49990377 0.262603
49990381 0.064789
49990385 0.753592
49990386 0.086586
49990387 -0.000000
49990389 0.122665
49990394 2.843414
49990395 1.676620
49990398 0.392064
49990403 0.084801
49990406 4.454035
49990407 0.203560
49990408 0.205885
49990410 0.393811
49990411 -0.000000
49990412 0.056843
49990415 1.262274
49990416 1.292927
49990417 -0.000000
49990421 1.658177
49990422 0.899412
49990423 4.542539
49990426 15.173304
49990427 0.220590
49990428 0.558164
49990431 24.110589
49990432 0.073036
49990434 0.065055
49990435 0.780829
49990437 0.459616
49990438 0.102452
49990440 3.728440
49990442 0.707768
49990443 0.649152
49990448 1.129226
49990449 0.613736
49990450 34.447987
49990451 29.660497
49990452 2.711557
49990453 1.672674
49990456 0.538203
49990457 0.771291
49990459 0.680287
49990460 1.185957
49990462 0.510452
49990465 1.348706
49990466 0.064789
49990468 0.100676
49990469 4.516547
49990471 0.595603
49990473 1.940151
49990474 1.708532
49990475 1.385681
49990476 0.449403
49990477 0.029034
49990478 3.007461
49990484 0.582881
49990485 0.595350
49990487 1.063010
49990490 2.226514
49990492 1.299975
49990493 0.114110
49990494 0.443556
49990495 1.089990
49990497 0.177566
49990498 0.321625
49990499 1.861641
49990503 0.283470
49990505 0.041786
49990506 1.358445
49990507 36.848591
49990508 0.034194
49990510 0.242034
49990512 0.111991
49990515 0.032536
49990516 23.836008
49990518 0.305153
49990519 13.189272
49990520 0.213060
49990521 0.378754
49990522 1.960705
49990523 0.535796
49990526 80.777810
49990529 0.300089
49990533 5.801452
49990534 66.213492
49990535 0.053677
49990536 4.275645
49990539 0.673137
49990540 64.390521
49990544 50.229340
49990545 0.778367
49990550 0.662025
49990553 0.076755
49990554 1.861649
49990557 2.744348
49990558 0.060073
49990559 -0.000000
49990566 0.960877
49990567 5.945034
49990570 0.068908
49990571 0.241184
49990572 0.689685
49990575 0.259768
49990576 5.327157
49990579 0.277427
49990581 2.050096
49990582 2.085474
49990583 4.837495
49990584 3.600334
49990585 58.444594
49990587 15.066111
49990588 25.216941
49990589 6.920872
49990590 5.263516
49990595 -0.000000
49990597 0.093828
49990600 4.707592
49990602 0.671630
49990603 0.138770
49990604 0.201397
49990606 0.184435
49990608 0.767091
49990609 0.110957
49990612 0.311802
49990614 1.846740
49990619 0.990387
49990620 2.610118
49990621 1.347229
49990623 0.101201
49990626 0.303376
49990630 2.448170
49990633 0.562869
49990634 0.243327
49990635 5.704477
49990636 0.539109
49990641 0.161268
49990642 3.728940
49990643 3.737453
49990649 0.571774
49990651 0.301374
49990652 1.822560
49990653 7.049100
49990654 0.213883
49990655 0.718316
49990658 0.266586
49990660 0.152746
49990661 0.083699
49990666 0.632857
49990670 0.106869
49990672 1.237144
49990674 0.485522
49990678 0.083699
49990679 -0.000000
49990680 0.075754
49990681 -0.000000
49990683 0.169093
49990684 0.113508
49990686 2.368162
49990688 1.359170
49990690 4.004045
49990691 2.352968
49990692 -0.000000
49990693 -0.000000
49990694 3.140068
49990695 1.414275
49990699 0.423114
49990700 0.138496
49990702 1.581089
49990703 4.604000
49990705 18.253164
49990707 0.268143
49990708 0.721622
49990712 1.327162
49990713 -0.000000
49990715 0.409776
49990716 0.826905
49990717 4.001740
49990718 1.584125
49990719 0.423717
49990720 6.281476
49990721 7.308435
49990722 0.902045
49990724 0.131116
49990725 0.199091
49990728 -0.000000
49990729 4.907064
49990730 12.496472
49990731 3.758424
49990732 0.448848
49990733 0.079978
49990734 0.309108
49990736 2.108450
49990737 4.624191
49990738 3.249020
49990739 2.329357
49990740 0.473662
49990742 1.915813
49990743 0.178085
49990744 2.681510
49990745 2.909109
49990757 0.187470
49990758 6.484739
49990759 1.678330
49990763 0.338647
49990764 23.257237
49990765 5.931730
49990767 -0.000000
49990769 3.159563
49990771 98.034461
49990774 14.135411
49990775 30.615270
49990776 1.867590
49990777 1.313097
49990782 0.711692
49990783 0.542588
49990784 3.078430
49990785 16.517421
49990786 0.074937
49990788 0.330536
49990791 0.120682
49990792 5.646193
49990798 -0.000000
49990800 0.286815
49990805 8.326622
49990810 0.070140
49990813 5.143793
49990814 12.789908
49990815 0.128074
49990816 0.435973
49990819 -0.000000
49990822 1.568257
49990823 0.332765
49990824 0.457606
49990825 2.710921
49990828 11.477654
49990829 12.682496
49990830 0.378873
49990832 0.976577
49990833 -0.000000
49990834 17.753062
49990835 -0.000000
49990836 0.069697
49990839 16.402766
49990840 -0.000000
49990841 0.863589
49990842 0.135294
49990843 0.075957
49990845 0.359733
49990846 0.748145
49990847 -0.000000
49990851 0.147279
49990854 1.791042
49990855 1.445146
49990856 -0.000000
49990858 0.045961
49990859 0.113829
49990860 0.791118
49990861 1.119698
49990862 0.957289
49990863 3.964192
49990864 1.617104
49990865 2.666801
49990866 8.480781
49990867 13.539336
49990868 4.885422
49990869 2.518447
49990870 0.417665
49990872 2.258042
49990873 0.080376
49990876 0.117308
49990878 -0.000000
49990881 1.000926
49990883 0.934212
49990884 1.486892
49990885 1.266008
49990886 0.842904
49990889 0.090908
49990892 0.225015
49990893 0.796617
49990894 0.355079
49990895 -0.000000
49990900 0.097544
49990901 0.191791
49990906 0.050356
49990907 0.242014
49990909 -0.000000
49990910 0.859776
49990911 0.099741
49990917 0.703443
49990918 1.450323
49990920 0.177900
49990922 0.580465
49990923 0.082557
49990924 1.246545
49990927 0.051571
49990930 6.771198
49990931 0.062692
49990932 1.216733
49990933 4.704084
49990934 2.809088
49990936 0.892386
49990938 0.852063
49990939 0.852076
49990942 3.273948
49990943 2.711216
49990944 1.528567
49990946 0.040190
49990947 0.049169
49990949 0.169343
49990950 0.599265
49990952 0.127525
49990954 2.121586
49990955 2.074290
49990956 7.000044
49990959 0.216386
49990960 0.334946
49990961 0.945577
49990963 0.172413
49990968 0.730265
49990969 0.283845
49990970 0.575979
49990971 0.033576
49990972 0.306813
49990973 -0.000000
49990974 0.708809
49990977 0.040189
49990978 2.371432
49990979 7.506954
49990986 0.179079
49990987 11.123292
49990988 14.015407
49990992 0.352511
49990993 2.232393
49990994 3.509183
49990996 0.144510
49990997 12.990975
49990999 0.060008
49991003 0.308949
49991004 -0.000000
49991008 4.560096
49991011 9.092301
49991012 1.171602
49991013 0.511013
49991016 0.212204
49991017 0.890055
49991018 0.081182
49991021 4.635992
49991022 3.907929
49991023 0.056650
49991024 1.318213
49991026 0.343221
49991027 0.266318
49991028 5.962994
49991029 9.953540
49991030 2.382288
49991032 0.899365
49991033 2.661411
49991034 1.307660
49991037 4.848490
49991038 0.157727
49991039 -0.000000
49991040 0.227352
49991041 0.450413
49991042 1.518951
49991043 10.995097
49991045 3.944980
49991046 0.180972
49991050 0.088330
49991051 1.336180
49991052 0.072725
49991053 9.164336
49991054 2.804789
49991058 0.394938
49991062 0.761246
49991064 0.116732
49991065 2.176489
49991066 -0.000000
49991067 0.889331
49991068 2.364760
49991069 12.938316
49991070 14.296284
49991072 0.097623
49991073 1.447681
49991075 1.919133
49991076 0.072047
49991078 1.907836
49991079 -0.000000
49991080 0.121584
49991082 1.328268
49991084 0.398193
49991086 0.074445
49991090 9.224714
49991095 0.608150
49991099 2.182417
49991100 8.324780
49991101 0.642200
49991102 0.524898
49991103 0.156187
49991104 0.162675
49991105 0.347760
49991106 0.158244
49991107 -0.000000
49991109 1.144582
49991110 0.544471
49991111 1.115518
49991114 0.074038
49991115 0.226491
49991116 0.075849
49991117 0.033578
49991120 0.025196
49991123 0.101308
49991124 0.084049
49991125 0.551537
49991127 0.628491
49991128 8.048146
49991129 1.734958
49991130 0.096539
49991132 0.643416
49991137 0.474155
49991138 0.110291
49991139 0.142036
49991142 0.493327
49991143 0.478962
49991147 0.577916
49991148 2.713487
49991149 9.654868
49991153 -0.000000
49991155 1.062886
49991157 0.412512
49991158 -0.000000
49991160 2.106316
49991161 0.824192
49991162 1.754966
49991165 3.907231
49991166 0.743502
49991169 0.100265
49991170 0.953654
49991171 2.496841
49991173 0.044023
49991174 0.509736
49991176 1.561801
49991177 3.291586
49991179 -0.000000
49991180 0.601544
49991183 -0.000000
49991186 0.971821
49991187 0.288594
49991190 0.398958
49991191 0.364045
49991192 0.361674
49991193 1.022994
49991195 -0.000000
49991196 1.152732
49991197 0.978979
49991199 0.421539
49991200 0.319916
49991201 1.246159
49991204 2.161321
49991205 0.800740
49991206 0.588140
49991208 0.991020
49991209 0.639941
49991210 7.944042
49991212 0.077987
49991214 0.317499
49991216 0.766043
49991217 5.111783
49991219 5.501580
49991221 0.150088
49991222 0.158205
49991224 2.612972
49991225 1.757298
49991226 1.623865
49991227 5.396498
49991234 2.477495
49991235 2.359462
49991236 0.300398
49991237 0.169906
49991239 0.229125
49991242 0.395959
49991245 0.850548
49991246 0.035572
49991247 0.072068
49991248 -0.000000
49991249 4.516464
49991256 1.100335
49991257 0.678795
49991258 6.434380
49991259 0.868909
49991264 0.526187
49991266 0.048776
49991268 0.243219
49991269 0.917190
49991272 1.081737
49991274 1.184864
49991275 -0.000000
49991276 -0.000000
49991278 0.053032
49991279 0.046515
49991280 0.049487
49991283 0.643251
49991286 0.568695
49991287 0.059543
49991288 1.452740
49991289 5.705458
49991290 0.074409
49991292 0.880565
49991294 0.619120
49991295 0.040629
49991297 0.396325
49991298 10.146021
49991299 9.027973
49991301 0.368732
49991303 0.874140
49991305 2.013563
49991306 0.830584
49991307 6.142700
49991310 0.162125
49991311 0.409975
49991312 5.040657
49991313 0.573657
49991314 0.111134
49991318 2.203172
49991319 11.193289
49991320 4.028124
49991321 10.821539
49991324 2.682638
49991325 1.108372
49991326 2.153074
49991329 0.196747
49991330 0.111471
49991332 -0.000000
49991339 0.104560
49991340 0.231823
49991342 0.086334
49991345 0.422037
49991346 1.432175
49991347 8.878854
49991349 0.029024
49991351 3.717462
49991352 1.323916
49991353 1.518011
49991359 0.339995
49991360 0.786370
49991361 -0.000000
49991362 0.035790
49991366 0.812920
49991368 21.883648
49991370 0.155200
49991372 0.470425
49991373 0.549375
49991374 -0.000000
49991376 2.619472
49991377 0.966237
49991378 0.263356
49991379 0.040981
49991380 1.211455
49991384 1.526459
49991386 0.733685
49991387 0.441585
49991388 1.462561
49991390 0.523674
49991392 0.818005
49991393 2.545551
49991394 3.722172
49991395 0.386142
49991396 4.202523
49991397 0.382115
49991399 5.374794
49991401 1.721457
49991402 4.747861
49991403 1.177891
49991404 4.784611
49991406 3.028818
49991410 1.469454
49991411 1.841553
49991412 0.648850
49991413 0.146490
49991414 3.095313
49991415 1.205695
49991419 0.634297
49991420 1.052129
49991421 0.152270
49991422 0.282889
49991423 0.208194
49991425 1.015682
49991427 0.560249
49991428 0.736480
49991429 0.107743
49991430 0.275002
49991432 0.511414
49991435 0.084445
49991437 -0.000000
49991439 0.121255
49991443 0.733241
49991444 0.951964
49991445 -0.000000
49991449 0.172771
49991450 1.430576
49991451 0.169367
49991453 0.963617
49991454 0.574753
49991455 4.375913
49991458 0.197237
49991459 -0.000000
49991461 0.843233
49991462 0.474703
49991465 0.793781
49991466 1.911647
49991467 0.698925
49991468 0.586994
49991469 1.222918
49991472 0.636824
49991475 0.100758
49991476 0.433001
49991477 0.787930
49991479 0.127671
49991480 0.903157
49991481 3.023760
49991482 0.139110
49991484 1.441915
49991486 0.793433
49991489 0.138989
49991491 2.443965
49991494 0.721427
49991495 0.110055
49991496 0.097719
49991498 0.342214
49991499 1.011635
49991500 0.525240
49991506 2.011030
49991509 0.214385
49991511 0.997093
49991512 0.194422
49991513 3.176418
49991514 0.451616
49991516 0.127997
49991518 0.030363
49991519 0.146406
49991520 0.476528
49991521 0.090567
49991523 0.121268
49991527 0.054754
49991530 0.195139
49991531 6.621215
49991534 0.963808
49991536 1.429195
49991537 0.099787
49991538 0.368998
49991542 2.959696
49991543 0.342056
49991544 0.505308
49991545 3.500150
49991548 1.198788
49991549 0.731170
49991550 0.218371
49991554 0.077587
49991555 0.622576
49991556 5.094788
49991557 4.121024
49991558 2.795062
49991560 3.640579
49991561 0.044286
49991563 0.124675
49991564 0.344171
49991566 1.329945
49991570 1.100785
49991571 0.226418
49991573 2.706254
49991574 0.628003
49991575 -0.000000
49991576 0.661060
49991578 1.514863
49991579 1.239702
49991580 0.487654
49991581 10.667840
49991582 21.568893
49991583 -0.000000
49991584 0.155000
49991585 0.196625
49991586 0.042531
49991588 1.387844
49991590 0.695536
49991591 1.550561
49991592 3.141961
49991593 0.093396
49991595 3.193153
49991600 0.049978
49991602 0.502955
49991605 1.970031
49991606 1.931726
49991608 3.167816
49991609 3.153423
49991614 9.772915
49991615 5.212604
49991616 0.726464
49991617 3.188290
49991618 2.730249
49991619 0.058081
49991620 1.001273
49991621 0.099167
49991622 1.394030
49991624 1.783783
49991626 1.167117
49991628 0.920575
49991629 0.645859
49991630 0.540317
49991632 0.190000
49991633 0.401161
49991634 24.833974
49991635 13.382092
49991636 0.096339
49991637 1.811177
49991639 0.089726
49991640 0.922906
49991641 4.666848
49991642 0.550375
49991643 0.517309
49991644 3.835407
49991648 0.298547
49991649 0.169877
49991652 4.651337
49991654 -0.000000
49991655 0.852150
49991658 0.654612
49991661 3.338228
49991663 0.863327
49991664 0.805581
49991665 1.085759
49991668 0.121373
49991669 0.685750
49991672 0.482811
49991676 1.785186
49991677 2.754525
49991678 1.431560
49991680 0.091842
49991681 1.098788
49991682 0.212536
49991684 0.235586
49991686 0.369418
49991687 0.812315
49991689 0.318347
49991691 0.915838
49991693 0.212589
49991694 0.234257
49991696 0.412740
49991697 0.348773
49991700 10.337377
49991701 0.347045
49991703 1.583415
49991708 2.763687
49991709 0.756262
49991712 1.547157
49991714 9.379764
49991715 0.250912
49991723 5.029130
49991724 0.493056
49991725 11.477726
49991726 9.077040
49991731 0.371803
49991732 0.437971
49991734 0.204938
49991739 0.435817
49991741 0.849550
49991742 0.335669
49991746 3.224421
49991750 1.330484
49991751 0.308252
49991752 1.242128
49991758 0.754662
49991760 0.308030
49991761 0.157867
49991763 0.318291
49991765 1.015030
49991767 1.645241
49991769 1.944238
49991774 1.167209
49991775 1.124340
49991776 0.328392
49991777 0.394364
49991779 -0.000000
49991780 0.172087
49991781 -0.000000
49991784 0.085208
49991786 0.717259
49991789 1.645575
49991791 0.085205
49991795 5.048828
49991796 3.241344
49991797 1.081644
49991798 2.256917
49991801 4.207797
49991802 6.639180
49991803 0.014210
49991807 0.552537
49991808 0.904148
49991809 0.302070
variableStep chrom=chr19
2150567 0.156511
2150570 1.469184
2150571 0.503676
2150572 0.876643
2150573 10.975955
2150574 0.197358
2150575 0.900855
2150576 1.430078
2150577 2.799106
2150578 1.641116
2150579 3.369491
2150580 0.220669
2150581 0.650383
2150582 1.426633
2150583 0.154187
2150585 0.059403
2150588 0.389483
2150591 -0.000000
2150593 0.045232
2150594 -0.000000
2150595 1.647707
2150598 3.271966
2150599 0.274511
2150600 3.358619
2150601 0.766826
2150602 0.390068
2150603 0.363804
2150605 0.784428
2150606 1.165352
2150607 0.401774
2150608 8.795522
2150611 0.732865
2150612 0.282939
2150613 0.215582
2150614 0.046279
2150618 -0.000000
2150620 0.320766
2150621 1.914675
2150622 0.028216
2150623 0.313951
2150626 3.957571
2150630 0.265204
2150631 1.647670
2150632 3.174047
2150634 15.669400
2150635 0.563226
2150636 0.541784
2150638 0.048071
2150639 2.207795
2150640 0.770503
2150643 -0.000000
2150644 1.316124
2150646 0.998348
2150648 1.293894
2150649 0.227512
2150650 0.389437
2150652 0.439129
2150653 0.246187
2150655 0.057095
2150657 0.096084
2150658 0.346312
2150660 0.105344
2150661 0.106241
2150662 -0.000000
2150664 1.164170
2150665 0.040746
2150666 0.217545
2150667 0.459092
2150668 0.697224
2150671 0.847838
2150673 0.100301
2150674 0.311736
2150676 0.615032
2150677 0.286701
2150685 9.677290
2150686 22.587004
2150692 0.120436
2150694 1.105306
2150695 0.057061
2150697 0.157945
2150698 2.842038
2150699 6.034602
2150700 0.151802
2150701 3.959881
2150702 2.349627
2150703 3.387522
2150704 0.210061
2150705 0.330314
2150706 10.069477
2150707 2.235683
2150708 0.399000
2150709 0.024597
2150710 0.423674
2150712 0.111375
2150713 15.760995
2150714 1.003169
2150715 0.166623
2150716 0.124502
2150717 0.439494
2150719 0.687396
2150720 0.493757
2150721 0.106202
2150722 0.876969
2150725 0.487464
2150727 0.156819
2150728 0.032374
2150730 0.788986
2150731 0.487675
2150732 0.165995
2150734 0.599314
2150735 0.039460
2150736 0.962644
2150737 0.703918
2150738 0.771737
2150741 0.522829
2150742 0.029917
2150743 0.658002
2150745 0.303841
2150747 0.084819
2150748 3.238607
2150749 1.619197
2150750 1.600714
2150751 0.220079
2150753 0.127070
2150754 0.398059
2150755 1.355541
2150756 0.028564
2150757 0.325805
2150758 0.141911
2150759 0.253596
2150761 0.173717
2150762 0.557307
2150764 0.300315
2150765 0.783646
2150766 0.835569
2150767 0.103175
2150770 0.192444
2150771 0.483146
2150772 0.356681
2150774 0.112475
2150775 -0.000000
2150777 0.348334
2150778 0.434613
2150780 0.246188
2150781 0.837701
2150782 0.242979
2150783 0.165467
2150788 0.490045
2150789 1.916230
2150790 1.881351
2150791 12.611899
2150793 3.722656
2150795 -0.000000
2150797 -0.000000
2150800 0.700849
2150802 6.985035
2150803 0.191888
2150805 1.302750
2150806 0.054006
2150807 6.573551
2150808 0.536686
2150814 0.071183
2150815 0.024363
2150817 0.436584
2150818 4.089528
2150820 0.095477
2150822 1.287992
2150823 4.436050
2150824 0.325037
2150825 0.344388
2150826 7.961939
2150827 0.560828
2150829 -0.000000
2150830 0.306218
2150831 0.268885
2150834 0.457918
2150835 1.818824
2150837 0.321559
2150838 0.597113
2150839 0.578917
2150840 0.886924
2150842 1.647772
2150843 0.230771
2150844 0.235751
2150848 5.775202
2150849 0.910652
2150851 0.517749
2150852 0.204502
2150853 0.623060
2150854 0.407855
2150855 0.577928
2150857 1.099088
2150858 4.237997
2150859 1.416289
2150860 0.083532
2150861 1.076841
2150862 0.587328
2150865 0.208195
2150867 0.202625
2150868 0.092503
2150870 0.753336
2150871 0.539385
2150872 0.923615
2150875 1.038510
2150876 1.114112
2150877 2.424647
2150878 0.663077
2150881 0.152056
2150882 0.235426
2150885 1.965288
2150886 0.885128
2150888 0.665852
2150889 0.549192
2150891 0.232154
2150892 2.963327
2150894 1.062318
2150895 1.262160
2150896 0.647828
2150897 0.745765
2150898 0.462903
2150899 0.794579
2150900 0.138818
2150901 0.553147
2150903 0.135712
2150904 0.218892
2150905 0.549706
2150906 0.999815
2150907 0.956458
2150908 0.517438
2150911 17.195589
2150912 1.104120
2150914 0.089954
2150916 1.296440
2150917 0.151652
2150918 0.296855
2150919 0.344263
2150921 -0.000000
2150922 0.355915
2150924 0.936525
2150925 1.315033
2150926 0.640216
2150927 1.773740
2150928 0.023572
2150929 0.378386
2150930 0.070729
2150931 -0.000000
2150932 0.749560
2150936 0.033961
2150937 1.892353
2150941 1.670776
2150942 1.131074
2150945 0.207668
2150946 0.040645
2150947 -0.000000
2150949 0.286845
2150950 0.274690
2150952 1.540902
2150953 -0.000000
2150954 0.172467
2150958 27.647411
2150963 22.707173
2150964 20.931096
2150965 24.158482
2150967 0.262193
2150968 4.007448
2150971 0.632279
2150975 0.347979
2150976 21.209689
2150977 1.366809
2150978 2.165556
2150979 0.170968
2150980 0.036595
2150981 0.869177
2150983 0.937064
2150984 1.505673
2150987 4.439676
2150989 0.191681
2150990 0.897774
2150992 0.321754
2150995 2.135614
2150996 0.357326
2150997 0.944422
2151000 0.057854
2151001 0.090315
2151002 0.088972
2151003 1.877161
2151005 0.071980
2151006 0.147455
2151008 0.319816
2151009 0.085581
2151010 0.081978
2151016 1.418849
2151019 0.078944
2151020 0.093407
2151021 0.468203
2151023 11.809802
2151024 1.650045
2151025 0.037279
2151027 0.166785
2151028 0.577340
2151029 10.768180
2151030 0.102299
2151033 0.147562
2151034 0.026984
2151035 0.028563
2151036 0.306358
2151037 1.225244
2151041 0.714070
2151042 0.906637
2151043 0.578144
2151044 2.958175
2151045 19.211046
2151046 2.042041
2151048 0.101504
2151050 0.198529
2151054 0.651232
2151056 0.722764
2151057 0.891788
2151058 0.895272
2151059 0.029479
2151060 0.604025
2151062 0.956815
2151064 2.035346
2151065 1.657506
2151066 2.473675
2151067 0.170295
2151068 1.528564
2151069 1.436285
2151072 1.919785
2151073 0.405453
2151076 0.243554
2151080 0.491313
2151081 1.300919
2151082 0.265044
2151084 0.326106
2151085 -0.000000
2151087 0.647693
2151088 2.171759
2151090 0.083163
2151091 0.337005
2151093 -0.000000
2151095 0.188213
2151096 0.891250
2151099 0.334757
2151100 2.137699
2151101 3.256372
2151103 0.042088
2151105 0.089030
2151106 0.171415
2151107 0.046211
2151109 0.177183
2151110 1.630446
2151111 0.115507
2151113 21.301653
2151114 2.396049
2151117 0.874465
2151118 2.268929
2151119 0.307485
2151121 0.149059
2151122 -0.000000
2151123 0.335925
2151124 0.061029
2151126 9.204369
2151128 0.378903
2151130 15.512703
2151131 0.470208
2151132 0.033130
2151135 2.246296
2151136 0.083023
2151137 0.229583
2151139 1.719486
2151140 1.920376
2151142 0.149195
2151143 0.575880
2151146 0.308974
2151147 0.076584
2151150 0.483392
2151153 1.426906
2151154 0.126139
2151156 0.040059
2151158 0.789318
2151159 0.180768
2151162 0.956856
2151163 4.619627
2151165 -0.000000
2151166 0.507618
2151168 1.832131
2151171 0.691471
2151172 0.028183
2151175 1.318985
2151176 0.111237
2151177 0.342150
2151179 1.435215
2151181 0.499024
2151182 2.418965
2151184 0.688686
2151185 0.729636
2151186 0.180916
2151188 0.184378
2151189 0.453380
2151191 0.260021
2151193 0.174650
2151194 1.028291
2151195 0.032469
2151197 0.039473
2151201 1.292351
2151203 1.315597
2151205 0.950880
2151206 0.221754
2151208 0.421463
2151210 0.632622
2151211 0.346678
2151214 0.236626
2151216 0.219872
2151217 0.130675
2151218 0.084756
2151219 2.848031
2151220 19.949858
2151222 0.063820
2151228 1.288086
2151230 0.030406
2151231 -0.000000
2151233 0.072298
2151234 0.571809
2151237 0.650490
2151238 0.521205
2151239 4.479577
2151242 1.572823
2151243 0.373280
2151244 1.165403
2151245 0.408640
2151246 0.332727
2151247 0.321560
2151248 17.510361
2151252 0.025235
2151254 6.668195
2151258 0.048024
2151259 0.023036
2151263 0.082992
2151267 0.357795
2151268 0.531544
2151270 0.460730
2151272 5.358751
2151273 0.289321
2151275 0.186647
2151276 1.277011
2151277 0.486576
2151281 0.528723
2151282 1.132713
2151284 12.715488
2151285 0.497957
2151286 0.113994
2151287 6.923183
2151290 0.180007
2151292 0.160727
2151293 2.730929
2151300 0.228831
2151302 0.540595
2151304 0.035702
2151308 0.249667
2151311 2.605027
2151312 3.730340
2151313 0.050319
2151314 17.977694
2151315 -0.000000
2151318 1.506947
2151321 1.329806
2151322 1.186721
2151323 8.589297
2151325 0.200693
2151326 0.380334
2151327 0.184078
2151328 -0.000000
2151330 1.094796
2151333 -0.000000
2151337 0.209779
2151340 0.073827
2151342 0.951274
2151343 0.111648
2151347 0.182367
2151348 0.527737
2151350 0.119865
2151351 13.490392
2151352 7.169142
2151353 8.148355
2151356 1.382446
2151357 0.994280
2151358 2.857726
2151360 0.455325
2151361 0.709841
2151362 1.434217
2151363 0.816535
2151364 1.180184
2151366 0.110174
2151367 0.052426
2151371 0.086658
2151373 0.289846
2151375 0.337782
2151376 0.268623
2151380 1.677524
2151384 0.295926
2151385 3.053194
2151386 0.102826
2151387 0.728546
2151388 0.192861
2151389 0.473223
2151391 0.558066
2151392 0.499491
2151394 0.197378
2151395 0.039198
2151396 0.395181
2151398 -0.000000
2151399 0.313569
2151404 0.628243
2151405 -0.000000
2151408 1.085793
2151411 0.053598
2151412 1.034495
2151416 0.286398
2151417 0.403664
2151418 0.413067
2151422 0.128503
2151427 0.686623
2151430 0.307485
2151432 0.199477
2151434 -0.000000
2151437 -0.000000
2151441 0.423350
2151444 0.030856
2151445 -0.000000
2151446 0.760426
2151449 16.022895
2151450 1.505355
2151452 0.050150
2151453 0.406568
2151454 0.061372
2151455 0.192276
2151457 0.039102
2151458 0.301587
2151460 0.141720
2151462 1.247010
2151463 0.416711
2151464 0.243865
2151467 0.040456
2151470 0.328614
2151473 0.129384
2151474 0.167525
2151475 0.510704
2151477 0.956236
2151478 -0.000000
2151480 11.516313
2151481 0.216944
2151482 0.399512
2151483 0.216998
2151485 -0.000000
2151489 0.746774
2151492 1.753166
2151493 1.148160
2151494 0.040738
2151495 0.080968
2151498 0.430636
2151501 0.106972
2151503 0.377232
2151504 0.754251
2151507 0.307230
2151508 1.374865
2151510 0.205105
2151513 0.826074
2151514 0.608704
2151518 0.155453
2151522 0.545934
2151524 0.473959
2151525 0.268625
2151526 -0.000000
2151529 0.287632
2151530 0.269816
2151531 0.128394
2151533 0.772355
2151534 0.127744
2151536 0.328547
2151537 1.686621
2151538 0.319458
2151539 0.950423
2151540 23.881239
2151544 5.320833
2151545 23.484969
2151548 0.490184
2151551 0.792122
2151552 0.719772
2151555 2.516474
2151556 -0.000000
2151557 2.340911
2151560 0.350546
2151563 0.039196
2151566 0.195681
2151567 0.037887
2151569 0.500422
2151571 0.080642
2151573 0.277480
2151575 0.045965
2151578 3.071605
2151581 0.493359
2151582 0.554538
2151586 0.136378
2151587 0.195290
2151589 0.105807
2151591 2.237242
2151592 0.747427
2151593 1.263698
2151595 0.208877
2151597 0.467747
2151599 0.294451
2151600 0.108023
2151602 0.261130
2151604 0.977109
2151606 0.382223
2151607 4.375138
2151608 1.591206
2151610 10.862956
2151611 0.872930
2151612 0.070976
2151613 2.152875
2151615 0.230583
2151616 3.670057
2151617 1.935427
2151620 0.557560
2151621 1.076050
2151622 16.630136
2151623 0.164161
2151624 1.186465
2151626 0.645409
2151627 2.274250
2151628 26.804463
2151629 7.823359
2151630 0.459377
2151632 0.128185
2151633 1.544989
2151634 6.929437
2151637 4.058338
2151638 7.501391
2151639 1.805716
2151642 0.547198
2151645 0.158689
2151646 0.668053
2151647 0.196789
2151648 0.983455
2151649 3.885532
2151650 1.032713
2151652 0.700975
2151655 0.148201
2151656 0.425763
2151657 0.332903
2151658 0.842181
2151659 -0.000000
2151660 0.511660
2151664 0.668015
2151669 31.603580
2151670 0.820911
2151671 0.126326
2151672 38.620294
2151673 2.153941
2151674 4.737346
2151676 0.669313
2151679 0.880496
2151682 1.673820
2151685 1.963062
2151686 0.070979
2151689 2.802466
2151691 2.186049
2151692 5.433129
2151694 82.463755
2151697 4.485948
2151698 6.111789
2151699 4.966209
2151700 22.183771
2151705 0.665339
2151709 1.228329
2151710 1.143420
2151711 1.597943
2151712 0.605281
2151713 13.687469
2151714 6.337945
2151715 3.042210
2151716 0.173812
2151717 0.707585
2151718 0.623347
2151719 0.445064
2151727 0.323619
2151729 0.635517
2151730 0.856825
2151731 3.643117
2151734 0.397797
2151735 0.816323
2151736 156.262004
2151737 60.750023
2151738 6.447978
2151739 29.460210
2151740 23.066201
2151742 0.403877
2151744 1.010183
2151745 0.087636
2151746 2.097624
2151748 0.650952
2151749 15.186434
2151750 3.688170
2151752 1.537005
2151753 27.562799
2151758 1.568851
2151759 0.290620
2151760 7.951083
2151761 16.429258
2151764 72.891225
2151766 4.060806
2151768 0.503189
2151770 5.192622
2151773 0.051083
2151775 2.707696
2151776 0.733645
2151777 0.441936
2151778 0.089075
2151780 1.710063
2151781 1.080226
2151782 6.065967
2151784 0.868799
2151785 4.259641
2151786 0.467681
2151789 1.534544
2151790 0.998082
2151791 18.637813
2151792 68.409197
2151793 1.392932
2151794 25.316461
2151795 26.148492
2151796 12.980199
2151797 0.036140
2151799 1.098540
2151801 1.738640
2151802 1.114813
2151803 0.176505
2151805 2.659644
2151806 0.056098
2151808 1.166340
2151809 0.572261
2151810 2.409855
2151812 0.152823
2151814 0.047959
2151819 0.701176
2151820 1.312971
2151821 1.244622
2151822 2.733893
2151823 47.557487
2151825 4.301333
2151826 10.650227
2151827 0.359564
2151828 0.837980
2151830 1.049536
2151832 2.860654
2151834 1.961819
2151835 1.267041
2151836 0.045637
2151838 0.171261
2151840 -0.000000
2151841 0.701431
2151842 1.214569
2151843 8.322496
2151844 1.662603
2151845 2.429632
2151848 0.896903
2151850 2.642008
2151852 0.182702
2151854 0.822384
2151857 0.071668
2151858 0.226753
2151863 7.872629
2151864 -0.000000
2151869 0.394686
2151871 0.056663
2151873 0.152052
2151874 0.295743
2151879 4.906115
2151880 1.723845
2151883 1.129671
2151884 0.342531
2151885 0.457288
2151889 0.296270
2151890 1.256999
2151896 0.364650
2151897 1.922527
2151898 0.280045
2151900 0.102953
2151901 19.184401
2151903 0.722910
2151905 0.670590
2151907 0.258616
2151910 1.805580
2151911 0.229188
2151913 4.300511
2151914 0.526821
2151915 -0.000000
2151916 0.140741
2151918 2.122605
2151919 0.123701
2151920 0.059079
2151921 0.931203
2151922 1.864224
2151923 -0.000000
2151924 -0.000000
2151926 0.134641
2151928 0.212289
2151929 1.087530
2151930 0.285419
2151932 2.707793
2151933 5.901573
2151934 1.865492
2151937 1.019914
2151938 2.258746
2151939 7.332629
2151940 8.544524
2151941 0.133658
2151942 2.191031
2151943 1.283954
2151945 1.942834
2151946 2.502746
2151951 6.354453
2151954 0.591930
2151956 0.442336
2151958 0.186265
2151963 0.048561
2151965 0.868430
2151966 0.491838
2151968 0.660691
2151969 0.031315
2151970 0.486444
2151971 0.889337
2151973 0.497049
2151974 0.034069
2151975 0.453317
2151976 1.221982
2151978 4.855306
2151979 1.271478
2151981 0.235433
2151982 0.474365
2151984 1.270049
2151986 0.308983
2151987 0.321195
2151988 0.659972
2151989 1.671667
2151991 1.142537
2151992 1.107617
2151995 2.270899
2151996 0.303461
2151999 0.407074
2152000 0.100498
2152001 0.318297
2152002 0.491881
2152003 1.021513
2152004 4.214242
2152007 0.453984
2152008 0.570531
2152010 1.512095
2152011 0.594586
2152012 2.834286
2152016 1.418779
2152018 7.278197
2152019 0.038059
2152020 0.098200
2152021 0.567008
2152025 0.165130
2152027 0.182003
2152028 2.041199
2152029 0.088741
2152033 1.145219
2152037 1.015342
2152038 3.047349
2152039 1.100950
2152043 0.827395
2152044 3.178437
2152045 0.865995
2152048 5.130465
2152049 1.850611
2152052 3.742266
2152053 0.240749
2152054 0.336423
2152057 0.636171
2152058 0.535276
2152062 36.077655
2152064 3.584168
2152070 0.806468
2152071 0.690988
2152075 0.598492
2152076 4.753230
2152077 3.591055
2152078 2.135044
2152079 2.108640
2152080 4.587319
2152081 1.690982
2152082 2.061523
2152083 1.409740
2152086 2.722629
2152087 0.741167
2152088 1.706171
2152090 0.588399
2152092 0.039441
2152093 0.022106
2152094 1.017421
2152095 1.768155
2152098 2.363399
2152099 1.962699
2152100 1.200308
2152102 1.109364
2152106 2.690888
2152110 11.542790
2152113 1.300024
2152116 9.274328
2152117 0.830846
2152120 7.498588
2152121 1.991514
2152123 0.038251
2152126 2.377733
2152127 0.238114
2152131 3.072567
2152132 5.003718
2152135 0.652109
2152137 0.700359
2152138 0.578425
2152139 0.408422
2152140 1.810250
2152142 1.199164
2152143 -0.000000
2152146 7.047870
2152153 1.094419
2152155 0.951130
2152156 0.093736
2152161 4.529268
2152164 2.296341
2152165 0.300383
2152166 1.629104
2152167 1.707628
2152168 0.547527
2152172 -0.000000
2152174 1.335309
2152175 1.093064
2152182 0.724439
2152185 1.422962
2152188 0.743736
2152189 1.319832
2152192 2.140216
2152193 0.080678
2152194 1.459051
2152200 0.053022
2152202 1.740218
2152203 0.302383
2152205 1.851444
2152206 0.127730
2152207 0.406932
2152208 0.823629
2152211 0.583029
2152212 0.015979
2152213 7.499377
2152214 0.734168
2152215 2.528265
2152217 0.302489
2152218 0.076365
2152219 0.493527
2152225 0.376048
2152228 5.607442
2152230 0.466769
2152231 0.179247
2152232 0.394330
2152234 8.848405
2152238 0.073711
2152239 -0.000000
2152240 0.300211
2152241 0.179244
2152242 0.179322
2152243 0.394248
2152244 0.256025
2152245 0.300227
2152247 0.560512
2152248 0.727578
2152249 0.374286
2152251 0.189858
2152252 0.084741
2152253 0.419664
2152254 -0.000000
2152256 0.475970
2152257 3.392839
2152259 0.189858
2152261 0.406752
2152263 0.189858
2152265 0.765374
2152269 0.189858
2152272 0.189858
2152274 0.137944
2152275 0.291762
2152280 0.271334
2152281 1.500342
2152285 0.189858
2152287 0.076578
2152288 0.468481
2152289 0.516148
2152291 0.189858
2152295 0.284364
2152296 3.560833
2152297 6.360785
2152299 0.084741
2152300 0.189858
2152301 0.189858
2152302 0.189858
2152303 0.084739
2152305 0.535809
2152309 0.300227
2152310 0.189858
2152313 0.189858
2152314 0.189858
2152315 0.179273
2152316 -0.000000
2152317 -0.000000
2152318 -0.000000
2152320 0.223668
2152323 0.146688
2152324 0.074348
2152326 -0.000000
2152327 -0.000000
2152328 -0.000000
2152330 1.226324
2152332 -0.000000
2152333 -0.000000
2152334 -0.000000
2152335 -0.000000
2152337 0.692660
2152338 0.041128
2152340 -0.000000
2152341 -0.000000
2152342 -0.000000
2152344 0.622822
2152346 -0.000000
2152348 0.818368
2152350 -0.000000
2152351 -0.000000
2152353 0.890714
2152355 -0.000000
2152360 -0.000000
2152363 -0.000000
2152364 -0.000000
2152365 -0.000000
2152367 1.673796
2152368 1.452305
2152369 0.131553
2152372 1.832798
2152373 0.506111
2152374 1.177897
2152375 0.492485
2152378 -0.000000
2152380 0.070309
2152381 0.070309
2152382 -0.000000
2152383 -0.000000
2152388 -0.000000
2152389 0.074874
2152390 -0.000000
2152391 -0.000000
2152393 0.036467
2152395 -0.000000
2152397 1.717128
2152399 -0.000000
2152400 -0.000000
2152405 -0.000000
2152408 -0.000000
2152411 -0.000000
2152412 -0.000000
2152416 0.833079
2152417 0.022270
2152421 -0.000000
2152423 0.500330
2152424 0.348451
2152425 0.636601
2152427 -0.000000
2152429 0.059451
2152432 -0.000000
2152433 0.056033
2152435 -0.000000
2152436 -0.000000
2152437 -0.000000
2152438 0.152954
2152439 -0.000000
2152440 -0.000000
2152443 -0.000000
2152444 -0.000000
2152446 1.870174
2152448 -0.000000
2152449 -0.000000
2152450 -0.000000
2152451 -0.000000
2152452 -0.000000
2152453 -0.000000
2152455 2.932671
2152456 0.171725
2152457 1.680896
2152458 0.735690
2152459 0.347598
2152461 -0.000000
2152462 0.156186
2152463 -0.000000
2152465 0.707018
2152467 -0.000000
2152468 -0.000000
2152469 -0.000000
2152470 -0.000000
2152471 0.073393
2152474 0.073393
2152475 -0.000000
2152476 -0.000000
2152477 -0.000000
2152479 -0.000000
2152483 -0.000000
2152486 0.152954
2152487 0.152956
2152489 0.317296
2152491 -0.000000
2152492 -0.000000
2152493 -0.000000
2152496 -0.000000
2152500 0.317284
2152503 0.880345
2152508 -0.000000
2152509 0.517294
2152510 0.152956
2152512 -0.000000
2152514 0.517294
2152515 0.103859
2152517 -0.000000
2152520 -0.000000
2152523 0.073393
2152524 0.073393
2152525 -0.000000
2152528 0.073393
2152529 -0.000000
2152530 0.152954
2152532 0.061723
2152533 0.549169
2152534 0.501948
2152537 1.752930
2152538 0.804101
2152540 0.307248
2152541 0.882298
2152542 0.395400
2152543 0.152954
2152544 0.135341
2152545 0.372126
2152546 1.052131
2152547 0.171750
2152548 0.639641
2152549 0.327922
2152550 0.882327
2152551 0.152954
2152552 0.395392
2152553 0.068960
2152554 0.152954
2152555 0.152954
2152556 0.327922
2152557 -0.000000
2152558 0.693433
2152559 0.972722
2152560 0.259516
2152561 0.152956
2152562 0.779933
2152563 0.433074
2152564 0.830532
2152565 0.679749
2152568 0.342033
2152570 0.176466
2152574 0.218264
2152577 1.178109
2152578 0.553372
2152579 1.673905
2152580 0.413395
2152582 0.190599
2152584 -0.000000
2152585 -0.000000
2152586 -0.000000
2152589 0.529539
2152590 0.172231
2152591 0.070589
2152594 0.074773
2152595 -0.000000
2152597 0.074086
2152599 -0.000000
2152600 0.074790
2152605 -0.000000
2152608 0.081324
2152610 0.062171
2152611 0.113083
2152616 0.246449
2152617 0.074052
2152621 0.058976
2152623 0.977458
2152624 -0.000000
2152625 0.493373
2152627 0.155717
2152631 0.304348
2152632 0.616275
2152633 1.757606
2152635 1.370261
2152636 0.139343
2152637 0.896389
2152638 0.288579
2152639 0.338780
2152641 0.172245
2152643 0.070592
2152644 0.074756
2152645 0.338796
2152648 0.067247
2152649 0.647117
2152652 0.584234
2152653 0.074766
2152655 0.074817
2152659 1.465804
2152660 0.319918
2152661 0.650748
2152663 0.190599
2152665 0.074040
2152666 0.338771
2152667 0.413618
2152668 -0.000000
2152670 0.493340
2152671 0.522689
2152673 0.074044
2152674 -0.000000
2152675 0.147941
2152677 0.652004
2152679 0.833179
2152681 0.081358
2152682 0.172104
2152684 0.180804
2152686 0.190599
2152688 1.230182
2152693 0.341530
2152696 0.128165
2152697 -0.000000
2152698 1.009126
2152700 0.422707
2152701 0.286407
2152702 -0.000000
2152705 0.077648
2152706 0.180738
2152707 0.246381
2152708 0.422729
2152711 0.493372
2152713 0.219743
2152714 1.987215
2152715 4.253897
2152716 2.336986
2152721 -0.000000
2152722 -0.000000
2152723 0.059066
2152724 -0.000000
2152726 0.839233
2152728 -0.000000
2152730 -0.000000
2152732 1.505068
2152733 0.156319
2152738 2.513598
2152741 0.392046
2152749 0.553187
2152750 0.422645
2152754 0.120340
2152756 0.246345
2152757 0.422707
2152758 0.286432
2152760 0.219368
2152762 0.180896
2152765 0.422661
2152766 0.691565
2152768 0.746001
2152769 0.719401
2152770 3.530708
2152771 1.053841
2152772 0.338805
2152774 0.190599
2152776 3.373004
2152777 -0.000000
2152778 0.614465
2152781 0.392156
2152782 1.817333
2152783 0.669415
2152784 0.058557
2152785 0.593989
2152786 0.171062
2152788 0.422710
2152789 0.553207
2152790 0.400836
2152791 0.190599
2152792 0.878788
2152794 1.179333
2152795 0.547216
2152797 0.190599
2152798 0.190599
2152800 0.720256
2152801 2.519351
2152802 3.151746
2152803 2.097361
2152804 0.831097
2152807 -0.000000
2152808 1.247587
2152809 0.231370
2152810 0.070575
2152812 0.422614
2152816 0.996047
2152819 6.459968
2152820 0.911161
2152822 0.187496
2152824 1.225684
2152825 0.194173
2152826 0.185755
2152828 0.278556
2152833 0.187496
2152836 0.083703
2152841 0.083699
2152846 0.083705
2152847 0.296119
2152848 0.296123
2152850 1.114471
2152851 0.866014
2152854 0.585814
2152857 0.144283
2152858 1.704916
2152859 0.728286
2152862 1.581509
2152863 0.124541
2152864 0.062045
2152866 0.296125
2152867 0.413299
2152868 0.296129
2152869 1.048808
2152872 0.187496
2152873 0.187496
2152874 0.296129
2152876 0.544363
2152877 0.673583
2152878 0.744550
2152879 0.758440
2152880 5.113587
2152881 4.469860
2152884 1.385205
2152885 -0.000000
2152886 0.808070
2152889 0.192585
2152890 -0.000000
2152892 0.187496
2152894 0.204594
2152895 0.180089
2152896 0.599716
2152897 0.166842
2152898 0.432042
2152899 1.155758
2152901 0.083703
2152903 2.269691
2152904 1.311604
2152905 1.928831
2152908 2.200485
2152909 0.240999
2152910 0.564487
2152914 0.481008
2152915 2.239324
2152919 1.303982
2152929 0.213324
2152930 1.769832
2152932 0.619930
2152935 0.634276
2152936 0.162552
2152939 0.046994
2152941 -0.000000
2152942 9.061937
2152947 0.033402
2152948 0.080917
2152949 0.644857
2152951 0.705583
2152954 1.336339
2152955 0.368033
2152956 0.211302
2152959 0.397111
2152960 0.386368
2152961 0.343291
2152964 0.234621
2152966 0.444671
2152968 -0.000000
2152972 0.166677
2152973 0.172359
2152977 0.129649
2152978 0.067105
2152979 0.075618
2152981 0.750144
2152982 -0.000000
2152983 0.073306
2152985 0.075605
2152986 -0.000000
2152987 -0.000000
2152989 1.196545
2152990 13.303100
2152992 0.167084
2152993 0.075605
2152994 -0.000000
2152995 0.159646
2152996 -0.000000
2152997 0.075605
2152998 0.062045
2153000 5.833382
2153003 0.023904
2153004 1.807994
2153006 0.343985
2153007 0.083699
2153009 0.167594
2153010 0.026908
2153012 -0.000000
2153013 0.079315
2153014 -0.000000
2153015 -0.000000
2153016 0.343999
2153019 -0.000000
2153020 0.107761
2153021 0.068118
2153022 0.167078
2153023 -0.000000
2153026 -0.000000
2153028 0.416790
2153030 0.068130
2153031 0.732800
2153032 0.176841
2153035 0.689739
2153040 -0.000000
2153042 -0.000000
2153044 0.083702
2153045 0.083703
2153049 0.333852
2153050 0.744948
2153053 1.422257
2153054 0.511305
2153055 4.257244
2153057 0.075607
2153058 -0.000000
2153059 -0.000000
2153060 -0.000000
2153061 -0.000000
2153062 0.247919
2153063 0.663075
2153064 0.771666
2153065 0.517263
2153066 0.137812
2153067 0.313409
2153068 0.759895
2153069 0.764997
2153070 0.133055
2153071 0.510821
2153072 1.958091
2153073 0.695841
2153074 0.474869
2153075 -0.000000
2153076 0.269552
2153079 0.410755
2153080 0.363451
2153081 0.069790
2153082 0.790557
2153083 0.069782
2153084 -0.000000
2153085 -0.000000
2153086 0.472376
2153087 0.226850
2153088 0.361959
2153089 0.363023
2153090 -0.000000
2153091 -0.000000
2153092 -0.000000
2153095 0.136535
2153096 0.566533
2153101 0.392763
2153104 0.074044
2153106 7.030873
2153107 0.926417
2153109 0.171539
2153110 0.118858
2153112 0.776829
2153114 -0.000000
2153117 0.336598
2153119 8.825888
2153120 1.037893
2153121 0.045597
2153123 0.628970
2153127 0.023158
2153128 3.769563
2153129 2.345122
2153131 0.269672
2153132 0.069763
2153133 -0.000000
2153134 0.163371
2153135 -0.000000
2153137 0.086406
2153138 1.654584
2153140 0.579040
2153141 0.219287
2153142 -0.000000
2153143 0.361946
2153144 -0.000000
2153145 0.214003
2153148 0.452173
2153149 0.158019
2153151 1.588962
2153157 1.041915
2153158 0.313336
2153159 0.065933
2153161 1.206758
2153163 0.064861
2153164 0.144146
2153165 0.330123
2153166 -0.000000
2153168 0.626285
2153169 1.482274
2153171 0.309698
2153172 0.452142
2153173 0.393002
2153175 0.041106
2153177 0.377833
2153179 1.006227
2153180 0.598086
2153182 0.148389
2153184 0.707564
2153186 0.330130
2153191 1.657096
2153194 0.190986
2153195 0.462980
2153196 0.673670
2153197 0.663376
2153199 0.116585
2153200 -0.000000
2153203 0.098184
2153204 -0.000000
2153205 1.657906
2153206 0.403343
2153209 0.986110
2153211 0.626995
2153212 0.157986
2153213 0.150423
2153214 1.825405
2153216 4.618554
2153218 0.677458
2153219 0.864670
2153220 2.289323
2153221 0.721187
2153222 0.286582
2153224 3.604982
2153226 0.418531
2153228 0.133092
2153230 0.178764
2153231 0.114180
2153236 0.776951
2153239 3.880973
2153240 0.240694
2153241 0.408367
2153242 -0.000000
2153243 -0.000000
2153247 0.220434
2153248 2.890537
2153252 1.573347
2153254 3.079230
2153255 0.246262
2153256 -0.000000
2153258 0.125070
2153260 0.124111
2153263 0.675399
2153264 0.896938
2153266 0.040019
2153267 2.331844
2153268 0.466785
2153269 1.022798
2153270 0.294238
2153272 1.964180
2153274 0.107712
2153275 0.184259
2153276 0.833540
2153279 0.646675
2153280 1.389131
2153281 0.073281
2153282 0.478112
2153283 0.226510
2153284 1.483227
2153287 1.075188
2153292 0.998103
2153293 0.811377
2153295 0.309478
2153296 0.140249
2153298 0.420108
2153299 0.696425
2153300 0.566364
2153301 0.207598
2153302 0.312051
2153305 1.049222
2153306 1.061095
2153307 0.244445
2153308 0.118775
2153310 1.207126
2153314 0.320411
2153317 4.124949
2153318 1.768173
2153320 1.086884
2153322 0.901478
2153323 0.408366
2153324 1.708050
2153326 0.125520
2153331 0.130667
2153334 0.052825
2153339 0.527525
2153340 0.280999
2153341 0.073023
2153343 0.525099
2153344 2.517599
2153346 -0.000000
2153348 3.339435
2153349 1.228838
2153352 0.517102
2153353 0.144576
2153354 0.016164
2153355 1.196316
2153356 3.935704
2153357 2.184949
2153360 0.966041
2153361 0.516715
2153362 0.244205
2153367 1.510443
2153369 0.549747
2153370 0.223794
2153371 0.356835
2153373 0.969680
2153374 0.435347
2153375 0.522523
2153376 0.428370
2153377 -0.000000
2153378 0.076729
2153379 -0.000000
2153380 0.192490
2153381 0.152757
2153384 -0.000000
2153385 -0.000000
2153386 -0.000000
2153387 -0.000000
2153388 0.162329
2153389 -0.000000
2153390 0.076729
2153391 0.077491
2153392 0.162320
2153393 -0.000000
2153395 0.765544
2153397 0.077491
2153398 -0.000000
2153403 -0.000000
2153406 -0.000000
2153408 3.110535
2153409 1.091845
2153414 0.324646
2153415 0.882712
2153419 0.162312
2153421 0.105739
2153422 0.056080
2153423 0.249352
2153425 0.077494
2153429 0.445027
2153430 3.824707
2153431 0.531052
2153433 -0.000000
2153434 0.077494
2153435 0.077491
2153436 -0.000000
2153437 -0.000000
2153439 0.261535
2153441 -0.000000
2153442 0.162312
2153443 -0.000000
2153444 -0.000000
2153445 0.077491
2153446 0.077491
2153447 -0.000000
2153450 -0.000000
2153451 0.077494
2153453 0.879661
2153456 0.399192
2153457 1.500898
2153459 -0.000000
2153460 -0.000000
2153461 -0.000000
2153463 1.237857
2153465 -0.000000
2153466 -0.000000
2153467 -0.000000
2153468 -0.000000
2153470 0.574234
2153471 5.468864
2153473 0.077494
2153474 0.077494
2153475 -0.000000
2153477 1.175150
2153479 -0.000000
2153484 -0.000000
2153486 0.995858
2153488 -0.000000
2153493 -0.000000
2153496 -0.000000
2153497 -0.000000
2153498 -0.000000
2153500 2.017525
2153501 -0.000000
2153502 0.738761
2153505 1.657823
2153506 2.410639
2153507 1.574934
2153508 0.549247
2153511 0.201595
2153513 -0.000000
2153514 0.073027
2153515 -0.000000
2153516 0.077491
2153521 -0.000000
2153522 0.077491
2153523 0.077491
2153524 0.077491
2153526 3.387097
2153528 -0.000000
2153530 1.328133
2153532 0.077491
2153533 -0.000000
2153538 -0.000000
2153540 0.666226
2153544 -0.000000
2153545 -0.000000
2153549 0.614068
2153550 0.405516
2153554 -0.000000
2153556 0.400443
2153557 1.740182
2153558 1.785407
2153560 0.077491
2153562 0.078077
2153565 1.987736
variableStep chrom=chr20
5099673 0.200975
5099674 2.876946
5099676 1.466248
5099677 0.052517
5099678 0.337414
5099684 0.268830
5099685 0.895746
5099687 0.428583
5099690 0.174105
5099694 7.323694
5099695 10.318945
5099700 0.960978
5099702 4.590640
5099703 0.357458
5099704 0.067268
5099708 -0.000000
5099711 1.477160
5099713 -0.000000
5099716 0.059341
5099720 0.362598
5099721 -0.000000
5099722 0.353026
5099723 0.962823
5099724 1.623066
5099725 0.261875
5099726 0.492595
5099728 1.063608
5099729 1.245133
5099732 0.912204
5099733 0.600142
5099734 4.271843
5099735 0.979299
5099738 3.605492
5099740 2.868014
5099741 0.309286
5099742 0.351342
5099743 0.422496
5099744 0.771677
5099747 0.303222
5099750 0.598639
5099752 1.684431
5099753 0.283139
5099756 0.085895
5099757 0.677222
5099758 2.089923
5099761 1.415129
5099764 0.115386
5099765 0.618492
5099767 0.063085
5099770 0.100229
5099775 2.462470
5099776 3.104367
5099777 1.104511
5099778 2.421118
5099779 2.027881
5099783 0.380792
5099784 0.497820
5099785 0.530591
5099786 0.453616
5099790 8.240102
5099794 0.546795
5099795 1.230432
5099796 0.047022
5099800 3.566862
5099801 5.329488
5099803 0.629751
5099804 1.058934
5099805 0.207313
5099807 0.530572
5099809 -0.000000
5099811 0.102576
5099815 0.444973
5099817 0.100225
5099819 4.323549
5099820 0.160278
5099822 0.064772
5099824 0.814622
5099825 1.525218
5099826 0.647725
5099827 0.405969
5099828 0.470594
5099829 0.940205
5099831 0.214947
5099834 0.095187
5099835 4.201767
5099837 4.948699
5099838 1.286911
5099840 0.523053
5099841 0.281290
5099843 0.234878
5099844 1.211347
5099845 1.074636
5099846 1.060760
5099848 0.428343
5099850 -0.000000
5099851 1.179161
5099852 0.277299
5099853 0.497819
5099855 -0.000000
5099857 0.109199
5099859 -0.000000
5099860 0.047790
5099862 0.165618
5099863 0.054190
5099866 1.372254
5099872 0.256309
5099874 0.542136
5099875 0.397077
5099876 0.558900
5099878 -0.000000
5099881 0.367388
5099882 0.312369
5099883 -0.000000
5099885 0.244245
5099886 2.134289
5099887 0.961314
5099888 1.019767
5099891 2.993623
5099892 0.057979
5099893 0.709943
5099894 6.218832
5099895 6.273016
5099896 0.911853
5099898 -0.000000
5099902 0.443962
5099904 2.446131
5099906 13.859985
5099907 9.323028
5099908 0.115976
5099912 0.386820
5099913 0.458727
5099916 23.328093
5099917 0.847016
5099919 5.244378
5099920 0.029439
5099921 0.722262
5099923 0.138800
5099925 0.397308
5099928 0.086386
5099929 3.406264
5099930 3.178192
5099932 3.616047
5099933 5.725827
5099935 0.145627
5099938 2.345673
5099939 1.128205
5099942 1.387142
5099943 1.856649
5099944 -0.000000
5099945 0.815956
5099946 1.783523
5099948 0.237472
5099949 1.604527
5099950 1.597515
5099952 0.927142
5099953 0.608937
5099954 0.940313
5099957 1.123771
5099961 0.223398
5099962 0.723264
5099963 2.800185
5099964 0.423348
5099966 0.276395
5099970 1.145594
5099974 0.174717
5099975 1.372768
5099976 4.563693
5099977 3.072938
5099978 1.439880
5099979 0.118719
5099981 0.224071
5099982 2.411313
5099983 0.657850
5099984 4.245060
5099986 0.789283
5099988 2.625919
5099989 3.169415
5099990 3.041900
5099991 11.224480
5099992 0.266443
5099993 0.342017
5099996 1.826485
5099999 0.947656
5100002 0.225387
5100003 3.084381
5100006 -0.000000
5100007 11.125388
5100008 2.657750
5100012 0.540421
5100014 0.172254
5100015 4.639363
5100016 6.327445
5100018 3.017387
5100023 28.372610
5100024 11.586591
5100025 16.940608
5100026 16.600091
5100027 8.842201
5100028 0.035747
5100031 0.359388
5100032 0.208701
5100034 -0.000000
5100035 0.876805
5100041 -0.000000
5100044 0.446062
5100046 0.174736
5100048 0.209799
5100053 0.401410
5100054 0.065331
5100056 0.741712
5100057 6.225482
5100058 4.071977
5100059 5.324670
5100060 1.633708
5100061 0.346052
5100063 0.662352
5100064 0.727243
5100066 1.318190
5100073 4.088931
5100074 4.067381
5100076 0.051068
5100078 1.018490
5100080 0.807956
5100081 0.133195
5100083 0.981976
5100084 -0.000000
5100085 0.464375
5100088 0.702959
5100089 11.287418
5100090 5.315022
5100093 0.629418
5100099 0.223561
5100102 1.848360
5100103 1.186939
5100105 0.615206
5100107 78.154657
5100110 12.054234
5100111 1.722064
5100112 0.549630
5100113 33.135226
5100114 0.440039
5100115 2.678155
5100120 0.235806
5100121 0.409720
5100124 0.223419
5100126 0.806334
5100127 1.423007
5100132 0.183232
5100134 0.392963
5100136 0.897231
5100138 53.503763
5100141 6.904408
5100142 6.727346
5100143 0.032966
5100144 0.548996
5100146 1.375309
5100148 0.491929
5100149 0.753144
5100151 1.344743
5100152 0.838560
5100154 0.397157
5100155 8.421574
5100156 16.780893
5100157 0.704279
5100161 0.218626
5100162 4.176431
5100163 2.692673
5100164 0.407788
5100167 1.620871
5100169 4.514621
5100170 0.364328
5100174 0.101903
5100176 0.104173
5100177 0.413441
5100178 0.459268
5100179 0.142054
5100184 1.044992
5100185 0.759506
5100188 1.995210
5100189 0.603705
5100191 0.583253
5100193 0.899248
5100194 0.561642
5100195 0.646734
5100197 0.264637
5100199 -0.000000
5100201 0.174963
5100202 15.733425
5100203 0.766392
5100204 0.886289
5100205 0.556016
5100207 0.872163
5100208 0.561540
5100209 0.303011
5100211 0.531700
5100215 0.028418
5100216 0.063575
5100217 0.285996
5100219 0.129863
5100220 0.329792
5100223 0.431208
5100224 1.509807
5100226 0.469085
5100229 0.295232
5100230 0.377662
5100231 0.573602
5100233 4.058790
5100234 0.226411
5100239 0.309407
5100240 1.805097
5100244 0.469596
5100246 0.053295
5100248 0.736690
5100249 0.847673
5100251 2.025820
5100255 0.176759
5100257 0.050797
5100261 0.182387
5100264 0.213612
5100267 0.278836
5100268 1.823034
5100272 0.194367
5100274 0.300531
5100275 13.065181
5100276 0.502871
5100278 0.158803
5100279 -0.000000
5100280 0.070212
5100281 0.157181
5100283 1.031802
5100284 0.371667
5100286 1.550157
5100290 0.295216
5100291 1.869632
5100292 0.348341
5100295 1.668465
5100296 0.147520
5100298 0.102140
5100303 0.676999
5100305 13.334168
5100306 10.434296
5100307 0.135584
5100308 1.791493
5100309 0.138398
5100310 3.669592
5100315 0.062026
5100316 0.069686
5100317 0.204763
5100320 0.669294
5100321 0.933082
5100323 0.395438
5100324 0.584620
5100329 0.219198
5100330 0.371077
5100331 0.938686
5100335 0.490147
5100336 -0.000000
5100338 0.693290
5100339 7.034437
5100344 0.703482
5100347 0.795305
5100349 3.240106
5100350 0.735061
5100351 0.361116
5100353 1.070714
5100355 14.303281
5100359 2.837459
5100360 0.471793
5100361 0.028414
5100363 0.219410
5100366 0.499824
5100367 -0.000000
5100369 0.346556
5100370 0.098318
5100371 0.587294
5100374 3.813145
5100376 1.457851
5100379 1.450230
5100380 2.905765
5100381 0.342441
5100383 0.872209
5100384 0.482771
5100385 3.305796
5100386 14.432433
5100388 0.490624
5100389 0.159678
5100393 -0.000000
5100394 0.332589
5100395 1.140160
5100396 0.201906
5100398 2.102422
5100402 0.617334
5100403 0.498572
5100404 18.258380
5100405 0.145603
5100406 0.054605
5100407 14.893959
5100409 1.029200
5100410 -0.000000
5100411 0.947186
5100412 0.978731
5100415 -0.000000
5100416 1.357887
5100417 -0.000000
5100419 0.130414
5100420 0.309333
5100421 0.071601
5100423 1.511821
5100424 2.217904
5100426 0.355327
5100428 0.374117
5100429 0.512474
5100435 1.144758
5100436 -0.000000
5100437 1.128975
5100439 0.300208
5100440 -0.000000
5100445 0.576902
5100448 2.488812
5100451 1.734187
5100452 2.045388
5100453 0.258279
5100456 2.354770
5100459 0.663337
5100462 0.694153
5100466 0.455526
5100469 -0.000000
5100473 0.326856
5100474 0.580337
5100477 0.504684
5100478 0.754769
5100481 0.500490
5100482 1.767238
5100483 1.166825
5100484 5.363365
5100485 0.233866
5100486 5.970231
5100487 7.329521
5100488 0.902343
5100489 2.673137
5100490 2.004477
5100491 9.929537
5100492 8.207811
5100493 -0.000000
5100495 0.272079
5100496 1.643995
5100498 0.152197
5100500 0.046854
5100502 -0.000000
5100504 0.313868
5100505 9.698993
5100506 0.460279
5100508 0.225072
5100510 0.736202
5100511 15.225881
5100512 0.101502
5100514 0.346308
5100515 0.492348
5100516 2.674338
5100517 0.356906
5100519 1.318675
5100520 0.111530
5100521 1.425873
5100523 0.964676
5100524 0.047727
5100525 0.203991
5100528 0.336134
5100529 0.899387
5100532 0.374093
5100533 0.331474
5100536 0.608463
5100537 8.399078
5100541 0.529016
5100545 0.044066
5100548 0.920395
5100550 1.542310
5100552 0.110399
5100554 0.275653
5100556 0.091846
5100557 0.064915
5100558 1.049510
5100560 1.245505
5100561 -0.000000
5100563 0.465703
5100564 0.078471
5100565 20.776872
5100566 16.458432
5100567 -0.000000
5100568 3.756750
5100571 4.028028
5100574 1.242829
5100576 0.242436
5100579 0.511228
5100580 0.426835
5100581 0.505042
5100584 0.180486
5100589 0.397438
5100590 1.088267
5100594 3.954584
5100596 0.047777
5100599 6.073117
5100600 24.023907
5100602 11.600395
5100606 0.047741
5100609 -0.000000
5100614 0.337402
5100615 1.736765
5100619 15.812083
5100620 0.335958
5100628 1.550994
5100629 0.046040
5100630 0.452563
5100631 0.130614
5100634 1.185952
5100635 0.539124
5100636 0.941671
5100641 0.594246
5100646 4.641744
5100650 0.107954
5100654 0.078550
5100657 0.876398
5100662 0.395057
5100665 0.084844
5100666 10.452033
5100668 0.550731
5100670 0.107970
5100671 7.020316
5100675 -0.000000
5100677 1.589509
5100678 -0.000000
5100679 11.910220
5100683 0.040414
5100684 0.168977
5100685 0.243615
5100686 0.076748
5100687 9.908579
5100688 0.314768
5100689 0.128855
5100691 0.624491
5100692 10.388130
5100693 8.763114
5100695 0.643439
5100696 1.281101
5100697 2.287455
5100699 0.904112
5100701 22.710908
5100703 10.189741
5100708 1.485035
5100709 2.180352
5100714 3.177319
5100715 2.520983
5100716 0.405546
5100717 1.404178
5100718 0.944737
5100722 0.487069
5100723 0.287358
5100724 -0.000000
5100726 0.427180
5100727 -0.000000
5100730 1.090905
5100731 1.736819
5100732 1.677858
5100733 0.759138
5100734 5.949754
5100736 0.459835
5100737 1.273798
5100738 1.114904
5100746 30.136338
5100748 3.292704
5100749 6.791331
5100750 1.314540
5100751 1.531939
5100752 0.843797
5100753 33.469162
5100754 1.144951
5100757 0.635396
5100758 0.686420
5100763 0.459330
5100764 1.346936
5100765 2.188215
5100768 2.282952
5100769 2.292838
5100770 0.061782
5100773 0.312553
5100777 0.305411
5100783 -0.000000
5100784 0.059929
5100786 2.515494
5100787 2.979669
5100788 9.253146
5100789 0.295804
5100790 2.003786
5100791 4.244174
5100794 1.660228
5100795 0.115360
5100796 5.915125
5100797 4.693256
5100798 32.939729
5100799 15.396571
5100801 0.219915
5100803 1.852036
5100804 1.314973
5100805 0.326841
5100806 0.404459
5100808 0.487257
5100809 1.615211
5100811 -0.000000
5100812 0.912237
5100814 -0.000000
5100816 1.313297
5100820 0.096468
5100821 1.031315
5100822 0.375796
5100825 3.041107
5100826 0.080968
5100828 0.083536
5100829 0.277268
5100831 0.205844
5100832 0.106674
5100841 0.209966
5100842 0.797364
5100843 0.206454
5100844 2.023963
5100846 1.618892
5100848 0.124442
5100849 0.478654
5100851 0.482845
5100852 0.156751
5100853 0.074387
5100855 0.394758
5100857 1.462488
5100858 0.320161
5100859 1.712465
5100861 0.146249
5100863 0.417230
5100864 1.428563
5100867 0.549560
5100869 2.400898
5100870 1.576912
5100872 0.143152
5100873 0.415062
5100874 0.465911
5100876 0.165796
5100878 0.086198
5100879 7.703429
5100880 11.327095
5100884 1.969761
5100887 1.685536
5100889 0.111532
5100890 2.270883
5100891 0.059808
5100892 0.037172
5100893 0.619960
5100895 0.067311
5100897 0.685510
5100898 0.793259
5100899 1.590342
5100900 1.459013
5100901 1.322464
5100904 -0.000000
5100910 1.188204
5100911 1.032373
5100914 1.783719
5100915 4.140074
5100916 4.457627
5100917 9.503681
5100918 2.210783
5100920 -0.000000
5100921 3.609548
5100922 1.765028
5100923 -0.000000
5100925 0.054535
5100927 0.449277
5100931 0.908347
5100932 1.506627
5100933 0.638538
5100934 0.260536
5100937 2.161157
5100938 0.439158
5100939 2.251742
5100940 0.570641
5100943 1.104289
5100944 1.221993
5100945 0.458025
5100950 0.935935
5100951 2.925068
5100953 0.498460
5100955 3.521992
5100956 0.688832
5100958 0.143413
5100959 0.831085
5100962 0.808647
5100964 1.080802
5100965 0.102891
5100966 0.037665
5100967 0.568900
5100968 0.314566
5100969 0.252683
5100970 0.171834
5100971 1.421351
5100972 2.103260
5100973 0.039112
5100975 0.710598
5100976 0.433597
5100977 1.321420
5100978 0.308030
5100979 0.412545
5100980 8.168086
5100984 0.111957
5100986 0.844725
5100987 0.623492
5100989 0.226966
5100990 3.158458
5100991 0.282717
5100992 0.666612
5100993 0.383194
5100994 0.290607
5100995 0.139720
5101000 0.058061
5101002 0.463849
5101005 0.773176
5101009 0.704780
5101010 0.028456
5101018 1.151392
5101019 16.026033
5101020 24.777616
5101023 3.012578
5101024 0.815297
5101025 2.833932
5101026 2.567828
5101027 1.026342
5101029 2.028976
5101031 5.393972
5101035 0.103314
5101036 1.435281
5101037 0.058139
5101039 0.928126
5101041 1.096463
5101047 0.049432
5101048 0.389947
5101052 0.220470
5101053 0.234931
5101057 0.527216
5101061 0.735353
5101062 0.062838
5101063 0.838311
5101066 0.879614
5101067 0.450191
5101068 1.314582
5101069 4.053629
5101070 1.130020
5101071 2.147599
5101074 1.263294
5101075 1.386097
5101077 3.417776
5101080 2.447909
5101081 -0.000000
5101082 0.164504
5101085 6.304604
5101087 4.367109
5101088 0.535986
5101090 0.042576
5101091 6.935158
5101093 0.175491
5101095 0.481386
5101096 2.281446
5101097 2.032423
5101098 0.168410
5101099 1.249455
5101102 0.406873
5101105 0.573466
5101106 0.082533
5101107 0.935798
5101108 1.707336
5101109 0.266282
5101110 6.421884
5101112 1.094472
5101116 1.278348
5101117 0.633506
5101118 -0.000000
5101119 0.201819
5101120 -0.000000
5101121 0.164393
5101124 0.061312
5101126 0.301833
5101128 0.169795
5101129 0.901068
5101130 1.019575
5101131 2.089499
5101135 0.034368
5101137 2.851115
5101140 0.871334
5101141 1.638431
5101143 -0.000000
5101145 0.630037
5101148 0.211811
5101149 1.778278
5101152 0.281920
5101158 0.049630
5101159 0.508634
5101160 0.447293
5101162 1.015058
5101163 0.625590
5101164 0.326630
5101165 0.197467
5101167 1.350416
5101168 2.444829
5101169 0.117672
5101171 0.810422
5101172 0.725530
5101173 0.243641
5101174 0.258743
5101175 0.897568
5101176 1.040092
5101178 0.117173
5101179 1.137198
5101180 1.678517
5101181 1.344745
5101183 0.595780
5101184 0.168806
5101186 0.342845
5101187 0.067226
5101193 0.068239
5101194 1.953428
5101195 -0.000000
5101196 4.903494
5101197 1.023598
5101198 1.579085
5101199 1.222331
5101200 0.969856
5101201 4.250952
5101202 2.906160
5101203 1.745161
5101204 0.412246
5101206 0.063630
5101207 0.232266
5101208 0.420016
5101209 0.149002
5101215 0.684411
5101216 2.047948
5101219 2.081948
5101220 0.525261
5101221 0.065560
5101225 3.224641
5101226 0.780177
5101230 0.514200
5101231 0.401140
5101233 0.607580
5101234 0.528464
5101235 0.690271
5101236 0.862962
5101237 0.050171
5101238 0.168627
5101242 0.647627
5101243 3.008688
5101245 3.296290
5101248 3.115175
5101249 0.666170
5101250 0.040885
5101256 0.580277
5101257 0.560418
5101259 2.621049
5101261 2.606475
5101262 0.384500
5101263 3.123824
5101268 0.350523
5101277 0.143031
5101278 0.383030
5101279 0.597364
5101280 0.499443
5101281 1.232345
5101284 1.766139
5101289 -0.000000
5101291 0.205978
5101295 0.438599
5101296 0.117189
5101297 1.311642
5101298 0.269432
5101299 0.328424
5101300 0.693146
5101302 6.893851
5101303 3.308263
5101304 0.364098
5101309 2.160681
5101313 1.105120
5101325 1.976983
5101330 11.174591
5101332 0.438915
5101333 -0.000000
5101336 1.838967
5101338 7.595776
5101340 0.168637
5101341 0.054114
5101342 0.352656
5101343 1.058543
5101344 0.856090
5101347 0.032211
5101350 0.632248
5101351 0.935046
5101353 6.093227
5101355 0.499881
5101359 12.916405
5101360 2.118808
5101364 -0.000000
5101365 -0.000000
5101366 0.188190
5101367 0.167022
5101369 0.289750
5101370 0.099071
5101374 0.279316
5101375 1.267697
5101377 0.338330
5101378 0.286821
5101381 8.109545
5101383 0.551924
5101384 0.412683
5101385 0.223037
5101387 0.413603
5101390 1.785562
5101394 0.132482
5101396 1.257056
5101398 0.287582
5101399 0.842190
5101400 0.089803
5101401 0.047530
5101402 0.795992
5101404 1.617533
5101405 8.848333
5101406 1.642889
5101409 22.146553
5101414 0.513670
5101416 0.243595
5101418 0.621364
5101419 1.170351
5101421 0.132820
5101423 4.502588
5101424 1.956002
5101425 -0.000000
5101426 0.051744
5101427 0.581879
5101437 0.015387
5101438 5.721060
5101440 1.008729
5101444 0.540679
5101445 1.142060
5101446 2.561736
5101447 0.818136
5101448 0.568821
5101449 6.600138
5101450 1.043367
5101451 1.502478
5101452 0.019886
5101453 1.445838
5101454 3.773154
5101455 0.696533
5101456 0.095809
5101457 0.055217
5101458 1.071525
5101459 0.424030
5101460 0.981865
5101461 0.930837
5101462 0.682752
5101463 0.326895
5101464 3.243126
5101465 0.120218
5101466 0.896265
5101467 2.213175
5101468 0.411008
5101469 1.313040
5101471 0.179540
5101472 0.657727
5101473 0.098172
5101476 0.186876
5101477 0.388344
5101478 0.613669
5101480 0.226337
5101481 0.076432
5101482 0.337918
5101485 0.068225
5101486 1.049553
5101487 0.383426
5101490 -0.000000
5101493 -0.000000
5101494 0.226334
5101496 0.375185
5101497 0.701104
5101499 0.066146
5101501 0.524255
5101502 0.380624
5101503 1.448201
5101508 0.909432
5101511 0.211132
5101516 0.469551
5101518 0.214510
5101519 0.144038
5101520 0.395016
5101522 0.349927
5101524 -0.000000
5101525 0.754800
5101528 0.214986
5101532 2.458982
5101534 0.064916
5101535 -0.000000
5101536 0.729343
5101537 -0.000000
5101540 0.147904
5101541 0.060153
5101542 0.424034
5101543 0.447456
5101544 0.731434
5101546 0.222117
5101547 1.300657
5101549 0.130357
5101550 0.238416
5101552 6.643551
5101553 0.943753
5101556 -0.000000
5101557 1.712101
5101559 0.609724
5101560 0.609744
5101561 0.287623
5101562 0.167018
5101563 0.068202
5101566 -0.000000
5101567 0.769234
5101568 0.247767
5101570 1.083839
5101572 0.162310
5101573 0.071995
5101574 1.802876
5101575 0.069803
5101576 0.704563
5101578 0.509123
5101579 0.620177
5101583 -0.000000
5101584 0.443432
5101586 0.562474
5101587 0.538621
5101588 0.714389
5101590 0.488369
5101594 2.198452
5101595 0.355030
5101599 0.287631
5101600 0.375204
5101603 0.249412
5101606 0.313898
5101609 0.386312
5101610 0.360115
5101611 0.076426
5101612 0.076429
5101614 0.062002
5101616 0.063066
5101618 5.194846
5101620 0.793529
5101621 0.831323
5101622 0.532718
5101623 0.365398
5101628 1.362151
5101631 0.045714
5101634 0.666996
5101637 1.057881
5101640 1.318012
5101641 0.214968
5101642 0.186882
5101643 -0.000000
5101644 0.179551
5101645 0.214512
5101646 0.269598
5101647 0.119631
5101649 1.926591
5101652 3.149222
5101653 0.023166
5101654 0.281824
5101655 1.774548
5101658 0.226087
5101659 0.275026
5101660 0.718839
5101662 0.405682
5101663 0.076426
5101664 0.443397
5101667 0.581862
5101672 0.609760
5101674 0.615304
5101676 0.181968
5101678 0.263364
5101679 0.216575
5101681 0.304417
5101683 0.479534
5101685 0.451697
5101686 0.592595
5101687 0.071936
5101689 0.074084
5101690 3.002776
5101694 -0.000000
5101695 0.181990
5101697 0.495370
5101699 0.592720
5101700 0.172791
5101702 0.549180
5101703 0.054527
5101704 0.227847
5101707 0.091485
5101709 0.304428
5101710 0.304565
5101713 0.181827
5101714 0.078460
5101717 -0.000000
5101718 0.304613
5101719 0.072225
5101721 1.350628
5101723 0.078330
5101724 0.172531
5101725 -0.000000
5101726 0.451697
5101727 -0.000000
5101729 3.868174
5101730 7.606298
5101731 1.709163
5101735 0.181857
5101737 0.098107
5101738 0.081935
5101739 2.007307
5101741 0.141896
5101745 6.623973
5101746 0.559144
5101751 0.335201
5101752 0.539576
5101754 0.304428
5101757 0.181824
5101762 0.286881
5101763 -0.000000
5101765 1.543794
5101767 0.451697
5101769 -0.000000
5101770 0.541170
5101771 6.522340
5101772 1.741236
5101774 0.078456
5101775 -0.000000
5101776 -0.000000
5101777 0.172604
5101779 9.971305
5101781 0.172647
5101784 0.440381
5101788 0.984138
5101789 1.183807
5101790 0.305477
5101793 -0.000000
5101794 0.180673
5101797 0.579746
5101798 0.135605
5101799 0.065838
5101801 4.681704
5101802 3.115210
5101805 1.739141
5101808 1.488785
5101809 3.943872
5101810 0.407703
5101811 0.340953
5101812 -0.000000
5101813 0.034436
5101814 0.852084
5101815 0.768260
5101816 0.257388
5101819 0.080510
5101820 4.019944
5101821 0.634489
5101822 1.425930
5101823 0.338928
5101824 0.432077
5101825 1.146654
5101830 0.049016
5101833 0.307671
5101834 1.147667
5101835 3.893997
5101836 1.932133
5101837 2.897998
5101838 1.940697
5101839 0.263365
5101840 0.415424
5101842 1.980439
5101844 0.948046
5101847 0.337350
5101848 2.042784
5101849 1.479087
5101850 0.936864
5101852 7.454264
5101856 1.403298
5101857 1.447656
5101858 0.025631
5101860 0.029343
5101862 0.840254
5101864 2.173213
5101867 0.108407
5101868 0.088239
5101869 8.835533
5101871 1.092774
5101872 3.392781
5101873 1.847071
5101874 2.961214
5101875 1.422323
5101877 3.582946
5101879 1.421454
5101880 3.605218
5101881 1.393433
5101882 1.667355
5101883 2.469673
5101884 1.281738
5101887 1.294781
5101894 0.881062
5101895 0.275519
5101897 1.586895
5101898 0.114365
5101903 0.024927
5101904 0.221219
5101905 -0.000000
5101907 1.194411
5101909 1.887631
5101911 1.043891
5101912 1.451258
5101913 1.348148
5101916 2.935189
5101917 2.279136
5101920 -0.000000
5101921 1.794345
5101922 1.137823
5101925 0.750172
5101927 0.574476
5101928 0.262167
5101929 1.726584
5101930 1.703330
5101931 6.830685
5101932 11.908841
5101934 0.717669
5101936 3.859714
5101937 14.018305
5101938 0.485956
5101939 0.618823
5101941 2.108238
5101942 0.241094
5101945 0.603037
5101946 -0.000000
5101947 1.556016
5101949 8.995576
5101950 2.833832
5101952 -0.000000
5101953 0.972209
5101955 2.044162
5101961 0.204215
5101962 0.134092
5101963 0.417999
5101964 0.162176
5101966 18.434184
5101968 2.127550
5101971 1.037637
5101975 0.358705
5101977 0.094005
5101978 0.468262
5101979 1.422829
5101981 22.839134
5101982 11.362071
5101986 0.473604
5101987 0.246524
5101988 0.376480
5101989 0.643482
5101990 0.099207
5101991 0.897636
5101992 0.090980
5101993 0.113506
5101994 1.135716
5101995 1.180219
5101996 0.157051
5101998 1.653119
5102000 0.060988
5102001 -0.000000
5102004 1.091573
5102005 1.380858
5102006 0.052340
5102007 0.211107
5102008 0.163652
5102011 0.776535
5102012 0.096445
5102013 0.088091
5102014 1.114747
5102016 1.640552
5102017 -0.000000
5102018 4.147492
5102022 0.062141
5102023 0.179626
5102024 0.347169
5102025 0.124754
5102026 2.087598
5102027 0.434898
5102028 0.782915
5102029 1.484093
5102030 2.556689
5102031 0.970222
5102032 0.193275
5102033 0.321694
5102034 0.154393
5102035 1.052517
5102036 0.488143
5102037 1.468058
5102038 1.700850
5102039 5.237758
5102040 5.363309
5102041 2.332582
5102042 1.618017
5102043 1.261475
5102044 0.789282
5102045 1.177531
5102046 1.524952
5102047 2.539777
5102048 1.530214
5102049 2.083916
5102050 2.074493
5102051 1.617987
5102052 1.544481
5102053 0.591684
5102054 0.338473
5102055 0.108171
5102056 -0.000000
5102058 0.422351
5102060 -0.000000
5102061 0.100648
5102063 0.192212
5102065 0.160670
5102069 0.175107
5102071 0.152042
5102072 0.054604
5102073 -0.000000
5102079 3.465478
5102080 0.491801
5102081 0.381697
5102083 -0.000000
5102084 0.332219
5102085 0.234022
5102087 2.676654
5102088 0.274067
5102089 1.558530
5102092 -0.000000
5102093 0.112130
5102095 2.582652
5102096 3.221999
5102097 0.414637
5102101 1.175236
5102103 0.246625
5102104 0.804330
5102105 0.237062
5102106 1.426916
5102107 6.062569
5102108 1.898571
5102109 1.356688
5102110 0.123086
5102111 0.488026
5102113 0.138115
5102114 0.042759
5102116 2.053050
5102117 1.302347
5102118 4.123516
5102122 0.239409
5102123 0.468392
5102124 -0.000000
5102125 -0.000000
5102127 0.556647
5102128 2.142159
5102130 0.775863
5102132 0.776867
5102133 1.738451
5102134 3.838321
5102137 0.263733
5102138 0.056953
5102139 1.518089
5102140 2.751508
5102141 0.060964
5102142 0.155755
5102147 1.793903
5102149 0.694351
5102151 0.057222
5102152 0.108227
5102153 0.934115
5102154 0.144653
5102155 3.803255
5102157 5.246486
5102158 0.650638
5102159 -0.000000
5102163 -0.000000
5102165 0.159709
5102166 0.056442
5102168 -0.000000
5102170 0.144061
5102172 1.076229
5102173 0.130689
5102174 1.272609
5102176 0.493580
5102177 0.693605
5102178 1.739587
5102179 0.058420
5102180 3.417867
5102181 4.074478
5102182 1.105874
5102183 0.138569
5102186 0.711708
5102187 1.298468
5102188 0.717088
5102189 1.434206
5102190 0.566816
5102191 4.014421
5102192 2.126094
5102193 0.382973
5102197 0.408061
5102198 0.838025
5102199 0.722243
5102200 0.941095
5102203 0.235994
5102207 2.947825
5102208 0.217890
5102209 0.928798
5102213 1.939175
5102214 1.608493
5102215 0.050603
5102216 2.017665
5102218 1.653900
5102220 0.839683
5102224 1.338170
5102232 2.245076
5102235 0.236243
5102238 0.200030
5102239 1.594768
5102240 0.264930
5102246 1.086879
5102251 1.547263
5102252 0.708619
5102255 0.728156
5102256 0.310608
5102257 0.809498
5102258 1.516167
5102259 1.683160
5102260 0.670340
5102262 0.516008
5102265 0.614410
5102267 0.728165
5102268 0.410047
5102270 0.673149
5102271 3.822927
5102272 4.643865
5102273 6.868948
5102274 7.251504
5102275 4.843936
5102276 1.206528
5102277 0.688784
5102278 0.108476
5102279 0.111088
5102282 2.572269
5102285 0.841529
5102286 0.041102
5102287 0.758125
5102288 1.640210
5102289 -0.000000
5102291 0.147411
5102292 0.388952
5102293 0.175931
5102294 0.388852
5102295 -0.000000
5102296 0.310608
5102297 0.291964
5102298 0.278421
5102299 0.432672
5102300 0.292072
5102302 0.483397
5102303 0.201142
5102304 3.371877
5102305 0.240052
5102306 0.614293
5102307 0.460855
5102308 0.202197
5102309 0.114329
5102311 0.310608
5102315 0.460669
5102316 0.732698
5102318 0.310608
5102319 0.310608
5102321 0.311343
5102323 0.310608
5102324 0.310608
5102325 0.536486
5102330 0.310608
5102333 0.410329
5102336 1.282478
5102337 0.536476
5102338 0.292115
5102341 0.432694
5102343 0.560284
5102346 0.840357
5102347 1.700744
5102350 1.286410
5102353 0.460698
5102356 2.046629
5102357 0.337626
5102358 1.069124
5102359 0.523540
5102361 0.310608
5102363 0.417474
5102364 0.642865
5102365 0.590010
5102366 -0.000000
5102368 0.310608
5102369 0.310608
5102371 -0.000000
5102372 0.207691
5102374 0.310608
5102375 0.432685
5102376 0.310608
5102377 0.310608
5102378 0.310608
5102380 0.486495
5102381 0.153468
5102382 -0.000000
5102383 2.598106
5102384 0.104624
5102385 1.165428
5102388 0.070042
5102391 0.898429
5102392 0.898466
5102393 0.574273
5102394 0.054200
5102395 1.438788
5102397 0.310608
5102398 0.310608
5102401 0.432694
5102403 0.141872
5102405 0.310608
5102406 0.310608
5102407 0.310608
5102409 0.153549
5102413 0.432651
5102414 0.409906
5102415 0.291906
5102416 0.310608
5102422 0.523600
5102425 0.870122
5102430 -0.000000
5102431 0.346687
5102433 0.082739
5102435 1.710952
5102437 0.082739
5102439 1.255531
5102440 -0.000000
5102441 0.244243
5102442 0.244414
5102444 0.134939
5102445 0.074174
5102449 0.939491
5102450 0.802473
5102451 1.518829
5102452 2.927372
5102456 -0.000000
5102457 0.082739
5102458 0.078198
5102459 0.082739
5102460 0.174338
5102461 0.381010
5102462 0.078276
5102463 0.082739
5102464 0.082739
5102466 0.250142
5102467 0.448385
5102468 -0.000000
5102471 0.799759
5102476 0.555113
5102479 0.250703
5102480 0.969908
5102481 -0.000000
5102483 0.082739
5102485 -0.000000
5102487 0.082739
5102489 0.522326
5102490 0.325388
5102491 0.761551
5102492 0.448863
5102494 0.082739
5102496 0.730704
5102497 2.658000
5102498 1.323445
5102499 0.347522
5102501 0.082739
5102502 0.082739
5102504 0.250528
5102505 2.887530
5102507 -0.000000
5102508 -0.000000
5102511 0.082739
5102513 0.590436
5102514 0.347012
5102515 1.891958
5102516 3.048179
5102517 0.151334
5102518 0.235973
5102520 -0.000000
5102522 0.076442
5102524 0.082739
5102526 0.236163
5102527 0.065264
5102528 1.139428
5102529 0.250720
5102530 0.068522
5102532 0.078198
5102533 0.494603
5102534 -0.000000
5102539 -0.000000
5102540 0.082739
5102541 0.082739
5102543 0.291811
5102547 0.082739
5102548 0.082739
5102553 0.174338
5102554 0.082739
5102556 -0.000000
5102559 0.422156
5102564 -0.000000
5102565 0.449312
5102567 0.082739
5102569 0.250361
5102570 0.347233
5102571 0.074245
5102573 0.273979
5102574 0.082739
5102576 0.072160
5102579 0.143200
5102585 0.082739
5102589 0.235995
5102590 0.903734
5102591 0.533335
5102594 0.782823
5102597 0.326177
5102598 1.770888
5102600 0.082739
5102601 0.082739
5102602 0.174325
5102604 0.666049
5102605 0.309157
5102606 1.077644
5102607 0.781872
5102608 0.577397
5102609 2.055943
5102610 0.843096
5102611 0.143082
5102612 0.523101
5102613 0.068578
5102614 0.235749
5102615 0.347261
5102616 0.309245
5102617 0.236573
5102618 1.013692
5102619 0.347548
5102620 0.082739
5102621 0.076446
5102622 0.072208
5102623 0.072257
5102624 -0.000000
5102625 0.076410
5102626 0.347012
5102627 0.666752
5102628 -0.000000
5102629 0.250737
5102630 -0.000000
5102631 -0.000000
5102632 0.076476
5102633 -0.000000
5102634 0.160248
5102635 0.160316
5102636 0.448907
5102637 0.076442
5102638 0.326177
5102639 -0.000000
5102640 -0.000000
5102641 -0.000000
5102642 -0.000000
5102643 -0.000000
5102644 -0.000000
5102646 0.082739
5102647 0.082739
5102648 0.082739
5102651 0.174338
5102652 0.082739
5102653 0.082739
5102655 0.082739
5102656 0.082739
5102657 0.082739
5102660 0.082739
5102661 -0.000000
5102662 0.082739
5102665 0.174338
5102668 0.082739
5102669 0.082739
5102671 0.082739
5102672 0.082739
variableStep chrom=chr3
16305480 0.620985
16305481 0.543327
16305482 1.837209
16305484 1.453950
16305485 0.046630
16305489 0.319673
16305490 0.257404
16305491 0.996493
16305493 6.843181
16305495 0.101389
16305496 0.724499
16305499 0.561733
16305502 -0.000000
16305503 0.129123
16305505 0.128653
16305507 0.123658
16305510 3.600949
16305511 0.084753
16305514 0.669289
16305516 0.658402
16305519 0.111401
16305523 3.229770
16305524 0.231317
16305526 8.798067
16305527 3.268669
16305528 0.242111
16305530 0.170305
16305531 0.272649
16305534 0.304102
16305535 1.388383
16305537 2.252012
16305538 4.928378
16305539 0.560954
16305540 0.101943
16305541 0.111280
16305542 0.852106
16305546 -0.000000
16305551 3.182657
16305552 1.529525
16305553 0.381353
16305556 0.055891
16305557 1.044158
16305559 1.222829
16305564 5.771792
16305567 0.850551
16305568 14.305399
16305569 2.385154
16305573 0.816659
16305574 2.874419
16305575 0.477611
16305576 2.461761
16305577 1.977582
16305578 0.626508
16305583 0.046272
16305584 4.730576
16305587 2.744225
16305590 0.273186
16305592 0.217797
16305595 11.872564
16305596 0.344009
16305598 0.304019
16305600 0.187003
16305602 -0.000000
16305603 -0.000000
16305605 8.683873
16305606 0.081289
16305608 0.669239
16305609 1.562624
16305610 0.422685
16305611 4.395183
16305614 0.832497
16305617 0.225195
16305619 0.373204
16305621 0.192578
16305622 1.396922
16305626 11.110432
16305630 1.025105
16305631 0.991056
16305632 0.763989
16305633 2.751414
16305634 0.109643
16305635 0.976432
16305636 0.990311
16305637 0.660727
16305638 0.158515
16305641 1.262772
16305642 1.556515
16305643 2.061842
16305645 7.122065
16305646 0.703581
16305647 0.688317
16305649 0.038119
16305654 1.357411
16305655 0.649001
16305656 1.801339
16305657 0.131151
16305658 0.871043
16305661 1.086049
16305662 1.350993
16305663 0.164836
16305666 0.346162
16305670 9.970259
16305671 3.041233
16305673 0.278825
16305676 0.629536
16305677 0.440567
16305678 1.826087
16305679 -0.000000
16305683 27.351968
16305686 0.509877
16305687 0.791389
16305688 0.157015
16305689 2.634297
16305690 -0.000000
16305691 2.396813
16305694 0.330648
16305696 0.626481
16305698 6.222633
16305699 0.527329
16305700 1.043690
16305706 2.025995
16305709 0.519384
16305714 0.999128
16305715 -0.000000
16305716 2.297121
16305717 0.909336
16305718 0.061841
16305719 0.378527
16305720 0.338700
16305723 2.914404
16305724 5.086888
16305725 1.170103
16305726 1.862255
16305727 0.137726
16305729 8.984007
16305730 4.563766
16305732 3.251033
16305733 1.445290
16305734 0.049454
16305735 2.453081
16305736 2.082638
16305737 0.392737
16305741 2.597310
16305744 0.448313
16305745 11.313565
16305746 5.320451
16305748 0.256482
16305750 11.858045
16305751 8.244771
16305755 0.439061
16305761 0.435875
16305763 0.048064
16305765 1.551286
16305766 0.503376
16305767 0.483021
16305770 2.277257
16305772 0.489366
16305773 2.073997
16305774 1.013307
16305775 0.092151
16305776 0.392392
16305777 0.312415
16305778 2.355702
16305779 0.033965
16305782 0.175962
16305785 0.623745
16305786 0.315797
16305787 0.221895
16305788 0.179780
16305789 0.824263
16305790 2.327098
16305791 1.336252
16305792 0.338533
16305793 -0.000000
16305794 0.405877
16305796 9.915656
16305797 2.109850
16305799 0.046160
16305800 -0.000000
16305803 0.256990
16305804 0.349281
16305805 0.042227
16305808 0.702571
16305809 1.157703
16305810 0.834409
16305811 0.145430
16305813 0.299507
16305814 0.376370
16305819 3.049536
16305820 1.234469
16305822 0.050333
16305823 -0.000000
16305824 0.313008
16305825 1.585572
16305826 5.173469
16305828 1.444254
16305831 0.183617
16305833 0.051073
16305834 2.755822
16305837 0.124814
16305838 0.053898
16305839 5.087789
16305840 0.350572
16305841 0.773133
16305842 1.287429
16305843 0.430868
16305844 0.540423
16305845 0.661661
16305847 5.543020
16305848 1.005267
16305849 0.474850
16305852 1.472053
16305853 0.530471
16305856 0.153444
16305857 1.540869
16305858 0.349077
16305859 1.110499
16305861 0.546101
16305862 0.273465
16305863 0.238270
16305865 -0.000000
16305866 0.417012
16305867 -0.000000
16305869 0.112700
16305870 0.262452
16305871 6.739392
16305872 0.505585
16305874 0.408681
16305877 0.144146
16305878 0.912290
16305879 2.049644
16305880 0.895662
16305881 0.161941
16305885 0.680283
16305887 0.112732
16305891 0.882322
16305894 0.528013
16305895 0.903045
16305896 5.040466
16305897 0.496910
16305898 -0.000000
16305899 0.107101
16305900 1.967385
16305901 1.001865
16305903 0.221660
16305904 0.278664
16305905 2.037465
16305906 0.191674
16305910 0.302419
16305913 0.417569
16305914 1.808677
16305916 0.660257
16305917 0.045332
16305918 0.652804
16305919 0.232511
16305920 0.023134
16305921 2.427459
16305922 0.324151
16305926 0.514659
16305927 0.598530
16305929 0.041173
16305930 1.728085
16305931 2.087352
16305932 1.774386
16305933 1.611586
16305934 2.008499
16305936 0.417383
16305938 0.696800
16305939 0.053885
16305942 1.606893
16305943 0.261482
16305945 0.521016
16305946 5.519937
16305947 1.861433
16305949 0.067230
16305951 -0.000000
16305954 1.447890
16305955 0.527143
16305956 0.587453
16305958 7.945137
16305959 4.448185
16305960 3.387813
16305961 0.045370
16305963 0.054422
16305964 0.721799
16305965 0.335176
16305967 0.219463
16305968 0.564595
16305969 0.144881
16305970 5.483954
16305971 0.026673
16305974 2.205813
16305975 1.156098
16305976 0.766721
16305977 0.805432
16305978 0.426403
16305981 0.296447
16305982 0.267784
16305984 1.876025
16305985 1.386722
16305986 0.130880
16305987 0.366194
16305988 0.531017
16305989 0.268727
16305990 0.256916
16305991 0.215872
16305992 0.252554
16305994 0.724618
16305997 0.491298
16305998 0.324848
16305999 3.866370
16306000 2.026507
16306004 0.376681
16306005 0.667460
16306006 0.312732
16306008 0.110522
16306009 0.202599
16306011 0.149217
16306013 1.135421
16306014 0.751933
16306015 0.671728
16306017 1.091114
16306018 0.035178
16306019 1.102750
16306021 6.553542
16306022 1.561981
16306023 0.431290
16306026 1.033066
16306027 0.269341
16306028 0.962927
16306029 0.542120
16306031 0.919470
16306033 -0.000000
16306034 0.071312
16306037 -0.000000
16306038 0.116602
16306039 1.308345
16306040 0.958218
16306041 0.034671
16306042 1.121386
16306045 0.192604
16306046 0.052578
16306047 1.716454
16306048 0.511009
16306050 0.216504
16306051 0.513441
16306052 0.092991
16306053 0.221192
16306054 0.407781
16306057 0.907370
16306060 0.257106
16306061 0.068273
16306062 1.211908
16306063 0.788300
16306064 0.553290
16306065 1.509051
16306066 0.389193
16306067 0.617488
16306068 0.661361
16306070 0.117378
16306072 0.523117
16306073 0.806954
16306075 8.916960
16306077 0.923042
16306078 0.781519
16306080 8.726590
16306081 1.065856
16306082 0.713786
16306084 0.291609
16306086 -0.000000
16306087 0.070711
16306088 0.620936
16306090 1.105380
16306097 0.047351
16306098 0.842098
16306101 0.090116
16306103 0.556491
16306104 0.226641
16306105 0.292207
16306106 0.168082
16306107 1.792128
16306108 0.102847
16306110 0.163051
16306111 4.354782
16306113 0.140312
16306114 0.404413
16306115 1.170027
16306119 31.434709
16306121 0.337583
16306123 6.922866
16306125 1.207538
16306126 1.236678
16306127 1.218020
16306130 3.580092
16306131 0.524437
16306132 0.276555
16306133 0.906370
16306134 1.207842
16306135 1.251121
16306140 0.800490
16306141 1.282856
16306142 1.124230
16306143 0.081576
16306144 1.844216
16306145 1.804239
16306146 -0.000000
16306147 0.792672
16306148 2.646458
16306149 1.157573
16306150 0.477771
16306151 4.721836
16306153 13.346147
16306154 0.732567
16306156 -0.000000
16306159 0.262461
16306162 0.341767
16306163 1.058828
16306164 2.126834
16306165 8.064202
16306166 7.728336
16306167 0.839426
16306168 5.836229
16306169 0.403158
16306170 2.665621
16306171 0.524583
16306176 1.240496
16306177 0.035695
16306180 1.930873
16306185 0.359632
16306190 0.542120
16306193 10.119047
16306194 8.049228
16306195 0.236309
16306196 0.247249
16306198 4.074365
16306201 1.366984
16306202 1.072391
16306204 7.092832
16306207 0.747696
16306210 1.552854
16306211 0.506485
16306212 4.800096
16306213 0.029689
16306214 1.212834
16306215 2.250543
16306216 2.616300
16306219 0.622856
16306220 0.050344
16306223 0.485001
16306224 1.148549
16306225 0.671514
16306227 0.308126
16306229 6.841721
16306230 0.171833
16306232 1.074373
16306237 1.672270
16306238 23.949912
16306241 0.277909
16306242 8.946221
16306244 3.893908
16306245 0.885766
16306248 0.106499
16306249 0.812237
16306251 0.067032
16306254 0.231499
16306256 2.423876
16306257 1.715504
16306260 -0.000000
16306261 0.056842
16306262 0.065318
16306264 0.435271
16306265 -0.000000
16306266 0.300981
16306268 2.908521
16306269 3.250020
16306270 2.375699
16306272 17.213208
16306275 2.244286
16306276 0.919438
16306277 18.269459
16306279 3.648807
16306282 0.755422
16306285 0.456099
16306286 0.057283
16306287 0.147069
16306288 2.040365
16306289 2.618617
16306290 0.353209
16306292 14.266320
16306295 1.531798
16306296 2.514535
16306297 1.356471
16306298 0.192275
16306304 0.096021
16306305 0.333446
16306308 -0.000000
16306309 3.788513
16306310 1.739051
16306311 1.338163
16306314 1.440402
16306315 0.295538
16306316 10.206657
16306317 3.969836
16306323 0.253433
16306324 0.751283
16306325 1.987780
16306326 0.270370
16306328 1.244018
16306329 0.756189
16306331 2.618656
16306332 0.703475
16306333 1.566089
16306334 2.736189
16306337 2.968886
16306342 14.692578
16306344 0.039649
16306345 2.186155
16306346 6.257468
16306347 0.145796
16306349 0.695176
16306350 1.722537
16306351 0.233735
16306352 0.158496
16306354 -0.000000
16306356 9.033600
16306357 12.450605
16306358 0.813883
16306359 1.558610
16306362 0.111959
16306363 0.190305
16306364 0.266430
16306367 1.935525
16306371 3.762478
16306372 4.141505
16306373 1.092512
16306377 0.520780
16306380 0.216374
16306384 2.995015
16306386 0.255349
16306388 1.701781
16306391 0.070446
16306392 1.302036
16306393 1.014921
16306394 1.112283
16306397 3.057867
16306399 0.308750
16306401 0.191634
16306402 12.112131
16306403 -0.000000
16306404 0.609304
16306405 0.392767
16306406 1.309885
16306409 8.529031
16306413 0.047136
16306414 0.345710
16306415 0.677143
16306417 0.058685
16306420 0.667294
16306422 0.042802
16306423 0.043696
16306425 0.087638
16306426 0.796480
16306427 0.298758
16306429 1.291898
16306431 0.588781
16306433 0.204576
16306434 0.135992
16306435 0.153079
16306437 0.902401
16306438 0.728772
16306439 2.290638
16306440 0.457026
16306442 2.196192
16306443 10.234197
16306445 9.150364
16306447 -0.000000
16306448 5.965743
16306449 1.005865
16306452 0.924559
16306454 12.864520
16306455 17.028526
16306456 -0.000000
16306458 -0.000000
16306460 1.090678
16306462 2.235667
16306463 0.635286
16306465 1.708725
16306466 0.388690
16306468 0.474922
16306469 0.146277
16306471 -0.000000
16306475 2.264652
16306478 11.645293
16306480 1.764967
16306481 0.181413
16306483 0.651139
16306488 1.186941
16306490 0.102814
16306491 1.015491
16306494 3.472917
16306495 0.177081
16306496 1.077295
16306497 1.334914
16306499 1.496001
16306501 0.571811
16306503 11.345833
16306504 160.038078
16306505 9.655902
16306506 7.689345
16306507 78.365978
16306508 8.687147
16306510 -0.000000
16306517 1.320788
16306518 8.121654
16306521 22.511360
16306524 0.422999
16306529 1.119724
16306531 0.383025
16306532 2.556248
16306533 2.245392
16306536 0.046354
16306537 -0.000000
16306538 0.184697
16306544 0.074408
16306546 0.215269
16306548 0.756137
16306549 1.554021
16306552 1.964524
16306553 0.891963
16306556 0.966870
16306558 1.030436
16306560 6.210800
16306563 0.869218
16306566 0.700342
16306568 0.192682
16306571 14.835930
16306575 24.180927
16306576 2.111201
16306577 4.906457
16306578 3.990327
16306581 1.189923
16306583 1.844143
16306585 0.414909
16306586 0.078509
16306588 0.806878
16306590 1.827065
16306591 3.323110
16306592 1.720363
16306593 0.578562
16306596 0.848044
16306597 5.854605
16306598 6.105045
16306599 0.049842
16306603 0.417031
16306605 2.822151
16306606 1.187275
16306607 0.428749
16306608 7.211914
16306609 0.243747
16306610 1.479033
16306612 2.748710
16306614 1.782700
16306615 7.720999
16306616 8.331836
16306617 0.026868
16306619 0.279320
16306620 17.694285
16306623 -0.000000
16306624 0.809232
16306626 -0.000000
16306629 0.139860
16306630 0.832149
16306631 -0.000000
16306633 0.446785
16306640 0.568929
16306643 -0.000000
16306644 0.321053
16306645 1.591621
16306646 6.489404
16306647 2.694137
16306648 6.836885
16306649 9.733976
16306652 38.092692
16306654 1.877486
16306655 0.624782
16306658 0.058715
16306661 -0.000000
16306664 0.538469
16306666 0.271691
16306668 62.233186
16306671 5.338669
16306672 0.926412
16306673 1.127424
16306678 0.186693
16306679 -0.000000
16306680 0.433127
16306682 1.010500
16306683 2.222345
16306686 0.037453
16306687 0.362398
16306692 0.137203
16306695 0.843066
16306700 2.132806
16306705 0.216641
16306706 -0.000000
16306708 2.586421
16306709 3.354068
16306710 0.692311
16306712 0.047904
16306716 3.558139
16306717 0.744856
16306718 1.941729
16306722 12.579881
16306723 1.544424
16306724 0.422758
16306726 0.702010
16306727 3.475510
16306731 0.365861
16306732 1.137101
16306736 0.724332
16306738 0.664914
16306740 9.568572
16306741 0.676295
16306746 1.487426
16306748 0.096092
16306750 0.047543
16306751 0.049980
16306753 1.240828
16306754 1.687803
16306758 2.880769
16306759 1.394415
16306761 0.876841
16306763 1.332958
16306764 0.793586
16306768 0.645046
16306770 0.595229
16306773 1.646284
16306774 0.714928
16306775 0.656622
16306776 2.107103
16306777 0.262625
16306778 0.456211
16306779 0.748402
16306781 8.406544
16306782 23.025058
16306783 2.016224
16306784 2.189983
16306785 1.358003
16306786 4.591823
16306789 0.825263
16306790 16.581002
16306791 0.073835
16306792 0.214382
16306793 21.092780
16306796 1.313574
16306799 0.600550
16306800 0.235070
16306803 0.405792
16306804 23.339201
16306805 25.108463
16306807 -0.000000
16306811 0.693158
16306812 2.603040
16306813 6.048402
16306815 6.886385
16306816 5.019198
16306819 -0.000000
16306821 0.471068
16306822 1.416311
16306825 0.460283
16306827 0.915377
16306828 8.786623
16306829 0.151392
16306830 0.518582
16306832 0.380787
16306836 0.047604
16306839 0.264107
16306840 0.722859
16306844 0.151799
16306846 0.590792
16306847 0.245277
16306850 0.176707
16306853 0.729572
16306855 -0.000000
16306856 0.312851
16306857 1.084847
16306858 0.061804
16306859 0.740116
16306861 0.305063
16306863 0.470977
16306864 1.155902
16306865 0.663306
16306866 0.499199
16306868 -0.000000
16306869 0.340186
16306870 2.099764
16306871 6.776512
16306872 0.668236
16306873 4.115641
16306874 0.485732
16306877 0.351041
16306878 0.438859
16306879 0.219705
16306882 0.134569
16306883 0.054364
16306884 0.203869
16306885 1.341768
16306886 0.985467
16306887 0.345573
16306890 0.731542
16306891 3.675052
16306892 3.773734
16306893 1.285700
16306896 0.120591
16306898 1.183811
16306899 13.777747
16306901 0.306130
16306903 -0.000000
16306904 0.331073
16306905 2.293870
16306906 0.266488
16306907 -0.000000
16306908 0.239388
16306910 0.595822
16306912 2.255618
16306913 0.353535
16306914 0.244799
16306915 1.052887
16306916 8.092948
16306917 0.294011
16306918 9.842996
16306919 0.358729
16306920 0.844199
16306921 0.093139
16306923 1.756545
16306926 2.195566
16306929 0.965812
16306930 0.817130
16306933 0.950940
16306934 2.226689
16306937 1.570247
16306939 1.908629
16306940 0.033356
16306941 2.486949
16306942 0.040787
16306946 1.414203
16306947 0.086239
16306948 0.117164
16306950 1.126475
16306951 2.674979
16306952 2.277388
16306955 3.684087
16306956 2.832213
16306957 0.543576
16306960 0.446819
16306962 0.054392
16306963 1.134198
16306966 0.405853
16306968 0.525806
16306969 0.312405
16306970 3.263120
16306972 8.094112
16306973 0.042423
16306975 1.478813
16306976 1.169144
16306978 0.125614
16306979 0.795691
16306980 0.140017
16306983 -0.000000
16306986 0.249386
16306988 0.065753
16306990 0.055540
16306992 0.200352
16306993 0.714424
16306996 1.930047
16306998 8.967385
16307000 3.512673
16307001 0.664942
16307002 0.207679
16307003 0.513857
16307005 0.656582
16307007 0.090566
16307011 0.351102
16307012 0.760504
16307018 9.084577
16307019 0.824182
16307020 0.363195
16307023 0.034975
16307024 2.924133
16307025 3.461583
16307026 0.110300
16307027 6.666903
16307028 0.180185
16307029 0.455168
16307030 0.234840
16307031 2.560952
16307034 1.688168
16307035 1.465070
16307036 0.173804
16307038 -0.000000
16307039 0.364663
16307043 1.040152
16307044 0.528300
16307045 1.239930
16307047 5.785877
16307048 1.407222
16307049 0.810797
16307053 0.615866
16307054 1.795370
16307055 0.923400
16307057 7.709357
16307058 1.099831
16307060 2.000192
16307065 -0.000000
16307068 0.482134
16307070 0.912109
16307071 6.469154
16307072 1.669065
16307073 2.076840
16307074 0.507735
16307075 0.481815
16307077 0.047116
16307079 6.776028
16307080 0.052491
16307082 0.601022
16307083 0.971720
16307084 1.001335
16307086 -0.000000
16307087 0.275816
16307088 8.302715
16307089 1.944280
16307090 0.143483
16307093 0.333796
16307094 -0.000000
16307095 0.132918
16307096 0.474462
16307098 5.712412
16307100 0.056516
16307101 0.705880
16307103 0.287665
16307104 0.053647
16307105 0.210607
16307107 3.088817
16307109 0.748521
16307110 0.394308
16307111 6.168777
16307112 0.914081
16307113 0.207184
16307116 2.319525
16307117 4.808298
16307120 0.293604
16307122 0.183157
16307123 0.227321
16307125 0.917859
16307126 7.427007
16307130 1.496282
16307134 2.876349
16307137 6.107724
16307139 1.012923
16307142 0.062852
16307145 0.846376
16307148 0.225558
16307150 0.387462
16307151 0.919482
16307152 2.716581
16307153 0.626562
16307155 0.466019
16307158 3.207649
16307161 0.403322
16307164 0.028527
16307167 0.558102
16307171 0.120840
16307174 0.591014
16307175 0.042850
16307176 0.355417
16307177 0.152876
16307178 -0.000000
16307181 0.831314
16307184 -0.000000
16307186 2.022535
16307187 1.221955
16307188 1.210859
16307189 0.501227
16307190 0.097617
16307192 0.528109
16307199 0.602541
16307201 0.430202
16307203 0.468502
16307206 0.057280
16307211 0.674940
16307213 0.451624
16307214 1.342780
16307217 0.060231
16307218 0.060222
16307219 0.832337
16307221 0.732393
16307224 0.776100
16307226 0.097593
16307228 0.711709
16307229 2.126778
16307230 0.042695
16307232 -0.000000
16307233 0.349395
16307234 1.120708
16307235 -0.000000
16307237 0.133875
16307238 4.041379
16307245 0.082586
16307248 0.366609
16307249 2.528781
16307250 0.345427
16307253 0.495370
16307254 3.740671
16307255 0.855461
16307258 -0.000000
16307260 4.547525
16307262 0.647010
16307263 1.046946
16307264 0.195595
16307265 1.241157
16307267 0.833738
16307268 1.174362
16307270 0.225268
16307272 0.993381
16307273 0.049770
16307274 0.559514
16307279 0.152771
16307280 0.840408
16307281 0.044087
16307282 1.222069
16307283 0.414206
16307285 0.052551
16307287 -0.000000
16307288 0.365475
16307292 0.269748
16307293 0.100541
16307294 0.428606
16307296 0.173176
16307298 -0.000000
16307300 0.168923
16307301 0.251009
16307302 0.308545
16307304 0.192470
16307311 0.268394
16307312 0.195838
16307314 0.560708
16307315 0.668767
16307316 1.983702
16307317 -0.000000
16307318 0.054347
16307321 1.548062
16307324 3.273425
16307325 4.052942
16307326 0.338065
16307327 1.314010
16307328 0.912608
16307330 0.124816
16307331 3.832570
16307334 0.051809
16307335 0.276014
16307338 0.310173
16307339 0.053464
16307340 -0.000000
16307341 -0.000000
16307343 3.981647
16307344 2.993873
16307345 0.502110
16307347 0.059450
16307348 0.108270
16307350 -0.000000
16307351 0.167357
16307352 0.177237
16307353 0.132166
16307356 0.591471
16307357 0.049626
16307359 4.990763
16307362 0.587798
16307363 2.744859
16307369 2.165250
16307370 1.481406
16307374 0.091967
16307376 0.292205
16307378 0.370649
16307379 0.083174
16307380 0.450080
16307381 0.590058
16307382 5.292022
16307383 0.409754
16307386 0.999400
16307390 1.053567
16307391 3.065027
16307392 1.102168
16307393 0.557303
16307394 1.714994
16307395 0.371471
16307396 1.494875
16307399 1.484866
16307403 0.653506
16307405 0.356971
16307408 1.301919
16307409 -0.000000
16307412 0.185545
16307413 -0.000000
16307415 1.164087
16307416 6.902105
16307419 0.411256
16307421 0.052075
16307426 1.392666
16307427 0.331325
16307428 0.542855
16307430 0.279469
16307431 1.324266
16307440 0.103591
16307441 0.120216
16307442 5.042506
16307444 0.811265
16307445 0.230281
16307446 0.309327
16307449 0.133960
16307450 0.877232
16307451 0.866528
16307456 0.491783
16307457 0.674231
16307460 1.057766
16307461 1.707726
16307462 0.035516
16307463 0.887125
16307464 0.225817
16307468 0.756530
16307469 0.503204
16307470 0.710345
16307471 0.297429
16307474 0.095579
16307475 1.019478
16307476 3.683680
16307478 0.792264
16307479 3.463231
16307480 1.534560
16307481 0.759357
16307484 0.860410
16307488 -0.000000
16307490 0.295796
16307494 0.121266
16307495 0.037769
16307498 0.158576
16307499 3.888195
16307500 2.352929
16307502 0.917031
16307505 1.612584
16307506 0.287242
16307507 0.207740
16307509 0.136597
16307511 0.183696
16307513 9.156814
16307518 5.420798
16307520 0.705106
16307521 0.200061
16307523 0.705154
16307524 0.670732
16307525 4.902508
16307528 0.818993
16307529 4.800200
16307531 0.992608
16307533 2.208153
16307536 0.917735
16307538 0.478960
16307539 0.585853
16307543 0.361500
16307544 0.295318
16307545 0.724017
16307547 0.200074
16307551 1.645583
16307552 0.557115
16307553 0.820402
16307555 0.111003
16307558 0.148999
16307559 1.068795
16307560 0.107101
16307561 0.382164
16307562 0.388939
16307563 0.988967
16307564 4.824839
16307565 0.159466
16307566 0.222071
16307572 0.311488
16307576 0.684486
16307579 1.469776
16307580 1.320079
16307581 0.473141
16307582 2.750310
16307583 2.452431
16307584 1.100938
16307588 1.161400
16307589 0.121633
16307590 0.160792
16307591 1.153456
16307593 0.346651
16307594 0.126191
16307595 0.026804
16307596 -0.000000
16307597 0.660156
16307598 6.214108
16307599 0.079098
16307600 0.561922
16307602 0.735061
16307603 0.210217
16307605 -0.000000
16307606 0.143398
16307607 0.039452
16307609 0.186514
16307611 0.166315
16307612 0.276621
16307613 4.951984
16307615 1.008991
16307616 0.968006
16307617 1.981352
16307619 0.111857
16307620 0.095569
16307622 1.572911
16307625 3.366126
16307627 0.256737
16307629 10.776878
16307632 0.660480
16307633 0.094248
16307634 0.536469
16307635 1.253826
16307637 -0.000000
16307640 0.165085
16307642 0.045904
16307644 0.571029
16307645 0.552518
16307649 1.657798
16307650 13.383867
16307655 2.616257
16307656 2.249219
16307657 0.050060
16307658 6.235942
16307659 5.365521
16307661 1.483105
16307662 0.191908
16307664 0.882786
16307665 0.628883
16307666 4.242022
16307669 0.721520
16307670 0.894055
16307671 1.430167
16307672 0.865540
16307673 0.218080
16307674 1.353531
16307675 0.355158
16307676 1.020348
16307677 1.228530
16307678 0.502380
16307680 0.703645
16307681 1.488903
16307682 5.145472
16307683 2.152952
16307684 3.533296
16307685 0.350374
16307686 0.041338
16307687 1.622667
16307689 0.107759
16307691 1.851679
16307692 0.310709
16307693 0.152685
16307696 -0.000000
16307697 0.425780
16307698 0.148735
16307699 0.667645
16307702 1.279397
16307707 8.205688
16307708 -0.000000
16307709 0.447887
16307711 0.128290
16307712 0.069582
16307713 0.306195
16307714 -0.000000
16307715 1.770199
16307716 0.212551
16307717 1.002737
16307719 0.639973
16307720 0.531529
16307725 11.154542
16307729 0.159473
16307730 -0.000000
16307731 0.056304
16307734 0.207468
16307735 0.720525
16307736 0.954858
16307737 0.881910
16307743 1.729279
16307744 1.334931
16307745 0.136906
16307746 0.593559
16307748 2.604931
16307752 3.834311
16307753 0.714716
16307755 0.524300
16307756 0.088876
16307757 3.243440
16307760 0.251639
16307761 0.274229
16307763 1.756500
16307765 0.916092
16307766 0.905438
16307768 0.628216
16307771 0.757620
16307774 0.853331
16307781 -0.000000
16307785 2.520275
16307786 0.354052
16307788 0.568624
16307790 2.836394
16307791 0.536512
16307796 0.494756
16307797 0.218609
16307803 0.628092
16307816 0.059229
16307822 2.643534
16307823 0.154702
16307824 0.325037
16307825 1.230033
16307832 0.543908
16307833 3.477573
16307834 0.478268
16307835 0.484352
16307837 0.314578
16307838 1.740402
16307839 0.873324
16307840 0.906061
16307841 0.946170
16307842 0.853740
16307843 0.078199
16307847 0.509758
16307851 2.373945
16307854 0.411538
16307856 0.290335
16307859 1.053684
16307861 2.165867
16307862 0.333486
16307864 1.295479
16307865 2.912841
16307866 -0.000000
16307871 0.197222
16307872 0.433339
16307875 1.058038
16307876 1.745534
16307877 1.566686
16307878 0.711076
16307880 0.286678
16307881 0.052350
16307882 0.297888
16307883 -0.000000
16307884 0.177657
16307885 0.433138
16307888 0.836013
16307889 0.799353
16307891 0.300414
16307895 0.318412
16307896 0.165084
16307897 0.415273
16307899 0.154719
16307901 0.382564
16307902 0.177639
16307903 0.150157
16307904 0.179293
16307909 -0.000000
16307910 0.456507
16307911 0.295439
16307913 0.116227
16307915 0.433104
16307917 1.070835
16307918 0.106425
16307920 0.171014
16307922 0.461685
16307924 -0.000000
16307929 -0.000000
16307932 0.486890
16307933 0.414107
16307934 0.154706
16307936 0.273628
16307937 -0.000000
16307938 0.921973
16307941 0.844689
16307942 0.569754
16307943 2.689053
16307944 2.058310
16307947 0.863455
16307949 0.104737
16307950 -0.000000
16307951 0.843770
16307952 0.052350
16307953 0.550541
16307960 -0.000000
16307961 0.648792
16307963 2.894433
16307965 0.658405
16307967 0.056308
16307969 0.524025
16307970 0.355755
16307975 0.065617
16307978 0.069085
16307984 0.057392
16307985 0.657856
16307989 0.051517
16307991 1.246271
16307992 -0.000000
16307993 0.378799
16307995 0.076718
16307997 0.237944
16308000 0.094376
16308001 0.179942
16308003 0.068274
16308004 0.469204
16308005 0.307933
16308006 0.364357
16308007 0.393988
16308009 0.319796
16308011 0.593064
16308012 0.148327
16308013 -0.000000
16308016 0.220504
16308017 0.233810
16308018 0.911251
16308019 0.142555
16308020 0.120787
16308021 0.107288
16308023 0.083196
16308024 0.121143
16308025 1.235556
16308026 0.617217
16308027 0.127927
16308029 0.344644
16308030 -0.000000
16308032 0.378028
16308033 -0.000000
16308035 0.495790
16308036 0.233877
16308037 -0.000000
16308038 -0.000000
16308039 0.061393
16308042 1.082725
16308043 0.074779
16308044 0.413930
16308045 0.679756
16308047 0.916639
16308051 0.428090
16308054 0.271425
16308055 0.496718
16308057 -0.000000
16308059 0.698709
16308060 -0.000000
16308061 0.124414
16308063 -0.000000
16308068 0.065124
16308071 0.052343
16308076 0.601167
16308077 0.153041
16308078 0.177393
16308080 0.868479
16308082 0.158053
16308083 -0.000000
16308085 0.427233
16308086 0.308080
16308089 -0.000000
16308092 0.067945
16308093 0.954637
16308094 0.148297
16308096 -0.000000
16308098 0.337439
16308099 0.142524
16308103 0.496903
16308106 0.344771
16308107 0.142538
16308108 1.818213
16308110 0.096177
16308111 0.287979
16308112 0.913725
16308113 0.323444
16308114 0.632649
16308115 1.226128
16308116 1.126409
16308117 2.146370
16308118 1.223155
16308119 2.360516
16308120 1.481509
16308121 1.682521
16308122 1.746051
16308123 2.333424
16308124 2.656289
16308125 2.621479
16308126 0.705793
16308127 2.825803
16308128 2.211416
16308129 0.730663
16308130 4.641027
16308131 0.806625
16308132 0.207696
16308133 1.544155
16308134 0.100396
16308135 1.793082
16308136 0.500640
16308139 0.921250
16308140 0.051819
16308142 -0.000000
16308146 7.642761
16308148 -0.000000
16308154 9.081608
16308159 12.714904
16308160 0.901042
16308162 0.907428
16308167 8.984323
16308168 10.460818
16308170 1.347509
16308173 2.251857
16308174 0.198916
16308178 2.123952
16308181 11.979298
16308188 2.755239
16308190 0.803989
16308191 0.412415
16308193 1.160413
16308195 0.047362
16308196 1.342929
16308197 3.948256
16308198 0.199951
16308199 3.478624
16308200 2.401481
16308201 0.343917
16308203 9.506566
16308206 14.103686
16308207 34.073217
16308210 14.219785
16308212 -0.000000
16308215 3.024235
16308219 1.608191
16308221 2.279959
16308222 0.075558
16308224 0.751515
16308225 0.334795
16308226 6.363096
16308227 0.997502
16308230 0.124429
16308231 1.977480
16308232 1.676682
16308233 1.587087
16308234 1.309101
16308235 2.987636
16308237 0.082067
16308238 0.273408
16308240 7.249245
16308243 10.640822
16308244 13.814628
16308246 0.733474
16308249 1.195472
16308250 2.017172
16308251 3.458667
16308252 2.135766
16308253 4.438017
16308254 0.342617
16308255 1.897905
16308256 0.065411
16308257 0.781346
16308258 2.445062
16308259 0.114582
16308260 3.150802
16308261 0.491671
16308262 0.044259
16308264 0.052357
16308266 2.551313
16308272 14.887008
16308274 1.542338
16308275 1.236283
16308276 2.544582
16308278 13.924060
16308280 0.970467
16308282 0.248902
16308283 1.313395
16308284 8.843525
16308286 0.069141
16308289 1.228251
16308293 0.323322
16308296 6.433494
16308299 1.116798
16308300 5.586173
16308303 0.203953
16308305 0.381892
16308306 0.191747
16308310 2.604220
16308311 1.683241
16308312 11.156256
16308314 0.863315
16308317 0.673690
16308318 0.378337
16308322 0.058179
16308323 3.449659
16308324 3.081211
16308327 1.220254
16308328 0.197754
16308331 0.036053
16308332 1.519700
16308333 2.629465
16308334 1.614992
16308335 2.031022
16308336 0.289645
16308337 3.392394
16308339 1.271713
16308342 0.324636
16308344 2.635852
16308345 0.462823
16308347 1.354523
16308350 3.273549
16308351 1.330226
16308352 0.259924
16308355 1.289010
16308360 2.672303
16308361 1.378283
16308364 0.660439
16308368 0.484054
16308370 2.657942
16308371 0.165365
16308372 0.452082
16308375 1.284763
16308378 0.717945
16308379 0.886643
16308380 2.138192
16308381 0.511982
16308382 1.903502
16308383 1.158357
16308384 0.177106
16308385 1.055019
16308387 0.081031
16308388 1.615238
16308391 0.225736
16308393 1.435525
16308394 1.772394
16308395 1.576902
16308396 3.750858
16308398 4.227611
16308400 0.541632
16308401 0.480089
16308402 9.137514
16308403 6.264582
16308404 1.564844
16308407 0.463836
16308408 0.294091
16308409 0.071296
16308410 13.684512
16308411 2.350268
16308412 1.330249
16308413 2.018548
16308414 0.442236
16308416 1.971786
16308421 0.496722
16308422 2.113692
16308424 1.439512
16308425 0.350719
16308427 0.692773
16308428 1.025665
16308430 0.404861
16308432 1.539563
16308433 0.077156
16308434 -0.000000
16308437 0.081426
16308439 0.027107
16308441 1.432826
16308442 3.995283
16308443 0.836756
16308444 0.458626
16308446 0.308747
16308448 4.104624
16308450 9.628915
16308451 4.535387
16308455 -0.000000
16308456 1.266694
16308457 1.904294
16308466 0.411990
16308469 0.033934
16308470 2.767509
16308473 0.052512
16308474 10.079974
16308477 2.105797
variableStep chrom=chr3
41238929 1.401308
41238930 0.857587
41238933 1.090770
41238934 1.806115
41238938 0.374251
41238942 0.074033
41238944 0.384937
41238947 0.564581
41238948 0.171256
41238949 0.616307
41238950 0.166605
41238952 1.318169
41238954 0.333180
41238955 1.090607
41238956 1.090400
41238957 0.995063
41238959 0.349355
41238963 1.090607
41238965 0.256808
41238966 0.225787
41238967 0.508034
41238969 1.177286
41238970 -0.000000
41238972 1.368291
41238973 0.292927
41238975 1.293774
41238976 0.492367
41238977 -0.000000
41238981 0.605755
41238982 0.083572
41238984 0.630551
41238985 1.485899
41238987 0.199221
41238991 0.054408
41238992 0.133538
41238993 0.169793
41238994 0.770863
41238995 0.317705
41238996 0.157604
41238999 0.805574
41239001 0.483459
41239002 0.583311
41239003 1.317804
41239006 0.152398
41239009 2.112427
41239010 0.390324
41239011 0.081052
41239013 -0.000000
41239016 0.927784
41239019 0.182573
41239020 0.256837
41239021 -0.000000
41239024 -0.000000
41239025 0.619329
41239026 0.510423
41239027 0.037685
41239028 2.613089
41239029 0.030254
41239034 0.099362
41239035 0.830308
41239040 0.928309
41239041 0.608735
41239042 0.086937
41239043 0.056624
41239047 0.042234
41239048 0.416449
41239049 0.130337
41239050 0.143023
41239053 0.458823
41239054 1.041929
41239055 0.635357
41239056 0.822959
41239057 1.420392
41239059 0.061100
41239060 0.131446
41239062 1.334515
41239063 0.203121
41239064 0.060066
41239065 4.579136
41239066 0.916655
41239068 1.263667
41239071 0.543105
41239076 1.125077
41239077 -0.000000
41239081 0.581548
41239082 0.671262
41239083 1.881708
41239084 0.058835
41239085 0.155408
41239087 0.368713
41239089 0.372499
41239091 1.163171
41239093 0.931529
41239094 1.980076
41239095 0.751318
41239097 0.830636
41239098 -0.000000
41239099 0.795574
41239100 0.351699
41239104 0.058102
41239105 1.523113
41239106 0.932387
41239109 0.116351
41239110 1.976983
41239112 0.396433
41239113 -0.000000
41239114 -0.000000
41239115 0.190992
41239118 1.129639
41239119 0.144070
41239120 0.173684
41239121 0.125874
41239122 1.481006
41239124 1.317999
41239125 0.809800
41239133 0.056967
41239134 2.660288
41239135 1.475128
41239136 0.894223
41239137 1.302436
41239138 1.208574
41239139 -0.000000
41239142 0.910012
41239143 1.336174
41239149 3.022268
41239150 0.524549
41239151 0.164598
41239152 1.941564
41239153 0.241246
41239154 -0.000000
41239156 2.139388
41239157 1.188734
41239158 0.688508
41239159 0.092350
41239160 0.355569
41239161 0.637551
41239162 0.543093
41239164 0.398312
41239165 -0.000000
41239166 0.406345
41239170 1.111591
41239171 1.992992
41239172 0.067227
41239173 0.231123
41239176 0.216957
41239178 1.291222
41239180 4.650872
41239182 0.658513
41239183 0.880897
41239186 -0.000000
41239189 0.409192
41239190 0.114720
41239192 0.240959
41239194 0.167886
41239195 0.839933
41239196 0.070962
41239197 0.476214
41239199 0.358235
41239206 0.209883
41239208 0.539004
41239209 0.800948
41239210 1.283604
41239212 1.884896
41239214 0.443234
41239216 0.766397
41239218 0.566087
41239225 1.094113
41239226 1.350499
41239227 0.837786
41239228 0.051710
41239229 0.718237
41239231 2.154532
41239233 0.437204
41239234 2.080738
41239235 0.344503
41239239 1.252198
41239240 2.637518
41239243 0.064368
41239246 0.318457
41239248 0.265905
41239250 0.903477
41239251 1.444007
41239252 0.496222
41239254 0.347636
41239256 0.086339
41239257 0.255978
41239258 1.499544
41239259 4.411839
41239261 -0.000000
41239263 0.705360
41239267 0.686997
41239268 0.686888
41239270 0.030355
41239271 1.513923
41239272 2.066972
41239273 1.479414
41239277 0.078007
41239280 0.475291
41239281 0.992764
41239286 0.797644
41239287 2.315857
41239288 0.865674
41239289 0.424447
41239291 0.992355
41239292 -0.000000
41239294 1.886160
41239295 0.836297
41239300 0.608748
41239302 0.091691
41239303 1.163664
41239304 1.990173
41239305 1.276103
41239310 0.277096
41239312 0.745560
41239313 0.054541
41239314 0.059643
41239316 1.164618
41239319 0.331949
41239320 4.152591
41239321 0.231553
41239325 0.203278
41239326 0.558159
41239327 2.308439
41239328 2.904868
41239329 1.717391
41239330 1.083814
41239331 0.826086
41239333 0.318330
41239335 0.244928
41239336 0.141045
41239338 4.752942
41239340 1.906296
41239341 0.181869
41239342 2.233532
41239343 0.490470
41239344 3.335528
41239345 0.801950
41239347 0.041486
41239348 4.950075
41239350 0.734202
41239354 1.558088
41239356 0.289494
41239360 2.723537
41239362 0.055125
41239364 5.234691
41239367 0.187984
41239369 0.312127
41239374 0.490005
41239375 -0.000000
41239377 0.165733
41239378 0.138852
41239380 0.271237
41239381 0.206017
41239382 0.188153
41239386 0.110200
41239387 0.039713
41239388 0.948382
41239390 3.316933
41239392 0.333880
41239395 0.418317
41239396 0.157672
41239397 0.299189
41239398 11.206304
41239399 9.167678
41239400 0.654077
41239401 0.268508
41239406 8.019021
41239407 3.192013
41239410 0.539230
41239411 0.206080
41239412 -0.000000
41239413 10.746721
41239414 0.813692
41239415 0.153439
41239417 0.111723
41239418 0.782285
41239419 1.700205
41239420 8.196574
41239421 0.038056
41239422 0.199146
41239424 0.149498
41239425 0.509621
41239428 11.104960
41239431 -0.000000
41239432 1.874157
41239434 0.612948
41239435 0.144748
41239436 0.631345
41239439 0.202085
41239441 1.227564
41239442 1.269836
41239446 0.385146
41239449 0.229831
41239450 0.166148
41239451 12.026729
41239453 0.295546
41239460 2.023101
41239461 0.759162
41239463 0.278548
41239464 2.099955
41239465 0.322970
41239466 0.196949
41239467 0.689914
41239468 0.845490
41239469 0.042587
41239472 -0.000000
41239476 0.205540
41239479 -0.000000
41239481 1.129240
41239482 0.429388
41239491 0.047008
41239495 0.220345
41239498 0.438470
41239501 0.119695
41239502 0.062510
41239505 0.172233
41239508 -0.000000
41239510 4.320907
41239512 -0.000000
41239516 10.033805
41239519 0.648422
41239522 1.350643
41239523 14.539708
41239529 0.339284
41239532 0.125334
41239533 0.054090
41239534 2.993080
41239538 0.684004
41239539 0.109367
41239540 2.784209
41239541 5.084728
41239543 0.485284
41239544 -0.000000
41239545 0.607059
41239548 -0.000000
41239549 2.831665
41239550 6.135485
41239551 2.605500
41239554 2.978242
41239555 1.926584
41239556 4.131928
41239557 -0.000000
41239559 0.036254
41239562 2.315858
41239563 2.548790
41239565 2.495839
41239566 0.059799
41239567 0.453264
41239568 2.087260
41239569 0.020021
41239575 0.131764
41239577 1.234260
41239579 0.436068
41239580 0.756749
41239581 0.050869
41239583 0.045933
41239584 2.007314
41239585 0.342767
41239590 1.175103
41239591 0.115594
41239593 0.349877
41239598 0.056373
41239599 1.596481
41239600 4.456642
41239602 6.449275
41239603 1.018712
41239605 0.323094
41239612 1.030827
41239613 0.098423
41239614 0.081946
41239617 -0.000000
41239618 0.297366
41239619 0.902741
41239620 2.149396
41239624 1.443951
41239625 0.932364
41239628 2.285054
41239629 2.539856
41239632 1.546632
41239633 13.037396
41239636 5.542085
41239637 1.676217
41239640 0.811286
41239641 -0.000000
41239643 2.169858
41239644 4.694161
41239645 5.940604
41239646 0.044397
41239647 0.267879
41239650 -0.000000
41239651 0.552411
41239656 0.320425
41239657 0.854701
41239664 1.616545
41239666 11.181049
41239667 0.837314
41239668 0.539327
41239670 0.164409
41239671 0.067391
41239674 8.157844
41239677 0.718776
41239678 6.175570
41239681 0.044180
41239682 3.713001
41239687 4.670097
41239689 0.280661
41239691 1.500917
41239695 0.452085
41239697 0.233136
41239698 0.060928
41239699 0.770392
41239701 -0.000000
41239702 0.066190
41239703 0.210822
41239706 3.985190
41239707 3.495798
41239708 2.794005
41239709 0.668588
41239714 0.141102
41239715 0.212143
41239716 0.381622
41239717 0.613135
41239720 0.850065
41239722 0.249337
41239723 1.599922
41239724 2.381149
41239725 0.201933
41239728 0.040287
41239731 0.121456
41239734 0.244190
41239735 0.694895
41239736 1.755205
41239737 0.555520
41239738 1.488148
41239743 0.108696
41239744 0.707664
41239745 0.380840
41239746 0.711406
41239747 0.563658
41239748 0.180998
41239749 2.514470
41239751 0.039467
41239755 1.431450
41239756 2.754904
41239757 1.060116
41239759 -0.000000
41239760 1.440516
41239761 0.800186
41239762 0.112615
41239763 1.297149
41239764 0.055321
41239765 0.104126
41239766 0.235217
41239767 0.505632
41239770 1.876198
41239771 1.109512
41239776 7.150449
41239777 0.757261
41239780 3.439958
41239783 -0.000000
41239785 0.275343
41239786 0.726331
41239788 0.462241
41239789 0.551081
41239790 0.121972
41239791 0.953567
41239792 0.126018
41239793 0.719510
41239795 0.119942
41239797 0.184848
41239798 6.467254
41239800 0.213629
41239802 0.171785
41239804 2.035351
41239809 0.470542
41239810 4.667541
41239813 1.723071
41239817 0.638437
41239819 0.315922
41239820 2.787613
41239821 0.073453
41239823 0.059407
41239826 0.118681
41239827 0.216857
41239831 0.350468
41239833 -0.000000
41239835 1.308491
41239836 2.494536
41239837 3.004065
41239840 0.163565
41239845 5.546225
41239847 0.650984
41239848 2.664660
41239849 0.172107
41239852 0.544320
41239853 0.073766
41239854 -0.000000
41239855 0.056207
41239856 0.504833
41239860 0.805865
41239861 0.069548
41239862 0.144037
41239863 0.393504
41239864 0.039325
41239866 0.275210
41239868 0.833395
41239869 -0.000000
41239872 3.971363
41239874 1.260084
41239875 0.140033
41239876 2.578275
41239879 1.280678
41239880 1.205007
41239882 1.500003
41239886 0.781011
41239887 0.328032
41239891 0.265313
41239892 0.570531
41239893 1.415669
41239894 3.408544
41239896 0.727416
41239897 1.273594
41239900 1.377964
41239901 3.423945
41239902 0.314968
41239903 1.032069
41239904 3.303019
41239906 1.026875
41239908 1.382231
41239910 0.086552
41239912 0.294300
41239913 1.295681
41239914 1.498128
41239915 0.984189
41239916 3.189734
41239918 0.693942
41239920 1.743263
41239921 3.117732
41239922 0.052381
41239923 0.169042
41239925 0.129886
41239928 0.805307
41239929 1.156500
41239931 0.132817
41239933 0.862399
41239935 0.399588
41239938 0.212834
41239940 1.018447
41239941 0.044552
41239942 0.082044
41239943 2.503028
41239944 0.360555
41239945 1.231725
41239946 0.929089
41239950 -0.000000
41239951 4.893925
41239957 1.563274
41239958 0.343763
41239960 -0.000000
41239961 0.334246
41239963 0.809561
41239964 0.273304
41239965 0.566856
41239969 2.350857
41239970 3.853197
41239973 0.313279
41239974 0.563669
41239977 0.406658
41239981 1.447476
41239985 0.674013
41239986 0.125673
41239987 0.673729
41239988 0.227843
41239990 0.129881
41239991 0.127089
41239992 0.161685
41239993 2.648950
41239994 0.149533
41239995 0.021923
41239996 1.682489
41239997 0.349602
41239998 3.029882
41239999 2.411278
41240001 0.025545
41240002 0.546254
41240003 0.447893
41240004 0.329388
41240005 0.477739
41240006 0.323637
41240007 0.275883
41240008 0.193306
41240010 -0.000000
41240011 -0.000000
41240012 0.740464
41240013 2.603630
41240017 0.435730
41240018 0.144249
41240021 0.370309
41240022 0.188833
41240024 0.283433
41240025 0.057695
41240028 0.121440
41240030 1.270688
41240034 -0.000000
41240035 0.453870
41240037 0.696372
41240040 1.016077
41240043 0.521556
41240044 0.340849
41240047 0.335100
41240048 0.622659
41240049 0.327075
41240051 0.689781
41240053 0.066273
41240054 0.679083
41240057 1.934252
41240058 0.316992
41240059 0.203070
41240060 0.096932
41240063 0.170123
41240064 0.942886
41240065 5.266679
41240067 2.260240
41240068 0.602560
41240072 4.899986
41240073 0.163869
41240074 1.220371
41240075 7.636117
41240077 2.928248
41240079 3.139437
41240081 0.322812
41240082 0.674875
41240084 17.051022
41240086 2.399026
41240088 0.349332
41240091 0.130833
41240095 0.361724
41240096 0.187997
41240097 0.273623
41240099 0.148238
41240100 0.321436
41240101 1.000099
41240103 0.710670
41240105 18.573108
41240107 0.032270
41240108 0.784200
41240111 4.048316
41240112 2.714046
41240113 0.908380
41240114 0.238705
41240117 9.735144
41240119 1.009649
41240121 1.023618
41240124 2.938364
41240125 5.945998
41240128 2.128660
41240129 0.426522
41240133 0.141926
41240136 0.332885
41240137 0.749569
41240141 1.123471
41240142 -0.000000
41240143 0.170861
41240144 -0.000000
41240146 14.685594
41240147 1.195557
41240148 0.421851
41240149 0.247914
41240151 -0.000000
41240152 3.129194
41240155 0.249987
41240157 0.135402
41240158 16.426260
41240160 3.151573
41240164 0.257836
41240165 0.112721
41240167 0.782042
41240168 5.361248
41240170 0.046794
41240174 0.926532
41240175 0.657107
41240178 0.492934
41240179 1.841817
41240180 0.854804
41240184 1.313642
41240185 0.835291
41240186 0.282312
41240187 0.746429
41240188 0.362391
41240190 0.104142
41240191 0.139427
41240195 -0.000000
41240197 2.008521
41240198 1.041673
41240199 1.061198
41240200 0.146491
41240204 0.319466
41240205 0.563866
41240208 0.414252
41240209 1.605118
41240210 1.108616
41240211 0.050457
41240214 0.029222
41240215 0.827168
41240216 7.828933
41240217 0.398941
41240218 1.206959
41240221 0.309761
41240223 -0.000000
41240224 0.040505
41240226 1.756021
41240228 -0.000000
41240229 2.071340
41240231 2.263255
41240234 0.519344
41240236 3.078324
41240237 0.262953
41240239 1.889326
41240240 0.884710
41240242 0.110532
41240244 0.389432
41240245 1.367107
41240246 3.745249
41240248 4.024178
41240249 1.089511
41240251 3.044766
41240252 1.249365
41240254 0.062418
41240256 2.591239
41240257 4.534940
41240260 0.409188
41240262 0.601275
41240263 -0.000000
41240266 -0.000000
41240268 0.517702
41240269 0.821516
41240270 0.818134
41240271 0.148160
41240272 0.690263
41240275 0.594199
41240276 0.599810
41240277 -0.000000
41240279 2.591450
41240280 1.410693
41240283 0.030725
41240286 0.154315
41240287 0.226298
41240289 0.153313
41240290 0.732786
41240293 0.753187
41240296 0.244442
41240297 0.453725
41240298 0.233401
41240299 0.028327
41240300 0.440809
41240302 1.629496
41240303 13.822493
41240304 7.423379
41240306 0.061603
41240307 0.030981
41240308 0.033240
41240309 0.441682
41240313 0.264009
41240317 0.247482
41240318 0.852917
41240319 0.140726
41240321 -0.000000
41240323 0.423026
41240324 0.521652
41240326 -0.000000
41240330 0.235157
41240332 0.414091
41240333 0.939636
41240335 -0.000000
41240336 0.340878
41240338 0.172646
41240339 0.270875
41240341 1.197258
41240344 1.990102
41240345 0.453524
41240346 0.819940
41240347 1.703265
41240348 0.737470
41240355 0.574955
41240360 0.098337
41240361 0.187672
41240363 0.074419
41240367 11.524907
41240368 0.224621
41240369 0.320619
41240371 0.186469
41240373 0.367331
41240376 0.347350
41240377 0.330873
41240378 -0.000000
41240380 0.040876
41240381 0.149198
41240382 0.404121
41240383 0.143978
41240384 3.146107
41240386 8.266969
41240388 0.254875
41240389 0.277760
41240394 0.093161
41240395 1.092070
41240397 0.107787
41240399 -0.000000
41240401 0.943463
41240402 0.569584
41240403 0.416638
41240404 1.296949
41240406 0.272223
41240407 0.209764
41240411 0.283110
41240412 0.495067
41240414 0.075455
41240416 0.374625
41240419 0.775256
41240422 0.568348
41240423 0.737487
41240424 0.387863
41240427 0.429015
41240429 1.246893
41240433 0.879097
41240434 1.057464
41240435 0.079787
41240437 2.510930
41240439 0.035521
41240440 1.043805
41240441 0.381224
41240442 0.097199
41240446 0.449396
41240447 0.506050
41240448 0.477069
41240450 5.398615
41240451 0.166040
41240452 1.696368
41240455 0.657912
41240456 1.833748
41240459 0.210558
41240460 0.911422
41240464 0.586206
41240466 0.022563
41240467 3.243638
41240469 0.603671
41240470 0.219625
41240472 2.585984
41240473 0.142162
41240475 0.565811
41240476 0.797587
41240477 0.398119
41240478 1.641513
41240481 0.383015
41240484 0.147745
41240487 1.031221
41240488 0.906572
41240489 3.269986
41240491 0.110076
41240493 0.431327
41240494 0.076591
41240495 0.225568
41240497 0.098880
41240498 0.272050
41240500 -0.000000
41240501 8.127314
41240502 0.850151
41240503 0.303322
41240506 1.407631
41240507 1.957308
41240508 0.160186
41240509 2.027916
41240510 0.024474
41240511 0.752394
41240513 -0.000000
41240514 0.754224
41240515 2.119327
41240517 0.166020
41240518 0.088556
41240521 0.667839
41240522 0.405260
41240523 0.161341
41240525 -0.000000
41240527 0.153101
41240530 0.789877
41240531 0.231768
41240532 0.922908
41240534 0.498755
41240535 0.077335
41240538 0.756350
41240542 0.683696
41240543 1.501797
41240545 0.696552
41240546 3.864778
41240547 3.631125
41240548 2.589522
41240550 0.474055
41240552 0.171866
41240553 -0.000000
41240554 0.654183
41240556 0.168005
41240558 -0.000000
41240559 3.367410
41240560 0.798193
41240564 0.316294
41240567 3.190184
41240568 1.463849
41240569 9.757954
41240570 0.264800
41240571 0.028808
41240575 0.396156
41240576 1.754842
41240578 0.645948
41240582 0.038721
41240583 0.189696
41240584 0.135212
41240585 11.935987
41240586 6.792902
41240587 0.415879
41240588 0.880561
41240594 0.281316
41240596 0.200570
41240597 1.223206
41240599 0.985475
41240600 1.057058
41240601 0.538242
41240605 0.395790
41240607 0.793266
41240610 0.357876
41240611 1.040928
41240612 1.608462
41240613 0.172725
41240614 0.351733
41240615 0.030938
41240617 0.471138
41240619 0.663796
41240620 0.531816
41240622 0.779526
41240623 0.703691
41240624 0.425807
41240625 14.085513
41240626 3.460999
41240633 0.188433
41240634 0.153672
41240635 -0.000000
41240638 1.820322
41240639 0.696254
41240640 0.635771
41240641 0.052572
41240645 0.066328
41240647 0.204409
41240648 0.368021
41240650 0.043442
41240651 9.792847
41240653 0.391793
41240654 0.043443
41240655 0.418625
41240658 0.716403
41240659 0.635034
41240660 1.491378
41240661 0.185882
41240662 1.691821
41240663 1.428696
41240664 1.283978
41240665 0.701914
41240669 0.436435
41240671 1.701282
41240672 0.350346
41240673 0.932909
41240675 0.508105
41240678 0.117851
41240679 0.138270
41240680 18.103592
41240681 0.109014
41240682 1.303075
41240683 0.029612
41240684 0.068808
41240686 4.349705
41240688 2.402449
41240689 3.483499
41240691 0.104385
41240692 0.113515
41240694 0.662259
41240698 0.920865
41240699 1.046083
41240700 -0.000000
41240701 0.331039
41240703 0.271102
41240704 0.580422
41240706 -0.000000
41240708 1.079688
41240709 0.032118
41240710 1.152470
41240711 0.079649
41240712 0.698130
41240713 0.270392
41240715 -0.000000
41240720 0.406784
41240721 1.069306
41240723 0.746079
41240727 0.501852
41240731 1.320330
41240732 0.338473
41240733 0.973170
41240734 1.359256
41240738 0.342044
41240739 0.042609
41240741 0.182356
41240744 0.380862
41240745 1.210833
41240746 0.637414
41240747 0.338618
41240749 0.051919
41240750 0.434375
41240752 0.043261
41240758 0.463191
41240761 0.703667
41240762 0.200291
41240765 0.400891
41240767 0.437638
41240770 0.570179
41240772 0.216685
41240774 0.142064
41240777 0.188222
41240780 1.016419
41240781 2.970883
41240782 0.479564
41240784 0.188093
41240785 0.140656
41240786 0.399312
41240787 1.435698
41240788 0.330588
41240792 0.318614
41240793 0.260334
41240797 0.223948
41240798 1.084508
41240799 0.425088
41240803 0.332202
41240804 0.166090
41240806 2.587411
41240807 0.099853
41240811 0.725082
41240812 0.075787
41240813 0.239233
41240816 0.541210
41240817 0.076014
41240818 0.650991
41240820 1.220657
41240822 0.580143
41240823 0.654581
41240825 -0.000000
41240826 0.230857
41240827 -0.000000
41240831 -0.000000
41240832 0.384369
41240834 1.443403
41240835 0.960166
41240838 0.349895
41240841 0.102066
41240844 0.287249
41240845 0.413412
41240847 0.173016
41240850 -0.000000
41240852 0.179119
41240853 0.629901
41240856 1.292426
41240861 0.435998
41240862 27.335348
41240863 0.274902
41240864 2.364758
41240866 3.349100
41240869 3.049516
41240870 4.756890
41240871 15.617035
41240872 0.272563
41240873 0.408863
41240876 0.572123
41240879 0.095817
41240880 0.862804
41240881 1.772913
41240882 0.456465
41240883 0.764542
41240884 0.053311
41240889 0.234961
41240890 0.324814
41240891 1.762065
41240894 0.108991
41240895 6.952068
41240896 0.269206
41240897 3.239134
41240898 18.606399
41240901 3.433906
41240902 3.044541
41240903 1.884717
41240904 0.174289
41240910 0.344017
41240913 0.069153
41240914 0.308725
41240915 0.508028
41240919 6.571082
41240920 4.718297
41240921 2.273658
41240926 0.252018
41240931 0.419488
41240933 0.886706
41240936 5.780607
41240939 0.641708
41240942 2.601310
41240943 1.397703
41240944 4.642558
41240949 2.325811
41240952 0.063969
41240954 0.486504
41240955 13.524293
41240956 0.918708
41240957 0.612170
41240963 0.120398
41240965 1.032775
41240966 7.165293
41240970 24.371819
41240971 0.170354
41240972 1.180545
41240973 0.458782
41240975 1.295327
41240976 1.813279
41240977 3.551804
41240978 0.640274
41240979 4.405994
41240985 1.257663
41240989 0.487538
41240992 11.417306
41240993 26.257429
41240994 1.100560
41240996 5.106184
41240997 0.509380
41240999 0.715747
41241000 0.775224
41241001 1.667366
41241002 0.524749
41241003 0.134391
41241005 0.844115
41241007 0.261018
41241008 0.607925
41241012 0.085553
41241015 0.043623
41241018 0.439063
41241022 1.213310
41241024 0.234765
41241026 0.617263
41241027 0.865521
41241029 -0.000000
41241031 0.457595
41241032 1.854283
41241033 0.670308
41241035 0.090752
41241036 1.026961
41241037 1.119989
41241038 0.969602
41241041 0.566687
41241042 0.753493
41241043 1.153908
41241044 0.139184
41241045 0.329700
41241048 0.271112
41241049 0.433708
41241050 1.514070
41241051 1.422095
41241052 0.744133
41241053 0.579228
41241054 1.213772
41241055 0.043810
41241058 0.037988
41241059 0.705991
41241060 0.089335
41241061 0.190231
41241064 0.030672
41241065 0.092250
41241066 0.572077
41241067 1.832787
41241068 1.948179
41241069 20.975770
41241070 0.126720
41241071 0.665875
41241073 0.107037
41241074 0.568017
41241076 0.491344
41241077 1.952487
41241078 0.503754
41241079 0.144023
41241080 0.294018
41241083 0.047717
41241085 1.082016
41241086 17.917666
41241087 0.119188
41241089 0.567816
41241091 0.226649
41241092 0.665885
41241093 0.954781
41241094 0.186317
41241097 0.113175
41241099 1.903395
41241100 0.481969
41241102 -0.000000
41241105 0.287092
41241108 1.063332
41241112 0.248473
41241113 0.410157
41241115 0.185069
41241117 1.589597
41241118 0.319516
41241119 0.062192
41241120 1.675286
41241123 0.076863
41241125 0.072925
41241127 0.389430
41241128 -0.000000
41241130 0.751209
41241131 0.060324
41241132 1.604274
41241133 0.205202
41241137 0.405601
41241140 1.870051
41241141 0.061434
41241142 2.098604
41241143 0.153406
41241144 0.693129
41241145 1.156990
41241146 0.436521
41241148 1.076962
41241149 2.205752
41241152 4.763536
41241153 2.854251
41241154 0.437139
41241155 0.281311
41241156 0.097504
41241157 0.222138
41241159 2.478626
41241160 0.157136
41241161 0.148059
41241165 0.101862
41241166 11.472572
41241168 -0.000000
41241169 0.482908
41241173 0.041245
41241174 1.528291
41241175 0.648346
41241176 0.161051
41241177 16.069182
41241178 12.981539
41241179 -0.000000
41241180 1.014361
41241181 1.569503
41241182 6.899728
41241185 1.483352
41241186 7.935011
41241187 0.698431
41241188 3.135196
41241189 2.549451
41241190 0.444503
41241192 -0.000000
41241193 0.244142
41241194 0.182084
41241196 0.166344
41241199 0.051264
41241200 0.209155
41241201 2.291899
41241202 0.190162
41241205 0.946078
41241206 4.193720
41241207 5.883978
41241208 3.212748
41241209 0.494479
41241210 2.461731
41241211 0.834401
41241212 0.780413
41241214 0.211087
41241215 1.596012
41241216 1.160041
41241218 0.111433
41241220 6.139706
41241221 2.110150
41241223 1.456624
41241224 0.426753
41241225 0.800243
41241229 0.049332
41241232 0.275519
41241233 -0.000000
41241240 0.057623
41241242 0.196579
41241243 0.415646
41241245 0.268276
41241246 0.048449
41241249 0.055877
41241252 -0.000000
41241253 0.104064
41241255 0.139545
41241257 0.612530
41241258 0.170501
41241263 0.044670
41241265 0.539059
41241267 0.047631
41241268 0.084008
41241269 0.447776
41241270 0.472997
41241271 0.155049
41241273 0.468264
41241274 1.316192
41241276 0.247769
41241277 0.092993
41241278 0.595680
41241280 0.801809
41241282 1.309359
41241283 1.793704
41241284 0.055724
41241285 -0.000000
41241288 -0.000000
41241289 0.936014
41241290 1.595795
41241291 0.153438
41241292 1.160601
41241294 -0.000000
41241295 1.336679
41241297 0.042187
41241298 0.945635
41241301 -0.000000
41241302 1.510172
41241303 0.116203
41241304 0.354484
41241305 0.222749
41241308 0.111375
41241311 1.480712
41241312 0.867049
41241313 0.339161
41241314 2.340340
41241317 0.144865
41241318 0.266793
41241320 -0.000000
41241325 -0.000000
41241326 0.497132
41241328 0.247511
41241329 0.179501
41241330 0.093008
41241335 0.082100
41241336 0.314552
41241337 2.505308
41241338 -0.000000
41241339 0.050196
41241342 0.124911
41241345 0.207847
41241347 0.177038
41241349 -0.000000
41241350 0.336604
41241352 -0.000000
41241353 0.171240
41241355 0.289314
41241356 0.153651
41241358 4.196716
41241359 0.841158
41241360 2.283186
41241362 0.677119
41241364 0.109058
41241369 1.085468
41241372 -0.000000
41241373 0.925854
41241374 0.939419
41241375 0.291841
41241376 0.275819
41241377 2.613682
41241379 0.585445
41241380 0.843221
41241381 0.639500
41241383 0.733200
41241384 0.245373
41241385 0.320850
41241387 -0.000000
41241388 -0.000000
41241389 1.638199
41241390 0.504233
41241394 0.181824
41241397 2.272383
41241398 24.692253
41241402 1.231132
41241403 0.490686
41241404 0.035344
41241405 0.132186
41241406 -0.000000
41241407 0.251203
41241408 -0.000000
41241409 0.155381
41241410 0.214309
41241414 0.231990
41241418 0.420015
41241419 0.419532
41241420 0.529080
41241421 0.051293
41241430 0.248956
41241431 0.613011
41241432 4.133428
41241433 0.239525
41241435 0.226726
41241436 0.472021
41241438 0.663435
41241439 0.317242
41241442 1.621772
41241445 0.170303
41241446 -0.000000
41241449 0.039707
41241450 0.267899
41241451 0.174076
41241454 0.029002
41241455 0.307040
41241456 0.110811
41241457 0.836635
41241460 0.622563
41241461 0.737413
41241462 0.427625
41241463 0.063718
41241466 0.124109
41241467 0.035081
41241468 0.261071
41241469 0.545109
41241471 0.310786
41241472 0.310786
41241476 0.474345
41241478 0.310786
41241479 0.310786
41241480 0.310786
41241481 0.310786
41241484 0.310786
41241485 0.310786
41241487 0.874302
41241488 0.816462
41241489 0.123356
41241491 0.310786
41241492 0.175501
41241493 0.184406
41241495 0.880561
41241497 0.310786
41241498 0.433532
41241499 1.524682
41241501 0.712790
41241503 -0.000000
41241505 0.887857
41241506 0.297850
41241508 1.462073
41241509 7.464804
41241511 1.698205
41241512 0.924069
41241513 0.661519
41241514 0.153238
41241515 0.140539
41241516 0.574105
41241517 -0.000000
41241518 0.236600
41241519 0.175387
41241521 0.291213
41241522 -0.000000
41241524 0.479525
41241528 0.360830
41241529 2.925959
41241530 0.798972
41241532 0.346326
41241533 0.641238
41241534 1.560057
41241540 0.325247
41241542 0.052875
41241543 -0.000000
41241545 -0.000000
41241546 0.400739
41241547 0.846581
41241549 1.058971
41241550 1.372093
41241553 0.989320
41241554 0.358398
41241555 -0.000000
41241556 0.102632
41241557 1.082543
41241560 3.639986
41241561 0.075259
41241562 0.664117
41241565 -0.000000
41241566 0.274208
41241567 0.088578
41241568 1.911653
41241571 0.384576
41241572 0.948839
41241573 -0.000000
41241574 0.314039
41241575 0.265773
41241577 0.310786
41241578 0.310786
41241579 0.310786
41241582 0.310786
41241583 0.310786
41241584 0.310786
41241585 0.310786
41241586 0.310786
41241587 0.310786
41241589 1.332173
41241591 0.310786
41241592 0.310786
41241593 0.310786
41241594 0.672047
41241598 0.254858
41241601 0.593116
41241602 1.055289
41241604 0.632268
41241606 1.035117
41241607 1.046653
41241608 2.185344
41241610 2.227403
41241611 0.430485
41241613 0.207738
41241614 0.103934
41241618 0.235426
41241620 3.806413
41241621 1.463825
41241622 0.488793
41241625 0.911099
41241626 0.214331
41241627 0.041661
41241628 0.334318
41241632 0.347716
41241635 0.081992
41241636 0.359622
41241637 0.118982
41241639 1.342571
41241640 0.409573
41241642 1.211816
41241643 0.211532
41241644 0.096461
41241647 -0.000000
41241649 0.128318
41241651 0.129621
41241652 0.464825
41241653 0.582350
41241655 1.722701
41241656 -0.000000
41241657 0.919025
41241658 2.948994
41241660 1.292548
41241662 0.952276
41241663 0.266106
41241665 0.086185
41241667 0.042864
41241670 0.620376
41241671 0.595717
41241673 0.060159
41241674 5.495334
41241675 18.083732
41241676 0.982276
41241677 1.625286
41241678 0.354893
41241679 0.103682
41241680 8.550232
41241682 0.194790
41241683 0.592349
41241684 0.281462
41241686 6.101431
41241687 6.892799
41241688 0.197006
41241689 0.037843
41241690 0.262363
41241691 4.980581
41241692 0.785939
41241693 0.377845
41241694 9.017864
41241695 2.234378
41241698 5.312541
41241699 0.202554
41241700 1.608739
41241701 1.061529
41241703 -0.000000
41241704 1.086904
41241705 2.287518
41241706 1.372561
41241709 1.339351
41241710 2.121200
41241711 0.817285
41241712 0.091991
41241716 0.152112
41241719 1.178592
41241722 1.184375
41241723 1.507944
41241724 5.930552
41241725 2.522469
41241726 0.392008
41241727 0.309099
41241728 0.398212
41241730 1.005249
41241734 0.141024
41241735 1.322606
41241736 -0.000000
41241738 0.057236
41241740 0.541378
41241746 1.700595
41241747 0.231959
41241749 0.284682
41241750 2.042709
41241752 2.176039
41241753 0.746592
41241755 0.189398
41241757 2.802896
41241758 3.178176
41241759 0.603233
41241762 0.330794
41241764 0.248045
41241765 0.214877
41241766 0.638996
41241768 0.938128
41241769 0.742758
41241771 0.362469
41241772 1.045770
41241773 0.353422
41241775 0.302270
41241776 0.838985
41241777 0.699899
41241780 0.175535
41241782 0.312692
41241784 12.061681
41241785 0.350231
41241787 0.137217
41241788 0.838669
41241789 0.044314
41241791 4.996601
41241792 0.645628
41241797 0.056358
41241800 0.496018
41241801 0.232164
41241806 0.761807
41241812 0.152709
41241814 0.382563
41241817 0.515209
41241818 0.584146
41241819 -0.000000
41241822 1.091367
41241823 0.122958
41241830 0.352400
41241831 0.887568
41241832 0.188772
41241833 0.891069
41241834 0.344697
41241836 0.648561
41241837 0.289078
41241842 0.040555
41241843 0.514375
41241844 3.673569
41241849 0.493754
41241850 0.590508
41241855 3.169290
41241856 5.193510
41241857 11.367818
41241859 0.191412
41241865 0.182431
41241871 0.432257
41241872 0.725764
41241875 -0.000000
41241876 0.327975
41241879 2.034119
41241880 1.771673
41241881 1.162587
41241882 1.049628
41241885 0.205472
41241888 0.899173
41241889 0.681947
41241892 4.124131
41241898 0.501323
41241900 0.953635
41241901 2.155329
41241902 0.670889
41241903 -0.000000
41241905 0.359091
41241906 4.556115
41241907 19.708160
41241911 0.496411
41241912 -0.000000
41241914 5.492080
41241915 15.021959
41241919 0.742553
41241922 0.153207
variableStep chrom=chr5
1294164 0.340573
1294167 0.425790
1294168 1.969906
1294170 1.050954
1294171 0.360278
1294173 0.407644
1294176 2.103160
1294177 0.216843
1294180 3.394410
1294184 0.322165
1294190 0.242320
1294191 2.384856
1294192 37.909711
1294193 12.763985
1294195 -0.000000
1294199 0.323977
1294201 6.439255
1294204 0.991720
1294205 0.533979
1294207 0.524275
1294209 5.360332
1294210 3.002273
1294217 9.082771
1294218 0.057874
1294219 0.459818
1294222 0.746721
1294223 0.126892
1294225 0.282743
1294226 0.266473
1294229 0.158877
1294230 0.297679
1294232 0.682595
1294233 0.148881
1294235 4.177093
1294236 3.126802
1294237 1.848696
1294239 0.201579
1294240 1.668091
1294241 0.295100
1294242 2.952660
1294245 0.572418
1294246 0.123858
1294248 9.439040
1294251 0.018024
1294252 0.271884
1294256 1.514319
1294257 0.324230
1294260 -0.000000
1294261 0.857014
1294262 1.115315
1294264 0.552904
1294266 1.308766
1294267 4.206019
1294269 0.150041
1294270 2.418714
1294271 0.686665
1294272 0.485072
1294275 4.117287
1294279 3.962608
1294284 0.199072
1294285 4.131030
1294287 0.172052
1294288 0.172743
1294290 5.104683
1294291 0.160528
1294292 -0.000000
1294293 0.206213
1294294 21.995135
1294296 3.122603
1294297 0.816778
1294300 14.115563
1294303 0.761591
1294306 5.345438
1294307 0.062938
1294309 0.870217
1294310 6.471597
1294311 0.245600
1294313 0.101034
1294315 0.902786
1294317 0.043909
1294321 0.093233
1294324 0.287100
1294325 0.366165
1294326 1.351224
1294327 0.264455
1294332 1.987482
1294333 0.299538
1294334 1.134597
1294335 2.084459
1294336 2.123992
1294337 4.838908
1294342 1.756768
1294343 3.819050
1294345 0.065881
1294346 0.065639
1294347 0.040663
1294349 0.333880
1294351 0.316894
1294354 0.817438
1294355 0.393108
1294357 0.614549
1294358 0.289031
1294360 4.231954
1294361 0.042267
1294362 0.644642
1294363 0.257524
1294364 0.034922
1294365 0.053142
1294367 0.380637
1294368 1.536551
1294369 0.130921
1294371 0.934281
1294373 4.518365
1294374 0.459113
1294375 2.602329
1294376 5.524575
1294377 2.282179
1294378 3.686085
1294380 2.840981
1294384 1.996355
1294388 -0.000000
1294390 19.468535
1294391 1.652498
1294392 7.748301
1294394 1.099997
1294395 3.216402
1294397 0.314909
1294398 0.281709
1294401 7.031252
1294402 1.459123
1294407 0.638135
1294408 3.391968
1294409 0.057765
1294411 0.704171
1294412 1.788682
1294416 2.006759
1294417 1.601876
1294418 15.689572
1294419 1.056894
1294421 0.744014
1294422 3.695872
1294423 0.456071
1294425 11.512529
1294426 12.016475
1294429 5.546631
1294431 0.114532
1294438 0.196596
1294441 0.178274
1294442 0.373867
1294443 5.261469
1294444 2.841460
1294446 1.322010
1294448 0.216591
1294449 0.043810
1294451 0.104670
1294452 0.056746
1294454 1.692956
1294455 3.399851
1294458 0.411063
1294461 0.093074
1294465 1.225302
1294467 0.187674
1294468 0.617060
1294470 0.757928
1294472 0.930542
1294477 0.072411
1294480 0.446143
1294483 0.208884
1294485 1.680293
1294486 0.496318
1294493 3.426872
1294494 0.208898
1294496 2.398259
1294499 3.988605
1294500 0.022204
1294505 3.818932
1294507 0.758095
1294509 2.131589
1294510 1.443945
1294511 0.068796
1294512 0.059614
1294514 0.054134
1294517 0.586362
1294519 0.706429
1294524 12.534445
1294525 11.341532
1294526 0.665658
1294527 0.444181
1294528 0.016430
1294535 0.613610
1294541 1.200197
1294543 0.526834
1294546 1.334279
1294547 0.025626
1294550 0.158027
1294551 13.718466
1294553 0.116146
1294555 1.630058
1294561 2.932700
1294564 1.077225
1294567 1.041902
1294568 0.110111
1294574 0.222884
1294579 0.512681
1294582 0.181190
1294585 0.776795
1294587 0.223472
1294588 0.299875
1294589 1.386859
1294590 0.902582
1294595 0.805808
1294596 3.443502
1294597 0.195507
1294600 0.764700
1294601 1.537507
1294602 0.630711
1294603 1.802366
1294604 2.770719
1294605 1.794398
1294609 0.745821
1294615 -0.000000
1294617 2.305199
1294619 2.943993
1294622 0.079632
1294627 15.929910
1294629 3.882395
1294630 2.074804
1294633 0.072380
1294634 1.055326
1294637 2.255871
1294639 1.534607
1294648 2.738546
1294650 5.349704
1294653 3.690701
1294656 1.564385
1294657 20.068173
1294658 0.384347
1294659 1.501718
1294661 0.455994
1294662 0.679145
1294663 1.801442
1294665 1.992356
1294666 0.305974
1294667 0.085073
1294668 0.132959
1294669 0.340227
1294670 0.245739
1294672 0.534415
1294673 3.375365
1294674 3.285312
1294675 3.225237
1294679 0.832456
1294680 0.650905
1294682 0.065277
1294683 0.281822
1294684 0.151811
1294687 0.225704
1294688 1.819236
1294690 0.098851
1294693 1.479742
1294698 0.527293
1294699 23.108232
1294700 0.078701
1294702 0.023159
1294704 1.171837
1294705 27.158712
1294706 3.221045
1294707 0.640444
1294709 0.070935
1294711 2.488288
1294717 11.491168
1294718 1.953825
1294719 0.879524
1294720 25.420412
1294721 1.491010
1294726 0.098781
1294731 0.225926
1294732 0.826509
1294738 1.532823
1294740 0.143171
1294741 0.967140
1294742 1.051985
1294743 1.029260
1294747 0.247378
1294751 0.440972
1294752 0.141295
1294754 1.592777
1294755 0.757918
1294757 1.021159
1294760 0.486168
1294762 1.762923
1294764 0.687616
1294765 2.966870
1294766 0.273485
1294767 7.977729
1294768 15.051188
1294769 0.694370
1294771 0.525105
1294772 2.175303
1294775 0.316656
1294776 0.537576
1294777 4.659079
1294781 5.079975
1294782 3.359225
1294786 0.204512
1294787 0.340330
1294788 0.065300
1294789 1.374777
1294790 0.058626
1294791 16.780705
1294792 0.582866
1294796 0.835603
1294797 1.506041
1294798 3.966766
1294800 0.266934
1294801 0.118420
1294803 0.191066
1294806 1.335253
1294807 5.646579
1294812 0.180956
1294815 0.382603
1294816 1.830554
1294817 3.116851
1294818 4.329302
1294819 1.894455
1294826 0.036520
1294829 0.165654
1294831 0.087129
1294833 9.216777
1294834 2.591358
1294835 1.004349
1294836 0.573299
1294837 0.790232
1294838 -0.000000
1294839 1.357329
1294841 0.033771
1294843 0.409007
1294846 2.682559
1294847 0.420921
1294848 2.320347
1294849 -0.000000
1294851 3.640500
1294853 4.721426
1294854 3.489903
1294855 0.878505
1294857 0.864892
1294859 0.990840
1294861 0.871217
1294862 0.598809
1294866 1.093307
1294868 0.991350
1294870 4.182156
1294871 7.036696
1294872 5.762988
1294874 2.182056
1294875 2.688235
1294876 0.244237
1294877 0.048328
1294878 0.344809
1294879 0.473498
1294881 0.654784
1294882 0.604171
1294885 3.170182
1294886 0.171479
1294888 0.104250
1294891 7.851455
1294892 0.668541
1294893 10.526758
1294894 0.975465
1294895 1.713012
1294896 1.439220
1294897 3.759890
1294898 1.281087
1294899 1.663021
1294900 3.850320
1294901 0.557761
1294904 0.230406
1294907 1.113604
1294908 0.015314
1294909 0.527370
1294910 0.729088
1294911 0.698996
1294914 0.369253
1294916 0.337218
1294923 0.112413
1294924 0.215267
1294925 0.612555
1294927 3.308131
1294928 0.153852
1294929 0.894844
1294939 1.873568
1294941 1.787299
1294942 1.819058
1294946 1.325983
1294948 0.321769
1294949 0.545470
1294951 3.384138
1294954 2.579554
1294956 0.126560
1294963 1.276327
1294964 0.211639
1294965 15.015666
1294966 15.619946
1294967 1.611623
1294969 0.117455
1294972 0.249969
1294974 0.396358
1294975 0.415782
1294977 6.322342
1294978 1.539729
1294979 0.326108
1294980 0.392880
1294985 0.306602
1294990 0.484430
1294992 2.330981
1294994 0.750094
1294997 0.157833
1294999 0.392271
1295001 0.408920
1295002 0.620094
1295003 4.703034
1295005 0.362526
1295006 -0.000000
1295007 0.513070
1295009 0.185104
1295010 0.022046
1295011 0.392844
1295013 4.810441
1295014 0.486152
1295018 2.223876
1295024 5.833444
1295025 3.317754
1295030 0.715083
1295032 1.279895
1295034 1.164429
1295037 0.233031
1295040 0.121504
1295044 1.873151
1295045 1.230226
1295046 5.175210
1295050 1.537739
1295053 2.419811
1295056 0.243180
1295058 2.329414
1295064 0.445451
1295067 2.574863
1295068 1.673476
1295069 1.725321
1295070 1.331064
1295071 3.211275
1295078 0.132638
1295080 0.782396
1295081 4.025693
1295083 0.533719
1295086 0.071939
1295089 2.019591
1295090 2.591776
1295091 4.487547
1295092 0.586055
1295093 0.209877
1295100 0.936737
1295104 6.853592
1295108 3.556509
1295109 4.196879
1295110 5.573993
1295111 4.995901
1295114 7.723861
1295116 2.033485
1295118 3.591870
1295119 5.239853
1295120 3.892715
1295122 0.627231
1295124 0.132068
1295125 0.232473
1295126 0.190118
1295128 3.619602
1295129 38.252743
1295130 1.836644
1295131 0.263016
1295132 0.991695
1295142 1.255157
1295145 1.270202
1295146 1.068760
1295147 0.608630
1295152 1.324830
1295156 2.268627
1295159 0.871392
1295160 3.234383
1295162 2.762271
1295163 0.966098
1295164 0.120639
1295166 4.796100
1295167 12.338552
1295172 0.237082
1295176 3.638652
1295177 1.929029
1295178 18.230380
1295179 6.831800
1295180 11.206809
1295181 13.338640
1295182 6.574375
1295183 7.513987
1295184 2.439883
1295187 3.974596
1295188 6.609546
1295189 5.679105
1295191 1.198135
1295195 3.771957
1295196 5.024014
1295197 6.367414
1295198 1.058543
1295199 18.633402
1295200 22.591576
1295201 9.869708
1295202 3.741636
1295203 1.231159
1295204 5.800369
1295205 1.252462
1295206 1.486673
1295207 0.543390
1295208 0.893905
1295209 8.904675
1295210 7.953344
1295211 4.697178
1295213 3.331051
1295215 0.815425
1295216 0.034268
1295217 0.127738
1295218 0.585614
1295219 2.057302
1295220 2.862372
1295222 0.191657
1295223 1.261065
1295225 0.981054
1295226 7.415753
1295227 0.301369
1295228 0.589315
1295229 1.485103
1295230 3.503887
1295231 1.333508
1295233 2.771719
1295235 1.884611
1295236 0.085394
1295238 5.008610
1295240 5.312050
1295241 5.500294
1295242 3.477057
1295243 5.377945
1295245 1.640289
1295246 2.393905
1295248 0.730473
1295249 3.385600
1295250 -0.000000
1295251 3.161310
1295252 11.455658
1295253 11.722097
1295254 3.895275
1295256 1.270550
1295258 1.786923
1295259 1.917727
1295260 3.990032
1295263 3.620210
1295264 5.484202
1295265 0.298028
1295268 0.831217
1295269 1.586368
1295270 -0.000000
1295272 0.052847
1295273 0.501427
1295279 0.321599
1295280 0.066953
1295281 0.475697
1295282 8.954595
1295283 10.057808
1295284 1.693586
1295285 1.199281
1295288 0.120988
1295289 1.651306
1295290 0.428074
1295292 0.551242
1295294 7.061793
1295295 0.338780
1295296 13.362542
1295297 4.627538
1295298 -0.000000
1295301 2.819735
1295302 22.346763
1295303 1.885753
1295304 1.818466
1295305 2.662777
1295306 2.284649
1295309 8.437936
1295310 0.316480
1295311 1.803370
1295314 1.265990
1295315 0.423620
1295319 2.964024
1295320 10.598009
1295322 0.027915
1295323 -0.000000
1295325 0.823573
1295326 2.876606
1295327 2.436532
1295328 7.736796
1295330 4.585155
1295332 0.023346
1295333 2.350313
1295334 2.648353
1295335 9.725148
1295336 9.430346
1295337 1.303309
1295340 2.706883
1295346 1.156582
1295347 0.017402
1295348 7.701698
1295349 30.646869
1295350 2.950916
1295355 0.637406
1295357 0.925773
1295358 2.785651
1295359 6.405298
1295361 0.205968
1295362 1.202499
1295366 0.110529
1295367 17.325179
1295372 0.378317
1295373 0.482612
1295377 2.373267
1295378 25.217921
1295380 11.564475
1295381 1.162487
1295384 6.012499
1295386 1.473380
1295387 0.114239
1295388 3.972124
1295389 2.933355
1295391 0.087265
1295392 1.429885
1295394 1.562655
1295396 1.024036
1295397 7.720335
1295399 0.298429
1295401 0.822061
1295402 0.978955
1295403 0.760276
1295405 2.159242
1295408 1.637584
1295413 0.570009
1295415 4.961211
1295418 2.351195
1295419 2.251069
1295420 0.125044
1295422 1.933528
1295423 0.811290
1295426 0.307727
1295427 1.257382
1295429 0.316975
1295430 0.088208
1295432 2.922955
1295433 1.315135
1295434 1.007421
1295435 1.161930
1295437 0.648922
1295438 6.608770
1295440 1.546786
1295441 0.969215
1295443 0.761729
1295448 5.429855
1295449 36.343415
1295450 12.357982
1295451 1.109752
1295452 0.142838
1295453 1.011670
1295456 0.055549
1295457 1.734593
1295464 0.478115
1295467 3.353260
1295468 4.201288
1295473 1.198461
1295474 5.386839
1295475 0.012254
1295476 1.418162
1295478 0.214479
1295479 3.209943
1295480 4.562938
1295485 0.462522
1295486 0.539415
1295487 0.558275
1295488 6.351801
1295492 0.062084
1295494 0.087444
1295497 0.560015
1295498 0.124622
1295499 3.472315
1295500 9.903026
1295502 0.883908
1295503 2.150148
1295504 0.548443
1295506 0.680848
1295509 2.433636
1295510 1.378266
1295511 3.805971
1295512 0.928799
1295513 0.971909
1295514 0.845934
1295515 0.146063
1295516 2.654963
1295518 2.112088
1295520 -0.000000
1295521 9.131657
1295523 1.157554
1295525 2.664101
1295527 0.847161
1295528 3.840254
1295530 0.437959
1295531 2.467100
1295533 1.353482
1295537 1.735896
1295538 2.995963
1295539 2.342068
1295542 4.597992
1295544 0.201638
1295545 0.673431
1295547 0.310739
1295548 0.169793
1295549 1.338702
1295550 2.075856
1295551 1.907344
1295552 0.698719
1295553 1.617287
1295554 1.274737
1295555 2.225367
1295557 -0.000000
1295561 0.622286
1295566 0.402327
1295567 0.662207
1295568 1.445624
1295569 0.617453
1295571 1.381270
1295572 1.424472
1295573 1.612182
1295575 0.242008
1295576 0.083604
1295577 1.497245
1295578 12.759279
1295581 0.511218
1295582 2.086238
1295591 1.623841
1295594 0.326648
1295596 0.895239
1295597 1.188953
1295598 4.672413
1295599 8.461555
1295600 16.145360
1295602 1.623827
1295604 0.332776
1295607 2.269915
1295609 0.395812
1295611 0.257491
1295612 0.075475
1295614 3.166457
1295616 1.228814
1295617 0.391372
1295619 0.562686
1295620 0.464135
1295621 0.052578
1295622 6.658835
1295624 0.786358
1295625 0.934651
1295627 2.764710
1295628 0.348025
1295629 0.110851
1295631 1.538716
1295634 0.617009
1295635 2.852055
1295636 4.801032
1295637 2.765761
1295639 0.219499
1295640 2.006908
1295642 0.020273
1295643 0.914344
1295645 0.289886
1295646 1.997869
1295651 2.304543
1295652 2.439757
1295653 0.850450
1295657 0.834969
1295659 1.660915
1295660 0.600018
1295662 0.141495
1295663 0.123948
1295664 0.690836
1295666 0.142317
1295667 -0.000000
1295671 0.218706
1295675 1.509072
1295676 31.280606
1295680 0.025276
1295682 6.064327
1295683 0.163761
1295688 3.759383
1295689 28.401409
1295690 10.559617
1295691 1.678364
1295692 1.279843
1295693 0.769278
1295694 0.156665
1295695 0.094762
1295696 0.178309
1295697 6.898722
1295700 0.985752
1295701 2.196832
1295702 0.943995
1295703 2.227232
1295710 10.259871
1295711 1.587122
1295716 1.596583
1295718 2.735601
1295720 0.335467
1295721 0.556529
1295722 0.322429
1295723 8.590691
1295726 1.329383
1295727 8.172672
1295729 0.354955
1295730 3.484953
1295732 2.284271
1295733 0.564239
1295734 3.932078
1295735 6.289723
1295741 61.217003
1295744 0.231787
1295745 2.538232
1295746 0.988885
1295747 2.639101
1295748 4.780308
1295750 0.349924
1295751 1.863532
1295754 -0.000000
1295755 1.353145
1295762 1.181187
1295763 0.792235
1295764 0.119384
1295766 0.294493
1295767 0.540886
1295768 4.664935
1295769 0.078559
1295770 1.597585
1295772 0.566273
1295773 1.812091
1295774 0.154027
1295778 -0.000000
1295779 2.946629
1295780 3.681169
1295781 0.276074
1295782 3.119028
1295783 9.272883
1295787 3.637982
1295791 11.820653
1295792 37.702229
1295793 14.446561
1295794 0.155686
1295795 2.181553
1295796 5.304725
1295800 2.370304
1295802 6.400889
1295803 23.829898
1295805 0.935849
1295806 2.573706
1295808 0.666980
1295809 17.102096
1295810 1.209417
1295811 0.235123
1295812 36.773618
1295814 4.859797
1295819 2.284787
1295820 3.522018
1295822 0.204475
1295823 0.839991
1295826 7.891086
1295829 7.607350
1295830 17.779765
1295831 0.952451
1295832 1.443919
1295833 1.113410
1295834 1.353645
1295835 4.170961
1295836 16.544288
1295840 0.804688
1295841 1.616231
1295843 3.224118
1295844 0.110361
1295845 1.997250
1295846 0.222238
1295848 5.555754
1295849 4.949004
1295852 4.231694
1295855 1.078203
1295856 2.947264
1295857 14.074875
1295858 11.633621
1295859 5.323186
1295861 5.596892
1295862 0.651658
1295863 0.547656
1295864 1.643386
1295867 7.832480
1295871 13.747822
1295872 0.435545
1295875 6.541803
1295876 2.210442
1295878 9.043095
1295881 4.658992
1295882 2.713901
1295883 2.301137
1295885 14.231063
1295886 14.706474
1295888 14.066183
1295889 9.034477
1295892 4.282200
1295894 43.510176
1295896 4.400066
1295899 8.974878
1295900 18.258071
1295903 3.793422
1295905 2.511375
1295906 1.353351
1295907 5.629871
1295910 2.834976
1295912 4.969018
1295913 1.004776
1295914 3.146064
1295917 5.109986
1295919 1.606826
1295920 6.727602
1295921 1.728868
1295922 10.017792
1295923 8.607721
1295924 3.020079
1295925 2.629073
1295926 2.329894
1295929 3.800504
1295930 0.327231
1295931 1.721899
1295932 16.836013
1295933 24.505300
1295936 2.086717
1295937 4.936435
1295938 0.467504
1295940 1.018936
1295942 5.114764
1295943 0.182558
1295947 0.688726
1295948 2.155645
1295949 2.565243
1295950 0.214649
1295953 0.676260
1295955 2.498341
1295957 0.083583
1295964 1.610463
1295966 0.859600
1295967 -0.000000
1295971 0.891853
1295972 0.294917
1295973 0.852330
1295978 1.202191
1295980 0.078022
1295982 0.711976
1295986 20.292714
1295989 0.139493
1295991 6.978240
1295992 0.150399
1295993 13.901156
1295995 0.618883
1295997 0.036498
1295998 1.383580
1295999 3.925475
1296001 2.830666
1296002 0.689972
1296004 0.201818
1296005 0.509560
1296006 -0.000000
1296008 1.092177
1296012 0.109162
1296013 0.699165
1296014 0.947926
1296017 0.600192
1296018 0.309063
1296020 0.070637
1296023 1.164471
1296024 2.271858
1296027 0.129857
1296028 2.401016
1296029 0.983243
1296031 0.589029
1296033 3.644260
1296037 5.017339
1296038 2.485046
1296040 2.002946
1296042 8.327942
1296047 1.726806
1296048 -0.000000
1296049 3.489743
1296052 1.602440
1296053 1.468287
1296059 0.598507
1296060 3.816925
1296061 2.687118
1296064 2.497858
1296065 1.013216
1296066 3.292650
1296067 0.420146
1296068 0.781907
1296071 0.524694
1296073 0.143475
1296074 1.311972
1296075 2.046530
1296077 0.697821
1296078 3.320545
1296079 1.241747
1296081 1.332976
1296082 0.663870
1296084 0.908068
1296085 1.360154
1296089 0.188821
1296090 0.330281
1296092 0.443248
1296094 3.473069
1296095 0.158008
1296096 0.244135
1296098 12.029159
1296099 0.379377
1296101 0.972248
1296102 0.789009
1296103 2.663907
1296105 0.105921
1296106 0.561790
1296108 2.057922
1296112 1.901921
1296113 0.890456
1296114 0.728114
1296116 4.971132
1296118 0.118693
1296119 8.197989
1296120 5.357532
1296121 1.910776
1296122 1.740234
1296124 0.686681
1296125 0.476317
1296127 0.162720
1296129 6.145734
1296130 15.498920
1296131 0.496352
1296132 4.802573
1296134 -0.000000
1296136 0.706281
1296137 1.082174
1296139 0.378563
1296142 0.033953
1296145 0.348259
1296146 0.127124
1296147 8.777554
1296148 0.255032
1296150 0.943069
1296156 1.850509
1296158 0.675259
1296161 3.310186
1296163 0.073327
1296165 0.599917
1296166 1.821404
1296167 2.151757
1296168 1.148698
1296169 3.704724
1296170 6.149681
1296171 0.020305
1296173 0.390402
1296174 0.065099
1296176 0.524251
1296177 0.820871
1296179 1.650456
1296180 4.575496
1296181 0.674041
1296183 0.579882
1296184 0.287149
1296185 0.416617
1296187 0.581972
1296192 4.282432
1296194 0.688300
1296198 0.154881
1296199 2.435158
1296200 1.265572
1296203 0.630710
1296205 0.421848
1296207 0.042170
1296208 0.250599
1296209 0.736162
1296210 1.576860
1296212 6.094722
1296213 35.453046
1296214 8.344904
1296215 0.069620
1296216 0.161947
1296218 0.670586
1296219 0.725413
1296220 4.229311
1296221 9.415681
1296223 0.934473
1296224 0.232040
1296226 0.027040
1296227 4.125997
1296229 4.865599
1296230 3.543888
1296231 0.203776
1296233 5.337564
1296234 3.680614
1296236 18.346613
1296239 0.152924
1296240 0.969829
1296242 6.287962
1296243 1.396458
1296245 4.557765
1296246 35.575196
1296248 2.722573
1296249 0.399036
1296251 1.276267
1296252 0.814576
1296254 5.030758
1296255 5.552195
1296256 5.648328
1296257 6.513136
1296258 1.257082
1296261 1.826202
1296262 7.579933
1296263 3.739924
1296264 9.504789
1296265 0.667136
1296267 0.098170
1296268 24.215569
1296269 1.164638
1296270 1.432921
1296272 2.189852
1296273 3.166391
1296275 6.044889
1296276 0.219496
1296277 0.074508
1296278 0.440799
1296279 0.234507
1296281 1.673691
1296282 1.353272
1296283 1.077217
1296285 -0.000000
1296286 1.148167
1296287 26.271791
1296291 0.318083
1296292 6.495163
1296293 6.232834
1296294 11.263323
1296298 0.174904
1296302 0.575469
1296304 0.787243
1296306 9.392407
1296307 9.880162
1296308 6.877281
1296310 0.155988
1296312 2.080594
1296315 3.949448
1296316 0.212592
1296320 1.768903
1296322 2.839287
1296323 1.211419
1296324 1.221416
1296328 1.675984
1296330 3.038641
1296333 4.345553
1296334 -0.000000
1296339 0.308506
1296341 5.061405
1296342 0.043105
1296343 24.097504
1296345 2.838040
1296346 4.578906
1296351 1.785047
1296353 6.300956
1296354 3.628855
1296355 9.860783
1296356 22.113938
1296357 0.210005
1296358 3.882480
1296359 0.586720
1296362 4.716422
1296363 1.219631
1296364 7.369725
1296365 1.750218
1296367 0.427068
1296368 3.533402
1296369 7.014695
1296370 0.054719
1296372 1.415582
1296375 4.593812
1296377 9.651441
1296378 2.528056
1296379 0.246609
1296380 4.796019
1296381 12.546356
1296382 1.666551
1296383 2.095573
1296385 10.900051
1296388 3.095843
1296389 8.841692
1296390 6.137139
1296393 0.086859
1296394 0.342026
1296398 3.057202
1296399 2.078204
1296400 0.157709
1296402 3.838232
1296404 3.006951
1296408 3.923743
1296409 1.131564
1296411 1.940861
1296412 1.514308
1296415 1.563090
1296416 0.194381
1296418 0.120020
1296419 0.986686
1296420 0.037918
1296425 1.669518
1296426 1.742352
1296427 0.942028
1296428 1.440353
1296429 0.090663
1296430 0.219935
1296431 0.023461
1296433 1.336585
1296434 0.434605
1296436 0.086820
1296439 0.754224
1296444 0.530091
1296445 1.016723
1296448 0.508512
1296450 2.141229
1296451 0.379673
1296452 0.352188
1296453 2.422789
1296455 14.406359
1296457 0.082753
1296459 0.064069
1296460 3.530875
1296461 1.377172
1296464 1.853510
1296465 0.475457
1296466 15.609594
1296470 7.882608
1296471 5.872021
1296475 0.364741
1296476 14.278559
1296478 0.245572
1296479 0.933929
1296480 0.537666
1296482 24.506756
1296486 3.647613
1296487 0.364741
1296489 0.704448
1296492 0.102476
1296493 0.027667
1296494 0.827080
1296495 17.712492
1296496 0.199897
1296497 0.529008
1296499 0.082122
1296500 1.331466
1296501 0.661473
1296502 1.659084
1296504 -0.000000
1296505 0.027023
1296506 0.646224
1296507 2.556894
1296508 0.491517
1296509 21.563467
1296511 0.092111
1296514 4.137575
1296516 2.516652
1296517 3.152124
1296518 2.037286
1296519 1.352598
1296521 7.292204
1296522 0.251632
1296524 0.145494
1296525 1.327457
1296526 2.465167
1296527 1.512515
1296528 1.146496
1296529 8.729663
1296531 13.685382
1296532 4.417851
1296533 2.621522
1296534 5.578937
1296535 3.209221
1296537 -0.000000
1296542 -0.000000
1296543 3.316989
1296547 0.596249
1296548 1.876769
1296550 7.302686
1296553 3.073795
1296554 0.174595
1296555 4.772496
1296556 -0.000000
1296559 2.854672
1296562 0.601276
1296564 0.805840
1296565 2.876020
1296566 0.519375
1296569 6.979389
1296570 3.844410
1296571 1.134639
1296572 7.046504
1296573 3.271586
1296574 1.374061
1296577 0.272020
1296579 0.359247
1296580 7.703931
1296582 0.967887
1296583 0.184901
1296584 -0.000000
1296585 -0.000000
1296586 3.762743
1296588 1.769326
1296589 3.329423
1296592 2.980743
1296593 0.500687
1296594 2.327584
1296596 0.072705
1296599 0.345657
1296600 2.279888
1296601 6.612764
1296602 2.961913
1296604 0.975217
1296606 3.683729
1296607 1.046960
1296609 0.179466
1296613 0.851133
1296615 1.001770
1296616 14.374065
1296621 0.486658
1296623 0.228023
1296625 1.071220
1296626 1.642425
1296627 0.126943
1296628 0.049915
1296629 0.179927
1296633 3.746136
1296634 9.877136
1296635 2.871363
1296636 4.623419
1296637 0.970417
1296638 4.060801
1296640 0.098439
1296642 0.849068
1296647 6.588234
1296648 6.134356
1296649 0.149251
1296650 1.775980
1296651 2.442434
1296656 0.228140
1296658 4.199976
1296659 13.627714
1296660 15.061340
1296662 1.731050
1296663 0.512136
1296664 3.865842
1296665 10.824306
1296666 20.219614
1296667 4.557306
1296668 10.547884
1296669 3.497072
1296670 4.879897
1296671 2.064236
1296672 3.576068
1296673 9.248851
1296674 3.642817
1296675 8.454456
1296676 0.630874
1296677 4.048956
1296678 7.894669
1296679 4.748345
1296680 5.891893
1296683 6.818125
1296684 5.811360
1296685 4.773554
1296686 1.578622
1296689 0.812355
1296690 0.732224
1296691 11.823579
1296692 0.386625
1296693 2.114092
1296695 35.099513
1296700 -0.000000
1296702 6.262361
1296703 1.241629
1296704 0.712478
1296707 13.365774
1296709 23.331372
1296711 2.364661
1296715 2.953382
1296725 4.145113
1296728 0.018603
1296729 0.734894
1296730 0.604994
1296731 0.064863
1296732 8.407657
1296733 1.984942
1296737 0.504140
1296738 4.745912
1296739 2.507673
1296740 0.024341
1296741 0.157419
1296743 1.958143
1296747 21.294137
1296748 0.031780
1296750 8.312425
1296753 0.176579
1296754 3.461229
1296755 0.986377
1296756 7.904106
1296758 4.589739
1296761 2.245960
1296763 4.081660
1296767 1.355377
1296768 1.009086
1296770 0.362147
1296771 0.046892
1296772 6.412525
1296773 1.201324
1296774 2.165842
1296778 0.053266
1296779 0.691097
1296780 0.295515
1296782 0.415994
1296786 32.630487
1296790 2.390068
1296791 0.737602
1296796 2.878905
1296798 4.447815
1296800 1.135639
1296806 5.965655
1296807 0.369334
1296808 26.170062
1296809 33.297209
1296811 0.169332
1296812 4.123427
1296813 0.960415
1296814 0.294457
1296815 0.449109
1296817 0.267834
1296819 2.957530
1296822 1.563735
1296826 2.839141
1296827 0.105897
1296828 27.317625
1296830 0.522891
1296832 0.749929
1296835 0.767446
1296839 2.280836
1296844 4.305790
1296845 -0.000000
1296846 2.815251
1296850 0.383044
1296852 0.180501
1296853 0.164820
1296854 1.746163
1296855 1.307367
1296859 3.576794
1296860 0.777263
1296861 0.032811
1296863 0.410559
1296866 0.108564
1296869 5.998356
1296872 5.261309
1296873 3.564364
1296874 0.567604
1296875 0.823742
1296876 0.495569
1296877 0.860653
1296879 3.387238
1296880 0.285348
1296881 0.113087
1296884 1.748384
1296887 10.306676
1296889 2.129381
1296891 0.832509
1296892 30.093581
1296894 17.909500
1296895 11.541000
1296896 1.184737
1296900 1.884202
1296904 6.747940
1296908 0.418130
1296909 13.036892
1296911 0.098083
1296912 0.259467
1296915 4.219294
1296916 2.523017
1296917 0.222878
1296920 0.436201
1296921 0.065124
1296923 0.145821
1296924 6.847833
1296925 1.213225
1296926 2.499375
1296927 0.362437
1296930 2.411054
1296931 3.848182
1296932 1.509160
1296934 0.478524
1296935 0.141480
1296937 2.185181
1296938 4.369980
1296940 0.828934
1296941 0.383360
1296945 1.043894
1296946 3.992399
1296947 2.633515
1296948 1.845722
1296950 7.179362
1296951 1.410975
1296954 0.867390
1296955 0.554557
1296956 0.712770
1296959 0.645763
1296960 0.512109
1296962 0.080327
1296963 5.228010
1296964 1.007567
1296966 0.083218
1296967 0.294107
1296969 0.569752
1296971 0.508815
1296972 0.167337
1296977 0.083218
1296980 0.294109
1296982 0.643731
1296983 5.039337
1296988 2.572322
1296989 0.664745
1296993 1.833460
1296995 2.020957
1296996 2.809947
1296997 4.871657
1296999 0.311017
1297003 3.241263
1297004 0.269399
1297005 4.157351
1297007 0.076064
1297008 0.185828
1297009 0.577086
1297010 0.411123
1297011 0.436554
1297014 0.811162
1297015 0.243325
1297016 0.161106
1297017 0.311017
1297020 0.083218
1297021 0.076064
1297024 -0.000000
1297025 0.071139
1297027 6.449275
1297030 1.579284
1297031 0.232598
1297033 0.073271
1297034 0.083218
1297035 0.311017
1297037 0.096104
1297039 0.083218
1297040 0.176037
1297041 0.294107
1297042 0.311017
1297044 0.028209
1297045 0.072817
1297047 0.311017
1297048 0.311017
1297049 0.311017
1297051 3.151356
1297053 0.311017
1297055 2.679708
1297056 2.361621
1297058 0.185827
1297060 2.342783
1297062 0.311017
1297067 0.311017
1297070 0.311017
1297071 0.311017
1297073 3.330961
1297074 5.928999
1297075 5.537627
1297078 3.896038
1297079 2.971719
1297080 1.295465
1297081 1.622030
1297084 4.747676
1297085 2.985019
1297086 3.417631
1297087 1.109115
1297090 3.248715
1297091 1.143534
1297092 3.680665
1297093 2.115253
1297096 4.092114
1297098 0.734851
1297099 -0.000000
1297100 0.254477
1297101 0.387759
1297106 0.508812
1297107 -0.000000
1297108 0.176037
1297109 0.311017
1297110 0.570888
1297112 0.868810
1297114 0.167336
1297116 4.426277
1297118 0.076063
1297119 0.294107
1297124 0.076063
1297127 -0.000000
1297130 0.311017
[truncated: 3,271,567 more chars]
