# Supplementary material for: Base-resolution UV footprinting by sequencing reveals distinctive damage signatures for DNA-binding proteins
Source: Nat Commun. 2023 May 11;14:2701. doi: 10.1038/s41467-023-38266-2 (PMC10175305; doi:10.1038/s41467-023-38266-2)
Supplement: Supplementary file 5 — Supplementary Software 1 [file 41467_2023_38266_MOESM5_ESM.zip › MATLAB/wig/Starved_vs_naked.wig]

track type=wiggle_0 name=Starved_vs_naked_p
variableStep chrom=chr1
59248789 0.345572
59248790 1.488376
59248792 0.372595
59248793 4.337399
59248794 0.670767
59248796 0.218598
59248797 0.655671
59248798 0.974933
59248800 0.046708
59248804 6.838041
59248807 0.324443
59248808 0.637735
59248809 0.160376
59248811 0.155968
59248815 0.059811
59248818 3.436800
59248819 0.398412
59248822 0.291037
59248823 0.382705
59248824 0.036301
59248825 0.125493
59248826 0.210432
59248830 0.158264
59248831 0.285600
59248836 0.472287
59248837 -0.000000
59248838 1.416735
59248839 2.135996
59248840 0.102944
59248842 1.013225
59248843 0.177148
59248844 0.156334
59248846 0.044043
59248847 0.496513
59248848 4.180314
59248849 2.951991
59248851 1.470260
59248854 0.122843
59248855 -0.000000
59248856 0.181197
59248857 0.097447
59248858 2.221729
59248859 2.190120
59248860 0.391698
59248862 0.222182
59248863 4.070044
59248864 0.434389
59248865 0.087039
59248866 0.069154
59248867 0.300121
59248869 4.237486
59248870 0.195928
59248871 0.076136
59248872 0.034119
59248882 0.712976
59248883 0.092550
59248886 1.327066
59248888 0.358015
59248890 0.071501
59248893 0.129446
59248896 0.094406
59248897 0.133541
59248898 0.342460
59248899 -0.000000
59248902 0.561245
59248907 0.772017
59248908 0.101517
59248909 0.171873
59248910 0.565204
59248911 0.347226
59248912 0.051709
59248913 1.605901
59248916 0.153678
59248918 0.155820
59248920 0.078853
59248921 0.754455
59248924 0.037655
59248925 0.518695
59248926 0.034229
59248928 1.274304
59248929 0.269483
59248930 1.825172
59248931 0.323420
59248932 0.878957
59248937 0.296095
59248938 0.272277
59248939 0.601653
59248941 2.352266
59248943 9.239076
59248945 6.885638
59248947 10.526316
59248948 2.717904
59248949 1.909649
59248953 0.698206
59248954 0.413831
59248955 1.205874
59248956 -0.000000
59248957 0.390395
59248962 1.058696
59248963 4.082723
59248964 1.548634
59248965 4.638519
59248968 0.288652
59248969 6.356658
59248972 0.931660
59248974 0.244665
59248976 0.130795
59248977 0.293511
59248986 0.080021
59248989 0.170560
59248990 0.907424
59248992 0.466605
59248994 2.097155
59248995 3.806115
59248996 7.316117
59248998 0.773194
59248999 8.277637
59249000 5.029622
59249001 1.595896
59249002 1.055875
59249004 0.411292
59249008 0.496913
59249010 0.799541
59249013 1.145013
59249014 1.128380
59249017 -0.000000
59249019 1.076796
59249020 0.448337
59249024 0.096933
59249025 0.240834
59249026 0.268771
59249027 6.544316
59249028 0.490237
59249036 3.177231
59249039 0.057217
59249041 0.776302
59249042 1.669423
59249043 1.377422
59249044 0.768134
59249045 0.339357
59249047 0.330154
59249048 0.894986
59249049 0.490984
59249051 1.069638
59249052 -0.000000
59249056 2.091214
59249057 -0.000000
59249060 1.015933
59249061 2.504123
59249063 1.482551
59249064 1.076816
59249067 0.235272
59249068 3.597630
59249069 0.957711
59249070 1.363292
59249071 1.219114
59249073 0.248468
59249074 1.375745
59249075 0.375837
59249078 0.630527
59249081 0.177259
59249083 0.144437
59249084 0.781530
59249085 0.162328
59249086 0.577464
59249087 0.204584
59249088 1.180061
59249089 0.799190
59249093 0.111948
59249094 0.722214
59249095 0.682618
59249098 -0.000000
59249099 0.433444
59249101 0.206315
59249103 0.651346
59249108 0.049601
59249109 1.336434
59249111 2.390986
59249112 0.982713
59249113 0.406593
59249117 0.216142
59249120 0.251533
59249122 0.403781
59249124 1.824118
59249126 0.059063
59249128 0.467265
59249131 0.494251
59249134 0.502996
59249135 0.268158
59249137 0.382619
59249138 0.732753
59249139 6.731933
59249141 0.903478
59249143 0.383649
59249146 0.446970
59249147 0.140763
59249149 -0.000000
59249150 0.245464
59249152 0.228926
59249153 1.109796
59249154 0.514634
59249156 0.786052
59249159 0.045152
59249161 0.099243
59249162 5.000908
59249165 0.405923
59249166 0.462126
59249167 0.474741
59249168 0.580227
59249169 0.355174
59249170 1.278523
59249171 0.190212
59249172 0.342439
59249173 0.592641
59249174 1.262886
59249177 0.817853
59249180 0.035954
59249182 0.362725
59249183 2.625884
59249184 0.592824
59249185 1.486173
59249186 0.084941
59249187 2.011863
59249188 0.693269
59249189 0.170645
59249190 -0.000000
59249191 0.177510
59249192 0.296813
59249196 -0.000000
59249197 0.047694
59249199 -0.000000
59249202 0.132019
59249204 0.382955
59249208 0.324380
59249210 0.781196
59249211 0.053035
59249216 0.041636
59249217 0.056650
59249220 0.520268
59249221 0.236764
59249223 3.616275
59249224 1.340329
59249226 0.446429
59249227 0.049057
59249229 2.754285
59249232 1.770582
59249234 0.047693
59249236 0.042320
59249241 1.155327
59249242 0.080413
59249245 0.426417
59249246 4.889904
59249247 0.291526
59249249 0.182259
59249251 0.318321
59249252 0.432283
59249260 1.668117
59249261 -0.000000
59249262 0.353813
59249263 8.602477
59249264 0.031377
59249265 1.414939
59249266 4.948550
59249267 0.347053
59249268 0.788220
59249269 0.118006
59249270 1.135855
59249271 3.319151
59249277 0.445384
59249279 -0.000000
59249280 0.151332
59249281 0.447321
59249282 1.059019
59249283 1.454342
59249286 0.048776
59249289 0.179864
59249290 0.144203
59249291 7.811938
59249292 0.875599
59249293 0.436445
59249295 0.754138
59249297 2.069558
59249298 0.694843
59249299 7.227672
59249300 9.441390
59249303 0.297535
59249306 1.093327
59249310 0.730796
59249311 -0.000000
59249312 0.803523
59249313 1.460724
59249314 4.450449
59249315 1.809272
59249317 2.916689
59249318 0.135822
59249320 11.250026
59249321 1.217929
59249322 2.230633
59249327 0.335725
59249328 0.317273
59249329 0.904070
59249330 16.332526
59249331 14.218928
59249332 1.408036
59249333 0.758257
59249335 0.710156
59249336 0.545022
59249340 17.789811
59249341 8.552989
59249342 2.810482
59249343 0.141758
59249345 0.443218
59249347 -0.000000
59249349 0.299933
59249350 0.209845
59249351 0.368711
59249353 0.374288
59249354 0.038984
59249355 0.776897
59249357 1.361282
59249358 0.320705
59249359 0.311798
59249362 -0.000000
59249365 2.677228
59249366 2.984278
59249369 0.638793
59249370 0.866860
59249371 0.435116
59249372 0.683710
59249374 0.214491
59249376 0.942748
59249377 2.857445
59249378 0.381776
59249379 0.275892
59249380 0.345867
59249381 0.256437
59249383 0.397207
59249385 0.937563
59249387 1.786420
59249388 0.715267
59249389 0.972026
59249390 17.530479
59249391 14.580130
59249392 -0.000000
59249394 1.026142
59249395 0.562567
59249396 1.687521
59249397 0.927942
59249398 3.527904
59249401 0.502188
59249404 0.314630
59249408 0.202481
59249410 0.205677
59249413 0.180597
59249414 1.405766
59249417 0.109298
59249419 0.168540
59249421 0.079525
59249422 8.019531
59249423 0.088094
59249424 1.016699
59249425 0.041472
59249426 1.493549
59249427 0.283023
59249429 0.160059
59249432 0.927531
59249433 0.092438
59249440 0.190395
59249441 0.997769
59249445 -0.000000
59249448 0.298679
59249451 0.986426
59249452 7.595078
59249453 3.264179
59249454 0.497151
59249455 0.180280
59249458 0.275542
59249461 -0.000000
59249464 0.609422
59249466 2.442343
59249469 0.350835
59249473 -0.000000
59249474 0.107010
59249476 0.033364
59249477 0.224149
59249480 0.044863
59249483 -0.000000
59249484 0.087409
59249485 0.126429
59249487 -0.000000
59249488 0.029168
59249489 1.056883
59249490 0.142898
59249491 0.219520
59249492 0.863790
59249493 0.020798
59249494 1.561809
59249495 0.245694
59249497 0.147458
59249498 1.159554
59249499 -0.000000
59249500 -0.000000
59249503 0.554348
59249505 0.126436
59249507 0.040305
59249508 0.179394
59249509 0.104969
59249510 0.933081
59249512 -0.000000
59249514 0.232352
59249515 -0.000000
59249517 0.097248
59249518 1.714518
59249519 0.164359
59249520 0.791917
59249521 0.085958
59249523 0.369723
59249524 0.224277
59249528 0.550529
59249529 0.227710
59249530 0.935030
59249531 0.049214
59249533 0.097931
59249534 3.473540
59249535 0.278005
59249539 0.421050
59249541 0.100780
59249543 0.160065
59249544 0.044745
59249546 0.505360
59249547 0.637817
59249548 0.965378
59249549 0.559352
59249551 0.132322
59249555 1.354956
59249556 0.315486
59249560 -0.000000
59249562 1.972901
59249564 0.362077
59249565 0.150013
59249566 0.432453
59249568 1.435284
59249569 1.044232
59249572 0.623961
59249574 5.056981
59249576 0.118801
59249577 0.538459
59249578 1.096791
59249579 0.879703
59249580 2.065412
59249581 0.453689
59249582 1.509857
59249583 0.664694
59249584 1.444122
59249587 1.534512
59249588 3.065559
59249589 0.572332
59249590 0.633727
59249591 0.050201
59249592 1.240219
59249593 2.184875
59249594 2.859355
59249595 1.231858
59249598 5.551264
59249599 0.654737
59249600 0.896113
59249602 2.313420
59249603 0.946179
59249607 0.522717
59249609 0.076372
59249610 0.063800
59249612 0.117347
59249613 0.343564
59249615 0.684023
59249620 0.473298
59249623 -0.000000
59249625 0.247128
59249627 0.959599
59249628 0.145017
59249630 0.257531
59249632 1.014026
59249634 0.522542
59249636 0.131238
59249638 -0.000000
59249640 0.171100
59249645 -0.000000
59249646 0.107238
59249649 0.773606
59249650 0.936223
59249653 0.330264
59249654 0.969277
59249657 0.637754
59249658 0.580926
59249660 0.044772
59249662 0.394385
59249663 0.217250
59249664 0.705147
59249671 1.085055
59249672 0.129200
59249673 1.770158
59249674 0.087526
59249677 1.261006
59249678 1.968027
59249679 0.180669
59249680 0.061838
59249683 0.113050
59249684 0.737422
59249685 0.702102
59249688 2.871008
59249691 0.943888
59249692 10.203689
59249693 0.141393
59249695 0.224980
59249697 0.506381
59249702 0.816408
59249703 0.244293
59249705 1.780159
59249710 3.434667
59249712 -0.000000
59249713 0.571680
59249714 0.185001
59249716 1.281447
59249717 0.137004
59249719 1.171590
59249720 1.718824
59249721 0.573705
59249722 5.430421
59249725 0.132103
59249726 1.101964
59249728 -0.000000
59249730 0.323264
59249731 0.549604
59249733 0.068720
59249734 0.434975
59249736 2.037286
59249737 1.097624
59249739 1.706928
59249743 0.205255
59249744 1.728331
59249747 1.163812
59249748 0.308180
59249751 0.268761
59249754 0.039993
59249756 0.035986
59249758 0.968258
59249760 0.504281
59249762 1.064253
59249763 0.861998
59249764 0.044724
59249765 -0.000000
59249767 29.203517
59249768 36.366116
59249769 22.720505
59249770 22.104806
59249773 3.928445
59249775 0.860369
59249776 0.293455
59249780 19.898544
59249784 1.605880
59249787 0.581361
59249788 0.591127
59249789 4.102045
59249791 7.123372
59249792 0.947079
59249793 0.592183
59249795 3.624251
59249796 -0.000000
59249797 25.023513
59249798 0.144331
59249799 3.620532
59249800 5.256952
59249803 39.824265
59249805 0.448211
59249807 2.669659
59249808 3.360339
59249813 -0.000000
59249816 0.039301
59249817 1.293734
59249818 0.716980
59249819 0.325143
59249821 0.627362
59249822 5.452980
59249823 0.658563
59249824 0.297167
59249825 0.498690
59249826 1.580689
59249829 3.148674
59249830 1.826588
59249832 -0.000000
59249833 0.310465
59249836 -0.000000
59249837 0.066030
59249840 0.075621
59249843 5.215079
59249847 6.388088
59249848 4.004329
59249849 0.756481
59249850 0.320779
59249852 0.373689
59249853 1.675592
59249854 0.032010
59249857 0.153222
59249858 2.883722
59249859 0.561027
59249861 0.119053
59249862 1.413754
59249863 6.778033
59249864 0.626193
59249865 0.589316
59249867 4.525088
59249868 2.119032
59249869 0.262389
59249870 5.770814
59249871 1.078617
59249872 0.036996
59249873 1.518996
59249874 0.170032
59249876 0.297122
59249877 0.374344
59249879 0.322905
59249880 0.452157
59249884 7.670375
59249885 4.700063
59249886 3.472216
59249887 0.271723
59249889 0.084421
59249890 1.980150
59249894 3.600705
59249895 3.095885
59249896 1.925677
59249899 3.256292
59249900 6.187511
59249901 0.536348
59249904 4.389266
59249908 -0.000000
59249909 0.266540
59249910 0.113968
59249913 0.566508
59249916 0.418804
59249917 0.710077
59249918 0.260346
59249919 0.631974
59249920 1.014305
59249921 0.225094
59249925 2.468237
59249927 0.156149
59249929 0.254593
59249930 0.186799
59249932 1.923179
59249933 0.458097
59249934 0.663881
59249935 6.654169
59249936 0.141349
59249937 0.257846
59249938 3.574308
59249939 3.004697
59249940 1.131775
59249941 0.145453
59249942 1.832813
59249943 0.075834
59249944 1.240009
59249947 0.180149
59249948 0.193382
59249949 0.876538
59249950 0.829340
59249951 -0.000000
59249952 0.825362
59249953 0.136523
59249954 0.192017
59249955 1.195527
59249956 -0.000000
59249959 0.192379
59249966 1.401456
59249967 0.748223
59249968 0.925191
59249969 0.435817
59249970 0.765187
59249972 0.339062
59249974 0.562391
59249975 2.437999
59249976 2.773435
59249977 1.145024
59249978 2.854730
59249979 1.554325
59249980 0.623658
59249981 0.646658
59249982 0.603436
59249983 1.368342
59249984 1.454803
59249985 1.147168
59249987 -0.000000
59249989 1.360575
59249990 0.935758
59249991 0.040709
59249992 1.896953
59249993 1.342761
59249994 0.162202
59249995 11.018625
59249996 2.484954
59249997 4.476272
59249999 0.313266
59250000 1.634888
59250002 0.647303
59250005 0.693969
59250006 -0.000000
59250007 0.018684
59250008 0.142889
59250009 4.519212
59250010 1.035694
59250011 3.864285
59250013 0.389718
59250015 0.128400
59250016 2.570000
59250019 -0.000000
59250020 -0.000000
59250022 2.712884
59250028 0.299902
59250032 0.983929
59250033 1.409714
59250035 8.273375
59250037 0.733997
59250041 0.061847
59250042 2.435913
59250043 0.899765
59250045 0.330530
59250046 1.287302
59250047 0.629675
59250049 0.412761
59250050 3.492902
59250052 0.217971
59250054 0.184397
59250057 1.146430
59250058 1.551721
59250060 3.542802
59250063 1.063954
59250066 0.643568
59250069 0.396023
59250071 -0.000000
59250074 0.731048
59250078 0.485934
59250079 0.414954
59250082 0.319881
59250083 -0.000000
59250086 0.445811
59250087 0.251043
59250091 0.140156
59250092 0.709883
59250096 2.121390
59250098 -0.000000
59250099 0.096130
59250100 0.356476
59250101 0.208162
59250103 0.045118
59250106 2.282391
59250107 1.015192
59250108 0.841860
59250109 -0.000000
59250110 0.024136
59250111 0.598490
59250112 0.663579
59250113 0.381707
59250115 -0.000000
59250116 0.103860
59250118 9.659930
59250119 0.984812
59250121 4.715706
59250122 0.668596
59250126 0.714386
59250128 0.148544
59250132 0.734508
59250133 1.213485
59250136 0.391543
59250137 1.363583
59250138 0.132413
59250139 0.024050
59250144 0.127848
59250145 0.379226
59250146 -0.000000
59250147 0.250421
59250148 0.053715
59250153 1.643893
59250154 1.382413
59250155 0.616658
59250156 1.796854
59250158 0.101763
59250159 0.048160
59250161 1.113786
59250162 -0.000000
59250163 0.079756
59250164 -0.000000
59250165 0.687394
59250167 0.894733
59250169 0.120149
59250170 1.012301
59250171 0.233208
59250172 0.367285
59250173 0.525930
59250175 -0.000000
59250176 0.119142
59250178 0.162605
59250180 0.179740
59250182 0.543486
59250184 3.512475
59250187 0.500137
59250188 3.800010
59250189 5.515620
59250191 0.743001
59250192 0.408468
59250194 0.134084
59250196 0.067687
59250197 0.152257
59250198 0.039097
59250199 0.740430
59250204 0.158250
59250205 0.044242
59250208 0.622922
59250209 0.054006
59250210 0.810684
59250211 1.023795
59250212 0.103309
59250215 0.096137
59250217 8.917173
59250220 7.388853
59250223 6.748766
59250224 15.592549
59250225 0.065791
59250226 0.186394
59250227 1.524427
59250228 0.052768
59250231 0.142864
59250232 9.482990
59250236 3.054934
59250237 3.090068
59250238 1.409479
59250240 -0.000000
59250241 0.078676
59250243 0.053593
59250244 3.516988
59250245 1.130742
59250247 -0.000000
59250250 0.100981
59250251 0.990665
59250254 0.984074
59250256 0.470773
59250259 -0.000000
59250261 -0.000000
59250264 0.771874
59250267 0.323224
59250273 0.786118
59250274 0.271586
59250275 1.013397
59250277 0.237470
59250279 2.768613
59250280 0.494783
59250281 0.141515
59250282 1.512485
59250284 0.249102
59250286 0.263614
59250287 0.863907
59250288 2.420563
59250289 2.105645
59250291 0.143263
59250292 0.090294
59250294 1.851144
59250295 1.192497
59250301 1.563027
59250304 0.075175
59250307 0.031774
59250308 3.747481
59250309 1.395917
59250310 3.652704
59250311 0.964653
59250312 0.269283
59250317 0.193918
59250318 8.604856
59250319 2.600310
59250320 6.923435
59250322 0.232199
59250323 0.175915
59250324 -0.000000
59250325 3.825678
59250326 0.243791
59250327 0.071282
59250330 0.737631
59250331 0.574072
59250332 1.283280
59250333 2.855504
59250337 -0.000000
59250340 0.220266
59250341 1.578291
59250342 0.748396
59250343 12.341778
59250345 11.748062
59250346 0.026925
59250347 -0.000000
59250350 0.371913
59250352 0.243487
59250353 -0.000000
59250354 -0.000000
59250358 0.029231
59250359 1.650538
59250360 0.317526
59250362 0.135493
59250363 -0.000000
59250364 0.709164
59250366 1.148636
59250367 1.213172
59250370 1.714210
59250371 0.616186
59250372 0.242393
59250373 0.929344
59250376 0.740401
59250377 0.042278
59250379 0.210407
59250380 1.538736
59250382 4.198370
59250383 0.488120
59250384 1.370536
59250385 1.251275
59250386 1.840792
59250387 0.470853
59250389 0.780829
59250390 6.627963
59250392 11.537136
59250393 0.712895
59250395 0.230738
59250396 7.818838
59250398 1.007561
59250399 1.233964
59250400 1.062379
59250401 0.387616
59250404 -0.000000
59250406 1.162812
59250407 0.186339
59250408 0.234610
59250409 2.550260
59250410 1.732595
59250412 0.420527
59250413 0.710450
59250414 0.054224
59250415 0.470053
59250417 0.335958
59250419 0.542526
59250421 0.447055
59250422 0.738429
59250423 0.165725
59250424 0.720111
59250425 0.159172
59250430 2.472762
59250432 0.037033
59250433 0.159245
59250434 0.270028
59250435 1.010236
59250439 1.087449
59250440 0.115347
59250441 0.095806
59250443 0.331871
59250444 6.483534
59250445 0.097748
59250447 -0.000000
59250448 3.048360
59250453 1.289578
59250454 0.597366
59250455 0.534011
59250457 0.416903
59250459 1.246025
59250461 3.065348
59250462 0.221744
59250464 1.477152
59250465 0.274759
59250467 0.196291
59250468 1.794003
59250469 2.461985
59250470 0.566417
59250473 0.313501
59250476 0.089021
59250478 1.406317
59250479 1.506679
59250483 1.569157
59250484 0.038103
59250485 0.324583
59250487 0.069461
59250490 0.528968
59250491 0.076928
59250493 0.564475
59250495 1.110951
59250498 0.777635
59250499 0.042897
59250503 0.915712
59250504 0.029872
59250505 5.669108
59250506 0.203829
59250508 0.632444
59250510 1.073827
59250511 0.545199
59250512 1.021540
59250513 0.080946
59250514 1.022982
59250516 2.550164
59250517 3.482004
59250522 5.593101
59250525 0.991571
59250526 0.697613
59250528 0.398794
59250529 3.554090
59250530 3.033337
59250532 0.092735
59250534 0.141146
59250535 0.912922
59250539 0.873149
59250540 0.291193
59250542 0.043863
59250544 0.567559
59250546 1.460801
59250547 0.509155
59250549 1.019524
59250550 0.125484
59250551 0.138497
59250552 0.315750
59250555 2.102785
59250560 0.521240
59250561 0.398180
59250562 0.180785
59250565 0.058186
59250566 3.693318
59250567 0.070514
59250570 2.069261
59250571 2.915924
59250572 0.029585
59250573 0.551385
59250574 0.226804
59250576 0.857871
59250577 1.045648
59250578 0.738906
59250580 0.853435
59250584 0.869422
59250585 1.053437
59250586 2.019391
59250587 1.992171
59250588 0.252921
59250589 6.663278
59250590 4.226288
59250591 0.190283
59250592 0.081392
59250593 0.094887
59250598 0.317887
59250599 0.293044
59250600 -0.000000
59250601 1.490110
59250603 0.904667
59250604 0.034700
59250608 0.048804
59250610 0.031401
59250611 3.615744
59250612 7.007541
59250615 0.205208
59250616 0.208630
59250617 1.232516
59250619 1.633811
59250620 1.311969
59250621 -0.000000
59250622 1.701805
59250623 0.806616
59250624 -0.000000
59250627 0.079858
59250629 0.250125
59250630 0.082849
59250631 -0.000000
59250632 2.069907
59250636 0.017185
59250639 0.785912
59250640 1.921427
59250645 4.066559
59250647 0.910479
59250649 0.147321
59250652 0.090140
59250653 0.619386
59250656 4.967340
59250659 0.050435
59250660 0.057927
59250661 1.134377
59250663 0.708071
59250664 1.017959
59250666 1.152421
59250667 0.647223
59250670 0.021763
59250671 0.932249
59250672 0.559000
59250673 2.943073
59250676 3.669233
59250677 -0.000000
59250684 0.815955
59250685 0.033083
59250688 0.881708
59250690 0.233168
59250691 0.208405
59250693 0.266724
59250694 4.286601
59250695 1.823527
59250697 0.300639
59250698 0.028032
59250700 0.060806
59250701 0.060165
59250702 0.228296
59250703 0.426658
59250704 6.432054
59250706 1.316461
59250707 0.172591
59250708 0.130486
59250710 0.472060
59250714 3.058804
59250716 4.620232
59250718 0.166456
59250719 0.411781
59250722 0.421248
59250723 0.256178
59250724 0.272687
59250725 0.312574
59250726 -0.000000
59250727 0.085157
59250728 2.082457
59250729 0.508834
59250730 -0.000000
59250731 0.264996
59250734 0.081665
59250735 0.410151
59250736 0.786661
59250737 0.791093
59250739 0.130566
59250740 0.121378
59250743 3.257759
59250755 0.071417
59250756 4.939756
59250758 3.101659
59250763 1.014803
59250772 0.917397
59250777 0.639500
59250803 0.821863
59250804 0.153067
59250805 1.706992
59250808 0.512483
59250809 0.320312
59250814 0.192895
59250816 0.864825
59250817 1.380416
59250819 1.701074
59250822 0.633989
59250823 5.507779
59250824 5.935197
59250825 9.518007
59250827 0.050705
59250828 2.071481
59250829 0.791513
59250830 0.700215
59250831 2.409447
59250832 0.479910
59250835 3.668932
59250836 0.960303
59250838 0.205276
59250839 0.680037
59250841 0.290086
59250842 0.780690
59250843 8.840921
59250844 1.128831
59250845 2.211554
59250848 -0.000000
59250851 0.295573
59250852 0.051491
59250856 0.028159
59250857 0.126431
59250863 5.211415
59250864 5.041711
59250865 0.132604
59250867 -0.000000
59250873 -0.000000
59250876 0.073826
59250880 -0.000000
59250881 0.607982
59250883 0.609970
59250884 0.702245
59250885 0.305371
59250887 0.956729
59250888 0.382761
59250890 1.418650
59250891 0.965872
59250892 0.264382
59250895 0.142280
59250896 0.320695
59250897 0.814433
59250899 0.180967
59250900 0.600575
59250902 0.145913
59250903 0.390012
59250905 0.279782
59250906 9.079444
59250907 0.943248
59250909 4.452290
59250910 7.529744
59250912 0.598424
59250913 0.216807
59250914 0.314586
59250915 0.545953
59250920 -0.000000
59250921 1.839487
59250922 0.107202
59250923 0.790026
59250925 0.178068
59250927 0.136516
59250929 0.330654
59250930 1.697451
59250933 0.366100
59250936 0.450458
59250937 1.756343
59250945 0.089129
59250946 2.293150
59250947 0.230699
59250949 0.806566
59250950 0.639668
59250953 1.055240
59250955 0.086054
59250956 3.041121
59250957 4.957798
59250958 4.975103
59250960 0.676793
59250961 3.033421
59250962 1.962167
59250963 1.220408
59250964 0.924341
59250968 3.121471
59250970 0.174032
59250971 0.086924
59250980 2.759444
59250981 0.068822
59250984 0.086967
59250986 1.839385
59250987 2.328168
59250988 0.727941
59250989 0.288357
59250990 8.045118
59250991 6.276006
59250992 5.547726
59250993 2.081287
59250994 3.706947
59250998 -0.000000
59251000 1.350363
59251003 2.897489
59251004 1.487241
59251005 2.041530
59251008 0.871342
59251009 2.112110
59251010 1.557537
59251011 0.317853
59251012 2.839739
59251013 0.242099
59251014 1.464469
59251015 0.442868
59251016 2.305775
59251019 0.799062
59251020 0.089612
59251021 0.093795
59251022 1.382084
59251023 1.524090
59251026 0.404365
59251027 1.929955
59251028 1.316193
59251029 0.286619
59251030 0.155121
59251032 0.139891
59251033 2.698255
59251034 1.755088
59251035 1.244900
59251038 4.146208
59251039 1.155954
59251040 0.825852
59251041 0.157857
59251048 0.530760
59251051 0.901714
59251052 0.085445
59251053 3.329994
59251054 2.767708
59251055 0.335064
59251056 3.508279
59251057 0.723429
59251059 1.790192
59251060 0.072615
59251061 0.724378
59251063 0.219618
59251064 3.668942
59251065 0.031846
59251067 1.219910
59251069 0.139811
59251070 0.279752
59251071 0.319758
59251072 9.140579
59251074 2.152882
59251075 0.080114
59251076 -0.000000
59251078 0.041114
59251080 0.717559
59251081 6.408885
59251082 0.325984
59251083 2.271812
59251084 3.964120
59251085 0.787348
59251089 -0.000000
59251091 1.046212
59251093 1.086022
59251094 0.124129
59251096 0.906504
59251099 1.139307
59251103 1.463766
59251108 0.311844
59251109 7.642572
59251110 0.302643
59251113 9.390358
59251114 0.478181
59251117 7.489534
59251118 2.869631
59251120 0.034691
59251124 0.518441
59251125 1.039799
59251126 1.722322
59251128 0.140478
59251129 0.217799
59251130 0.885338
59251131 -0.000000
59251132 0.239913
59251133 0.146390
59251135 0.616681
59251136 0.121772
59251138 0.863902
59251139 2.501694
59251140 1.497668
59251143 2.978507
59251144 3.355738
59251145 1.205274
59251146 0.585747
59251147 1.345485
59251148 1.029184
59251149 4.719752
59251152 0.108749
59251153 0.163138
59251157 0.405112
59251158 1.663655
59251161 0.622871
59251162 0.593979
59251163 0.675913
59251165 0.457577
59251167 0.174922
59251171 1.648267
59251174 1.236187
59251175 0.656715
59251178 1.133376
59251179 1.580091
59251180 1.996319
59251183 0.799084
59251185 0.659943
59251186 0.571321
59251188 0.219682
59251191 -0.000000
59251193 1.369180
59251194 0.035075
59251195 0.750903
59251196 0.200291
59251198 1.881176
59251200 0.605597
59251205 0.173732
59251208 0.236263
59251209 -0.000000
59251210 1.951121
59251212 0.084386
59251215 0.090095
59251216 0.109490
59251220 0.571382
59251224 0.140858
59251226 0.304845
59251227 0.479022
59251228 -0.000000
59251229 0.066303
59251230 0.452071
59251231 0.305929
59251234 0.542701
59251237 0.679989
59251239 0.816055
59251241 4.104555
59251242 3.549011
59251245 0.590198
59251247 0.047873
59251248 0.209320
59251251 1.134794
59251252 7.528665
59251253 1.619311
59251254 0.034758
59251255 0.258204
59251256 1.152799
59251257 0.039349
59251258 2.916905
59251259 0.130485
59251260 0.136694
59251261 -0.000000
59251264 0.041294
59251265 0.113169
59251266 0.677034
59251270 -0.000000
59251272 0.263203
59251273 1.269119
59251274 0.411886
59251275 0.805458
59251278 2.011558
59251279 2.348214
59251280 -0.000000
59251281 0.829856
59251285 0.939392
59251286 0.281838
59251287 0.256297
59251289 -0.000000
59251290 1.471798
59251292 0.864285
59251293 0.032308
59251296 0.428424
59251297 1.610092
59251298 4.483527
59251302 -0.000000
59251304 0.443656
59251305 1.567939
59251306 0.922225
59251311 4.297862
59251312 0.294253
59251313 1.661857
59251314 0.167730
59251319 0.859631
59251321 6.423975
59251322 4.862782
59251324 0.676572
59251327 0.625461
59251328 1.444290
59251329 1.846347
59251331 0.080455
59251333 0.511093
59251334 1.099787
59251340 0.361467
59251341 3.097402
59251342 13.052457
59251343 0.229444
59251344 0.228357
59251345 0.455820
59251349 -0.000000
59251350 0.130932
59251351 0.596066
59251352 0.583838
59251353 0.405188
59251357 0.707100
59251359 0.769192
59251360 0.231199
59251361 2.321381
59251362 1.035898
59251363 0.149730
59251364 0.022420
59251365 0.208859
59251366 1.298773
59251367 2.135378
59251368 0.209720
59251369 1.843110
59251370 0.251392
59251371 0.645817
59251372 0.061092
59251373 0.136063
59251374 0.888635
59251375 0.470793
59251376 0.041340
59251377 1.458561
59251378 7.051221
59251379 0.872904
59251381 1.476085
59251383 0.494647
59251384 0.749574
59251386 4.730631
59251388 0.846723
59251389 1.136744
59251390 1.538938
59251391 0.038834
59251393 -0.000000
59251395 0.703477
59251396 0.507419
59251398 0.479320
59251399 0.065611
59251400 7.357712
59251401 12.124923
59251402 0.330951
59251403 1.549319
59251404 0.783566
59251406 0.714902
59251407 0.322161
59251409 0.532966
59251410 0.469059
59251411 0.709994
59251412 1.363643
59251415 -0.000000
59251416 0.224650
59251418 2.357111
59251419 1.132744
59251420 0.249882
59251422 0.619550
59251424 0.198121
59251425 0.339946
59251426 0.998348
59251428 1.176123
59251429 4.711752
59251431 0.279804
59251432 2.432299
59251433 0.273909
59251435 1.696244
59251437 1.264259
59251438 0.173643
59251440 0.486238
59251441 0.041949
59251445 0.045952
59251448 0.161487
59251450 0.568767
59251451 12.347383
59251453 4.168087
59251454 0.907506
59251456 1.039539
59251457 0.517222
59251458 1.920006
59251459 0.032620
59251461 0.496464
59251462 0.706832
59251464 0.833227
59251465 0.875984
59251466 -0.000000
59251468 5.143368
59251469 4.228549
59251471 2.603985
59251472 0.066220
59251474 0.189985
59251475 0.164943
59251477 0.508420
59251478 0.952776
59251479 0.056303
59251482 -0.000000
59251485 0.942624
59251486 1.942431
59251487 0.770072
59251488 0.106243
59251490 0.133912
59251491 1.371550
59251493 0.254739
59251494 0.818462
59251496 -0.000000
59251497 0.154903
59251498 5.639604
59251500 1.501720
59251501 1.666260
59251503 0.622263
59251505 0.246456
59251506 0.960204
59251507 1.012639
59251509 1.936600
59251510 0.254872
59251512 0.348604
59251513 3.748192
59251516 3.473668
59251519 0.566152
59251520 0.449840
59251521 1.303865
59251522 1.134449
59251524 0.289667
59251526 1.400318
59251527 2.809503
59251528 -0.000000
59251530 6.071443
59251531 0.471394
59251532 0.247510
59251536 0.327455
59251537 3.705262
59251541 0.059790
59251543 2.338435
59251544 0.664800
59251545 0.611071
59251547 0.063993
59251548 0.521049
59251552 0.309819
59251553 0.935397
59251555 0.111478
59251556 0.141670
59251557 4.377066
59251558 1.412625
59251560 0.760725
59251562 1.140574
59251565 0.357384
59251568 1.385904
59251570 0.353149
59251572 0.207454
59251576 1.659522
59251578 0.400464
59251581 0.033615
59251582 0.193241
59251583 0.757490
59251584 9.785354
59251585 3.945354
59251587 0.133843
59251588 1.228399
59251591 0.208741
59251593 0.035194
59251595 0.385742
59251596 0.361878
59251597 4.668570
59251598 6.062707
59251599 1.553343
59251600 1.000223
59251601 0.397094
59251602 5.625288
59251605 0.235069
59251606 0.425681
59251607 0.672098
59251609 0.280659
59251610 0.095293
59251614 1.984588
59251615 0.671331
59251618 0.518205
59251619 0.276641
59251621 1.271431
59251623 1.979476
59251624 0.286735
59251625 1.395782
59251626 1.534718
59251629 0.530497
59251631 0.124135
59251633 3.020107
59251634 3.376308
59251638 0.451930
59251639 0.026134
59251640 0.768144
59251641 1.225869
59251642 1.833954
59251645 1.668628
59251647 0.169451
59251649 0.187671
59251650 3.872633
59251651 2.583394
59251652 0.921265
59251654 0.407856
59251655 -0.000000
59251658 0.125176
59251662 2.895576
59251663 1.415433
59251665 0.087755
59251667 0.598597
59251668 0.560266
59251672 0.838273
59251674 0.617485
59251675 0.377491
59251677 0.189782
59251679 0.498489
59251680 0.076079
59251681 0.557284
59251682 0.153744
59251683 -0.000000
59251684 0.103054
59251685 0.656845
59251686 0.989698
59251687 0.356094
59251690 0.436408
59251691 0.777921
59251692 0.772215
59251695 -0.000000
59251696 1.669380
59251699 0.073186
59251700 0.724261
59251707 1.067204
59251710 1.907329
59251713 0.248036
59251716 1.743179
59251717 0.585838
59251718 0.082478
59251720 2.281598
59251721 0.057324
59251723 0.495287
59251725 3.106863
59251728 1.510529
59251729 9.813392
59251730 0.139290
59251731 -0.000000
59251732 0.486486
59251733 1.275771
59251735 0.980276
59251736 0.231375
59251737 0.655975
59251738 1.046533
59251739 0.243887
59251740 0.663347
59251741 0.308298
59251742 1.588202
59251743 0.500111
59251747 8.716618
59251748 0.022888
59251749 1.702272
59251750 0.195961
59251751 0.515753
59251752 0.926328
59251753 1.883471
59251754 0.647123
59251757 0.209095
59251758 0.179292
59251761 2.369107
59251764 0.568792
59251765 0.941795
59251766 2.061481
59251768 0.648742
59251769 2.551735
59251771 1.853541
59251774 1.769290
59251775 4.273996
59251776 4.301731
59251777 0.173672
59251778 -0.000000
59251781 1.040880
variableStep chrom=chr1
11321567 2.418045
11321568 1.714066
11321569 0.776366
11321570 0.703369
11321571 3.413059
11321572 0.492419
11321575 2.897788
11321576 0.234947
11321577 0.233584
11321578 0.589104
11321579 0.751607
11321581 3.096775
11321583 8.530517
11321588 0.538254
11321589 0.854306
11321594 0.241297
11321597 0.324319
11321601 -0.000000
11321602 -0.000000
11321607 0.092339
11321615 0.218174
11321616 0.078318
11321619 -0.000000
11321620 0.387159
11321621 0.611937
11321623 0.782769
11321624 0.077133
11321630 1.566321
11321631 1.590258
11321633 -0.000000
11321635 0.117043
11321636 2.180757
11321641 0.067881
11321645 0.057337
11321646 1.340917
11321647 0.530361
11321649 0.657355
11321651 0.080981
11321653 1.522334
11321654 2.123882
11321655 0.847086
11321656 -0.000000
11321657 1.076999
11321659 0.244328
11321660 -0.000000
11321661 0.193542
11321663 0.180725
11321664 0.126459
11321665 0.105699
11321666 0.508289
11321669 0.369883
11321670 0.157091
11321671 0.197170
11321672 1.345681
11321674 0.560978
11321675 0.617136
11321676 0.183017
11321677 0.085983
11321678 0.433765
11321679 -0.000000
11321681 -0.000000
11321682 0.823231
11321686 0.338144
11321687 -0.000000
11321688 -0.000000
11321693 0.268074
11321694 0.575113
11321695 0.244328
11321696 0.207826
11321697 -0.000000
11321698 0.275005
11321699 1.032749
11321700 0.746308
11321701 0.284590
11321703 0.386981
11321704 0.081933
11321706 0.170665
11321707 -0.000000
11321708 0.144960
11321709 0.568914
11321712 0.432624
11321714 0.782698
11321716 0.184553
11321718 0.500054
11321719 0.166505
11321720 1.795785
11321724 0.155144
11321725 0.585354
11321726 0.331567
11321728 0.595760
11321729 0.598558
11321730 2.493072
11321731 0.817877
11321733 0.431434
11321734 -0.000000
11321738 -0.000000
11321739 0.138126
11321740 0.181280
11321743 0.658759
11321746 -0.000000
11321748 -0.000000
11321749 0.226745
11321750 0.999239
11321751 0.108628
11321752 0.515897
11321753 0.646063
11321754 0.362657
11321755 -0.000000
11321756 0.069311
11321758 0.875219
11321762 -0.000000
11321763 0.708641
11321764 0.507622
11321765 0.247589
11321766 1.849482
11321767 1.485406
11321768 2.700711
11321769 1.087038
11321773 0.442038
11321776 2.027898
11321777 1.708149
11321778 0.220332
11321779 0.038526
11321780 2.389774
11321782 0.052476
11321783 0.233643
11321784 0.081885
11321785 0.563454
11321786 1.028919
11321787 0.073732
11321788 0.647179
11321789 0.029505
11321790 0.073681
11321791 0.199102
11321792 0.042235
11321793 0.226779
11321795 0.574786
11321796 0.834153
11321798 0.178672
11321799 -0.000000
11321800 0.438031
11321801 0.399205
11321803 0.069242
11321804 0.184495
11321805 0.531364
11321806 1.041830
11321809 -0.000000
11321811 0.458308
11321812 0.401813
11321813 0.647049
11321814 0.140084
11321815 2.561707
11321816 0.137036
11321818 0.263140
11321821 0.795670
11321822 1.180920
11321823 0.357279
11321825 0.322776
11321827 0.365382
11321828 1.152173
11321847 0.158627
11321848 0.065801
11321850 -0.000000
11321851 0.355605
11321852 1.136394
11321853 0.223448
11321854 0.225674
11321855 -0.000000
11321856 0.059072
11321857 0.063373
11321858 0.587262
11321859 0.899962
11321860 0.986460
11321861 0.119248
11321862 0.425876
11321865 0.082320
11321867 -0.000000
11321869 0.496101
11321872 1.854956
11321873 1.228440
11321874 0.235840
11321875 0.167529
11321876 0.058565
11321878 1.082670
11321879 1.867491
11321880 2.014962
11321881 0.768500
11321884 3.549600
11321885 0.044370
11321886 0.144870
11321887 0.041806
11321889 0.308251
11321890 0.097834
11321891 0.115442
11321892 0.734310
11321893 -0.000000
11321894 1.650900
11321895 3.112969
11321896 0.146230
11321898 -0.000000
11321900 0.075480
11321906 0.377116
11321907 1.233665
11321908 4.156751
11321909 8.246854
11321915 0.871505
11321917 0.369862
11321918 0.344202
11321920 0.406957
11321921 0.074601
11321922 -0.000000
11321924 1.101410
11321925 0.415073
11321929 0.195071
11321930 0.097969
11321932 1.324027
11321935 0.222427
11321936 -0.000000
11321939 0.937213
11321940 0.134974
11321941 -0.000000
11321943 1.241156
11321944 0.299610
11321946 1.069320
11321948 0.060394
11321949 0.294163
11321951 0.596901
11321952 0.091594
11321954 0.415961
11321956 1.809430
11321958 0.598592
11321959 0.115276
11321961 0.199458
11321962 0.937930
11321964 -0.000000
11321965 -0.000000
11321966 0.071377
11321970 0.389672
11321971 0.676657
11321973 0.451320
11321974 0.990517
11321975 2.989075
11321977 0.143777
11321979 0.286947
11321980 0.109066
11321984 0.724606
11321985 0.327813
11321986 0.053812
11321988 0.927801
11321991 0.247310
11321995 -0.000000
11321997 0.345363
11322000 0.222601
11322001 0.068769
11322002 0.079669
11322004 0.631400
11322005 1.938910
11322007 0.390781
11322008 0.357128
11322009 1.447105
11322010 2.192653
11322011 0.774114
11322012 0.181686
11322014 0.495840
11322016 1.148555
11322017 0.123220
11322018 0.776331
11322020 0.883269
11322022 0.055297
11322023 0.550162
11322026 0.112309
11322027 -0.000000
11322028 0.330319
11322029 0.216052
11322030 0.589549
11322031 4.129103
11322032 0.669810
11322035 0.503259
11322036 -0.000000
11322037 0.372877
11322038 1.481809
11322041 0.385763
11322042 1.312320
11322043 0.344193
11322045 -0.000000
11322047 0.388693
11322048 0.685401
11322049 0.122650
11322050 0.773610
11322051 0.254127
11322052 0.245208
11322053 0.428699
11322054 0.046502
11322055 0.197343
11322056 0.939974
11322057 0.346341
11322058 0.204490
11322059 0.425918
11322060 -0.000000
11322061 0.348314
11322062 5.868890
11322063 -0.000000
11322064 2.010673
11322070 0.059248
11322071 0.227316
11322072 0.055846
11322074 0.093153
11322077 0.956093
11322082 0.098853
11322084 0.729485
11322086 2.721911
11322087 2.323677
11322089 1.258349
11322090 0.171777
11322092 -0.000000
11322094 0.211246
11322095 2.399692
11322096 1.989066
11322098 0.525140
11322099 0.666466
11322100 0.454818
11322101 3.259805
11322103 0.315397
11322105 0.231848
11322106 0.113355
11322108 1.577252
11322109 0.689391
11322110 0.266619
11322111 0.106934
11322113 0.479793
11322114 0.252380
11322115 0.180704
11322116 -0.000000
11322117 0.710683
11322121 0.567644
11322122 0.054284
11322126 0.450129
11322129 3.348638
11322130 0.869197
11322131 0.532827
11322132 -0.000000
11322133 0.534630
11322136 1.079310
11322137 0.520177
11322138 0.374883
11322139 0.501228
11322140 0.570259
11322142 0.208800
11322144 1.262547
11322149 0.059381
11322150 0.997737
11322154 0.842923
11322156 -0.000000
11322160 1.746873
11322161 0.323571
11322162 0.204152
11322163 0.197824
11322164 0.596337
11322166 -0.000000
11322167 0.548094
11322168 0.167888
11322171 1.630930
11322172 0.393258
11322173 0.995214
11322174 0.744157
11322181 -0.000000
11322183 2.204019
11322184 1.224983
11322185 2.631855
11322186 5.580058
11322194 0.762650
11322196 -0.000000
11322197 1.422272
11322199 0.126685
11322200 0.271819
11322201 0.488311
11322202 1.232254
11322203 1.518286
11322204 2.245715
11322205 0.999865
11322206 0.704634
11322207 0.546996
11322208 1.173772
11322211 0.410097
11322213 0.188076
11322217 0.568099
11322220 0.764118
11322221 0.666433
11322224 1.588851
11322225 3.945092
11322226 4.230352
11322227 0.405023
11322228 0.084651
11322230 0.572603
11322231 0.672656
11322233 7.162116
11322234 5.949337
11322235 1.834529
11322236 -0.000000
11322237 0.343926
11322240 2.849392
11322244 0.563234
11322246 0.808008
11322247 0.433970
11322248 -0.000000
11322250 2.642866
11322252 0.190064
11322255 0.590601
11322256 0.069921
11322258 0.391817
11322260 0.246752
11322262 0.865547
11322263 0.546854
11322264 16.713222
11322265 1.495966
11322267 0.419650
11322268 0.121283
11322271 1.301929
11322272 0.586680
11322278 0.061098
11322282 -0.000000
11322283 -0.000000
11322285 0.541830
11322287 0.592471
11322288 7.792412
11322289 0.068476
11322290 1.896532
11322291 0.298830
11322293 -0.000000
11322294 0.093014
11322296 1.027142
11322297 0.059249
11322298 0.118224
11322299 0.315578
11322301 1.779762
11322302 -0.000000
11322303 0.276439
11322304 1.646406
11322305 7.807829
11322307 -0.000000
11322308 0.217498
11322309 0.051283
11322310 0.446864
11322312 0.997823
11322313 0.132350
11322314 0.333959
11322316 0.845522
11322317 0.320647
11322318 0.192355
11322319 0.098959
11322320 0.141208
11322321 0.850824
11322324 1.106958
11322325 0.701109
11322329 0.717901
11322332 1.318026
11322333 0.041255
11322334 0.272549
11322336 1.774923
11322337 0.850950
11322338 0.213664
11322339 0.543734
11322340 2.060563
11322343 0.403813
11322344 1.213868
11322345 1.629834
11322346 0.632782
11322348 0.416188
11322350 5.160091
11322351 1.352363
11322352 0.236638
11322354 1.601883
11322355 0.386310
11322356 1.596206
11322358 0.096689
11322359 0.191943
11322362 0.197004
11322366 0.074202
11322367 0.044283
11322369 0.069225
11322370 1.376000
11322372 0.397532
11322376 0.042399
11322377 0.108760
11322378 -0.000000
11322380 0.301081
11322382 0.258217
11322385 6.229796
11322390 -0.000000
11322391 0.055506
11322392 0.069309
11322393 0.334245
11322395 0.201502
11322396 0.099608
11322397 0.480325
11322402 0.245400
11322403 0.471937
11322404 0.186095
11322406 0.171100
11322407 -0.000000
11322410 0.662831
11322411 0.415162
11322414 1.085946
11322416 0.038044
11322417 2.488114
11322418 0.201143
11322419 0.858116
11322420 0.903573
11322421 0.467409
11322422 0.322027
11322424 0.831767
11322426 0.701413
11322427 1.080137
11322428 0.521801
11322429 0.119059
11322430 0.293039
11322431 -0.000000
11322435 0.274782
11322436 0.177880
11322439 0.270550
11322440 0.546943
11322442 0.743590
11322444 0.220629
11322446 -0.000000
11322450 0.315034
11322451 -0.000000
11322453 -0.000000
11322454 0.098731
11322456 0.720879
11322457 0.180279
11322461 2.177109
11322466 0.539525
11322469 2.957562
11322470 1.035041
11322471 0.201462
11322473 0.643867
11322474 0.453311
11322475 1.675492
11322476 0.360649
11322477 0.125610
11322478 0.061903
11322480 1.213128
11322485 0.156941
11322487 0.207280
11322488 0.178123
11322490 -0.000000
11322491 0.160500
11322492 0.230190
11322494 0.663607
11322495 0.070895
11322497 0.732498
11322498 0.195402
11322501 -0.000000
11322507 0.114672
11322509 0.998339
11322510 2.372459
11322511 0.418221
11322513 0.192529
11322515 0.115476
11322517 4.752853
11322518 0.797148
11322519 0.346467
11322521 0.061972
11322522 1.800020
11322523 0.170165
11322525 0.077343
11322527 0.378276
11322530 -0.000000
11322533 1.375263
11322536 0.472880
11322538 0.650620
11322542 0.239077
11322544 0.188439
11322548 0.125487
11322551 0.524230
11322554 0.173653
11322555 3.126198
11322556 0.288996
11322558 0.322614
11322559 0.579143
11322561 0.815428
11322562 -0.000000
11322563 1.044475
11322564 0.364077
11322565 -0.000000
11322568 0.710770
11322569 0.527396
11322570 0.369153
11322573 0.194143
11322576 0.865572
11322577 0.651674
11322580 0.130913
11322581 0.616463
11322582 2.567455
11322583 0.548183
11322584 0.717797
11322585 0.047057
11322586 2.613004
11322589 0.273780
11322592 1.158371
11322593 2.967954
11322594 0.128278
11322595 0.445452
11322596 2.084022
11322598 0.171327
11322599 0.620153
11322601 0.422449
11322603 0.834804
11322604 0.978248
11322605 0.330596
11322606 0.090328
11322609 0.472175
11322610 0.062474
11322611 0.164402
11322612 0.068585
11322613 4.230593
11322614 0.165648
11322615 7.288343
11322616 0.071501
11322617 0.273729
11322618 0.160466
11322619 -0.000000
11322620 -0.000000
11322622 -0.000000
11322623 -0.000000
11322624 -0.000000
11322625 1.025902
11322627 0.234328
11322629 1.521875
11322630 0.116927
11322631 -0.000000
11322633 0.570009
11322634 0.183359
11322635 0.157283
11322636 -0.000000
11322638 0.336764
11322640 32.779201
11322642 1.574751
11322644 0.345305
11322647 0.234328
11322648 2.464439
11322653 0.458773
11322654 0.885599
11322655 0.432280
11322656 0.178766
11322657 0.072409
11322658 0.205119
11322659 4.853834
11322660 2.198779
11322661 0.238140
11322664 0.071499
11322665 -0.000000
11322667 0.241752
11322669 1.304547
11322670 0.300188
11322671 1.055700
11322672 0.201583
11322673 -0.000000
11322676 0.749740
11322677 0.336789
11322679 0.513586
11322681 37.866292
11322684 2.035221
11322687 9.282280
11322690 1.346084
11322691 5.365544
11322692 0.596367
11322693 0.677924
11322694 0.399808
11322695 0.262336
11322696 0.231125
11322697 0.171708
11322698 1.174983
11322699 3.183238
11322700 0.569913
11322702 0.853391
11322703 5.042345
11322704 0.051765
11322706 0.498172
11322707 -0.000000
11322708 0.101293
11322710 0.266954
11322711 -0.000000
11322713 0.452396
11322715 0.089104
11322716 2.181299
11322717 0.133392
11322718 0.411935
11322719 0.112905
11322720 0.228572
11322722 0.237162
11322723 0.278173
11322724 0.162624
11322725 1.286529
11322726 0.182296
11322729 0.215498
11322730 0.395426
11322731 0.076367
11322732 0.086809
11322734 0.936332
11322737 0.080918
11322738 -0.000000
11322740 2.535914
11322741 4.347070
11322744 5.345209
11322745 0.637643
11322748 3.089487
11322749 5.505431
11322751 0.225162
11322757 -0.000000
11322759 0.637546
11322761 17.303181
11322764 0.251375
11322767 0.348448
11322768 0.857964
11322771 1.846274
11322772 26.854299
11322773 14.530123
11322774 2.581683
11322777 2.095495
11322778 -0.000000
11322780 0.217308
11322781 3.200321
11322783 -0.000000
11322784 -0.000000
11322786 0.135554
11322787 0.447401
11322790 0.441235
11322791 0.397768
11322793 0.611679
11322794 0.620917
11322795 1.723683
11322796 1.864740
11322797 1.367641
11322798 14.844602
11322800 2.224038
11322802 23.781591
11322804 0.284012
11322806 1.170284
11322808 0.967675
11322812 1.152369
11322813 0.549910
11322815 10.674580
11322816 1.321435
11322819 0.136183
11322820 1.710486
11322821 0.459170
11322823 0.236088
11322825 0.323856
11322828 3.821576
11322829 4.755368
11322830 0.753141
11322831 0.732684
11322834 -0.000000
11322835 0.154791
11322842 5.058785
11322843 1.995204
11322845 2.124196
11322850 0.218610
11322854 -0.000000
11322857 0.939885
11322859 0.215139
11322860 0.227565
11322861 1.318992
11322863 14.062259
11322864 3.648703
11322865 0.055017
11322866 0.196783
11322867 0.113575
11322868 2.027338
11322869 1.915487
11322870 0.380310
11322875 0.814113
11322876 3.300445
11322878 0.185887
11322879 0.242633
11322881 0.129788
11322885 0.340335
11322886 0.299118
11322888 0.783650
11322889 0.098837
11322891 9.061459
11322892 1.527259
11322893 0.538253
11322894 4.369416
11322895 0.270267
11322897 -0.000000
11322898 0.485476
11322900 0.372629
11322904 -0.000000
11322905 0.210529
11322907 0.323685
11322908 0.773145
11322912 0.175281
11322913 0.564557
11322914 0.121680
11322915 1.208449
11322917 0.076466
11322918 0.279071
11322920 0.198572
11322924 -0.000000
11322927 0.056064
11322928 0.399461
11322929 0.113566
11322930 0.134294
11322933 0.313235
11322935 0.210597
11322937 0.411767
11322940 -0.000000
11322941 0.361328
11322942 0.169414
11322943 0.393898
11322945 2.449558
11322946 2.200670
11322950 0.337763
11322952 0.708424
11322953 -0.000000
11322954 0.975730
11322955 0.084934
11322956 1.366397
11322957 -0.000000
11322958 0.111318
11322960 -0.000000
11322965 1.962300
11322967 3.383942
11322968 1.011236
11322969 0.070197
11322971 0.337692
11322972 1.577728
11322973 1.662102
11322974 0.413694
11322975 0.666547
11322976 0.039193
11322977 0.054640
11322978 0.299735
11322979 2.756332
11322984 0.251335
11322985 -0.000000
11322988 -0.000000
11322992 0.084601
11322994 0.731981
11322998 0.233254
11322999 -0.000000
11323001 0.628554
11323002 1.121555
11323003 0.388720
11323004 2.365932
11323006 4.861084
11323009 0.112056
11323014 -0.000000
11323016 0.923753
11323017 0.473392
11323018 0.029446
11323019 0.864257
11323020 -0.000000
11323024 0.131429
11323025 5.573443
11323026 0.034945
11323028 1.539785
11323029 0.095678
11323031 0.499575
11323033 0.282167
11323037 1.010679
11323038 1.801664
11323039 0.696656
11323040 2.689771
11323041 4.857138
11323045 1.111755
11323046 0.095724
11323048 2.054353
11323049 0.783028
11323050 0.200825
11323054 0.437024
11323058 0.285575
11323059 0.059282
11323060 1.634494
11323061 0.337303
11323062 0.082665
11323063 1.474507
11323064 1.065089
11323067 0.112972
11323071 0.293458
11323073 1.202821
11323075 0.031536
11323078 0.381187
11323079 0.099811
11323083 0.070890
11323084 0.426493
11323086 0.547753
11323087 0.154238
11323088 0.225168
11323089 0.436227
11323093 0.060694
11323094 0.359114
11323095 0.245107
11323096 0.112541
11323098 0.328451
11323100 1.539283
11323102 0.994413
11323103 0.293214
11323105 1.104686
11323106 0.202814
11323107 0.089016
11323108 0.175140
11323109 0.774668
11323111 0.138657
11323113 0.187075
11323114 2.038024
11323115 0.962016
11323116 1.630796
11323117 0.186987
11323118 -0.000000
11323120 0.043736
11323121 0.046481
11323122 0.466205
11323124 -0.000000
11323127 0.066281
11323128 0.066321
11323130 -0.000000
11323132 0.986796
11323133 2.121101
11323135 0.255350
11323136 0.082934
11323137 0.754155
11323139 0.096307
11323142 0.353946
11323143 0.273436
11323144 0.099694
11323146 0.293651
11323147 0.116611
11323148 1.118806
11323149 1.430240
11323150 0.134516
11323151 0.677682
11323153 0.216240
11323157 0.066192
11323159 0.180241
11323161 0.360271
11323162 0.109390
11323164 0.095466
11323165 0.557657
11323166 0.020183
11323168 0.313335
11323170 1.493025
11323172 0.300706
11323173 0.188647
11323174 0.027916
11323175 1.055500
11323176 0.495799
11323177 0.202791
11323179 -0.000000
11323181 0.092047
11323183 -0.000000
11323187 0.405205
11323188 0.330896
11323191 -0.000000
11323192 0.257902
11323193 0.109390
11323194 0.257902
11323196 0.283107
11323197 1.236455
11323198 0.633900
11323199 1.229708
11323201 -0.000000
11323202 0.109390
11323203 0.109404
11323206 0.257902
11323210 0.114555
11323213 1.384259
11323214 0.254495
11323215 0.594629
11323216 0.831273
11323217 0.178197
11323219 1.258304
11323220 0.099790
11323221 0.231414
11323222 0.257902
11323224 0.257902
11323225 0.257902
11323226 0.082861
11323227 1.009379
11323228 0.250378
11323229 1.010171
11323231 0.109404
11323232 0.109390
11323233 0.405427
11323234 0.257902
11323235 0.405417
11323237 0.257902
11323239 0.257902
11323242 0.257902
11323244 -0.000000
11323246 0.257902
11323248 -0.000000
11323249 0.441414
11323251 0.257902
11323256 0.257902
11323259 0.257902
11323261 0.255366
11323262 1.107048
11323267 0.092039
11323268 0.534443
11323272 0.231256
11323274 0.545175
11323275 -0.000000
11323276 0.153884
11323278 0.257902
11323282 0.354313
11323283 0.353228
11323284 -0.000000
11323286 0.257902
11323287 0.257902
11323288 0.257902
11323289 0.257902
11323290 0.257902
11323292 0.085717
11323294 0.257902
11323295 0.257902
11323296 0.405606
11323299 0.109507
11323300 0.257902
11323303 0.257902
11323304 0.257902
11323306 0.163404
11323309 0.273071
11323313 0.257902
11323314 0.257902
11323316 0.089951
11323318 0.110609
11323319 -0.000000
11323320 -0.000000
11323321 -0.000000
11323323 0.377594
11323325 -0.000000
11323326 -0.000000
11323327 -0.000000
11323329 -0.000000
11323331 -0.000000
11323333 -0.000000
11323334 0.085624
11323336 -0.000000
11323338 0.096414
11323340 -0.000000
11323345 -0.000000
11323348 -0.000000
11323349 -0.000000
11323350 0.110609
11323352 0.063270
11323353 0.837860
11323354 -0.000000
11323355 1.214024
11323356 0.450146
11323357 1.808141
11323360 0.859602
11323361 0.556186
11323366 0.401264
11323367 0.632651
11323368 0.096414
11323369 1.224008
11323370 0.837860
11323373 0.103371
11323374 0.650096
11323375 1.108022
11323376 1.140174
11323379 0.450146
11323381 -0.000000
11323382 0.110609
11323383 0.237246
11323384 -0.000000
11323389 0.237246
11323390 0.377594
11323391 0.109638
11323392 -0.000000
11323394 -0.000000
11323396 -0.000000
11323398 -0.000000
11323400 -0.000000
11323401 -0.000000
11323406 -0.000000
11323409 -0.000000
11323411 0.529424
11323412 -0.000000
11323417 0.237246
11323418 -0.000000
11323422 0.103371
11323424 0.191182
11323425 0.110609
11323426 0.237246
11323428 -0.000000
11323429 -0.000000
11323433 0.110609
11323434 -0.000000
11323436 -0.000000
11323437 0.110609
11323438 0.110609
11323439 0.110609
11323440 -0.000000
11323442 0.237246
11323444 0.099456
11323445 0.237246
11323446 0.237246
11323451 0.237246
11323452 -0.000000
11323456 -0.000000
11323459 -0.000000
11323460 -0.000000
11323462 -0.000000
11323463 0.486607
11323465 -0.000000
11323466 0.237246
11323468 -0.000000
11323469 0.103371
11323470 0.110609
11323471 0.110609
11323472 0.237246
11323475 -0.000000
11323476 1.237907
11323477 -0.000000
11323478 0.110609
11323480 -0.000000
11323489 0.110609
11323491 0.103371
11323492 -0.000000
11323493 0.110609
11323495 0.110609
11323500 0.109638
11323503 -0.000000
11323508 0.110609
11323509 0.103371
11323510 0.110609
11323512 0.110609
11323514 0.110609
11323515 0.103371
11323517 0.110609
11323518 0.110609
11323521 -0.000000
11323524 -0.000000
11323525 0.529424
11323526 -0.000000
11323529 -0.000000
11323530 -0.000000
11323532 0.237246
11323533 -0.000000
11323534 0.090847
11323537 -0.000000
11323538 -0.000000
11323539 0.486607
11323541 0.377594
11323592 1.046334
11323594 -0.000000
11323596 0.107949
11323597 0.793515
11323598 0.216123
11323599 0.484468
11323600 -0.000000
11323601 0.500104
11323602 0.296424
11323605 0.367867
11323606 0.060108
11323609 0.521975
11323611 0.109806
11323614 -0.000000
11323616 0.183367
11323618 -0.000000
11323622 -0.000000
11323625 0.198369
11323627 -0.000000
11323628 -0.000000
11323635 0.109806
11323636 0.098891
11323637 0.090147
11323639 0.216155
11323640 0.109807
11323641 0.530148
11323642 0.373002
11323643 -0.000000
11323645 0.109806
11323647 0.128607
11323648 0.312628
11323649 0.226332
11323652 -0.000000
11323653 0.286945
11323654 1.443762
11323655 1.625347
11323656 0.131063
11323657 1.429119
11323659 -0.000000
11323662 -0.000000
11323663 0.638417
11323665 0.209221
11323666 0.098899
11323667 -0.000000
11323669 -0.000000
11323671 0.077020
11323672 0.471048
11323673 0.056003
11323674 0.557445
11323676 -0.000000
11323677 -0.000000
11323678 -0.000000
11323680 0.207221
11323681 -0.000000
11323683 -0.000000
11323685 -0.000000
11323687 -0.000000
11323688 -0.000000
11323690 0.397118
11323691 0.102259
11323694 0.077070
11323699 -0.000000
11323702 0.081357
11323703 0.638463
11323704 0.102304
11323707 1.214074
11323711 -0.000000
11323712 -0.000000
11323713 -0.000000
11323714 -0.000000
11323718 -0.000000
11323719 -0.000000
11323721 0.360041
11323723 -0.000000
11323724 0.239208
11323725 0.823889
11323726 1.161829
11323727 0.974677
11323728 0.675927
11323729 0.397116
11323730 0.734996
11323731 0.518971
11323732 0.533668
11323733 0.208235
11323734 0.507808
11323736 -0.000000
11323738 0.089711
11323741 0.331005
11323744 0.438140
11323745 0.690764
11323746 3.900027
11323747 2.835438
11323750 0.067662
11323751 -0.000000
11323753 0.230527
11323754 0.230527
11323756 0.823838
11323758 -0.000000
11323763 0.990439
11323764 0.953152
11323765 0.924108
11323766 0.237482
11323767 0.087799
11323768 0.653513
11323769 1.162435
11323770 0.898178
11323772 0.457193
11323774 -0.000000
11323778 1.044029
11323782 0.194310
11323785 1.098872
11323786 1.418662
11323789 0.188663
11323793 0.181198
11323796 0.130260
11323797 0.398839
11323801 -0.000000
11323803 1.004542
11323804 -0.000000
11323805 -0.000000
11323806 2.379410
11323808 2.610765
11323809 0.762725
11323810 1.087373
11323811 0.620488
11323813 0.650057
11323814 0.446393
11323818 0.979598
11323819 1.877541
11323820 1.120205
11323822 0.476917
11323823 0.982826
11323824 -0.000000
11323827 0.381900
11323828 0.139390
11323829 2.591308
11323830 0.172813
11323832 1.047301
11323833 0.804395
11323835 1.999440
11323838 0.214677
11323839 0.403464
11323840 0.569924
11323845 0.113275
11323851 1.058454
11323852 -0.000000
11323855 0.363120
11323856 1.214174
11323858 -0.000000
11323859 0.113275
11323864 0.113275
11323867 0.113275
11323869 0.127767
11323870 1.656156
11323875 0.372703
11323876 -0.000000
11323880 -0.000000
11323882 0.655842
11323883 0.410691
11323884 0.044668
11323886 0.113275
11323890 0.183261
11323891 0.902290
11323892 0.775231
11323894 0.101737
11323895 -0.000000
11323896 -0.000000
11323897 -0.000000
11323898 -0.000000
11323900 0.199074
11323902 0.113275
11323903 0.113275
11323904 0.237269
11323907 -0.000000
11323908 0.113275
11323911 0.113275
11323912 -0.000000
11323914 0.183301
11323918 0.100528
11323919 0.237269
11323920 0.113275
11323922 0.334016
11323924 -0.000000
11323925 0.113275
11323926 0.101747
11323927 0.113275
11323929 0.311268
11323930 1.659320
11323932 0.101739
11323933 -0.000000
11323934 0.113275
11323936 0.646683
11323938 0.113275
11323940 0.519753
11323941 0.697052
11323943 0.113275
11323945 0.527935
11323947 0.113275
11323952 0.100529
11323955 -0.000000
11323956 0.215492
11323957 0.215523
11323959 1.187920
11323960 0.254022
11323961 0.057481
11323964 0.375696
11323965 0.621340
11323966 1.079839
11323967 0.120514
11323970 0.117824
11323972 0.339561
11323973 0.215542
11323974 0.113275
11323975 0.113275
11323980 -0.000000
11323981 -0.000000
11323982 0.094244
11323983 -0.000000
11323984 0.339591
11323985 0.612999
11323986 1.229434
11323987 0.178500
11323988 0.472356
11323989 -0.000000
11323990 0.759541
11323991 0.435011
11323992 -0.000000
11323993 0.928879
11323994 0.190893
11323995 0.073099
11323996 0.312965
11323997 -0.000000
11324000 0.101713
11324001 -0.000000
11324006 -0.000000
11324009 0.100529
11324012 -0.000000
11324013 -0.000000
11324017 -0.000000
11324018 -0.000000
11324022 0.144799
11324026 -0.000000
11324028 -0.000000
11324030 0.317290
11324033 0.434785
11324034 0.294537
11324036 0.101747
11324037 0.698446
11324038 0.290309
11324039 0.613041
11324040 -0.000000
11324042 0.092094
11324044 0.077377
11324045 0.237269
11324046 0.199047
11324049 -0.000000
11324050 0.101747
11324051 0.334098
11324052 0.596431
11324053 0.275329
11324054 -0.000000
11324056 0.226014
11324057 0.211425
11324058 -0.000000
11324059 0.127729
11324060 0.396913
11324062 -0.000000
11324063 0.351923
11324064 0.215492
11324066 0.099903
11324068 -0.000000
11324071 0.394799
11324072 0.099946
11324075 0.305640
11324076 0.164502
11324077 -0.000000
11324078 -0.000000
11324080 0.164402
11324084 0.096877
11324087 0.670925
11324088 -0.000000
11324090 -0.000000
11324092 -0.000000
11324093 -0.000000
11324094 0.248919
11324096 0.106075
11324101 -0.000000
11324104 0.118017
11324109 0.085926
11324110 1.035043
11324111 0.204035
11324113 -0.000000
11324115 0.118017
11324117 0.331536
11324118 0.596972
11324119 -0.000000
11324122 -0.000000
11324125 0.169560
11324130 0.331716
11324131 -0.000000
11324132 -0.000000
11324134 0.351042
11324135 0.763140
11324136 0.223678
11324139 0.236890
11324140 0.305766
11324141 0.159869
11324143 0.118017
11324144 0.248936
11324145 0.092256
11324146 0.188390
11324147 0.089553
11324148 0.076132
11324149 0.125938
11324150 0.425584
11324151 0.284122
11324152 -0.000000
11324153 0.670604
11324154 0.425619
11324155 0.259591
11324156 0.663405
11324157 0.207587
11324158 1.790833
11324159 2.022123
11324160 0.999667
11324161 2.447584
11324162 1.165321
11324163 2.143926
11324164 2.316261
11324165 0.668477
11324166 0.463524
11324167 0.236853
11324168 1.525325
11324174 -0.000000
11324175 0.478837
11324179 0.162559
11324182 -0.000000
11324183 0.159807
11324184 0.303057
11324185 0.258970
11324186 -0.000000
11324187 0.038731
11324188 0.371168
11324195 -0.000000
11324197 -0.000000
11324200 2.966853
11324202 1.596829
11324205 0.096905
11324207 4.395289
11324211 0.106080
11324213 1.385907
11324214 1.294068
11324216 0.223665
11324217 -0.000000
11324218 0.118017
11324220 -0.000000
11324221 0.698601
11324223 0.118017
11324228 0.099925
11324231 -0.000000
11324233 1.287040
11324234 1.015043
11324237 0.450036
11324238 0.083482
11324239 0.052657
11324240 0.329784
11324242 -0.000000
11324243 0.118017
11324244 0.210910
11324246 0.347542
11324247 -0.000000
11324248 0.505354
11324250 -0.000000
11324254 -0.000000
11324255 4.452844
11324256 3.634077
11324258 -0.000000
11324259 -0.000000
11324260 0.305691
11324261 -0.000000
11324262 0.331492
11324264 0.159860
11324266 0.099916
11324267 0.118017
11324268 -0.000000
11324271 -0.000000
11324272 0.099885
11324273 -0.000000
11324275 1.416194
11324278 0.092140
11324279 2.766149
11324281 0.181077
11324282 0.118017
11324283 -0.000000
11324285 0.188395
11324287 -0.000000
11324288 0.106075
11324289 0.099907
11324290 0.099885
11324292 0.323054
11324293 0.277341
11324294 0.056025
11324296 -0.000000
11324297 -0.000000
11324299 0.083479
11324301 -0.000000
11324303 0.292830
11324304 0.176765
11324306 0.210863
11324307 -0.000000
11324310 0.106073
11324315 0.087326
11324318 0.367481
11324319 -0.000000
11324320 -0.000000
11324322 0.325346
11324323 1.329545
11324324 0.192263
11324325 2.495338
11324328 0.122409
11324329 0.646782
11324330 1.009203
11324331 0.050580
11324335 0.875906
11324336 -0.000000
11324337 0.587030
11324338 0.259036
11324339 0.231613
11324340 0.210367
11324341 0.474880
11324343 -0.000000
11324344 0.674816
11324346 0.441275
11324347 0.830902
11324348 0.134024
11324349 0.274916
11324351 0.182439
11324353 0.556431
11324355 0.179317
11324363 -0.000000
11324366 -0.000000
11324374 0.430818
11324375 -0.000000
11324379 -0.000000
11324381 0.552404
11324382 -0.000000
11324383 0.494594
11324385 -0.000000
11324387 0.308610
11324390 0.354692
11324391 0.042325
11324393 0.259036
11324394 0.094760
11324395 -0.000000
11324396 0.087326
11324397 -0.000000
11324399 0.170038
11324401 0.632590
11324402 -0.000000
11324403 -0.000000
11324408 0.686910
11324409 -0.000000
11324410 -0.000000
11324411 -0.000000
11324413 0.830904
11324416 1.001151
11324417 1.812191
11324419 0.882134
11324420 -0.000000
11324422 0.875912
11324423 0.190410
11324427 -0.000000
11324429 0.288548
11324430 0.323341
11324431 0.148583
11324433 0.528317
11324434 0.265795
11324435 0.109777
11324437 0.406507
11324441 0.170130
11324443 0.320971
11324446 0.957823
11324447 0.475119
11324451 0.193343
11324453 0.199190
11324454 -0.000000
11324455 0.298788
11324456 0.183195
11324459 0.179293
11324464 0.265858
11324468 0.363552
11324470 0.231613
11324471 0.099846
11324473 -0.000000
11324474 -0.000000
11324477 -0.000000
11324480 0.286484
11324481 0.246028
11324482 0.286455
11324483 0.831026
11324484 0.965163
11324485 1.301450
11324486 0.094760
11324487 -0.000000
11324489 0.623318
11324490 0.231588
11324491 0.877734
11324494 -0.000000
11324495 1.027034
11324496 0.672971
11324498 0.320973
11324499 0.339098
11324502 0.143955
11324505 0.497339
11324508 0.266535
11324511 0.978038
11324514 0.323309
11324517 0.047088
11324518 0.573852
11324521 0.182440
11324524 0.512047
11324527 0.318339
11324529 0.471829
11324531 0.057482
11324532 0.396307
11324535 0.061395
11324536 0.257218
11324540 0.457767
11324541 0.623314
11324544 0.504029
11324546 0.406559
11324547 0.259036
11324548 0.231624
11324549 0.259036
11324550 0.259036
11324551 0.259036
11324552 0.259036
11324553 0.099849
11324554 0.259036
11324555 0.406535
11324556 0.259036
11324557 0.259036
11324559 1.317718
11324560 0.590475
11324564 0.259036
variableStep chrom=chr1
186648562 0.057048
186648563 0.380401
186648564 0.097288
186648565 0.380549
186648567 2.138320
186648568 5.276252
186648571 0.291301
186648575 -0.000000
186648577 6.938337
186648579 -0.000000
186648580 0.775845
186648581 0.471614
186648582 0.231745
186648583 0.579887
186648586 0.485409
186648589 1.137563
186648590 0.413468
186648593 0.370745
186648594 0.534908
186648596 0.365112
186648599 2.572914
186648600 0.242763
186648601 0.039442
186648602 0.412765
186648603 0.844418
186648605 1.247472
186648609 1.147802
186648610 0.477195
186648611 5.250391
186648613 2.629951
186648615 0.225539
186648616 0.366984
186648617 3.024304
186648619 0.741009
186648621 2.669199
186648622 2.341550
186648624 0.820852
186648625 1.706643
186648629 0.641346
186648630 -0.000000
186648632 0.320193
186648634 0.710764
186648637 1.735712
186648638 0.442331
186648640 0.418213
186648642 -0.000000
186648646 2.448565
186648647 0.570280
186648649 0.443859
186648651 0.063115
186648653 0.924747
186648654 0.128346
186648655 0.683351
186648659 0.154315
186648662 0.237540
186648665 0.274945
186648666 0.088427
186648668 0.092781
186648669 0.128077
186648671 0.211070
186648672 1.190649
186648673 1.301868
186648674 0.373558
186648675 0.686521
186648682 0.412231
186648683 0.124746
186648686 -0.000000
186648688 0.123462
186648692 -0.000000
186648693 0.286247
186648694 0.060744
186648695 0.456651
186648700 0.072539
186648702 1.113711
186648703 0.906317
186648704 0.563437
186648705 0.626331
186648706 2.275020
186648708 0.373462
186648710 -0.000000
186648711 1.068492
186648714 -0.000000
186648715 0.307701
186648716 0.222364
186648718 1.527346
186648719 2.831530
186648720 0.237262
186648723 0.394319
186648724 0.925061
186648727 1.440644
186648728 1.736031
186648729 1.041677
186648734 0.644126
186648735 0.238885
186648736 1.328219
186648737 -0.000000
186648741 0.070910
186648743 0.315748
186648745 0.352605
186648746 -0.000000
186648747 0.026285
186648748 1.878263
186648749 0.178346
186648752 0.779139
186648753 0.886295
186648754 0.245365
186648756 0.584983
186648757 0.223003
186648760 1.379399
186648761 0.499785
186648762 0.967339
186648763 -0.000000
186648766 0.378977
186648769 0.275113
186648775 0.025283
186648776 0.379345
186648778 0.121265
186648780 0.482230
186648781 0.978315
186648783 0.906319
186648789 0.192554
186648794 0.624173
186648797 0.133898
186648799 0.299629
186648800 0.078488
186648802 1.069784
186648803 -0.000000
186648804 0.161695
186648805 -0.000000
186648806 0.939695
186648807 0.269013
186648808 0.780721
186648810 0.076330
186648812 1.994246
186648814 0.246347
186648816 0.079962
186648817 0.059832
186648818 0.911479
186648819 2.452443
186648820 0.471618
186648822 0.081691
186648823 1.181545
186648827 1.464740
186648829 0.554609
186648830 0.044611
186648831 0.309141
186648833 0.644618
186648835 0.227495
186648839 2.111085
186648840 0.561363
186648841 0.193891
186648842 1.149646
186648844 1.322909
186648845 0.332668
186648846 1.374868
186648847 -0.000000
186648848 -0.000000
186648850 0.193032
186648851 -0.000000
186648853 0.268037
186648854 0.079963
186648857 0.699673
186648858 0.276309
186648861 1.029690
186648865 0.561786
186648866 0.028890
186648867 0.280127
186648870 0.896501
186648871 0.146320
186648872 0.287869
186648873 0.360571
186648874 1.815745
186648876 -0.000000
186648877 0.698528
186648879 0.243604
186648881 0.065174
186648882 -0.000000
186648883 0.429169
186648886 0.448473
186648887 0.457003
186648889 0.306847
186648890 0.152045
186648892 0.142908
186648898 0.670855
186648900 3.605236
186648902 0.698322
186648904 0.184548
186648908 0.275948
186648909 0.261955
186648911 0.573413
186648912 0.090547
186648913 -0.000000
186648914 0.542322
186648915 0.358984
186648916 5.022349
186648917 2.181646
186648918 0.969921
186648920 0.678741
186648921 1.419400
186648923 0.210234
186648924 0.682950
186648925 1.089625
186648928 0.041272
186648929 0.937008
186648930 0.447681
186648933 0.307473
186648935 0.280192
186648936 0.096110
186648939 0.139288
186648940 0.715089
186648941 0.584887
186648942 0.524079
186648944 0.185015
186648945 0.833504
186648946 0.474955
186648950 0.112501
186648951 0.645767
186648952 0.312859
186648955 0.833489
186648956 0.347553
186648959 0.309175
186648960 0.150807
186648961 0.441705
186648963 0.120661
186648964 0.061086
186648965 0.593435
186648970 0.920087
186648972 -0.000000
186648973 0.082771
186648975 0.727037
186648976 0.727037
186648978 1.589492
186648979 0.573857
186648980 0.425861
186648981 1.883684
186648982 0.142570
186648983 0.079993
186648985 0.147925
186648986 0.136118
186648987 -0.000000
186648988 0.160274
186648991 0.241247
186648992 0.293954
186648993 1.183976
186648994 2.493236
186648995 1.397486
186648996 1.149370
186648997 1.595821
186648998 0.041306
186649000 1.428231
186649002 0.250396
186649004 0.062255
186649006 0.411983
186649007 0.171383
186649008 -0.000000
186649012 2.114461
186649013 0.434962
186649015 1.512071
186649016 3.494923
186649017 0.261604
186649020 0.617727
186649022 0.522939
186649023 0.223539
186649024 1.218948
186649025 0.883940
186649026 0.035560
186649027 0.141392
186649028 0.142573
186649031 0.125662
186649032 0.808787
186649034 3.358311
186649037 7.018791
186649038 1.480385
186649039 5.994176
186649040 1.566180
186649041 0.217068
186649042 -0.000000
186649044 -0.000000
186649045 0.713633
186649046 0.793382
186649048 4.906598
186649049 5.743581
186649054 9.425145
186649055 1.931203
186649058 9.527044
186649060 0.378436
186649061 0.689196
186649070 0.170889
186649072 3.287395
186649074 0.718391
186649076 0.787455
186649077 0.046675
186649079 0.713235
186649080 -0.000000
186649081 0.055365
186649084 0.561226
186649085 1.150659
186649086 0.163232
186649089 1.956340
186649093 2.073028
186649096 1.671715
186649099 1.083775
186649101 1.606270
186649102 1.669605
186649106 7.103831
186649107 2.354001
186649109 2.691034
186649111 0.032627
186649115 4.999725
186649118 0.237234
186649119 0.539642
186649122 0.859304
186649123 1.599905
186649124 4.231361
186649125 1.688083
186649128 0.855575
186649129 1.673347
186649131 0.971777
186649132 1.846183
186649133 0.076885
186649134 1.372777
186649135 1.554695
186649138 0.157557
186649139 0.127697
186649140 0.341114
186649141 0.116259
186649145 0.464621
186649146 0.086614
186649147 1.809385
186649149 0.367041
186649150 0.439059
186649152 0.155797
186649154 0.919060
186649156 0.209233
186649158 2.488006
186649159 0.120639
186649162 1.865362
186649164 0.739386
186649166 0.226673
186649168 0.337492
186649169 3.173702
186649173 9.093059
186649176 1.750965
186649178 3.541876
186649180 0.431876
186649184 1.039342
186649185 0.686386
186649189 0.209275
186649190 0.096165
186649191 -0.000000
186649192 8.222738
186649193 4.802326
186649194 0.074872
186649196 0.269666
186649198 0.569240
186649199 2.182642
186649200 7.454597
186649204 0.169421
186649205 0.056819
186649209 0.345606
186649210 0.281497
186649211 0.207191
186649213 0.667439
186649214 0.032632
186649215 0.855392
186649216 4.434679
186649217 5.172474
186649218 0.094285
186649220 0.488809
186649221 0.781673
186649223 0.277849
186649224 0.397002
186649225 0.193578
186649227 0.669051
186649230 0.180909
186649232 1.884735
186649233 2.081514
186649235 4.826688
186649236 0.059131
186649238 0.815997
186649239 2.564822
186649240 0.561322
186649241 1.123486
186649242 4.729628
186649243 0.246467
186649244 1.039365
186649245 0.060975
186649247 4.490153
186649248 0.127041
186649250 0.594169
186649256 0.288593
186649258 0.714605
186649259 3.013178
186649260 3.001371
186649261 0.958007
186649262 0.541047
186649263 0.178132
186649266 0.421518
186649267 0.076143
186649269 1.223365
186649270 0.623971
186649271 0.806203
186649272 1.393790
186649273 0.344167
186649274 0.130120
186649275 4.796886
186649276 0.031216
186649278 -0.000000
186649280 0.683771
186649281 0.887024
186649282 0.051458
186649286 0.148437
186649288 0.431930
186649289 0.107564
186649290 0.328732
186649293 1.236147
186649294 2.238171
186649296 0.085577
186649297 0.648133
186649299 1.062411
186649300 -0.000000
186649301 0.666974
186649302 0.078337
186649303 0.570323
186649305 -0.000000
186649307 -0.000000
186649308 0.302414
186649309 0.882220
186649312 0.586667
186649313 0.115121
186649314 8.143881
186649315 0.062017
186649317 0.057905
186649318 0.234882
186649319 1.614362
186649322 0.070838
186649323 1.188277
186649325 0.227227
186649326 0.101234
186649333 0.787689
186649334 0.026097
186649335 5.942200
186649337 0.059453
186649339 0.502896
186649340 0.148079
186649341 0.164968
186649343 0.059630
186649344 0.063250
186649345 0.208602
186649346 0.053635
186649348 -0.000000
186649355 0.270532
186649359 -0.000000
186649361 0.291698
186649362 0.089628
186649366 0.401028
186649367 0.918407
186649370 0.879009
186649371 0.070620
186649377 0.975073
186649379 0.264843
186649381 0.139600
186649382 0.377403
186649386 0.215752
186649388 0.142844
186649389 1.037951
186649390 -0.000000
186649392 0.225726
186649400 0.490122
186649403 0.487475
186649406 0.606116
186649407 0.915624
186649408 0.854933
186649413 0.465904
186649414 0.439747
186649417 0.081173
186649418 0.851056
186649422 1.264609
186649426 -0.000000
186649429 1.441937
186649432 0.980328
186649433 2.723981
186649436 0.424256
186649437 1.921361
186649438 0.454587
186649443 0.390996
186649448 1.565525
186649449 2.055838
186649450 -0.000000
186649451 0.634620
186649454 -0.000000
186649455 0.698475
186649457 1.095376
186649458 14.177027
186649459 8.530619
186649462 0.122404
186649465 0.909203
186649466 0.512017
186649468 0.610070
186649469 3.829332
186649470 1.389082
186649471 0.804606
186649475 0.050687
186649476 2.002573
186649478 4.109669
186649480 0.114549
186649484 3.274297
186649485 0.778433
186649486 0.052456
186649488 0.596022
186649490 10.860988
186649491 5.136067
186649492 1.386290
186649493 6.848154
186649494 0.681310
186649495 0.901468
186649496 0.771457
186649500 1.716412
186649503 4.950340
186649505 0.426540
186649506 10.901600
186649507 0.588456
186649508 0.117169
186649509 0.096932
186649511 3.311599
186649512 0.370314
186649513 0.871635
186649514 0.327971
186649516 2.229189
186649517 0.288529
186649523 1.299505
186649524 3.665143
186649525 0.152371
186649526 0.851673
186649528 -0.000000
186649532 1.884267
186649533 4.691399
186649536 1.756458
186649540 3.720333
186649541 0.943149
186649543 0.143560
186649549 -0.000000
186649552 4.845382
186649554 18.642846
186649556 0.363249
186649558 0.607105
186649561 1.570341
186649563 1.906745
186649565 0.529404
186649567 1.734086
186649568 1.101967
186649569 1.262417
186649570 0.841156
186649571 1.787460
186649572 0.028007
186649574 1.350699
186649575 1.687746
186649576 15.847774
186649577 0.878318
186649578 0.325251
186649579 0.257374
186649580 4.082664
186649581 9.519169
186649582 9.537141
186649583 11.568582
186649587 0.130244
186649588 1.521839
186649589 0.232643
186649591 0.563035
186649593 0.712333
186649594 1.023438
186649595 0.658674
186649596 0.642814
186649598 0.288502
186649600 3.632266
186649601 0.531757
186649603 0.179971
186649604 0.226683
186649610 1.016175
186649613 0.186896
186649614 0.167500
186649615 1.497438
186649618 0.065118
186649620 1.098785
186649623 2.682445
186649624 6.080936
186649625 0.260571
186649626 7.915019
186649627 5.546685
186649628 2.709670
186649629 1.638388
186649630 0.678955
186649633 2.301358
186649634 0.030296
186649635 2.541545
186649636 6.402666
186649637 5.541934
186649638 0.055374
186649643 1.580378
186649644 0.053673
186649645 0.049324
186649646 0.110884
186649647 0.081413
186649651 0.149512
186649652 0.103628
186649654 0.056881
186649655 0.895119
186649656 0.024847
186649657 0.831599
186649658 1.749645
186649659 1.998745
186649660 0.323865
186649661 1.963882
186649662 2.318399
186649663 2.266281
186649664 0.680820
186649665 1.599438
186649666 0.049843
186649667 0.492434
186649668 0.563374
186649669 1.896507
186649670 1.091993
186649671 1.561706
186649672 -0.000000
186649674 0.871062
186649675 1.808285
186649676 0.793029
186649677 0.519023
186649678 0.110334
186649679 0.189994
186649681 -0.000000
186649687 11.280590
186649688 0.287917
186649690 1.297344
186649691 0.196069
186649693 0.285076
186649696 0.749982
186649697 -0.000000
186649698 0.160281
186649699 0.805160
186649702 4.344378
186649703 3.243804
186649704 0.314751
186649706 1.161702
186649707 0.234787
186649708 0.030496
186649709 0.182662
186649710 0.762853
186649713 1.395145
186649714 0.206371
186649718 2.534657
186649719 3.926688
186649720 0.297895
186649721 2.545413
186649724 0.600915
186649725 1.130561
186649726 1.493604
186649727 2.964289
186649728 1.343492
186649729 1.443000
186649731 -0.000000
186649733 4.861579
186649734 1.690854
186649735 5.381423
186649736 2.827880
186649738 -0.000000
186649739 0.205728
186649741 0.349551
186649742 3.139187
186649743 0.122622
186649744 8.838755
186649745 2.584522
186649747 0.094413
186649750 0.285301
186649751 0.603138
186649752 2.186474
186649754 11.625614
186649756 1.084781
186649757 1.827710
186649759 2.540936
186649760 0.043696
186649761 2.807604
186649762 0.462715
186649765 0.640785
186649766 3.090413
186649767 1.925656
186649768 0.975881
186649769 0.787163
186649770 1.475150
186649771 0.423607
186649774 2.230146
186649776 0.414514
186649777 0.557743
186649778 0.109243
186649779 0.296525
186649782 3.725192
186649783 1.728225
186649784 0.924982
186649785 1.137184
186649786 1.909092
186649787 0.189663
186649790 0.188597
186649791 0.750381
186649793 0.329824
186649795 0.891113
186649796 0.046152
186649797 0.226903
186649798 1.033973
186649799 0.346706
186649800 0.427441
186649801 1.775118
186649802 0.155888
186649803 2.061096
186649804 0.066369
186649805 0.523405
186649806 0.394314
186649807 0.087027
186649808 -0.000000
186649809 2.954838
186649810 1.108076
186649811 0.996215
186649813 1.477139
186649814 1.153857
186649816 0.101762
186649817 0.031072
186649818 2.225091
186649821 0.113743
186649824 0.987647
186649825 0.304452
186649826 0.364388
186649828 4.073336
186649829 1.028445
186649836 0.124532
186649837 0.213533
186649839 1.505776
186649840 2.733807
186649841 2.856869
186649842 2.805212
186649845 0.089873
186649847 1.023170
186649848 0.664356
186649852 0.883992
186649853 0.436731
186649854 1.497873
186649855 1.634457
186649856 1.346778
186649857 0.030460
186649858 0.097223
186649859 0.340459
186649860 0.382284
186649861 0.596303
186649862 0.660692
186649863 0.232212
186649867 0.295911
186649869 1.028225
186649870 0.842642
186649871 0.034506
186649872 1.897592
186649875 1.074418
186649876 0.149141
186649878 0.200701
186649879 0.406889
186649883 0.273133
186649884 0.872601
186649885 3.495206
186649886 0.258254
186649888 -0.000000
186649889 0.308980
186649890 1.668661
186649891 -0.000000
186649893 0.184185
186649895 0.464270
186649897 0.471886
186649898 0.533951
186649899 -0.000000
186649901 0.911214
186649902 -0.000000
186649904 0.242280
186649906 0.045822
186649908 0.231761
186649911 0.831519
186649912 0.339925
186649913 0.324934
186649915 0.102111
186649916 0.132968
186649919 0.754511
186649920 0.864696
186649921 0.650543
186649925 0.404073
186649927 0.200759
186649928 1.178123
186649929 0.040633
186649930 0.226275
186649931 0.635045
186649932 0.278316
186649933 0.741705
186649934 0.054385
186649937 1.386817
186649938 0.581392
186649939 5.573303
186649940 0.652124
186649941 1.067677
186649942 0.634748
186649946 0.132783
186649947 1.556164
186649949 -0.000000
186649951 -0.000000
186649952 2.380496
186649953 0.157926
186649954 0.288449
186649955 0.277179
186649956 2.032156
186649957 0.076882
186649958 0.113493
186649959 1.319956
186649961 0.490696
186649962 -0.000000
186649963 1.345676
186649964 4.973927
186649966 -0.000000
186649967 0.203591
186649969 0.080356
186649970 0.058974
186649973 0.149122
186649975 0.637494
186649976 0.283239
186649977 1.278580
186649979 0.673601
186649980 -0.000000
186649981 0.552769
186649983 0.404635
186649984 -0.000000
186649986 0.046647
186649987 0.769928
186649988 0.602693
186649989 0.360191
186649994 0.074253
186649995 1.159556
186649996 0.449061
186649997 0.268330
186649998 6.413195
186650000 0.642082
186650001 0.163814
186650002 0.099307
186650003 0.040719
186650004 0.314170
186650005 1.628917
186650006 0.061385
186650007 0.029056
186650008 0.664764
186650009 0.089996
186650012 0.309602
186650015 0.147531
186650018 0.141648
186650021 0.468212
186650026 0.136441
186650027 0.054228
186650029 0.211299
186650031 1.067498
186650032 0.043405
186650039 0.051567
186650040 0.080842
186650041 3.603310
186650042 5.858460
186650044 0.125250
186650045 0.763945
186650046 1.048699
186650047 1.106980
186650048 0.389062
186650050 0.203477
186650052 0.505847
186650053 0.605881
186650054 0.490500
186650055 0.218122
186650056 1.167043
186650057 0.524709
186650059 -0.000000
186650064 0.232759
186650066 0.557571
186650067 0.118444
186650068 1.517052
186650071 1.057013
186650072 0.867605
186650074 0.725306
186650076 0.038288
186650077 0.052326
186650078 0.143570
186650081 0.121445
186650082 0.758720
186650085 5.622365
186650086 1.810946
186650087 1.577743
186650089 3.365494
186650091 2.718364
186650092 0.269387
186650093 0.454035
186650094 6.427111
186650095 3.757021
186650096 0.410451
186650097 0.659316
186650099 0.059870
186650101 0.053703
186650107 0.656768
186650108 8.808865
186650109 6.096055
186650114 1.371661
186650115 3.459252
186650116 6.362534
186650118 0.516573
186650121 0.311161
186650124 0.076017
186650128 0.182698
186650129 7.893906
186650131 6.849654
186650134 0.121164
186650135 -0.000000
186650137 0.056587
186650144 0.116451
186650145 0.164308
186650148 0.044300
186650149 0.592182
186650150 1.220463
186650158 0.553817
186650173 -0.000000
186650175 0.223037
186650176 0.075085
186650177 0.140471
186650178 0.014267
186650179 3.284528
186650181 3.169223
186650182 1.904006
186650183 0.529539
186650184 0.153700
186650185 1.742390
186650187 -0.000000
186650188 0.584298
186650189 0.067711
186650190 2.303446
186650193 2.378697
186650194 0.647352
186650195 0.031437
186650199 0.047661
186650200 0.841493
186650201 3.567664
186650204 -0.000000
186650205 1.147589
186650206 0.172836
186650209 0.344165
186650211 0.900005
186650214 -0.000000
186650215 0.161198
186650216 0.547221
186650217 1.838804
186650219 1.232325
186650228 0.048423
186650230 -0.000000
186650234 2.720433
186650236 0.667668
186650237 1.082332
186650240 3.157436
186650241 1.092614
186650242 0.577590
186650243 0.809621
186650247 0.793292
186650249 0.051016
186650251 0.289727
186650252 1.779813
186650254 0.327124
186650257 -0.000000
186650258 0.376953
186650259 0.427517
186650260 0.707791
186650262 0.844863
186650265 -0.000000
186650266 0.924095
186650267 1.307772
186650268 0.098562
186650269 3.088827
186650270 0.157905
186650271 0.188085
186650275 0.337939
186650278 -0.000000
186650279 2.021819
186650280 0.276742
186650281 1.023581
186650282 -0.000000
186650287 0.630049
186650288 0.366194
186650289 0.944423
186650290 0.243204
186650293 1.019292
186650294 0.132139
186650295 0.684129
186650296 0.499026
186650297 0.304063
186650298 -0.000000
186650299 0.567928
186650300 1.166884
186650301 0.258738
186650304 0.348818
186650305 0.196334
186650306 2.500844
186650307 0.979699
186650308 0.677538
186650310 0.707323
186650311 2.839626
186650312 0.018673
186650313 0.126177
186650314 1.004215
186650315 1.248944
186650316 0.950828
186650317 1.809963
186650318 0.321525
186650319 0.855547
186650322 0.580286
186650323 0.896829
186650324 1.836553
186650325 2.170353
186650326 0.152083
186650327 1.113094
186650328 1.696212
186650331 3.682292
186650332 0.397404
186650334 0.139317
186650335 0.202182
186650336 -0.000000
186650337 2.719878
186650338 0.322046
186650339 0.105582
186650340 2.264361
186650344 0.878180
186650348 -0.000000
186650350 0.402556
186650352 0.156636
186650353 0.602960
186650354 0.091730
186650356 0.653233
186650357 0.720856
186650360 0.477043
186650362 0.529536
186650365 0.259993
186650366 -0.000000
186650367 0.583422
186650371 0.067321
186650372 0.309966
186650375 0.659291
186650377 1.371840
186650379 5.396866
186650384 0.230940
186650385 0.058495
186650387 0.383421
186650388 0.759544
186650389 0.311125
186650393 1.088585
186650394 0.276097
186650396 0.175561
186650399 1.253996
186650401 0.402665
186650406 1.672089
186650407 0.042811
186650408 0.652380
186650410 0.424574
186650411 3.832730
186650412 0.799348
186650413 -0.000000
186650414 0.184617
186650417 0.294681
186650418 0.210173
186650419 5.454289
186650420 0.102385
186650421 0.864053
186650423 0.314897
186650426 0.856639
186650427 0.739545
186650430 5.613671
186650431 3.559111
186650432 0.085195
186650433 1.640866
186650434 2.556936
186650435 6.542727
186650436 0.079304
186650439 0.162455
186650442 0.500761
186650445 0.516154
186650447 0.199225
186650449 0.340578
186650450 1.311149
186650451 1.134010
186650453 1.622388
186650454 6.818995
186650458 0.353846
186650459 0.285985
186650460 2.266986
186650461 0.499490
186650465 0.852031
186650467 2.668373
186650468 3.845888
186650472 0.062153
186650473 0.159761
186650475 6.601844
186650476 0.804173
186650477 0.282688
186650485 0.513552
186650486 1.402824
186650487 8.984834
186650489 8.958755
186650490 0.210075
186650491 0.384094
186650495 2.833031
186650496 0.076916
186650497 0.297716
186650498 0.562636
186650499 1.177040
186650500 -0.000000
186650501 0.182270
186650502 1.403733
186650503 0.442835
186650504 0.091726
186650506 0.440504
186650513 0.053475
186650514 1.525718
186650516 6.001032
186650519 1.987515
186650520 2.175824
186650521 3.568415
186650523 0.185103
186650525 1.168968
186650528 0.264814
186650530 0.427727
186650532 0.577374
186650533 1.245863
186650534 0.443563
186650535 4.984330
186650536 1.088447
186650540 0.333889
186650541 0.875476
186650542 0.228481
186650543 0.698096
186650544 -0.000000
186650548 0.598721
186650550 0.254501
186650553 0.185188
186650554 0.130596
186650555 4.058591
186650558 2.816653
186650559 0.688801
186650561 0.580233
186650562 0.158931
186650564 0.301299
186650565 0.096602
186650567 0.159152
186650568 3.656770
186650569 2.991744
186650571 5.675081
186650572 4.825289
186650573 0.943606
186650575 0.659818
186650576 1.095276
186650579 0.360475
186650580 1.374223
186650581 0.537228
186650582 0.234074
186650583 0.265625
186650584 0.023454
186650587 0.516707
186650588 -0.000000
186650589 1.407390
186650590 1.425359
186650591 0.581449
186650592 0.774741
186650593 0.061028
186650596 -0.000000
186650597 1.624595
186650600 0.477565
186650601 0.651186
186650602 0.172991
186650603 0.765547
186650604 2.326154
186650605 0.972055
186650607 2.458988
186650608 0.766810
186650609 0.491814
186650611 0.299224
186650615 0.647473
186650616 0.454855
186650618 -0.000000
186650622 0.504839
186650624 0.173246
186650628 0.170986
186650629 0.181653
186650631 0.791023
186650633 3.275833
186650634 2.657835
186650635 0.187223
186650640 0.844325
186650645 0.539210
186650649 0.546887
186650650 1.112296
186650653 0.814992
186650654 0.723998
186650655 0.205176
186650656 0.208799
186650657 0.049219
186650659 0.956553
186650661 0.397650
186650664 -0.000000
186650665 0.069142
186650667 1.117296
186650668 0.223671
186650670 0.379095
186650671 1.574683
186650674 2.330652
186650676 0.369526
186650677 0.714078
186650678 1.314755
186650680 0.299562
186650682 5.387113
186650684 0.272961
186650685 0.386128
186650686 0.228887
186650687 0.740042
186650688 1.308993
186650691 0.144781
186650692 0.682797
186650693 1.176480
186650694 1.680116
186650697 2.562688
186650698 1.009331
186650699 0.023801
186650701 0.191155
186650702 0.065621
186650703 1.163444
186650708 0.033282
186650710 0.552956
186650712 -0.000000
186650713 0.040387
186650716 0.252032
186650717 0.457223
186650718 0.870237
186650719 0.612361
186650720 3.261352
186650722 1.083022
186650724 7.895100
186650726 0.562218
186650728 -0.000000
186650729 0.180300
186650732 0.388714
186650733 0.654611
186650734 3.611338
186650735 0.694790
186650736 0.276220
186650737 1.066883
186650738 -0.000000
186650739 0.215488
186650740 0.569500
186650742 0.982770
186650743 1.348719
186650744 0.701553
186650746 0.123082
186650749 0.106161
186650751 0.492563
186650753 0.349883
186650754 0.203176
186650755 2.757275
186650757 0.276424
186650758 1.580551
186650759 0.719842
186650762 0.510124
186650763 0.372947
186650764 3.268703
186650765 1.416515
186650768 0.185092
186650769 0.159157
186650770 0.212425
186650771 0.159271
186650774 1.090779
186650775 0.223341
186650777 0.523435
186650781 0.972238
186650782 0.651244
186650785 1.502461
186650789 0.145090
186650790 0.262412
186650793 0.462425
186650797 0.076757
186650798 0.478753
186650800 0.072826
186650801 0.085943
186650802 -0.000000
186650803 0.607662
186650804 0.081800
186650805 0.238509
186650806 0.524958
186650807 0.350058
186650814 0.948646
186650815 0.280363
186650816 1.640297
186650817 0.927307
186650820 0.092505
186650821 -0.000000
186650822 0.050446
186650826 1.376651
186650828 -0.000000
186650829 0.863597
186650830 0.617135
186650831 0.245713
186650832 2.084009
186650886 0.115477
186650888 -0.000000
186650889 0.933923
186650890 0.264017
186650891 0.253974
186650892 0.597381
186650893 1.069073
186650894 2.404509
186650895 0.283694
186650896 1.634487
186650899 1.081733
186650900 1.330370
186650901 0.058360
186650902 -0.000000
186650903 0.125260
186650906 0.205997
186650907 0.577783
186650908 0.088585
186650909 0.433542
186650910 -0.000000
186650912 2.471917
186650913 1.277105
186650915 0.157864
186650917 3.005370
186650922 0.054430
186650923 0.102364
186650924 1.104998
186650926 0.676059
186650927 0.165546
186650929 0.124812
186650930 0.362037
186650931 1.245902
186650932 15.680104
186650934 0.843279
186650938 11.573438
186650942 0.237655
186650943 0.330900
186650944 3.409090
186650945 1.032346
186650946 0.488690
186650947 3.117266
186650950 2.083171
186650953 0.260936
186650958 0.426141
186650959 1.278704
186650960 2.297797
186650962 0.165529
186650963 1.071235
186650965 0.064263
186650966 1.407586
186650967 0.465067
186650970 0.335090
186650971 0.090580
186650972 0.416497
186650974 1.188975
186650979 0.336422
186650981 0.430335
186650982 1.059569
186650986 -0.000000
186650987 0.962789
186650988 0.946866
186650990 0.206407
186650992 7.352346
186650993 10.993340
186650997 1.063610
186650998 2.055795
186650999 0.115679
186651000 0.303471
186651002 0.129816
186651003 1.593940
186651004 10.004086
186651008 0.095511
186651009 0.545636
186651010 0.730408
186651011 0.050280
186651012 0.700186
186651013 0.170437
186651014 0.784546
186651015 0.711058
186651016 0.502479
186651019 2.761252
186651020 1.120342
186651023 2.847931
186651024 0.144679
186651025 0.315439
186651026 1.410925
186651027 0.678135
186651029 0.236029
186651030 0.093260
186651033 -0.000000
186651034 4.949210
186651036 0.778028
186651037 0.296819
186651038 0.490267
186651039 -0.000000
186651041 0.214138
186651042 0.339362
186651043 0.262511
186651044 0.453871
186651045 0.262490
186651046 0.087984
186651047 0.221404
186651048 0.443230
186651049 0.436883
186651051 2.867953
186651053 0.432037
186651056 0.752171
186651057 0.404898
186651058 3.712001
186651061 -0.000000
186651062 3.572449
186651064 2.280412
186651074 0.240209
186651075 1.372591
186651077 1.138057
186651079 0.372131
186651080 1.483571
186651081 0.451793
186651082 5.494973
186651083 0.178757
186651087 0.218443
186651088 0.123535
186651089 0.549812
186651094 1.311394
186651095 0.137316
186651098 0.992874
186651100 1.401809
186651102 12.317590
186651103 3.187182
186651104 1.170548
186651106 5.804714
186651107 1.373196
186651108 0.233641
186651111 0.800724
186651112 0.353536
186651113 1.243451
186651116 0.741116
186651117 0.632890
186651119 0.072890
186651120 1.277260
186651121 0.297839
186651122 8.698333
186651123 0.238066
186651125 0.196126
186651126 2.778429
186651127 6.490432
186651128 6.040099
186651129 0.945512
186651130 0.215143
186651131 0.295519
186651132 1.717623
186651133 0.431891
186651134 0.307116
186651135 1.515719
186651136 0.107283
186651137 0.244494
186651138 -0.000000
186651140 2.451596
186651142 0.417347
186651147 2.395554
186651148 1.312945
186651149 0.279175
186651152 1.299421
186651155 2.168328
186651156 2.391465
186651157 0.500621
186651160 0.273270
186651161 0.251163
186651165 0.275364
186651169 0.055894
186651170 3.339016
186651171 0.112774
186651172 0.760969
186651175 0.600285
186651176 1.483287
186651179 0.624158
186651185 0.595304
186651186 -0.000000
186651187 4.002018
186651189 0.578802
186651190 0.434112
186651191 1.796270
186651197 0.747248
186651198 0.147902
186651199 -0.000000
186651201 0.149003
186651202 0.847140
186651203 0.668585
186651205 1.453534
186651207 0.307719
186651209 0.751735
186651210 1.248729
186651211 2.085918
186651212 0.055543
186651217 0.130145
186651218 0.280334
186651220 0.085137
186651223 0.959083
186651224 0.037569
186651225 0.525039
186651226 1.642031
186651227 -0.000000
186651228 0.633988
186651229 0.849159
186651230 4.509997
186651231 0.284207
186651233 0.048357
186651236 0.678247
186651238 -0.000000
186651239 0.426808
186651241 0.031876
186651244 0.734620
186651246 0.951122
186651247 0.432246
186651248 0.543722
186651250 3.031789
186651252 0.071237
186651253 0.228929
186651254 1.473339
186651255 0.281104
186651256 0.159866
186651259 0.678847
186651260 0.391542
186651261 3.036733
186651264 1.522543
186651265 0.671376
186651266 0.487951
186651268 3.392725
186651269 3.011359
186651270 0.096424
186651271 0.130123
186651272 0.372569
186651273 0.270252
186651276 0.590114
186651277 -0.000000
186651279 -0.000000
186651284 0.699504
186651285 1.024666
186651288 0.079635
186651290 0.740853
186651291 0.443639
186651292 0.364389
186651294 0.059486
186651295 0.798937
186651297 0.497607
186651298 1.401160
186651299 0.266836
186651301 1.036550
186651302 0.927905
186651306 3.588907
186651308 1.379727
186651310 1.103450
186651311 1.444933
186651312 0.500108
186651314 0.255420
186651317 0.054496
186651319 1.656232
186651323 -0.000000
186651325 1.472440
186651327 0.206210
186651328 1.442576
186651330 2.000136
186651331 -0.000000
186651333 0.199823
186651335 -0.000000
186651336 0.681280
186651337 6.156186
186651338 0.895633
186651340 0.076218
186651345 0.069657
186651347 0.425976
186651348 0.547539
186651349 1.409377
186651351 1.233288
186651352 -0.000000
186651357 0.675125
186651361 0.670576
186651362 0.099770
186651363 0.209199
186651364 0.100980
186651365 -0.000000
186651366 0.137082
186651370 0.051318
186651372 0.032595
186651373 0.165073
186651374 0.093078
186651376 0.339257
186651377 0.216722
186651378 2.606163
186651383 3.443413
186651387 0.463942
186651389 0.535154
186651390 0.161615
186651391 0.212603
186651393 -0.000000
186651394 0.827811
186651396 2.119373
186651397 0.111665
186651400 0.731645
186651401 0.040629
186651402 1.662851
186651404 -0.000000
186651405 0.533964
186651406 0.675169
186651409 -0.000000
186651411 1.138322
186651414 1.191704
186651417 1.489512
186651420 0.596581
186651423 0.574282
186651424 0.602004
186651425 1.753467
186651426 -0.000000
186651427 1.048400
186651428 -0.000000
186651429 2.296080
186651432 0.548459
186651434 -0.000000
186651435 0.195239
186651439 1.739846
186651441 0.087438
186651443 0.302784
186651446 -0.000000
186651447 0.793941
186651448 0.272722
186651451 0.375002
186651454 0.168866
186651455 0.367567
186651457 0.265133
186651458 0.368375
186651459 1.430461
186651460 0.708098
186651461 0.049624
186651462 2.240371
186651463 0.234862
186651464 0.668653
186651466 -0.000000
186651467 1.007072
186651469 -0.000000
186651470 0.978472
186651475 -0.000000
186651476 0.094672
186651477 0.361869
186651478 0.284128
186651481 2.276083
186651482 0.060645
186651483 0.075702
186651484 -0.000000
186651485 2.230273
186651486 0.027406
186651487 0.978911
186651488 2.057299
186651489 1.262013
186651492 -0.000000
186651493 0.066354
186651494 0.356106
186651499 0.405540
186651500 0.668662
186651501 1.309067
186651502 1.296825
186651503 0.034924
186651506 0.380200
186651508 6.762467
186651513 0.053580
186651514 2.034056
186651516 -0.000000
186651517 -0.000000
186651519 0.964465
186651522 0.158028
186651523 0.938097
186651524 0.061608
186651526 0.291805
186651527 0.051324
186651529 0.710604
186651530 1.502319
186651532 2.629688
186651533 1.115154
186651534 0.241010
186651535 0.466960
186651536 0.466960
186651537 0.768326
186651539 0.369032
186651541 0.466960
186651542 0.768671
186651544 -0.000000
186651545 1.051615
186651546 0.812317
186651549 1.090830
186651550 0.781251
186651553 0.345601
186651554 0.631011
186651555 0.051325
186651559 0.650240
variableStep chrom=chr10
62536088 0.170091
62536089 2.924691
62536095 5.888229
62536097 0.328254
62536098 0.312729
62536099 0.889503
62536100 0.342186
62536101 0.474298
62536102 0.712628
62536103 0.121950
62536109 0.400689
62536110 0.458009
62536111 11.550886
62536112 0.428824
62536113 0.609487
62536115 -0.000000
62536116 0.306676
62536119 0.040743
62536120 0.494945
62536121 0.635487
62536123 0.196420
62536124 0.868441
62536125 6.122165
62536127 0.655181
62536128 0.153661
62536129 0.453810
62536130 1.790864
62536131 2.338028
62536132 0.265014
62536133 0.058105
62536134 0.521133
62536135 0.063858
62536137 0.129489
62536139 1.510776
62536140 0.730640
62536141 3.939974
62536142 1.401415
62536145 0.075307
62536146 2.707182
62536148 3.877885
62536149 7.878515
62536153 0.684079
62536156 0.677925
62536157 0.288336
62536158 1.970773
62536159 0.241553
62536162 -0.000000
62536164 -0.000000
62536168 1.587356
62536170 -0.000000
62536173 1.142572
62536175 -0.000000
62536176 0.351626
62536177 0.222663
62536178 0.243697
62536179 0.727669
62536180 1.711252
62536181 0.828688
62536182 1.563922
62536183 1.499154
62536184 1.630624
62536186 0.110221
62536187 0.156524
62536189 0.734969
62536190 0.907350
62536191 1.206659
62536192 1.094180
62536197 0.428283
62536200 0.689114
62536201 1.639131
62536202 0.737248
62536206 0.402978
62536211 4.119951
62536212 -0.000000
62536214 0.346956
62536218 6.962190
62536219 1.675607
62536220 0.111530
62536223 5.896274
62536224 0.858918
62536228 0.459551
62536230 0.139341
62536231 0.332949
62536232 2.775117
62536233 0.721858
62536234 0.419145
62536235 0.240549
62536236 0.594241
62536237 5.486117
62536239 0.447371
62536240 0.379175
62536241 0.114748
62536242 0.066123
62536244 5.566483
62536246 0.815634
62536249 0.842090
62536252 1.375513
62536253 0.293568
62536254 0.267925
62536257 0.060235
62536258 -0.000000
62536259 0.480376
62536260 0.121582
62536261 1.081944
62536262 0.450289
62536265 -0.000000
62536266 0.353952
62536267 0.475127
62536268 0.315783
62536270 1.183310
62536274 0.306689
62536275 0.184533
62536276 0.195077
62536277 2.228239
62536279 0.149768
62536282 0.654919
62536285 0.527082
62536287 0.060235
62536292 0.042601
62536293 1.677504
62536294 2.695807
62536297 3.442354
62536298 1.862858
62536301 0.090697
62536302 0.908254
62536303 0.613455
62536304 0.379100
62536309 1.507268
62536310 -0.000000
62536314 0.038880
62536315 0.372395
62536316 0.751517
62536321 0.054913
62536325 -0.000000
62536330 0.707006
62536331 0.993959
62536332 0.756103
62536334 1.347955
62536335 0.453035
62536336 -0.000000
62536337 2.666523
62536341 0.116545
62536347 0.817500
62536348 1.528544
62536349 0.614954
62536350 0.437282
62536352 1.014002
62536354 -0.000000
62536356 0.082791
62536357 -0.000000
62536359 1.516713
62536360 0.223874
62536361 0.352575
62536362 0.468896
62536363 0.143598
62536366 1.464046
62536369 0.022951
62536370 0.204651
62536372 0.576127
62536377 1.238316
62536378 1.318897
62536381 0.422438
62536383 1.125195
62536384 -0.000000
62536385 0.778134
62536388 1.588380
62536391 0.366862
62536396 -0.000000
62536397 0.222196
62536399 4.636194
62536400 9.149477
62536404 0.230552
62536407 0.679793
62536409 0.129903
62536410 0.187629
62536411 0.276798
62536412 0.737837
62536414 1.167160
62536415 -0.000000
62536416 0.184003
62536418 0.119719
62536419 1.536363
62536420 3.681316
62536424 0.097543
62536425 0.100581
62536426 0.571940
62536427 1.493147
62536428 0.859896
62536429 -0.000000
62536430 0.448243
62536431 0.182647
62536434 0.569898
62536436 2.715453
62536438 0.302543
62536439 0.184149
62536441 0.510583
62536443 0.458095
62536444 0.528469
62536446 0.280621
62536448 0.189420
62536454 0.166937
62536455 0.198122
62536457 -0.000000
62536461 0.741114
62536465 -0.000000
62536467 -0.000000
62536471 1.027920
62536472 0.614181
62536473 0.039678
62536474 0.223649
62536476 1.537793
62536477 1.926120
62536481 -0.000000
62536483 0.381084
62536484 0.717127
62536485 4.988479
62536486 0.242126
62536487 -0.000000
62536488 4.207890
62536489 5.765756
62536494 0.261455
62536496 1.794747
62536497 1.066831
62536498 -0.000000
62536499 -0.000000
62536502 0.916524
62536503 2.591612
62536504 1.461767
62536507 0.091472
62536508 -0.000000
62536513 0.543990
62536516 0.544882
62536517 0.457907
62536519 1.228576
62536521 1.229564
62536523 -0.000000
62536526 0.058148
62536529 0.507548
62536530 0.562934
62536531 0.035131
62536532 0.344189
62536534 0.814320
62536535 0.525231
62536538 0.310603
62536543 0.296613
62536544 0.981303
62536545 2.318098
62536546 0.891118
62536548 0.765988
62536550 0.703384
62536551 0.043090
62536553 2.820802
62536554 0.949721
62536555 0.262944
62536556 0.252320
62536557 0.181564
62536558 0.083751
62536559 1.964709
62536561 0.031641
62536562 -0.000000
62536564 0.312420
62536565 0.505168
62536566 0.193630
62536567 0.263558
62536568 0.612979
62536570 0.170960
62536571 0.216488
62536572 0.408151
62536573 0.352684
62536574 0.296256
62536575 0.354193
62536576 0.193469
62536577 0.104965
62536578 0.071925
62536579 -0.000000
62536585 0.634362
62536587 0.101710
62536588 0.978342
62536589 0.146948
62536591 0.294819
62536592 -0.000000
62536595 0.800028
62536597 1.278117
62536598 1.064958
62536599 -0.000000
62536601 0.103932
62536603 -0.000000
62536607 0.860648
62536611 1.909183
62536612 0.620437
62536614 0.181795
62536620 0.086350
62536621 0.343150
62536622 1.060743
62536625 0.076447
62536627 -0.000000
62536628 0.330470
62536630 -0.000000
62536632 0.230000
62536633 0.387909
62536634 0.072311
62536635 0.198535
62536636 0.139304
62536638 0.476234
62536639 -0.000000
62536640 0.278183
62536644 0.587648
62536645 2.912420
62536646 0.175382
62536647 0.090365
62536648 0.322884
62536649 0.062159
62536651 0.670646
62536652 -0.000000
62536653 0.181790
62536656 0.529296
62536659 0.091677
62536660 0.464325
62536662 0.048463
62536663 1.432659
62536664 1.533643
62536665 0.578611
62536668 1.264253
62536669 0.770031
62536671 0.060713
62536672 0.756382
62536673 3.221141
62536674 1.632268
62536675 1.992589
62536678 2.088509
62536679 0.200438
62536680 -0.000000
62536682 0.175803
62536683 0.328808
62536685 0.464325
62536686 0.647763
62536688 1.728603
62536689 0.540589
62536690 1.323980
62536692 2.248504
62536693 0.645748
62536698 -0.000000
62536699 0.566670
62536701 0.460046
62536702 0.708955
62536703 1.047796
62536705 1.211630
62536706 0.084571
62536707 2.600839
62536708 0.933945
62536711 0.301705
62536713 0.313420
62536715 -0.000000
62536716 0.188728
62536718 0.160170
62536719 2.850334
62536720 0.207077
62536722 0.459423
62536725 1.120362
62536726 1.466726
62536727 0.833573
62536728 0.536656
62536730 1.495358
62536731 1.108478
62536732 0.330493
62536733 0.027288
62536735 6.301046
62536736 3.606636
62536738 -0.000000
62536739 0.072313
62536740 0.081090
62536741 0.676170
62536744 -0.000000
62536745 0.991504
62536750 0.479292
62536754 0.160203
62536756 -0.000000
62536757 -0.000000
62536758 0.286715
62536759 0.299642
62536761 3.434614
62536762 1.423093
62536766 0.554227
62536767 1.508661
62536768 -0.000000
62536771 0.860942
62536772 0.527784
62536773 0.432668
62536774 0.056048
62536777 0.198604
62536780 -0.000000
62536781 0.527707
62536783 0.049010
62536784 -0.000000
62536785 0.150520
62536786 1.064147
62536789 1.474128
62536790 0.836910
62536791 1.094618
62536792 1.157396
62536794 1.025573
62536797 0.764900
62536799 2.685270
62536800 0.178288
62536801 0.715742
62536803 2.624261
62536805 0.988766
62536806 0.060370
62536808 0.330491
62536810 0.330535
62536811 -0.000000
62536816 1.102539
62536823 1.208780
62536827 0.340517
62536829 0.510462
62536830 1.059563
62536833 0.981701
62536836 0.370494
62536837 0.226264
62536842 0.657450
62536844 0.345658
62536845 0.096847
62536848 1.627095
62536853 1.332298
62536855 0.617495
62536856 0.235743
62536857 0.253472
62536858 1.489019
62536859 1.204207
62536863 0.802848
62536865 4.094182
62536866 0.191945
62536870 0.075795
62536871 1.468506
62536873 2.846251
62536874 -0.000000
62536883 0.245661
62536889 0.223327
62536890 0.194304
62536891 0.743572
62536896 0.720341
62536900 2.484468
62536901 0.093224
62536902 0.109756
62536903 -0.000000
62536906 2.749105
62536907 0.141933
62536908 0.067134
62536909 0.899497
62536910 2.069707
62536911 0.157476
62536913 0.484864
62536914 1.011812
62536915 0.290710
62536918 3.804540
62536919 0.355888
62536920 1.088759
62536925 0.090382
62536926 0.313733
62536927 0.957513
62536929 0.124777
62536931 0.562754
62536932 1.184309
62536934 0.325046
62536935 -0.000000
62536937 0.390733
62536938 0.204609
62536939 2.955840
62536940 0.400741
62536941 -0.000000
62536943 2.203182
62536951 0.086833
62536952 2.908194
62536956 0.474071
62536959 0.101167
62536960 0.042027
62536965 0.536289
62536968 5.804861
62536970 0.306901
62536972 0.280399
62536974 0.059335
62536975 0.109263
62536976 2.179080
62536977 3.971523
62536980 0.341102
62536981 0.061067
62536982 0.965980
62536987 0.126548
62536988 -0.000000
62536989 0.552366
62536992 3.774466
62536994 0.910589
62536995 0.209418
62536996 0.259481
62536998 0.978485
62537000 2.443668
62537005 0.815479
62537007 -0.000000
62537009 0.945560
62537010 0.076069
62537011 0.978969
62537012 0.378511
62537014 0.874439
62537015 0.331581
62537016 2.558436
62537017 0.655571
62537019 2.811318
62537020 1.553206
62537021 1.242417
62537024 0.091367
62537025 -0.000000
62537027 0.893828
62537028 2.571634
62537029 0.062664
62537030 1.661983
62537033 0.162034
62537038 2.294042
62537039 0.128939
62537041 0.267506
62537043 0.430879
62537044 1.165258
62537045 -0.000000
62537048 0.029581
62537049 0.050622
62537050 0.024328
62537053 -0.000000
62537056 1.231779
62537057 2.627377
62537058 0.734491
62537061 0.658403
62537062 0.179682
62537065 2.441346
62537066 1.493360
62537069 0.184716
62537070 -0.000000
62537071 0.932683
62537073 -0.000000
62537074 0.431129
62537075 0.151977
62537076 -0.000000
62537077 0.267506
62537078 0.208292
62537080 0.124455
62537081 0.062536
62537082 1.842187
62537084 -0.000000
62537085 0.455586
62537086 -0.000000
62537089 0.579084
62537093 1.206525
62537094 0.181541
62537096 0.103945
62537097 0.221108
62537099 -0.000000
62537101 0.460947
62537102 0.411252
62537104 0.525021
62537106 -0.000000
62537109 0.103935
62537111 0.273902
62537112 0.824821
62537117 0.069595
62537118 -0.000000
62537122 0.349759
62537124 0.636219
62537125 0.221101
62537126 0.662621
62537128 0.379409
62537132 0.782141
62537133 0.230670
62537134 0.173791
62537136 0.090036
62537137 0.411318
62537138 0.288291
62537139 0.238763
62537140 0.238763
62537142 0.096661
62537144 0.086108
62537145 0.090458
62537146 0.103935
62537149 -0.000000
62537150 -0.000000
62537151 0.151317
62537152 0.104005
62537153 0.221157
62537154 0.593943
62537156 0.282558
62537159 0.096767
62537161 0.238930
62537162 -0.000000
62537163 0.238930
62537165 0.090444
62537166 0.163228
62537168 0.204666
62537169 -0.000000
62537170 0.172895
62537171 -0.000000
62537173 0.238123
62537175 0.379680
62537176 -0.000000
62537177 0.531628
62537178 0.460947
62537180 0.189450
62537182 0.411252
62537184 0.153969
62537186 0.086266
62537187 0.103987
62537188 0.411252
62537191 0.379852
62537196 0.297255
62537197 1.030901
62537198 -0.000000
62537199 0.175668
62537200 0.238988
62537201 -0.000000
62537205 0.385426
62537208 0.349662
62537209 0.238959
62537210 0.228307
62537211 0.103987
62537215 -0.000000
62537216 -0.000000
62537219 -0.000000
62537220 0.489501
62537223 0.090555
62537224 0.175473
62537225 0.718076
62537226 1.190779
62537227 1.157161
62537228 2.382961
62537229 0.848948
62537230 1.288099
62537231 1.215147
62537232 2.349815
62537233 5.124849
62537234 1.146037
62537235 -0.000000
62537238 0.104334
62537239 0.096665
62537240 0.782591
62537241 0.161851
62537242 0.599065
62537243 -0.000000
62537244 0.410554
62537245 0.731596
62537246 0.104275
62537247 0.078127
62537248 0.530448
62537249 -0.000000
62537250 0.296927
62537251 0.428030
62537252 1.358125
62537253 -0.000000
62537254 0.099563
62537255 0.562260
62537256 0.824988
62537257 0.308844
62537258 0.272212
62537259 -0.000000
62537260 0.098045
62537261 0.030746
62537262 -0.000000
62537263 0.497769
62537264 0.448574
62537265 0.557161
62537268 0.347512
62537269 0.069579
62537270 1.123731
62537271 0.274585
62537272 -0.000000
62537273 0.506971
62537274 0.277238
62537275 0.089741
62537276 0.144714
62537277 0.381179
62537278 0.059793
62537279 0.062861
62537280 0.043623
62537281 0.427783
62537282 0.572585
62537283 0.085044
62537284 0.394853
62537285 1.081351
62537287 2.867142
62537289 0.314208
62537291 0.086300
62537295 0.606037
62537298 1.207135
62537299 0.044658
62537304 0.431788
62537305 2.103742
62537306 0.409776
62537307 1.884491
62537309 0.288492
62537310 0.578811
62537311 0.051681
62537312 0.398889
62537313 0.668309
62537314 1.370737
62537315 2.463930
62537317 1.613505
62537318 0.328713
62537319 0.125604
62537320 0.712403
62537325 0.341486
62537328 0.078650
62537329 0.492701
62537332 -0.000000
62537335 2.158917
62537338 1.011713
62537339 2.438110
62537340 0.674496
62537341 -0.000000
62537344 0.525199
62537345 3.796101
62537346 0.150587
62537348 0.043139
62537349 4.094976
62537350 3.850716
62537351 7.329488
62537353 0.353160
62537357 0.470673
62537359 -0.000000
62537360 0.201356
62537362 7.274252
62537365 1.990650
62537366 4.781693
62537368 0.481399
62537369 0.068215
62537370 0.809335
62537375 0.809613
62537377 1.638034
62537378 5.490319
62537380 1.434777
62537381 0.923107
62537383 0.617538
62537384 1.172239
62537385 1.470786
62537386 0.327714
62537387 1.696650
62537388 3.224432
62537389 0.638902
62537390 0.823172
62537391 0.293219
62537392 0.068545
62537393 0.910888
62537394 -0.000000
62537395 0.138564
62537396 0.911138
62537397 0.560888
62537398 1.967030
62537402 -0.000000
62537403 0.199656
62537404 0.087964
62537406 1.360742
62537410 -0.000000
62537411 0.267187
62537413 0.821198
62537414 0.537391
62537415 0.420183
62537416 0.059960
62537421 0.612610
62537422 0.643386
62537423 0.390550
62537425 -0.000000
62537427 0.440048
62537432 0.541653
62537433 0.255915
62537435 -0.000000
62537436 0.217156
62537438 0.604237
62537440 0.420354
62537441 0.201204
62537446 0.185216
62537449 0.238985
62537452 -0.000000
62537453 0.102801
62537457 0.290743
62537458 0.119153
62537462 -0.000000
62537464 0.523123
62537468 0.420295
62537470 -0.000000
62537475 -0.000000
62537477 -0.000000
62537478 0.487798
62537479 0.217164
62537480 0.583418
62537482 -0.000000
62537484 0.095279
62537485 0.112972
62537486 -0.000000
62537488 0.188274
62537490 -0.000000
62537492 0.163673
62537495 0.725819
62537496 0.035540
62537498 -0.000000
62537499 -0.000000
62537501 0.173028
62537502 0.725697
62537504 -0.000000
62537505 0.267187
62537506 0.102794
62537508 0.121876
62537509 -0.000000
62537511 0.094668
62537512 0.376491
62537513 0.095291
62537514 0.420354
62537516 0.089022
62537518 0.095259
62537527 0.087968
62537532 1.049914
62537535 0.641043
62537536 -0.000000
62537537 0.699970
62537539 -0.000000
62537540 -0.000000
62537542 0.238973
62537544 0.173001
62537545 -0.000000
62537546 0.205812
62537547 -0.000000
62537549 1.388397
62537550 -0.000000
62537558 -0.000000
62537559 -0.000000
62537560 0.804384
62537561 0.069577
62537562 2.253247
62537563 1.339066
62537564 0.741300
62537565 1.129466
62537572 1.169915
62537573 0.507503
62537575 1.169173
62537576 1.666313
62537577 0.725751
62537579 0.676688
62537580 0.267187
62537581 0.420322
62537583 0.403620
62537588 0.247356
62537589 0.663144
62537590 0.247320
62537591 0.663144
62537595 0.066745
62537596 0.735687
62537597 0.408359
62537599 0.790721
62537600 0.247304
62537601 0.418771
62537603 0.430255
62537604 0.419180
62537606 0.083996
62537612 0.404864
62537613 0.132157
62537614 0.573721
62537616 0.188065
62537617 0.247266
62537621 -0.000000
62537622 0.090828
62537623 0.164956
62537624 0.474124
62537626 -0.000000
62537628 0.200215
62537634 2.729312
62537637 0.066803
62537638 0.176240
62537641 0.066696
62537642 0.073775
62537643 1.117691
62537648 0.854574
62537649 0.253988
62537652 3.061761
62537655 0.253308
62537656 -0.000000
62537657 0.491356
62537660 0.132923
62537662 0.098778
62537663 0.276416
62537665 0.300234
62537669 0.247339
62537671 -0.000000
62537672 0.179132
62537674 0.106707
62537675 0.106693
62537677 0.899401
62537678 2.645176
62537679 0.973910
62537680 1.373698
62537683 1.418183
62537684 0.434915
62537685 0.070216
62537688 0.611134
62537689 0.276720
62537690 0.859610
62537691 1.220610
62537694 1.921827
62537695 2.559232
62537696 0.944455
62537701 0.443245
62537704 1.185167
62537709 0.919579
62537710 1.462335
62537713 2.118479
62537716 0.967256
62537717 0.299033
62537719 0.048333
62537720 0.441485
62537721 0.119834
62537722 0.750216
62537723 0.228379
62537724 0.060919
62537725 0.429810
62537726 0.607436
62537731 0.443524
62537732 0.080871
62537733 0.431132
62537734 0.039649
62537736 1.143966
62537737 0.196604
62537738 -0.000000
62537741 0.270800
62537743 0.336313
62537744 0.275356
62537745 0.502444
62537746 0.045113
62537747 0.684210
62537749 0.158965
62537750 0.605369
62537752 0.443243
62537753 -0.000000
62537754 0.119089
62537755 -0.000000
62537756 0.190967
62537759 0.125790
62537760 0.216273
62537761 1.669950
62537762 1.067187
62537763 0.256613
62537764 -0.000000
62537765 -0.000000
62537766 0.683324
62537767 0.342635
62537769 1.853349
62537770 0.272860
62537771 0.063819
62537773 0.083984
62537776 0.063795
62537778 0.205431
62537779 0.668355
62537780 0.782826
62537786 -0.000000
62537787 0.674266
62537788 0.066525
62537789 0.207776
62537790 0.953822
62537792 0.789192
62537793 0.935467
62537794 -0.000000
62537796 0.212009
62537798 0.284401
62537800 0.088836
62537801 0.080802
62537805 1.240422
62537806 0.166271
62537808 0.461287
62537815 0.089334
62537816 2.637514
62537818 0.392565
62537819 0.635244
62537820 0.336598
62537821 -0.000000
62537822 1.048852
62537823 0.247320
62537828 0.060922
62537830 0.332626
62537837 -0.000000
62537838 0.651811
62537839 0.311762
62537840 0.068133
62537842 0.520396
62537844 -0.000000
62537845 0.273452
62537846 1.269800
62537848 2.658853
62537849 0.632749
62537853 0.250826
62537855 0.277284
62537856 3.318249
62537857 2.589195
62537858 2.652009
62537861 0.987965
62537862 0.812463
62537863 1.700019
62537864 1.148149
62537867 0.274181
62537870 0.701776
62537871 0.951416
62537872 0.790131
62537874 0.214933
62537875 0.197710
62537876 0.483887
62537878 1.722144
62537883 0.194138
62537884 1.521801
62537889 0.389665
62537893 0.571467
62537896 0.391857
62537897 7.367620
62537898 2.256846
62537899 1.924338
62537900 0.673968
62537901 0.785111
62537903 1.224489
62537906 2.292600
62537907 0.163606
62537909 0.122853
62537912 0.377645
62537913 -0.000000
62537914 1.802469
62537916 2.532715
62537917 0.954355
62537922 0.253724
62537925 2.727075
62537926 1.611140
62537928 -0.000000
62537929 0.042928
62537931 0.837769
62537932 0.603078
62537934 0.287550
62537939 0.785762
62537941 0.873685
62537945 0.073938
62537947 1.302731
62537948 1.732722
62537949 0.612269
62537950 0.766522
62537951 0.319689
62537952 0.216191
62537953 0.252762
62537954 1.233101
62537955 0.458666
62537956 0.563627
62537958 0.172810
62537959 1.227494
62537961 0.769011
62537962 4.894644
62537963 4.572803
62537964 0.109653
62537965 0.866541
62537966 2.380201
62537967 0.358087
62537968 0.200140
62537969 0.866287
62537972 1.059964
62537973 0.027407
62537974 0.887502
62537977 0.107910
62537978 3.024875
62537981 0.208398
62537984 1.077714
62537986 0.262099
62537987 3.302303
62537988 0.499990
62537989 0.101654
62537990 0.109706
62537993 0.198937
62537994 0.309716
62537995 0.049822
62537998 -0.000000
62538000 0.257292
62538002 1.802434
62538004 0.444076
62538005 2.375087
62538006 10.831055
62538007 4.988478
62538010 0.242127
62538013 4.623379
62538014 1.623838
62538015 0.613118
62538018 0.782541
62538022 0.571194
62538023 0.616458
62538024 0.132767
62538025 -0.000000
62538026 0.539177
62538027 0.334318
62538029 -0.000000
62538031 0.155588
62538033 0.613656
62538034 0.682803
62538035 0.512910
62538036 0.149644
62538037 1.876058
62538038 0.803779
62538039 0.888283
62538040 0.556620
62538044 0.183044
62538045 3.159714
62538050 1.034224
62538051 0.050024
62538056 0.086943
62538057 -0.000000
62538059 1.092241
62538061 0.316239
62538063 0.556898
62538067 0.173571
62538068 0.367625
62538071 0.863412
62538072 2.797423
62538073 5.220686
62538074 0.269696
62538075 5.249323
62538076 3.681135
62538079 1.296467
62538080 20.051046
62538081 25.449449
62538082 16.765538
62538083 10.540212
62538084 0.180581
62538085 0.521099
62538086 0.101207
62538087 0.249846
62538089 0.137198
62538091 0.065271
62538094 1.462640
62538095 2.009534
62538096 9.865873
62538097 7.847395
62538098 3.272007
62538099 1.773524
62538100 5.029742
62538101 0.163066
62538102 4.488826
62538103 2.368587
62538104 -0.000000
62538105 0.238242
62538106 1.689107
62538107 0.142226
62538108 0.690682
62538109 0.522419
62538110 7.519441
62538115 4.754650
62538116 0.991903
62538117 0.589526
62538119 0.559250
62538121 0.178397
62538124 0.512382
62538125 1.002955
62538127 0.064602
62538128 1.164991
62538129 0.818915
62538130 2.948677
62538131 0.253458
62538132 0.271445
62538134 1.858654
62538135 0.220987
62538138 0.073110
62538139 2.079563
62538141 0.307593
62538146 2.137633
62538148 0.215096
62538150 2.659680
62538151 0.954268
62538153 0.122124
62538154 0.417581
62538155 0.122124
62538157 5.090848
62538159 54.233549
62538161 0.110430
62538163 0.339724
62538166 1.243880
62538167 10.511340
62538168 4.445550
62538170 0.060155
62538171 5.772589
62538172 6.203595
62538173 0.761794
62538175 0.088397
62538176 2.220341
62538180 0.338357
62538181 -0.000000
62538183 0.166936
62538186 1.128549
62538187 0.927433
62538189 1.996064
62538191 35.624328
62538193 1.996677
62538196 5.343985
62538197 0.067431
62538199 0.433462
62538200 0.575640
62538202 0.289587
62538203 1.544500
62538204 0.324024
62538206 0.266831
62538207 0.626472
62538208 0.040278
62538209 4.519496
62538210 4.533237
62538212 0.614075
62538217 1.685559
62538220 0.192966
62538221 0.080071
62538223 1.974153
62538224 2.265749
62538226 0.037543
62538227 3.896511
62538228 -0.000000
62538230 -0.000000
62538233 0.721767
62538234 0.137241
62538239 0.328530
62538240 3.344852
62538242 -0.000000
62538244 0.153203
62538245 4.743893
62538246 1.208125
62538248 2.856206
62538249 5.919562
62538250 0.276651
62538252 -0.000000
62538254 0.440788
62538256 0.461693
62538257 1.128614
62538258 0.567909
62538259 1.787091
62538261 1.271320
62538262 0.618602
62538263 1.940983
62538264 2.106919
62538266 0.335529
62538268 2.168541
62538269 0.057214
62538272 0.054902
62538273 0.749596
62538274 1.355693
62538275 0.118517
62538276 0.123224
62538279 0.678640
62538284 0.683489
62538286 0.268112
62538289 0.157356
62538293 0.480227
62538295 0.349746
62538298 0.469292
62538301 0.142270
62538305 0.440654
62538307 0.070209
62538310 0.069474
62538314 1.177943
62538315 0.418274
62538316 3.822646
62538319 5.453485
62538322 3.518219
62538323 0.554069
62538325 0.080079
62538327 0.263250
62538328 0.062521
62538333 0.217325
62538336 0.063165
62538338 0.054419
62538340 -0.000000
62538341 0.335431
62538342 0.269814
62538344 0.247120
62538346 0.182565
62538347 -0.000000
62538348 0.090508
62538350 0.471230
62538355 0.592733
62538356 4.531046
62538358 3.296273
62538359 0.047915
62538360 0.048986
62538361 0.324072
62538362 0.150191
62538365 0.218118
62538367 1.952115
62538369 1.490495
62538370 0.066034
62538371 0.492664
62538372 0.072545
62538374 -0.000000
62538375 0.032624
62538376 1.282461
62538378 0.615259
62538379 0.315934
62538380 0.043969
62538381 1.328333
62538382 1.318013
62538385 0.490500
62538386 1.264021
62538390 11.203830
62538392 2.584567
62538393 3.201329
62538394 4.574044
62538395 5.138224
62538396 1.836178
62538399 -0.000000
62538400 -0.000000
62538401 0.238633
62538403 1.008465
62538404 0.170810
62538405 0.026958
62538406 0.098639
62538407 0.994539
62538409 8.400487
62538410 1.570044
62538411 0.627734
62538412 4.991661
62538413 0.864082
62538414 0.356019
62538416 0.337817
62538418 0.510355
62538419 -0.000000
62538421 0.764897
62538423 2.354207
62538424 0.334347
62538425 1.798233
62538426 0.299190
62538428 0.051511
62538430 3.070597
62538431 1.124530
62538432 0.756499
62538433 0.445261
62538435 0.369270
62538436 1.790359
62538442 0.847049
62538443 0.595783
62538444 0.145154
62538446 0.107001
62538447 0.183911
62538449 0.936069
62538451 1.749112
62538453 1.406997
62538454 1.600155
62538456 -0.000000
62538457 0.330553
62538458 0.525740
62538460 0.204495
62538461 0.088104
62538462 0.440365
62538463 1.825534
62538464 1.031393
62538467 0.444247
62538470 1.191994
62538471 0.404378
62538474 1.395457
62538475 0.086159
62538476 0.163950
62538478 0.462409
62538479 0.716585
62538480 15.464785
62538481 1.018290
62538484 0.107002
62538485 0.566471
62538487 1.219470
62538488 1.362681
62538490 0.101922
62538491 0.233206
62538493 -0.000000
62538495 0.519955
62538501 1.341500
62538502 0.056785
62538504 0.158858
62538509 1.371286
62538511 0.559721
62538512 0.416642
62538514 0.901309
62538516 0.329009
62538518 0.177834
62538519 9.723606
62538520 9.424438
62538522 0.074048
62538523 0.181251
62538524 0.074242
62538525 2.189205
62538526 0.244365
62538527 1.254429
62538528 0.934063
62538529 0.258527
62538531 0.213087
62538535 0.788147
62538536 0.420080
62538537 0.223522
62538538 0.533055
62538540 0.404284
62538541 1.108134
62538543 0.118982
62538545 0.406017
62538546 0.044680
62538548 0.815310
62538551 0.332739
62538552 0.212112
62538553 0.052871
62538555 5.922181
62538557 0.986445
62538558 0.252963
62538561 0.060107
62538566 0.878322
62538567 0.294387
62538568 1.705336
62538569 1.637054
62538572 0.036255
62538573 0.204401
62538574 0.404175
62538575 0.102629
62538577 2.207841
62538578 1.480891
62538580 0.153671
62538581 0.175903
62538582 1.230650
62538584 0.186120
62538588 0.430231
62538590 0.416087
62538594 0.342934
62538595 1.028673
62538597 -0.000000
62538599 0.094192
62538600 0.628687
62538601 0.336709
62538603 -0.000000
62538605 0.264656
62538607 2.152183
62538610 2.315647
62538611 0.818522
62538612 1.535415
62538613 0.617316
62538615 0.395574
62538616 0.430151
62538617 0.062069
62538618 0.063837
62538620 0.178131
62538623 0.139063
62538624 0.113118
62538626 0.974219
62538627 3.779578
62538628 0.816508
62538629 1.709016
62538630 0.161107
62538631 -0.000000
62538633 0.639042
62538634 5.847864
62538635 4.744887
62538636 0.564199
62538638 0.684381
62538639 -0.000000
62538641 2.010716
62538642 0.618920
62538643 3.169366
62538645 0.132030
62538647 7.289648
62538649 0.285180
62538650 4.552758
62538651 0.476016
62538654 3.599647
62538655 2.844303
62538656 1.788258
62538658 0.043770
62538659 -0.000000
62538662 0.682112
62538663 0.166608
62538664 0.352774
62538665 0.604047
62538666 -0.000000
62538667 1.318001
62538672 0.589778
62538674 0.395349
62538675 0.520472
62538679 0.141458
62538680 0.991510
62538684 0.258213
62538685 0.111497
62538686 0.344561
62538689 0.852122
62538692 0.418059
62538693 -0.000000
62538695 0.136591
62538696 2.570639
62538697 0.067278
62538698 3.782627
62538699 3.282552
62538700 0.690793
62538701 0.500637
62538702 0.175567
62538704 0.175452
62538705 0.084441
62538707 0.141840
62538708 0.836699
62538710 0.574894
62538712 0.371237
62538713 0.161537
62538714 0.272249
62538715 0.186212
62538722 1.772654
62538723 1.513644
62538724 1.279157
62538727 0.167425
62538730 -0.000000
62538731 0.879917
62538732 1.584801
62538735 -0.000000
62538736 0.161830
62538737 0.432564
62538739 0.836064
62538740 0.225698
62538741 0.659705
62538742 0.513801
62538745 0.161599
62538746 0.176476
62538747 1.358107
62538748 1.514267
62538749 1.368233
62538750 0.042597
62538753 0.402526
62538754 -0.000000
62538755 0.179509
62538757 0.628419
62538762 0.664476
62538763 0.678055
62538765 0.390712
62538766 0.168246
62538768 0.227453
62538770 0.553147
62538771 1.804197
62538776 2.091095
62538777 -0.000000
62538782 0.905192
62538783 1.393459
62538785 0.080237
62538786 0.118993
62538787 0.521440
62538788 2.803325
62538790 1.447892
62538791 0.088897
62538792 0.868201
62538794 0.122748
62538796 -0.000000
62538797 0.070024
62538799 0.145215
62538802 1.650651
62538803 1.051380
62538804 0.918769
62538806 0.312069
62538807 0.456768
62538808 0.683430
62538809 4.247499
62538810 1.483409
62538812 0.266993
62538814 0.416793
62538816 1.141160
62538817 0.265439
62538818 0.489379
62538820 0.762534
62538821 0.336368
62538822 -0.000000
62538824 0.034492
62538825 0.227307
62538829 0.458986
62538830 0.336280
62538832 0.259884
62538833 0.729344
62538834 5.644696
62538835 0.414117
62538836 0.124052
62538837 6.611830
62538839 0.065669
62538840 0.143911
62538842 0.889723
62538843 5.457078
62538846 1.152198
62538847 2.423927
62538848 1.482687
62538851 -0.000000
62538852 0.446288
62538856 0.280362
62538858 0.799859
62538859 0.288232
62538860 0.046019
62538862 0.360294
62538864 0.549973
62538865 0.229424
62538868 0.588586
62538869 1.328232
62538871 0.609391
62538872 0.636658
62538873 0.172804
62538875 0.170595
62538878 8.636166
62538880 4.005816
62538881 -0.000000
62538882 1.890168
62538883 0.947466
62538886 0.425326
62538888 0.469358
62538890 -0.000000
62538892 0.246255
62538893 0.320846
62538895 1.744699
62538896 0.280380
62538900 0.286370
62538901 6.937432
62538903 0.115553
62538905 -0.000000
62538906 0.290392
62538907 0.497728
62538908 0.241053
62538912 1.177276
62538913 0.287907
62538916 0.258600
62538921 -0.000000
62538926 0.457220
62538928 0.197893
62538929 0.551663
62538930 0.392761
62538931 1.099414
62538932 5.259783
62538933 6.296755
62538934 1.322221
62538937 1.055760
62538938 2.525938
62538940 0.391856
62538941 0.508414
62538942 0.137151
62538943 0.713438
62538944 1.193195
62538945 2.168572
62538951 0.337919
62538952 1.582550
62538953 0.532112
62538954 1.480117
62538957 0.533567
62538958 2.771826
62538959 2.252553
62538960 -0.000000
62538961 0.135151
62538962 1.562386
62538963 -0.000000
62538964 0.476071
62538966 0.164241
62538967 0.476355
62538969 0.728988
62538971 0.638263
62538973 0.365268
62538974 0.916138
62538975 1.394424
62538976 1.649157
62538977 2.861512
62538978 1.100183
62538979 -0.000000
62538980 -0.000000
62538982 0.248113
62538983 0.128333
62538984 0.583228
62538985 0.874653
62538988 1.577293
62538989 0.830251
62538994 0.190435
62538995 0.104900
62538996 -0.000000
62538997 -0.000000
62538998 0.079791
62539001 0.169680
62539002 0.045213
62539003 0.038383
62539005 0.871344
62539006 0.744005
62539008 2.445082
62539009 0.934408
62539010 -0.000000
62539011 0.059060
62539013 0.138383
62539014 0.055401
62539017 1.012210
62539018 0.081695
62539019 0.243916
62539021 0.831882
62539022 0.216357
62539028 1.193560
62539029 0.861365
62539030 0.074824
62539034 0.150158
62539035 0.863147
62539038 -0.000000
62539040 -0.000000
62539041 0.380885
62539042 1.439516
62539045 0.517683
62539048 0.413008
62539050 0.394610
62539053 0.749720
62539056 0.097681
62539057 0.282563
62539061 0.156796
62539063 1.756934
62539064 0.389475
62539065 4.793164
62539066 1.212272
62539067 2.047209
62539068 0.714533
62539070 -0.000000
62539071 0.536072
62539073 0.486704
62539074 0.279667
62539077 4.793566
62539079 0.472296
62539084 -0.000000
62539085 0.288214
62539087 0.524289
variableStep chrom=chr11
128391207 1.265866
128391208 0.406649
128391211 0.461461
128391213 0.261209
128391214 0.207418
128391220 0.092065
128391221 0.559128
128391224 -0.000000
128391225 0.070807
128391226 0.151094
128391228 0.191598
128391230 0.224002
128391231 0.075705
128391235 0.724919
128391236 0.035090
128391237 0.148371
128391238 -0.000000
128391239 0.298901
128391241 0.102060
128391242 0.197031
128391243 0.094094
128391245 0.263930
128391247 1.684063
128391248 0.810805
128391249 1.419632
128391250 0.402999
128391251 0.449352
128391252 -0.000000
128391255 0.879675
128391257 1.963848
128391258 1.149347
128391259 0.689718
128391261 0.681541
128391263 0.027405
128391264 0.127569
128391265 0.345326
128391266 0.403954
128391267 1.162575
128391268 -0.000000
128391269 2.741940
128391270 0.312584
128391272 0.261209
128391274 1.235834
128391275 -0.000000
128391276 0.248366
128391277 0.424594
128391278 1.014913
128391279 1.642442
128391282 0.079911
128391283 0.074226
128391284 0.441631
128391285 1.092507
128391287 0.991249
128391289 0.168383
128391290 0.075567
128391292 0.067795
128391293 0.429864
128391294 0.515335
128391295 2.593030
128391296 0.436620
128391297 0.247717
128391298 0.567052
128391299 0.121610
128391300 0.054594
128391301 0.449173
128391302 0.339753
128391305 3.561724
128391306 0.601081
128391307 -0.000000
128391314 0.071940
128391317 0.113872
128391318 0.167887
128391319 0.856417
128391320 0.236380
128391324 0.691768
128391325 2.175053
128391327 0.670523
128391328 0.214231
128391329 0.150735
128391330 0.347351
128391331 0.595891
128391332 0.629142
128391335 1.022094
128391336 -0.000000
128391337 1.395520
128391339 1.023972
128391340 1.480833
128391341 1.785444
128391344 0.916976
128391345 2.499956
128391347 0.217816
128391348 1.623338
128391349 0.093354
128391350 0.475887
128391352 0.272690
128391353 0.291202
128391356 0.365777
128391357 -0.000000
128391359 0.121782
128391360 3.048442
128391361 0.906090
128391362 0.080004
128391364 0.579629
128391366 -0.000000
128391368 0.519941
128391369 0.464932
128391372 0.463813
128391374 0.827499
128391375 0.546931
128391377 -0.000000
128391380 0.505274
128391381 0.141939
128391383 0.225222
128391384 0.189867
128391385 0.505213
128391387 0.150870
128391388 0.532124
128391389 0.047879
128391390 0.161313
128391391 -0.000000
128391394 0.497283
128391395 0.117562
128391397 0.235297
128391399 0.056619
128391400 0.964976
128391401 0.272571
128391403 0.072002
128391405 1.312097
128391406 0.030159
128391407 0.114438
128391411 0.456210
128391412 -0.000000
128391413 -0.000000
128391414 0.556465
128391415 0.079811
128391420 0.082664
128391421 0.205741
128391422 0.291082
128391424 0.418980
128391426 -0.000000
128391427 0.111058
128391430 0.191973
128391433 0.295182
128391437 0.184512
128391438 -0.000000
128391439 0.601130
128391440 0.033073
128391441 0.205586
128391443 0.853578
128391444 0.674760
128391445 0.191735
128391448 0.587705
128391452 0.207356
128391453 0.381235
128391456 0.241662
128391457 0.395621
128391458 0.149918
128391459 0.460365
128391460 0.441807
128391461 0.212770
128391462 0.256999
128391463 2.335632
128391465 -0.000000
128391469 3.540518
128391471 0.051040
128391472 0.964893
128391473 0.279782
128391474 0.652294
128391475 0.204955
128391478 0.184625
128391479 0.215244
128391480 0.388693
128391482 0.671134
128391484 -0.000000
128391485 0.125142
128391486 0.178246
128391487 0.178231
128391488 0.075134
128391490 0.907370
128391491 0.691787
128391492 0.540995
128391493 1.025321
128391496 0.118334
128391497 2.255139
128391500 0.653271
128391501 1.666817
128391503 0.417068
128391504 0.166676
128391505 0.298706
128391506 0.698069
128391507 -0.000000
128391508 1.056760
128391511 0.022036
128391512 0.207256
128391513 0.115281
128391514 0.335584
128391515 -0.000000
128391516 0.754990
128391517 0.107375
128391520 0.649415
128391521 0.250426
128391522 0.969397
128391523 1.733535
128391526 1.195011
128391527 0.131990
128391528 0.300256
128391532 0.367311
128391534 1.111444
128391535 0.040793
128391536 0.646869
128391537 1.362721
128391539 1.578021
128391540 0.409136
128391541 0.059842
128391545 2.197485
128391546 0.412965
128391548 0.060788
128391549 0.819359
128391550 3.403981
128391551 1.220094
128391552 0.616235
128391553 0.079153
128391554 0.625024
128391555 0.556499
128391558 0.370856
128391561 0.159291
128391562 0.244060
128391566 2.181406
128391567 0.595761
128391568 0.054451
128391569 2.093351
128391574 0.056745
128391576 0.300280
128391580 0.063918
128391581 3.429697
128391582 1.757343
128391583 1.043204
128391586 3.253601
128391587 1.619447
128391591 0.079602
128391594 0.066591
128391595 0.680979
128391596 0.206504
128391597 0.054956
128391598 0.107373
128391600 6.675638
128391601 2.583051
128391603 0.365406
128391605 4.021881
128391606 0.139957
128391607 0.459273
128391608 0.765742
128391610 0.503055
128391611 0.546866
128391613 0.039499
128391614 0.381847
128391615 0.129615
128391617 0.125181
128391620 -0.000000
128391622 2.337638
128391625 1.973085
128391627 0.050222
128391628 0.094488
128391629 0.923549
128391630 0.495835
128391631 0.043249
128391632 0.090200
128391633 0.213881
128391634 0.327548
128391635 0.848854
128391636 0.093014
128391637 0.046631
128391638 0.086069
128391639 0.806853
128391640 0.124395
128391641 0.035315
128391642 1.442672
128391643 -0.000000
128391644 0.797572
128391645 0.784422
128391646 -0.000000
128391647 0.105739
128391648 1.199619
128391649 0.297940
128391650 0.173960
128391651 1.833320
128391652 0.077395
128391653 0.668633
128391654 0.074240
128391655 1.271357
128391656 0.209961
128391657 0.056350
128391658 0.558180
128391659 0.999393
128391660 0.750437
128391663 0.417407
128391664 0.691866
128391665 0.342445
128391666 0.312364
128391667 0.298870
128391669 0.277918
128391670 0.405162
128391672 0.228470
128391673 -0.000000
128391675 0.325061
128391677 -0.000000
128391680 0.166678
128391682 1.380864
128391685 0.266949
128391689 0.344797
128391690 0.176664
128391691 0.502751
128391692 0.651607
128391693 0.248053
128391696 0.332282
128391697 0.350390
128391698 0.178467
128391699 -0.000000
128391701 0.786791
128391702 0.894887
128391703 0.577362
128391704 1.400601
128391705 0.070842
128391706 -0.000000
128391712 0.390240
128391715 0.627972
128391716 0.064339
128391718 -0.000000
128391719 1.276329
128391720 1.365335
128391721 0.496462
128391722 2.058800
128391723 1.005060
128391724 0.210961
128391725 0.547858
128391728 0.319327
128391731 0.999170
128391732 0.712647
128391733 1.942760
128391734 0.197764
128391735 0.795733
128391736 0.732890
128391737 -0.000000
128391738 0.098366
128391739 0.227411
128391740 3.559476
128391741 0.767033
128391742 0.061182
128391743 0.364975
128391744 0.506823
128391746 0.390990
128391747 0.075709
128391749 0.123496
128391750 0.427815
128391751 -0.000000
128391752 0.595646
128391753 0.444863
128391755 -0.000000
128391756 0.179245
128391757 0.130101
128391758 -0.000000
128391760 -0.000000
128391762 1.564475
128391763 0.396972
128391764 -0.000000
128391765 0.078001
128391767 0.151029
128391769 0.731007
128391771 0.984218
128391772 2.274183
128391773 0.399947
128391774 -0.000000
128391776 0.390558
128391777 3.069035
128391779 0.134829
128391780 0.072231
128391783 0.768936
128391784 1.114755
128391785 0.572017
128391786 0.357160
128391788 0.396419
128391789 0.389845
128391790 1.454670
128391792 0.098397
128391794 -0.000000
128391797 0.454132
128391800 0.374128
128391803 0.045398
128391804 0.024776
128391807 0.132951
128391808 0.300405
128391810 0.140051
128391811 0.934625
128391812 1.975469
128391813 2.060923
128391814 0.684494
128391815 -0.000000
128391816 0.795438
128391817 0.889256
128391818 0.089250
128391819 4.221568
128391820 2.583936
128391821 1.063211
128391822 0.463036
128391824 0.650769
128391825 0.075381
128391826 -0.000000
128391828 0.515184
128391829 0.203783
128391831 0.674994
128391833 0.219335
128391835 1.117179
128391836 0.272092
128391837 0.726657
128391838 2.884402
128391839 1.307955
128391840 0.682773
128391841 -0.000000
128391844 1.342793
128391845 0.114458
128391846 3.255824
128391848 0.410407
128391851 1.250011
128391854 0.164030
128391857 0.184160
128391858 -0.000000
128391859 0.040669
128391860 -0.000000
128391862 -0.000000
128391864 0.083983
128391866 0.066001
128391867 3.729187
128391869 0.189619
128391870 0.132744
128391871 -0.000000
128391873 0.318938
128391875 -0.000000
128391878 0.132753
128391880 0.227095
128391883 0.345825
128391884 0.314304
128391885 6.726708
128391886 0.647057
128391890 0.329405
128391894 0.075796
128391896 0.305590
128391897 0.891889
128391898 2.847323
128391899 1.112110
128391902 0.111203
128391903 0.494368
128391904 1.005677
128391905 0.228254
128391906 0.538480
128391913 0.701609
128391914 0.255464
128391915 1.137662
128391918 0.117938
128391921 0.571885
128391924 0.159737
128391925 0.229170
128391927 0.449396
128391928 5.782810
128391932 0.657898
128391934 0.119667
128391937 0.437528
128391940 0.477973
128391943 1.052559
128391944 0.656781
128391945 0.231410
128391946 0.967960
128391947 1.019029
128391948 0.233083
128391949 0.255306
128391950 0.097246
128391951 -0.000000
128391952 0.121390
128391954 2.108376
128391957 0.822302
128391958 0.435702
128391959 -0.000000
128391960 1.466884
128391962 2.086756
128391964 1.267407
128391967 0.678427
128391970 0.788491
128391971 0.250092
128391972 0.313832
128391973 0.194061
128391974 0.112758
128391975 0.593479
128391976 2.498920
128391977 0.445176
128391978 -0.000000
128391979 0.463157
128391980 0.286533
128391981 0.304536
128391984 0.801378
128391985 0.436225
128391986 0.115763
128391987 0.249552
128391988 0.686953
128391989 2.996689
128391990 3.209680
128391992 0.468321
128391993 -0.000000
128391995 0.149572
128391997 0.693495
128391998 0.103825
128391999 0.683139
128392000 1.049334
128392001 1.134379
128392002 0.037437
128392003 0.049744
128392004 0.402347
128392005 0.190455
128392007 3.302293
128392008 4.006973
128392009 1.050851
128392010 1.014367
128392012 -0.000000
128392013 -0.000000
128392014 0.394867
128392016 3.591218
128392017 2.729678
128392019 0.055837
128392020 0.607580
128392021 0.101190
128392022 0.093553
128392025 0.310525
128392028 0.206152
128392029 -0.000000
128392030 2.896122
128392031 1.496822
128392032 0.241267
128392033 -0.000000
128392034 0.804774
128392035 0.745438
128392036 1.702406
128392037 0.650341
128392038 0.093495
128392039 0.766279
128392040 0.183867
128392045 0.177561
128392046 0.836389
128392048 0.102140
128392049 1.729348
128392052 0.144516
128392060 -0.000000
128392061 0.079412
128392063 0.966739
128392067 0.134403
128392068 0.903491
128392069 -0.000000
128392071 1.825615
128392072 0.209253
128392073 0.241268
128392074 0.164016
128392075 0.772032
128392076 5.679969
128392077 2.404551
128392079 0.211638
128392081 0.608957
128392085 0.913463
128392086 0.137670
128392087 0.699984
128392091 -0.000000
128392094 -0.000000
128392095 5.703064
128392096 -0.000000
128392099 -0.000000
128392100 0.959310
128392106 0.194047
128392107 0.518164
128392109 0.206208
128392110 0.802030
128392112 0.087191
128392113 0.513587
128392114 0.765955
128392116 0.219492
128392118 -0.000000
128392119 0.169945
128392120 0.699169
128392123 0.070097
128392124 0.052222
128392129 0.081920
128392134 0.101172
128392135 0.537389
128392138 0.336868
128392139 0.253991
128392140 0.881428
128392141 0.087029
128392142 0.117055
128392143 -0.000000
128392144 -0.000000
128392147 0.097751
128392148 0.064286
128392150 0.736381
128392152 -0.000000
128392153 0.152071
128392154 -0.000000
128392155 0.679767
128392158 0.746281
128392159 0.448626
128392162 0.125061
128392163 0.281657
128392164 0.603227
128392165 0.160182
128392166 0.098048
128392167 0.464644
128392168 0.223701
128392169 0.426138
128392170 0.369609
128392171 0.087928
128392172 0.275825
128392173 0.124262
128392176 0.087243
128392178 0.324683
128392181 -0.000000
128392183 0.230400
128392186 0.541089
128392187 0.233044
128392188 0.612140
128392191 1.466573
128392192 0.196687
128392195 0.733385
128392196 0.360091
128392197 0.316453
128392198 0.550400
128392200 0.872493
128392202 0.156402
128392203 0.271051
128392204 -0.000000
128392205 0.101172
128392206 0.094251
128392208 -0.000000
128392210 0.486817
128392213 0.051158
128392214 0.104543
128392215 0.178946
128392216 0.629331
128392217 2.149457
128392218 -0.000000
128392219 0.146598
128392220 0.235265
128392221 0.245317
128392222 1.024969
128392223 0.649081
128392224 0.036713
128392225 0.398925
128392226 0.249342
128392229 0.335919
128392230 0.287863
128392231 -0.000000
128392232 -0.000000
128392233 0.840646
128392234 0.293201
128392239 0.379886
128392240 0.390435
128392241 0.640168
128392242 0.635280
128392243 0.599671
128392244 0.185949
128392245 0.088097
128392246 0.483780
128392247 0.039666
128392248 0.576147
128392249 3.031550
128392250 8.471209
128392251 0.138012
128392252 8.599538
128392253 5.694218
128392255 0.038528
128392256 1.534919
128392257 0.383362
128392261 0.831473
128392262 3.731876
128392263 0.250312
128392264 0.689501
128392265 0.351809
128392269 0.275560
128392273 -0.000000
128392278 -0.000000
128392279 0.165565
128392280 0.733594
128392282 -0.000000
128392284 0.331536
128392287 -0.000000
128392289 0.172141
128392290 -0.000000
128392292 0.763881
128392293 -0.000000
128392300 0.094272
128392301 0.157292
128392302 1.283935
128392304 0.052961
128392305 0.374842
128392307 -0.000000
128392309 0.421902
128392310 0.069992
128392313 0.281932
128392317 0.744499
128392318 0.470848
128392321 0.343759
128392322 0.392530
128392324 0.211399
128392325 -0.000000
128392326 0.068364
128392327 -0.000000
128392328 0.587922
128392329 0.143607
128392332 0.381519
128392333 0.983918
128392334 0.167385
128392335 0.926184
128392336 0.235079
128392339 0.088122
128392340 0.410886
128392341 0.186146
128392345 0.235094
128392347 0.071368
128392348 0.241665
128392349 0.073287
128392352 0.300022
128392353 0.539845
128392354 0.162083
128392357 -0.000000
128392358 0.199341
128392359 0.088145
128392360 0.112578
128392361 0.852371
128392363 1.102180
128392365 0.493390
128392366 0.353819
128392367 0.643296
128392368 0.411207
128392371 1.158754
128392372 2.178981
128392373 0.383427
128392375 0.571818
128392377 0.241542
128392378 -0.000000
128392382 0.199271
128392386 0.499203
128392388 0.569285
128392390 2.240696
128392392 4.571473
128392393 0.408807
128392394 0.200325
128392395 1.081474
128392398 0.215189
128392399 0.193134
128392403 -0.000000
128392405 0.670635
128392406 0.269168
128392408 5.357033
128392409 3.427307
128392410 0.065695
128392413 0.432683
128392414 4.695024
128392415 2.474073
128392416 1.120122
128392417 7.948272
128392418 0.778988
128392419 8.178221
128392420 0.364830
128392421 0.891850
128392422 0.235573
128392424 0.269342
128392426 -0.000000
128392429 0.137891
128392430 0.406526
128392435 0.370471
128392436 0.166882
128392437 0.068438
128392439 0.254701
128392441 -0.000000
128392442 0.293286
128392444 1.080637
128392448 0.174995
128392450 0.620524
128392454 -0.000000
128392455 0.789579
128392456 0.320615
128392457 0.157663
128392458 1.393236
128392459 0.377151
128392462 0.064567
128392469 -0.000000
128392470 0.527449
128392471 0.142290
128392473 -0.000000
128392474 0.999901
128392475 0.534871
128392477 0.176963
128392478 0.300995
128392480 -0.000000
128392481 -0.000000
128392482 0.836296
128392484 1.169882
128392485 0.940078
128392486 0.279945
128392488 0.065365
128392489 0.168824
128392491 0.338127
128392492 0.137668
128392495 -0.000000
128392496 0.482381
128392497 0.188416
128392498 -0.000000
128392501 0.059820
128392502 0.838991
128392503 -0.000000
128392504 4.233574
128392505 0.037411
128392506 1.945192
128392507 1.522504
128392509 0.147056
128392511 0.454604
128392512 0.630963
128392513 0.388375
128392514 0.619616
128392517 0.337488
128392518 0.306293
128392525 0.694799
128392526 0.065442
128392528 0.211668
128392530 0.249607
128392531 0.670217
128392538 0.103802
128392539 0.406952
128392541 0.170526
128392544 1.408877
128392545 3.708560
128392546 1.325957
128392547 0.431292
128392550 0.139407
128392553 1.412601
128392554 8.445569
128392555 0.654197
128392557 0.407133
128392558 0.995454
128392559 0.901535
128392560 5.798609
128392561 0.703669
128392562 0.220689
128392564 0.253575
128392565 0.098114
128392568 0.170530
128392569 0.295015
128392571 0.163673
128392573 4.910625
128392574 0.871221
128392575 0.242802
128392576 0.578965
128392577 0.534427
128392584 11.083972
128392585 0.305563
128392586 0.313889
128392587 3.695055
128392589 0.339576
128392590 0.308399
128392591 0.742041
128392592 0.241687
128392594 0.226413
128392595 10.301670
128392597 -0.000000
128392599 0.674825
128392602 0.057678
128392603 0.093678
128392606 0.216681
128392607 0.483528
128392608 0.211577
128392609 0.387454
128392612 0.306577
128392613 0.287974
128392614 -0.000000
128392615 0.037395
128392616 0.484833
128392617 0.842916
128392618 1.673197
128392619 1.041721
128392621 0.649522
128392624 0.052645
128392627 0.371620
128392632 0.052734
128392634 0.033347
128392635 1.837815
128392636 6.113060
128392637 1.053832
128392638 0.966529
128392640 1.405000
128392641 0.382687
128392653 0.757122
128392656 3.570293
128392657 1.319549
128392660 2.223331
128392661 1.519890
128392665 0.400163
128392666 2.355869
128392667 0.875477
128392668 0.312636
128392670 0.406312
128392672 0.083635
128392679 1.570377
128392680 1.591567
128392681 -0.000000
128392686 0.263353
128392687 0.231866
128392688 0.686223
128392695 0.975487
128392696 -0.000000
128392699 1.592688
128392700 1.314089
128392701 0.133836
128392702 2.211092
128392705 0.701845
128392706 -0.000000
128392713 0.763768
128392714 0.131517
128392717 -0.000000
128392718 -0.000000
128392723 0.279066
128392724 0.107169
128392725 0.688806
128392726 0.207322
128392727 0.443878
128392729 3.515192
128392730 0.073224
128392734 -0.000000
128392735 0.085014
128392737 0.352057
128392738 1.522535
128392743 0.214578
128392744 0.363307
128392745 0.185710
128392746 0.529430
128392748 1.541414
128392749 0.393317
128392750 0.047488
128392751 1.007982
128392752 0.191876
128392754 0.043606
128392755 2.318088
128392756 3.290319
128392758 0.197783
128392759 0.229799
128392760 0.814465
128392761 0.316643
128392765 1.978626
128392767 0.475622
128392768 0.071739
128392770 0.406648
128392771 1.066124
128392772 0.638819
128392774 0.228362
128392776 0.092487
128392778 0.709996
128392779 0.267576
128392781 0.338958
128392782 1.814414
128392783 0.260858
128392785 0.208310
128392786 0.457158
128392788 0.150785
128392790 1.066065
128392791 0.440191
128392792 0.161252
128392800 0.118981
128392801 1.980594
128392802 0.303418
128392803 1.010692
128392805 0.766627
128392806 1.562738
128392807 0.039644
128392808 0.524666
128392809 0.978710
128392810 0.233937
128392811 -0.000000
128392813 0.340746
128392814 3.212820
128392815 0.264670
128392817 -0.000000
128392819 1.568964
128392820 1.001513
128392821 0.072946
128392822 0.156882
128392823 0.173030
128392825 0.607406
128392826 0.446621
128392827 0.345888
128392829 0.267934
128392830 0.506509
128392833 0.131540
128392834 1.019997
128392840 3.984146
128392844 0.285115
128392845 0.504626
128392846 0.224892
128392847 0.346424
128392852 0.152763
128392854 0.960700
128392857 0.275734
128392858 0.208161
128392859 0.410474
128392860 0.150576
128392861 0.210900
128392862 0.128417
128392864 0.326027
128392865 -0.000000
128392867 0.279075
128392868 0.523673
128392869 0.410145
128392872 0.340899
128392873 0.729399
128392874 0.079930
128392876 -0.000000
128392877 0.350822
128392878 0.253252
128392880 1.403675
128392881 0.219584
128392883 0.054490
128392885 0.230665
128392886 0.653981
128392887 0.320953
128392889 0.150768
128392890 -0.000000
128392892 0.145456
128392894 -0.000000
128392898 -0.000000
128392899 0.066726
128392901 0.546768
128392902 2.843860
128392903 0.482767
128392904 0.340484
128392908 0.191767
128392909 1.028709
128392911 0.438746
128392912 2.083564
128392913 -0.000000
128392914 0.069474
128392916 1.332616
128392918 1.352731
128392919 1.555943
128392922 -0.000000
128392923 0.508680
128392924 2.248466
128392925 0.879885
128392927 0.743007
128392930 0.238982
128392933 0.749616
128392935 1.506093
128392937 0.601480
128392938 0.836204
128392940 0.286504
128392942 1.763435
128392943 1.619148
128392944 0.616772
128392945 0.386011
128392946 2.207261
128392947 0.059160
128392948 0.080441
128392949 1.243189
128392950 -0.000000
128392952 0.377554
128392956 0.278986
128392958 0.237800
128392959 0.413466
128392962 0.074085
128392963 0.221719
128392964 1.437062
128392965 0.294594
128392967 1.845024
128392969 0.618070
128392972 0.387747
128392973 0.105475
128392974 0.142747
128392977 0.237422
128392978 -0.000000
128392979 0.058893
128392980 1.141816
128392981 0.396474
128392982 0.146812
128392984 4.297608
128392986 0.633397
128392991 0.171018
128392994 -0.000000
128392997 1.392726
128392999 0.522906
128393001 -0.000000
128393003 1.848945
128393004 2.153887
128393005 0.313388
128393007 0.225707
128393008 0.026947
128393009 0.169859
128393012 0.449466
128393013 0.236493
128393014 0.310258
128393015 0.908751
128393016 0.050728
128393017 0.171032
128393018 0.057660
128393019 0.375194
128393020 0.290566
128393021 0.758814
128393025 0.344050
128393026 0.072366
128393028 -0.000000
128393029 -0.000000
128393030 -0.000000
128393031 0.426287
128393032 0.150021
128393033 0.664923
128393034 1.408473
128393035 0.495771
128393036 0.240799
128393037 0.228027
128393038 0.701337
128393040 0.119978
128393041 0.294755
128393044 1.133922
128393045 1.297330
128393046 1.427410
128393048 0.202659
128393050 1.766935
128393053 0.445419
128393055 0.370802
128393056 0.711650
128393057 -0.000000
128393058 0.595943
128393059 0.587428
128393060 0.267678
128393064 0.426628
128393066 0.089288
128393069 0.095507
128393072 0.250963
128393074 4.688817
128393075 1.733380
128393076 0.302545
128393077 0.073829
128393078 0.595123
128393079 0.185067
128393082 0.186457
128393087 0.092909
128393088 0.221280
128393089 0.050107
128393090 0.671599
128393092 0.149891
128393093 -0.000000
128393094 0.628184
128393098 0.142756
128393100 0.125729
128393101 0.219319
128393102 0.714786
128393104 0.142753
128393105 0.036586
128393107 0.074968
128393108 0.086734
128393109 0.534286
128393110 0.084098
128393112 0.380128
128393113 0.524067
128393114 0.115432
128393120 0.102716
128393123 1.657721
128393125 0.157880
128393128 0.177296
128393130 0.089537
128393134 -0.000000
128393137 0.151562
128393138 1.081318
128393139 0.995479
128393141 0.065765
128393145 1.830596
128393152 0.071566
128393154 0.652863
128393155 5.195003
128393156 1.055992
128393157 0.343781
128393160 0.786992
128393161 0.421734
128393162 0.076513
128393165 1.510959
128393166 1.894059
128393168 0.495247
128393169 0.084029
128393170 1.193646
128393171 -0.000000
128393173 0.370605
128393174 0.202423
128393175 0.625038
128393176 -0.000000
128393178 0.441619
128393182 0.309019
128393184 0.186704
128393185 0.172503
128393186 0.198240
128393187 0.055430
128393190 0.124358
128393191 0.066356
128393192 0.043480
128393195 0.257733
128393196 0.415778
128393197 1.658007
128393200 1.096338
128393201 0.084867
128393203 0.079335
128393204 -0.000000
128393206 0.176360
128393207 0.049426
128393210 0.394140
128393212 2.583736
128393213 -0.000000
128393217 0.146120
128393219 0.044941
128393220 3.581313
128393223 0.412049
128393226 0.052861
128393228 1.305687
128393234 2.919182
128393236 0.066770
128393238 0.447085
128393242 0.062775
128393245 0.403008
128393246 0.464796
128393247 0.349689
128393248 0.205189
128393251 0.595797
128393253 0.498237
128393254 0.690019
128393257 1.039970
128393258 -0.000000
128393259 0.150866
128393261 0.670460
128393263 9.816987
128393265 -0.000000
128393268 0.903035
128393269 0.047526
128393271 0.420083
128393273 0.625794
128393275 0.517879
128393277 0.295125
128393291 0.145860
128393292 0.412083
128393294 1.259171
128393295 0.772977
128393302 0.506800
128393304 -0.000000
128393306 -0.000000
128393307 1.957064
128393308 0.580638
128393310 1.864193
128393312 -0.000000
128393313 -0.000000
128393317 0.479606
128393319 0.083481
128393320 0.294665
128393322 0.953834
128393323 0.225913
128393324 0.872353
128393327 0.172734
128393328 0.406941
128393329 4.516083
128393330 2.314496
128393332 0.159268
128393334 7.289401
128393336 -0.000000
128393339 0.101525
128393340 0.667869
128393341 1.730481
128393342 0.295521
128393343 0.259417
128393344 0.439505
128393346 4.323493
128393348 0.896930
128393349 1.137090
128393354 0.275599
128393355 0.462532
128393357 0.229290
128393358 0.535887
128393359 0.516880
128393360 0.081861
128393361 -0.000000
128393362 0.306805
128393364 0.181745
128393365 0.440401
128393368 1.424534
128393370 1.024312
128393371 -0.000000
128393372 0.504759
128393374 0.433950
128393375 1.231314
128393376 -0.000000
128393377 1.159851
128393378 1.405549
128393379 0.452948
128393380 0.567749
128393382 0.294666
128393385 0.279127
128393386 0.996087
128393387 0.552045
128393388 0.430964
128393390 3.609715
128393394 0.047533
128393395 0.045750
128393396 2.470607
128393397 0.199824
128393398 0.259417
128393400 1.435868
128393402 1.105949
128393403 0.055559
128393404 0.684743
128393405 0.478882
128393407 5.692639
128393408 0.285278
128393414 0.145767
128393415 0.481522
128393417 0.359391
128393418 1.159789
128393420 0.229290
128393421 0.549763
128393422 0.415614
128393423 0.625791
128393425 -0.000000
128393429 0.207112
128393430 0.074577
128393432 0.075531
128393434 0.072198
128393438 1.427761
128393440 1.039974
128393444 0.416377
128393446 0.166944
128393447 0.062457
128393448 0.791680
128393449 -0.000000
128393452 -0.000000
128393453 0.135340
128393454 0.972537
128393455 0.130815
128393457 0.381802
128393460 0.722197
128393461 0.134195
128393463 0.490437
128393464 0.896215
128393465 0.530789
128393467 0.173150
128393474 0.330113
128393475 0.471453
128393477 0.097687
128393478 4.959328
128393481 0.068991
128393482 1.022099
128393483 0.647623
128393484 0.202544
128393487 0.210264
128393488 0.116277
128393490 2.863468
128393492 0.469828
128393493 0.575454
128393494 0.124666
128393496 -0.000000
128393498 0.313297
128393499 0.140129
128393500 0.477411
128393505 0.440180
128393506 0.220181
128393507 0.056862
128393508 1.511144
128393510 0.355729
128393511 0.824655
128393512 0.134201
128393514 0.082047
128393515 1.214017
128393516 0.778169
128393518 0.330835
128393521 2.115307
128393523 0.870062
128393524 0.490260
128393528 0.782424
128393529 0.979490
128393531 1.052330
128393532 0.066378
128393533 0.449593
128393534 0.173055
128393535 0.931680
128393539 0.209993
128393542 1.003438
128393543 1.037841
128393545 0.183893
128393547 0.078168
128393548 0.082901
128393549 0.256976
128393550 1.856015
128393551 0.155201
128393552 -0.000000
128393553 0.083072
128393554 0.930991
128393555 0.157617
128393557 -0.000000
128393559 1.063225
128393560 0.195729
128393561 0.073945
128393562 0.250821
128393565 -0.000000
128393566 0.449417
128393567 0.666070
128393568 0.186319
128393569 0.738806
128393570 0.776001
128393572 0.524785
128393573 0.440064
128393577 0.358222
128393579 1.082339
128393580 1.009865
128393581 0.218719
128393582 0.293146
128393584 0.786183
128393586 -0.000000
128393587 0.468890
128393589 1.885994
128393590 0.803280
128393592 0.272374
128393593 0.463079
128393594 -0.000000
128393596 0.183756
128393597 -0.000000
128393599 1.116802
128393601 0.974692
128393602 0.318363
128393604 0.280725
128393605 0.652462
128393606 0.357198
128393607 0.692030
128393608 1.226739
128393609 0.054190
128393610 0.062023
128393611 1.157256
128393613 0.064031
128393616 0.088978
128393618 0.155213
128393620 0.077771
128393621 0.257183
128393622 0.070515
128393623 0.088859
128393624 1.786909
128393625 0.439465
128393626 0.694447
128393627 0.973109
128393631 0.160602
128393632 0.626840
128393640 0.259547
128393643 0.151111
128393645 0.356966
128393646 -0.000000
128393647 0.059654
128393649 0.303952
128393651 1.623971
128393652 0.454875
128393653 0.592695
128393654 -0.000000
128393656 1.096543
128393657 0.391870
128393658 -0.000000
128393659 -0.000000
128393660 0.185466
128393661 0.303357
128393664 0.763241
128393665 2.042721
128393666 0.064671
128393667 0.406907
128393669 0.751886
128393672 0.977386
128393676 0.603288
128393678 0.588109
128393679 0.140960
128393681 0.358751
128393683 0.086867
128393688 0.256657
128393689 2.747527
128393690 0.637175
128393691 0.074909
128393695 1.196191
128393696 0.129281
128393697 0.463956
128393702 0.202388
128393703 0.069025
128393704 2.495320
128393705 1.242495
128393706 0.167261
128393707 0.662814
128393710 2.113079
128393714 -0.000000
128393716 -0.000000
128393718 0.102143
128393719 0.187087
128393720 0.794246
128393721 -0.000000
128393723 0.170877
128393724 0.071665
128393727 0.194781
128393730 0.331530
128393731 0.200234
128393732 0.519261
128393733 -0.000000
128393736 0.074972
128393737 0.598999
128393739 0.208674
128393740 0.158099
128393741 0.140614
128393742 5.374485
128393743 0.063357
128393744 0.056077
128393746 -0.000000
128393748 0.331181
128393749 -0.000000
128393750 0.083473
128393752 0.094710
128393753 0.409570
128393754 0.380390
128393755 0.404664
128393756 0.575645
128393757 0.490360
128393758 0.291800
128393760 -0.000000
128393761 0.230240
128393763 0.071599
128393764 0.586959
128393765 0.643226
128393766 0.404829
128393767 0.949381
128393768 0.895608
128393771 0.076894
128393773 0.075141
128393775 0.514162
128393778 1.485312
128393779 0.155095
128393782 0.200353
128393783 0.132921
128393785 4.898160
128393792 2.081654
128393793 6.447962
128393800 0.065977
128393801 0.326211
128393803 0.277611
128393804 0.458422
128393807 0.171220
128393808 0.166406
128393810 0.292805
128393814 -0.000000
128393815 0.041554
128393816 0.132473
128393817 0.314054
128393818 2.137463
128393819 2.883102
128393820 2.303681
128393821 1.866160
128393822 0.022518
128393823 0.116356
128393824 0.485831
128393825 -0.000000
128393827 0.284046
128393828 1.576175
128393829 0.305612
128393830 1.303217
128393832 0.470215
128393833 0.850667
128393835 1.087341
128393837 0.483374
128393839 1.295104
128393840 -0.000000
128393841 -0.000000
128393844 0.379033
128393845 0.124307
128393846 3.707917
128393849 -0.000000
128393850 0.556673
128393853 0.698263
128393857 0.120058
128393858 0.263806
128393860 2.685383
128393861 0.501719
128393864 0.125097
128393866 0.541564
128393867 0.208802
128393868 0.504187
128393869 0.129538
128393870 0.103381
128393871 1.062792
128393872 0.140132
128393873 2.589874
128393874 0.593106
128393875 -0.000000
128393878 1.284679
128393879 0.873235
128393882 0.920214
128393883 1.247242
128393885 0.264138
128393886 0.056035
128393888 0.050041
128393889 0.959367
128393890 1.012983
128393892 0.281936
128393895 0.538408
128393896 1.688967
128393897 0.833430
128393899 0.339464
128393900 0.413923
128393901 0.200311
128393902 0.332387
128393903 0.838718
128393905 0.566282
128393906 0.254115
128393907 0.067920
128393910 0.720657
128393911 0.689678
128393912 1.525839
128393915 -0.000000
128393917 0.194038
128393921 0.244972
128393926 -0.000000
128393928 0.359141
128393929 1.063852
128393930 1.383726
128393931 0.611175
128393932 2.740735
128393933 4.497036
128393937 -0.000000
128393939 -0.000000
128393943 0.132582
128393944 0.321971
128393945 0.981319
128393946 0.419007
128393947 0.104145
128393949 3.356154
128393951 0.073100
128393952 0.216476
128393954 3.095170
128393955 0.404835
128393960 0.267808
128393961 0.061081
128393965 0.342593
128393966 0.379619
128393967 0.217585
128393968 0.073071
128393969 0.263748
128393970 0.348538
128393973 0.946228
128393974 0.072727
128393975 0.716573
128393976 1.315071
128393978 3.894838
128393979 0.576535
128393984 0.617942
128393985 0.310334
128393987 0.697776
128393988 1.145322
128393989 0.269920
128393990 0.152469
128393991 0.118620
128393993 0.477883
128393994 0.114170
128393995 0.901522
128393998 1.114899
128394000 0.172348
128394001 0.067277
128394002 0.197264
128394003 1.434774
128394004 1.811537
128394005 2.155057
128394006 0.501145
128394007 0.146828
128394008 0.492234
128394009 0.139187
128394010 1.202626
128394011 0.077252
128394012 0.314954
128394013 0.449840
128394014 0.183942
128394015 0.176622
128394016 0.081970
128394018 0.565589
128394020 0.797107
128394021 0.587864
128394024 0.822119
128394025 1.308507
128394026 0.300841
128394027 0.898668
128394028 2.189112
128394030 0.420479
128394032 0.227515
128394033 0.950456
128394034 0.164355
128394035 1.862404
128394036 0.598468
128394037 1.203050
128394038 4.185404
128394039 -0.000000
128394040 0.270280
128394041 0.079466
128394043 0.172303
128394044 -0.000000
128394046 0.093274
128394048 0.545414
128394050 0.508974
128394051 0.067421
128394053 3.551602
128394054 0.281376
128394058 0.152465
128394061 -0.000000
128394064 0.067260
128394066 0.466885
128394070 -0.000000
128394071 0.431214
128394074 0.145453
128394075 0.289016
128394077 0.241888
128394078 0.381930
128394080 0.348758
128394082 0.373516
128394083 0.145409
128394087 0.389465
128394089 3.483141
128394090 0.657307
128394091 0.391152
128394092 0.591497
128394093 0.574760
128394094 0.900929
128394096 0.803390
128394097 0.251754
128394100 0.072493
128394104 0.756650
128394106 1.544584
128394108 1.439557
128394109 1.065459
128394111 0.467638
128394115 0.039904
128394116 0.329556
128394120 0.279130
128394121 0.034535
128394122 0.221656
128394123 0.104683
128394124 0.544805
128394127 1.172431
128394128 1.182859
128394129 0.207935
128394131 0.264809
128394134 1.687023
128394137 -0.000000
128394138 0.079535
128394139 0.072525
128394140 0.114736
128394141 0.318852
128394142 0.301541
128394143 0.053417
128394145 2.589102
128394148 1.228498
128394149 0.379409
128394150 0.075904
128394151 0.628312
128394152 1.160883
128394153 0.417720
128394154 0.565397
128394156 0.383150
128394158 0.950875
128394159 -0.000000
128394160 0.094545
128394161 0.176860
128394162 0.063707
128394163 -0.000000
128394167 0.183470
128394170 0.598476
128394173 0.136840
128394175 -0.000000
128394176 0.297277
128394178 -0.000000
128394179 0.199180
128394182 0.087695
128394184 0.289210
128394186 0.212467
128394188 0.051736
128394191 0.072497
128394192 0.075864
128394195 0.045066
128394196 0.613558
128394197 1.191715
128394198 0.455083
128394199 0.214617
128394201 0.587417
128394203 -0.000000
128394204 0.301105
variableStep chrom=chr14
75743476 0.112111
75743480 0.349154
75743481 0.214713
75743482 0.655790
75743484 0.185894
75743487 0.145210
75743488 0.410430
75743489 1.126901
75743491 0.138116
75743492 0.159910
75743493 2.034705
75743495 0.247232
75743496 1.008006
75743498 0.359641
75743499 -0.000000
75743500 0.477443
75743503 0.072040
75743505 0.158089
75743506 2.010495
75743507 1.120755
75743509 0.379850
75743510 0.584457
75743511 0.192982
75743512 1.649822
75743513 0.608936
75743515 0.583183
75743516 0.071639
75743521 0.692212
75743522 0.450467
75743529 0.706868
75743538 1.639166
75743539 2.071711
75743540 0.124678
75743541 0.058390
75743542 1.846961
75743543 -0.000000
75743546 1.180909
75743547 0.067547
75743548 2.846725
75743549 1.170956
75743550 0.535215
75743551 0.063401
75743552 0.905262
75743553 1.392996
75743554 1.830154
75743555 0.865151
75743556 1.604483
75743557 0.118962
75743558 0.252352
75743559 0.161958
75743563 2.038429
75743564 1.170909
75743567 0.979275
75743568 0.059080
75743569 0.412968
75743570 0.702648
75743571 0.060846
75743572 0.110172
75743573 0.074715
75743574 2.079484
75743575 0.114061
75743576 0.079914
75743577 0.561710
75743581 0.091318
75743582 0.121102
75743584 1.593040
75743585 0.152296
75743587 0.050232
75743588 0.633606
75743589 0.098794
75743590 0.083461
75743593 1.534204
75743595 0.655794
75743600 6.227667
75743601 1.350851
75743603 0.144040
75743605 0.685913
75743608 0.362131
75743615 2.958391
75743618 0.222657
75743621 0.978538
75743622 2.922109
75743623 1.721798
75743625 -0.000000
75743626 0.368323
75743627 0.368765
75743630 0.041582
75743631 0.045028
75743632 1.102969
75743633 0.250516
75743636 0.348395
75743637 0.063642
75743638 0.682791
75743639 0.065840
75743642 0.421257
75743643 0.290087
75743647 1.024449
75743650 0.343694
75743651 0.576345
75743652 0.407284
75743653 0.651838
75743654 7.566703
75743659 1.895365
75743660 6.813669
75743661 3.124327
75743662 2.812633
75743665 -0.000000
75743668 6.262352
75743669 0.212038
75743672 0.063393
75743674 -0.000000
75743675 0.057774
75743677 1.145334
75743679 0.416032
75743680 0.639432
75743681 0.192808
75743685 0.438009
75743686 3.934913
75743688 0.640938
75743689 0.295125
75743690 0.072208
75743691 0.588368
75743694 1.534897
75743695 0.086592
75743696 2.382093
75743697 0.066195
75743698 0.486894
75743701 0.068628
75743702 -0.000000
75743703 0.087127
75743704 1.161999
75743705 2.798816
75743706 0.120743
75743707 0.486690
75743710 0.508247
75743711 1.444515
75743712 0.592186
75743713 0.148933
75743716 -0.000000
75743718 0.640289
75743719 -0.000000
75743721 0.426921
75743723 0.502550
75743724 2.229869
75743726 1.756316
75743727 0.306160
75743728 0.776000
75743729 0.763861
75743731 4.548700
75743732 0.123103
75743733 0.939486
75743734 4.462764
75743737 0.203241
75743738 0.257088
75743739 0.776388
75743740 0.048353
75743742 2.707544
75743744 1.235999
75743751 -0.000000
75743753 0.734017
75743754 0.113334
75743755 0.711376
75743761 0.485157
75743762 1.117757
75743764 -0.000000
75743767 0.106341
75743768 0.272826
75743770 -0.000000
75743772 0.233973
75743773 0.649597
75743774 -0.000000
75743775 0.413532
75743777 0.124535
75743778 1.711302
75743780 0.894593
75743781 0.062792
75743783 1.155646
75743786 1.360134
75743787 0.079592
75743790 1.120322
75743794 0.154320
75743796 0.699493
75743797 0.865335
75743800 1.714084
75743803 0.549600
75743804 1.119259
75743805 -0.000000
75743806 0.848291
75743809 0.379435
75743811 0.431561
75743815 0.078765
75743817 0.096562
75743819 0.181652
75743820 1.155411
75743822 0.088608
75743824 0.336061
75743825 0.313807
75743826 0.716501
75743827 0.184802
75743828 0.401641
75743829 -0.000000
75743831 0.194558
75743835 0.183802
75743837 0.242325
75743838 0.103467
75743840 2.317522
75743841 0.115260
75743842 0.550617
75743843 0.572617
75743844 0.655127
75743845 0.050886
75743847 0.102692
75743849 -0.000000
75743850 0.252895
75743851 0.399119
75743852 0.114746
75743853 0.843734
75743854 2.987365
75743855 0.516558
75743856 0.034545
75743857 0.540506
75743858 0.496033
75743861 0.384843
75743863 0.399125
75743864 0.443609
75743865 0.078330
75743868 0.427874
75743870 0.154060
75743871 0.112174
75743873 0.385181
75743875 0.130920
75743878 0.167135
75743884 0.606289
75743885 0.219578
75743887 -0.000000
75743889 0.485010
75743895 1.046781
75743899 2.728670
75743902 0.933925
75743903 1.480802
75743905 3.604364
75743906 3.918126
75743907 0.985490
75743908 0.479246
75743911 0.550508
75743913 0.078785
75743914 -0.000000
75743915 0.174165
75743917 0.175069
75743920 0.156404
75743924 0.185238
75743929 4.465506
75743932 -0.000000
75743936 12.423040
75743937 0.856662
75743940 1.375309
75743942 0.536061
75743945 0.038483
75743946 14.078129
75743947 7.353253
75743948 0.417036
75743949 -0.000000
75743950 0.697984
75743953 7.616179
75743956 5.009392
75743959 1.622612
75743960 0.922905
75743964 0.067964
75743967 0.106148
75743968 0.156415
75743969 0.640167
75743971 0.427904
75743972 0.115531
75743973 0.638704
75743974 0.569634
75743975 -0.000000
75743977 0.213908
75743979 -0.000000
75743980 -0.000000
75743981 0.062459
75743982 0.131828
75743984 0.111405
75743985 -0.000000
75743990 0.059268
75743993 0.851973
75743995 0.072668
75743997 0.221556
75743998 0.551560
75743999 0.149214
75744000 0.666757
75744003 0.936000
75744004 0.467756
75744006 1.152813
75744007 -0.000000
75744011 0.222591
75744013 -0.000000
75744014 -0.000000
75744016 0.064751
75744018 0.309170
75744019 0.147325
75744020 0.663873
75744021 0.047962
75744022 0.350575
75744029 0.618639
75744030 0.167056
75744031 -0.000000
75744033 0.226831
75744034 1.713872
75744036 0.078941
75744039 0.719061
75744040 0.135818
75744043 -0.000000
75744044 0.046144
75744047 0.214156
75744049 0.075573
75744051 -0.000000
75744052 -0.000000
75744053 0.602268
75744056 0.580204
75744057 0.580864
75744058 0.680875
75744061 0.117560
75744062 0.218930
75744063 1.601904
75744066 0.056487
75744067 0.396141
75744068 0.561216
75744069 0.679471
75744070 0.022467
75744071 0.184374
75744072 0.027489
75744073 0.080839
75744075 0.657576
75744076 0.585697
75744080 0.336012
75744081 0.490683
75744084 0.048833
75744088 0.071092
75744089 -0.000000
75744091 0.251973
75744092 0.627372
75744093 0.439640
75744095 0.087633
75744097 0.745776
75744098 1.736169
75744099 1.755862
75744100 0.106503
75744102 0.059273
75744103 -0.000000
75744105 1.089283
75744106 0.802854
75744108 0.729442
75744109 0.768410
75744110 0.545260
75744111 1.636225
75744112 0.085641
75744115 0.094241
75744116 0.436306
75744117 0.931494
75744118 0.158976
75744119 7.728777
75744120 0.113334
75744121 0.427272
75744122 0.662897
75744123 0.563598
75744124 4.645247
75744125 0.276194
75744126 0.775935
75744128 0.185366
75744130 0.208400
75744131 0.891045
75744132 0.060276
75744134 0.167294
75744140 0.266255
75744141 0.511525
75744142 0.052196
75744143 0.756722
75744151 0.211883
75744152 -0.000000
75744153 6.956529
75744154 0.045773
75744159 0.213565
75744160 0.144509
75744161 -0.000000
75744163 0.045713
75744164 2.357101
75744165 0.219704
75744166 0.862757
75744169 0.130806
75744171 0.174653
75744173 -0.000000
75744179 0.212871
75744181 0.309973
75744182 0.236145
75744183 1.340908
75744185 1.247808
75744187 0.751510
75744188 0.059296
75744190 0.165115
75744191 -0.000000
75744192 0.101662
75744194 0.213459
75744197 0.117865
75744202 0.632125
75744204 0.360747
75744205 0.072552
75744206 0.159205
75744208 0.955039
75744210 0.163130
75744213 0.178900
75744214 0.062472
75744215 1.316812
75744221 0.057670
75744224 -0.000000
75744225 0.908312
75744226 -0.000000
75744229 0.472629
75744230 1.383683
75744231 0.417664
75744232 -0.000000
75744233 0.296290
75744235 3.259156
75744237 0.771327
75744238 1.062056
75744239 1.464644
75744240 2.974497
75744241 0.329391
75744246 0.453791
75744252 0.038129
75744253 0.026373
75744254 1.011079
75744256 0.962752
75744257 0.772564
75744258 0.101488
75744262 0.219626
75744263 -0.000000
75744264 16.145672
75744267 0.054738
75744268 1.046986
75744269 0.048592
75744270 0.551087
75744271 -0.000000
75744272 0.072728
75744274 8.796064
75744275 14.113700
75744276 1.988444
75744278 0.149981
75744279 0.415864
75744280 1.611137
75744285 1.187463
75744286 -0.000000
75744287 1.061839
75744289 0.161031
75744290 1.052011
75744291 1.475528
75744296 0.090522
75744297 0.390723
75744298 0.264893
75744300 0.121420
75744303 0.280618
75744304 -0.000000
75744305 0.306119
75744306 1.260981
75744308 0.656773
75744309 0.325666
75744310 1.206468
75744312 0.799551
75744313 0.426080
75744314 0.826797
75744316 1.785201
75744319 0.168343
75744321 -0.000000
75744323 0.686128
75744324 0.217962
75744325 0.775095
75744329 4.609561
75744330 0.983751
75744331 0.049597
75744334 -0.000000
75744335 0.041602
75744337 0.874538
75744338 0.432082
75744343 0.108584
75744345 0.084665
75744347 0.139338
75744348 -0.000000
75744352 0.431332
75744355 0.129715
75744356 0.429333
75744357 0.958817
75744358 7.810381
75744359 0.376902
75744360 0.120715
75744362 0.071136
75744364 0.351672
75744365 1.526207
75744366 0.689022
75744367 0.690031
75744370 1.393597
75744371 2.294100
75744372 0.421122
75744373 1.560088
75744374 0.466403
75744377 0.219935
75744378 0.405670
75744379 0.037078
75744380 0.029888
75744381 1.704947
75744383 5.619605
75744384 0.054926
75744386 1.075513
75744387 1.986364
75744392 2.819750
75744394 -0.000000
75744395 0.429200
75744396 2.924119
75744397 3.366980
75744398 3.824656
75744400 -0.000000
75744403 0.405627
75744404 0.951787
75744407 0.228092
75744411 0.690342
75744412 0.200270
75744414 -0.000000
75744415 0.258037
75744416 0.316919
75744417 0.466855
75744421 8.158964
75744422 0.370227
75744427 0.247014
75744429 1.404594
75744430 4.516181
75744431 1.244801
75744432 0.690294
75744433 0.129663
75744435 1.093975
75744438 0.411617
75744439 0.117578
75744440 0.861039
75744442 -0.000000
75744444 1.484876
75744445 4.446432
75744447 0.250542
75744449 0.676596
75744451 0.715293
75744452 0.050840
75744453 0.782616
75744454 0.059560
75744456 1.621593
75744461 0.282172
75744462 0.566333
75744464 1.013165
75744465 7.205971
75744467 1.135876
75744468 0.690612
75744470 0.715052
75744471 0.667362
75744472 0.925779
75744473 0.950146
75744474 0.416067
75744478 0.285924
75744479 0.966947
75744480 3.875723
75744481 17.312015
75744482 3.812648
75744488 0.647027
75744489 0.066326
75744490 -0.000000
75744493 0.571753
75744494 0.511623
75744495 11.165026
75744498 1.433084
75744501 0.607796
75744502 0.109191
75744503 0.106532
75744505 2.451668
75744506 2.859192
75744508 0.057861
75744510 0.175103
75744512 0.220893
75744515 -0.000000
75744516 0.056520
75744517 0.314564
75744520 0.787608
75744521 0.175800
75744527 6.312386
75744529 0.345353
75744534 0.045479
75744535 0.152307
75744536 2.363103
75744541 0.076755
75744542 0.784563
75744543 0.083542
75744544 0.170369
75744545 2.215423
75744548 -0.000000
75744549 0.283447
75744550 -0.000000
75744551 0.395614
75744553 0.264326
75744554 -0.000000
75744555 0.268221
75744557 0.233426
75744558 -0.000000
75744560 0.355994
75744562 0.289991
75744563 0.218993
75744565 0.071715
75744566 0.333110
75744567 1.328347
75744569 0.215992
75744571 0.190672
75744572 0.484937
75744575 0.973878
75744576 0.339724
75744580 0.322790
75744581 0.401951
75744582 0.542737
75744583 0.543338
75744584 0.030466
75744585 6.029864
75744586 0.025143
75744588 0.829139
75744589 1.284485
75744593 0.643835
75744594 0.588868
75744595 5.103820
75744596 0.283549
75744604 -0.000000
75744605 0.090055
75744607 1.140203
75744608 2.154865
75744609 2.536181
75744615 0.316698
75744619 -0.000000
75744620 5.886816
75744623 1.053789
75744624 0.056294
75744627 -0.000000
75744629 0.175232
75744633 -0.000000
75744634 0.089984
75744635 0.298473
75744637 0.501326
75744638 0.198543
75744639 0.613311
75744640 0.888895
75744642 1.921633
75744643 1.125915
75744645 -0.000000
75744648 0.103440
75744650 -0.000000
75744651 0.335840
75744652 6.128519
75744653 0.753964
75744654 0.174706
75744655 0.913744
75744657 0.814341
75744661 0.252767
75744662 -0.000000
75744663 0.451141
75744664 1.559144
75744672 0.754293
75744674 -0.000000
75744676 0.213964
75744677 0.100999
75744678 1.247639
75744679 0.471752
75744680 0.987129
75744681 0.346496
75744682 2.354062
75744685 1.376655
75744686 1.617844
75744689 0.490751
75744690 1.699520
75744693 0.917981
75744694 0.503514
75744700 0.374531
75744703 0.144848
75744704 0.456772
75744705 1.662970
75744706 5.244900
75744707 1.131387
75744708 0.056364
75744709 0.404829
75744711 -0.000000
75744712 0.782717
75744713 0.065495
75744714 0.626893
75744715 0.515778
75744716 3.687626
75744719 -0.000000
75744720 0.569956
75744723 0.339299
75744724 0.401151
75744727 2.258387
75744728 1.124481
75744729 1.554509
75744733 0.079875
75744734 1.027838
75744736 0.222609
75744740 2.197574
75744744 3.579642
75744745 0.188003
75744746 1.360745
75744749 0.446983
75744750 0.147354
75744752 0.341366
75744755 0.061048
75744760 0.030835
75744761 1.362822
75744762 0.147281
75744763 0.905896
75744764 0.484432
75744765 0.039562
75744768 4.480533
75744769 0.103876
75744770 0.770710
75744772 -0.000000
75744773 0.294742
75744775 0.515642
75744776 0.728939
75744777 0.467593
75744778 1.582369
75744779 1.048304
75744782 0.692373
75744783 1.831521
75744784 0.823678
75744785 1.714149
75744786 0.510392
75744789 0.337091
75744790 0.502630
75744791 1.826461
75744792 0.124130
75744794 2.462321
75744795 0.813021
75744800 0.563466
75744801 0.547180
75744802 -0.000000
75744803 2.874553
75744806 0.338231
75744810 1.116508
75744812 0.610525
75744816 0.153197
75744819 -0.000000
75744820 0.885011
75744822 0.056050
75744823 0.062395
75744825 0.214897
75744826 0.352990
75744828 0.443627
75744829 0.053327
75744830 0.827338
75744831 0.524105
75744833 0.294702
75744835 0.192643
75744836 0.855292
75744837 0.817855
75744838 0.052113
75744840 0.461934
75744842 0.828592
75744843 -0.000000
75744844 0.269924
75744845 -0.000000
75744846 0.873852
75744849 0.841629
75744850 1.742997
75744851 0.942519
75744852 0.066812
75744854 0.166991
75744855 0.159038
75744858 0.055607
75744859 0.045503
75744860 0.218314
75744861 0.691193
75744866 -0.000000
75744867 1.621516
75744868 2.945094
75744873 0.136705
75744875 0.156306
75744876 2.620049
75744878 3.017921
75744880 -0.000000
75744881 1.186321
75744882 0.467139
75744884 -0.000000
75744886 0.127979
75744887 0.190100
75744888 1.195990
75744890 1.458306
75744892 0.091660
75744893 0.128034
75744894 0.636505
75744895 0.603432
75744898 0.279684
75744899 0.259536
75744900 -0.000000
75744901 -0.000000
75744904 0.034770
75744905 0.335187
75744906 0.619101
75744907 0.152118
75744913 5.123253
75744914 0.556954
75744915 0.070001
75744916 0.174361
75744917 4.433124
75744918 0.463224
75744920 -0.000000
75744921 0.342913
75744922 0.199484
75744923 0.199476
75744925 0.266154
75744927 0.273527
75744928 0.554268
75744929 0.693417
75744931 0.170023
75744932 3.061381
75744934 8.051988
75744935 0.945326
75744937 0.067438
75744938 0.572730
75744939 0.462001
75744940 2.024095
75744942 0.051011
75744943 0.111467
75744944 0.152101
75744946 0.122046
75744947 -0.000000
75744948 0.278925
75744953 0.147279
75744954 0.049455
75744956 0.048456
75744960 0.277713
75744963 0.199233
75744964 1.083098
75744965 1.793819
75744966 0.122989
75744967 0.453614
75744968 0.773154
75744969 0.751491
75744972 0.773174
75744973 0.140361
75744974 0.603538
75744975 0.079125
75744977 0.325795
75744978 0.110328
75744980 0.366957
75744981 0.124707
75744982 0.819919
75744984 -0.000000
75744985 0.271210
75744986 0.216562
75744988 0.570671
75744991 0.326029
75744992 1.186085
75744993 1.403820
75744994 0.194630
75744996 0.326112
75744998 2.746244
75744999 0.054646
75745000 1.006564
75745001 0.748450
75745007 6.742073
75745008 1.056628
75745009 0.807491
75745010 0.598075
75745013 8.477210
75745014 2.914518
75745015 6.192294
75745016 2.939249
75745017 1.804379
75745018 0.358950
75745022 0.067226
75745023 1.413372
75745024 0.386212
75745025 2.491357
75745026 -0.000000
75745029 0.335620
75745030 1.312745
75745031 -0.000000
75745034 0.958149
75745035 0.166295
75745036 0.194037
75745037 0.182324
75745038 0.086212
75745039 0.663699
75745040 0.120227
75745042 -0.000000
75745044 0.703413
75745045 0.207724
75745046 0.534205
75745048 0.764383
75745049 0.298809
75745050 1.012269
75745051 2.775507
75745054 16.689186
75745055 2.354809
75745056 0.133867
75745057 0.321067
75745059 1.985215
75745060 0.358913
75745065 2.446233
75745067 0.155863
75745068 7.243791
75745070 0.981973
75745072 0.693486
75745073 0.567435
75745078 0.078632
75745079 2.563094
75745083 0.040231
75745084 1.345243
75745085 0.052788
75745086 0.149846
75745087 0.401842
75745088 0.350592
75745089 1.398777
75745090 4.151518
75745093 3.158987
75745094 0.426225
75745095 1.761923
75745100 1.604644
75745103 0.451718
75745104 0.166301
75745105 0.229298
75745106 -0.000000
75745109 -0.000000
75745110 -0.000000
75745111 0.213815
75745112 0.376877
75745113 1.312844
75745114 1.282303
75745115 1.258117
75745116 0.039655
75745117 0.279096
75745118 1.172630
75745119 0.068071
75745120 0.585640
75745122 0.172292
75745124 0.651462
75745128 0.155931
75745130 0.406428
75745131 0.444293
75745132 1.125949
75745133 -0.000000
75745136 0.522825
75745137 0.059269
75745138 4.991430
75745139 0.949865
75745140 0.069678
75745141 -0.000000
75745142 0.166301
75745143 0.366923
75745148 1.124913
75745153 0.141458
75745154 2.312086
75745155 0.660479
75745156 0.587203
75745158 0.114176
75745162 0.190551
75745164 1.457020
75745166 0.378674
75745170 0.505342
75745172 0.194280
75745173 0.077566
75745177 0.268791
75745178 0.257582
75745181 0.742032
75745183 0.413996
75745184 0.117293
75745185 1.594034
75745186 0.365272
75745189 1.329925
75745191 8.023081
75745193 2.351419
75745194 0.925485
75745195 0.406024
75745196 0.262228
75745197 0.764627
75745198 0.143043
75745199 0.534628
75745200 0.551236
75745201 0.231029
75745202 -0.000000
75745203 -0.000000
75745204 1.079934
75745210 0.120227
75745211 -0.000000
75745212 2.092204
75745216 -0.000000
75745217 1.572585
75745222 14.738067
75745224 40.565231
75745225 0.459849
75745226 0.350255
75745230 0.652788
75745231 0.120307
75745236 0.355402
75745238 0.081589
75745241 0.271583
75745242 0.290102
75745244 0.451719
75745245 1.710450
75745246 0.455045
75745247 0.366717
75745251 0.287649
75745253 1.070932
75745254 -0.000000
75745255 2.868582
75745256 0.113515
75745257 1.449163
75745258 1.351562
75745259 0.166151
75745260 1.493888
75745264 0.545584
75745266 0.172319
75745267 0.290098
75745268 0.586913
75745270 2.652946
75745271 0.127993
75745272 0.318354
75745273 2.163122
75745274 0.335367
75745275 1.114814
75745276 1.014900
75745278 -0.000000
75745281 4.403859
75745282 0.403484
75745283 2.056240
75745284 0.063271
75745286 0.149187
75745287 2.894367
75745288 0.481448
75745290 0.141429
75745291 5.886423
75745292 0.309832
75745293 0.451720
75745294 2.906010
75745297 2.022606
75745298 0.835800
75745299 1.313921
75745301 0.354506
75745302 1.239418
75745303 0.054652
75745304 1.685684
75745305 0.132114
75745307 0.108496
75745308 0.194016
75745312 0.643827
75745313 0.321223
75745314 0.388793
75745316 0.152550
75745317 3.459986
75745318 0.443225
75745319 0.057621
75745321 3.086511
75745322 1.045690
75745323 0.201152
75745326 0.513809
75745327 2.984090
75745328 0.995609
75745329 0.966330
75745331 0.427749
75745335 3.269714
75745336 3.709485
75745337 6.629902
75745341 0.306352
75745342 2.212245
75745346 2.401053
75745347 1.517218
75745348 0.187062
75745350 15.123047
75745352 1.653812
75745353 0.091607
75745354 0.290128
75745362 0.523006
75745364 6.435924
75745365 0.125694
75745366 -0.000000
75745369 3.673345
75745370 -0.000000
75745371 1.604899
75745372 0.458879
75745375 -0.000000
75745376 0.326560
75745377 0.064970
75745378 0.915478
75745379 0.240366
75745381 0.893706
75745385 0.038389
75745386 0.344710
75745390 0.240353
75745392 1.044988
75745393 0.271586
75745394 0.086210
75745395 -0.000000
75745400 0.366654
75745402 0.194505
75745404 0.234457
75745405 0.366752
75745408 0.271603
75745410 0.067207
75745414 0.444783
75745415 0.922355
75745416 13.020834
75745417 0.245113
75745421 0.290115
75745422 0.152552
75745424 1.710164
75745425 0.074050
75745427 0.469403
75745428 0.718690
75745435 0.072321
75745438 1.912299
75745439 2.212346
75745440 1.986837
75745441 4.932462
75745442 6.127269
75745443 4.054986
75745445 0.350235
75745449 0.099395
75745452 0.663107
75745456 0.118425
75745458 13.025423
75745460 -0.000000
75745461 0.190401
75745463 0.523036
75745464 0.638288
75745468 0.306354
75745472 2.413716
75745473 0.943161
75745478 -0.000000
75745479 0.154574
75745482 9.251289
75745483 0.190341
75745487 5.216341
75745488 3.759961
75745489 0.357109
75745493 -0.000000
75745494 0.268325
75745497 0.848923
75745501 20.933872
75745502 18.331711
75745503 12.542708
75745504 0.704266
75745507 0.379183
75745510 0.363072
75745512 0.845198
75745516 -0.000000
75745520 0.842159
75745521 0.114207
75745522 0.382795
75745527 0.100792
75745528 0.394623
75745529 0.638659
75745531 0.733148
75745533 0.378552
75745538 0.500163
75745539 1.460569
75745543 0.427133
75745546 0.188468
75745547 -0.000000
75745551 0.095740
75745552 0.048153
75745554 0.189559
75745555 0.620702
75745556 0.860238
75745557 4.840164
75745558 0.476928
75745560 0.215722
75745562 4.443112
75745563 0.079144
75745564 0.178690
75745566 0.345960
75745568 1.225820
75745569 0.173206
75745571 0.175678
75745573 0.171083
75745576 0.644576
75745578 0.302524
75745582 0.553134
75745587 0.373157
75745590 0.454423
75745591 4.710395
75745594 0.633743
75745595 0.364640
75745598 0.665991
75745601 1.241683
75745603 0.297125
75745608 1.085043
75745609 0.206895
75745610 -0.000000
75745611 0.492105
75745614 0.722428
75745615 0.705499
75745617 0.254905
75745619 0.460352
75745620 0.356745
75745621 0.387007
75745624 1.283655
75745625 8.544770
75745626 0.219268
75745630 0.338442
75745634 0.450691
75745635 0.765731
75745638 0.829168
75745639 1.073095
75745642 0.084554
75745643 0.288689
75745644 0.060952
75745645 0.040288
75745648 0.197002
75745649 1.404262
75745650 0.224565
75745651 0.440441
75745652 0.244829
75745654 0.163806
75745656 0.142628
75745657 2.505943
75745658 1.449747
75745659 0.318257
75745660 0.081041
75745663 0.857265
75745664 -0.000000
75745666 0.235437
75745668 0.816400
75745669 1.167365
75745670 4.057256
75745673 0.445683
75745674 0.456753
75745676 0.964751
75745678 0.497262
75745681 0.055084
75745685 0.029775
75745688 0.023554
75745692 0.758078
75745693 0.034671
75745694 0.863864
75745695 0.972795
75745697 0.378104
75745698 0.991512
75745700 0.452475
75745701 1.879581
75745702 1.113148
75745704 1.996995
75745709 0.261743
75745710 0.353470
75745712 -0.000000
75745716 0.123982
75745717 0.539866
75745718 1.036745
75745722 0.729429
75745725 0.354037
75745726 0.510753
75745727 0.113239
75745728 0.183306
75745729 1.285287
75745730 1.990668
75745733 0.190698
75745737 -0.000000
75745740 0.782075
75745746 0.152242
75745747 0.366517
75745748 0.477672
75745749 1.355270
75745751 0.273755
75745753 0.305782
75745755 0.314839
75745756 0.392343
75745757 0.524636
75745758 0.394372
75745761 1.029342
75745763 0.160268
75745764 0.222563
75745765 0.220839
75745766 0.630401
75745767 -0.000000
75745768 0.097835
75745769 3.591225
75745772 0.265067
75745775 1.126072
75745778 0.481623
75745779 1.211235
75745782 0.893988
75745783 0.056243
75745787 0.290961
75745788 0.138482
75745790 0.398577
75745791 4.607902
75745792 1.990494
75745793 -0.000000
75745794 3.599860
75745795 0.251155
75745796 1.431914
75745797 0.084250
75745798 0.240220
75745800 0.053263
75745805 0.151358
75745806 0.069192
75745808 0.274359
75745809 0.187076
75745812 0.895551
75745813 0.042801
75745816 0.683313
75745818 1.608977
75745825 0.214094
75745826 0.107829
75745829 3.881014
75745830 0.516282
75745831 0.546182
75745833 0.077448
75745835 0.094954
75745837 -0.000000
75745838 1.450572
75745839 -0.000000
75745840 -0.000000
75745841 0.478407
75745844 0.547129
75745847 0.160324
75745851 0.048112
75745852 0.435892
75745853 0.715660
75745855 0.073055
75745857 0.046936
75745858 0.395716
75745859 0.090613
75745860 0.577816
75745862 0.532891
75745863 1.586547
75745865 1.300581
75745866 0.293379
75745867 0.118520
75745869 0.324527
75745873 0.045216
75745874 0.439187
75745875 0.388187
75745876 0.203270
75745877 0.091562
75745878 0.037500
75745879 1.092494
75745880 0.787526
75745881 2.331148
75745882 0.058516
75745886 0.161993
75745888 0.526105
75745889 0.388617
75745892 0.053329
75745893 0.142566
75745894 -0.000000
75745898 0.145115
75745899 1.766798
75745900 0.264791
75745902 0.429352
75745905 0.291441
75745906 0.271188
75745909 -0.000000
75745910 0.262330
75745913 1.806189
75745914 0.307025
75745915 -0.000000
75745916 0.283073
75745917 0.424801
75745919 0.205297
75745920 0.358180
75745921 1.286527
75745922 0.255068
75745923 1.609443
75745924 3.867037
75745929 0.220786
75745930 0.133946
75745932 0.672648
75745933 0.940293
75745934 0.482654
75745935 0.532163
75745936 0.043084
75745937 0.168531
75745938 0.144639
75745939 0.111324
75745941 0.238705
75745944 0.795750
75745948 0.546847
75745950 0.077236
75745952 0.846310
75745953 0.170675
75745954 0.915440
75745957 1.166494
75745961 0.266257
75745963 -0.000000
75745965 0.548205
75745966 1.290597
75745968 0.974333
75745969 0.318187
75745970 0.965236
75745971 0.254497
75745973 1.248269
75745974 0.618106
75745976 -0.000000
75745977 0.555265
75745978 -0.000000
75745980 0.266624
75745981 3.637794
75745984 0.201706
75745985 0.670544
75745986 0.883536
75745988 0.804698
75745989 0.054156
75746001 0.169699
75746002 2.998568
75746005 0.128930
75746009 0.414350
75746012 1.826908
75746013 0.637027
75746014 0.295310
75746015 1.898124
75746017 4.603249
75746019 0.228522
75746021 0.136792
75746022 0.576905
75746023 0.194680
75746024 0.544252
75746025 0.183087
75746026 0.113547
75746027 0.769339
75746028 3.070798
75746029 0.144198
75746031 0.551820
75746032 -0.000000
75746033 0.060795
75746034 0.039946
75746035 -0.000000
75746038 0.648745
75746039 0.059163
75746041 0.690465
75746042 0.119691
75746045 1.900172
75746046 0.838443
75746047 0.328606
75746049 0.442340
75746050 0.139734
75746053 0.184464
75746055 0.052489
75746056 0.849753
75746057 0.251754
75746058 0.211577
75746060 0.061187
75746062 0.374801
75746063 0.145911
75746068 0.524080
75746069 0.228096
75746070 0.217067
75746072 0.640659
75746073 0.193408
75746074 0.261483
75746077 0.333472
75746078 0.046818
75746080 0.182875
75746081 0.404889
75746082 0.172251
75746083 0.639138
75746085 0.427186
75746089 9.010150
75746091 0.288674
75746093 -0.000000
75746095 0.128964
75746096 0.590877
75746097 0.394470
75746100 0.600761
75746101 0.064107
75746107 0.507027
75746108 0.267550
75746109 0.147790
75746111 1.208557
75746112 1.327078
75746117 3.126777
75746118 0.123444
75746120 0.106384
75746121 0.438007
75746124 0.078669
75746126 0.378914
75746128 0.037552
75746130 -0.000000
75746131 0.324718
75746132 0.181249
75746134 0.345282
75746135 0.349587
75746137 0.080903
75746139 0.299252
75746140 5.677112
75746141 0.644344
75746142 0.141447
75746143 0.415756
75746144 0.483789
75746146 0.071589
75746147 0.768632
75746148 1.553906
75746149 0.342462
75746150 0.720025
75746151 1.534256
75746154 0.065875
75746157 1.802943
75746158 0.232696
75746159 2.286942
75746160 0.706817
75746161 0.473616
75746164 -0.000000
75746167 1.068005
75746169 0.476749
75746170 0.065879
75746171 0.057310
75746172 1.005343
75746173 0.194729
75746174 0.344506
75746175 0.888976
75746176 1.205179
75746177 0.646391
75746178 0.158384
75746179 0.149526
75746180 0.362328
75746182 0.187337
75746185 -0.000000
75746187 0.064004
75746188 0.882820
75746190 0.431540
75746191 0.280066
75746192 0.635547
75746197 -0.000000
75746198 0.824953
75746199 0.277863
75746200 2.370649
75746201 0.081166
75746202 0.391460
75746203 0.812534
75746204 0.917598
75746205 1.554845
75746208 0.425674
75746209 0.222880
75746210 1.136842
75746211 0.213800
75746212 0.381212
75746213 0.282661
75746214 1.206993
75746215 1.171576
75746216 -0.000000
75746217 0.176731
75746218 0.447817
75746223 -0.000000
75746226 1.130004
75746227 0.220747
75746230 0.947132
75746231 0.892502
75746238 0.407729
75746239 1.346253
75746240 0.388907
75746243 0.078467
75746245 1.539088
75746246 6.562519
75746247 0.781704
75746250 7.842102
75746252 0.120575
75746255 2.216200
75746256 0.842914
75746257 1.194474
75746258 0.096785
75746259 0.644560
75746262 0.495102
75746263 1.114785
75746265 0.954141
75746266 0.328875
75746269 4.707051
75746270 0.202276
75746271 0.725397
75746273 0.119913
75746274 0.164771
75746275 -0.000000
75746276 0.164993
75746278 -0.000000
75746279 0.064253
75746280 0.128804
75746282 1.067774
75746283 1.648390
75746284 0.570010
75746287 0.117848
75746291 0.429161
75746292 1.138364
75746297 0.156288
75746299 0.175238
75746304 0.302345
75746305 -0.000000
75746309 0.692934
75746311 0.485747
75746312 0.717819
75746313 0.412136
75746314 -0.000000
75746318 2.436583
75746319 8.848894
75746323 1.098088
75746326 -0.000000
75746327 0.520065
75746329 0.107238
75746330 -0.000000
75746331 0.994953
75746332 0.468723
75746333 -0.000000
75746334 2.386425
75746335 1.902785
75746336 3.072225
75746338 0.056432
75746339 0.613974
75746342 0.356421
75746343 0.046932
75746346 1.076166
75746350 0.135709
75746352 1.307790
75746353 0.207695
75746354 0.131943
75746355 0.050245
75746356 1.098677
75746357 0.311970
75746360 0.322918
75746363 0.302358
75746364 0.105956
75746365 -0.000000
75746366 0.064732
75746371 -0.000000
75746374 -0.000000
75746377 0.083207
75746378 0.159134
75746379 0.186508
75746382 1.729166
75746383 0.090921
75746384 1.858349
75746385 -0.000000
75746386 0.416294
75746387 0.628584
75746388 0.803336
75746391 0.690755
75746392 0.148721
75746396 0.171807
75746401 0.340385
75746405 -0.000000
75746406 -0.000000
75746407 2.926330
75746411 0.359818
75746412 -0.000000
75746414 -0.000000
75746415 0.722050
75746416 0.086826
75746417 1.450964
75746418 0.382580
75746419 0.538820
75746420 2.193419
75746421 2.149139
75746422 0.833142
75746423 0.708926
75746424 1.108750
75746425 0.412076
75746426 1.526511
75746427 0.318015
75746428 0.428762
75746429 0.045926
75746430 0.707664
75746432 -0.000000
75746433 0.250701
75746434 2.563509
75746435 8.084750
75746436 0.154874
75746439 0.163181
75746440 1.277605
75746442 0.776926
75746443 0.471361
75746444 0.715783
75746447 0.217929
75746448 -0.000000
75746449 0.201121
75746450 1.111102
75746451 0.296022
75746455 2.238129
75746456 2.932822
75746458 6.859436
75746459 1.332571
75746460 0.185839
75746463 0.894357
75746464 8.133288
75746465 9.835766
75746469 0.088705
75746470 0.088699
75746474 0.549951
variableStep chrom=chr17
40539587 0.079055
40539589 0.208372
40539592 0.482441
40539593 0.608382
40539595 0.341950
40539597 0.353014
40539600 0.124076
40539601 0.133238
40539602 -0.000000
40539603 0.066666
40539605 -0.000000
40539606 0.535067
40539607 1.005725
40539610 0.176494
40539611 0.384532
40539612 0.365266
40539615 -0.000000
40539616 0.238815
40539617 0.060973
40539618 0.063264
40539619 0.708799
40539620 -0.000000
40539621 0.663090
40539622 0.838757
40539623 0.094797
40539624 -0.000000
40539625 0.088201
40539626 0.102787
40539627 0.355234
40539628 0.277027
40539629 0.079201
40539630 0.385229
40539631 -0.000000
40539635 0.021787
40539636 3.351656
40539637 -0.000000
40539640 0.146631
40539641 0.554723
40539642 0.425814
40539643 0.063375
40539648 0.597871
40539649 0.198959
40539650 0.447654
40539651 -0.000000
40539652 1.227404
40539653 0.630842
40539654 0.410140
40539659 0.420148
40539661 0.344106
40539662 1.124058
40539664 0.207543
40539666 0.163543
40539667 1.680846
40539669 0.171919
40539670 0.182455
40539671 0.429731
40539672 0.324830
40539673 0.356321
40539674 1.068961
40539675 1.194989
40539676 3.211981
40539681 0.613298
40539682 0.106387
40539683 0.826180
40539684 0.781569
40539685 0.438771
40539686 1.160333
40539688 0.272458
40539689 1.472588
40539691 -0.000000
40539692 0.186814
40539693 2.258614
40539694 0.689943
40539695 0.263017
40539696 2.092170
40539697 0.128207
40539701 0.185856
40539703 -0.000000
40539705 0.571047
40539706 0.057343
40539709 0.075225
40539711 0.572646
40539713 0.202084
40539714 0.535791
40539715 0.480015
40539716 0.870765
40539717 0.441148
40539718 1.802736
40539722 0.483301
40539723 1.687812
40539724 1.221457
40539725 0.697123
40539726 0.313659
40539728 -0.000000
40539729 0.646967
40539731 -0.000000
40539733 0.366040
40539734 -0.000000
40539735 0.296049
40539736 1.583529
40539742 1.775631
40539745 4.441542
40539746 1.782348
40539747 0.063734
40539749 -0.000000
40539750 0.122750
40539753 0.127397
40539754 0.408793
40539758 0.187659
40539760 0.065801
40539762 0.262795
40539764 0.504159
40539766 0.179906
40539768 0.623994
40539769 0.068757
40539773 5.839038
40539774 1.110885
40539775 0.433404
40539777 0.236464
40539781 2.308384
40539782 0.716162
40539785 -0.000000
40539788 0.046053
40539789 0.115552
40539795 0.264518
40539796 0.196351
40539799 4.129941
40539800 0.250204
40539801 -0.000000
40539802 -0.000000
40539805 -0.000000
40539806 0.086339
40539807 0.326575
40539808 0.143091
40539810 5.463831
40539811 5.498369
40539812 6.488664
40539813 0.406878
40539814 0.375455
40539815 0.965024
40539820 0.551479
40539822 0.788716
40539825 0.217387
40539826 0.359295
40539827 0.902789
40539828 0.538685
40539829 1.331871
40539831 1.008277
40539832 4.914431
40539833 0.661727
40539834 0.508436
40539835 1.767054
40539836 1.224824
40539839 0.588337
40539840 0.193385
40539841 1.656976
40539842 6.003932
40539845 0.367289
40539846 0.191570
40539847 0.047577
40539850 4.773337
40539851 0.347553
40539854 0.189237
40539855 1.801976
40539856 0.843020
40539857 4.257974
40539858 0.969392
40539859 5.040399
40539860 1.692614
40539863 0.493289
40539865 0.103533
40539866 2.197906
40539868 -0.000000
40539871 0.158986
40539872 0.095236
40539873 0.831338
40539874 0.349771
40539876 -0.000000
40539879 0.058393
40539881 0.072016
40539883 0.706990
40539885 0.208541
40539886 0.094886
40539889 0.164720
40539890 0.132834
40539891 1.129307
40539892 0.236383
40539893 0.175613
40539894 2.362889
40539895 2.046881
40539896 0.031878
40539897 0.582656
40539901 0.165037
40539902 3.753061
40539903 4.206194
40539904 0.091353
40539905 0.601392
40539907 0.130674
40539909 0.220831
40539910 0.078301
40539911 0.751231
40539912 0.039506
40539913 1.592800
40539916 0.280300
40539917 0.784016
40539922 0.319653
40539924 0.047613
40539927 2.051415
40539929 0.091806
40539930 0.052990
40539931 -0.000000
40539932 0.820156
40539935 1.500692
40539937 0.229617
40539942 0.582347
40539945 0.372553
40539947 0.718468
40539950 0.325780
40539951 0.113076
40539952 0.065329
40539954 1.676040
40539957 1.280507
40539959 0.629583
40539961 0.135485
40539962 1.757792
40539963 2.629960
40539967 1.002619
40539968 0.464600
40539969 1.188296
40539970 0.037770
40539972 0.776741
40539973 1.164422
40539974 1.963883
40539976 0.062323
40539977 0.800482
40539978 0.193807
40539980 0.621992
40539981 1.127758
40539982 0.135432
40539983 1.727420
40539984 0.741711
40539987 -0.000000
40539988 0.043413
40539989 0.711946
40539990 5.379165
40539991 3.534774
40539993 -0.000000
40539995 0.155702
40539996 1.568865
40539997 0.378660
40539998 0.041240
40539999 0.116347
40540001 1.033803
40540004 0.068019
40540005 1.157284
40540006 0.247572
40540007 0.116753
40540008 0.705780
40540011 0.590149
40540012 0.389697
40540013 0.085393
40540014 0.434175
40540017 0.053352
40540020 0.213197
40540024 5.756500
40540026 0.043457
40540028 1.218642
40540029 0.242346
40540035 2.057038
40540036 0.098210
40540037 0.419090
40540038 0.133249
40540041 0.443229
40540042 -0.000000
40540043 0.679576
40540047 0.888219
40540051 0.660905
40540052 0.336054
40540053 0.515218
40540054 1.136940
40540055 -0.000000
40540056 0.193402
40540058 0.153803
40540059 0.327703
40540065 0.780776
40540066 0.764738
40540067 0.041441
40540070 1.121888
40540071 3.490358
40540072 0.701910
40540073 0.193229
40540074 0.825126
40540075 0.128479
40540077 0.347979
40540078 4.528204
40540079 0.622716
40540080 0.549310
40540081 3.740445
40540084 0.743694
40540085 18.396429
40540086 4.896536
40540088 0.314996
40540089 1.847812
40540090 0.046156
40540091 0.143356
40540092 0.863710
40540093 1.938286
40540094 1.373319
40540095 0.777736
40540097 0.771091
40540101 -0.000000
40540102 0.235607
40540103 1.048950
40540105 0.819419
40540106 2.842033
40540108 0.070436
40540109 0.383260
40540110 1.188509
40540111 0.179303
40540112 8.184012
40540113 -0.000000
40540114 0.366440
40540116 2.012285
40540117 1.008488
40540118 0.217859
40540120 0.079862
40540121 0.399039
40540124 0.498922
40540125 0.708856
40540126 1.226507
40540127 0.384577
40540130 0.186741
40540133 0.143575
40540134 0.126527
40540135 0.257135
40540137 2.069806
40540138 10.416589
40540139 0.888987
40540140 2.291466
40540141 1.357929
40540143 1.285225
40540144 0.165339
40540145 1.476950
40540146 0.370562
40540147 0.088730
40540148 1.855731
40540149 0.589776
40540150 1.288976
40540152 2.850968
40540153 2.111720
40540154 -0.000000
40540157 0.252014
40540159 -0.000000
40540160 0.306875
40540161 0.331534
40540162 0.381156
40540163 -0.000000
40540168 1.351719
40540169 0.389112
40540170 1.214397
40540171 0.360523
40540172 3.663905
40540173 0.264596
40540176 0.838140
40540177 1.332954
40540178 0.617361
40540179 0.218008
40540180 0.197981
40540181 1.258578
40540182 0.066912
40540184 1.308821
40540186 0.056867
40540187 1.715491
40540188 3.792721
40540191 1.058970
40540195 1.331536
40540199 0.724005
40540200 0.124794
40540203 0.751195
40540207 4.038444
40540211 0.261700
40540212 0.353079
40540213 0.135368
40540214 0.728348
40540216 6.826663
40540217 0.074000
40540218 0.646088
40540220 0.294886
40540221 0.326524
40540222 0.381235
40540224 1.163426
40540225 2.250471
40540226 -0.000000
40540227 0.521721
40540229 0.572098
40540230 0.161559
40540231 0.380371
40540232 0.094534
40540233 0.046178
40540236 0.141951
40540239 -0.000000
40540243 -0.000000
40540244 1.355034
40540245 0.536046
40540247 0.288491
40540248 -0.000000
40540249 0.481466
40540250 1.209367
40540252 1.287816
40540253 -0.000000
40540255 0.265372
40540256 0.136052
40540257 0.046589
40540258 0.118699
40540260 0.309411
40540261 0.648989
40540263 0.049800
40540264 0.789988
40540265 0.079638
40540266 0.040843
40540267 0.712854
40540268 0.489705
40540270 4.029984
40540273 0.271063
40540275 0.166974
40540276 1.428986
40540277 0.525864
40540280 0.236934
40540281 2.419194
40540282 -0.000000
40540287 0.992937
40540288 0.881594
40540289 0.203610
40540290 -0.000000
40540291 0.030419
40540292 1.804994
40540293 0.734568
40540296 0.053637
40540297 0.341035
40540300 0.099012
40540301 3.268825
40540302 0.056082
40540303 0.156189
40540304 0.210403
40540305 0.810808
40540307 0.678303
40540310 0.522327
40540311 0.509285
40540312 0.831602
40540313 1.175983
40540315 0.693191
40540317 0.119090
40540318 0.199609
40540319 0.604367
40540320 0.248397
40540321 0.157857
40540323 0.084348
40540325 0.645114
40540326 -0.000000
40540327 0.296560
40540329 0.099853
40540340 0.872248
40540342 0.394068
40540343 -0.000000
40540344 0.579158
40540345 0.060298
40540348 -0.000000
40540349 0.145298
40540352 -0.000000
40540355 1.985455
40540356 0.062334
40540357 0.387551
40540359 0.835983
40540360 1.285694
40540361 1.257698
40540362 0.178571
40540363 -0.000000
40540364 0.569424
40540366 1.309378
40540367 0.222273
40540369 0.127710
40540371 2.472867
40540372 6.735065
40540373 2.396685
40540374 0.354366
40540375 -0.000000
40540377 0.732778
40540378 0.426417
40540379 0.147206
40540380 0.074168
40540381 0.074062
40540382 0.115407
40540384 0.671064
40540385 0.190449
40540387 0.340859
40540389 0.439018
40540390 0.290340
40540391 0.623380
40540392 0.973152
40540393 0.595340
40540394 0.423606
40540395 1.408772
40540396 2.269406
40540397 0.118803
40540398 0.383662
40540399 0.249083
40540402 0.595153
40540406 0.287607
40540408 5.867615
40540409 1.030930
40540411 0.237806
40540413 0.330555
40540414 0.237866
40540415 0.101281
40540419 0.135314
40540420 0.671857
40540423 0.152098
40540424 0.295396
40540426 0.215378
40540427 1.432283
40540428 0.924861
40540430 0.479245
40540431 0.693391
40540433 -0.000000
40540435 1.530270
40540437 0.099166
40540438 0.180529
40540439 0.104228
40540441 0.078370
40540442 1.268537
40540445 1.168620
40540446 0.498677
40540447 0.450823
40540448 -0.000000
40540449 0.601487
40540450 0.989983
40540452 0.109868
40540454 0.318393
40540458 -0.000000
40540462 0.064440
40540464 0.826341
40540465 0.309342
40540466 7.113027
40540468 0.406933
40540469 0.511233
40540470 0.093967
40540471 0.303388
40540473 0.492028
40540475 0.394484
40540476 4.696176
40540477 0.214545
40540478 0.977235
40540479 0.189430
40540480 0.228724
40540481 0.029435
40540482 0.577539
40540483 0.823765
40540484 5.139669
40540486 0.130651
40540488 0.593086
40540489 0.444044
40540494 0.262824
40540497 -0.000000
40540501 1.310267
40540503 0.844073
40540504 0.344824
40540505 0.083059
40540507 11.273199
40540508 2.051750
40540509 5.789007
40540510 3.225300
40540512 0.112488
40540515 1.418504
40540517 2.775257
40540518 9.223494
40540520 14.626277
40540524 0.323841
40540526 0.341092
40540527 2.240725
40540528 0.514958
40540529 0.032335
40540530 10.853317
40540531 4.896027
40540533 1.302000
40540535 0.142102
40540537 16.284344
40540539 4.141958
40540540 0.599137
40540541 0.718322
40540542 6.010883
40540545 1.211066
40540546 2.172149
40540548 0.477472
40540550 -0.000000
40540551 0.971290
40540552 0.039600
40540554 -0.000000
40540556 0.609969
40540557 0.407989
40540559 0.315587
40540561 -0.000000
40540563 0.288414
40540564 0.044570
40540565 0.064461
40540571 1.566566
40540574 2.313746
40540582 14.556978
40540584 2.448871
40540585 0.022846
40540589 4.733540
40540590 13.866966
40540591 3.030685
40540592 2.579172
40540593 2.168638
40540595 0.339230
40540597 -0.000000
40540599 0.061627
40540600 2.479175
40540603 1.006430
40540604 0.534414
40540606 0.339283
40540608 0.612677
40540611 0.588799
40540612 0.367580
40540614 1.467441
40540615 1.237626
40540616 1.653432
40540617 -0.000000
40540619 1.009951
40540620 0.374223
40540621 0.666729
40540623 0.431702
40540634 1.333259
40540639 0.713099
40540641 0.064149
40540643 0.077128
40540644 0.447980
40540645 -0.000000
40540647 -0.000000
40540648 0.253510
40540649 4.599517
40540652 2.075459
40540653 2.060001
40540656 0.804668
40540658 -0.000000
40540660 2.280721
40540662 56.463452
40540665 9.527545
40540666 2.502950
40540667 0.209635
40540668 0.376612
40540669 0.189971
40540670 7.384635
40540671 2.582454
40540674 1.161164
40540676 1.796499
40540678 -0.000000
40540679 1.461030
40540680 0.569045
40540681 0.103961
40540682 0.150752
40540683 4.371288
40540684 2.715105
40540685 0.750484
40540686 6.672548
40540687 0.182986
40540690 1.802705
40540691 4.927170
40540692 4.571390
40540694 0.399604
40540696 0.203742
40540697 -0.000000
40540698 0.353262
40540699 0.721007
40540700 1.450000
40540701 0.960106
40540702 -0.000000
40540703 0.643030
40540705 0.314701
40540707 3.761305
40540713 2.695330
40540714 2.058144
40540715 0.433854
40540716 2.957307
40540721 0.324600
40540723 0.566652
40540725 4.630555
40540728 0.026050
40540729 2.379259
40540730 -0.000000
40540732 0.741678
40540735 0.146258
40540737 10.052699
40540738 5.699377
40540740 0.195025
40540744 1.148748
40540745 2.897644
40540746 10.617583
40540747 2.484971
40540748 35.541061
40540749 6.190979
40540750 7.912950
40540751 3.016535
40540752 1.952174
40540753 14.524799
40540756 2.406392
40540760 0.836073
40540763 1.994336
40540764 0.344552
40540765 0.802076
40540766 1.665491
40540767 1.799690
40540768 0.779791
40540769 0.411435
40540770 3.296680
40540771 0.298355
40540773 0.103749
40540775 0.075678
40540776 0.353979
40540777 0.278935
40540778 1.254182
40540780 0.131935
40540781 5.105300
40540783 2.162818
40540784 0.601733
40540789 0.290938
40540790 0.438781
40540791 3.278203
40540792 0.165779
40540794 0.081672
40540795 0.647254
40540797 6.132018
40540798 0.597737
40540799 0.839526
40540800 0.520140
40540801 1.410983
40540802 40.226158
40540803 0.455263
40540804 3.384076
40540805 0.106495
40540806 2.323317
40540807 4.983072
40540808 3.775755
40540809 6.548261
40540810 2.348169
40540811 4.039790
40540812 0.361336
40540813 0.324776
40540816 0.465358
40540818 1.525006
40540820 -0.000000
40540821 0.168065
40540822 5.629089
40540826 0.837758
40540827 -0.000000
40540828 1.699012
40540831 0.856697
40540833 0.131923
40540834 0.078441
40540835 2.437036
40540836 -0.000000
40540838 0.510412
40540839 4.987752
40540841 -0.000000
40540843 0.036378
40540845 1.173842
40540846 1.708543
40540848 3.803784
40540849 1.555499
40540850 2.612995
40540851 1.856521
40540853 0.051927
40540856 1.316357
40540863 0.358041
40540867 1.993750
40540869 0.391748
40540870 0.459342
40540871 0.506116
40540875 0.142879
40540876 16.752932
40540877 2.349814
40540879 0.373096
40540880 4.683558
40540884 0.240377
40540885 0.500726
40540886 0.653810
40540887 0.417134
40540889 0.489235
40540894 0.294342
40540896 0.434438
40540897 0.132180
40540898 0.062522
40540899 0.562530
40540900 0.125567
40540901 0.471013
40540902 0.316423
40540903 0.084595
40540906 0.506626
40540907 -0.000000
40540910 1.176978
40540911 0.423889
40540912 0.146120
40540913 0.233846
40540914 0.085223
40540915 0.456185
40540916 -0.000000
40540917 5.429799
40540918 8.005419
40540919 3.617059
40540920 0.140187
40540921 0.468824
40540922 0.693292
40540924 0.553199
40540926 2.759284
40540927 1.488785
40540928 0.520562
40540929 3.183265
40540931 0.096587
40540935 0.375180
40540941 -0.000000
40540944 0.802289
40540947 0.955543
40540948 1.712217
40540949 0.823970
40540951 0.205001
40540953 0.404820
40540954 0.439546
40540955 0.026701
40540956 0.673748
40540958 0.077529
40540959 0.254873
40540960 2.724349
40540961 0.906806
40540962 2.973447
40540965 0.924795
40540971 -0.000000
40540972 0.077399
40540973 1.458376
40540974 4.307400
40540976 0.568295
40540978 0.124141
40540980 0.394315
40540982 0.091288
40540984 1.413702
40540986 0.249511
40540987 0.861020
40540990 0.249450
40540992 0.096886
40540993 0.391815
40540994 1.420366
40540995 1.759326
40540997 0.872144
40540998 1.128432
40541002 0.401999
40541003 0.123138
40541004 0.407125
40541005 1.368575
40541007 1.342427
40541008 0.161768
40541010 0.871172
40541011 1.266539
40541012 0.109096
40541013 0.133257
40541014 0.165468
40541016 1.983972
40541017 -0.000000
40541018 -0.000000
40541019 -0.000000
40541021 0.249511
40541022 0.118269
40541024 0.091789
40541026 0.402657
40541027 1.055900
40541028 1.774566
40541029 0.319524
40541031 0.961143
40541032 1.897551
40541034 5.784521
40541036 1.718792
40541037 2.555968
40541039 0.079874
40541040 1.963429
40541041 0.669747
40541043 0.123093
40541044 0.999417
40541045 0.352070
40541046 0.208143
40541049 0.589256
40541052 4.673857
40541053 2.592116
40541054 2.568571
40541055 1.720270
40541056 0.554125
40541057 1.254260
40541058 0.881403
40541063 0.834922
40541064 0.443567
40541067 -0.000000
40541069 -0.000000
40541070 0.491561
40541071 0.428965
40541074 0.208443
40541075 0.303372
40541078 0.197350
40541079 0.991681
40541080 4.338649
40541082 0.171157
40541083 0.112054
40541085 0.324693
40541086 1.653744
40541087 0.092927
40541089 0.134237
40541091 0.375334
40541092 1.356210
40541093 -0.000000
40541094 0.442028
40541100 1.190317
40541101 0.247705
40541104 0.182920
40541105 1.440221
40541106 2.225098
40541107 0.069381
40541117 1.075856
40541118 0.261741
40541120 2.054719
40541121 1.836892
40541122 2.474834
40541123 0.213431
40541128 0.777696
40541133 0.214118
40541134 0.165730
40541135 3.259431
40541136 1.256398
40541139 1.590360
40541140 0.095204
40541141 0.148506
40541144 4.555729
40541146 5.225477
40541149 0.538620
40541151 0.161300
40541152 0.440715
40541153 0.511769
40541160 1.844871
40541161 0.922741
40541162 -0.000000
40541163 -0.000000
40541164 0.367295
40541165 -0.000000
40541166 0.307657
40541167 0.554355
40541168 -0.000000
40541171 0.348628
40541174 0.135474
40541175 0.121594
40541177 3.412874
40541178 3.575704
40541180 0.831113
40541182 0.106227
40541183 0.155915
40541184 0.079207
40541189 0.159807
40541190 0.050973
40541191 0.343494
40541194 1.360342
40541195 0.561941
40541196 0.155059
40541199 2.010052
40541202 0.032662
40541203 1.183083
40541204 0.107605
40541206 0.952057
40541207 0.276602
40541211 0.342053
40541213 1.979715
40541214 1.260655
40541218 0.282715
40541220 0.210029
40541222 0.301064
40541224 -0.000000
40541226 -0.000000
40541228 0.053302
40541230 0.141612
40541231 1.330298
40541234 0.288972
40541236 0.194668
40541238 0.070956
40541239 0.246832
40541245 0.337102
40541246 0.565883
40541249 0.043353
40541250 0.151236
40541255 0.045838
40541256 0.083355
40541257 3.196786
40541258 1.670786
40541259 2.424157
40541262 0.714190
40541271 0.353317
40541272 1.464738
40541273 0.154304
40541274 0.260051
40541276 0.064025
40541278 0.134097
40541281 -0.000000
40541288 0.036822
40541289 0.159432
40541290 0.271045
40541292 0.040869
40541293 5.403885
40541295 0.899790
40541299 0.766363
40541300 1.544690
40541301 1.112658
40541302 2.079138
40541309 1.475419
40541310 0.095715
40541312 2.282193
40541313 0.078872
40541315 0.825077
40541317 1.178831
40541318 1.031803
40541319 0.339502
40541326 1.744521
40541327 0.572284
40541328 0.297290
40541332 0.103462
40541333 0.066600
40541334 -0.000000
40541337 0.113260
40541338 0.600747
40541339 3.144274
40541340 2.661917
40541341 3.597223
40541342 2.489353
40541343 0.145314
40541344 0.232039
40541345 2.598467
40541346 0.864995
40541347 1.606328
40541348 0.573291
40541349 0.442386
40541352 0.059927
40541353 0.049071
40541354 4.507615
40541357 -0.000000
40541358 0.364259
40541361 0.107841
40541362 2.110115
40541364 0.169637
40541371 0.415835
40541372 0.356485
40541374 0.368068
40541375 -0.000000
40541376 0.317385
40541379 0.407901
40541381 2.154164
40541382 0.166191
40541384 3.616788
40541386 0.532999
40541387 2.800508
40541388 -0.000000
40541390 0.145694
40541392 0.293272
40541395 -0.000000
40541397 1.516233
40541399 0.308747
40541402 0.057067
40541403 -0.000000
40541404 0.831033
40541405 0.170449
40541406 0.383864
40541411 -0.000000
40541412 -0.000000
40541416 0.115412
40541417 0.299668
40541418 1.195568
40541421 0.076998
40541422 0.794308
40541423 1.966212
40541424 4.093495
40541425 1.302396
40541429 2.305847
40541432 -0.000000
40541433 0.160217
40541434 0.634184
40541435 0.394846
40541436 1.337827
40541439 0.292283
40541440 0.520902
40541442 0.153105
40541443 1.153576
40541444 0.030789
40541450 3.830248
40541453 0.932132
40541454 2.842504
40541455 0.256191
40541458 0.054099
40541460 0.215461
40541461 2.875862
40541462 0.485850
40541463 0.979863
40541474 0.234736
40541476 0.313998
40541480 0.313825
40541483 0.830607
40541485 0.253066
40541486 0.200067
40541487 0.109477
40541489 1.052519
40541490 0.090587
40541491 0.307852
40541492 2.265488
40541494 0.912081
40541496 2.418063
40541497 0.625462
40541498 0.471493
40541499 0.455787
40541502 1.932691
40541503 2.211180
40541504 3.705218
40541505 0.729058
40541506 1.046702
40541507 0.331674
40541509 -0.000000
40541510 -0.000000
40541512 0.172028
40541513 0.316180
40541514 0.080849
40541515 0.242555
40541517 0.653905
40541518 0.344001
40541519 0.942179
40541520 1.173428
40541526 1.064097
40541529 0.274170
40541531 0.110564
40541535 0.072884
40541536 0.179075
40541541 -0.000000
40541542 0.549836
40541545 0.892176
40541546 0.123882
40541548 1.863031
40541553 0.267605
40541554 0.602297
40541557 -0.000000
40541558 -0.000000
40541563 1.327694
40541564 0.148924
40541565 1.934779
40541566 0.565990
40541569 2.711375
40541570 0.788621
40541571 0.209491
40541572 0.671011
40541574 0.232752
40541575 0.627014
40541577 1.863151
40541578 1.444529
40541579 1.005831
40541580 0.481164
40541581 0.095142
40541582 -0.000000
40541583 0.072881
40541585 0.200124
40541586 0.070736
40541589 1.514857
40541592 0.487690
40541593 0.268215
40541594 0.214330
40541597 0.342301
40541600 0.467092
40541601 0.344785
40541603 -0.000000
40541605 0.428049
40541607 0.109609
40541609 0.161719
40541610 0.069868
40541611 0.796171
40541612 0.514852
40541614 0.404961
40541620 0.122602
40541621 0.397440
40541622 0.110949
40541623 0.301744
40541624 0.906674
40541625 0.204926
40541626 0.028750
40541627 0.423678
40541629 1.044859
40541632 1.699298
40541633 0.560605
40541635 0.172871
40541636 0.304067
40541638 0.496682
40541646 0.295765
40541647 0.052295
40541648 0.204424
40541649 0.883551
40541652 0.553891
40541653 1.684280
40541655 0.583306
40541656 0.321097
40541657 0.424967
40541658 2.179935
40541659 0.363707
40541664 0.706755
40541665 0.271102
40541667 -0.000000
40541670 1.132430
40541671 0.087326
40541673 0.084711
40541674 0.125030
40541675 0.663547
40541676 0.161017
40541677 0.482077
40541678 0.869080
40541680 0.686089
40541682 0.103002
40541683 0.070888
40541684 0.209242
40541685 0.655903
40541689 0.116664
40541691 2.434042
40541692 1.503856
40541695 0.372256
40541696 0.591795
40541697 0.624100
40541698 0.243212
40541700 0.161728
40541701 -0.000000
40541702 0.293341
40541703 2.748306
40541704 0.190389
40541705 0.162295
40541706 0.084701
40541707 0.172986
40541710 0.101198
40541711 0.627649
40541712 -0.000000
40541713 0.144106
40541716 1.272993
40541719 1.075939
40541720 1.450383
40541721 1.006746
40541722 1.038777
40541723 3.452438
40541724 0.619205
40541725 0.177713
40541726 0.543233
40541727 0.155876
40541728 0.149792
40541729 -0.000000
40541731 0.127629
40541732 0.537339
40541733 0.587031
40541734 0.263925
40541737 0.048880
40541739 0.179536
40541742 0.534152
40541743 1.490605
40541744 0.215006
40541745 0.376801
40541748 0.945095
40541750 0.608158
40541752 1.815802
40541753 0.144893
40541754 0.194457
40541755 0.139730
40541757 0.064031
40541760 0.657185
40541761 0.510394
40541762 0.240361
40541763 1.195737
40541764 0.112003
40541765 0.210094
40541766 0.945691
40541768 0.101202
40541770 1.733235
40541773 0.775411
40541775 0.226268
40541776 0.199192
40541777 0.161708
40541778 0.351654
40541780 0.403065
40541782 0.647779
40541783 0.900453
40541784 0.242800
40541785 2.024736
40541787 0.411542
40541788 12.488637
40541789 0.843086
40541790 0.056997
40541793 0.376959
40541795 -0.000000
40541799 0.149773
40541800 -0.000000
40541802 0.908777
40541803 1.093701
40541804 0.055638
40541805 0.420882
40541806 1.564485
40541807 -0.000000
40541809 0.036357
40541810 0.076746
40541814 0.467791
40541815 1.792507
40541817 0.413256
40541818 10.982909
40541819 0.321881
40541820 0.051932
40541821 1.430477
40541822 1.506859
40541823 0.097445
40541825 -0.000000
40541827 -0.000000
40541828 0.453049
40541830 1.299486
40541831 1.067551
40541832 0.537656
40541834 0.536947
40541836 -0.000000
40541837 0.165685
40541838 0.067643
40541840 0.696039
40541841 0.308662
40541842 1.639857
40541843 0.259058
40541846 2.597808
40541851 1.393201
40541852 0.145789
40541853 0.570846
40541855 1.388644
40541856 0.285118
40541857 0.060629
40541860 0.528344
40541861 1.920201
40541867 1.537359
40541869 0.611512
40541870 3.166001
40541871 1.856801
40541872 1.385621
40541873 0.393546
40541875 0.223952
40541876 0.558960
40541880 0.485235
40541881 0.168329
40541883 0.256780
40541884 7.255157
40541885 0.075963
40541887 -0.000000
40541888 0.356107
40541891 0.354231
40541892 0.350915
40541894 6.293951
40541895 0.923071
40541897 0.912260
40541898 0.181299
40541902 0.584068
40541903 0.355178
40541905 0.299486
40541906 0.510014
40541908 0.670661
40541909 1.305473
40541911 0.278871
40541914 0.131548
40541915 0.124169
40541920 0.245006
40541923 0.966347
40541924 2.326015
40541925 1.354021
40541930 1.170200
40541931 1.700619
40541933 2.380414
40541936 0.865692
40541937 0.217420
40541938 0.482739
40541939 0.673507
40541940 1.386791
40541943 0.714984
40541944 0.171855
40541945 0.412169
40541946 0.157198
40541950 3.166907
40541951 0.697310
40541955 0.064160
40541956 0.516228
40541957 1.138459
40541960 0.938798
40541962 1.638004
40541963 0.237196
40541967 0.470068
40541968 0.710491
40541969 1.304460
40541971 -0.000000
40541974 -0.000000
40541976 0.359989
40541979 0.141589
40541982 0.186801
40541983 0.583088
40541984 0.385871
40541985 4.220717
40541987 1.208266
40541989 0.311185
40541990 0.953455
40541991 1.191834
40541992 2.634521
40541994 0.416011
40541995 0.164168
40541996 0.323633
40541997 0.374094
40541998 0.031185
40542001 3.124069
40542004 1.183434
40542005 0.042170
40542006 0.477476
40542007 0.725515
40542008 0.233993
40542010 0.081868
40542013 0.377368
40542014 1.390508
40542019 0.530624
40542021 0.326770
40542022 1.672767
40542024 0.209331
40542029 0.035881
40542030 0.060055
40542031 5.205804
40542032 2.658928
40542034 4.579249
40542037 0.256153
40542042 3.495727
40542043 3.019045
40542046 1.175295
40542047 0.865685
40542051 0.416659
40542052 0.125949
40542053 0.277627
40542065 3.202638
40542067 0.880134
40542069 7.970582
40542071 2.742388
40542072 0.050410
40542074 0.276436
40542077 0.363399
40542078 5.652394
40542081 2.044499
40542082 0.042511
40542087 0.363116
40542091 1.922851
40542092 0.088943
40542093 -0.000000
40542096 0.645442
40542097 0.434341
40542101 0.066637
40542102 -0.000000
40542103 0.770735
40542104 0.087277
40542105 0.241244
40542108 0.425009
40542109 0.084681
40542110 0.299984
40542111 0.049743
40542114 0.530878
40542115 0.379655
40542119 0.825830
40542121 0.666252
40542122 0.527270
40542123 0.721595
40542124 -0.000000
40542125 2.010994
40542129 2.989490
40542131 0.382844
40542136 0.129398
40542139 0.109412
40542140 0.235548
40542141 0.182992
40542147 0.120491
40542149 0.185770
40542151 0.037797
40542153 0.054482
40542156 0.436012
40542157 0.146907
40542158 0.470184
40542159 0.036137
40542160 0.146540
40542161 2.163975
40542163 0.948571
40542166 3.944454
40542171 0.268448
40542172 1.076618
40542173 0.592145
40542175 0.061356
40542176 0.410603
40542178 1.067652
40542179 0.059429
40542180 0.799703
40542182 3.671095
40542183 4.699883
40542186 0.449859
40542187 4.918806
40542189 0.138847
40542192 0.079340
40542194 3.034089
40542195 2.869410
40542198 0.133101
40542201 0.138100
40542202 2.615331
40542206 2.276005
40542207 2.750083
40542208 0.398277
40542209 0.214103
40542210 0.407732
40542212 -0.000000
40542213 0.963514
40542220 0.492409
40542221 0.459243
40542222 1.513338
40542229 0.565363
40542230 0.659020
40542231 1.282817
40542232 0.435853
40542233 0.194425
40542236 0.065794
40542237 0.508363
40542239 0.068389
40542241 0.369209
40542242 1.917237
40542243 3.228984
40542244 0.544531
40542245 0.598520
40542246 0.605914
40542247 3.096285
40542248 0.755422
40542249 5.269356
40542253 1.641661
40542255 0.100797
40542259 1.264735
40542260 0.646729
40542263 0.049362
40542266 0.239270
40542267 0.792756
40542270 1.329541
40542271 1.097138
40542272 0.650602
40542273 0.208602
40542274 0.141348
40542275 -0.000000
40542276 0.164905
40542278 0.343553
40542283 0.642137
40542286 1.036120
40542287 0.794071
40542290 1.000140
40542292 0.886401
40542295 0.974896
40542296 1.192138
40542297 0.557978
40542298 0.290392
40542299 3.928254
40542301 0.087459
40542303 9.069843
40542304 4.722105
40542305 0.252389
40542306 5.023812
40542309 0.679414
40542314 10.886459
40542319 0.996969
40542323 0.826419
40542324 0.381594
40542325 0.058353
40542326 1.858150
40542328 3.815166
40542329 0.256206
40542330 1.776107
40542332 0.279891
40542336 0.671346
40542337 0.273207
40542338 0.547267
40542339 1.038902
40542340 4.446938
40542341 1.487836
40542343 0.687484
40542344 0.872354
40542346 0.547075
40542347 0.467072
40542348 8.737458
40542349 5.378345
40542355 1.898682
40542357 0.326699
40542358 0.120709
40542360 0.543746
40542361 0.123897
40542363 0.738407
40542364 0.602567
40542365 0.355542
40542367 0.087621
40542369 -0.000000
40542370 -0.000000
40542372 1.103380
40542373 4.072161
40542375 1.356155
40542376 0.896857
40542377 0.274092
40542378 0.393866
40542380 0.042983
40542381 5.694061
40542382 6.237003
40542387 0.072536
40542388 -0.000000
40542389 0.916226
40542393 0.569796
40542395 -0.000000
40542396 1.362659
40542397 3.087298
40542400 0.179256
40542401 2.300436
40542402 1.149038
40542405 1.725774
40542406 2.067573
40542409 0.820602
40542410 0.684951
40542412 5.758636
40542413 0.642125
40542415 0.921648
40542416 1.624288
40542417 0.397911
40542420 0.557604
40542421 0.886312
40542422 0.469508
40542425 0.044871
40542426 1.232949
40542427 0.750098
40542428 0.262432
40542430 0.112931
40542432 0.588872
40542433 0.095836
40542434 0.889889
40542435 0.471506
40542436 1.198263
40542438 5.933547
40542439 0.058738
40542440 1.077065
40542441 0.459758
40542443 0.188390
40542445 0.840001
40542447 0.796347
40542448 0.526829
40542449 1.739897
40542450 2.761280
40542453 1.352639
40542454 0.770534
40542455 0.050300
40542456 0.274679
40542457 0.392689
40542458 0.050253
40542459 1.643131
40542462 0.332235
40542464 0.053281
40542466 0.471434
40542467 0.055542
40542468 2.623132
40542469 0.173101
40542470 0.885511
40542471 1.961805
40542474 1.108436
40542476 0.957704
40542479 3.276808
40542486 8.642958
40542487 3.427388
40542488 5.641114
40542490 -0.000000
40542491 0.621001
40542494 2.228243
40542495 1.441137
40542496 0.598627
40542497 -0.000000
40542501 0.057854
40542503 0.202562
40542507 -0.000000
40542508 0.363437
40542510 0.269846
40542511 2.095406
40542513 0.050798
40542515 0.610396
40542516 -0.000000
40542520 4.054275
40542521 0.210930
40542522 0.060358
40542523 0.967659
40542525 0.522314
40542526 0.545917
40542527 0.558270
40542528 0.127179
40542529 0.194775
40542530 1.271929
40542531 -0.000000
40542533 0.988883
40542535 -0.000000
40542536 1.240472
40542538 -0.000000
40542539 -0.000000
40542543 0.819807
40542545 0.385411
40542547 0.209149
40542548 1.438998
40542549 1.379683
40542550 3.037104
40542551 1.027798
40542552 1.910933
40542553 0.374756
40542554 0.181224
40542558 1.358391
40542560 0.586558
40542561 0.362416
40542562 0.696419
40542565 0.138517
40542567 4.164688
40542568 1.047988
40542570 1.535429
40542571 0.585071
40542572 0.290744
40542573 0.201855
40542574 2.741694
40542575 1.188508
40542576 0.025307
40542578 0.068537
40542580 0.160761
40542582 4.675311
40542583 6.555383
variableStep chrom=chr19
49988810 -0.000000
49988811 -0.000000
49988815 0.105117
49988817 -0.000000
49988818 -0.000000
49988819 0.105117
49988821 1.255659
49988824 0.291443
49988825 0.890723
49988826 0.132872
49988827 1.170491
49988830 0.472996
49988832 -0.000000
49988833 -0.000000
49988834 -0.000000
49988835 -0.000000
49988836 -0.000000
49988837 0.105117
49988842 0.105117
49988844 0.438751
49988846 -0.000000
49988848 0.438751
49988849 0.482761
49988851 -0.000000
49988853 0.566757
49988855 -0.000000
49988856 -0.000000
49988857 -0.000000
49988859 0.303320
49988860 0.890723
49988862 -0.000000
49988863 -0.000000
49988864 -0.000000
49988865 -0.000000
49988867 0.250917
49988869 -0.000000
49988870 -0.000000
49988871 -0.000000
49988873 0.640280
49988874 -0.000000
49988877 0.955314
49988879 -0.000000
49988880 -0.000000
49988883 -0.000000
49988884 -0.000000
49988887 -0.000000
49988888 -0.000000
49988889 -0.000000
49988891 0.900211
49988893 -0.000000
49988894 -0.000000
49988895 -0.000000
49988896 -0.000000
49988897 -0.000000
49988899 0.174468
49988900 -0.000000
49988901 0.517047
49988905 -0.000000
49988907 0.884999
49988908 0.433638
49988909 0.146217
49988911 -0.000000
49988915 0.263315
49988916 0.158939
49988921 0.363496
49988922 -0.000000
49988924 -0.000000
49988927 -0.000000
49988932 -0.000000
49988933 0.105117
49988935 0.968959
49988937 -0.000000
49988938 -0.000000
49988939 -0.000000
49988941 0.224970
49988943 -0.000000
49988944 -0.000000
49988945 -0.000000
49988950 -0.000000
49988951 -0.000000
49988952 0.105117
49988953 -0.000000
49988955 1.208098
49988958 0.431339
49988959 0.786089
49988960 0.312692
49988961 0.607893
49988964 0.178288
49988965 0.072747
49988966 0.566757
49988968 -0.000000
49988969 0.105117
49988970 -0.000000
49988971 -0.000000
49988972 -0.000000
49988973 -0.000000
49988974 -0.000000
49988975 -0.000000
49988978 -0.000000
49988980 0.325709
49988982 -0.000000
49988984 0.634923
49988985 0.714372
49988987 -0.000000
49988989 0.461288
49988991 -0.000000
49988992 -0.000000
49988993 -0.000000
49988995 0.072895
49988996 -0.000000
49988998 -0.000000
49988999 -0.000000
49989000 -0.000000
49989001 -0.000000
49989003 0.215854
49989005 -0.000000
49989006 -0.000000
49989008 -0.000000
49989009 1.271643
49989010 0.086813
49989013 1.330949
49989015 -0.000000
49989016 -0.000000
49989019 -0.000000
49989021 -0.000000
49989023 -0.000000
49989024 -0.000000
49989025 -0.000000
49989027 0.517047
49989029 -0.000000
49989030 -0.000000
49989031 -0.000000
49989032 -0.000000
49989033 0.105117
49989035 0.501626
49989036 0.401274
49989038 -0.000000
49989041 -0.000000
49989043 0.305530
49989044 0.623956
49989045 0.477418
49989047 -0.000000
49989051 0.089320
49989052 0.052056
49989057 1.354372
49989058 0.086813
49989060 0.116946
49989063 0.116946
49989068 0.116946
49989069 0.116946
49989071 0.953454
49989072 0.920826
49989073 0.071027
49989074 0.320736
49989075 1.437332
49989076 0.306375
49989081 0.119479
49989082 0.054289
49989083 -0.000000
49989084 -0.000000
49989085 0.582591
49989089 0.246221
49989090 0.089388
49989091 0.220707
49989092 -0.000000
49989095 -0.000000
49989099 0.064837
49989101 -0.000000
49989106 0.165674
49989107 0.109090
49989108 0.051690
49989109 1.425431
49989110 0.266095
49989111 0.632203
49989113 0.188322
49989114 -0.000000
49989117 0.388859
49989120 0.176390
49989124 0.324457
49989125 0.233499
49989126 1.421575
49989128 0.157389
49989135 0.364548
49989138 1.535357
49989139 0.252355
49989143 0.252316
49989144 5.812023
49989147 -0.000000
49989149 1.675410
49989150 0.137659
49989151 1.035789
49989152 0.734936
49989155 0.867854
49989156 0.286626
49989157 0.110732
49989159 0.472449
49989162 0.374606
49989163 1.857479
49989164 2.872763
49989166 2.051501
49989167 0.356677
49989172 3.857118
49989173 1.662336
49989175 0.467090
49989176 0.192991
49989180 0.127928
49989182 -0.000000
49989183 0.059323
49989186 0.059357
49989187 1.003268
49989188 -0.000000
49989190 1.988453
49989191 -0.000000
49989193 0.113652
49989195 3.565363
49989196 0.152612
49989198 1.093051
49989201 0.390206
49989202 1.610531
49989203 5.012550
49989204 0.560271
49989205 0.919529
49989206 -0.000000
49989207 0.355772
49989208 2.535362
49989209 0.062343
49989210 0.180725
49989211 0.121018
49989212 0.231850
49989213 0.321473
49989214 0.430127
49989215 1.034453
49989216 1.794656
49989217 1.058390
49989219 -0.000000
49989222 0.546651
49989223 0.201420
49989224 0.352870
49989226 0.181692
49989227 0.365646
49989228 2.409934
49989230 5.479384
49989231 0.589176
49989234 0.510396
49989239 0.266003
49989242 -0.000000
49989243 1.644322
49989244 0.972057
49989247 0.463872
49989248 0.376237
49989252 0.035283
49989253 0.223778
49989256 1.228914
49989259 0.354824
49989260 1.672464
49989261 0.817111
49989264 0.287166
49989265 0.502298
49989266 1.034825
49989270 0.272495
49989271 0.952689
49989272 0.221887
49989273 0.094359
49989274 0.266446
49989275 0.139847
49989276 0.107067
49989277 1.433770
49989281 0.116946
49989283 0.030723
49989284 0.085963
49989285 -0.000000
49989292 0.650747
49989293 1.368991
49989294 1.056049
49989295 0.616286
49989296 0.365686
49989297 -0.000000
49989298 0.128602
49989299 0.420981
49989301 0.519573
49989304 -0.000000
49989306 0.640288
49989308 0.276963
49989310 0.116832
49989311 0.639074
49989312 -0.000000
49989313 0.357392
49989314 1.243513
49989321 -0.000000
49989323 1.677765
49989324 0.056890
49989326 0.231124
49989327 0.663529
49989332 -0.000000
49989333 0.243291
49989334 0.086700
49989335 0.321285
49989336 0.157009
49989337 2.121600
49989338 2.224726
49989340 2.355525
49989342 -0.000000
49989344 0.284305
49989346 0.425729
49989347 1.171778
49989348 0.439075
49989349 0.500744
49989351 0.606352
49989353 0.327031
49989355 0.058635
49989356 0.050249
49989357 0.217498
49989358 0.512707
49989359 8.747804
49989360 -0.000000
49989361 1.853893
49989362 0.132931
49989363 3.969377
49989365 0.980881
49989366 0.073309
49989368 0.091228
49989369 0.484857
49989370 0.779455
49989371 0.590729
49989372 1.062608
49989373 0.118447
49989374 1.498253
49989377 4.218487
49989378 0.100615
49989379 0.271187
49989380 0.742453
49989381 -0.000000
49989382 0.447047
49989383 -0.000000
49989384 0.607840
49989385 1.104971
49989387 0.058672
49989388 0.298310
49989389 4.942437
49989392 1.267386
49989393 1.413139
49989394 0.404647
49989395 0.069387
49989398 2.803447
49989402 0.776681
49989404 0.076927
49989405 0.307738
49989406 4.208887
49989408 0.648633
49989409 0.193003
49989411 -0.000000
49989415 0.758601
49989417 0.460013
49989419 0.072172
49989420 0.585251
49989421 1.378795
49989424 0.302848
49989425 4.488885
49989428 0.147366
49989429 0.518823
49989431 0.760103
49989433 0.117807
49989434 2.871324
49989435 0.530551
49989441 3.302850
49989442 1.694018
49989443 0.942133
49989445 1.999537
49989446 1.121893
49989447 0.779363
49989448 2.170271
49989451 0.607016
49989452 0.059272
49989453 0.888624
49989454 0.357576
49989458 1.288633
49989459 3.339797
49989460 0.513315
49989462 2.634505
49989470 5.375111
49989471 5.466506
49989473 0.170603
49989476 3.684337
49989477 0.323252
49989478 0.706898
49989479 0.415933
49989480 4.728947
49989481 1.426243
49989482 0.112976
49989483 0.332218
49989486 0.275594
49989488 -0.000000
49989490 0.059290
49989491 0.145355
49989492 0.709675
49989494 0.147313
49989496 0.097763
49989498 0.147252
49989499 0.518857
49989501 0.477467
49989502 0.606248
49989505 0.744384
49989506 0.349581
49989510 0.140522
49989511 1.245751
49989514 1.705644
49989515 1.157269
49989520 0.087743
49989521 3.784416
49989524 3.306828
49989525 1.211551
49989526 1.806169
49989529 -0.000000
49989531 0.298805
49989532 5.061298
49989533 4.300580
49989535 0.738087
49989537 1.093149
49989538 0.581148
49989539 0.905311
49989541 0.655009
49989542 0.526433
49989543 2.352938
49989545 0.669423
49989546 1.031309
49989547 1.049458
49989549 0.194714
49989551 -0.000000
49989552 1.192425
49989553 0.558380
49989554 0.703972
49989556 0.098379
49989557 0.245759
49989559 0.516039
49989563 2.436678
49989568 1.372541
49989572 -0.000000
49989573 1.550268
49989574 0.247035
49989577 0.140886
49989578 0.871863
49989580 3.634571
49989588 0.150753
49989589 0.094156
49989590 0.219114
49989591 0.090756
49989592 0.588168
49989594 0.105122
49989595 0.138125
49989596 -0.000000
49989598 0.471115
49989599 0.926530
49989600 0.345821
49989601 0.080005
49989602 0.475566
49989604 0.301517
49989605 0.632357
49989606 0.200503
49989608 0.364769
49989609 0.165870
49989610 0.417740
49989612 0.143150
49989613 -0.000000
49989615 0.149823
49989617 0.079991
49989621 -0.000000
49989623 0.969721
49989624 -0.000000
49989627 2.873402
49989631 0.137062
49989633 0.404308
49989634 0.524720
49989635 0.071346
49989637 0.476857
49989638 0.359592
49989640 0.126917
49989641 1.316881
49989643 7.215554
49989644 3.118867
49989646 3.121660
49989647 0.824954
49989649 0.748243
49989651 0.585935
49989652 0.732407
49989653 1.089011
49989655 0.208338
49989657 0.236818
49989659 0.083344
49989660 -0.000000
49989662 -0.000000
49989663 0.301014
49989667 0.384197
49989668 0.985841
49989669 0.338910
49989671 -0.000000
49989672 -0.000000
49989674 0.260472
49989675 0.157348
49989676 0.393356
49989677 0.246986
49989678 0.529637
49989679 2.157257
49989681 0.343386
49989683 0.111138
49989687 0.700907
49989688 0.543667
49989691 1.052440
49989692 0.165861
49989693 0.856848
49989694 4.317242
49989695 0.120944
49989696 0.140049
49989699 1.600604
49989700 0.082371
49989701 -0.000000
49989702 -0.000000
49989703 0.458409
49989705 2.388430
49989706 0.122632
49989708 1.300891
49989711 0.891359
49989712 0.418710
49989714 -0.000000
49989715 0.456562
49989717 0.951832
49989718 1.100110
49989723 0.605015
49989724 0.107377
49989725 0.300923
49989729 0.078737
49989733 0.468872
49989734 0.251855
49989736 0.397041
49989739 0.633244
49989743 0.731739
49989744 0.099636
49989745 0.103835
49989746 0.267169
49989749 0.040321
49989750 0.363778
49989751 0.441921
49989754 0.097087
49989755 0.061174
49989756 0.375815
49989757 0.200657
49989760 0.131871
49989765 0.395061
49989766 0.038189
49989767 0.368967
49989768 0.486479
49989769 -0.000000
49989772 -0.000000
49989774 1.975608
49989775 2.333313
49989778 0.256226
49989779 0.723536
49989781 0.193011
49989782 0.362037
49989785 0.747493
49989786 0.132858
49989787 0.612611
49989788 0.339572
49989789 1.440803
49989790 0.148198
49989791 -0.000000
49989794 0.335603
49989795 1.182508
49989796 0.917931
49989797 1.016048
49989798 -0.000000
49989799 1.087816
49989801 0.611898
49989802 6.932878
49989803 7.923944
49989804 0.633866
49989805 0.048061
49989807 0.619679
49989808 1.019452
49989809 -0.000000
49989811 0.354060
49989813 0.482222
49989814 0.404284
49989817 -0.000000
49989821 2.419471
49989825 0.510503
49989828 1.355431
49989831 1.192644
49989834 1.387921
49989835 0.211639
49989837 0.293941
49989839 0.851713
49989840 1.113884
49989842 3.300263
49989843 1.551822
49989845 0.400637
49989846 0.298909
49989847 -0.000000
49989848 0.107819
49989849 0.496059
49989850 1.352943
49989851 0.140560
49989854 0.904196
49989855 0.114245
49989856 1.045894
49989857 1.110882
49989858 1.258124
49989859 1.569135
49989860 0.323886
49989864 0.488312
49989865 -0.000000
49989866 0.287760
49989868 0.246812
49989869 0.350526
49989872 1.592847
49989873 -0.000000
49989874 0.781127
49989875 0.764608
49989876 -0.000000
49989878 0.056610
49989879 1.379071
49989881 -0.000000
49989883 -0.000000
49989885 0.030577
49989886 1.221775
49989887 0.568000
49989890 1.903376
49989891 1.502050
49989892 0.085670
49989893 0.203880
49989895 0.461054
49989897 0.938644
49989900 0.913683
49989902 0.571297
49989903 1.774697
49989905 0.079288
49989906 0.085766
49989907 1.467121
49989908 0.152084
49989909 1.081636
49989912 0.037984
49989913 0.079623
49989914 0.692327
49989915 0.693437
49989916 -0.000000
49989918 0.949105
49989919 1.115690
49989920 1.195279
49989921 0.158543
49989922 0.746276
49989923 0.741627
49989925 0.033212
49989926 0.294997
49989927 1.038191
49989928 0.429469
49989929 0.625519
49989933 0.355199
49989934 0.788252
49989936 0.330144
49989939 0.583700
49989940 0.283514
49989942 3.282074
49989944 0.058202
49989949 0.229327
49989951 1.371550
49989953 0.110908
49989954 0.262335
49989957 -0.000000
49989959 0.882520
49989961 0.300462
49989962 0.033709
49989963 2.229778
49989964 0.414409
49989966 0.857479
49989969 5.264579
49989970 1.485152
49989971 0.894622
49989972 0.504325
49989973 5.468720
49989975 0.334287
49989977 -0.000000
49989978 0.512749
49989981 0.712483
49989982 2.364517
49989983 0.246836
49989984 5.753173
49989986 0.225915
49989987 0.664447
49989988 1.656867
49989990 1.068853
49989991 0.796204
49989992 0.993943
49989993 0.414236
49989995 0.503586
49989996 0.064427
49989997 0.509501
49989998 -0.000000
49989999 0.612462
49990000 0.496780
49990001 0.060762
49990003 0.353126
49990006 -0.000000
49990007 0.919443
49990008 0.214543
49990009 0.539225
49990012 0.114723
49990013 0.425608
49990016 0.566084
49990017 2.476788
49990018 3.094737
49990022 0.474724
49990023 0.143873
49990026 0.797831
49990027 1.713520
49990030 0.028770
49990031 -0.000000
49990033 -0.000000
49990035 0.786846
49990036 0.529610
49990037 0.397637
49990039 1.560924
49990040 0.439286
49990042 0.058725
49990043 0.309857
49990046 2.204017
49990047 0.559987
49990048 0.573125
49990050 0.294017
49990052 2.054793
49990053 0.415594
49990054 -0.000000
49990055 0.557315
49990057 0.085087
49990058 4.316613
49990059 0.251006
49990060 0.113435
49990061 0.428006
49990062 0.079303
49990064 -0.000000
49990065 0.286239
49990067 0.298390
49990071 0.520682
49990074 0.071080
49990075 1.747228
49990076 -0.000000
49990078 0.256850
49990080 0.058603
49990082 0.714065
49990084 -0.000000
49990085 1.009080
49990090 0.243049
49990091 0.824649
49990092 0.314379
49990093 3.978446
49990095 0.087739
49990096 0.127977
49990098 2.569078
49990099 1.666083
49990101 0.179788
49990102 0.560456
49990103 -0.000000
49990104 0.817036
49990106 2.301831
49990107 0.689835
49990109 0.299617
49990110 0.181846
49990112 0.146695
49990113 0.468431
49990114 5.485209
49990117 0.075401
49990118 0.104180
49990121 0.109255
49990122 -0.000000
49990123 0.112647
49990125 0.064492
49990126 0.454209
49990127 0.714365
49990129 -0.000000
49990130 0.112646
49990131 -0.000000
49990133 0.325730
49990134 0.224739
49990139 0.890238
49990141 -0.000000
49990144 1.004564
49990146 0.592574
49990147 0.891663
49990148 0.107895
49990150 -0.000000
49990154 0.370949
49990155 1.754668
49990156 4.505102
49990158 -0.000000
49990159 0.447636
49990160 -0.000000
49990161 0.101962
49990162 0.113435
49990164 0.628277
49990166 -0.000000
49990167 0.189771
49990168 0.261240
49990171 -0.000000
49990172 -0.000000
49990173 0.839292
49990174 -0.000000
49990175 -0.000000
49990176 -0.000000
49990178 0.370762
49990181 0.046633
49990182 3.351938
49990184 0.627172
49990185 0.101959
49990187 -0.000000
49990188 0.074936
49990190 0.214694
49990191 -0.000000
49990192 0.887344
49990193 -0.000000
49990195 0.096488
49990196 0.113435
49990198 0.425031
49990199 0.113435
49990200 0.084291
49990202 -0.000000
49990204 0.101951
49990206 0.617815
49990207 0.047868
49990209 0.104259
49990211 -0.000000
49990213 0.157178
49990219 0.902026
49990221 -0.000000
49990222 0.220870
49990224 0.735952
49990225 0.242825
49990226 0.339903
49990227 0.313714
49990228 0.958401
49990229 1.162723
49990230 0.595674
49990233 0.958504
49990234 0.022449
49990235 0.505448
49990236 0.824791
49990238 -0.000000
49990239 0.486950
49990241 0.299700
49990245 0.158378
49990248 0.439042
49990249 -0.000000
49990250 0.393831
49990270 0.307795
49990272 0.151093
49990274 -0.000000
49990276 0.080450
49990277 0.415282
49990282 1.622583
49990285 0.093423
49990291 0.581300
49990292 0.638889
49990293 0.299426
49990294 -0.000000
49990298 0.220327
49990300 0.538378
49990301 0.321983
49990303 0.726023
49990304 0.530885
49990306 0.416278
49990309 0.249011
49990310 -0.000000
49990312 1.235119
49990313 1.220836
49990314 0.661116
49990315 0.063905
49990316 -0.000000
49990318 0.313898
49990320 3.886363
49990321 0.054329
49990322 0.374441
49990325 1.010278
49990326 0.063879
49990327 -0.000000
49990328 2.695136
49990329 0.556591
49990330 1.288783
49990332 0.199935
49990333 0.774607
49990334 1.469882
49990335 0.254945
49990336 -0.000000
49990338 4.703392
49990339 -0.000000
49990341 -0.000000
49990342 0.774896
49990344 0.154835
49990345 1.554734
49990346 2.682627
49990347 1.029862
49990348 0.113423
49990351 1.253949
49990352 0.158332
49990353 0.058646
49990354 0.581557
49990356 0.200078
49990360 0.155047
49990363 3.030173
49990364 -0.000000
49990366 -0.000000
49990370 -0.000000
49990372 0.095125
49990375 -0.000000
49990376 -0.000000
49990377 0.185747
49990381 0.669975
49990385 0.374375
49990386 -0.000000
49990387 -0.000000
49990389 0.082674
49990394 0.558594
49990395 0.487884
49990398 0.930319
49990403 0.057831
49990406 1.727342
49990407 0.199921
49990408 0.670188
49990410 0.381502
49990411 -0.000000
49990412 -0.000000
49990415 0.825900
49990416 0.847691
49990417 0.073779
49990421 0.710775
49990422 1.554467
49990423 1.255332
49990426 4.746891
49990427 0.447006
49990428 -0.000000
49990431 8.009612
49990432 0.093891
49990434 -0.000000
49990435 -0.000000
49990437 0.581100
49990438 0.411390
49990440 2.470788
49990442 1.368927
49990443 0.099644
49990448 0.134993
49990449 -0.000000
49990450 8.887333
49990451 8.799281
49990452 1.440358
49990453 1.336478
49990456 0.446164
49990457 0.292228
49990459 0.064539
49990460 1.015195
49990462 0.061778
49990465 0.315913
49990466 -0.000000
49990468 0.242653
49990469 3.210181
49990471 0.356140
49990473 0.191845
49990474 0.184499
49990475 0.153233
49990476 0.164230
49990477 0.216125
49990478 1.770884
49990484 0.471426
49990485 0.070715
49990487 0.504076
49990490 1.182137
49990492 1.474077
49990493 0.254783
49990494 0.094090
49990495 0.725808
49990497 0.122808
49990498 0.109793
49990499 1.196515
49990503 0.073800
49990505 0.281090
49990506 -0.000000
49990507 8.505502
49990508 0.405329
49990510 0.171223
49990512 0.076783
49990515 0.198842
49990516 5.913586
49990518 0.136528
49990519 6.643269
49990520 0.041041
49990521 0.228821
49990522 0.583354
49990523 0.198586
49990526 27.986642
49990529 -0.000000
49990533 2.143346
49990534 20.634511
49990535 0.147648
49990536 2.048408
49990539 0.078116
49990540 25.945961
49990544 15.613102
49990545 0.160782
49990550 0.919109
49990553 0.104009
49990554 0.847396
49990557 2.552907
49990558 0.242591
49990559 -0.000000
49990566 0.947603
49990567 3.574499
49990570 0.178218
49990571 0.456215
49990572 0.254680
49990575 0.426544
49990576 2.505790
49990579 0.051346
49990581 0.661443
49990582 1.604736
49990583 4.152606
49990584 2.058013
49990585 39.886113
49990587 6.841653
49990588 18.101377
49990589 4.300465
49990590 4.797419
49990595 -0.000000
49990597 0.163082
49990600 3.191121
49990602 0.152063
49990603 0.138167
49990604 -0.000000
49990606 0.136168
49990608 0.692175
49990609 -0.000000
49990612 -0.000000
49990614 1.801777
49990619 1.958977
49990620 3.495719
49990621 0.573485
49990623 0.157600
49990626 -0.000000
49990630 1.679147
49990633 1.544223
49990634 0.032753
49990635 1.887203
49990636 0.310575
49990641 0.324436
49990642 3.229322
49990643 2.379663
49990649 0.110054
49990651 0.083454
49990652 1.281010
49990653 4.291152
49990654 0.680403
49990655 0.651008
49990658 0.151460
49990660 0.096460
49990661 -0.000000
49990666 0.400801
49990670 0.268478
49990672 0.391761
49990674 0.175306
49990678 -0.000000
49990679 -0.000000
49990680 0.370765
49990681 -0.000000
49990683 0.176387
49990684 -0.000000
49990686 1.024524
49990688 0.363701
49990690 2.086744
49990691 0.714270
49990692 -0.000000
49990693 -0.000000
49990694 3.234692
49990695 0.178863
49990699 0.584414
49990700 0.570655
49990702 0.795383
49990703 1.645845
49990705 12.786719
49990707 0.301608
49990708 0.328063
49990712 0.588741
49990713 -0.000000
49990715 0.075170
49990716 0.767051
49990717 2.733940
49990718 1.472497
49990719 0.193125
49990720 3.590837
49990721 3.268536
49990722 0.377032
49990724 -0.000000
49990725 -0.000000
49990728 0.191069
49990729 1.673593
49990730 7.173789
49990731 1.637803
49990732 0.309028
49990733 0.848517
49990734 -0.000000
49990736 1.788743
49990737 1.832511
49990738 1.583673
49990739 0.889049
49990740 1.042883
49990742 0.517439
49990743 0.151466
49990744 0.366428
49990745 1.097837
49990757 0.167017
49990758 1.939520
49990759 0.585443
49990763 0.086919
49990764 10.629677
49990765 4.622610
49990767 0.091318
49990769 2.197930
49990771 67.764106
49990774 7.542732
49990775 17.424661
49990776 2.347463
49990777 0.045287
49990782 0.084974
49990783 1.192543
49990784 2.388224
49990785 6.846720
49990786 0.243345
49990788 0.279940
49990791 0.186934
49990792 3.263736
49990798 0.356976
49990800 0.411977
49990805 5.999289
49990810 -0.000000
49990813 2.170067
49990814 5.859505
49990815 0.272105
49990816 0.139734
49990819 0.082653
49990822 1.632503
49990823 0.229280
49990824 0.661023
49990825 1.546945
49990828 6.237070
49990829 5.228518
49990830 0.374086
49990832 0.105208
49990833 0.545951
49990834 9.868726
49990835 -0.000000
49990836 0.051113
49990839 5.242329
49990840 0.265091
49990841 1.258331
49990842 0.088136
49990843 0.243377
49990845 0.334023
49990846 0.216679
49990847 0.383819
49990851 0.366438
49990854 0.329029
49990855 0.704971
49990856 0.095413
49990858 -0.000000
49990859 -0.000000
49990860 0.308543
49990861 0.176372
49990862 0.627159
49990863 1.763299
49990864 0.691767
49990865 0.823452
49990866 2.053038
49990867 5.062818
49990868 2.107529
49990869 1.377994
49990870 0.109794
49990872 0.722857
49990873 0.250107
49990876 0.291996
49990878 -0.000000
49990881 0.296501
49990883 0.744602
49990884 0.392791
49990885 0.693031
49990886 0.222759
49990889 0.996273
49990892 0.057683
49990893 0.831944
49990894 0.120507
49990895 -0.000000
49990900 -0.000000
49990901 -0.000000
49990906 0.338059
49990907 0.366489
49990909 0.056628
49990910 -0.000000
49990911 0.604601
49990917 0.500905
49990918 0.551905
49990920 -0.000000
49990922 0.944579
49990923 -0.000000
49990924 1.456842
49990927 -0.000000
49990930 4.265418
49990931 0.364064
49990932 0.301077
49990933 2.237114
49990934 1.642473
49990936 0.353682
49990938 0.224810
49990939 -0.000000
49990942 1.297198
49990943 2.240439
49990944 0.487955
49990946 0.055928
49990947 0.441673
49990949 0.155168
49990950 0.604668
49990952 0.436413
49990954 0.781443
49990955 0.493340
49990956 2.387341
49990959 0.089803
49990960 -0.000000
49990961 0.824943
49990963 0.825373
49990968 0.517175
49990969 0.229251
49990970 0.362874
49990971 0.045300
49990972 0.207007
49990973 0.072674
49990974 0.570429
49990977 0.814139
49990978 1.006017
49990979 2.790237
49990986 0.406708
49990987 4.478226
49990988 5.377922
49990992 0.257285
49990993 1.167525
49990994 0.719075
49990996 0.214209
49990997 6.163882
49990999 0.314325
49991003 0.357342
49991004 -0.000000
49991008 2.205252
49991011 3.508316
49991012 1.590466
49991013 0.059687
49991016 -0.000000
49991017 0.796865
49991018 0.200629
49991021 2.309134
49991022 3.136369
49991023 0.727605
49991024 1.418972
49991026 0.772484
49991027 -0.000000
49991028 1.007999
49991029 3.649851
49991030 1.228677
49991032 -0.000000
49991033 2.398527
49991034 0.262008
49991037 1.436288
49991038 0.082945
49991039 0.048259
49991040 0.269305
49991041 0.112312
49991042 2.236528
49991043 5.590270
49991045 2.653471
49991046 0.161122
49991050 0.059781
49991051 -0.000000
49991052 0.298544
49991053 1.916924
49991054 0.394513
49991058 0.169072
49991062 1.101628
49991064 0.169005
49991065 0.739122
49991066 0.283330
49991067 0.287113
49991068 1.216936
49991069 4.781376
49991070 4.612060
49991072 0.086801
49991073 0.858467
49991075 1.818710
49991076 1.145090
49991078 1.364467
49991079 -0.000000
49991080 0.121627
49991082 0.837760
49991084 0.353784
49991086 0.216722
49991090 3.356312
49991095 0.100785
49991099 0.698102
49991100 2.618059
49991101 0.115671
49991102 0.951527
49991103 -0.000000
49991104 -0.000000
49991105 0.068489
49991106 0.103529
49991107 0.188505
49991109 1.400505
49991110 0.254602
49991111 0.318398
49991114 0.552564
49991115 0.117552
49991116 0.051782
49991117 0.043735
49991120 0.387653
49991123 0.102311
49991124 -0.000000
49991125 0.528411
49991127 0.225264
49991128 2.260832
49991129 0.380469
49991130 0.345076
49991132 0.819396
49991137 0.804221
49991138 0.075206
49991139 0.126939
49991142 0.846977
49991143 0.334271
49991147 0.467251
49991148 1.012112
49991149 4.380282
49991153 0.035787
49991155 0.406758
49991157 0.143625
49991158 0.046412
49991160 0.727491
49991161 0.614775
49991162 1.145127
49991165 2.659863
49991166 0.220597
49991169 -0.000000
49991170 0.333167
49991171 0.619467
49991173 0.121487
49991174 0.130942
49991176 0.812265
49991177 2.244236
49991179 0.199033
49991180 0.239931
49991183 0.276884
49991186 0.186743
49991187 -0.000000
49991190 0.046862
49991191 0.356264
49991192 0.282466
49991193 0.699944
49991195 -0.000000
49991196 -0.000000
49991197 0.527646
49991199 0.056400
49991200 0.126744
49991201 1.046267
49991204 1.196575
49991205 0.733863
49991206 0.370905
49991208 0.368849
49991209 0.166762
49991210 2.665603
49991212 0.052347
49991214 0.152030
49991216 0.304011
49991217 1.815150
49991219 1.255445
49991221 -0.000000
49991222 -0.000000
49991224 0.885136
49991225 1.089684
49991226 2.024691
49991227 2.660625
49991234 2.091549
49991235 0.749507
49991236 0.208906
49991237 0.239930
49991239 0.225434
49991242 -0.000000
49991245 0.489069
49991246 0.724070
49991247 -0.000000
49991248 -0.000000
49991249 1.634917
49991256 0.720938
49991257 0.301323
49991258 2.669411
49991259 0.399342
49991264 0.060678
49991266 -0.000000
49991268 0.319720
49991269 0.159232
49991272 0.350639
49991274 0.967386
49991275 -0.000000
49991276 0.093996
49991278 0.069602
49991279 0.151946
49991280 -0.000000
49991283 0.342610
49991286 0.346410
49991287 0.537379
49991288 0.531889
49991289 2.540732
49991290 0.174213
49991292 0.967295
49991294 0.214967
49991295 0.058135
49991297 0.040407
49991298 4.391414
49991299 6.001513
49991301 0.228410
49991303 1.006013
49991305 0.624169
49991306 0.144523
49991307 2.567473
49991310 0.447538
49991311 0.249643
49991312 2.290484
49991313 0.234484
49991314 0.292035
49991318 0.633330
49991319 4.792770
49991320 0.619442
49991321 2.341018
49991324 2.070906
49991325 0.270292
49991326 1.362914
49991329 0.781597
49991330 -0.000000
49991332 0.297544
49991339 0.141620
49991340 0.243640
49991342 0.452262
49991345 1.041227
49991346 0.435647
49991347 3.454924
49991349 0.123804
49991351 2.502832
49991352 0.495633
49991353 1.786658
49991359 0.276934
49991360 0.532950
49991361 0.045767
49991362 0.291650
49991366 0.022849
49991368 7.754811
49991370 0.373718
49991372 0.382795
49991373 0.183613
49991374 -0.000000
49991376 0.887940
49991377 0.651224
49991378 0.368397
49991379 0.368124
49991380 0.852935
49991384 0.491667
49991386 0.229695
49991387 0.937068
49991388 0.458446
49991390 0.170894
49991392 0.735420
49991393 2.459318
49991394 3.195392
49991395 0.162442
49991396 1.317286
49991397 0.299326
49991399 1.775749
49991401 0.405516
49991402 2.617181
49991403 0.569745
49991404 3.897414
49991406 1.512457
49991410 0.064264
49991411 1.279615
49991412 1.090176
49991413 0.310898
49991414 0.826879
49991415 0.640970
49991419 0.952435
49991420 0.487406
49991421 0.220108
49991422 0.097356
49991423 0.147728
49991425 0.508464
49991427 0.257860
49991428 0.132117
49991429 0.027133
49991430 0.067435
49991432 0.172266
49991435 0.598861
49991437 -0.000000
49991439 0.092124
49991443 0.686772
49991444 0.773385
49991445 0.440386
49991449 0.147750
49991450 -0.000000
49991451 0.322543
49991453 0.540547
49991454 0.160679
49991455 0.994358
49991458 0.042151
49991459 0.259403
49991461 0.727419
49991462 0.487232
49991465 0.478495
49991466 0.432089
49991467 0.581429
49991468 0.147950
49991469 0.935933
49991472 0.893680
49991475 0.203448
49991476 0.101626
49991477 0.444405
49991479 0.390204
49991480 0.414184
49991481 0.665720
49991482 0.533479
49991484 0.671532
49991486 0.657565
49991489 0.276626
49991491 1.161776
49991494 0.569791
49991495 0.521756
49991496 0.307781
49991498 0.071199
49991499 0.584380
49991500 0.434756
49991506 0.944867
49991509 0.229759
49991511 0.406887
49991512 -0.000000
49991513 1.250665
49991514 0.097161
49991516 0.183872
49991518 0.203508
49991519 0.483440
49991520 0.098900
49991521 -0.000000
49991523 -0.000000
49991527 0.155868
49991530 0.377178
49991531 4.342509
49991534 0.395662
49991536 0.909169
49991537 0.042612
49991538 -0.000000
49991542 1.657132
49991543 0.813478
49991544 0.361619
49991545 1.663168
49991548 0.837232
49991549 0.741918
49991550 0.110920
49991554 0.270159
49991555 0.693198
49991556 2.106126
49991557 1.856342
49991558 1.216527
49991560 0.821784
49991561 -0.000000
49991563 0.547027
49991564 0.397978
49991566 0.788793
49991570 0.773012
49991571 -0.000000
49991573 0.586963
49991574 0.565200
49991575 0.193583
49991576 0.399185
49991578 0.735703
49991579 0.944580
49991580 0.035162
49991581 3.677459
49991582 8.499670
49991583 0.414390
49991584 0.390470
49991585 0.132757
49991586 0.130225
49991588 1.152078
49991590 0.065497
49991591 1.561793
49991592 1.363386
49991593 0.142669
49991595 1.299787
49991600 0.142614
49991602 0.550282
49991605 1.817248
49991606 0.767232
49991608 1.772585
49991609 1.101212
49991614 3.114563
49991615 1.952006
49991616 0.352278
49991617 1.405782
49991618 1.209014
49991619 -0.000000
49991620 0.200266
49991621 0.790450
49991622 0.994934
49991624 0.705855
49991626 0.565107
49991628 0.547046
49991629 0.255221
49991630 0.362872
49991632 -0.000000
49991633 0.251835
49991634 8.814859
49991635 5.554827
49991636 0.129693
49991637 0.735816
49991639 0.272975
49991640 0.635515
49991641 2.290152
49991642 0.124389
49991643 0.864623
49991644 1.515232
49991648 0.192062
49991649 0.443592
49991652 2.716904
49991654 0.160922
49991655 1.003378
49991658 0.107679
49991661 0.512611
49991663 0.342361
49991664 1.267588
49991665 0.552276
49991668 0.156396
49991669 0.952973
49991672 0.253791
49991676 0.723396
49991677 0.885534
49991678 0.602202
49991680 0.176854
49991681 0.230989
49991682 0.574804
49991684 0.070562
49991686 0.053118
49991687 0.423481
49991689 -0.000000
49991691 0.702840
49991693 0.536879
49991694 0.048663
49991696 0.283861
49991697 0.057653
49991700 4.785309
49991701 0.364137
49991703 1.376322
49991708 1.267471
49991709 0.683070
49991712 0.451495
49991714 4.387830
49991715 0.140076
49991723 2.069753
49991724 0.803761
49991725 3.164272
49991726 3.527531
49991731 -0.000000
49991732 0.102767
49991734 0.939350
49991739 0.442953
49991741 0.673062
49991742 0.415830
49991746 1.123982
49991750 1.042623
49991751 0.080217
49991752 -0.000000
49991758 0.468021
49991760 0.451405
49991761 0.398016
49991763 -0.000000
49991765 0.196087
49991767 0.884024
49991769 0.436232
49991774 2.195092
49991775 0.039975
49991776 0.233528
49991777 0.776677
49991779 0.096686
49991780 0.108138
49991781 0.253784
49991784 -0.000000
49991786 -0.000000
49991789 0.901701
49991791 -0.000000
49991795 2.485282
49991796 1.383191
49991797 0.509451
49991798 0.969285
49991801 2.520764
49991802 3.318865
49991803 0.036916
49991807 0.228607
49991808 0.099017
49991809 0.108096
variableStep chrom=chr19
2150567 0.138506
2150570 0.938778
2150571 0.096970
2150572 0.281306
2150573 3.452800
2150574 0.279818
2150575 0.367475
2150576 0.931792
2150577 1.640538
2150578 2.188541
2150579 1.717064
2150580 0.258646
2150581 0.347494
2150582 1.008179
2150583 0.377883
2150585 -0.000000
2150588 0.071439
2150591 -0.000000
2150593 0.281393
2150594 0.328790
2150595 0.698076
2150598 0.965464
2150599 0.595574
2150600 0.500472
2150601 0.795009
2150602 0.466280
2150603 1.086355
2150605 1.019880
2150606 0.409904
2150607 0.629253
2150608 2.813585
2150611 0.294723
2150612 0.518523
2150613 0.797562
2150614 0.144356
2150618 0.078383
2150620 0.500235
2150621 1.639811
2150622 0.450962
2150623 0.059585
2150626 1.565199
2150630 -0.000000
2150631 1.198113
2150632 1.992229
2150634 6.011900
2150635 0.059716
2150636 0.082831
2150638 0.157293
2150639 1.546345
2150640 0.494339
2150643 -0.000000
2150644 0.965312
2150646 0.473094
2150648 1.133086
2150649 0.096671
2150650 -0.000000
2150652 0.427690
2150653 -0.000000
2150655 0.469437
2150657 0.209315
2150658 0.195819
2150660 0.328794
2150661 -0.000000
2150662 0.065091
2150664 0.494450
2150665 0.195374
2150666 0.138944
2150667 0.357718
2150668 0.437710
2150671 0.312130
2150673 -0.000000
2150674 0.377918
2150676 -0.000000
2150677 0.144582
2150685 4.277962
2150686 8.013857
2150692 -0.000000
2150694 0.408541
2150695 0.383064
2150697 -0.000000
2150698 1.440144
2150699 2.089683
2150700 0.265775
2150701 3.097053
2150702 2.038791
2150703 2.581508
2150704 0.067221
2150705 0.156324
2150706 3.443843
2150707 0.824451
2150708 0.602358
2150709 0.134355
2150710 0.174328
2150712 -0.000000
2150713 6.330456
2150714 0.952186
2150715 0.280549
2150716 0.348244
2150717 0.047463
2150719 0.965333
2150720 0.655441
2150721 0.362475
2150722 0.529919
2150725 0.213357
2150727 0.066179
2150728 0.160943
2150730 0.165262
2150731 0.213359
2150732 -0.000000
2150734 0.165268
2150735 0.114194
2150736 0.586938
2150737 0.748949
2150738 0.424299
2150741 0.549634
2150742 0.133949
2150743 1.254973
2150745 0.435341
2150747 0.063646
2150748 1.473042
2150749 1.005127
2150750 0.352046
2150751 0.248015
2150753 0.052069
2150754 0.247290
2150755 0.558408
2150756 0.863105
2150757 0.147367
2150758 0.059721
2150759 -0.000000
2150761 -0.000000
2150762 -0.000000
2150764 0.340733
2150765 0.357495
2150766 0.655644
2150767 -0.000000
2150770 0.124781
2150771 0.248117
2150772 0.093534
2150774 0.071438
2150775 0.236186
2150777 0.291878
2150778 0.529884
2150780 0.274784
2150781 0.340727
2150782 0.114196
2150783 -0.000000
2150788 -0.000000
2150789 0.214150
2150790 0.393895
2150791 4.716116
2150793 1.551075
2150795 0.061682
2150797 0.061533
2150800 0.536529
2150802 3.620961
2150803 0.162095
2150805 1.422251
2150806 -0.000000
2150807 2.328959
2150808 0.116751
2150814 -0.000000
2150815 0.149186
2150817 0.055342
2150818 3.523313
2150820 0.182225
2150822 0.896739
2150823 1.265699
2150824 0.541079
2150825 1.209762
2150826 2.123859
2150827 0.165033
2150829 0.220379
2150830 2.144854
2150831 0.357634
2150834 0.178270
2150835 1.937918
2150837 0.343204
2150838 -0.000000
2150839 0.058339
2150840 0.502744
2150842 1.568372
2150843 0.264700
2150844 0.802417
2150848 3.484714
2150849 0.322100
2150851 -0.000000
2150852 0.248508
2150853 0.265228
2150854 0.160197
2150855 0.398303
2150857 1.028918
2150858 1.974442
2150859 1.182765
2150860 0.035069
2150861 0.924830
2150862 0.371536
2150865 0.062233
2150867 0.204293
2150868 0.130771
2150870 0.444872
2150871 1.324760
2150872 0.392929
2150875 0.328885
2150876 0.460094
2150877 1.060226
2150878 0.122608
2150881 0.095647
2150882 0.789106
2150885 1.358609
2150886 0.319677
2150888 0.212612
2150889 0.355291
2150891 0.400763
2150892 1.425914
2150894 1.333487
2150895 0.817148
2150896 0.192887
2150897 0.106955
2150898 0.756555
2150899 0.355615
2150900 0.057198
2150901 0.774305
2150903 0.230342
2150904 0.032277
2150905 0.681341
2150906 0.391328
2150907 0.440304
2150908 0.331637
2150911 7.621320
2150912 0.101298
2150914 0.058611
2150916 0.279781
2150917 0.074367
2150918 -0.000000
2150919 0.376572
2150921 -0.000000
2150922 0.520264
2150924 0.528757
2150925 0.867005
2150926 0.425799
2150927 1.426755
2150928 0.319117
2150929 0.141340
2150930 0.619330
2150931 0.090516
2150932 0.581665
2150936 0.353219
2150937 0.244827
2150941 1.175453
2150942 1.018377
2150945 -0.000000
2150946 0.266220
2150947 0.204287
2150949 0.753891
2150950 -0.000000
2150952 0.678702
2150953 -0.000000
2150954 0.112588
2150958 9.846269
2150963 7.840844
2150964 5.733481
2150965 8.742239
2150967 -0.000000
2150968 0.697024
2150971 0.462480
2150975 0.640165
2150976 7.831151
2150977 0.857152
2150978 0.819517
2150979 -0.000000
2150980 -0.000000
2150981 0.134747
2150983 0.505419
2150984 1.219645
2150987 3.529500
2150989 0.129976
2150990 0.424688
2150992 0.522924
2150995 1.004805
2150996 0.271804
2150997 0.905010
2151000 0.102231
2151001 0.038152
2151002 0.038731
2151003 0.328992
2151005 0.097673
2151006 0.275143
2151008 0.628299
2151009 0.052601
2151010 0.312412
2151016 0.366667
2151019 -0.000000
2151020 0.029894
2151021 0.589123
2151023 5.736327
2151024 0.372312
2151025 -0.000000
2151027 -0.000000
2151028 0.306483
2151029 3.552625
2151030 0.080521
2151033 0.346325
2151034 -0.000000
2151035 0.231432
2151036 0.227112
2151037 0.733652
2151041 0.035112
2151042 0.737049
2151043 0.046353
2151044 1.993785
2151045 7.442220
2151046 0.299158
2151048 0.130795
2151050 0.125542
2151054 0.774925
2151056 0.350424
2151057 0.378269
2151058 0.813209
2151059 0.219833
2151060 0.064445
2151062 0.647467
2151064 2.532804
2151065 0.092402
2151066 1.554651
2151067 0.394789
2151068 0.547571
2151069 0.570027
2151072 1.572201
2151073 0.064075
2151076 0.528332
2151080 -0.000000
2151081 1.372726
2151082 0.236494
2151084 -0.000000
2151085 0.348223
2151087 1.047396
2151088 0.782874
2151090 0.034077
2151091 0.051523
2151093 -0.000000
2151095 0.548105
2151096 0.106061
2151099 0.116431
2151100 1.854666
2151101 0.882406
2151103 -0.000000
2151105 0.127070
2151106 -0.000000
2151107 0.387745
2151109 0.349007
2151110 0.481866
2151111 0.058204
2151113 6.924281
2151114 1.791157
2151117 0.425698
2151118 1.505118
2151119 0.090293
2151121 0.100579
2151122 0.293548
2151123 0.227528
2151124 0.333916
2151126 4.975568
2151128 0.373371
2151130 5.202399
2151131 0.166507
2151132 0.144498
2151135 1.934754
2151136 0.072599
2151137 0.193136
2151139 1.113612
2151140 0.046009
2151142 0.122838
2151143 0.324706
2151146 0.046131
2151147 -0.000000
2151150 0.295509
2151153 0.367226
2151154 0.131635
2151156 0.331179
2151158 0.228789
2151159 0.238275
2151162 0.520645
2151163 2.295524
2151165 -0.000000
2151166 0.620949
2151168 1.071210
2151171 0.064604
2151172 0.117132
2151175 0.919780
2151176 0.241792
2151177 0.839174
2151179 1.573816
2151181 0.563358
2151182 0.916056
2151184 0.113731
2151185 1.159388
2151186 0.042020
2151188 0.100866
2151189 0.054376
2151191 0.380955
2151193 -0.000000
2151194 0.467183
2151195 0.146424
2151197 0.322903
2151201 0.921687
2151203 1.404784
2151205 0.585437
2151206 0.160983
2151208 0.237415
2151210 0.615034
2151211 0.655585
2151214 0.241203
2151216 0.110435
2151217 0.211346
2151218 0.256188
2151219 0.802381
2151220 8.115450
2151222 0.131464
2151228 0.907466
2151230 -0.000000
2151231 0.277278
2151233 0.095606
2151234 0.038932
2151237 1.020911
2151238 0.568673
2151239 2.546717
2151242 0.998544
2151243 0.056010
2151244 0.188577
2151245 0.036069
2151246 0.718133
2151247 0.209161
2151248 5.971961
2151252 0.035705
2151254 2.547636
2151258 -0.000000
2151259 0.030389
2151263 -0.000000
2151267 0.438735
2151268 0.531681
2151270 -0.000000
2151272 1.967156
2151273 0.046894
2151275 -0.000000
2151276 0.458775
2151277 0.345253
2151281 0.099488
2151282 0.192334
2151284 5.769515
2151285 0.358494
2151286 0.246403
2151287 2.080944
2151290 0.742463
2151292 0.189205
2151293 1.959831
2151300 0.057607
2151302 -0.000000
2151304 0.229628
2151308 0.265161
2151311 1.944069
2151312 1.387188
2151313 0.066830
2151314 6.864988
2151315 0.937789
2151318 0.435922
2151321 0.761947
2151322 1.200701
2151323 2.464283
2151325 0.314148
2151326 0.352483
2151327 0.072147
2151328 -0.000000
2151330 0.541720
2151333 0.042846
2151337 0.894795
2151340 0.236901
2151342 0.512321
2151343 -0.000000
2151347 0.362321
2151348 0.564580
2151350 0.281506
2151351 3.680392
2151352 1.359120
2151353 2.532214
2151356 1.214261
2151357 1.486761
2151358 2.924808
2151360 0.417910
2151361 0.596671
2151362 0.773656
2151363 0.280469
2151364 0.416911
2151366 0.472299
2151367 0.151003
2151371 -0.000000
2151373 0.213748
2151375 0.498042
2151376 0.086456
2151380 0.985988
2151384 0.180241
2151385 1.148078
2151386 -0.000000
2151387 0.984515
2151388 0.374309
2151389 -0.000000
2151391 0.172284
2151392 0.541715
2151394 0.043855
2151395 0.424654
2151396 0.230836
2151398 0.344724
2151399 0.062440
2151404 0.319730
2151405 0.534063
2151408 0.543638
2151411 -0.000000
2151412 0.950637
2151416 -0.000000
2151417 -0.000000
2151418 -0.000000
2151422 0.081198
2151427 -0.000000
2151430 0.237691
2151432 0.181407
2151434 0.127553
2151437 -0.000000
2151441 0.176386
2151444 0.470629
2151445 0.673125
2151446 0.523984
2151449 4.151562
2151450 1.412662
2151452 0.150936
2151453 0.304078
2151454 -0.000000
2151455 -0.000000
2151457 0.052205
2151458 0.541348
2151460 0.137239
2151462 0.878202
2151463 0.134498
2151464 0.331333
2151467 0.130784
2151470 0.200299
2151473 0.326308
2151474 0.937399
2151475 -0.000000
2151477 0.857496
2151478 0.150337
2151480 6.209874
2151481 0.041965
2151482 -0.000000
2151483 0.486806
2151485 -0.000000
2151489 0.616889
2151492 0.697210
2151493 0.855134
2151494 0.248476
2151495 0.051124
2151498 0.548303
2151501 0.140658
2151503 0.374242
2151504 1.245349
2151507 0.134122
2151508 0.510668
2151510 0.374063
2151513 0.811983
2151514 0.380768
2151518 0.068477
2151522 1.227888
2151524 0.170601
2151525 0.497953
2151526 0.206005
2151529 -0.000000
2151530 0.341920
2151531 0.224508
2151533 0.602409
2151534 0.386444
2151536 0.068989
2151537 0.450383
2151538 0.097601
2151539 0.046973
2151540 9.233063
2151544 4.188286
2151545 10.469125
2151548 0.283820
2151551 0.541638
2151552 0.352294
2151555 2.955867
2151556 0.052700
2151557 0.931182
2151560 0.180243
2151563 0.261777
2151566 0.321190
2151567 -0.000000
2151569 0.958067
2151571 0.192072
2151573 0.113314
2151575 0.217444
2151578 2.120944
2151581 0.122224
2151582 0.784890
2151586 0.287988
2151587 0.234818
2151589 0.165467
2151591 1.251675
2151592 0.975200
2151593 0.345725
2151595 0.051043
2151597 0.124633
2151599 -0.000000
2151600 0.217944
2151602 0.134168
2151604 0.155063
2151606 0.368802
2151607 3.683917
2151608 1.066423
2151610 4.935136
2151611 0.548354
2151612 0.399781
2151613 0.867723
2151615 -0.000000
2151616 2.690532
2151617 0.956223
2151620 0.124634
2151621 1.660308
2151622 17.513376
2151623 0.261170
2151624 -0.000000
2151626 0.297679
2151627 1.853580
2151628 11.251462
2151629 1.911731
2151630 0.363416
2151632 0.119599
2151633 0.574449
2151634 1.624769
2151637 3.053280
2151638 4.445041
2151639 1.572050
2151642 0.334960
2151645 0.361101
2151646 0.671531
2151647 0.828906
2151648 0.959707
2151649 2.598117
2151650 0.452510
2151652 0.586327
2151655 0.093375
2151656 0.303799
2151657 0.120911
2151658 0.426518
2151659 0.457051
2151660 0.075550
2151664 1.042151
2151669 18.671456
2151670 3.179502
2151671 0.517389
2151672 26.657918
2151673 1.943951
2151674 2.144693
2151676 0.439531
2151679 0.148607
2151682 0.958195
2151685 1.346435
2151686 -0.000000
2151689 1.785115
2151691 1.380664
2151692 3.226441
2151694 54.455121
2151697 1.807003
2151698 5.278976
2151699 1.798853
2151700 9.595634
2151705 0.188844
2151709 0.591956
2151710 1.089695
2151711 0.976692
2151712 0.868465
2151713 5.503675
2151714 1.437659
2151715 2.935736
2151716 0.097264
2151717 0.087649
2151718 0.342743
2151719 0.182425
2151727 0.419466
2151729 0.710672
2151730 0.070871
2151731 2.328309
2151734 -0.000000
2151735 -0.000000
2151736 103.540233
2151737 33.496556
2151738 3.489649
2151739 14.676110
2151740 10.757379
2151742 0.325785
2151744 1.660042
2151745 0.273607
2151746 1.525464
2151748 0.392027
2151749 8.167892
2151750 3.132275
2151752 0.383654
2151753 12.026959
2151758 0.699746
2151759 0.114062
2151760 4.069926
2151761 7.586027
2151764 47.330960
2151766 3.400121
2151768 0.642284
2151770 2.475311
2151773 0.165467
2151775 1.960239
2151776 0.586617
2151777 0.036878
2151778 0.601738
2151780 1.505653
2151781 0.656688
2151782 3.974825
2151784 0.273575
2151785 1.181052
2151786 0.297916
2151789 0.658147
2151790 0.037887
2151791 10.143596
2151792 38.336278
2151793 0.662923
2151794 14.343437
2151795 12.623025
2151796 3.872234
2151797 0.748837
2151799 0.913642
2151801 1.406105
2151802 0.514040
2151803 0.280190
2151805 1.210765
2151806 0.297915
2151808 1.497248
2151809 0.620542
2151810 0.708546
2151812 0.465520
2151814 -0.000000
2151819 0.256115
2151820 0.106536
2151821 0.299763
2151822 0.920362
2151823 21.875431
2151825 1.785036
2151826 8.801683
2151827 0.263695
2151828 0.182357
2151830 0.983553
2151832 0.874096
2151834 1.624586
2151835 1.018822
2151836 0.403916
2151838 -0.000000
2151840 0.072778
2151841 0.154982
2151842 0.306011
2151843 4.023016
2151844 0.834754
2151845 1.619576
2151848 0.542290
2151850 1.188237
2151852 -0.000000
2151854 0.231858
2151857 -0.000000
2151858 0.116639
2151863 5.178935
2151864 0.053099
2151869 0.259630
2151871 0.073665
2151873 0.498629
2151874 0.323524
2151879 1.464584
2151880 1.087488
2151883 0.132119
2151884 1.228766
2151885 0.142051
2151889 0.306005
2151890 0.951016
2151896 0.049096
2151897 0.305393
2151898 0.223800
2151900 0.034380
2151901 10.704023
2151903 0.270818
2151905 0.181981
2151907 -0.000000
2151910 1.555083
2151911 0.241692
2151913 2.107041
2151914 0.068069
2151915 0.200299
2151916 0.368926
2151918 0.859781
2151919 0.196440
2151920 0.091638
2151921 0.616383
2151922 0.947332
2151923 0.147371
2151924 0.368933
2151926 -0.000000
2151928 0.196442
2151929 1.415882
2151930 -0.000000
2151932 1.630049
2151933 2.387354
2151934 0.782370
2151937 0.243569
2151938 0.720207
2151939 3.673503
2151940 3.223602
2151941 0.096153
2151942 1.146844
2151943 1.532124
2151945 0.698750
2151946 0.792992
2151951 4.185498
2151954 0.270912
2151956 0.693681
2151958 0.123833
2151963 0.153460
2151965 0.547759
2151966 0.166615
2151968 0.953481
2151969 0.159897
2151970 0.720795
2151971 0.147373
2151973 1.087484
2151974 0.096801
2151975 0.339845
2151976 1.497732
2151978 1.593371
2151979 1.074948
2151981 0.508047
2151982 0.405856
2151984 0.538327
2151986 0.143722
2151987 0.425014
2151988 -0.000000
2151989 0.478798
2151991 0.722281
2151992 0.108746
2151995 1.029205
2151996 0.105569
2151999 0.196835
2152000 0.295467
2152001 0.328888
2152002 0.321054
2152003 -0.000000
2152004 1.155079
2152007 0.548181
2152008 -0.000000
2152010 0.116249
2152011 1.334566
2152012 1.089461
2152016 0.267071
2152018 2.731755
2152019 0.332757
2152020 0.139998
2152021 0.120112
2152025 0.107530
2152027 0.079285
2152028 2.477899
2152029 0.051897
2152033 1.291584
2152037 1.147255
2152038 0.838463
2152039 0.319068
2152043 0.127854
2152044 0.798149
2152045 0.301592
2152048 1.447846
2152049 0.079279
2152052 0.740331
2152053 0.172909
2152054 -0.000000
2152057 0.127809
2152058 1.093352
2152062 23.243951
2152064 2.766522
2152070 0.290411
2152071 -0.000000
2152075 0.054155
2152076 1.052993
2152077 2.460791
2152078 0.948492
2152079 1.055756
2152080 3.520483
2152081 0.666763
2152082 1.004641
2152083 0.479797
2152086 1.636917
2152087 0.457024
2152088 0.873659
2152090 0.610363
2152092 -0.000000
2152093 -0.000000
2152094 0.644193
2152095 0.094607
2152098 0.943917
2152099 1.326481
2152100 0.298742
2152102 0.548849
2152106 1.464050
2152110 4.372036
2152113 0.691490
2152116 2.872945
2152117 0.124680
2152120 2.888555
2152121 1.489142
2152123 0.063201
2152126 0.821114
2152127 0.131459
2152131 0.458268
2152132 1.021995
2152135 0.873139
2152137 0.984396
2152138 0.582659
2152139 0.572891
2152140 1.261544
2152142 0.585255
2152143 0.493804
2152146 2.799116
2152153 1.229280
2152155 0.068654
2152156 0.063209
2152161 1.223166
2152164 1.157173
2152165 0.038362
2152166 -0.000000
2152167 1.163093
2152168 0.834364
2152172 0.068495
2152174 1.295189
2152175 0.361033
2152182 0.997385
2152185 0.555731
2152188 0.355664
2152189 0.500020
2152192 0.595015
2152193 0.574579
2152194 0.746418
2152200 0.123462
2152202 0.804360
2152203 0.357598
2152205 0.767383
2152206 0.090498
2152207 0.183431
2152208 0.505074
2152211 0.257499
2152212 0.120105
2152213 3.153045
2152214 0.477623
2152215 0.860416
2152217 0.410024
2152218 -0.000000
2152219 0.301711
2152225 -0.000000
2152228 1.740963
2152230 0.209001
2152231 -0.000000
2152232 0.367677
2152234 2.388231
2152238 -0.000000
2152239 -0.000000
2152240 -0.000000
2152241 -0.000000
2152242 0.112196
2152243 0.235216
2152244 0.211051
2152245 0.112188
2152247 0.235062
2152248 0.161498
2152249 0.201440
2152251 -0.000000
2152252 -0.000000
2152253 0.112231
2152254 -0.000000
2152256 0.185441
2152257 1.488281
2152259 -0.000000
2152261 0.326222
2152263 -0.000000
2152265 0.267679
2152269 -0.000000
2152272 -0.000000
2152274 0.043782
2152275 0.658276
2152280 0.296739
2152281 0.678911
2152285 -0.000000
2152287 0.081657
2152288 0.056203
2152289 0.616398
2152291 -0.000000
2152295 0.247876
2152296 1.271544
2152297 2.324529
2152299 -0.000000
2152300 -0.000000
2152301 -0.000000
2152302 -0.000000
2152303 -0.000000
2152305 0.444303
2152309 0.112188
2152310 -0.000000
2152313 -0.000000
2152314 -0.000000
2152315 -0.000000
2152316 -0.000000
2152317 -0.000000
2152318 -0.000000
2152320 0.163335
2152323 0.113942
2152324 0.015060
2152326 -0.000000
2152327 -0.000000
2152328 -0.000000
2152330 0.648414
2152332 -0.000000
2152333 -0.000000
2152334 -0.000000
2152335 -0.000000
2152337 0.696416
2152338 0.052394
2152340 -0.000000
2152341 -0.000000
2152342 -0.000000
2152344 0.316460
2152346 -0.000000
2152348 0.537913
2152350 -0.000000
2152351 -0.000000
2152353 0.691047
2152355 -0.000000
2152360 -0.000000
2152363 -0.000000
2152364 -0.000000
2152365 0.099228
2152367 0.724297
2152368 0.376781
2152369 0.172577
2152372 1.027139
2152373 0.195498
2152374 0.479266
2152375 0.488670
2152378 0.350070
2152380 0.092526
2152381 -0.000000
2152382 -0.000000
2152383 -0.000000
2152388 -0.000000
2152389 -0.000000
2152390 -0.000000
2152391 -0.000000
2152393 -0.000000
2152395 0.099228
2152397 1.329045
2152399 -0.000000
2152400 -0.000000
2152405 -0.000000
2152408 -0.000000
2152411 -0.000000
2152412 -0.000000
2152416 0.948694
2152417 0.030670
2152421 -0.000000
2152423 0.222710
2152424 0.058820
2152425 0.591527
2152427 -0.000000
2152429 0.074572
2152432 0.080195
2152433 0.268027
2152435 -0.000000
2152436 -0.000000
2152437 -0.000000
2152438 0.099228
2152439 -0.000000
2152440 -0.000000
2152443 -0.000000
2152444 -0.000000
2152446 0.404114
2152448 -0.000000
2152449 0.099228
2152450 -0.000000
2152451 -0.000000
2152452 -0.000000
2152453 -0.000000
2152455 1.906939
2152456 0.072667
2152457 0.346820
2152458 0.598735
2152459 0.410844
2152461 -0.000000
2152462 -0.000000
2152463 0.099228
2152465 0.438199
2152467 -0.000000
2152468 -0.000000
2152469 -0.000000
2152470 -0.000000
2152471 -0.000000
2152474 0.099228
2152475 -0.000000
2152476 0.099228
2152477 -0.000000
2152479 0.239979
2152483 -0.000000
2152486 0.099228
2152487 0.099228
2152489 -0.000000
2152491 -0.000000
2152492 -0.000000
2152493 -0.000000
2152496 -0.000000
2152500 0.158491
2152503 0.356286
2152508 -0.000000
2152509 0.319228
2152510 -0.000000
2152512 -0.000000
2152514 0.082994
2152515 0.067089
2152517 -0.000000
2152520 0.099228
2152523 0.206476
2152524 0.099228
2152525 -0.000000
2152528 -0.000000
2152529 -0.000000
2152530 0.099228
2152532 0.172884
2152533 0.407961
2152534 0.639696
2152537 1.262418
2152538 0.877573
2152540 -0.000000
2152541 0.404218
2152542 -0.000000
2152543 0.099228
2152544 -0.000000
2152545 0.089003
2152546 0.835830
2152547 -0.000000
2152548 0.404274
2152549 -0.000000
2152550 -0.000000
2152551 0.319228
2152552 0.206476
2152553 -0.000000
2152554 -0.000000
2152555 0.099228
2152556 0.206476
2152557 0.099228
2152558 0.158491
2152559 0.268102
2152560 -0.000000
2152561 -0.000000
2152562 0.404114
2152563 0.206476
2152564 0.268076
2152565 0.089003
2152568 0.166100
2152570 0.359931
2152574 0.095820
2152577 0.298006
2152578 -0.000000
2152579 1.267926
2152580 0.095818
2152582 -0.000000
2152584 0.095821
2152585 -0.000000
2152586 -0.000000
2152589 0.420078
2152590 -0.000000
2152591 0.095811
2152594 0.221049
2152595 -0.000000
2152597 0.221041
2152599 0.104833
2152600 0.104828
2152605 0.095816
2152608 0.104814
2152610 -0.000000
2152611 -0.000000
2152616 -0.000000
2152617 -0.000000
2152621 0.088198
2152623 0.690849
2152624 0.104828
2152625 -0.000000
2152627 0.104824
2152631 -0.000000
2152632 -0.000000
2152633 0.407277
2152635 0.938454
2152636 -0.000000
2152637 0.626759
2152638 0.089607
2152639 0.346595
2152641 -0.000000
2152643 -0.000000
2152644 -0.000000
2152645 0.104833
2152648 0.095815
2152649 0.221065
2152652 0.580175
2152653 0.221034
2152655 0.221051
2152659 0.582104
2152660 -0.000000
2152661 0.346596
2152663 -0.000000
2152665 0.095815
2152666 0.346615
2152667 0.221017
2152668 0.097765
2152670 0.097770
2152671 0.228541
2152673 -0.000000
2152674 -0.000000
2152675 -0.000000
2152677 0.097779
2152679 0.627032
2152681 -0.000000
2152682 0.109277
2152684 -0.000000
2152686 -0.000000
2152688 0.320075
2152693 0.177161
2152696 -0.000000
2152697 -0.000000
2152698 0.719304
2152700 0.109277
2152701 0.109277
2152702 -0.000000
2152705 -0.000000
2152706 -0.000000
2152707 -0.000000
2152708 0.109283
2152711 0.097770
2152713 0.306892
2152714 1.722030
2152715 4.006896
2152716 1.438697
2152721 0.203986
2152722 0.278032
2152723 -0.000000
2152724 -0.000000
2152726 -0.000000
2152728 -0.000000
2152730 -0.000000
2152732 0.937903
2152733 0.104842
2152738 1.165847
2152741 0.298066
2152749 0.109277
2152750 -0.000000
2152754 0.541234
2152756 0.228523
2152757 0.109277
2152758 0.109277
2152760 0.320077
2152762 -0.000000
2152765 0.109277
2152766 0.355469
2152768 0.074599
2152769 0.701830
2152770 2.011601
2152771 0.740097
2152772 0.221036
2152774 -0.000000
2152776 0.843745
2152777 0.158374
2152778 0.627242
2152781 0.297995
2152782 1.584963
2152783 0.561215
2152784 -0.000000
2152785 0.414120
2152786 0.701836
2152788 -0.000000
2152789 0.228523
2152790 0.228523
2152791 -0.000000
2152792 0.203992
2152794 1.075590
2152795 -0.000000
2152797 -0.000000
2152798 -0.000000
2152800 0.341691
2152801 2.176473
2152802 1.572375
2152803 0.916296
2152804 0.104832
2152807 0.582325
2152808 0.740071
2152809 0.319812
2152810 0.109277
2152812 0.109277
2152816 0.538280
2152819 2.932707
2152820 0.233838
2152822 -0.000000
2152824 0.824415
2152825 -0.000000
2152826 0.079452
2152828 0.110870
2152833 -0.000000
2152836 -0.000000
2152841 -0.000000
2152846 -0.000000
2152847 -0.000000
2152848 -0.000000
2152850 0.071386
2152851 0.805620
2152854 0.748928
2152857 0.152076
2152858 0.981700
2152859 0.414128
2152862 1.007995
2152863 -0.000000
2152864 0.089173
2152866 0.110870
2152867 0.110870
2152868 0.110877
2152869 0.578283
2152872 -0.000000
2152873 -0.000000
2152874 -0.000000
2152876 0.235734
2152877 0.561702
2152878 0.136807
2152879 0.906209
2152880 4.333835
2152881 1.965377
2152884 0.447997
2152885 0.307660
2152886 0.271566
2152889 0.173220
2152890 0.167442
2152892 -0.000000
2152894 0.632494
2152895 0.088965
2152896 0.428067
2152897 0.029621
2152898 0.128511
2152899 0.676027
2152901 -0.000000
2152903 1.845375
2152904 0.585238
2152905 1.295983
2152908 1.219063
2152909 0.208900
2152910 0.538941
2152914 0.253471
2152915 1.569864
2152919 0.063969
2152929 0.089173
2152930 0.644854
2152932 0.067906
2152935 0.608552
2152936 0.110085
2152939 0.221401
2152941 0.278363
2152942 3.961213
2152947 0.723389
2152948 0.052762
2152949 0.090003
2152951 1.043577
2152954 1.020468
2152955 0.214417
2152956 0.089185
2152959 0.866544
2152960 -0.000000
2152961 0.297030
2152964 0.221870
2152966 0.053913
2152968 -0.000000
2152972 0.069115
2152973 0.235012
2152977 0.079327
2152978 0.363651
2152979 -0.000000
2152981 0.383897
2152982 -0.000000
2152983 0.099555
2152985 -0.000000
2152986 -0.000000
2152987 -0.000000
2152989 0.359357
2152990 5.485084
2152992 -0.000000
2152993 0.221552
2152994 0.203194
2152995 -0.000000
2152996 -0.000000
2152997 0.221575
2152998 -0.000000
2153000 3.182060
2153003 0.069683
2153004 0.593567
2153006 0.104757
2153007 -0.000000
2153009 -0.000000
2153010 0.638013
2153012 -0.000000
2153013 -0.000000
2153014 -0.000000
2153015 0.221682
2153016 -0.000000
2153019 0.323472
2153020 0.162433
2153021 0.221659
2153022 -0.000000
2153023 -0.000000
2153026 0.104769
2153028 0.336287
2153030 0.110877
2153031 0.578045
2153032 0.110870
2153035 0.082986
2153040 0.232809
2153042 0.221958
2153044 -0.000000
2153045 -0.000000
2153049 0.143052
2153050 0.506999
2153053 0.600904
2153054 -0.000000
2153055 1.926371
2153057 0.221626
2153058 -0.000000
2153059 -0.000000
2153060 -0.000000
2153061 0.221659
2153062 0.221552
2153063 0.348724
2153064 0.626672
2153065 0.096348
2153066 -0.000000
2153067 0.198826
2153068 0.974581
2153069 0.312033
2153070 -0.000000
2153071 0.171532
2153072 0.481653
2153073 0.498629
2153074 0.066322
2153075 0.096351
2153076 0.096357
2153079 0.220353
2153080 0.204184
2153081 -0.000000
2153082 0.421683
2153083 0.379675
2153084 0.150695
2153085 0.113215
2153086 -0.000000
2153087 -0.000000
2153088 -0.000000
2153089 0.184033
2153090 0.096325
2153091 -0.000000
2153092 0.087516
2153095 -0.000000
2153096 0.113217
2153101 0.220424
2153104 0.113216
2153106 3.335491
2153107 0.507446
2153109 0.076770
2153110 0.560348
2153112 0.736700
2153114 0.103757
2153117 0.075610
2153119 4.630951
2153120 0.563326
2153121 0.218102
2153123 0.268311
2153127 0.188087
2153128 1.391064
2153129 0.680378
2153131 0.113215
2153132 -0.000000
2153133 0.345752
2153134 0.103691
2153135 0.096359
2153137 0.120503
2153138 0.332899
2153140 0.162479
2153141 0.055714
2153142 0.322179
2153143 0.096373
2153144 0.072446
2153145 0.831427
2153148 0.268311
2153149 0.096357
2153151 0.920538
2153157 0.636387
2153158 0.094391
2153159 -0.000000
2153161 0.563230
2153163 -0.000000
2153164 -0.000000
2153165 -0.000000
2153166 -0.000000
2153168 0.447010
2153169 0.808639
2153171 0.632493
2153172 0.113215
2153173 0.113216
2153175 0.123859
2153177 0.584629
2153179 0.510978
2153180 0.563199
2153182 -0.000000
2153184 0.873817
2153186 0.348426
2153191 0.640857
2153194 0.076762
2153195 0.267607
2153196 0.062686
2153197 0.832336
2153199 0.322351
2153200 0.200946
2153203 -0.000000
2153204 0.111534
2153205 0.290506
2153206 0.135402
2153209 1.024475
2153211 0.095836
2153212 0.062687
2153213 0.288518
2153214 1.897126
2153216 3.061091
2153218 0.725661
2153219 3.133562
2153220 3.251676
2153221 0.968230
2153222 0.160598
2153224 1.797863
2153226 0.424079
2153228 -0.000000
2153230 0.452205
2153231 0.171508
2153236 0.569606
2153239 1.636825
2153240 0.767740
2153241 0.257557
2153242 0.238296
2153243 0.190396
2153247 0.251563
2153248 2.260308
2153252 1.272154
2153254 0.961697
2153255 0.348470
2153256 0.087521
2153258 -0.000000
2153260 0.690411
2153263 -0.000000
2153264 0.278497
2153266 0.204322
2153267 1.989795
2153268 0.825040
2153269 0.795941
2153270 0.065447
2153272 0.946944
2153274 0.084042
2153275 0.452297
2153276 0.345762
2153279 0.316441
2153280 1.603072
2153281 0.691416
2153282 0.322299
2153283 0.061502
2153284 1.341928
2153287 1.396134
2153292 1.200171
2153293 0.410761
2153295 0.087498
2153296 -0.000000
2153298 0.111529
2153299 0.309361
2153300 0.947081
2153301 0.151805
2153302 0.063799
2153305 0.466610
2153306 1.797283
2153307 0.481493
2153308 0.151608
2153310 0.679911
2153314 0.259560
2153317 1.908725
2153318 0.375197
2153320 0.928574
2153322 0.529227
2153323 0.376811
2153324 0.600787
2153326 -0.000000
2153331 0.175099
2153334 0.495919
2153339 0.443241
2153340 -0.000000
2153341 -0.000000
2153343 -0.000000
2153344 1.677616
2153346 -0.000000
2153348 1.308220
2153349 0.162501
2153352 0.169205
2153353 0.021060
2153354 0.022509
2153355 1.432545
2153356 1.588217
2153357 1.292135
2153360 0.513669
2153361 0.165688
2153362 0.029954
2153367 0.679097
2153369 0.261438
2153370 0.353392
2153371 0.443286
2153373 0.687494
2153374 0.584042
2153375 0.384482
2153376 0.187361
2153377 -0.000000
2153378 0.100403
2153379 0.162505
2153380 -0.000000
2153381 -0.000000
2153384 -0.000000
2153385 -0.000000
2153386 -0.000000
2153387 -0.000000
2153388 -0.000000
2153389 -0.000000
2153390 -0.000000
2153391 -0.000000
2153392 0.105860
2153393 -0.000000
2153395 0.326309
2153397 -0.000000
2153398 -0.000000
2153403 -0.000000
2153406 -0.000000
2153408 0.868895
2153409 0.373291
2153414 0.759647
2153415 0.443017
2153419 -0.000000
2153421 0.148777
2153422 0.034463
2153423 0.064344
2153425 0.105860
2153429 0.197637
2153430 1.197704
2153431 0.111596
2153433 -0.000000
2153434 0.105860
2153435 0.105860
2153436 -0.000000
2153437 -0.000000
2153439 0.337832
2153441 -0.000000
2153442 0.105860
2153443 -0.000000
2153444 -0.000000
2153445 0.105860
2153446 -0.000000
2153447 -0.000000
2153450 -0.000000
2153451 0.105860
2153453 1.385498
2153456 0.723832
2153457 0.617704
2153459 -0.000000
2153460 -0.000000
2153461 -0.000000
2153463 0.228761
2153465 -0.000000
2153466 -0.000000
2153467 -0.000000
2153468 -0.000000
2153470 0.188051
2153471 2.383829
2153473 0.105860
2153474 0.105860
2153475 -0.000000
2153477 0.705008
2153479 -0.000000
2153484 -0.000000
2153486 0.034466
2153488 -0.000000
2153493 -0.000000
2153496 -0.000000
2153497 -0.000000
2153498 -0.000000
2153500 1.077672
2153501 0.305286
2153502 0.234673
2153505 1.169000
2153506 1.497810
2153507 1.242274
2153508 0.765511
2153511 0.213944
2153513 -0.000000
2153514 0.223214
2153515 -0.000000
2153516 0.105860
2153521 -0.000000
2153522 -0.000000
2153523 -0.000000
2153524 -0.000000
2153526 0.859102
2153528 -0.000000
2153530 0.429105
2153532 0.105860
2153533 -0.000000
2153538 -0.000000
2153540 0.258478
2153544 -0.000000
2153545 -0.000000
2153549 0.461592
2153550 0.529740
2153554 -0.000000
2153556 0.056343
2153557 0.859773
2153558 0.398582
2153560 -0.000000
2153562 1.032582
2153565 1.513655
variableStep chrom=chr20
5099673 0.073089
5099674 1.161730
5099676 0.859838
5099677 -0.000000
5099678 0.253868
5099684 0.173973
5099685 0.358533
5099687 0.489838
5099690 -0.000000
5099694 3.003669
5099695 3.956400
5099700 0.153410
5099702 2.436022
5099703 0.674293
5099704 0.030337
5099708 0.180721
5099711 0.459859
5099713 0.077135
5099716 0.161395
5099720 0.096978
5099721 0.080799
5099722 0.147034
5099723 1.006329
5099724 1.618757
5099725 0.395552
5099726 0.384138
5099728 0.399127
5099729 0.752171
5099732 1.045356
5099733 0.255559
5099734 0.993273
5099735 0.339154
5099738 1.297233
5099740 3.300580
5099741 0.382867
5099742 0.286444
5099743 0.067167
5099744 1.044490
5099747 0.267747
5099750 0.441069
5099752 0.709848
5099753 0.471455
5099756 0.178896
5099757 0.212367
5099758 2.453375
5099761 0.814282
5099764 0.170054
5099765 0.696850
5099767 -0.000000
5099770 -0.000000
5099775 0.084313
5099776 1.028670
5099777 0.709941
5099778 1.635840
5099779 1.373875
5099783 -0.000000
5099784 0.235077
5099785 -0.000000
5099786 0.423793
5099790 2.748545
5099794 0.017668
5099795 0.414750
5099796 0.070945
5099800 1.410572
5099801 2.777556
5099803 0.529660
5099804 1.369618
5099805 0.057965
5099807 0.241670
5099809 0.054933
5099811 0.161395
5099815 0.270188
5099817 0.230829
5099819 1.839743
5099820 0.314390
5099822 -0.000000
5099824 0.329275
5099825 0.080608
5099826 0.457345
5099827 0.799655
5099828 0.264033
5099829 0.485511
5099831 0.284325
5099834 0.130545
5099835 1.406407
5099837 4.013780
5099838 0.911776
5099840 0.514890
5099841 0.065857
5099843 0.155803
5099844 1.558132
5099845 0.654310
5099846 0.975424
5099848 0.647553
5099850 0.149415
5099851 0.287804
5099852 0.062330
5099853 0.135515
5099855 0.241662
5099857 0.376817
5099859 0.143648
5099860 0.217316
5099862 -0.000000
5099863 -0.000000
5099866 1.028298
5099872 -0.000000
5099874 1.193085
5099875 -0.000000
5099876 0.068283
5099878 0.191653
5099881 0.149424
5099882 0.202449
5099883 0.441553
5099885 1.712743
5099886 0.579344
5099887 0.115176
5099888 0.309308
5099891 1.596387
5099892 -0.000000
5099893 0.249477
5099894 3.451970
5099895 2.767067
5099896 0.179796
5099898 0.070940
5099902 0.085211
5099904 1.697955
5099906 4.163766
5099907 3.484054
5099908 0.049037
5099912 1.281165
5099913 0.773676
5099916 7.937788
5099917 0.729404
5099919 1.823282
5099920 1.052387
5099921 0.544149
5099923 0.525538
5099925 0.562514
5099928 0.056990
5099929 1.607288
5099930 3.361547
5099932 2.752159
5099933 2.113184
5099935 0.329037
5099938 1.658288
5099939 0.726913
5099942 1.271736
5099943 0.920277
5099944 0.302902
5099945 0.436467
5099946 1.502410
5099948 0.470232
5099949 1.599772
5099950 1.860463
5099952 0.243245
5099953 0.535319
5099954 0.563964
5099957 0.611450
5099961 1.151170
5099962 0.709304
5099963 1.237704
5099964 0.892523
5099966 0.090460
5099970 0.770395
5099974 -0.000000
5099975 1.474471
5099976 1.757475
5099977 0.581413
5099978 -0.000000
5099979 0.513971
5099981 0.373823
5099982 3.392187
5099983 0.785528
5099984 1.966370
5099986 0.381830
5099988 1.678478
5099989 2.850501
5099990 0.116286
5099991 6.910253
5099992 0.182542
5099993 0.065303
5099996 0.408263
5099999 1.174729
5100002 0.060908
5100003 1.708154
5100006 0.052346
5100007 6.674786
5100008 2.132405
5100012 0.259502
5100014 0.199253
5100015 2.394778
5100016 2.849110
5100018 2.330517
5100023 17.685813
5100024 8.011013
5100025 7.782851
5100026 8.356473
5100027 3.577814
5100028 -0.000000
5100031 -0.000000
5100032 0.232295
5100034 0.379738
5100035 0.061880
5100041 0.104320
5100044 0.382897
5100046 0.260962
5100048 -0.000000
5100053 0.072436
5100054 0.095152
5100056 0.055440
5100057 3.271803
5100058 1.874388
5100059 2.124510
5100060 2.148975
5100061 0.500013
5100063 0.773856
5100064 0.298760
5100066 1.202410
5100073 4.021549
5100074 1.862805
5100076 0.381825
5100078 1.409962
5100080 1.100679
5100081 0.088901
5100083 0.305397
5100084 -0.000000
5100085 0.585150
5100088 1.159199
5100089 6.521099
5100090 2.633179
5100093 0.114624
5100099 0.072432
5100102 1.374540
5100103 1.560429
5100105 0.187671
5100107 55.240063
5100110 5.894902
5100111 0.794128
5100112 0.655793
5100113 15.073690
5100114 0.188226
5100115 0.883599
5100120 -0.000000
5100121 0.055437
5100124 0.158809
5100126 0.499847
5100127 0.449002
5100132 0.165020
5100134 0.317509
5100136 0.344457
5100138 46.425360
5100141 4.972655
5100142 4.992473
5100143 0.175258
5100144 0.060231
5100146 0.732630
5100148 0.083438
5100149 0.532589
5100151 0.445521
5100152 0.053554
5100154 0.443758
5100155 4.226852
5100156 7.839792
5100157 0.078593
5100161 0.142868
5100162 3.098498
5100163 1.874140
5100164 0.858138
5100167 3.061973
5100169 1.093444
5100170 0.945299
5100174 0.079456
5100176 -0.000000
5100177 0.160467
5100178 0.627988
5100179 -0.000000
5100184 0.899492
5100185 0.279407
5100188 0.819634
5100189 0.912203
5100191 0.390787
5100193 -0.000000
5100194 0.137168
5100195 0.435497
5100197 0.171443
5100199 -0.000000
5100201 0.245811
5100202 6.326834
5100203 0.057513
5100204 0.203933
5100205 0.363236
5100207 0.215058
5100208 0.116997
5100209 0.376150
5100211 0.399661
5100215 0.088700
5100216 0.097013
5100217 -0.000000
5100219 -0.000000
5100220 0.136023
5100223 0.555960
5100224 0.626512
5100226 0.156709
5100229 0.683364
5100230 0.768583
5100231 0.751429
5100233 0.447249
5100234 0.173482
5100239 0.270295
5100240 0.865192
5100244 0.324367
5100246 -0.000000
5100248 0.486116
5100249 0.505032
5100251 0.374499
5100255 0.070648
5100257 0.073773
5100261 0.255959
5100264 0.224642
5100267 0.436399
5100268 1.073123
5100272 0.079458
5100274 0.077644
5100275 6.088114
5100276 0.494615
5100278 0.262806
5100279 0.067796
5100280 0.047956
5100281 0.147451
5100283 0.331380
5100284 0.505207
5100286 0.868692
5100290 0.287583
5100291 0.804071
5100292 0.120536
5100295 0.124315
5100296 0.505610
5100298 -0.000000
5100303 0.100651
5100305 5.026318
5100306 3.213985
5100307 -0.000000
5100308 0.928486
5100309 -0.000000
5100310 3.954893
5100315 0.177523
5100316 0.303819
5100317 0.073750
5100320 0.075195
5100321 1.105745
5100323 0.340056
5100324 0.829126
5100329 0.195215
5100330 0.183798
5100331 0.029963
5100335 -0.000000
5100336 0.327337
5100338 0.137668
5100339 3.684036
5100344 0.370535
5100347 0.172515
5100349 2.939425
5100350 -0.000000
5100351 0.068371
5100353 0.421619
5100355 5.097585
5100359 1.679587
5100360 -0.000000
5100361 -0.000000
5100363 0.405360
5100366 0.128232
5100367 0.256529
5100369 0.494192
5100370 0.391276
5100371 0.274670
5100374 1.452856
5100376 1.097945
5100379 0.304656
5100380 0.324362
5100381 0.181242
5100383 0.256675
5100384 -0.000000
5100385 1.129372
5100386 4.989379
5100388 0.575507
5100389 -0.000000
5100393 0.214223
5100394 0.367024
5100395 0.752226
5100396 0.407974
5100398 2.162266
5100402 0.642946
5100403 -0.000000
5100404 7.593312
5100405 0.376173
5100406 0.035099
5100407 6.141800
5100409 0.203007
5100410 0.452216
5100411 0.197876
5100412 -0.000000
5100415 0.295646
5100416 1.217377
5100417 0.143351
5100419 0.089810
5100420 0.465408
5100421 0.348043
5100423 0.688858
5100424 0.863284
5100426 0.353083
5100428 0.315224
5100429 0.342118
5100435 0.986096
5100436 0.343465
5100437 0.255019
5100439 -0.000000
5100440 0.143326
5100445 -0.000000
5100448 0.737356
5100451 1.254357
5100452 1.475892
5100453 0.164244
5100456 0.968646
5100459 0.906060
5100462 0.369972
5100466 0.227047
5100469 0.052153
5100473 -0.000000
5100474 0.066156
5100477 0.153403
5100478 -0.000000
5100481 0.253504
5100482 0.296248
5100483 0.151953
5100484 1.877388
5100485 0.215168
5100486 2.454801
5100487 3.511253
5100488 1.092052
5100489 0.809689
5100490 1.504987
5100491 2.923429
5100492 4.775299
5100493 -0.000000
5100495 0.212719
5100496 0.906097
5100498 0.540096
5100500 0.408971
5100502 0.337658
5100504 0.245666
5100505 4.591084
5100506 0.995501
5100508 -0.000000
5100510 1.153107
5100511 6.407274
5100512 0.242157
5100514 1.141750
5100515 0.224700
5100516 0.276795
5100517 0.385528
5100519 0.605409
5100520 0.833339
5100521 0.916029
5100523 0.401905
5100524 0.031111
5100525 0.057756
5100528 0.264597
5100529 0.297420
5100532 0.057071
5100533 0.672923
5100536 1.193925
5100537 6.175868
5100541 0.961493
5100545 0.206093
5100548 -0.000000
5100550 0.194699
5100552 0.251977
5100554 0.105358
5100556 0.295176
5100557 -0.000000
5100558 0.968655
5100560 0.645835
5100561 0.256360
5100563 0.457505
5100564 0.151163
5100565 6.583133
5100566 7.915958
5100567 0.042151
5100568 2.420427
5100571 2.521176
5100574 0.253589
5100576 -0.000000
5100579 0.040068
5100580 0.027007
5100581 -0.000000
5100584 0.578992
5100589 0.053714
5100590 0.135831
5100594 3.899179
5100596 -0.000000
5100599 2.355278
5100600 8.835474
5100602 3.837113
5100606 0.143893
5100609 0.057098
5100614 -0.000000
5100615 1.970403
5100619 6.735886
5100620 0.561838
5100628 1.346787
5100629 0.132423
5100630 0.448849
5100631 0.643067
5100634 0.978038
5100635 -0.000000
5100636 0.085924
5100641 0.610404
5100646 1.691022
5100650 -0.000000
5100654 -0.000000
5100657 0.938410
5100662 0.832765
5100665 0.485541
5100666 3.711457
5100668 0.160203
5100670 0.160823
5100671 4.679900
5100675 -0.000000
5100677 1.089261
5100678 0.261882
5100679 5.029988
5100683 0.271860
5100684 0.645911
5100685 0.154832
5100686 0.507674
5100687 4.205472
5100688 0.254185
5100689 -0.000000
5100691 0.245710
5100692 3.276289
5100693 2.626844
5100695 0.455198
5100696 1.052914
5100697 2.405280
5100699 0.287493
5100701 17.568852
5100703 5.740086
5100708 0.724531
5100709 1.847671
5100714 1.445420
5100715 0.668897
5100716 0.911138
5100717 1.944865
5100718 0.399085
5100722 -0.000000
5100723 -0.000000
5100724 -0.000000
5100726 -0.000000
5100727 -0.000000
5100730 -0.000000
5100731 1.256550
5100732 1.396039
5100733 0.961001
5100734 2.506390
5100736 0.280660
5100737 1.122016
5100738 0.644287
5100746 20.458670
5100748 2.605450
5100749 2.507413
5100750 0.273647
5100751 0.160148
5100752 0.778074
5100753 13.542024
5100754 0.873290
5100757 0.729207
5100758 0.148826
5100763 0.170674
5100764 0.390386
5100765 2.225637
5100768 0.596883
5100769 1.243569
5100770 0.215206
5100773 0.102530
5100777 -0.000000
5100783 0.084389
5100784 -0.000000
5100786 0.711285
5100787 0.470041
5100788 4.694302
5100789 0.113498
5100790 0.578067
5100791 2.437435
5100794 1.476305
5100795 0.608257
5100796 4.212000
5100797 1.726702
5100798 13.967154
5100799 5.683072
5100801 -0.000000
5100803 0.328745
5100804 0.944467
5100805 0.121197
5100806 0.107170
5100808 0.063011
5100809 1.038779
5100811 0.214998
5100812 0.724630
5100814 0.200170
5100816 1.374053
5100820 0.340336
5100821 0.500060
5100822 0.036231
5100825 0.977101
5100826 1.434969
5100828 0.131935
5100829 0.206271
5100831 0.154777
5100832 0.251396
5100841 -0.000000
5100842 0.441703
5100843 0.556934
5100844 1.007301
5100846 0.747570
5100848 -0.000000
5100849 0.336183
5100851 0.152086
5100852 0.238139
5100853 0.048636
5100855 0.088912
5100857 1.093909
5100858 0.804616
5100859 0.779887
5100861 0.200590
5100863 0.407033
5100864 0.684572
5100867 0.863378
5100869 1.186794
5100870 0.809795
5100872 0.133276
5100873 0.454403
5100874 0.819782
5100876 -0.000000
5100878 0.386433
5100879 2.531089
5100880 3.162807
5100884 1.455021
5100887 1.010680
5100889 0.251381
5100890 2.873181
5100891 0.182930
5100892 0.058622
5100893 0.512141
5100895 -0.000000
5100897 0.660950
5100898 0.880942
5100899 0.547807
5100900 1.019113
5100901 0.650623
5100904 0.117900
5100910 0.667491
5100911 0.445635
5100914 2.040012
5100915 1.968079
5100916 3.979339
5100917 6.464129
5100918 1.831132
5100920 0.606046
5100921 1.011250
5100922 1.428691
5100923 0.061875
5100925 0.464151
5100927 0.413581
5100931 0.260030
5100932 1.202469
5100933 0.519359
5100934 -0.000000
5100937 1.209548
5100938 0.474929
5100939 2.159649
5100940 0.262133
5100943 0.175435
5100944 0.662480
5100945 0.681868
5100950 0.794240
5100951 1.624841
5100953 -0.000000
5100955 2.168477
5100956 0.625482
5100958 0.059740
5100959 -0.000000
5100962 0.075137
5100964 0.770014
5100965 0.220492
5100966 0.429485
5100967 0.155364
5100968 0.243664
5100969 0.395390
5100970 0.571369
5100971 0.889381
5100972 1.486884
5100973 0.172191
5100975 0.432584
5100976 0.394272
5100977 0.640771
5100978 -0.000000
5100979 0.854814
5100980 2.373509
5100984 0.320439
5100986 0.285504
5100987 0.092624
5100989 0.036328
5100990 0.813071
5100991 0.051650
5100992 1.098979
5100993 0.186486
5100994 0.159207
5100995 -0.000000
5101000 0.082933
5101002 -0.000000
5101005 0.680945
5101009 0.643831
5101010 -0.000000
5101018 0.520752
5101019 4.433316
5101020 7.945166
5101023 1.587974
5101024 0.123479
5101025 0.841833
5101026 0.982755
5101027 0.870283
5101029 1.113987
5101031 1.216130
5101035 0.145572
5101036 0.438802
5101037 0.776269
5101039 0.716227
5101041 1.420576
5101047 0.145454
5101048 0.363475
5101052 0.210588
5101053 -0.000000
5101057 0.787034
5101061 0.458878
5101062 0.082202
5101063 0.077885
5101066 -0.000000
5101067 0.517845
5101068 1.068128
5101069 2.155331
5101070 0.734384
5101071 2.148745
5101074 0.721600
5101075 1.234399
5101077 1.495634
5101080 2.422357
5101081 0.170216
5101082 0.155358
5101085 3.273452
5101087 1.654846
5101088 0.204448
5101090 0.259526
5101091 2.794458
5101093 0.147796
5101095 0.453426
5101096 1.562964
5101097 0.541739
5101098 0.275220
5101099 0.691104
5101102 0.505104
5101105 0.699047
5101106 0.637385
5101107 0.707619
5101108 0.390444
5101109 0.125459
5101110 2.347711
5101112 0.641103
5101116 0.028203
5101117 0.639977
5101118 0.061887
5101119 0.140890
5101120 -0.000000
5101121 0.231199
5101124 0.087150
5101126 -0.000000
5101128 0.077880
5101129 1.066206
5101130 0.047097
5101131 1.169825
5101135 0.096486
5101137 0.962582
5101140 0.257467
5101141 0.938491
5101143 0.078287
5101145 0.141014
5101148 0.698732
5101149 0.640778
5101152 0.037401
5101158 0.141112
5101159 0.134490
5101160 0.247248
5101162 0.653940
5101163 0.712014
5101164 0.170901
5101165 0.189636
5101167 1.060384
5101168 1.649461
5101169 0.077894
5101171 0.082871
5101172 0.768638
5101173 0.468528
5101174 -0.000000
5101175 0.455825
5101176 0.635906
5101178 0.104064
5101179 1.551773
5101180 1.549773
5101181 0.522143
5101183 0.301045
5101184 0.110131
5101186 0.212360
5101187 0.633791
5101193 -0.000000
5101194 1.040713
5101195 0.068763
5101196 1.732107
5101197 0.664740
5101198 0.805799
5101199 1.087840
5101200 0.065112
5101201 1.384470
5101202 1.649541
5101203 1.602423
5101204 0.585535
5101206 0.182439
5101207 -0.000000
5101208 0.032255
5101209 0.125221
5101215 -0.000000
5101216 0.699206
5101219 1.029858
5101220 0.180158
5101221 0.110127
5101225 1.027949
5101226 0.600061
5101230 0.567393
5101231 0.090121
5101233 0.455825
5101234 0.110139
5101235 0.090158
5101236 0.878959
5101237 0.396821
5101238 0.234192
5101242 0.071712
5101243 1.297457
5101245 1.148493
5101248 1.162325
5101249 0.110023
5101250 0.055449
5101256 0.558368
5101257 0.301100
5101259 0.895682
5101261 1.446300
5101262 0.421093
5101263 1.025800
5101268 0.203455
5101277 0.212590
5101278 -0.000000
5101279 0.102371
5101280 0.317117
5101281 0.062735
5101284 1.325784
5101289 0.074241
5101291 -0.000000
5101295 0.203425
5101296 -0.000000
5101297 0.622580
5101298 0.202950
5101299 0.112902
5101300 1.594954
5101302 3.705148
5101303 1.131702
5101304 0.586457
5101309 0.733685
5101313 1.016123
5101325 0.176683
5101330 7.189888
5101332 0.309835
5101333 -0.000000
5101336 0.665266
5101338 3.799650
5101340 0.754602
5101341 0.342364
5101342 0.136260
5101343 0.179318
5101344 1.015885
5101347 -0.000000
5101350 1.067968
5101351 0.039496
5101353 2.418198
5101355 0.075738
5101359 5.867663
5101360 0.792070
5101364 0.077537
5101365 -0.000000
5101366 0.389427
5101367 0.126110
5101369 -0.000000
5101370 0.219231
5101374 0.065150
5101375 0.447826
5101377 0.218622
5101378 -0.000000
5101381 2.646438
5101383 0.036980
5101384 0.308832
5101385 0.316817
5101387 0.217939
5101390 1.143476
5101394 0.538707
5101396 0.245152
5101398 0.551859
5101399 0.240996
5101400 0.139520
5101401 0.324945
5101402 -0.000000
5101404 0.651316
5101405 3.800849
5101406 0.637970
5101409 9.762467
5101414 0.519715
5101416 0.216911
5101418 0.344523
5101419 0.257826
5101421 0.084951
5101423 1.733315
5101424 1.179367
5101425 0.083521
5101426 -0.000000
5101427 -0.000000
5101437 0.180987
5101438 2.971684
5101440 0.687714
5101444 0.514547
5101445 1.585195
5101446 3.155424
5101447 0.412704
5101448 0.569811
5101449 3.849218
5101450 0.293302
5101451 0.316389
5101452 0.204117
5101453 2.011483
5101454 1.583655
5101455 0.276142
5101456 0.041122
5101457 0.586033
5101458 0.285935
5101459 0.339860
5101460 0.661864
5101461 1.079818
5101462 -0.000000
5101463 0.445242
5101464 1.575465
5101465 -0.000000
5101466 0.270067
5101467 0.251232
5101468 0.586166
5101469 0.941926
5101471 0.580054
5101472 0.454219
5101473 -0.000000
5101476 0.411053
5101477 -0.000000
5101478 0.192086
5101480 0.443248
5101481 -0.000000
5101482 0.205392
5101485 0.096708
5101486 -0.000000
5101487 -0.000000
5101490 0.165324
5101493 0.089164
5101494 0.095885
5101496 0.242080
5101497 0.426140
5101499 -0.000000
5101501 0.638015
5101502 0.053784
5101503 1.417835
5101508 0.573361
5101511 0.083523
5101516 0.129834
5101518 0.443310
5101519 0.489814
5101520 0.360098
5101522 0.592279
5101524 -0.000000
5101525 0.259366
5101528 0.089160
5101532 0.761848
5101534 -0.000000
5101535 0.096687
5101536 0.089166
5101537 -0.000000
5101540 -0.000000
5101541 0.192038
5101542 -0.000000
5101543 0.089163
5101544 0.295614
5101546 0.085518
5101547 1.142040
5101549 -0.000000
5101550 -0.000000
5101552 2.414913
5101553 0.131676
5101556 -0.000000
5101557 1.047920
5101559 0.270531
5101560 0.270531
5101561 -0.000000
5101562 -0.000000
5101563 0.220970
5101566 0.202510
5101567 0.410976
5101568 0.076892
5101570 0.192173
5101572 -0.000000
5101573 -0.000000
5101574 0.443299
5101575 0.114276
5101576 0.095886
5101578 0.606532
5101579 0.349871
5101583 0.090679
5101584 -0.000000
5101586 -0.000000
5101587 0.080914
5101588 0.112852
5101590 0.141505
5101594 1.686637
5101595 -0.000000
5101599 0.270531
5101600 0.381417
5101603 0.349833
5101606 0.443315
5101609 0.104056
5101610 0.242097
5101611 -0.000000
5101612 -0.000000
5101614 -0.000000
5101616 -0.000000
5101618 2.118143
5101620 0.276161
5101621 0.533597
5101622 0.070756
5101623 0.321928
5101628 0.533361
5101631 -0.000000
5101634 0.662047
5101637 0.440552
5101640 -0.000000
5101641 0.796446
5101642 -0.000000
5101643 -0.000000
5101644 0.074474
5101645 0.202514
5101646 0.089163
5101647 -0.000000
5101649 0.096989
5101652 0.534734
5101653 1.075917
5101654 0.208503
5101655 1.233287
5101658 0.595340
5101659 0.180743
5101660 0.140826
5101662 0.242105
5101663 -0.000000
5101664 0.270531
5101667 0.426140
5101672 0.270531
5101674 0.949876
5101676 0.115957
5101678 -0.000000
5101679 0.052001
5101681 -0.000000
5101683 0.321137
5101685 0.115957
5101686 0.243808
5101687 -0.000000
5101689 0.053027
5101690 1.197509
5101694 -0.000000
5101695 0.115957
5101697 1.063242
5101699 0.115957
5101700 0.115957
5101702 0.197105
5101703 0.077880
5101704 -0.000000
5101707 0.276926
5101709 0.115957
5101710 0.115957
5101713 0.115957
5101714 0.115957
5101717 -0.000000
5101718 0.115957
5101719 -0.000000
5101721 0.901813
5101723 -0.000000
5101724 0.115957
5101725 -0.000000
5101726 0.115957
5101727 -0.000000
5101729 1.304743
5101730 3.258369
5101731 0.670564
5101735 -0.000000
5101737 0.736813
5101738 0.110171
5101739 0.438647
5101741 0.336331
5101745 3.783488
5101746 0.433835
5101751 0.671321
5101752 0.688422
5101754 0.115957
5101757 -0.000000
5101762 0.103938
5101763 -0.000000
5101765 2.274533
5101767 0.115957
5101769 -0.000000
5101770 0.266654
5101771 2.023423
5101772 0.401326
5101774 0.115957
5101775 0.115957
5101776 -0.000000
5101777 -0.000000
5101779 5.779708
5101781 -0.000000
5101784 0.678405
5101788 0.383689
5101789 0.651407
5101790 0.083189
5101793 0.026552
5101794 0.095977
5101797 1.954897
5101798 0.239988
5101799 0.931565
5101801 1.971340
5101802 0.806255
5101805 0.751507
5101808 0.347648
5101809 1.696145
5101810 0.147960
5101811 -0.000000
5101812 0.169635
5101813 0.582852
5101814 0.115890
5101815 0.309771
5101816 0.177989
5101819 0.129726
5101820 1.235937
5101821 0.013707
5101822 0.991631
5101823 0.309887
5101824 0.024203
5101825 0.664315
5101830 0.308736
5101833 0.101698
5101834 0.869595
5101835 2.493187
5101836 1.636193
5101837 1.268525
5101838 1.152717
5101839 0.258132
5101840 0.057850
5101842 0.138715
5101844 1.300493
5101847 0.070202
5101848 2.278231
5101849 1.824822
5101850 0.704660
5101852 1.661962
5101856 1.296026
5101857 0.699427
5101858 0.162057
5101860 0.861271
5101862 -0.000000
5101864 2.569340
5101867 0.185318
5101868 0.450116
5101869 2.926233
5101871 0.887906
5101872 2.349734
5101873 1.617841
5101874 1.566427
5101875 1.079627
5101877 1.683118
5101879 1.819317
5101880 2.265189
5101881 1.627052
5101882 1.136501
5101883 1.442090
5101884 0.356145
5101887 0.311390
5101894 0.393083
5101895 0.699470
5101897 0.490429
5101898 1.735127
5101903 0.274638
5101904 0.246342
5101905 0.087218
5101907 0.723891
5101909 1.088478
5101911 0.631781
5101912 0.756546
5101913 0.890084
5101916 1.689099
5101917 1.346106
5101920 -0.000000
5101921 0.609658
5101922 0.411876
5101925 0.601618
5101927 0.402271
5101928 0.545904
5101929 0.930232
5101930 1.996384
5101931 2.203905
5101932 6.422149
5101934 0.153002
5101936 1.372351
5101937 5.320127
5101938 0.049083
5101939 0.145636
5101941 0.688352
5101942 0.145039
5101945 0.268091
5101946 -0.000000
5101947 0.451625
5101949 2.998228
5101950 1.938405
5101952 0.182231
5101953 1.204675
5101955 1.682744
5101961 0.148705
5101962 1.251412
5101963 0.677235
5101964 0.417372
5101966 5.883706
5101968 0.435812
5101971 0.904037
5101975 0.130212
5101977 0.135027
5101978 0.123757
5101979 0.429937
5101981 10.958521
5101982 5.900629
5101986 0.517308
5101987 0.202106
5101988 0.607137
5101989 0.076358
5101990 0.125933
5101991 0.042137
5101992 -0.000000
5101993 0.225109
5101994 0.740536
5101995 1.131634
5101996 0.259791
5101998 1.692302
5102000 0.479559
5102001 -0.000000
5102004 0.568764
5102005 0.312291
5102006 0.153013
5102007 0.059629
5102008 0.259307
5102011 0.065929
5102012 0.261244
5102013 0.196881
5102014 0.522943
5102016 0.543533
5102017 0.161906
5102018 1.455886
5102022 0.089745
5102023 0.334812
5102024 0.031323
5102025 0.119665
5102026 0.807315
5102027 0.739114
5102028 0.429927
5102029 1.411332
5102030 1.086443
5102031 0.293991
5102032 0.168789
5102033 0.648024
5102034 0.728294
5102035 0.337033
5102036 -0.000000
5102037 0.498157
5102038 0.683537
5102039 2.237273
5102040 3.054021
5102041 1.017435
5102042 1.188972
5102043 1.448884
5102044 0.669351
5102045 0.799151
5102046 1.260615
5102047 1.219553
5102048 1.154247
5102049 1.903694
5102050 1.260641
5102051 0.944501
5102052 1.408797
5102053 0.612578
5102054 0.213556
5102055 -0.000000
5102056 -0.000000
5102058 0.856264
5102060 0.217302
5102061 0.064538
5102063 -0.000000
5102065 0.102747
5102069 0.168871
5102071 0.217306
5102072 -0.000000
5102073 -0.000000
5102079 2.254028
5102080 0.676480
5102081 0.069377
5102083 -0.000000
5102084 0.372148
5102085 0.190220
5102087 0.839837
5102088 -0.000000
5102089 -0.000000
5102092 0.241443
5102093 -0.000000
5102095 2.141046
5102096 1.367837
5102097 0.359778
5102101 0.058204
5102103 0.375705
5102104 0.522982
5102105 0.061924
5102106 0.872691
5102107 2.574350
5102108 1.622033
5102109 0.627902
5102110 -0.000000
5102111 0.375727
5102113 0.279589
5102114 0.496036
5102116 0.597176
5102117 0.119032
5102118 1.185939
5102122 -0.000000
5102123 0.366264
5102124 0.089731
5102125 0.074705
5102127 0.391863
5102128 1.973352
5102130 1.047398
5102132 1.306917
5102133 1.136307
5102134 3.880410
5102137 0.977690
5102138 0.076342
5102139 1.392761
5102140 0.772914
5102141 0.193063
5102142 0.074702
5102147 0.818205
5102149 0.084601
5102151 0.080470
5102152 -0.000000
5102153 0.465131
5102154 0.213591
5102155 1.269467
5102157 2.421841
5102158 0.400231
5102159 0.062598
5102163 -0.000000
5102165 0.125901
5102166 0.448491
5102168 0.079536
5102170 0.217295
5102172 1.306617
5102173 0.069093
5102174 0.321178
5102176 0.190936
5102177 0.091304
5102178 1.673852
5102179 0.127896
5102180 2.319523
5102181 3.616013
5102182 0.221249
5102183 0.216183
5102186 0.299686
5102187 0.911033
5102188 0.672181
5102189 0.129253
5102190 0.081493
5102191 2.120966
5102192 2.077465
5102193 0.350183
5102197 1.376207
5102198 0.185417
5102199 0.312273
5102200 0.502093
5102203 0.193303
5102207 1.436774
5102208 -0.000000
5102209 1.547062
5102213 1.214680
5102214 0.790833
5102215 0.192099
5102216 0.561469
5102218 0.807297
5102220 0.563529
5102224 0.505337
5102232 0.528599
5102235 0.106878
5102238 0.472868
5102239 1.466451
5102240 0.414828
5102246 0.217198
5102251 0.632182
5102252 0.374884
5102255 0.193803
5102256 0.114454
5102257 0.214680
5102258 0.808526
5102259 0.966644
5102260 0.374884
5102262 0.211488
5102265 0.557351
5102267 -0.000000
5102268 0.240142
5102270 0.081509
5102271 2.217076
5102272 2.431960
5102273 3.925952
5102274 4.127358
5102275 3.391223
5102276 1.142034
5102277 0.077136
5102278 0.114696
5102279 0.375769
5102282 2.162573
5102285 0.964305
5102286 0.538729
5102287 0.640248
5102288 0.072757
5102289 -0.000000
5102291 0.196370
5102292 0.214656
5102293 -0.000000
5102294 0.214653
5102295 -0.000000
5102296 0.114454
5102297 -0.000000
5102298 0.240154
5102299 0.240154
5102300 0.114454
5102302 0.465458
5102303 0.085435
5102304 2.163948
5102305 0.182979
5102306 0.081509
5102307 0.069089
5102308 0.123740
5102309 0.091214
5102311 0.114454
5102315 0.287335
5102316 0.330048
5102318 0.114454
5102319 0.114454
5102321 -0.000000
5102323 0.114454
5102324 0.114454
5102325 0.214670
5102330 0.114454
5102333 0.114454
5102336 0.459168
5102337 0.374889
5102338 0.114454
5102341 0.240132
5102343 0.483298
5102346 0.161301
5102347 1.057221
5102350 1.711700
5102353 0.287325
5102356 0.429758
5102357 0.171442
5102358 0.478378
5102359 0.182983
5102361 0.114454
5102363 0.399333
5102364 0.050754
5102365 0.166974
5102366 -0.000000
5102368 0.114454
5102369 0.114454
5102371 0.102359
5102372 0.214431
5102374 0.114454
5102375 0.240142
5102376 0.114454
5102377 0.114454
5102378 0.114454
5102380 0.429594
5102381 0.102378
5102382 0.309012
5102383 0.137423
5102384 -0.000000
5102385 0.663555
5102388 -0.000000
5102391 0.557337
5102392 1.215466
5102393 0.401446
5102394 0.100463
5102395 0.161353
5102397 0.114454
5102398 0.114454
5102401 0.240132
5102403 0.102341
5102405 0.114454
5102406 0.114454
5102407 0.114454
5102409 -0.000000
5102413 0.240179
5102414 0.102378
5102415 0.114454
5102416 0.114454
5102422 0.287499
5102425 0.438015
5102430 0.109459
5102431 -0.000000
5102433 -0.000000
5102435 1.351825
5102437 -0.000000
5102439 0.312888
5102440 0.109459
5102441 0.200124
5102442 -0.000000
5102444 -0.000000
5102445 0.106519
5102449 0.164909
5102450 0.235539
5102451 0.724601
5102452 0.481213
5102456 -0.000000
5102457 -0.000000
5102458 -0.000000
5102459 -0.000000
5102460 -0.000000
5102461 0.106519
5102462 -0.000000
5102463 -0.000000
5102464 -0.000000
5102466 0.109459
5102467 0.514618
5102468 0.200134
5102471 0.312877
5102476 0.369237
5102479 0.233395
5102480 0.438015
5102481 0.101302
5102483 -0.000000
5102485 0.109459
5102487 -0.000000
5102489 0.101302
5102490 -0.000000
5102491 0.710631
5102492 0.369237
5102494 -0.000000
5102496 0.762709
5102497 1.351825
5102498 0.514618
5102499 0.369237
5102501 -0.000000
5102502 -0.000000
5102504 -0.000000
5102505 0.855446
5102507 0.109459
5102508 -0.000000
5102511 -0.000000
5102513 -0.000000
5102514 0.233395
5102515 0.750582
5102516 1.004405
5102517 -0.000000
5102518 -0.000000
5102520 0.109459
5102522 -0.000000
5102524 -0.000000
5102526 0.233395
5102527 -0.000000
5102528 0.921474
5102529 0.233395
5102530 -0.000000
5102532 -0.000000
5102533 0.106519
5102534 0.109459
5102539 -0.000000
5102540 -0.000000
5102541 -0.000000
5102543 -0.000000
5102547 -0.000000
5102548 -0.000000
5102553 -0.000000
5102554 -0.000000
5102556 -0.000000
5102559 -0.000000
5102564 -0.000000
5102565 0.233395
5102567 -0.000000
5102569 -0.000000
5102570 0.233395
5102571 -0.000000
5102573 -0.000000
5102574 -0.000000
5102576 0.109459
5102579 -0.000000
5102585 -0.000000
5102589 -0.000000
5102590 -0.000000
5102591 0.071540
5102594 0.667442
5102597 0.101301
5102598 1.085270
5102600 -0.000000
5102601 -0.000000
5102602 -0.000000
5102604 0.233395
5102605 0.312877
5102606 0.214446
5102607 0.667442
5102608 -0.000000
5102609 0.409804
5102610 0.101301
5102611 -0.000000
5102612 0.514618
5102613 -0.000000
5102614 -0.000000
5102615 0.514618
5102616 0.214446
5102617 0.101301
5102618 0.233395
5102619 -0.000000
5102620 -0.000000
5102621 -0.000000
5102622 0.109459
5102623 -0.000000
5102624 -0.000000
5102625 -0.000000
5102626 0.109459
5102627 0.514618
5102628 -0.000000
5102629 -0.000000
5102630 -0.000000
5102631 0.109459
5102632 0.233395
5102633 -0.000000
5102634 0.109459
5102635 0.109459
5102636 0.233395
5102637 0.109459
5102638 0.214446
5102639 -0.000000
5102640 -0.000000
5102641 -0.000000
5102642 0.109459
5102643 -0.000000
5102644 -0.000000
5102646 -0.000000
5102647 -0.000000
5102648 -0.000000
5102651 -0.000000
5102652 -0.000000
5102653 -0.000000
5102655 -0.000000
5102656 -0.000000
5102657 -0.000000
5102660 -0.000000
5102661 -0.000000
5102662 -0.000000
5102665 -0.000000
5102668 -0.000000
5102669 -0.000000
5102671 -0.000000
5102672 -0.000000
variableStep chrom=chr3
16305480 0.248967
16305481 0.212454
16305482 0.920177
16305484 0.254623
16305485 0.062724
16305489 -0.000000
16305490 -0.000000
16305491 0.595109
16305493 3.066763
16305495 0.068099
16305496 1.444686
16305499 0.295469
16305502 0.068111
16305503 0.087909
16305505 -0.000000
16305507 0.342647
16305510 0.972948
16305511 0.035808
16305514 0.982307
16305516 0.606157
16305519 0.246551
16305523 1.828715
16305524 0.329815
16305526 2.513853
16305527 1.253246
16305528 0.143923
16305530 0.248967
16305531 0.107536
16305534 0.295304
16305535 0.444710
16305537 1.362215
16305538 1.374078
16305539 0.024358
16305540 0.191395
16305541 0.290804
16305542 0.644526
16305546 0.395594
16305551 1.298895
16305552 0.102159
16305553 0.025952
16305556 0.068062
16305557 1.654319
16305559 0.124966
16305564 1.429278
16305567 1.237568
16305568 4.201499
16305569 0.788837
16305573 0.964131
16305574 1.549900
16305575 0.160352
16305576 1.082648
16305577 0.780368
16305578 0.157179
16305583 0.128691
16305584 2.161295
16305587 1.332970
16305590 0.293204
16305592 0.420178
16305595 4.350703
16305596 0.685789
16305598 0.188415
16305600 0.114884
16305602 0.128659
16305603 -0.000000
16305605 2.910779
16305606 0.226031
16305608 -0.000000
16305609 0.662324
16305610 0.479050
16305611 2.874833
16305614 -0.000000
16305617 0.065021
16305619 0.070065
16305621 0.290507
16305622 0.103563
16305626 3.971466
16305630 1.368179
16305631 0.296999
16305632 0.051352
16305633 1.076891
16305634 0.068052
16305635 1.006588
16305636 0.362329
16305637 0.319725
16305638 0.362161
16305641 0.401745
16305642 0.638617
16305643 0.872372
16305645 2.516227
16305646 0.049145
16305647 1.006384
16305649 -0.000000
16305654 0.232841
16305655 0.260444
16305656 0.470762
16305657 -0.000000
16305658 0.490836
16305661 0.552386
16305662 0.756481
16305663 0.694330
16305666 0.260461
16305670 3.525083
16305671 1.623334
16305673 -0.000000
16305676 0.499438
16305677 0.285210
16305678 0.789471
16305679 0.270362
16305683 10.431554
16305686 0.556728
16305687 0.572621
16305688 0.106239
16305689 1.938921
16305690 0.323745
16305691 0.372597
16305694 0.153702
16305696 0.748044
16305698 3.607207
16305699 0.439383
16305700 1.015226
16305706 1.849118
16305709 0.071284
16305714 0.703826
16305715 0.223412
16305716 0.795582
16305717 0.198262
16305718 0.212524
16305719 0.075959
16305720 -0.000000
16305723 1.378273
16305724 2.648422
16305725 0.704384
16305726 0.674650
16305727 0.056341
16305729 2.861560
16305730 2.899491
16305732 1.567678
16305733 0.743632
16305734 0.667596
16305735 0.934798
16305736 1.088235
16305737 0.422696
16305741 0.944861
16305744 0.223479
16305745 4.232754
16305746 2.061831
16305748 0.625132
16305750 6.186599
16305751 2.241986
16305755 0.084148
16305761 0.456224
16305763 0.152516
16305765 0.823374
16305766 -0.000000
16305767 0.133998
16305770 1.275102
16305772 0.640817
16305773 1.202013
16305774 0.969903
16305775 0.126285
16305776 0.076372
16305777 -0.000000
16305778 0.639967
16305779 0.045000
16305782 0.079026
16305785 0.756545
16305786 0.651366
16305787 0.447719
16305788 0.051835
16305789 0.244657
16305790 1.613827
16305791 0.237062
16305792 0.060407
16305793 1.064554
16305794 0.480013
16305796 6.493365
16305797 0.653145
16305799 0.210811
16305800 0.351395
16305803 0.519527
16305804 -0.000000
16305805 0.057893
16305808 0.422757
16305809 0.675349
16305810 -0.000000
16305811 0.622803
16305813 -0.000000
16305814 0.918992
16305819 0.027620
16305820 0.340545
16305822 0.525093
16305823 -0.000000
16305824 0.215346
16305825 -0.000000
16305826 0.573442
16305828 1.286778
16305831 0.264532
16305833 0.264617
16305834 0.528364
16305837 -0.000000
16305838 0.074944
16305839 0.771016
16305840 0.207564
16305841 1.603119
16305842 0.488319
16305843 0.188897
16305844 0.984067
16305845 0.618261
16305847 3.125511
16305848 0.436208
16305849 -0.000000
16305852 1.362465
16305853 0.223787
16305856 0.503163
16305857 0.368814
16305858 0.507826
16305859 1.041368
16305861 0.471543
16305862 1.227192
16305863 0.117050
16305865 0.140008
16305866 0.297892
16305867 0.177246
16305869 -0.000000
16305870 0.641698
16305871 3.323150
16305872 0.159256
16305874 0.264539
16305877 0.229144
16305878 0.176437
16305879 1.178527
16305880 0.057271
16305881 0.348367
16305885 0.188225
16305887 0.247172
16305891 0.625462
16305894 -0.000000
16305895 0.145236
16305896 2.522547
16305897 0.701746
16305898 0.402572
16305899 0.432983
16305900 1.168467
16305901 1.112977
16305903 0.297907
16305904 0.152443
16305905 0.577494
16305906 0.277418
16305910 -0.000000
16305913 0.460832
16305914 1.142188
16305916 0.956341
16305917 0.525134
16305918 0.501321
16305919 0.219431
16305920 0.031732
16305921 1.116077
16305922 0.375302
16305926 0.219185
16305927 -0.000000
16305929 0.061952
16305930 2.177436
16305931 1.235990
16305932 0.042534
16305933 0.887719
16305934 0.881969
16305936 -0.000000
16305938 0.597320
16305939 -0.000000
16305942 1.362434
16305943 0.079020
16305945 0.422211
16305946 2.256484
16305947 0.763356
16305949 0.090130
16305951 0.202209
16305954 0.958372
16305955 -0.000000
16305956 -0.000000
16305958 2.711631
16305959 1.973357
16305960 1.425198
16305961 -0.000000
16305963 -0.000000
16305964 1.227299
16305965 -0.000000
16305967 0.705235
16305968 0.499817
16305969 0.251163
16305970 1.982329
16305971 0.035151
16305974 1.675775
16305975 0.621923
16305976 0.850746
16305977 0.188228
16305978 0.145949
16305981 0.083402
16305982 -0.000000
16305984 0.761021
16305985 1.590589
16305986 0.300660
16305987 0.307565
16305988 0.049492
16305989 0.208165
16305990 0.090209
16305991 0.195740
16305992 0.200401
16305994 0.536348
16305997 0.064526
16305998 0.057145
16305999 2.456263
16306000 0.432417
16306004 0.794398
16306005 0.596322
16306006 -0.000000
16306008 -0.000000
16306009 0.810014
16306011 0.852799
16306013 0.396018
16306014 -0.000000
16306015 1.040879
16306017 0.486344
16306018 0.107089
16306019 2.214106
16306021 4.070902
16306022 0.898847
16306023 0.229475
16306026 0.576658
16306027 0.137604
16306028 0.505444
16306029 -0.000000
16306031 0.958915
16306033 -0.000000
16306034 0.095610
16306037 0.208668
16306038 0.389881
16306039 1.065768
16306040 1.257069
16306041 0.160790
16306042 1.025336
16306045 0.117971
16306046 0.113143
16306047 1.035740
16306048 0.345307
16306050 -0.000000
16306051 -0.000000
16306052 0.137640
16306053 0.429443
16306054 0.441985
16306057 0.070393
16306060 0.171250
16306061 0.439745
16306062 0.374170
16306063 0.028334
16306064 0.317953
16306065 0.678608
16306066 0.250148
16306067 0.373284
16306068 0.190041
16306070 0.373399
16306072 0.387701
16306073 1.198085
16306075 4.809170
16306077 -0.000000
16306078 1.005895
16306080 5.221427
16306081 0.602738
16306082 -0.000000
16306084 0.243248
16306086 0.411695
16306087 0.386063
16306088 0.569119
16306090 0.670833
16306097 0.205475
16306098 0.035130
16306101 0.133112
16306103 0.055633
16306104 0.272242
16306105 0.122157
16306106 0.105588
16306107 2.436946
16306108 0.148055
16306110 0.239394
16306111 3.458021
16306113 0.205411
16306114 0.423481
16306115 -0.000000
16306119 18.473832
16306121 0.168640
16306123 4.017113
16306125 1.112698
16306126 0.062432
16306127 1.582751
16306130 1.109426
16306131 0.685198
16306132 0.491553
16306133 0.434654
16306134 0.875316
16306135 0.102863
16306140 0.938169
16306141 1.110327
16306142 1.142556
16306143 -0.000000
16306144 1.127774
16306145 0.285571
16306146 0.607270
16306147 0.772665
16306148 1.070639
16306149 0.720804
16306150 1.457055
16306151 1.566272
16306153 8.012694
16306154 0.047282
16306156 0.189771
16306159 0.161642
16306162 0.169654
16306163 1.957147
16306164 2.014577
16306165 4.552062
16306166 3.148293
16306167 0.562148
16306168 5.086983
16306169 -0.000000
16306170 2.337441
16306171 0.454985
16306176 1.595203
16306177 0.249662
16306180 0.926280
16306185 -0.000000
16306190 0.169668
16306193 5.467343
16306194 2.513323
16306195 0.993936
16306196 0.807478
16306198 1.834929
16306201 0.833185
16306202 0.972262
16306204 5.433976
16306207 0.090247
16306210 0.895453
16306211 0.451291
16306212 1.165486
16306213 0.528702
16306214 1.149581
16306215 1.702891
16306216 1.996246
16306219 0.168487
16306220 0.161557
16306223 0.315099
16306224 1.378400
16306225 0.404355
16306227 -0.000000
16306229 5.061637
16306230 0.225194
16306232 1.271230
16306237 0.575792
16306238 9.033008
16306241 0.123452
16306242 1.934438
16306244 2.633662
16306245 0.324293
16306248 -0.000000
16306249 0.622875
16306251 0.090554
16306254 0.332268
16306256 1.163278
16306257 0.391889
16306260 0.313889
16306261 0.287352
16306262 0.088565
16306264 0.148336
16306265 0.288981
16306266 -0.000000
16306268 1.820383
16306269 0.824033
16306270 0.510040
16306272 6.421886
16306275 2.612993
16306276 0.255632
16306277 5.269367
16306279 1.316684
16306282 0.297646
16306285 0.201513
16306286 0.355779
16306287 -0.000000
16306288 0.716081
16306289 0.336612
16306290 0.300084
16306292 6.500058
16306295 0.956608
16306296 0.741937
16306297 0.996697
16306298 0.035207
16306304 -0.000000
16306305 0.073014
16306308 -0.000000
16306309 1.632182
16306310 1.329028
16306311 1.191357
16306314 1.423949
16306315 0.395034
16306316 5.191163
16306317 1.617983
16306323 0.193962
16306324 0.208562
16306325 1.440671
16306326 0.193982
16306328 0.090430
16306329 1.165227
16306331 0.870807
16306332 1.000520
16306333 0.687586
16306334 2.296515
16306337 0.886438
16306342 4.437901
16306344 0.117283
16306345 1.267985
16306346 2.426696
16306347 -0.000000
16306349 0.149084
16306350 0.904266
16306351 0.507279
16306352 0.115451
16306354 0.076002
16306356 2.675856
16306357 5.097519
16306358 0.057499
16306359 1.128838
16306362 0.076723
16306363 0.324490
16306364 0.024487
16306367 1.249840
16306371 2.328278
16306372 1.452021
16306373 0.309372
16306377 0.270736
16306380 -0.000000
16306384 1.900645
16306386 0.214647
16306388 0.327743
16306391 0.049793
16306392 0.679543
16306393 0.219757
16306394 0.974583
16306397 3.518542
16306399 -0.000000
16306401 0.322549
16306402 4.691460
16306403 0.298056
16306404 0.452725
16306405 1.236288
16306406 1.325042
16306409 2.509144
16306413 -0.000000
16306414 0.090540
16306415 0.043048
16306417 0.088632
16306420 0.070467
16306422 0.056137
16306423 0.427437
16306425 0.054533
16306426 0.189259
16306427 1.264801
16306429 1.212795
16306431 -0.000000
16306433 -0.000000
16306434 0.224339
16306435 0.310715
16306437 0.432215
16306438 0.091889
16306439 3.290155
16306440 0.223748
16306442 1.263024
16306443 3.808223
16306445 3.303234
16306447 0.083711
16306448 1.952204
16306449 0.547148
16306452 0.595981
16306454 6.987696
16306455 8.106748
16306456 0.058978
16306458 0.171301
16306460 1.028672
16306462 0.624488
16306463 0.363399
16306465 0.624942
16306466 0.065290
16306468 -0.000000
16306469 0.200432
16306471 0.369189
16306475 1.745309
16306478 5.057548
16306480 1.775983
16306481 -0.000000
16306483 0.143122
16306488 0.425828
16306490 -0.000000
16306491 1.357563
16306494 1.135987
16306495 0.092967
16306496 1.106224
16306497 1.001409
16306499 0.922158
16306501 0.270435
16306503 5.716813
16306504 88.220182
16306505 2.114440
16306506 2.263278
16306507 46.428920
16306508 4.040363
16306510 0.189698
16306517 0.843188
16306518 5.558075
16306521 9.246574
16306524 0.319595
16306529 0.447582
16306531 0.153055
16306532 0.936222
16306533 1.031824
16306536 0.334484
16306537 0.042550
16306538 0.207272
16306544 0.100384
16306546 0.181783
16306548 0.151334
16306549 0.061772
16306552 1.651280
16306553 0.338821
16306556 0.631223
16306558 0.511585
16306560 3.136793
16306563 0.464339
16306566 0.249677
16306568 -0.000000
16306571 10.157430
16306575 12.271592
16306576 1.146384
16306577 1.808831
16306578 1.083816
16306581 -0.000000
16306583 0.995226
16306585 0.125198
16306586 0.558469
16306588 0.042651
16306590 1.100211
16306591 3.270963
16306592 1.295153
16306593 0.578481
16306596 0.532261
16306597 2.740887
16306598 4.188088
16306599 0.296892
16306603 0.627259
16306605 1.290848
16306606 1.432988
16306607 0.751297
16306608 1.777860
16306609 0.078327
16306610 1.246531
16306612 2.963711
16306614 0.942124
16306615 2.325016
16306616 2.388540
16306617 0.488840
16306619 0.364465
16306620 3.956587
16306623 0.051172
16306624 1.038191
16306626 0.139335
16306629 0.095070
16306630 0.846177
16306631 -0.000000
16306633 0.083811
16306640 0.461022
16306643 0.087393
16306644 0.219530
16306645 0.688466
16306646 3.079283
16306647 1.278570
16306648 3.079711
16306649 3.650769
16306652 25.876116
16306654 0.717399
16306655 0.207324
16306658 0.083812
16306661 0.408128
16306664 0.207343
16306666 -0.000000
16306668 36.552720
16306671 2.630128
16306672 -0.000000
16306673 0.274832
16306678 0.099596
16306679 -0.000000
16306680 0.083812
16306682 0.552957
16306683 1.871782
16306686 -0.000000
16306687 1.527376
16306692 0.482696
16306695 0.445592
16306700 1.465166
16306705 0.069960
16306706 0.066653
16306708 0.709446
16306709 2.317176
16306710 1.049543
16306712 0.069685
16306716 2.943532
16306717 0.242166
16306718 0.478552
16306722 3.699594
16306723 0.706967
16306724 0.097841
16306726 0.945182
16306727 1.313285
16306731 0.238991
16306732 0.551551
16306736 0.341973
16306738 0.243234
16306740 4.701473
16306741 0.033812
16306746 0.562100
16306748 0.068923
16306750 -0.000000
16306751 0.369820
16306753 0.579657
16306754 0.700640
16306758 0.589947
16306759 0.903422
16306761 0.539732
16306763 1.196718
16306764 0.131000
16306768 0.351940
16306770 0.174127
16306773 0.985128
16306774 0.069356
16306775 0.580440
16306776 0.920637
16306777 0.374419
16306778 0.120817
16306779 0.276771
16306781 4.940967
16306782 8.449598
16306783 0.621103
16306784 1.336907
16306785 1.289337
16306786 3.146860
16306789 0.238933
16306790 5.917977
16306791 0.100142
16306792 0.061813
16306793 9.399603
16306796 1.239354
16306799 0.671798
16306800 -0.000000
16306803 0.163879
16306804 9.374316
16306805 11.572535
16306807 0.575317
16306811 1.030752
16306812 2.149685
16306813 3.412691
16306815 2.875243
16306816 3.741469
16306819 0.238465
16306821 0.207825
16306822 0.977082
16306825 0.430665
16306827 0.407494
16306828 6.261888
16306829 0.062437
16306830 0.090717
16306832 0.562267
16306836 0.251988
16306839 0.060650
16306840 -0.000000
16306844 -0.000000
16306846 0.183666
16306847 0.350051
16306850 0.452855
16306853 0.421265
16306855 -0.000000
16306856 0.302115
16306857 1.470577
16306858 0.091746
16306859 0.248614
16306861 0.460554
16306863 0.908009
16306864 0.268788
16306865 0.206056
16306866 0.899339
16306868 0.062616
16306869 0.182994
16306870 0.725612
16306871 2.610348
16306872 0.257355
16306873 4.964764
16306874 0.066658
16306877 0.567725
16306878 0.281638
16306879 0.975549
16306882 -0.000000
16306883 0.080377
16306884 0.286488
16306885 0.613553
16306886 0.595786
16306887 0.331010
16306890 0.701127
16306891 1.987429
16306892 1.146695
16306893 2.068471
16306896 0.091673
16306898 0.617498
16306899 4.816820
16306901 0.047810
16306903 -0.000000
16306904 0.441883
16306905 0.534308
16306906 0.094027
16306907 -0.000000
16306908 -0.000000
16306910 0.248514
16306912 2.036569
16306913 0.338192
16306914 0.035851
16306915 0.464652
16306916 5.805327
16306917 0.246809
16306918 5.964082
16306919 0.356866
16306920 1.161517
16306921 0.316819
16306923 0.774645
16306926 1.722039
16306929 0.246449
16306930 1.031300
16306933 0.280485
16306934 1.788807
16306937 1.231528
16306939 0.265853
16306940 0.323830
16306941 1.328075
16306942 -0.000000
16306946 0.798844
16306947 0.365368
16306948 0.407747
16306950 1.267004
16306951 1.877793
16306952 0.871335
16306955 2.558351
16306956 1.260900
16306957 0.057769
16306960 0.318002
16306962 0.169222
16306963 0.537522
16306966 0.248843
16306968 0.266025
16306969 0.260505
16306970 2.142268
16306972 4.928793
16306973 -0.000000
16306975 1.070734
16306976 -0.000000
16306978 0.053076
16306979 0.448604
16306980 0.609070
16306983 -0.000000
16306986 0.123786
16306988 0.091697
16306990 0.069530
16306992 0.439759
16306993 0.144943
16306996 0.302854
16306998 3.681899
16307000 0.981669
16307001 1.445755
16307002 0.061044
16307003 0.332297
16307005 0.678008
16307007 0.058995
16307011 0.216810
16307012 0.564156
16307018 4.874855
16307019 0.213330
16307020 0.152256
16307023 0.049559
16307024 0.925698
16307025 1.606630
16307026 0.048716
16307027 3.512443
16307028 0.201927
16307029 0.208533
16307030 -0.000000
16307031 0.475733
16307034 0.508740
16307035 1.051455
16307036 0.112076
16307038 0.063293
16307039 0.283864
16307043 0.924444
16307044 0.828742
16307045 0.047070
16307047 2.623282
16307048 0.569678
16307049 0.695585
16307053 0.283732
16307054 0.582703
16307055 0.079770
16307057 2.950896
16307058 0.466902
16307060 0.371766
16307065 0.455099
16307068 0.072653
16307070 0.308468
16307071 2.922042
16307072 0.533449
16307073 1.630782
16307074 0.704398
16307075 0.481076
16307077 0.074913
16307079 2.378600
16307080 0.074855
16307082 -0.000000
16307083 0.454907
16307084 1.313684
16307086 0.360140
16307087 0.066190
16307088 1.887510
16307089 1.554686
16307090 0.065697
16307093 0.684649
16307094 0.278088
16307095 0.373347
16307096 0.344421
16307098 1.719171
16307100 0.036049
16307101 0.359148
16307103 0.516971
16307104 -0.000000
16307105 0.076323
16307107 0.749666
16307109 0.252077
16307110 0.532562
16307111 2.099755
16307112 1.045036
16307113 0.047236
16307116 2.315164
16307117 1.803304
16307120 0.160197
16307122 0.276424
16307123 0.088461
16307125 0.939215
16307126 2.704548
16307130 0.625686
16307134 1.739307
16307137 1.797315
16307139 1.163518
16307142 0.169586
16307145 0.582645
16307148 0.304295
16307150 0.880092
16307151 0.298866
16307152 2.437341
16307153 0.673492
16307155 0.257820
16307158 2.333616
16307161 0.423115
16307164 0.080855
16307167 0.222413
16307171 0.539322
16307174 0.169853
16307175 -0.000000
16307176 0.382353
16307177 0.072821
16307178 0.060009
16307181 0.361156
16307184 0.322828
16307186 0.315926
16307187 0.408735
16307188 0.363827
16307189 0.129373
16307190 0.128566
16307192 0.047272
16307199 0.329222
16307201 0.476207
16307203 -0.000000
16307206 0.264603
16307211 0.302482
16307213 0.147775
16307214 1.265252
16307217 0.102199
16307218 -0.000000
16307219 0.609198
16307221 0.796816
16307224 0.332369
16307226 0.534005
16307228 0.453626
16307229 1.345836
16307230 0.190652
16307232 -0.000000
16307233 0.082872
16307234 0.399417
16307235 -0.000000
16307237 0.032119
16307238 1.561782
16307245 0.073019
16307248 0.208238
16307249 1.399000
16307250 0.226030
16307253 1.197760
16307254 3.472181
16307255 0.591580
16307258 0.166769
16307260 0.995522
16307262 0.997368
16307263 0.610400
16307264 0.185459
16307265 1.309003
16307267 0.821880
16307268 0.108603
16307270 0.308308
16307272 0.112160
16307273 0.183427
16307274 0.243143
16307279 -0.000000
16307280 0.323540
16307281 -0.000000
16307282 0.488189
16307283 0.128880
16307285 0.472380
16307287 -0.000000
16307288 0.651258
16307292 -0.000000
16307293 0.144536
16307294 0.143840
16307296 -0.000000
16307298 0.068736
16307300 0.045046
16307301 0.494798
16307302 0.243111
16307304 0.248038
16307311 0.259055
16307312 -0.000000
16307314 0.356595
16307315 0.155073
16307316 2.428823
16307317 0.099987
16307318 0.167686
16307321 0.172867
16307324 3.655572
16307325 1.917934
16307326 -0.000000
16307327 0.855148
16307328 1.268541
16307330 0.077627
16307331 1.625666
16307334 0.172763
16307335 0.064283
16307338 0.415560
16307339 0.362464
16307340 0.046944
16307341 0.068787
16307343 1.533979
16307344 0.485679
16307345 0.243032
16307347 0.077629
16307348 0.157656
16307350 -0.000000
16307351 0.231000
16307352 0.136981
16307353 0.129087
16307356 0.424086
16307357 0.153037
16307359 1.854910
16307362 1.029823
16307363 0.567304
16307369 1.391108
16307370 1.058374
16307374 0.066220
16307376 0.106185
16307378 1.062709
16307379 0.702315
16307380 0.832222
16307381 0.226353
16307382 2.208630
16307383 0.053926
16307386 0.274628
16307390 -0.000000
16307391 1.138453
16307392 0.146007
16307393 0.619557
16307394 1.314180
16307395 1.661984
16307396 1.568560
16307399 0.268278
16307403 0.272411
16307405 0.514800
16307408 1.029731
16307409 0.304966
16307412 -0.000000
16307413 0.337471
16307415 0.791802
16307416 2.529333
16307419 0.433708
16307421 0.172769
16307426 0.598046
16307427 0.750722
16307428 0.357894
16307430 0.361480
16307431 0.335484
16307440 0.066260
16307441 0.355132
16307442 1.827611
16307444 0.654161
16307445 0.730774
16307446 -0.000000
16307449 0.121691
16307450 0.280149
16307451 0.539303
16307456 0.316100
16307457 0.499090
16307460 0.737426
16307461 1.009007
16307462 0.322363
16307463 1.158781
16307464 0.098663
16307468 0.298132
16307469 0.627772
16307470 0.781714
16307471 0.227303
16307474 -0.000000
16307475 -0.000000
16307476 0.625520
16307478 1.417597
16307479 0.944728
16307480 1.066533
16307481 0.127321
16307484 0.913400
16307488 -0.000000
16307490 0.337581
16307494 -0.000000
16307495 0.442777
16307498 0.277991
16307499 1.783267
16307500 0.770097
16307502 0.157746
16307505 0.736440
16307506 0.720665
16307507 0.492096
16307509 -0.000000
16307511 0.157747
16307513 4.620687
16307518 5.720092
16307520 0.157801
16307521 0.089590
16307523 0.071518
16307524 0.704234
16307525 1.807855
16307528 0.442790
16307529 2.014853
16307531 0.360187
16307533 0.557183
16307536 1.017807
16307538 0.076234
16307539 0.337529
16307543 0.692674
16307544 0.813841
16307545 0.472472
16307547 0.536329
16307551 1.092377
16307552 0.385721
16307553 0.220122
16307555 -0.000000
16307558 -0.000000
16307559 0.580823
16307560 0.068340
16307561 0.042730
16307562 0.542270
16307563 0.118896
16307564 2.656590
16307565 0.073982
16307566 0.086433
16307572 0.044453
16307576 1.014996
16307579 0.963804
16307580 0.885084
16307581 0.018286
16307582 1.272946
16307583 1.374439
16307584 0.554725
16307588 0.372379
16307589 0.105061
16307590 0.087934
16307591 1.013375
16307593 0.192292
16307594 0.323030
16307595 0.807991
16307596 -0.000000
16307597 0.640369
16307598 2.198581
16307599 0.282838
16307600 0.679973
16307602 0.294401
16307603 -0.000000
16307605 -0.000000
16307606 0.510590
16307607 0.702323
16307609 -0.000000
16307611 0.073216
16307612 0.214621
16307613 1.781451
16307615 0.423692
16307616 0.100294
16307617 0.671064
16307619 0.036496
16307620 0.071515
16307622 0.266133
16307625 1.642059
16307627 0.050620
16307629 7.401000
16307632 0.214995
16307633 0.115242
16307634 0.632118
16307635 1.308176
16307637 0.083267
16307640 -0.000000
16307642 0.216634
16307644 0.088191
16307645 0.337591
16307649 1.260294
16307650 5.405807
16307655 2.039743
16307656 2.274409
16307657 0.503220
16307658 3.502206
16307659 2.356675
16307661 0.555251
16307662 -0.000000
16307664 0.587030
16307665 0.428108
16307666 2.196300
16307669 0.203827
16307670 0.467840
16307671 0.729798
16307672 0.132083
16307673 0.441870
16307674 1.289823
16307675 0.185819
16307676 0.461862
16307677 0.127479
16307678 0.404527
16307680 0.369777
16307681 1.014997
16307682 1.719490
16307683 1.316011
16307684 0.967038
16307685 0.115911
16307686 -0.000000
16307687 1.578103
16307689 -0.000000
16307691 1.153621
16307692 -0.000000
16307693 0.216620
16307696 0.158207
16307697 0.266720
16307698 0.287058
16307699 0.977170
16307702 1.911417
16307707 4.022900
16307708 0.186058
16307709 0.387880
16307711 0.078902
16307712 0.249779
16307713 0.157728
16307714 -0.000000
16307715 1.032248
16307716 0.205855
16307717 0.097514
16307719 0.638443
16307720 0.224326
16307725 6.625129
16307729 -0.000000
16307730 0.357063
16307731 -0.000000
16307734 0.103498
16307735 1.485585
16307736 0.543578
16307737 0.172044
16307743 1.412762
16307744 0.621734
16307745 0.325110
16307746 0.568204
16307748 0.903543
16307752 1.128336
16307753 -0.000000
16307755 0.257346
16307756 0.053782
16307757 1.411078
16307760 0.346370
16307761 0.040295
16307763 0.707641
16307765 0.057122
16307766 0.368587
16307768 0.103498
16307771 -0.000000
16307774 0.395607
16307781 0.119101
16307785 1.569978
16307786 0.102376
16307788 0.069386
16307790 1.846206
16307791 0.167915
16307796 1.266727
16307797 0.642604
16307803 0.084040
16307816 0.238373
16307822 0.657822
16307823 0.346382
16307824 0.078149
16307825 0.760572
16307832 0.155086
16307833 2.561673
16307834 0.668511
16307835 0.460584
16307837 0.460051
16307838 2.818849
16307839 0.511430
16307840 0.445762
16307841 0.316470
16307842 -0.000000
16307843 0.661907
16307847 0.127680
16307851 0.438354
16307854 0.201244
16307856 0.066958
16307859 1.257036
16307861 0.721876
16307862 0.080202
16307864 1.020288
16307865 2.495523
16307866 0.046914
16307871 0.245140
16307872 0.702855
16307875 0.189094
16307876 1.018410
16307877 0.611771
16307878 0.407736
16307880 -0.000000
16307881 -0.000000
16307882 0.853655
16307883 -0.000000
16307884 0.269030
16307885 0.269030
16307888 0.269030
16307889 0.423557
16307891 0.155089
16307895 -0.000000
16307896 -0.000000
16307897 0.269030
16307899 0.095923
16307901 0.240712
16307902 0.269030
16307903 0.089929
16307904 0.160376
16307909 0.240706
16307910 0.269030
16307911 0.113693
16307913 -0.000000
16307915 0.113693
16307917 1.033719
16307918 0.072606
16307920 0.269030
16307922 -0.000000
16307924 -0.000000
16307929 0.240711
16307932 0.393140
16307933 0.350509
16307934 0.095345
16307936 0.078147
16307937 0.179001
16307938 0.636240
16307941 0.528786
16307942 0.865390
16307943 1.536247
16307944 0.647223
16307947 0.410967
16307949 0.393133
16307950 0.393096
16307951 0.190353
16307952 -0.000000
16307953 0.174590
16307960 -0.000000
16307961 0.169117
16307963 1.633779
16307965 0.095906
16307967 0.082984
16307969 0.240715
16307970 0.423559
16307975 -0.000000
16307978 -0.000000
16307984 -0.000000
16307985 0.144603
16307989 -0.000000
16307991 1.617214
16307992 -0.000000
16307993 0.155538
16307995 0.098668
16307997 0.958684
16308000 0.064941
16308001 0.058290
16308003 -0.000000
16308004 0.192751
16308005 0.282498
16308006 0.568651
16308007 0.234010
16308009 0.265250
16308011 0.468986
16308012 0.512498
16308013 -0.000000
16308016 -0.000000
16308017 0.098700
16308018 0.168818
16308019 -0.000000
16308020 0.434111
16308021 0.347945
16308023 0.117652
16308024 0.290457
16308025 0.370406
16308026 0.163845
16308027 0.197401
16308029 0.080374
16308030 -0.000000
16308032 -0.000000
16308033 0.233996
16308035 0.208455
16308036 0.327525
16308037 0.339683
16308038 0.082410
16308039 0.265285
16308042 0.737207
16308043 0.233894
16308044 0.409421
16308045 0.735127
16308047 0.155296
16308051 0.311404
16308054 0.076037
16308055 -0.000000
16308057 0.101187
16308059 0.366785
16308060 0.098653
16308061 -0.000000
16308063 0.339816
16308068 0.179917
16308071 -0.000000
16308076 0.259922
16308077 0.101163
16308078 0.110487
16308080 0.735539
16308082 0.213810
16308083 -0.000000
16308085 0.184587
16308086 0.259922
16308089 0.101120
16308092 -0.000000
16308093 0.072280
16308094 0.213954
16308096 -0.000000
16308098 1.337223
16308099 -0.000000
16308103 0.233834
16308106 -0.000000
16308107 -0.000000
16308108 0.633186
16308110 -0.000000
16308111 0.604290
16308112 0.603233
16308113 0.218519
16308114 0.709424
16308115 2.042087
16308116 1.367198
16308117 2.470005
16308118 1.546429
16308119 2.504868
16308120 1.954899
16308121 2.174814
16308122 1.998918
16308123 3.090184
16308124 2.262125
16308125 1.296022
16308126 0.055278
16308127 2.077075
16308128 1.666681
16308129 0.402387
16308130 3.800603
16308131 0.452739
16308132 0.339712
16308133 0.579842
16308134 0.376133
16308135 1.596782
16308136 -0.000000
16308139 0.925850
16308140 0.272810
16308142 -0.000000
16308146 2.353296
16308148 0.652390
16308154 4.730968
16308159 5.614377
16308160 0.577376
16308162 0.946481
16308167 2.164952
16308168 4.455485
16308170 0.930708
16308173 1.070946
16308174 0.051862
16308178 2.848334
16308181 6.303427
16308188 1.202667
16308190 1.241920
16308191 0.216292
16308193 0.438777
16308195 0.132463
16308196 1.027025
16308197 2.610090
16308198 0.162703
16308199 2.559043
16308200 2.469651
16308201 0.177938
16308203 3.481690
16308206 5.276496
16308207 10.825951
16308210 4.159400
16308212 0.144541
16308215 1.096812
16308219 1.290907
16308221 0.858334
16308222 0.154117
16308224 0.381216
16308225 0.415902
16308226 4.709283
16308227 -0.000000
16308230 2.193567
16308231 0.793001
16308232 0.233546
16308233 0.137474
16308234 0.444525
16308235 1.839996
16308237 -0.000000
16308238 0.143854
16308240 2.648224
16308243 4.199478
16308244 4.772877
16308246 0.557116
16308249 0.523841
16308250 0.581532
16308251 2.284153
16308252 2.186885
16308253 2.874278
16308254 0.307646
16308255 1.166039
16308256 0.328145
16308257 0.250800
16308258 1.435457
16308259 -0.000000
16308260 1.145445
16308261 0.301564
16308262 0.554199
16308264 0.149313
16308266 1.964897
16308272 6.051360
16308274 0.530819
16308275 0.589217
16308276 1.217545
16308278 5.944757
16308280 0.744904
16308282 0.082145
16308283 0.266053
16308284 3.280656
16308286 0.214787
16308289 0.418267
16308293 0.445794
16308296 2.533319
16308299 2.334832
16308300 2.206054
16308303 0.207765
16308305 0.174822
16308306 0.174885
16308310 2.011543
16308311 0.518430
16308312 4.764416
16308314 0.225799
16308317 0.310799
16308318 0.100427
16308322 0.486293
16308323 1.652798
16308324 1.621934
16308327 0.096280
16308328 0.119026
16308331 0.553780
16308332 0.402280
16308333 0.558252
16308334 1.395558
16308335 0.398801
16308336 0.100299
16308337 0.627746
16308339 1.464779
16308342 0.228998
16308344 1.406482
16308345 0.120751
16308347 0.877031
16308350 0.967848
16308351 0.363227
16308352 0.245863
16308355 0.150500
16308360 1.003719
16308361 1.831334
16308364 0.405517
16308368 0.308426
16308370 1.451322
16308371 0.028687
16308372 1.104255
16308375 0.275610
16308378 0.381965
16308379 1.049610
16308380 0.881906
16308381 -0.000000
16308382 1.000494
16308383 0.539471
16308384 0.055748
16308385 0.758338
16308387 0.719121
16308388 0.384936
16308391 0.224682
16308393 0.308787
16308394 0.802265
16308395 1.323480
16308396 3.221502
16308398 1.362336
16308400 0.129658
16308401 0.700327
16308402 3.018007
16308403 3.735508
16308404 1.038606
16308407 0.054470
16308408 0.652886
16308409 0.414775
16308410 5.044870
16308411 1.626195
16308412 0.564066
16308413 0.956707
16308414 0.226829
16308416 1.186701
16308421 0.743769
16308422 0.939443
16308424 1.479743
16308425 0.319684
16308427 0.470981
16308428 0.923956
16308430 0.312431
16308432 0.843454
16308433 0.503053
16308434 0.290477
16308437 0.193718
16308439 0.825746
16308441 0.123547
16308442 1.543355
16308443 1.056179
16308444 0.157406
16308446 0.447602
16308448 1.186348
16308450 2.846935
16308451 3.583159
16308455 0.912524
16308456 1.713809
16308457 1.258904
16308466 0.102802
16308469 0.183233
16308470 1.181696
16308473 0.082207
16308474 4.315542
16308477 1.474758
variableStep chrom=chr3
41238929 0.462849
41238930 0.462849
41238933 0.090912
41238934 0.641025
41238938 -0.000000
41238942 0.260204
41238944 0.379543
41238947 0.379613
41238948 0.103773
41238949 0.260199
41238950 0.260199
41238952 0.515762
41238954 0.305996
41238955 0.462849
41238956 0.462849
41238957 0.644320
41238959 0.090902
41238963 0.462849
41238965 0.732749
41238966 0.097144
41238967 0.206270
41238969 0.462849
41238970 0.310170
41238972 1.501784
41238973 0.190613
41238975 0.994810
41238976 -0.000000
41238977 -0.000000
41238981 0.424234
41238982 0.339733
41238984 0.353935
41238985 0.918594
41238987 0.179270
41238991 0.085159
41238992 0.505627
41238993 -0.000000
41238994 0.306297
41238995 -0.000000
41238996 0.103847
41238999 0.462849
41239001 0.771952
41239002 0.260204
41239003 0.577420
41239006 0.199199
41239009 0.647142
41239010 0.771954
41239011 0.053414
41239013 0.533501
41239016 0.246408
41239019 0.074725
41239020 0.215449
41239021 -0.000000
41239024 0.082330
41239025 -0.000000
41239026 0.290517
41239027 0.167949
41239028 1.545316
41239029 0.041846
41239034 -0.000000
41239035 0.193515
41239040 0.771947
41239041 0.494834
41239042 0.173178
41239043 0.183224
41239047 0.195485
41239048 1.058717
41239049 0.187609
41239050 0.074909
41239053 0.179288
41239054 0.577563
41239055 0.641142
41239056 0.041213
41239057 0.139752
41239059 -0.000000
41239060 -0.000000
41239062 0.620960
41239063 0.325776
41239064 0.179823
41239065 1.145836
41239066 0.561833
41239068 1.390679
41239071 0.246402
41239076 0.533394
41239077 -0.000000
41239081 0.327612
41239082 0.289226
41239083 1.201119
41239084 0.167559
41239085 -0.000000
41239087 0.335617
41239089 0.504558
41239091 0.851753
41239093 0.096529
41239094 1.436439
41239095 0.129525
41239097 0.846174
41239098 0.179291
41239099 0.702111
41239100 -0.000000
41239104 0.078441
41239105 1.075031
41239106 0.583393
41239109 0.354190
41239110 1.514408
41239112 0.062008
41239113 0.233417
41239114 0.085151
41239115 0.390135
41239118 0.474092
41239119 0.048863
41239120 0.193003
41239121 -0.000000
41239122 2.105276
41239124 0.644363
41239125 0.834111
41239133 0.174408
41239134 0.602572
41239135 2.243724
41239136 -0.000000
41239137 1.160441
41239138 1.038759
41239139 -0.000000
41239142 0.758873
41239143 1.267638
41239149 2.246344
41239150 0.102698
41239151 0.231486
41239152 1.494782
41239153 0.224268
41239154 0.320544
41239156 0.449516
41239157 0.773558
41239158 0.889573
41239159 0.361151
41239160 0.208047
41239161 0.079088
41239162 -0.000000
41239164 0.237991
41239165 -0.000000
41239166 0.290453
41239170 0.134930
41239171 0.241531
41239172 0.278287
41239173 0.397223
41239176 0.891337
41239178 0.716209
41239180 3.559634
41239182 0.449692
41239183 0.449692
41239186 0.319428
41239189 0.422275
41239190 0.067414
41239192 0.568290
41239194 0.218537
41239195 0.901211
41239196 0.107075
41239197 0.656677
41239199 0.050241
41239206 0.370456
41239208 -0.000000
41239209 0.558428
41239210 1.204723
41239212 0.529241
41239214 0.545735
41239216 0.426055
41239218 0.365850
41239225 0.425784
41239226 0.775748
41239227 0.314710
41239228 0.070431
41239229 0.133225
41239231 1.294866
41239233 -0.000000
41239234 1.726501
41239235 0.576626
41239239 1.172261
41239240 2.629502
41239243 0.089473
41239246 0.246502
41239248 0.511566
41239250 0.389717
41239251 0.804661
41239252 0.739910
41239254 0.200937
41239256 -0.000000
41239257 0.356817
41239258 0.439486
41239259 2.314174
41239261 0.180400
41239263 0.077211
41239267 -0.000000
41239268 0.527398
41239270 0.042257
41239271 0.810722
41239272 1.510385
41239273 0.799408
41239277 -0.000000
41239280 0.223955
41239281 0.724864
41239286 0.517301
41239287 1.797664
41239288 0.357854
41239289 0.632408
41239291 0.420929
41239292 0.094888
41239294 0.882720
41239295 0.271756
41239300 0.368688
41239302 0.381080
41239303 0.494995
41239304 1.673478
41239305 0.392455
41239310 -0.000000
41239312 0.516013
41239313 -0.000000
41239314 0.039769
41239316 1.042441
41239319 0.460911
41239320 2.435087
41239321 0.086218
41239325 0.740351
41239326 0.769179
41239327 1.594827
41239328 1.412436
41239329 0.918967
41239330 0.786983
41239331 0.356817
41239333 -0.000000
41239335 1.591298
41239336 -0.000000
41239338 1.809165
41239340 0.656680
41239341 0.082779
41239342 0.444450
41239343 0.111825
41239344 1.863976
41239345 0.481967
41239347 0.064290
41239348 2.904465
41239350 0.171231
41239354 0.174191
41239356 0.094908
41239360 1.135358
41239362 -0.000000
41239364 1.924709
41239367 0.270064
41239369 0.190293
41239374 0.516013
41239375 0.144436
41239377 0.234070
41239378 0.141174
41239380 0.386546
41239381 0.064294
41239382 0.376784
41239386 -0.000000
41239387 -0.000000
41239388 -0.000000
41239390 1.543921
41239392 0.212648
41239395 0.437233
41239396 0.066569
41239397 0.092611
41239398 4.131356
41239399 3.777847
41239400 -0.000000
41239401 0.317106
41239406 4.939229
41239407 1.366594
41239410 0.099999
41239411 0.100811
41239412 0.089728
41239413 5.902844
41239414 0.685380
41239415 0.064289
41239417 0.398546
41239418 0.171255
41239419 0.587806
41239420 3.479817
41239421 0.341772
41239422 -0.000000
41239424 0.288122
41239425 1.373698
41239428 4.967000
41239431 0.847125
41239432 0.952939
41239434 0.568009
41239435 0.055993
41239436 0.047662
41239439 0.135144
41239441 0.826686
41239442 0.317182
41239446 0.477698
41239449 0.259048
41239450 -0.000000
41239451 4.734531
41239453 0.566192
41239460 0.974146
41239461 0.178784
41239463 0.282513
41239464 2.524196
41239465 0.264372
41239466 0.181938
41239467 0.026468
41239468 1.180838
41239469 0.065965
41239472 0.217908
41239476 0.315233
41239479 -0.000000
41239481 0.338745
41239482 0.374232
41239491 -0.000000
41239495 -0.000000
41239498 0.088526
41239501 0.078042
41239502 0.338780
41239505 -0.000000
41239508 0.070618
41239510 3.155951
41239512 -0.000000
41239516 4.911608
41239519 -0.000000
41239522 1.190403
41239523 7.372930
41239529 0.527928
41239532 0.236667
41239533 0.268150
41239534 1.673416
41239538 0.354931
41239539 0.147441
41239540 1.003730
41239541 1.504456
41239543 0.197856
41239544 0.185771
41239545 -0.000000
41239548 0.787935
41239549 2.293898
41239550 3.896825
41239551 1.115907
41239554 2.099951
41239555 0.779453
41239556 2.111236
41239557 -0.000000
41239559 0.223287
41239562 0.728818
41239563 1.349739
41239565 1.172407
41239566 0.207872
41239567 -0.000000
41239568 0.890932
41239569 0.113695
41239575 0.417992
41239577 0.655084
41239579 0.088005
41239580 0.816205
41239581 0.154893
41239583 0.337375
41239584 0.460488
41239585 0.426241
41239590 0.431592
41239591 0.878447
41239593 0.338769
41239598 0.282616
41239599 0.581251
41239600 1.053166
41239602 2.554581
41239603 0.295783
41239605 0.057000
41239612 1.577388
41239613 0.410590
41239614 0.554389
41239617 -0.000000
41239618 0.261204
41239619 0.373902
41239620 1.397831
41239624 0.838049
41239625 -0.000000
41239628 1.158287
41239629 0.514691
41239632 1.712533
41239633 8.702466
41239636 2.690329
41239637 1.238472
41239640 0.154335
41239641 0.185782
41239643 0.387056
41239644 1.365112
41239645 2.396448
41239646 0.203595
41239647 0.073910
41239650 0.732855
41239651 1.541535
41239656 0.109750
41239657 0.459409
41239664 0.700468
41239666 4.897794
41239667 0.514266
41239668 0.580002
41239670 0.356777
41239671 -0.000000
41239674 2.354957
41239677 0.423487
41239678 2.354745
41239681 0.129166
41239682 0.633910
41239687 1.420366
41239689 0.322962
41239691 0.283489
41239695 0.477614
41239697 0.379067
41239698 0.291970
41239699 0.915441
41239701 0.158868
41239702 0.099523
41239703 0.574755
41239706 1.176762
41239707 1.824797
41239708 1.775953
41239709 0.770303
41239714 0.280109
41239715 0.232669
41239716 0.759321
41239717 0.173308
41239720 0.258847
41239722 0.059569
41239723 0.468320
41239724 0.472982
41239725 0.074600
41239728 0.058732
41239731 0.812449
41239734 0.060528
41239735 0.550015
41239736 0.548983
41239737 0.118161
41239738 0.557288
41239743 0.078648
41239744 0.131905
41239745 0.291523
41239746 0.445711
41239747 -0.000000
41239748 -0.000000
41239749 1.820013
41239751 0.266773
41239755 0.774692
41239756 0.901034
41239757 0.307764
41239759 -0.000000
41239760 0.649392
41239761 0.279793
41239762 0.243068
41239763 0.412926
41239764 0.036258
41239765 0.149912
41239766 0.623352
41239767 0.131901
41239770 0.422166
41239771 0.835762
41239776 4.951514
41239777 0.770250
41239780 2.269839
41239783 0.212571
41239785 0.099523
41239786 0.361598
41239788 -0.000000
41239789 0.241838
41239790 0.158868
41239791 -0.000000
41239792 0.031654
41239793 0.971758
41239795 -0.000000
41239797 -0.000000
41239798 4.515135
41239800 0.069282
41239802 0.719346
41239804 1.519405
41239809 0.054098
41239810 2.969494
41239813 1.299426
41239817 -0.000000
41239819 0.052825
41239820 0.190841
41239821 0.286612
41239823 0.082214
41239826 0.562108
41239827 0.164632
41239831 0.404183
41239833 -0.000000
41239835 0.711527
41239836 2.210498
41239837 1.409340
41239840 0.366418
41239845 1.251145
41239847 0.155059
41239848 1.729873
41239849 0.042805
41239852 0.316310
41239853 0.107231
41239854 0.186240
41239855 0.073848
41239856 0.394426
41239860 0.790243
41239861 0.092948
41239862 0.669551
41239863 0.451284
41239864 -0.000000
41239866 -0.000000
41239868 0.412926
41239869 0.077791
41239872 2.424072
41239874 1.678775
41239875 0.267512
41239876 1.246128
41239879 0.542286
41239880 0.841063
41239882 0.808445
41239886 0.249722
41239887 0.196792
41239891 1.102780
41239892 0.310758
41239893 0.986869
41239894 2.258431
41239896 -0.000000
41239897 1.710583
41239900 0.691391
41239901 1.149023
41239902 0.151562
41239903 0.048056
41239904 0.629678
41239906 0.245137
41239908 0.574754
41239910 0.620493
41239912 0.366950
41239913 1.199653
41239914 0.919885
41239915 0.738240
41239916 0.632494
41239918 0.793355
41239920 2.069447
41239921 0.803420
41239922 0.174381
41239923 0.174380
41239925 -0.000000
41239928 0.863790
41239929 1.180564
41239931 -0.000000
41239933 0.483299
41239935 0.162644
41239938 0.096786
41239940 0.620996
41239941 0.029143
41239942 0.055406
41239943 1.601306
41239944 0.319305
41239945 1.418437
41239946 0.434274
41239950 0.178094
41239951 3.003014
41239957 1.408299
41239958 0.309894
41239960 -0.000000
41239961 0.282821
41239963 0.587222
41239964 -0.000000
41239965 0.056101
41239969 0.935449
41239970 2.336131
41239973 0.301017
41239974 -0.000000
41239977 0.119079
41239981 0.638177
41239985 0.443133
41239986 0.301307
41239987 1.046979
41239988 -0.000000
41239990 -0.000000
41239991 0.085016
41239992 0.226293
41239993 2.143048
41239994 0.300996
41239995 0.172780
41239996 0.512154
41239997 0.219929
41239998 0.219795
41239999 1.272433
41240001 0.365177
41240002 0.039735
41240003 0.240438
41240004 0.114175
41240005 -0.000000
41240006 0.475224
41240007 0.042903
41240008 0.280015
41240010 -0.000000
41240011 0.098696
41240012 -0.000000
41240013 1.500219
41240017 0.067283
41240018 0.250786
41240021 0.409127
41240022 0.871889
41240024 -0.000000
41240025 0.266755
41240028 0.278831
41240030 0.069697
41240034 0.070760
41240035 0.211239
41240037 0.202859
41240040 0.769870
41240043 0.149874
41240044 0.414921
41240047 0.169524
41240048 0.290165
41240049 0.037923
41240051 0.515270
41240053 0.179529
41240054 0.509136
41240057 0.450440
41240058 0.260390
41240059 0.661657
41240060 0.210544
41240063 0.263052
41240064 0.620576
41240065 2.574135
41240067 1.343772
41240068 0.149228
41240072 1.438245
41240073 0.219710
41240074 0.214383
41240075 5.108050
41240077 0.546506
41240079 1.327689
41240081 0.540791
41240082 0.920799
41240084 9.332756
41240086 1.943014
41240088 0.568342
41240091 0.117171
41240095 -0.000000
41240096 0.169959
41240097 -0.000000
41240099 0.413667
41240100 -0.000000
41240101 1.000029
41240103 0.424411
41240105 6.987726
41240107 0.104039
41240108 0.238938
41240111 1.212651
41240112 1.942650
41240113 0.665350
41240114 0.111512
41240117 5.205274
41240119 0.149135
41240121 1.002388
41240124 3.325228
41240125 2.694141
41240128 1.161731
41240129 -0.000000
41240133 0.043493
41240136 1.088093
41240137 0.454365
41240141 1.132381
41240142 0.166068
41240143 0.340484
41240144 0.113896
41240146 5.182475
41240147 0.515957
41240148 0.188938
41240149 0.113888
41240151 0.669952
41240152 1.310648
41240155 0.270925
41240157 0.178284
41240158 7.458467
41240160 1.549806
41240164 0.363660
41240165 -0.000000
41240167 -0.000000
41240168 1.494210
41240170 -0.000000
41240174 0.807691
41240175 0.618693
41240178 0.202857
41240179 1.381600
41240180 0.320294
41240184 0.738659
41240185 0.262378
41240186 0.172940
41240187 0.272219
41240188 -0.000000
41240190 0.352168
41240191 -0.000000
41240195 0.154732
41240197 1.614988
41240198 0.587030
41240199 0.861845
41240200 0.189314
41240204 0.080906
41240205 0.344920
41240208 -0.000000
41240209 0.338699
41240210 0.507032
41240211 -0.000000
41240214 0.252986
41240215 0.300985
41240216 3.575745
41240217 1.018742
41240218 0.417931
41240221 0.535281
41240223 -0.000000
41240224 0.115626
41240226 0.763216
41240228 -0.000000
41240229 0.945901
41240231 0.479567
41240234 -0.000000
41240236 1.052705
41240237 0.042460
41240239 2.462921
41240240 0.726784
41240242 0.277600
41240244 0.545087
41240245 0.808531
41240246 3.201095
41240248 2.197224
41240249 0.348907
41240251 0.745286
41240252 0.442511
41240254 0.095419
41240256 0.790346
41240257 2.645829
41240260 0.159566
41240262 0.350058
41240263 0.062713
41240266 0.139835
41240268 0.462351
41240269 0.636825
41240270 2.026699
41240271 0.037470
41240272 1.094435
41240275 0.883855
41240276 0.318167
41240277 0.174743
41240279 0.927715
41240280 1.193135
41240283 0.714552
41240286 -0.000000
41240287 0.152390
41240289 0.375980
41240290 0.639705
41240293 0.325959
41240296 0.464031
41240297 -0.000000
41240298 0.040228
41240299 0.395572
41240300 0.127335
41240302 0.879054
41240303 7.512364
41240304 1.509367
41240306 0.042466
41240307 0.203656
41240308 0.102491
41240309 0.376347
41240313 0.145894
41240317 0.310934
41240318 0.562711
41240319 0.060759
41240321 0.127336
41240323 1.562841
41240324 0.652125
41240326 0.604966
41240330 0.154746
41240332 0.260734
41240333 0.767747
41240335 0.336018
41240336 0.267212
41240338 0.239609
41240339 0.368184
41240341 0.958497
41240344 1.113563
41240345 0.217549
41240346 1.101816
41240347 1.211368
41240348 0.499672
41240355 0.446169
41240360 -0.000000
41240361 0.481435
41240363 0.050497
41240367 4.049825
41240368 -0.000000
41240369 0.276796
41240371 0.991095
41240373 0.463332
41240376 -0.000000
41240377 0.112099
41240378 -0.000000
41240380 0.116699
41240381 -0.000000
41240382 0.612101
41240383 0.119344
41240384 2.148978
41240386 3.558891
41240388 0.159497
41240389 0.372530
41240394 0.268048
41240395 0.053080
41240397 0.808184
41240399 -0.000000
41240401 0.693745
41240402 0.491395
41240403 0.037513
41240404 0.394119
41240406 0.277422
41240407 0.140739
41240411 0.249651
41240412 0.169390
41240414 0.050504
41240416 0.174650
41240419 0.154708
41240422 0.356088
41240423 0.146908
41240424 0.342681
41240427 0.246204
41240429 1.458981
41240433 0.403686
41240434 0.557403
41240435 0.115297
41240437 1.304954
41240439 0.460394
41240440 0.564101
41240441 0.063463
41240442 0.066936
41240446 0.180080
41240447 0.416196
41240448 0.261213
41240450 1.684288
41240451 -0.000000
41240452 0.763786
41240455 0.290239
41240456 0.421458
41240459 0.350959
41240460 0.920147
41240464 0.640541
41240466 -0.000000
41240467 1.534052
41240469 0.325928
41240470 0.409846
41240472 0.997889
41240473 0.667629
41240475 0.048529
41240476 0.475634
41240477 0.217710
41240478 1.237095
41240481 0.382919
41240484 0.220326
41240487 0.765063
41240488 0.437043
41240489 2.255558
41240491 0.148335
41240493 0.070858
41240494 0.109906
41240495 0.036103
41240497 0.218305
41240498 0.379997
41240500 -0.000000
41240501 4.905114
41240502 0.248439
41240503 -0.000000
41240506 0.694607
41240507 1.549981
41240508 0.146900
41240509 0.648534
41240510 0.351055
41240511 0.112585
41240513 0.315508
41240514 0.297691
41240515 0.770937
41240517 -0.000000
41240518 -0.000000
41240521 0.490679
41240522 0.139845
41240523 0.153800
41240525 -0.000000
41240527 0.299206
41240530 0.791173
41240531 0.115215
41240532 0.961943
41240534 0.211297
41240535 0.339217
41240538 0.893072
41240542 0.673438
41240543 1.611869
41240545 1.198220
41240546 0.604116
41240547 3.175335
41240548 2.363439
41240550 0.075654
41240552 0.339006
41240553 0.303177
41240554 0.941690
41240556 0.107304
41240558 0.062873
41240559 2.305289
41240560 0.536892
41240564 0.131495
41240567 2.044562
41240568 0.845754
41240569 2.852414
41240570 0.069071
41240571 -0.000000
41240575 0.374416
41240576 0.360737
41240578 -0.000000
41240582 0.115073
41240583 0.385508
41240584 1.112565
41240585 4.033125
41240586 1.716986
41240587 0.187670
41240588 0.548077
41240594 -0.000000
41240596 0.086565
41240597 0.589408
41240599 0.493165
41240600 -0.000000
41240601 0.239609
41240605 0.349460
41240607 1.477922
41240610 0.138709
41240611 0.210817
41240612 0.269575
41240613 0.436512
41240614 0.935917
41240615 0.568198
41240617 0.337181
41240619 0.174988
41240620 0.313840
41240622 0.613235
41240623 0.416852
41240624 0.176000
41240625 5.645899
41240626 2.496208
41240633 0.204405
41240634 0.120043
41240635 -0.000000
41240638 1.265539
41240639 0.599904
41240640 1.337168
41240641 0.246907
41240645 -0.000000
41240647 0.468599
41240648 0.607667
41240650 0.137185
41240651 4.644061
41240653 0.028911
41240654 0.560767
41240655 0.314065
41240658 0.727060
41240659 0.925782
41240660 1.577420
41240661 1.298176
41240662 0.746833
41240663 0.533796
41240664 0.965674
41240665 -0.000000
41240669 0.044038
41240671 0.456737
41240672 0.547412
41240673 0.705658
41240675 0.112821
41240678 -0.000000
41240679 0.080933
41240680 5.266089
41240681 0.014463
41240682 0.277213
41240683 0.075104
41240684 0.220042
41240686 1.614483
41240688 1.029585
41240689 2.162969
41240691 0.128262
41240692 0.090923
41240694 1.240207
41240698 0.646033
41240699 0.419566
41240700 -0.000000
41240701 0.316833
41240703 0.279133
41240704 0.728217
41240706 -0.000000
41240708 0.770482
41240709 0.235090
41240710 1.097231
41240711 0.107529
41240712 0.815141
41240713 -0.000000
41240715 0.047105
41240720 0.809530
41240721 0.997981
41240723 0.123258
41240727 0.808234
41240731 0.253210
41240732 0.841031
41240733 0.380657
41240734 0.670810
41240738 0.053195
41240739 0.192087
41240741 0.113023
41240744 0.140802
41240745 0.393828
41240746 0.035651
41240747 0.270289
41240749 0.241410
41240750 -0.000000
41240752 -0.000000
41240758 0.136028
41240761 0.655851
41240762 0.187407
41240765 0.085369
41240767 0.085393
41240770 -0.000000
41240772 0.290407
41240774 -0.000000
41240777 0.159578
41240780 0.336782
41240781 1.197296
41240782 0.224468
41240784 0.148060
41240785 0.092055
41240786 -0.000000
41240787 1.586829
41240788 0.244645
41240792 0.229469
41240793 0.301861
41240797 0.140238
41240798 1.171303
41240799 0.608381
41240803 0.193298
41240804 0.100679
41240806 2.226694
41240807 0.435308
41240811 0.254604
41240812 0.163308
41240813 -0.000000
41240816 0.148090
41240817 0.336983
41240818 0.687110
41240820 0.253185
41240822 0.069695
41240823 0.458776
41240825 0.371128
41240826 0.225626
41240827 -0.000000
41240831 0.079054
41240832 -0.000000
41240834 1.008390
41240835 0.341643
41240838 0.071020
41240841 -0.000000
41240844 0.193706
41240845 0.167018
41240847 0.424262
41240850 -0.000000
41240852 -0.000000
41240853 0.307569
41240856 1.283473
41240861 0.235448
41240862 12.944656
41240863 -0.000000
41240864 1.252325
41240866 3.148686
41240869 1.750376
41240870 1.196652
41240871 5.130619
41240872 0.203901
41240873 0.806042
41240876 0.512822
41240879 0.199576
41240880 -0.000000
41240881 1.490711
41240882 0.607659
41240883 0.726510
41240884 -0.000000
41240889 0.735861
41240890 0.763634
41240891 1.008769
41240894 0.136367
41240895 4.040637
41240896 0.072008
41240897 1.364383
41240898 6.823342
41240901 2.112968
41240902 1.493045
41240903 0.310080
41240904 0.058329
41240910 0.126643
41240913 -0.000000
41240914 -0.000000
41240915 0.368402
41240919 2.778886
41240920 2.903914
41240921 1.266696
41240926 0.142523
41240931 0.077457
41240933 0.376776
41240936 2.503935
41240939 0.464944
41240942 1.097879
41240943 0.578769
41240944 3.017596
41240949 1.373007
41240952 -0.000000
41240954 0.146340
41240955 5.690517
41240956 0.126840
41240957 0.056397
41240963 0.193224
41240965 0.495548
41240966 2.944643
41240970 9.377535
41240971 0.184191
41240972 0.617259
41240973 0.486953
41240975 1.208934
41240976 0.271177
41240977 2.048968
41240978 0.146722
41240979 1.499838
41240985 0.301035
41240989 0.598643
41240992 5.400989
41240993 16.059699
41240994 0.345460
41240996 2.307890
41240997 0.099135
41240999 1.474636
41241000 0.211612
41241001 1.246053
41241002 0.753688
41241003 0.039371
41241005 1.077248
41241007 0.083876
41241008 -0.000000
41241012 0.054383
41241015 0.058116
41241018 0.486789
41241022 0.230268
41241024 0.319999
41241026 0.256628
41241027 0.201532
41241029 0.244213
41241031 0.491064
41241032 2.757862
41241033 0.586788
41241035 0.060241
41241036 1.080079
41241037 0.583538
41241038 0.406638
41241041 1.440283
41241042 1.523534
41241043 0.431668
41241044 0.231692
41241045 -0.000000
41241048 -0.000000
41241049 0.614630
41241050 0.717676
41241051 1.414744
41241052 0.668514
41241053 0.122536
41241054 1.832061
41241055 0.130794
41241058 0.054394
41241059 0.789275
41241060 0.125040
41241061 0.120307
41241064 0.374959
41241065 0.124815
41241066 0.519031
41241067 2.004183
41241068 0.359494
41241069 9.009108
41241070 0.333614
41241071 0.583130
41241073 0.442991
41241074 0.067933
41241076 0.640511
41241077 0.718747
41241078 0.036170
41241079 0.050340
41241080 0.224585
41241083 0.505400
41241085 0.097969
41241086 7.041635
41241087 0.082991
41241089 -0.000000
41241091 0.194497
41241092 -0.000000
41241093 0.357663
41241094 0.059407
41241097 0.412795
41241099 0.685103
41241100 0.384692
41241102 -0.000000
41241105 0.384223
41241108 0.950183
41241112 -0.000000
41241113 0.347114
41241115 0.172136
41241117 0.430038
41241118 0.267663
41241119 0.039425
41241120 0.611704
41241123 0.099301
41241125 0.105091
41241127 0.246609
41241128 -0.000000
41241130 0.917337
41241131 0.144002
41241132 1.312717
41241133 0.144797
41241137 0.295742
41241140 0.868767
41241141 0.429910
41241142 1.588910
41241143 0.603628
41241144 0.606514
41241145 0.322363
41241146 0.252875
41241148 0.582442
41241149 1.421332
41241152 3.033039
41241153 0.966526
41241154 0.338580
41241155 0.080613
41241156 0.180230
41241157 0.261533
41241159 1.492578
41241160 0.453675
41241161 0.094646
41241165 0.323556
41241166 5.001201
41241168 -0.000000
41241169 0.362462
41241173 0.410483
41241174 1.901896
41241175 0.766949
41241176 0.171210
41241177 4.576015
41241178 5.145970
41241179 0.058611
41241180 0.440764
41241181 0.526100
41241182 2.824897
41241185 1.576985
41241186 4.091701
41241187 0.459897
41241188 0.550863
41241189 1.456651
41241190 0.568337
41241192 0.088144
41241193 0.584463
41241194 0.165556
41241196 0.068266
41241199 -0.000000
41241200 0.123034
41241201 0.895881
41241202 0.062976
41241205 1.393505
41241206 1.603048
41241207 2.688621
41241208 0.692173
41241209 0.051896
41241210 1.374218
41241211 1.027300
41241212 -0.000000
41241214 0.143009
41241215 0.463757
41241216 0.796735
41241218 0.147025
41241220 1.683375
41241221 1.672597
41241223 0.752982
41241224 0.646110
41241225 0.627958
41241229 0.137247
41241232 0.433040
41241233 0.230133
41241240 -0.000000
41241242 0.163683
41241243 0.203205
41241245 0.060706
41241246 0.131928
41241249 0.157553
41241252 0.172314
41241253 0.063063
41241255 0.096540
41241257 0.487873
41241258 0.343235
41241263 -0.000000
41241265 0.314236
41241267 0.336380
41241268 0.172446
41241269 0.106830
41241270 0.335873
41241271 0.068246
41241273 0.318678
41241274 0.653518
41241276 0.445871
41241277 -0.000000
41241278 0.064175
41241280 0.079843
41241282 0.674071
41241283 1.173229
41241284 0.156435
41241285 -0.000000
41241288 0.413361
41241289 0.633882
41241290 1.248575
41241291 0.796190
41241292 0.234432
41241294 -0.000000
41241295 0.368635
41241297 0.581848
41241298 0.463834
41241301 0.046996
41241302 0.300162
41241303 -0.000000
41241304 0.333253
41241305 0.510972
41241308 0.068350
41241311 0.482979
41241312 0.045099
41241313 -0.000000
41241314 0.834354
41241317 -0.000000
41241318 0.222476
41241320 0.149749
41241325 -0.000000
41241326 0.336832
41241328 0.051628
41241329 0.056689
41241330 0.656634
41241335 0.255096
41241336 -0.000000
41241337 1.484187
41241338 0.293043
41241339 0.074814
41241342 0.626021
41241345 0.441589
41241347 -0.000000
41241349 0.480448
41241350 0.077922
41241352 -0.000000
41241353 0.215100
41241355 -0.000000
41241356 0.216802
41241358 1.745502
41241359 0.435681
41241360 1.365270
41241362 0.538190
41241364 -0.000000
41241369 1.412594
41241372 -0.000000
41241373 0.351024
41241374 0.809505
41241375 0.280137
41241376 0.026778
41241377 1.743627
41241379 0.097481
41241380 0.247332
41241381 0.260451
41241383 1.035322
41241384 0.060718
41241385 -0.000000
41241387 0.143198
41241388 0.067075
41241389 1.412705
41241390 0.224118
41241394 0.070257
41241397 1.819358
41241398 7.178552
41241402 0.307977
41241403 -0.000000
41241404 0.151386
41241405 0.275469
41241406 0.619653
41241407 0.656006
41241408 0.224548
41241409 0.222582
41241410 0.187801
41241414 0.063034
41241418 0.402862
41241419 0.284604
41241420 0.178210
41241421 0.147208
41241430 0.056859
41241431 0.244609
41241432 2.294089
41241433 0.495160
41241435 0.133925
41241436 0.065738
41241438 0.880544
41241439 0.193560
41241442 1.140896
41241445 0.315496
41241446 -0.000000
41241449 -0.000000
41241450 0.834141
41241451 0.118217
41241454 0.083253
41241455 0.094309
41241456 -0.000000
41241457 0.230877
41241460 0.583282
41241461 0.292326
41241462 0.407721
41241463 -0.000000
41241466 0.166814
41241467 0.046998
41241468 0.164868
41241469 0.781927
41241471 0.113631
41241472 0.113631
41241476 0.069253
41241478 0.113631
41241479 0.113631
41241480 0.113631
41241481 0.113631
41241484 0.113631
41241485 0.113631
41241487 0.757207
41241488 0.167147
41241489 0.324559
41241491 0.113631
41241492 -0.000000
41241493 0.113631
41241495 0.426631
41241497 0.113631
41241498 0.113631
41241499 0.810736
41241501 0.059410
41241503 0.098656
41241505 0.695493
41241506 -0.000000
41241508 0.141569
41241509 2.056834
41241511 2.038945
41241512 0.292410
41241513 0.509775
41241514 0.101508
41241515 0.612988
41241516 0.296962
41241517 0.212998
41241518 0.098658
41241519 -0.000000
41241521 0.144756
41241522 0.153396
41241524 0.232388
41241528 -0.000000
41241529 0.596979
41241530 0.275643
41241532 0.534780
41241533 0.133942
41241534 1.623524
41241540 0.278199
41241542 0.148820
41241543 -0.000000
41241545 0.207301
41241546 0.059562
41241547 0.457942
41241549 0.671462
41241550 1.181713
41241553 0.603314
41241554 0.359449
41241555 0.123628
41241556 0.095805
41241557 0.696208
41241560 2.465339
41241561 0.050311
41241562 0.416636
41241565 0.039420
41241566 0.106137
41241567 0.061333
41241568 0.793815
41241571 0.256486
41241572 0.630704
41241573 -0.000000
41241574 0.239407
41241575 0.156866
41241577 0.113631
41241578 0.113631
41241579 0.113631
41241582 0.113631
41241583 0.113631
41241584 0.113631
41241585 0.113631
41241586 0.113631
41241587 0.113631
41241589 0.501948
41241591 0.113631
41241592 0.113631
41241593 0.113631
41241594 0.372331
41241598 -0.000000
41241601 0.108959
41241602 0.920376
41241604 0.193189
41241606 0.591567
41241607 0.219827
41241608 1.017603
41241610 0.697585
41241611 0.050358
41241613 0.669380
41241614 0.294039
41241618 0.390267
41241620 1.654079
41241621 1.416666
41241622 0.392877
41241625 0.337504
41241626 0.533921
41241627 0.596548
41241628 0.264838
41241632 0.589588
41241635 -0.000000
41241636 0.192083
41241637 0.072288
41241639 0.791791
41241640 0.405068
41241642 0.907244
41241643 -0.000000
41241644 0.445340
41241647 0.048633
41241649 0.422171
41241651 0.264450
41241652 0.593792
41241653 0.266223
41241655 0.359381
41241656 0.265822
41241657 -0.000000
41241658 1.240493
41241660 0.560548
41241662 0.441943
41241663 -0.000000
41241665 0.254624
41241667 0.658454
41241670 -0.000000
41241671 0.503508
41241673 -0.000000
41241674 1.513426
41241675 5.260080
41241676 0.303408
41241677 0.999194
41241678 0.547886
41241679 0.067787
41241680 3.786953
41241682 0.147180
41241683 0.301385
41241684 0.538702
41241686 3.051623
41241687 1.779704
41241688 0.879026
41241689 0.168337
41241690 0.308651
41241691 4.898319
41241692 1.251817
41241693 0.035861
41241694 3.814814
41241695 2.022048
41241698 2.876267
41241699 0.107834
41241700 1.011739
41241701 0.398090
41241703 -0.000000
41241704 0.959408
41241705 0.766396
41241706 0.555312
41241709 0.959438
41241710 1.941953
41241711 0.427809
41241712 0.059479
41241716 0.314422
41241719 1.166787
41241722 0.402735
41241723 0.592531
41241724 4.562254
41241725 0.994327
41241726 0.200474
41241727 0.383091
41241728 0.066320
41241730 0.219804
41241734 0.350275
41241735 1.430328
41241736 0.077048
41241738 -0.000000
41241740 0.072763
41241746 0.561842
41241747 0.413191
41241749 -0.000000
41241750 1.187516
41241752 1.470499
41241753 0.991421
41241755 0.069540
41241757 1.333144
41241758 2.675590
41241759 0.490849
41241762 0.444894
41241764 0.160620
41241765 0.364043
41241766 0.226394
41241768 0.221874
41241769 0.426139
41241771 0.266616
41241772 0.280020
41241773 0.411305
41241775 0.093478
41241776 1.209086
41241777 0.179439
41241780 0.363614
41241782 0.057719
41241784 5.121040
41241785 0.353852
41241787 0.090381
41241788 0.507950
41241789 0.210544
41241791 2.742372
41241792 0.120711
41241797 0.171059
41241800 0.160610
41241801 0.160657
41241806 0.191158
41241812 0.192553
41241814 0.080327
41241817 0.436542
41241818 0.066774
41241819 0.129595
41241822 0.043340
41241823 0.252589
41241830 0.096822
41241831 0.952092
41241832 0.073785
41241833 0.270564
41241834 0.403457
41241836 0.242935
41241837 -0.000000
41241842 -0.000000
41241843 0.693018
41241844 0.661570
41241849 0.743741
41241850 -0.000000
41241855 1.661077
41241856 2.990532
41241857 4.984260
41241859 0.433680
41241865 0.241841
41241871 -0.000000
41241872 0.301385
41241875 0.120707
41241876 0.219366
41241879 1.460831
41241880 0.132351
41241881 1.298394
41241882 0.577450
41241885 0.290206
41241888 0.843444
41241889 0.114589
41241892 0.634127
41241898 0.201555
41241900 0.229344
41241901 1.270380
41241902 0.403643
41241903 0.160615
41241905 0.331960
41241906 1.496732
41241907 7.429018
41241911 0.169425
41241912 0.072742
41241914 1.922870
41241915 5.303690
41241919 0.221883
41241922 0.383392
variableStep chrom=chr5
1294164 0.322412
1294167 0.616120
1294168 0.799078
1294170 0.949641
1294171 0.696374
1294173 0.393392
1294176 1.102182
1294177 1.511427
1294180 1.332820
1294184 0.041572
1294190 0.418543
1294191 0.183048
1294192 13.025949
1294193 4.011582
1294195 -0.000000
1294199 0.102523
1294201 3.357804
1294204 0.402410
1294205 0.292563
1294207 0.178022
1294209 2.029931
1294210 2.177331
1294217 5.656862
1294218 0.211811
1294219 0.065497
1294222 0.225642
1294223 0.510279
1294225 0.070405
1294226 0.781322
1294229 0.662293
1294230 0.553172
1294232 0.401118
1294233 0.159699
1294235 1.354411
1294236 1.484871
1294237 2.014704
1294239 0.049709
1294240 0.065973
1294241 0.036933
1294242 1.075199
1294245 0.251772
1294246 0.140377
1294248 2.160928
1294251 0.051067
1294252 0.147429
1294256 0.082592
1294257 0.300933
1294260 0.073973
1294261 1.272215
1294262 0.841678
1294264 0.925207
1294266 0.086621
1294267 2.758788
1294269 0.346125
1294270 1.423409
1294271 0.236179
1294272 1.208790
1294275 3.506135
1294279 2.344818
1294284 0.235855
1294285 2.483023
1294287 0.234765
1294288 -0.000000
1294290 1.321352
1294291 0.239588
1294292 0.413008
1294293 0.095126
1294294 7.766960
1294296 1.944331
1294297 1.012586
1294300 4.886011
1294303 0.536124
1294306 2.738384
1294307 0.159006
1294309 0.118485
1294310 1.044930
1294311 0.113273
1294313 0.067523
1294315 0.445441
1294317 0.450330
1294321 0.070610
1294324 0.049710
1294325 0.598916
1294326 0.639535
1294327 0.198148
1294332 0.045544
1294333 0.360935
1294334 0.928371
1294335 0.424663
1294336 1.423312
1294337 2.811378
1294342 0.879060
1294343 1.431220
1294345 0.087174
1294346 0.027846
1294347 0.239021
1294349 0.416567
1294351 0.247640
1294354 0.497161
1294355 0.273300
1294357 1.291627
1294358 0.090678
1294360 1.477631
1294361 0.173228
1294362 1.548304
1294363 0.294588
1294364 0.049849
1294365 0.166757
1294367 0.152069
1294368 1.653230
1294369 0.085801
1294371 0.131064
1294373 3.569851
1294374 0.819663
1294375 1.136048
1294376 2.558419
1294377 1.573488
1294378 1.119176
1294380 3.141049
1294384 1.671870
1294388 0.325247
1294390 7.991884
1294391 0.917148
1294392 4.199552
1294394 3.087172
1294395 1.089075
1294397 0.028812
1294398 0.043644
1294401 4.362917
1294402 0.751084
1294407 0.626828
1294408 2.167998
1294409 0.204078
1294411 0.516693
1294412 0.092011
1294416 0.764589
1294417 0.585113
1294418 6.587075
1294419 0.731793
1294421 0.053462
1294422 2.334176
1294423 0.052975
1294425 3.867433
1294426 5.576455
1294429 2.270318
1294431 0.377771
1294438 0.047346
1294441 0.070195
1294442 0.057170
1294443 3.784667
1294444 0.967591
1294446 0.708045
1294448 0.580191
1294449 0.210951
1294451 0.069254
1294452 0.120084
1294454 1.619962
1294455 3.488107
1294458 0.263236
1294461 0.421344
1294465 0.303074
1294467 0.279529
1294468 0.102789
1294470 0.450118
1294472 1.063186
1294477 0.047603
1294480 0.177047
1294483 0.431075
1294485 0.201721
1294486 0.604679
1294493 2.667691
1294494 0.232538
1294496 0.857701
1294499 1.946967
1294500 0.263956
1294505 1.875412
1294507 0.120311
1294509 1.417475
1294510 0.870093
1294511 0.163464
1294512 0.296457
1294514 0.365222
1294517 0.750203
1294519 1.339060
1294524 3.486541
1294525 3.958133
1294526 0.178451
1294527 0.040139
1294528 0.096588
1294535 0.355933
1294541 0.905969
1294543 0.157962
1294546 0.927818
1294547 0.286479
1294550 0.105645
1294551 4.931568
1294553 0.075919
1294555 0.398451
1294561 1.902623
1294564 0.402039
1294567 0.930101
1294568 0.660347
1294574 0.403320
1294579 0.441806
1294582 0.045953
1294585 0.188581
1294587 0.017716
1294588 0.025035
1294589 1.154503
1294590 0.601693
1294595 1.031558
1294596 0.680775
1294597 -0.000000
1294600 0.540340
1294601 0.306600
1294602 0.239539
1294603 0.959277
1294604 1.193944
1294605 1.086081
1294609 0.105441
1294615 0.053519
1294617 1.173544
1294619 1.770964
1294622 0.331751
1294627 5.360064
1294629 2.146612
1294630 0.397806
1294633 -0.000000
1294634 0.682365
1294637 0.634447
1294639 1.611436
1294648 1.173803
1294650 2.035170
1294653 2.781537
1294656 0.468208
1294657 6.921528
1294658 -0.000000
1294659 1.037351
1294661 0.129676
1294662 0.076264
1294663 0.131659
1294665 1.271111
1294666 0.047340
1294667 0.019525
1294668 0.416452
1294669 0.526739
1294670 0.661212
1294672 0.269189
1294673 0.448496
1294674 2.456857
1294675 1.022580
1294679 0.449374
1294680 -0.000000
1294682 0.089689
1294683 0.146113
1294684 0.499608
1294687 -0.000000
1294688 1.144282
1294690 0.061242
1294693 1.296371
1294698 0.209619
1294699 10.240017
1294700 0.371556
1294702 0.072898
1294704 0.525766
1294705 11.122299
1294706 1.777134
1294707 0.082793
1294709 0.191102
1294711 2.711404
1294717 5.036030
1294718 0.729883
1294719 0.163225
1294720 12.516142
1294721 0.500737
1294726 0.356272
1294731 0.314358
1294732 0.570357
1294738 0.476774
1294740 0.463152
1294741 1.278771
1294742 1.052985
1294743 1.175536
1294747 0.088225
1294751 0.704570
1294752 0.435641
1294754 0.641828
1294755 0.691408
1294757 0.537780
1294760 0.014902
1294762 0.743557
1294764 0.036328
1294765 1.277456
1294766 0.512861
1294767 3.318906
1294768 5.115075
1294769 0.461810
1294771 0.335587
1294772 0.464038
1294775 0.232896
1294776 0.692264
1294777 3.207966
1294781 2.653583
1294782 0.586217
1294786 0.086603
1294787 0.129322
1294788 0.302543
1294789 0.969145
1294790 0.199010
1294791 8.433090
1294792 0.610679
1294796 1.007702
1294797 0.818505
1294798 2.983422
1294800 0.300232
1294801 0.642137
1294803 0.169618
1294806 0.879588
1294807 2.594627
1294812 0.423362
1294815 0.344351
1294816 0.903920
1294817 1.955842
1294818 2.916745
1294819 2.554911
1294826 0.082395
1294829 0.946065
1294831 0.192228
1294833 3.629266
1294834 0.863107
1294835 0.124186
1294836 0.684936
1294837 0.376117
1294838 0.289318
1294839 1.282124
1294841 0.348773
1294843 0.263314
1294846 2.097799
1294847 0.321309
1294848 0.960128
1294849 0.008594
1294851 0.728784
1294853 1.704238
1294854 0.842627
1294855 1.033560
1294857 0.455336
1294859 0.397898
1294861 0.680058
1294862 0.407195
1294866 0.355800
1294868 0.549965
1294870 2.732467
1294871 5.003595
1294872 4.870024
1294874 0.811366
1294875 0.585918
1294876 0.253255
1294877 0.371087
1294878 0.050365
1294879 0.300131
1294881 0.525777
1294882 1.559893
1294885 1.175996
1294886 0.044232
1294888 0.149137
1294891 4.672136
1294892 1.572542
1294893 3.347046
1294894 0.623642
1294895 0.960586
1294896 0.990047
1294897 2.286501
1294898 0.793987
1294899 1.370014
1294900 1.983754
1294901 0.117917
1294904 0.292577
1294907 0.188501
1294908 0.044910
1294909 0.496573
1294910 0.401413
1294911 0.068815
1294914 0.041380
1294916 0.154200
1294923 0.468807
1294924 0.114575
1294925 -0.000000
1294927 2.188825
1294928 0.087252
1294929 0.474991
1294939 0.349585
1294941 2.035755
1294942 0.737496
1294946 0.829080
1294948 0.345266
1294949 0.228969
1294951 1.598297
1294954 1.316592
1294956 0.038837
1294963 1.746870
1294964 0.457366
1294965 5.532588
1294966 5.276639
1294967 0.501155
1294969 0.050372
1294972 0.197046
1294974 0.396222
1294975 -0.000000
1294977 3.060361
1294978 1.346134
1294979 0.219176
1294980 0.280702
1294985 0.112270
1294990 0.098634
1294992 1.255922
1294994 0.074798
1294997 0.130218
1294999 -0.000000
1295001 0.148902
1295002 0.468251
1295003 2.715487
1295005 -0.000000
1295006 -0.000000
1295007 0.100277
1295009 0.125217
1295010 0.370822
1295011 -0.000000
1295013 2.205970
1295014 -0.000000
1295018 1.673491
1295024 1.565741
1295025 0.988298
1295030 1.253662
1295032 1.322670
1295034 0.449119
1295037 0.345286
1295040 0.233876
1295044 0.998221
1295045 0.486225
1295046 1.877632
1295050 0.780461
1295053 0.927939
1295056 0.355999
1295058 2.037689
1295064 0.387468
1295067 0.926634
1295068 0.375218
1295069 0.788622
1295070 0.837490
1295071 2.038398
1295078 0.523415
1295080 1.137455
1295081 3.509506
1295083 0.505474
1295086 0.230499
1295089 0.707134
1295090 1.244318
1295091 2.373483
1295092 0.516171
1295093 0.204543
1295100 0.649939
1295104 2.728051
1295108 1.557661
1295109 1.912088
1295110 2.840529
1295111 2.238433
1295114 3.472893
1295116 0.871147
1295118 1.181015
1295119 1.404632
1295120 1.575616
1295122 0.592717
1295124 0.265139
1295125 0.342185
1295126 0.117010
1295128 0.897500
1295129 13.367599
1295130 1.090655
1295131 0.027204
1295132 0.633422
1295142 0.285148
1295145 0.051626
1295146 0.599863
1295147 0.382510
1295152 0.850509
1295156 0.913558
1295159 0.756859
1295160 1.288678
1295162 0.455449
1295163 0.416087
1295164 0.048657
1295166 2.725169
1295167 6.077285
1295172 0.065636
1295176 1.716653
1295177 1.852102
1295178 9.351691
1295179 2.721663
1295180 6.905205
1295181 3.699910
1295182 3.290469
1295183 3.263610
1295184 0.974774
1295187 1.359591
1295188 3.137925
1295189 1.257228
1295191 1.002061
1295195 1.659058
1295196 4.130180
1295197 2.465473
1295198 0.342863
1295199 9.601995
1295200 9.789399
1295201 5.054521
1295202 1.129376
1295203 1.202913
1295204 1.787428
1295205 0.285904
1295206 0.287574
1295207 0.799970
1295208 0.531667
1295209 2.402096
1295210 3.695023
1295211 3.061002
1295213 1.424968
1295215 0.022537
1295216 0.120458
1295217 0.214108
1295218 0.556994
1295219 1.478753
1295220 0.436237
1295222 0.064561
1295223 0.617402
1295225 0.282493
1295226 4.223312
1295227 0.081683
1295228 0.710098
1295229 0.470096
1295230 1.856006
1295231 0.283043
1295233 0.620901
1295235 1.093182
1295236 1.091521
1295238 3.207424
1295240 3.056840
1295241 1.987034
1295242 1.478904
1295243 2.374151
1295245 0.664935
1295246 0.567669
1295248 0.304867
1295249 0.691528
1295250 0.390505
1295251 2.288570
1295252 3.490995
1295253 5.256246
1295254 2.420913
1295256 0.903901
1295258 2.283288
1295259 1.332711
1295260 0.788586
1295263 0.792954
1295264 2.802131
1295265 0.261528
1295268 0.623665
1295269 0.183733
1295270 0.109535
1295272 0.492180
1295273 -0.000000
1295279 0.063142
1295280 0.084173
1295281 0.485141
1295282 4.350591
1295283 5.562916
1295284 0.522874
1295285 0.111871
1295288 0.176032
1295289 1.331400
1295290 0.433091
1295292 0.989562
1295294 2.203391
1295295 0.229087
1295296 3.364051
1295297 2.268884
1295298 0.115153
1295301 1.046256
1295302 7.405588
1295303 0.848231
1295304 0.929991
1295305 1.484179
1295306 1.209788
1295309 4.337722
1295310 0.059536
1295311 0.753731
1295314 0.933092
1295315 0.150320
1295319 3.193991
1295320 5.514609
1295322 0.080396
1295323 0.161568
1295325 0.669926
1295326 0.862139
1295327 0.755974
1295328 7.247797
1295330 3.563786
1295332 0.220581
1295333 2.124646
1295334 1.442698
1295335 2.639691
1295336 2.583506
1295337 1.317323
1295340 1.830377
1295346 0.442840
1295347 -0.000000
1295348 3.493682
1295349 10.764061
1295350 1.768240
1295355 0.423094
1295357 1.592113
1295358 1.397901
1295359 3.498302
1295361 0.054240
1295362 0.369656
1295366 0.099485
1295367 5.507364
1295372 0.234785
1295373 0.109564
1295377 0.751017
1295378 9.993081
1295380 4.869047
1295381 0.570001
1295384 1.736451
1295386 1.620978
1295387 0.502507
1295388 1.216383
1295389 1.203520
1295391 0.499178
1295392 0.443753
1295394 1.905960
1295396 0.850999
1295397 4.030636
1295399 0.141172
1295401 0.670131
1295402 1.331128
1295403 0.257272
1295405 1.667098
1295408 0.836457
1295413 0.110657
1295415 2.269933
1295418 2.134303
1295419 1.316624
1295420 0.422631
1295422 0.809531
1295423 -0.000000
1295426 0.164030
1295427 1.375599
1295429 0.065436
1295430 0.097980
1295432 2.364784
1295433 0.230765
1295434 1.084860
1295435 0.631867
1295437 0.137272
1295438 3.624083
1295440 1.038624
1295441 0.307993
1295443 0.392868
1295448 3.343395
1295449 15.947989
1295450 4.354964
1295451 0.185458
1295452 -0.000000
1295453 0.182094
1295456 0.076708
1295457 0.615857
1295464 0.247206
1295467 2.024982
1295468 1.274834
1295473 0.326104
1295474 2.423940
1295475 0.053164
1295476 0.824700
1295478 0.072850
1295479 1.160421
1295480 1.807831
1295485 0.445778
1295486 0.230624
1295487 0.133155
1295488 4.070401
1295492 0.210680
1295494 0.048393
1295497 0.419331
1295498 0.348106
1295499 1.965216
1295500 5.590466
1295502 1.312046
1295503 1.558930
1295504 0.463416
1295506 0.832627
1295509 1.447732
1295510 0.991418
1295511 2.219089
1295512 0.703568
1295513 0.567255
1295514 0.400946
1295515 0.231730
1295516 1.039353
1295518 1.433349
1295520 -0.000000
1295521 3.230600
1295523 0.526873
1295525 1.495873
1295527 1.650368
1295528 1.436490
1295530 0.341364
1295531 0.421055
1295533 0.334978
1295537 0.984184
1295538 1.783189
1295539 1.821880
1295542 1.945162
1295544 0.137278
1295545 0.082012
1295547 0.130722
1295548 0.159254
1295549 0.993579
1295550 0.757822
1295551 1.415062
1295552 0.627813
1295553 0.743246
1295554 0.713568
1295555 0.494648
1295557 0.275004
1295561 -0.000000
1295566 0.928989
1295567 0.639802
1295568 0.715131
1295569 0.687031
1295571 0.606802
1295572 1.471633
1295573 0.578782
1295575 0.115132
1295576 0.225467
1295577 1.328087
1295578 6.194397
1295581 0.169526
1295582 0.625639
1295591 1.014156
1295594 0.501548
1295596 0.066512
1295597 0.270478
1295598 2.700626
1295599 3.233957
1295600 7.116337
1295602 0.213612
1295604 0.399263
1295607 0.690052
1295609 0.249704
1295611 0.212865
1295612 0.293348
1295614 1.233150
1295616 0.334581
1295617 0.138007
1295619 0.200153
1295620 0.276328
1295621 0.282072
1295622 4.965042
1295624 0.425498
1295625 0.554918
1295627 1.345734
1295628 0.187523
1295629 0.415441
1295631 0.250595
1295634 0.559421
1295635 2.584753
1295636 1.957727
1295637 1.447004
1295639 0.233470
1295640 1.582220
1295642 0.092638
1295643 0.910530
1295645 1.140321
1295646 1.188526
1295651 0.880586
1295652 0.931051
1295653 1.031705
1295657 0.152155
1295659 0.706146
1295660 -0.000000
1295662 0.225416
1295663 0.042247
1295664 -0.000000
1295666 0.392318
1295667 0.268521
1295671 0.769181
1295675 0.374679
1295676 16.746343
1295680 0.256221
1295682 5.158131
1295683 -0.000000
1295688 2.272673
1295689 14.977221
1295690 4.090875
1295691 0.260117
1295692 0.707473
1295693 1.084938
1295694 -0.000000
1295695 0.295367
1295696 0.196366
1295697 4.178666
1295700 0.223618
1295701 1.077880
1295702 0.129644
1295703 0.623419
1295710 4.957201
1295711 0.270869
1295716 1.131030
1295718 1.825853
1295720 0.238005
1295721 0.021577
1295722 0.087329
1295723 3.263142
1295726 1.380417
1295727 2.953551
1295729 0.364136
1295730 2.424729
1295732 1.429374
1295733 1.087184
1295734 2.804256
1295735 1.129675
1295741 30.518515
1295744 0.098839
1295745 0.778589
1295746 -0.000000
1295747 1.179990
1295748 3.010664
1295750 0.226914
1295751 0.243994
1295754 -0.000000
1295755 0.271922
1295762 1.653456
1295763 1.182380
1295764 0.150526
1295766 0.345789
1295767 0.055352
1295768 4.178432
1295769 0.042786
1295770 0.968227
1295772 1.366450
1295773 0.482030
1295774 0.322044
1295778 0.161640
1295779 1.279575
1295780 2.231726
1295781 1.436153
1295782 3.021517
1295783 6.598759
1295787 1.938714
1295791 4.554165
1295792 17.266876
1295793 7.553775
1295794 0.213703
1295795 0.906957
1295796 4.365961
1295800 1.104614
1295802 3.173110
1295803 9.508345
1295805 0.454714
1295806 1.316539
1295808 0.044881
1295809 8.785875
1295810 1.558937
1295811 0.342296
1295812 19.479774
1295814 1.718516
1295819 1.683415
1295820 1.441059
1295822 0.218177
1295823 0.178204
1295826 3.196207
1295829 3.635406
1295830 7.464567
1295831 0.801793
1295832 1.204085
1295833 0.879066
1295834 1.244877
1295835 1.318862
1295836 7.340636
1295840 0.103661
1295841 1.068288
1295843 1.166062
1295844 0.206749
1295845 1.565756
1295846 0.415342
1295848 3.684980
1295849 1.010617
1295852 3.602446
1295855 0.463241
1295856 2.689233
1295857 8.952771
1295858 7.798402
1295859 2.224900
1295861 3.345179
1295862 0.119730
1295863 0.036342
1295864 0.464628
1295867 4.753580
1295871 5.004366
1295872 0.076733
1295875 4.712971
1295876 0.811367
1295878 2.770708
1295881 2.439298
1295882 1.853330
1295883 0.321070
1295885 5.997845
1295886 7.539837
1295888 6.534056
1295889 5.934037
1295892 1.082078
1295894 25.187061
1295896 1.586842
1295899 2.452619
1295900 10.606292
1295903 1.086071
1295905 1.240483
1295906 0.767099
1295907 3.316290
1295910 2.186940
1295912 3.295179
1295913 1.262033
1295914 2.175081
1295917 2.160224
1295919 0.790399
1295920 6.617508
1295921 0.801676
1295922 4.116868
1295923 3.141634
1295924 0.850075
1295925 1.594186
1295926 1.258618
1295929 1.575228
1295930 0.037171
1295931 1.565083
1295932 6.760045
1295933 10.148172
1295936 1.148208
1295937 5.701581
1295938 0.614689
1295940 0.122383
1295942 1.892216
1295943 0.333214
1295947 0.199817
1295948 1.423244
1295949 1.531268
1295950 0.535896
1295953 0.031415
1295955 1.697032
1295957 0.186074
1295964 0.397994
1295966 0.805608
1295967 0.112096
1295971 0.248210
1295972 0.206603
1295973 0.276888
1295978 0.787012
1295980 0.090123
1295982 0.721236
1295986 6.701936
1295989 0.487339
1295991 3.190710
1295992 0.055924
1295993 6.354931
1295995 0.105118
1295997 0.143758
1295998 0.830887
1295999 2.903492
1296001 0.966821
1296002 0.076825
1296004 0.062444
1296005 1.227481
1296006 0.218137
1296008 0.130603
1296012 0.019946
1296013 0.085545
1296014 0.297248
1296017 1.090227
1296018 0.020894
1296020 0.383833
1296023 0.253706
1296024 1.033495
1296027 0.202802
1296028 1.274189
1296029 0.320275
1296031 0.644352
1296033 1.544937
1296037 2.982751
1296038 0.907578
1296040 1.668323
1296042 6.031473
1296047 1.220351
1296048 0.210327
1296049 2.211165
1296052 -0.000000
1296053 0.717933
1296059 0.226856
1296060 1.411757
1296061 1.755183
1296064 1.225735
1296065 0.434023
1296066 1.869943
1296067 0.100778
1296068 0.283268
1296071 1.031917
1296073 0.592421
1296074 0.151904
1296075 1.482596
1296077 -0.000000
1296078 2.640038
1296079 0.541591
1296081 1.213919
1296082 0.308510
1296084 0.734112
1296085 1.011968
1296089 0.079704
1296090 0.321897
1296092 0.393406
1296094 1.408342
1296095 0.163568
1296096 0.257711
1296098 4.947822
1296099 0.113082
1296101 0.342739
1296102 0.769203
1296103 0.945171
1296105 0.538787
1296106 0.038688
1296108 0.636080
1296112 2.338226
1296113 1.309236
1296114 0.027839
1296116 1.540157
1296118 0.678683
1296119 4.332506
1296120 2.914388
1296121 1.279660
1296122 1.701281
1296124 1.353449
1296125 0.671521
1296127 0.082086
1296129 3.564377
1296130 6.367538
1296131 0.567802
1296132 1.956850
1296134 0.496295
1296136 0.473107
1296137 0.610138
1296139 0.071633
1296142 0.102368
1296145 0.161625
1296146 0.169965
1296147 3.327867
1296148 0.331429
1296150 0.204034
1296156 0.969487
1296158 1.431335
1296161 1.377646
1296163 0.045103
1296165 -0.000000
1296166 0.939981
1296167 0.525831
1296168 0.834061
1296169 2.273256
1296170 2.432024
1296171 -0.000000
1296173 0.098689
1296174 0.201629
1296176 0.705586
1296177 0.676851
1296179 0.825745
1296180 2.001952
1296181 0.634733
1296183 0.896989
1296184 0.660811
1296185 0.047424
1296187 0.888772
1296192 1.270773
1296194 0.935415
1296198 0.705221
1296199 0.808804
1296200 1.240387
1296203 0.323532
1296205 0.798187
1296207 0.370756
1296208 0.117107
1296209 0.499525
1296210 0.556873
1296212 2.870875
1296213 16.410764
1296214 2.869333
1296215 0.185258
1296216 0.061490
1296218 0.293746
1296219 0.186453
1296220 2.657332
1296221 3.741192
1296223 0.130352
1296224 0.127838
1296226 0.277381
1296227 1.910237
1296229 3.068091
1296230 2.236088
1296231 0.407233
1296233 2.619840
1296234 0.799821
1296236 7.493769
1296239 0.479946
1296240 0.440729
1296242 2.074124
1296243 0.645043
1296245 0.814960
1296246 16.988870
1296248 0.637787
1296249 0.026085
1296251 0.763001
1296252 0.516356
1296254 3.233425
1296255 4.013372
1296256 1.595872
1296257 4.499173
1296258 0.934690
1296261 0.469862
1296262 4.818627
1296263 1.667778
1296264 4.661602
1296265 1.241718
1296267 0.237286
1296268 10.031524
1296269 0.715431
1296270 0.548123
1296272 0.669710
1296273 0.997201
1296275 2.911279
1296276 0.175477
1296277 0.656653
1296278 0.031076
1296279 0.138810
1296281 0.791712
1296282 0.971814
1296283 1.100613
1296285 0.136059
1296286 0.682848
1296287 11.447886
1296291 0.848122
1296292 1.698387
1296293 2.021799
1296294 4.510528
1296298 -0.000000
1296302 0.358936
1296304 -0.000000
1296306 4.162399
1296307 6.175333
1296308 3.786921
1296310 1.083167
1296312 1.612252
1296315 1.728126
1296316 0.058480
1296320 1.132313
1296322 0.749159
1296323 1.600989
1296324 1.371145
1296328 0.488158
1296330 1.499375
1296333 1.892674
1296334 0.107023
1296339 0.098369
1296341 3.391966
1296342 0.777450
1296343 9.542751
1296345 1.846178
1296346 2.343671
1296351 1.048464
1296353 3.550662
1296354 1.358571
1296355 4.477383
1296356 10.506807
1296357 0.249337
1296358 0.441965
1296359 0.681360
1296362 3.161790
1296363 0.419841
1296364 2.903404
1296365 0.967971
1296367 0.769020
1296368 2.475930
1296369 3.619882
1296370 0.037923
1296372 1.169417
1296375 2.142309
1296377 4.063782
1296378 1.916784
1296379 0.204832
1296380 1.678686
1296381 5.677393
1296382 0.912983
1296383 1.431985
1296385 5.228958
1296388 1.927394
1296389 4.040417
1296390 3.197731
1296393 0.318579
1296394 0.008921
1296398 1.125713
1296399 0.360845
1296400 0.464323
1296402 1.427934
1296404 2.226285
1296408 3.717032
1296409 0.065486
1296411 0.604333
1296412 1.131245
1296415 0.630971
1296416 0.285282
1296418 0.326758
1296419 0.083538
1296420 0.141166
1296425 0.370201
1296426 1.134486
1296427 0.561357
1296428 2.128994
1296429 0.981153
1296430 0.031834
1296431 -0.000000
1296433 1.138153
1296434 0.365126
1296436 -0.000000
1296439 0.899439
1296444 0.844392
1296445 0.229318
1296448 0.325552
1296450 1.416194
1296451 0.278501
1296452 0.238957
1296453 1.200802
1296455 7.899795
1296457 -0.000000
1296459 0.637334
1296460 1.804207
1296461 0.299424
1296464 0.884920
1296465 0.549298
1296466 6.086125
1296470 6.233530
1296471 4.105320
1296475 0.575123
1296476 6.828583
1296478 0.590515
1296479 0.260454
1296480 0.287083
1296482 13.039615
1296486 2.367608
1296487 -0.000000
1296489 0.357831
1296492 0.347504
1296493 0.057166
1296494 0.996587
1296495 8.735467
1296496 0.156911
1296497 0.644237
1296499 0.051328
1296500 0.800392
1296501 0.306710
1296502 0.597177
1296504 0.462229
1296505 0.038406
1296506 0.302046
1296507 0.879586
1296508 0.537278
1296509 9.243760
1296511 0.395327
1296514 1.004479
1296516 1.660584
1296517 2.069543
1296518 0.745010
1296519 1.797937
1296521 3.783854
1296522 0.133412
1296524 0.687786
1296525 1.110507
1296526 1.500799
1296527 0.791280
1296528 0.140309
1296529 4.168863
1296531 5.218996
1296532 1.763751
1296533 1.037887
1296534 2.352433
1296535 2.500151
1296537 0.071813
1296542 0.049661
1296543 0.878959
1296547 0.090907
1296548 0.768313
1296550 4.029538
1296553 2.173480
1296554 0.069622
1296555 3.307118
1296556 0.189198
1296559 1.604364
1296562 0.166291
1296564 0.030194
1296565 1.596557
1296566 0.275631
1296569 4.376706
1296570 2.854371
1296571 1.029743
1296572 2.109642
1296573 1.926677
1296574 0.955535
1296577 0.377583
1296579 0.044454
1296580 3.335335
1296582 0.238734
1296583 0.126772
1296584 -0.000000
1296585 0.034626
1296586 0.870204
1296588 1.116669
1296589 1.640401
1296592 2.078062
1296593 0.896295
1296594 2.122042
1296596 0.233135
1296599 0.285324
1296600 3.531703
1296601 5.936362
1296602 0.840870
1296604 0.147094
1296606 2.121869
1296607 0.494226
1296609 0.183047
1296613 0.176095
1296615 0.216481
1296616 8.325500
1296621 0.726755
1296623 0.813333
1296625 0.449179
1296626 0.494265
1296627 0.388934
1296628 0.471980
1296629 0.074539
1296633 2.111316
1296634 5.149329
1296635 2.425495
1296636 2.425316
1296637 1.088029
1296638 2.741682
1296640 0.238852
1296642 1.223776
1296647 5.318106
1296648 3.056112
1296649 0.107658
1296650 0.870635
1296651 0.987987
1296656 0.245543
1296658 1.507027
1296659 7.936227
1296660 6.805654
1296662 0.730725
1296663 0.697670
1296664 2.242826
1296665 6.831766
1296666 10.152877
1296667 1.255966
1296668 6.176838
1296669 1.910272
1296670 2.113844
1296671 0.705013
1296672 2.464083
1296673 5.789467
1296674 3.375400
1296675 5.225730
1296676 0.181025
1296677 3.165321
1296678 3.661506
1296679 2.046009
1296680 2.853539
1296683 4.318104
1296684 2.694399
1296685 2.968444
1296686 1.367905
1296689 0.649165
1296690 1.055563
1296691 6.539930
1296692 0.998124
1296693 1.165409
1296695 18.122437
1296700 0.040912
1296702 1.215572
1296703 0.956001
1296704 0.402723
1296707 5.753523
1296709 9.227383
1296711 2.113791
1296715 1.044135
1296725 1.385942
1296728 -0.000000
1296729 0.704627
1296730 1.099783
1296731 0.087213
1296732 3.405062
1296733 1.017981
1296737 0.287272
1296738 2.610823
1296739 1.488400
1296740 0.294862
1296741 0.076234
1296743 0.769480
1296747 6.761889
1296748 0.043779
1296750 3.819222
1296753 0.147686
1296754 1.299641
1296755 0.984032
1296756 4.347030
1296758 1.637962
1296761 0.341804
1296763 1.331136
1296767 0.444577
1296768 0.458244
1296770 -0.000000
1296771 0.138744
1296772 3.575024
1296773 1.539009
1296774 0.817614
1296778 0.442850
1296779 0.563834
1296780 0.219188
1296782 0.053712
1296786 11.005830
1296790 0.850835
1296791 0.092070
1296796 1.010702
1296798 1.107013
1296800 0.476121
1296806 3.171638
1296807 0.491010
1296808 10.628864
1296809 11.880012
1296811 0.608796
1296812 1.631156
1296813 0.929187
1296814 0.959080
1296815 0.251356
1296817 0.389569
1296819 1.688082
1296822 0.533101
1296826 2.071779
1296827 0.263269
1296828 8.273893
1296830 0.443775
1296832 0.487200
1296835 0.820624
1296839 0.647862
1296844 1.820653
1296845 0.146017
1296846 2.054077
1296850 0.510714
1296852 0.157769
1296853 0.232134
1296854 1.290075
1296855 0.378861
1296859 1.677905
1296860 0.303106
1296861 0.144610
1296863 0.525050
1296866 -0.000000
1296869 1.984178
1296872 1.649580
1296873 1.906584
1296874 0.012475
1296875 0.518731
1296876 1.165655
1296877 0.735864
1296879 1.687632
1296880 0.942689
1296881 0.058741
1296884 0.562551
1296887 4.723643
1296889 0.542461
1296891 0.390140
1296892 12.306242
1296894 6.109626
1296895 4.318794
1296896 0.564481
1296900 0.327187
1296904 2.547902
1296908 0.232805
1296909 5.248789
1296911 0.185411
1296912 0.077924
1296915 3.135427
1296916 2.019331
1296917 0.068453
1296920 0.109375
1296921 0.375718
1296923 0.235023
1296924 5.105500
1296925 1.075792
1296926 0.734102
1296927 1.327496
1296930 0.508657
1296931 2.021255
1296932 1.743497
1296934 0.078679
1296935 -0.000000
1296937 1.072569
1296938 1.492360
1296940 0.347766
1296941 0.295404
1296945 2.097350
1296946 1.884880
1296947 1.914410
1296948 1.208760
1296950 2.959854
1296951 0.129804
1296954 0.346234
1296955 -0.000000
1296956 0.536276
1296959 0.295483
1296960 0.078717
1296962 0.130528
1296963 2.934487
1296964 0.498171
1296966 0.117227
1296967 -0.000000
1296969 0.051218
1296971 0.347722
1296972 -0.000000
1296977 -0.000000
1296980 0.247053
1296982 0.882994
1296983 5.024316
1296988 0.609242
1296989 0.401213
1296993 1.162057
1296995 1.006990
1296996 0.931986
1296997 2.337802
1296999 0.117227
1297003 3.998175
1297004 0.145879
1297005 1.966641
1297007 -0.000000
1297008 0.117227
1297009 0.095796
1297010 0.221677
1297011 0.117227
1297014 0.105289
1297015 -0.000000
1297016 -0.000000
1297017 0.117227
1297020 0.117227
1297021 0.105229
1297024 -0.000000
1297025 0.204802
1297027 3.074622
1297030 0.612248
1297031 0.333260
1297033 -0.000000
1297034 0.117227
1297035 0.117227
1297037 -0.000000
1297039 -0.000000
1297040 0.105226
1297041 0.247053
1297042 0.117227
1297044 0.238534
1297045 0.048280
1297047 0.117227
1297048 0.117227
1297049 0.117227
1297051 3.137234
1297053 0.117227
1297055 1.182321
1297056 1.526766
1297058 -0.000000
1297060 0.267533
1297062 0.117227
1297067 0.117227
1297070 0.117227
1297071 0.117227
1297073 0.777939
1297074 4.581484
1297075 2.392962
1297078 1.649866
1297079 1.592310
1297080 0.448636
1297081 0.653533
1297084 4.525044
1297085 3.224615
1297086 1.821451
1297087 1.275300
1297090 1.130841
1297091 1.406266
[truncated: 3,239,239 more chars]
