# Supplementary material for: Base-resolution UV footprinting by sequencing reveals distinctive damage signatures for DNA-binding proteins
Source: Nat Commun. 2023 May 11;14:2701. doi: 10.1038/s41467-023-38266-2 (PMC10175305; doi:10.1038/s41467-023-38266-2)
Supplement: Supplementary file 5 — Supplementary Software 1 [file 41467_2023_38266_MOESM5_ESM.zip › MATLAB/wig/Untreated_vs_naked.wig]

track type=wiggle_0 name=Untreated_vs_naked_p
variableStep chrom=chr1
59248789 3.657701
59248790 0.745202
59248792 0.754888
59248793 8.056216
59248794 0.151092
59248796 0.935590
59248797 0.557984
59248798 0.852069
59248800 0.139448
59248804 8.189688
59248807 1.290672
59248808 2.035087
59248809 0.908721
59248811 0.509836
59248815 -0.000000
59248818 6.024428
59248819 0.811008
59248822 0.232152
59248823 0.166192
59248824 0.156636
59248825 0.176389
59248826 0.126382
59248830 0.137212
59248831 1.618854
59248836 0.771180
59248837 0.169332
59248838 0.671139
59248839 1.937169
59248840 0.729898
59248842 3.195857
59248843 0.181137
59248844 -0.000000
59248846 0.082793
59248847 0.289207
59248848 6.574087
59248849 9.549592
59248851 1.671082
59248854 0.426279
59248855 0.112979
59248856 0.545028
59248857 0.132137
59248858 5.054906
59248859 4.072533
59248860 0.495109
59248862 0.024956
59248863 8.259297
59248864 0.324896
59248865 0.549333
59248866 0.593422
59248867 0.044947
59248869 10.718213
59248870 1.815858
59248871 0.100730
59248872 1.237279
59248882 1.552435
59248883 1.231913
59248886 1.453066
59248888 0.305493
59248890 0.104492
59248893 0.279840
59248896 1.509335
59248897 0.548854
59248898 0.587535
59248899 0.724993
59248902 0.146304
59248907 1.136450
59248908 0.860045
59248909 0.285118
59248910 0.585472
59248911 1.904473
59248912 0.234968
59248913 0.866963
59248916 0.191543
59248918 0.818021
59248920 -0.000000
59248921 0.619211
59248924 -0.000000
59248925 1.065352
59248926 0.255018
59248928 0.707119
59248929 0.028776
59248930 1.773989
59248931 0.086443
59248932 0.822492
59248937 0.897208
59248938 0.667938
59248939 0.107648
59248941 2.615391
59248943 15.953221
59248945 9.550082
59248947 11.946254
59248948 2.854159
59248949 0.470217
59248953 1.752786
59248954 0.575407
59248955 0.287360
59248956 1.966862
59248957 1.128795
59248962 1.535422
59248963 4.854330
59248964 0.528489
59248965 7.009618
59248968 -0.000000
59248969 4.215896
59248972 1.091003
59248974 0.127703
59248976 0.376170
59248977 0.621054
59248986 1.051404
59248989 0.045884
59248990 0.876503
59248992 0.170075
59248994 2.805067
59248995 6.498106
59248996 8.331873
59248998 0.477593
59248999 14.025185
59249000 14.780207
59249001 6.955513
59249002 0.298748
59249004 0.454785
59249008 0.110132
59249010 1.887104
59249013 1.566543
59249014 0.610622
59249017 0.350342
59249019 2.612144
59249020 0.270356
59249024 0.304001
59249025 1.796896
59249026 1.575389
59249027 7.864819
59249028 0.126282
59249036 2.749793
59249039 0.115320
59249041 3.470378
59249042 1.252127
59249043 0.833291
59249044 0.829339
59249045 0.060532
59249047 0.070937
59249048 1.143815
59249049 0.749955
59249051 4.770277
59249052 0.096227
59249056 3.373859
59249057 0.205580
59249060 1.414129
59249061 9.743689
59249063 1.084768
59249064 2.415039
59249067 0.028463
59249068 8.675197
59249069 1.634237
59249070 3.439593
59249071 4.368667
59249073 0.167885
59249074 1.535720
59249075 1.690659
59249078 1.089008
59249081 0.247728
59249083 0.121745
59249084 3.249946
59249085 0.582624
59249086 1.686468
59249087 0.491148
59249088 3.615325
59249089 1.858525
59249093 0.111170
59249094 2.884967
59249095 1.637384
59249098 0.280838
59249099 2.568608
59249101 1.267242
59249103 2.161918
59249108 0.271752
59249109 0.562420
59249111 2.055642
59249112 2.716793
59249113 0.482978
59249117 2.874161
59249120 0.715211
59249122 0.604284
59249124 1.268520
59249126 0.418940
59249128 1.184461
59249131 0.038880
59249134 0.253853
59249135 1.003997
59249137 1.288895
59249138 1.113073
59249139 16.255676
59249141 0.876009
59249143 0.429937
59249146 1.610469
59249147 0.831833
59249149 0.061413
59249150 0.119556
59249152 0.696887
59249153 0.532945
59249154 0.596635
59249156 0.697220
59249159 0.038880
59249161 0.211651
59249162 15.075046
59249165 0.634795
59249166 0.034492
59249167 0.034492
59249168 0.519969
59249169 1.620980
59249170 2.249558
59249171 0.152525
59249172 1.314010
59249173 -0.000000
59249174 2.081083
59249177 0.300381
59249180 -0.000000
59249182 0.395183
59249183 2.081381
59249184 0.526772
59249185 0.794921
59249186 0.056843
59249187 5.046570
59249188 1.211754
59249189 -0.000000
59249190 -0.000000
59249191 0.544188
59249192 0.325068
59249196 0.452419
59249197 0.048600
59249199 1.247114
59249202 0.166544
59249204 1.157463
59249208 0.355680
59249210 0.914534
59249211 0.048604
59249216 -0.000000
59249217 0.304475
59249220 0.275307
59249221 -0.000000
59249223 11.141295
59249224 1.212681
59249226 4.101735
59249227 0.107569
59249229 2.349192
59249232 5.230861
59249234 0.859343
59249236 0.995865
59249241 -0.000000
59249242 -0.000000
59249245 0.337234
59249246 15.757332
59249247 0.172075
59249249 0.314527
59249251 0.038632
59249252 0.848183
59249260 0.902225
59249261 0.357162
59249262 1.074322
59249263 28.242018
59249264 0.695646
59249265 0.439643
59249266 14.645914
59249267 0.423145
59249268 0.714041
59249269 0.182980
59249270 0.927453
59249271 8.888659
59249277 0.597534
59249279 0.032842
59249280 1.370029
59249281 0.499898
59249282 0.875302
59249283 1.691130
59249286 0.155943
59249289 0.409389
59249290 0.633437
59249291 26.974977
59249292 0.716812
59249293 0.065277
59249295 1.063565
59249297 6.816470
59249298 1.139651
59249299 19.202114
59249300 22.168631
59249303 0.295874
59249306 1.081627
59249310 0.346979
59249311 0.605192
59249312 0.718745
59249313 1.001181
59249314 22.653554
59249315 0.647249
59249317 1.108947
59249318 1.548420
59249320 35.434276
59249321 1.583539
59249322 3.964923
59249327 2.201025
59249328 0.201142
59249329 3.761750
59249330 51.000508
59249331 49.743145
59249332 1.870480
59249333 0.238349
59249335 1.699510
59249336 1.409343
59249340 43.493427
59249341 32.440584
59249342 16.082893
59249343 2.515555
59249345 0.049257
59249347 0.088334
59249349 0.561775
59249350 0.058618
59249351 1.015689
59249353 0.898779
59249354 0.354221
59249355 0.039684
59249357 1.277159
59249358 0.057422
59249359 0.130296
59249362 0.050525
59249365 0.601427
59249366 9.079440
59249369 -0.000000
59249370 1.317058
59249371 0.052927
59249372 1.040363
59249374 0.461921
59249376 1.455304
59249377 4.025766
59249378 -0.000000
59249379 0.871991
59249380 0.183152
59249381 0.928181
59249383 0.597790
59249385 0.691211
59249387 1.735278
59249388 1.647490
59249389 1.909298
59249390 45.851216
59249391 33.964209
59249392 1.361926
59249394 2.060278
59249395 0.891228
59249396 4.543745
59249397 3.858764
59249398 10.753401
59249401 0.048132
59249404 1.104379
59249408 2.390294
59249410 0.538420
59249413 0.281889
59249414 1.347549
59249417 0.663787
59249419 0.886035
59249421 0.735708
59249422 9.894132
59249423 0.227569
59249424 1.768305
59249425 -0.000000
59249426 2.856781
59249427 1.716238
59249429 0.561878
59249432 0.584317
59249433 0.042481
59249440 1.054577
59249441 0.296141
59249445 0.990086
59249448 0.155610
59249451 2.889720
59249452 23.064703
59249453 12.722129
59249454 0.143269
59249455 1.130431
59249458 0.121452
59249461 0.051860
59249464 1.079134
59249466 2.963917
59249469 -0.000000
59249473 0.172290
59249474 0.219957
59249476 0.146198
59249477 0.423183
59249480 -0.000000
59249483 0.569493
59249484 0.044092
59249485 1.844717
59249487 1.013875
59249488 0.724863
59249489 0.361497
59249490 0.151442
59249491 1.084358
59249492 0.496390
59249493 0.530544
59249494 1.754400
59249495 0.248251
59249497 0.241190
59249498 3.090599
59249499 0.378785
59249500 0.294962
59249503 -0.000000
59249505 -0.000000
59249507 0.303319
59249508 0.387748
59249509 0.317527
59249510 0.272385
59249512 0.261166
59249514 0.046046
59249515 0.265965
59249517 0.572260
59249518 1.602893
59249519 0.221818
59249520 0.263916
59249521 0.917144
59249523 0.255249
59249524 0.374865
59249528 -0.000000
59249529 0.399500
59249530 1.901208
59249531 0.143374
59249533 0.067595
59249534 13.920657
59249535 3.843726
59249539 0.761390
59249541 0.986769
59249543 0.300192
59249544 0.043499
59249546 0.589578
59249547 0.798599
59249548 2.118811
59249549 0.722107
59249551 1.993634
59249555 0.334995
59249556 0.170781
59249560 0.320004
59249562 0.852276
59249564 0.062682
59249565 -0.000000
59249566 0.165896
59249568 3.624660
59249569 1.270563
59249572 0.863356
59249574 3.505184
59249576 0.055657
59249577 1.242251
59249578 1.197230
59249579 2.787469
59249580 1.910913
59249581 2.294927
59249582 3.497095
59249583 2.222454
59249584 2.476967
59249587 0.258008
59249588 6.565691
59249589 2.538100
59249590 1.248478
59249591 0.371365
59249592 1.813519
59249593 8.573888
59249594 7.203055
59249595 8.166063
59249598 12.256085
59249599 0.896010
59249600 0.410452
59249602 4.375837
59249603 2.911704
59249607 1.025095
59249609 0.102305
59249610 0.329928
59249612 0.227756
59249613 0.058117
59249615 0.743961
59249620 -0.000000
59249623 0.062712
59249625 0.080259
59249627 0.684414
59249628 0.143003
59249630 1.054608
59249632 0.424978
59249634 0.133827
59249636 0.260608
59249638 0.237416
59249640 -0.000000
59249645 0.037959
59249646 0.679095
59249649 0.723648
59249650 3.033622
59249653 0.968793
59249654 1.857750
59249657 0.293369
59249658 0.618066
59249660 0.135579
59249662 1.036962
59249663 1.331727
59249664 0.108575
59249671 0.805445
59249672 -0.000000
59249673 2.511441
59249674 0.196265
59249677 2.483924
59249678 1.965381
59249679 0.219394
59249680 0.259655
59249683 0.930056
59249684 2.482799
59249685 1.029524
59249688 2.006316
59249691 0.327826
59249692 15.220675
59249693 0.271736
59249695 0.140463
59249697 1.504384
59249702 0.392134
59249703 0.263300
59249705 0.624311
59249710 5.440747
59249712 0.129941
59249713 0.477155
59249714 0.296459
59249716 0.666647
59249717 -0.000000
59249719 1.822842
59249720 2.899864
59249721 1.293991
59249722 8.282149
59249725 0.105500
59249726 1.402145
59249728 -0.000000
59249730 1.169679
59249731 0.350518
59249733 0.067820
59249734 0.441198
59249736 2.236202
59249737 0.238314
59249739 6.619878
59249743 0.356398
59249744 3.432354
59249747 1.425092
59249748 0.374371
59249751 0.310239
59249754 0.705817
59249756 -0.000000
59249758 1.621500
59249760 1.550741
59249762 0.775095
59249763 3.838390
59249764 0.229399
59249765 0.252132
59249767 42.854553
59249768 38.323108
59249769 26.657870
59249770 28.022308
59249773 5.340321
59249775 4.119311
59249776 0.211543
59249780 17.725672
59249784 0.666828
59249787 0.216721
59249788 1.565144
59249789 3.958877
59249791 9.411520
59249792 2.963245
59249793 1.109383
59249795 3.284434
59249796 0.073137
59249797 20.826348
59249798 0.166607
59249799 3.681689
59249800 4.190721
59249803 21.353201
59249805 1.018857
59249807 1.694045
59249808 2.207697
59249813 0.758962
59249816 0.923787
59249817 0.929664
59249818 0.547475
59249819 0.727614
59249821 2.036925
59249822 4.539546
59249823 0.565966
59249824 0.232677
59249825 0.254106
59249826 3.283922
59249829 7.453026
59249830 0.636696
59249832 0.402117
59249833 0.932343
59249836 0.615484
59249837 0.059662
59249840 0.062658
59249843 11.405392
59249847 3.667977
59249848 4.320914
59249849 0.999514
59249850 0.552313
59249852 0.170168
59249853 0.482556
59249854 0.113373
59249857 1.052271
59249858 3.608689
59249859 0.224701
59249861 0.882508
59249862 2.841046
59249863 11.879563
59249864 1.776544
59249865 1.652736
59249867 8.593889
59249868 2.073040
59249869 0.220529
59249870 4.765219
59249871 1.108404
59249872 0.871418
59249873 0.047539
59249874 0.518190
59249876 -0.000000
59249877 0.384737
59249879 0.153578
59249880 -0.000000
59249884 4.618572
59249885 9.125474
59249886 5.944787
59249887 1.194471
59249889 0.311556
59249890 3.854464
59249894 3.702819
59249895 4.607469
59249896 3.325909
59249899 5.324030
59249900 9.889515
59249901 0.293416
59249904 8.881099
59249908 -0.000000
59249909 0.262117
59249910 0.030425
59249913 0.186585
59249916 0.337839
59249917 0.661485
59249918 0.197240
59249919 0.932161
59249920 1.900639
59249921 0.223768
59249925 4.521463
59249927 -0.000000
59249929 0.528229
59249930 1.489307
59249932 3.735512
59249933 0.113455
59249934 0.068921
59249935 6.608433
59249936 0.354421
59249937 0.460558
59249938 6.420642
59249939 2.899028
59249940 1.631653
59249941 0.117295
59249942 1.161809
59249943 0.263488
59249944 2.012669
59249947 0.146174
59249948 1.812192
59249949 2.453739
59249950 0.275516
59249951 0.793324
59249952 0.073016
59249953 0.204236
59249954 0.124819
59249955 1.291969
59249956 -0.000000
59249959 -0.000000
59249966 1.079250
59249967 0.135419
59249968 2.187455
59249969 1.131741
59249970 1.743443
59249972 0.103210
59249974 2.949832
59249975 4.623742
59249976 2.160128
59249977 0.324918
59249978 2.959446
59249979 2.193799
59249980 1.880324
59249981 2.064905
59249982 1.225291
59249983 3.068244
59249984 4.015911
59249985 1.566580
59249987 0.304774
59249989 2.733487
59249990 2.049932
59249991 0.683323
59249992 1.417815
59249993 0.153019
59249994 0.107588
59249995 16.980429
59249996 4.251812
59249997 4.781134
59249999 0.146107
59250000 1.206344
59250002 1.443307
59250005 0.105306
59250006 0.947127
59250007 1.241456
59250008 1.246847
59250009 1.990102
59250010 1.576713
59250011 4.003744
59250013 0.144803
59250015 0.260368
59250016 2.091925
59250019 0.450943
59250020 0.928173
59250022 2.649622
59250028 0.065016
59250032 0.790157
59250033 1.431562
59250035 10.233241
59250037 0.057192
59250041 0.883600
59250042 4.189334
59250043 0.553649
59250045 0.572366
59250046 3.112677
59250047 0.078593
59250049 0.282419
59250050 9.411914
59250052 -0.000000
59250054 0.379544
59250057 0.624931
59250058 0.118812
59250060 5.302599
59250063 1.777418
59250066 0.223675
59250069 0.363511
59250071 0.282176
59250074 0.178316
59250078 0.228591
59250079 -0.000000
59250082 0.405523
59250083 0.592932
59250086 0.045492
59250087 0.288006
59250091 0.136568
59250092 0.654671
59250096 4.739392
59250098 0.172033
59250099 0.913586
59250100 0.147341
59250101 0.290550
59250103 0.046104
59250106 3.220494
59250107 1.660471
59250108 1.095029
59250109 0.335312
59250110 0.202599
59250111 0.490439
59250112 0.152018
59250113 0.382512
59250115 0.452851
59250116 1.349475
59250118 17.901435
59250119 1.692883
59250121 4.812347
59250122 1.825363
59250126 0.613398
59250128 1.483132
59250132 0.057569
59250133 1.480878
59250136 1.821413
59250137 0.382504
59250138 0.052029
59250139 0.051273
59250144 0.574677
59250145 2.038396
59250146 0.323110
59250147 1.399663
59250148 0.478456
59250153 3.846750
59250154 1.891510
59250155 0.189093
59250156 2.734325
59250158 -0.000000
59250159 -0.000000
59250161 0.708006
59250162 0.095628
59250163 0.111606
59250164 1.159678
59250165 2.379193
59250167 1.168272
59250169 1.306680
59250170 0.855332
59250171 -0.000000
59250172 0.516017
59250173 0.906279
59250175 0.043713
59250176 0.268949
59250178 0.077878
59250180 0.879157
59250182 0.885958
59250184 7.663936
59250187 3.820080
59250188 13.039598
59250189 13.313866
59250191 0.789350
59250192 0.336182
59250194 0.342849
59250196 0.380334
59250197 0.957155
59250198 0.592501
59250199 1.927612
59250204 0.727828
59250205 0.934582
59250208 0.311649
59250209 0.027930
59250210 2.397888
59250211 1.398116
59250212 0.033337
59250215 0.294632
59250217 14.185065
59250220 11.174894
59250223 12.239970
59250224 28.383248
59250225 0.275592
59250226 0.440911
59250227 0.584532
59250228 1.524623
59250231 0.493746
59250232 12.550542
59250236 7.226315
59250237 3.866521
59250238 1.333180
59250240 -0.000000
59250241 0.692338
59250243 0.324969
59250244 8.264588
59250245 -0.000000
59250247 0.081661
59250250 0.125509
59250251 1.811784
59250254 0.501589
59250256 0.164671
59250259 1.745474
59250261 0.452646
59250264 0.880545
59250267 -0.000000
59250273 1.585323
59250274 2.248092
59250275 3.208620
59250277 0.166329
59250279 5.943488
59250280 2.148277
59250281 0.272394
59250282 1.513733
59250284 0.840443
59250286 0.534468
59250287 1.118802
59250288 1.889626
59250289 4.939638
59250291 1.435071
59250292 1.008430
59250294 7.346765
59250295 0.504640
59250301 2.997497
59250304 0.170300
59250307 1.001289
59250308 2.091355
59250309 0.415254
59250310 4.100833
59250311 0.983682
59250312 0.455438
59250317 2.204007
59250318 15.144825
59250319 1.947689
59250320 7.982068
59250322 0.202326
59250323 2.154886
59250324 0.215899
59250325 4.227715
59250326 0.313453
59250327 0.427942
59250330 0.826768
59250331 0.652509
59250332 1.617986
59250333 8.168912
59250337 0.042064
59250340 -0.000000
59250341 4.025421
59250342 4.021669
59250343 28.540594
59250345 21.095420
59250346 0.986120
59250347 0.880249
59250350 1.090366
59250352 1.001854
59250353 0.050287
59250354 0.191074
59250358 0.567729
59250359 7.391770
59250360 0.190248
59250362 0.361044
59250363 0.575655
59250364 0.678341
59250366 0.928579
59250367 3.173738
59250370 1.763434
59250371 1.598494
59250372 0.293737
59250373 0.282454
59250376 2.350409
59250377 0.182518
59250379 0.201657
59250380 2.043139
59250382 9.501733
59250383 1.162594
59250384 3.523732
59250385 4.798215
59250386 4.078000
59250387 0.284930
59250389 1.973272
59250390 19.158116
59250392 18.310052
59250393 0.914319
59250395 0.450908
59250396 14.027124
59250398 0.124491
59250399 1.617359
59250400 0.821173
59250401 0.629828
59250404 0.227639
59250406 -0.000000
59250407 1.159014
59250408 0.211238
59250409 1.873712
59250410 0.403754
59250412 0.753057
59250413 0.058619
59250414 0.183478
59250415 0.563169
59250417 -0.000000
59250419 0.769992
59250421 0.943623
59250422 0.758823
59250423 0.541335
59250424 1.431557
59250425 0.862257
59250430 5.469847
59250432 0.075890
59250433 0.266412
59250434 0.521370
59250435 4.467138
59250439 0.178459
59250440 0.250454
59250441 0.596498
59250443 0.272327
59250444 9.214355
59250445 0.370961
59250447 0.755800
59250448 10.987680
59250453 1.794709
59250454 0.191552
59250455 0.684624
59250457 2.892126
59250459 1.716369
59250461 4.496842
59250462 0.181396
59250464 2.174867
59250465 0.022547
59250467 0.370416
59250468 3.363851
59250469 0.224657
59250470 0.080717
59250473 0.551101
59250476 0.514486
59250478 0.809891
59250479 1.375543
59250483 0.480427
59250484 0.222591
59250485 0.240573
59250487 0.468340
59250490 1.177981
59250491 0.424881
59250493 0.109847
59250495 1.784797
59250498 0.033590
59250499 0.291211
59250503 -0.000000
59250504 0.506147
59250505 12.904578
59250506 0.529818
59250508 0.672332
59250510 1.382350
59250511 0.178673
59250512 0.809673
59250513 0.076517
59250514 0.195504
59250516 5.567498
59250517 8.906479
59250522 13.227637
59250525 2.001455
59250526 0.960322
59250528 0.481779
59250529 10.777181
59250530 2.161682
59250532 0.553378
59250534 0.089668
59250535 0.995456
59250539 1.498580
59250540 0.113947
59250542 0.348659
59250544 -0.000000
59250546 1.013872
59250547 0.166364
59250549 1.488819
59250550 0.083806
59250551 0.645584
59250552 0.396884
59250555 6.359910
59250560 0.814723
59250561 0.336972
59250562 0.717661
59250565 2.893962
59250566 14.187421
59250567 0.366106
59250570 2.415404
59250571 3.751798
59250572 0.342534
59250573 0.276249
59250574 0.576434
59250576 1.613763
59250577 0.540561
59250578 0.682541
59250580 1.609034
59250584 0.890057
59250585 1.117724
59250586 1.484949
59250587 3.247533
59250588 0.345339
59250589 19.848428
59250590 13.607092
59250591 0.528311
59250592 0.692023
59250593 0.842288
59250598 2.881962
59250599 0.603155
59250600 2.985622
59250601 1.361568
59250603 3.605282
59250604 0.537518
59250608 0.100305
59250610 0.793379
59250611 12.413471
59250612 21.230404
59250615 0.328522
59250616 1.230484
59250617 1.169021
59250619 3.182750
59250620 0.463704
59250621 0.054414
59250622 2.597875
59250623 3.761839
59250624 0.370478
59250627 0.070546
59250629 0.141134
59250630 0.586740
59250631 1.156380
59250632 6.801539
59250636 0.577441
59250639 1.883871
59250640 1.624913
59250645 13.592266
59250647 2.041180
59250649 0.526780
59250652 0.186406
59250653 0.898387
59250656 11.965511
59250659 0.025624
59250660 0.094172
59250661 1.940793
59250663 2.483506
59250664 1.521392
59250666 1.647375
59250667 1.346242
59250670 0.529472
59250671 0.263478
59250672 0.092924
59250673 6.482632
59250676 9.528839
59250677 1.403154
59250684 2.237268
59250685 0.411237
59250688 0.509737
59250690 0.854449
59250691 0.869414
59250693 0.584784
59250694 14.806546
59250695 5.681386
59250697 0.260133
59250698 0.027464
59250700 0.096470
59250701 0.486380
59250702 0.400633
59250703 3.357013
59250704 16.282486
59250706 3.141726
59250707 0.349176
59250708 0.134805
59250710 0.347265
59250714 7.162611
59250716 6.879583
59250718 1.239726
59250719 1.240349
59250722 0.580904
59250723 -0.000000
59250724 0.594702
59250725 0.654927
59250726 0.516128
59250727 0.713341
59250728 2.713738
59250729 3.979934
59250730 2.025409
59250731 1.160606
59250734 0.280242
59250735 1.052522
59250736 1.814071
59250737 1.122792
59250739 0.369529
59250740 1.061131
59250743 5.838951
59250755 0.579093
59250756 18.839438
59250758 5.635108
59250763 2.697003
59250772 1.966255
59250777 0.523556
59250803 0.074854
59250804 0.736040
59250805 4.551096
59250808 1.648681
59250809 0.506045
59250814 0.572046
59250816 0.860194
59250817 0.758676
59250819 2.813394
59250822 1.033335
59250823 15.053904
59250824 5.423528
59250825 17.307566
59250827 0.834726
59250828 4.060244
59250829 2.168389
59250830 2.400993
59250831 4.395231
59250832 0.180144
59250835 7.123000
59250836 1.144101
59250838 0.398240
59250839 1.109349
59250841 0.275367
59250842 0.405938
59250843 11.641581
59250844 0.633809
59250845 1.802145
59250848 0.851277
59250851 0.416898
59250852 0.047030
59250856 0.492401
59250857 0.154481
59250863 16.120546
59250864 6.223349
59250865 0.164212
59250867 0.805725
59250873 0.197569
59250876 0.193643
59250880 0.343848
59250881 2.080256
59250883 1.233804
59250884 0.116250
59250885 0.408729
59250887 0.879140
59250888 1.256289
59250890 1.078144
59250891 1.034107
59250892 1.578570
59250895 0.237215
59250896 0.846249
59250897 3.904885
59250899 0.038312
59250900 0.366608
59250902 0.530395
59250903 0.601162
59250905 0.650324
59250906 17.947639
59250907 0.816954
59250909 11.650369
59250910 12.330734
59250912 0.543403
59250913 0.879906
59250914 0.571819
59250915 0.304010
59250920 0.791289
59250921 0.368124
59250922 0.394632
59250923 0.074144
59250925 0.053389
59250927 0.087027
59250929 0.876675
59250930 2.860231
59250933 1.358912
59250936 1.844534
59250937 4.026870
59250945 0.464255
59250946 2.209046
59250947 0.973639
59250949 0.892868
59250950 0.052717
59250953 1.009735
59250955 0.533658
59250956 3.584289
59250957 9.844337
59250958 8.992269
59250960 -0.000000
59250961 1.768586
59250962 4.159380
59250963 5.328252
59250964 1.695938
59250968 4.997291
59250970 -0.000000
59250971 -0.000000
59250980 6.190425
59250981 0.416577
59250984 0.084398
59250986 4.670227
59250987 3.188576
59250988 1.650232
59250989 0.369446
59250990 16.657107
59250991 12.072314
59250992 11.411536
59250993 3.017590
59250994 2.224325
59250998 0.383467
59251000 3.365346
59251003 6.334420
59251004 4.168687
59251005 9.365057
59251008 1.150941
59251009 4.682030
59251010 2.766110
59251011 0.053347
59251012 4.824953
59251013 1.614128
59251014 3.706719
59251015 1.087757
59251016 4.933404
59251019 0.885230
59251020 0.953051
59251021 1.698429
59251022 0.039699
59251023 4.099925
59251026 1.751277
59251027 2.639541
59251028 3.182079
59251029 0.110375
59251030 0.608474
59251032 0.641884
59251033 1.796093
59251034 2.497012
59251035 2.132953
59251038 7.192585
59251039 3.088481
59251040 2.530582
59251041 0.622165
59251048 0.825743
59251051 0.750245
59251052 0.467331
59251053 6.335327
59251054 3.945865
59251055 0.627116
59251056 3.289665
59251057 1.287053
59251059 1.693623
59251060 0.567717
59251061 1.471234
59251063 0.893701
59251064 11.785990
59251065 0.730627
59251067 2.143828
59251069 0.688747
59251070 0.050165
59251071 1.924811
59251072 21.247202
59251074 2.799256
59251075 0.078531
59251076 0.076772
59251078 -0.000000
59251080 0.538287
59251081 9.018639
59251082 0.209427
59251083 4.151834
59251084 7.217488
59251085 1.205462
59251089 1.687387
59251091 2.537423
59251093 0.713581
59251094 0.499846
59251096 1.248799
59251099 2.424737
59251103 0.613964
59251108 0.040952
59251109 21.036413
59251110 0.929660
59251113 24.461725
59251114 2.960787
59251117 21.636695
59251118 12.166439
59251120 0.811477
59251124 0.510092
59251125 1.990515
59251126 6.684747
59251128 0.044678
59251129 1.460263
59251130 1.466864
59251131 0.607695
59251132 0.605108
59251133 -0.000000
59251135 2.115782
59251136 0.078032
59251138 0.495229
59251139 10.071676
59251140 1.742048
59251143 3.816777
59251144 7.959024
59251145 1.779829
59251146 3.485618
59251147 2.260687
59251148 1.089486
59251149 4.198481
59251152 1.080901
59251153 0.217348
59251157 0.948171
59251158 0.583108
59251161 0.047867
59251162 0.327279
59251163 0.114462
59251165 0.274946
59251167 0.119574
59251171 2.517752
59251174 1.543422
59251175 0.956255
59251178 1.510414
59251179 1.527738
59251180 0.842093
59251183 0.350281
59251185 0.869617
59251186 0.336362
59251188 0.293339
59251191 0.179164
59251193 2.112472
59251194 0.626142
59251195 0.407689
59251196 0.254576
59251198 2.754446
59251200 0.708479
59251205 0.656644
59251208 0.212068
59251209 1.283709
59251210 0.704394
59251212 0.768649
59251215 0.040052
59251216 0.110129
59251220 0.673709
59251224 0.585822
59251226 0.832811
59251227 1.723147
59251228 3.177039
59251229 0.111199
59251230 1.327153
59251231 1.848755
59251234 2.383661
59251237 0.698095
59251239 0.160087
59251241 14.312986
59251242 9.528446
59251245 1.055412
59251247 0.273474
59251248 1.118178
59251251 1.102351
59251252 21.745996
59251253 0.368117
59251254 0.246824
59251255 0.538371
59251256 0.606372
59251257 0.234049
59251258 3.132702
59251259 0.162031
59251260 0.128687
59251261 1.962675
59251264 0.729138
59251265 0.200251
59251266 0.185053
59251270 0.489560
59251272 1.244741
59251273 3.375863
59251274 0.977108
59251275 1.057015
59251278 3.144507
59251279 4.591953
59251280 0.199700
59251281 0.681546
59251285 0.651330
59251286 1.346423
59251287 0.340010
59251289 -0.000000
59251290 1.007538
59251292 0.791410
59251293 0.057829
59251296 0.613702
59251297 1.332846
59251298 6.444910
59251302 -0.000000
59251304 0.758974
59251305 4.534348
59251306 0.614903
59251311 9.616686
59251312 0.445450
59251313 2.293417
59251314 0.353002
59251319 2.010922
59251321 10.651710
59251322 11.706075
59251324 1.684992
59251327 0.198985
59251328 1.663995
59251329 3.317218
59251331 0.824017
59251333 0.321869
59251334 2.237137
59251340 0.051846
59251341 13.550776
59251342 23.935047
59251343 0.453931
59251344 0.974710
59251345 0.501969
59251349 0.124697
59251350 2.311108
59251351 0.741183
59251352 3.493308
59251353 0.583888
59251357 0.077776
59251359 1.131774
59251360 0.174257
59251361 4.806792
59251362 2.138684
59251363 -0.000000
59251364 0.431882
59251365 0.329094
59251366 0.448209
59251367 2.221767
59251368 0.320082
59251369 0.892733
59251370 2.798787
59251371 3.782673
59251372 0.940289
59251373 0.056492
59251374 2.348605
59251375 2.456483
59251376 0.605522
59251377 1.970415
59251378 5.687564
59251379 1.628659
59251381 2.389101
59251383 1.202937
59251384 0.318135
59251386 16.787462
59251388 1.568317
59251389 2.302040
59251390 4.784693
59251391 0.801425
59251393 1.173287
59251395 0.286368
59251396 0.038850
59251398 0.786570
59251399 0.524024
59251400 17.536745
59251401 22.895714
59251402 0.106834
59251403 -0.000000
59251404 0.563159
59251406 2.825707
59251407 0.033551
59251409 0.766412
59251410 0.400226
59251411 0.908525
59251412 1.639062
59251415 1.196359
59251416 1.310038
59251418 6.075534
59251419 2.986714
59251420 0.065513
59251422 0.882597
59251424 0.289932
59251425 0.339475
59251426 1.651270
59251428 1.031094
59251429 14.581971
59251431 0.150057
59251432 6.911657
59251433 -0.000000
59251435 1.421961
59251437 0.964443
59251438 0.285110
59251440 0.831639
59251441 0.073543
59251445 0.330282
59251448 0.542995
59251450 5.662638
59251451 28.790823
59251453 10.088889
59251454 0.063891
59251456 2.204453
59251457 0.226268
59251458 2.805767
59251459 0.611207
59251461 1.230850
59251462 0.204398
59251464 1.480555
59251465 0.561030
59251466 0.054099
59251468 12.117136
59251469 8.212607
59251471 7.286253
59251472 -0.000000
59251474 2.151090
59251475 1.329185
59251477 0.598419
59251478 3.759500
59251479 0.141104
59251482 1.188560
59251485 0.751546
59251486 8.494379
59251487 0.071799
59251488 0.227494
59251490 0.934590
59251491 3.637609
59251493 0.249324
59251494 1.042974
59251496 0.251553
59251497 0.066077
59251498 10.342313
59251500 2.629829
59251501 1.898849
59251503 0.094792
59251505 1.615421
59251506 0.413037
59251507 3.017500
59251509 2.967114
59251510 1.609268
59251512 2.763608
59251513 5.247135
59251516 4.459911
59251519 0.101537
59251520 0.835920
59251521 2.749048
59251522 3.470376
59251524 -0.000000
59251526 1.112752
59251527 2.583407
59251528 0.862731
59251530 10.365228
59251531 -0.000000
59251532 1.148096
59251536 2.215299
59251537 6.943785
59251541 1.005201
59251543 3.545449
59251544 6.065480
59251545 2.087905
59251547 -0.000000
59251548 0.178987
59251552 0.189236
59251553 2.207887
59251555 -0.000000
59251556 0.499101
59251557 8.338975
59251558 2.974836
59251560 1.517472
59251562 2.005347
59251565 0.235766
59251568 0.367127
59251570 0.580036
59251572 0.499297
59251576 3.408088
59251578 2.384872
59251581 0.031003
59251582 0.320245
59251583 3.597342
59251584 19.297696
59251585 6.556195
59251587 0.054884
59251588 1.448120
59251591 0.661402
59251593 1.409906
59251595 0.039540
59251596 3.898045
59251597 8.608773
59251598 10.281264
59251599 0.719719
59251600 0.074703
59251601 1.558790
59251602 5.749768
59251605 0.939329
59251606 0.430418
59251607 0.110474
59251609 0.369679
59251610 0.195199
59251614 1.463515
59251615 2.933519
59251618 0.388478
59251619 0.418120
59251621 1.068786
59251623 3.214370
59251624 1.778847
59251625 3.113676
59251626 3.726327
59251629 0.489591
59251631 -0.000000
59251633 2.647301
59251634 2.653244
59251638 0.448758
59251639 0.125965
59251640 0.736012
59251641 1.676387
59251642 2.785908
59251645 2.779685
59251647 0.098755
59251649 0.041518
59251650 8.211811
59251651 8.190215
59251652 0.848728
59251654 0.786575
59251655 0.275414
59251658 0.602219
59251662 4.338780
59251663 0.726443
59251665 -0.000000
59251667 0.394994
59251668 0.151243
59251672 0.800704
59251674 1.167730
59251675 0.557000
59251677 0.102097
59251679 0.130954
59251680 0.520528
59251681 2.815362
59251682 0.760569
59251683 0.106036
59251684 0.675842
59251685 1.699409
59251686 1.677692
59251687 0.036836
59251690 1.396615
59251691 1.313937
59251692 0.284551
59251695 0.382309
59251696 1.104536
59251699 0.098425
59251700 1.866753
59251707 0.765504
59251710 3.179235
59251713 1.428290
59251716 3.614258
59251717 0.415082
59251718 0.599345
59251720 1.978329
59251721 0.202600
59251723 0.269559
59251725 4.379121
59251728 2.321203
59251729 18.659494
59251730 0.057272
59251731 0.035492
59251732 1.472506
59251733 0.744291
59251735 1.817611
59251736 0.788507
59251737 1.369221
59251738 1.900476
59251739 0.528811
59251740 3.440344
59251741 0.328967
59251742 0.609092
59251743 0.769977
59251747 17.310032
59251748 1.616060
59251749 0.603139
59251750 0.827036
59251751 1.052896
59251752 0.200043
59251753 0.215254
59251754 0.174850
59251757 0.040543
59251758 0.414317
59251761 6.363339
59251764 0.049831
59251765 0.503161
59251766 1.829128
59251768 1.002626
59251769 4.585281
59251771 4.722888
59251774 3.238410
59251775 8.412618
59251776 7.940566
59251777 0.440501
59251778 0.197786
59251781 2.476439
variableStep chrom=chr1
11321567 4.797207
11321568 2.779491
11321569 1.553152
11321570 0.789272
11321571 6.405899
11321572 1.981220
11321575 21.031759
11321576 1.321403
11321577 1.389983
11321578 3.256028
11321579 2.099556
11321581 2.988448
11321583 35.780251
11321588 0.764159
11321589 0.189603
11321594 0.572677
11321597 0.267263
11321601 0.317359
11321602 0.079859
11321607 0.572641
11321615 0.737800
11321616 1.558317
11321619 1.187202
11321620 0.537652
11321621 -0.000000
11321623 0.689826
11321624 0.280690
11321630 5.279276
11321631 1.942438
11321633 -0.000000
11321635 0.268801
11321636 11.426049
11321641 -0.000000
11321645 0.049866
11321646 1.957953
11321647 0.736264
11321649 0.949193
11321651 0.071942
11321653 4.353520
11321654 5.195881
11321655 4.306430
11321656 0.043643
11321657 2.261161
11321659 0.537652
11321660 1.040195
11321661 1.040234
11321663 2.000440
11321664 0.712422
11321665 0.222764
11321666 1.435118
11321669 0.175671
11321670 0.518073
11321671 2.222258
11321672 3.230830
11321674 0.931180
11321675 1.063420
11321676 0.483638
11321677 0.074636
11321678 1.086087
11321679 0.365291
11321681 0.144640
11321682 0.980956
11321686 1.151612
11321687 -0.000000
11321688 -0.000000
11321693 0.294811
11321694 1.744397
11321695 0.273946
11321696 -0.000000
11321697 -0.000000
11321698 0.301453
11321699 0.601265
11321700 -0.000000
11321701 0.744883
11321703 0.537654
11321704 0.585077
11321706 0.536936
11321707 0.157265
11321708 0.060318
11321709 0.697860
11321712 0.705907
11321714 2.000866
11321716 1.203915
11321718 0.561116
11321719 2.069120
11321720 3.003728
11321724 0.147165
11321725 0.928281
11321726 0.064241
11321728 0.249546
11321729 0.031168
11321730 3.421314
11321731 0.920315
11321733 0.157450
11321734 0.470065
11321738 -0.000000
11321739 0.266315
11321740 0.330117
11321743 0.250228
11321746 0.767593
11321748 0.098640
11321749 1.059917
11321750 2.779606
11321751 0.180950
11321752 0.471809
11321753 1.264138
11321754 0.462840
11321755 -0.000000
11321756 0.227744
11321758 0.874408
11321762 -0.000000
11321763 2.837853
11321764 0.109103
11321765 0.203484
11321766 3.553033
11321767 5.132345
11321768 0.672166
11321769 1.585314
11321773 0.465709
11321776 0.808534
11321777 2.167008
11321778 0.043237
11321779 1.190098
11321780 2.058683
11321782 0.160384
11321783 0.613118
11321784 0.329917
11321785 0.598814
11321786 0.633534
11321787 0.495616
11321788 1.165061
11321789 0.026948
11321790 -0.000000
11321791 0.175418
11321792 0.879660
11321793 -0.000000
11321795 0.920810
11321796 1.469263
11321798 1.124704
11321799 0.314178
11321800 0.670985
11321801 2.480248
11321803 0.068549
11321804 0.620760
11321805 0.430320
11321806 0.495837
11321809 0.305374
11321811 1.140722
11321812 -0.000000
11321813 0.804118
11321814 0.346211
11321815 4.765305
11321816 0.226992
11321818 0.438203
11321821 0.822359
11321822 0.776483
11321823 0.800019
11321825 -0.000000
11321827 0.045855
11321828 3.995229
11321847 0.297250
11321848 0.120677
11321850 0.186062
11321851 1.855489
11321852 3.391895
11321853 0.342486
11321854 1.419926
11321855 0.124241
11321856 0.463035
11321857 0.451780
11321858 0.528220
11321859 2.515060
11321860 3.651536
11321861 -0.000000
11321862 0.745982
11321865 -0.000000
11321867 0.060974
11321869 0.150770
11321872 2.323486
11321873 0.840084
11321874 0.917689
11321875 1.068638
11321876 -0.000000
11321878 5.074968
11321879 6.449033
11321880 2.754801
11321881 1.349519
11321884 5.654002
11321885 0.080687
11321886 0.062198
11321887 0.202432
11321889 0.070507
11321890 0.094493
11321891 0.724081
11321892 0.745761
11321893 0.110316
11321894 1.303967
11321895 5.242090
11321896 0.147611
11321898 0.345786
11321900 -0.000000
11321906 1.887447
11321907 0.898128
11321908 5.087395
11321909 12.019937
11321915 1.161729
11321917 0.048996
11321918 1.745023
11321920 0.499323
11321921 1.079365
11321922 0.285378
11321924 0.228592
11321925 1.622809
11321929 0.273448
11321930 0.162968
11321932 0.578152
11321935 0.421601
11321936 0.141230
11321939 0.526817
11321940 0.342796
11321941 0.762036
11321943 0.583695
11321944 1.561166
11321946 0.339021
11321948 0.049372
11321949 0.038528
11321951 1.627587
11321952 0.351404
11321954 0.207921
11321956 3.773373
11321958 0.678831
11321959 0.595298
11321961 -0.000000
11321962 2.804132
11321964 0.070524
11321965 0.218520
11321966 0.194820
11321970 0.376339
11321971 0.188916
11321973 1.132992
11321974 0.352645
11321975 2.446213
11321977 0.585275
11321979 1.532013
11321980 0.743090
11321984 1.316018
11321985 0.712099
11321986 0.331198
11321988 2.740107
11321991 2.858144
11321995 0.172308
11321997 0.546941
11322000 -0.000000
11322001 0.438512
11322002 0.163582
11322004 1.843907
11322005 6.283345
11322007 0.805792
11322008 0.107334
11322009 0.585251
11322010 1.181480
11322011 3.106422
11322012 0.047911
11322014 1.441383
11322016 1.996931
11322017 0.184434
11322018 0.157549
11322020 1.219393
11322022 0.206235
11322023 0.708178
11322026 0.228339
11322027 0.262009
11322028 0.127867
11322029 -0.000000
11322030 0.940598
11322031 8.034592
11322032 3.021034
11322035 0.147798
11322036 1.127355
11322037 0.294748
11322038 0.836889
11322041 0.477873
11322042 -0.000000
11322043 0.070546
11322045 -0.000000
11322047 -0.000000
11322048 2.107488
11322049 0.051350
11322050 2.016298
11322051 0.657721
11322052 0.886382
11322053 0.313128
11322054 0.802850
11322055 1.224003
11322056 2.893549
11322057 0.067913
11322058 0.279346
11322059 0.031994
11322060 0.645823
11322061 1.072120
11322062 11.023653
11322063 2.632715
11322064 1.287233
11322070 0.516155
11322071 0.057869
11322072 1.024263
11322074 0.854468
11322077 1.235781
11322082 2.380930
11322084 0.458079
11322086 3.944480
11322087 2.143992
11322089 0.659806
11322090 0.092605
11322092 -0.000000
11322094 0.660611
11322095 5.930246
11322096 0.364860
11322098 0.633238
11322099 2.680769
11322100 1.423088
11322101 2.560735
11322103 0.477668
11322105 -0.000000
11322106 0.165260
11322108 4.184025
11322109 0.215960
11322110 0.092326
11322111 0.446541
11322113 0.829052
11322114 0.370353
11322115 0.334262
11322116 0.255892
11322117 0.308733
11322121 1.011007
11322122 0.458519
11322126 0.051237
11322129 5.115240
11322130 1.857545
11322131 1.046075
11322132 0.102357
11322133 0.960235
11322136 3.278323
11322137 0.098789
11322138 0.658564
11322139 0.458467
11322140 2.554998
11322142 1.443935
11322144 0.080941
11322149 2.926506
11322150 1.408591
11322154 0.260271
11322156 0.071435
11322160 7.304197
11322161 0.963543
11322162 -0.000000
11322163 0.360152
11322164 1.023044
11322166 0.658388
11322167 4.686404
11322168 0.071329
11322171 1.182471
11322172 1.425816
11322173 1.072239
11322174 0.778190
11322181 -0.000000
11322183 1.404983
11322184 3.249844
11322185 6.147009
11322186 9.093771
11322194 0.967598
11322196 0.599147
11322197 4.113389
11322199 0.045456
11322200 0.434692
11322201 0.043747
11322202 0.775129
11322203 0.879810
11322204 3.698585
11322205 3.169758
11322206 0.038497
11322207 2.292111
11322208 1.261690
11322211 1.925440
11322213 -0.000000
11322217 1.717741
11322220 0.171378
11322221 0.548032
11322224 3.454907
11322225 6.776763
11322226 8.965295
11322227 0.146650
11322228 0.662282
11322230 0.775549
11322231 1.363133
11322233 11.298562
11322234 9.527683
11322235 1.692749
11322236 0.128115
11322237 0.109401
11322240 7.900144
11322244 0.321522
11322246 3.174661
11322247 0.732583
11322248 0.351469
11322250 0.455888
11322252 0.330326
11322255 0.130262
11322256 0.233032
11322258 0.132140
11322260 -0.000000
11322262 1.655938
11322263 0.705826
11322264 15.624902
11322265 3.480875
11322267 0.155593
11322268 0.181535
11322271 -0.000000
11322272 0.351793
11322278 0.658014
11322282 0.190671
11322283 0.625896
11322285 0.357339
11322287 1.777844
11322288 16.828729
11322289 0.598339
11322290 1.774250
11322291 0.224420
11322293 0.980076
11322294 -0.000000
11322296 1.857321
11322297 0.298652
11322298 -0.000000
11322299 -0.000000
11322301 1.816214
11322302 -0.000000
11322303 0.130981
11322304 2.340222
11322305 14.172687
11322307 0.272178
11322308 0.162965
11322309 0.992629
11322310 0.335596
11322312 1.583496
11322313 0.293326
11322314 0.107542
11322316 1.108061
11322317 -0.000000
11322318 0.044846
11322319 0.439270
11322320 0.190561
11322321 0.289993
11322324 0.563427
11322325 0.141820
11322329 1.942319
11322332 1.002846
11322333 0.038982
11322334 0.115996
11322336 2.391729
11322337 2.109512
11322338 -0.000000
11322339 1.677308
11322340 0.835976
11322343 0.161542
11322344 -0.000000
11322345 2.995276
11322346 2.058490
11322348 0.332520
11322350 13.605843
11322351 0.699238
11322352 -0.000000
11322354 0.772842
11322355 1.526299
11322356 1.036757
11322358 1.109385
11322359 0.660708
11322362 0.082330
11322366 0.063703
11322367 0.091134
11322369 0.147233
11322370 0.572407
11322372 0.793373
11322376 -0.000000
11322377 0.296169
11322378 -0.000000
11322380 0.486081
11322382 0.067642
11322385 18.381469
11322390 0.687944
11322391 0.634572
11322392 0.159040
11322393 0.429459
11322395 -0.000000
11322396 0.397368
11322397 0.840822
11322402 0.068098
11322403 -0.000000
11322404 0.500135
11322406 0.293562
11322407 0.173233
11322410 0.253192
11322411 -0.000000
11322414 0.549615
11322416 1.364320
11322417 12.253168
11322418 0.985747
11322419 1.439469
11322420 0.433409
11322421 -0.000000
11322422 2.609293
11322424 0.856559
11322426 1.111086
11322427 1.288957
11322428 0.392985
11322429 0.993263
11322430 0.097765
11322431 0.293578
11322435 0.185775
11322436 0.250700
11322439 0.074974
11322440 0.417560
11322442 0.511477
11322444 0.127867
11322446 -0.000000
11322450 0.894055
11322451 0.336967
11322453 0.113328
11322454 0.498524
11322456 2.000532
11322457 0.162933
11322461 6.136685
11322466 0.143033
11322469 0.906321
11322470 2.332856
11322471 0.217679
11322473 2.412088
11322474 0.978794
11322475 1.146994
11322476 -0.000000
11322477 0.357097
11322478 -0.000000
11322480 1.102270
11322485 0.641637
11322487 0.203266
11322488 0.154796
11322490 0.137113
11322491 0.050425
11322492 1.646640
11322494 0.844460
11322495 0.068066
11322497 0.859190
11322498 -0.000000
11322501 0.381536
11322507 -0.000000
11322509 0.470918
11322510 6.530445
11322511 0.071089
11322513 0.287866
11322515 0.175865
11322517 9.491351
11322518 0.430439
11322519 0.077108
11322521 0.207788
11322522 0.061052
11322523 0.695695
11322525 0.077126
11322527 0.061068
11322530 0.762847
11322533 0.853962
11322536 0.060117
11322538 0.295207
11322542 -0.000000
11322544 0.287898
11322548 0.179267
11322551 0.869740
11322554 0.558483
11322555 9.832869
11322556 0.359522
11322558 0.072091
11322559 0.202734
11322561 2.110558
11322562 0.563859
11322563 0.788245
11322564 0.202602
11322565 0.655740
11322568 0.570983
11322569 0.364458
11322570 0.041540
11322573 0.114199
11322576 0.264647
11322577 0.859654
11322580 0.968304
11322581 0.235823
11322582 10.566591
11322583 1.475270
11322584 0.330009
11322585 0.675981
11322586 3.472369
11322589 0.496004
11322592 1.378049
11322593 3.256833
11322594 0.251182
11322595 0.128394
11322596 0.302385
11322598 0.998139
11322599 0.918326
11322601 0.540756
11322603 0.918364
11322604 3.921213
11322605 0.971635
11322606 1.192777
11322609 0.775351
11322610 0.063337
11322611 1.031581
11322612 0.146880
11322613 4.833925
11322614 0.049993
11322615 12.195118
11322616 0.570976
11322617 0.340106
11322618 0.674380
11322619 0.080186
11322620 0.271250
11322622 0.103843
11322623 0.101851
11322624 -0.000000
11322625 1.770778
11322627 0.232543
11322629 0.838326
11322630 -0.000000
11322631 0.441526
11322633 0.823846
11322634 0.056475
11322635 0.571011
11322636 0.332825
11322638 0.602880
11322640 60.382209
11322642 2.647196
11322644 0.244957
11322647 0.371630
11322648 3.227853
11322653 1.025590
11322654 2.253557
11322655 2.607226
11322656 2.392554
11322657 0.757087
11322658 0.110612
11322659 3.258124
11322660 4.678328
11322661 0.216173
11322664 0.551486
11322665 -0.000000
11322667 0.327568
11322669 0.510726
11322670 0.057092
11322671 0.470437
11322672 0.779980
11322673 0.185854
11322676 1.474290
11322677 0.176697
11322679 0.466453
11322681 48.982073
11322684 0.942917
11322687 9.872274
11322690 1.585688
11322691 8.304189
11322692 1.346767
11322693 1.064991
11322694 2.195283
11322695 0.281374
11322696 0.753242
11322697 -0.000000
11322698 3.571043
11322699 4.261014
11322700 0.053192
11322702 0.615815
11322703 11.559301
11322704 0.115978
11322706 0.495855
11322707 0.798537
11322708 0.869140
11322710 0.887687
11322711 1.071851
11322713 0.993010
11322715 0.182081
11322716 9.488664
11322717 0.927340
11322718 0.110590
11322719 0.319338
11322720 0.143169
11322722 0.748942
11322723 0.996842
11322724 0.215230
11322725 2.258995
11322726 0.279839
11322729 0.793347
11322730 0.942827
11322731 0.262416
11322732 0.245744
11322734 1.650189
11322737 0.260716
11322738 0.317469
11322740 1.904647
11322741 6.080978
11322744 1.777858
11322745 0.469599
11322748 13.613142
11322749 7.689483
11322751 0.537440
11322757 0.307348
11322759 0.500055
11322761 17.107105
11322764 0.748908
11322767 1.009989
11322768 0.940394
11322771 1.155254
11322772 43.027854
11322773 28.950972
11322774 5.382138
11322777 1.041612
11322778 0.264635
11322780 0.737853
11322781 10.297935
11322783 0.471187
11322784 0.130803
11322786 0.216121
11322787 -0.000000
11322790 1.367484
11322791 1.017054
11322793 0.470169
11322794 1.497393
11322795 0.471858
11322796 1.095310
11322797 3.330147
11322798 15.168232
11322800 1.707294
11322802 23.082189
11322804 1.144986
11322806 0.692304
11322808 0.580584
11322812 2.652226
11322813 0.304321
11322815 13.671625
11322816 1.493280
11322819 0.076516
11322820 0.916715
11322821 0.033762
11322823 0.503202
11322825 0.310388
11322828 2.176652
11322829 14.535090
11322830 0.552844
11322831 1.448297
11322834 0.788837
11322835 1.048488
11322842 3.213089
11322843 2.896044
11322845 1.643975
11322850 -0.000000
11322854 1.384301
11322857 0.345779
11322859 0.399419
11322860 -0.000000
11322861 3.724128
11322863 22.361332
11322864 6.319429
11322865 0.569855
11322866 -0.000000
11322867 0.062783
11322868 4.799486
11322869 1.566649
11322870 2.045955
11322875 0.764005
11322876 4.847868
11322878 0.587659
11322879 0.636180
11322881 0.269677
11322885 -0.000000
11322886 1.509402
11322888 1.575753
11322889 0.415487
11322891 10.529704
11322892 0.157802
11322893 1.043938
11322894 7.663346
11322895 0.470622
11322897 0.064908
11322898 0.073697
11322900 0.984543
11322904 0.245246
11322905 0.052625
11322907 0.685812
11322908 0.710289
11322912 0.414556
11322913 0.518465
11322914 0.256188
11322915 1.336966
11322917 0.245239
11322918 1.405267
11322920 0.079539
11322924 0.467376
11322927 -0.000000
11322928 -0.000000
11322929 0.405167
11322930 0.281999
11322933 0.804210
11322935 0.365503
11322937 0.182261
11322940 0.428309
11322941 0.364070
11322942 0.703210
11322943 0.489620
11322945 5.471624
11322946 2.888650
11322950 0.301226
11322952 0.221553
11322953 1.579129
11322954 3.439102
11322955 0.541356
11322956 0.147060
11322957 0.046131
11322958 0.096033
11322960 -0.000000
11322965 2.254968
11322967 4.227419
11322968 0.455029
11322969 0.470756
11322971 2.186523
11322972 0.988351
11322973 0.601583
11322974 0.574187
11322975 1.588029
11322976 0.599043
11322977 0.052842
11322978 1.712543
11322979 5.080233
11322984 0.636976
11322985 0.222207
11322988 0.562102
11322992 0.509714
11322994 2.854267
11322998 0.078989
11322999 -0.000000
11323001 0.387332
11323002 2.201981
11323003 0.633507
11323004 0.326826
11323006 12.993588
11323009 0.418951
11323014 0.296147
11323016 0.912953
11323017 0.022957
11323018 0.203578
11323019 0.845256
11323020 0.323599
11323024 1.585491
11323025 12.799536
11323026 0.701033
11323028 1.922883
11323029 0.086210
11323031 0.486499
11323033 0.266012
11323037 0.259146
11323038 2.136639
11323039 1.028723
11323040 6.538391
11323041 11.497177
11323045 0.984996
11323046 0.966760
11323048 1.282130
11323049 0.838947
11323050 -0.000000
11323054 0.157533
11323058 0.241764
11323059 0.115419
11323060 0.717911
11323061 -0.000000
11323062 0.792239
11323063 3.303661
11323064 1.934309
11323067 0.785683
11323071 0.681392
11323073 2.283753
11323075 0.861782
11323078 0.457511
11323079 0.183092
11323083 0.417339
11323084 0.188636
11323086 0.927993
11323087 0.180346
11323088 0.089993
11323089 0.099416
11323093 0.396526
11323094 0.429981
11323095 0.030045
11323096 0.375971
11323098 0.549892
11323100 0.424108
11323102 1.074345
11323103 1.366346
11323105 0.264629
11323106 0.088374
11323107 0.382827
11323108 1.647709
11323109 1.204582
11323111 0.183895
11323113 0.906502
11323114 2.538371
11323115 0.639784
11323116 4.264062
11323117 1.012413
11323118 0.224428
11323120 0.039048
11323121 0.859414
11323122 0.298609
11323124 -0.000000
11323127 1.371856
11323128 0.440804
11323130 0.137015
11323132 0.632659
11323133 2.105028
11323135 0.311234
11323136 0.315794
11323137 0.712356
11323139 1.219287
11323142 0.311189
11323143 0.695888
11323144 0.169967
11323146 0.149635
11323147 0.688623
11323148 1.370180
11323149 2.500992
11323150 0.105679
11323151 0.605035
11323153 0.892493
11323157 1.196996
11323159 0.065498
11323161 0.242731
11323162 -0.000000
11323164 1.415137
11323165 0.423600
11323166 0.124174
11323168 0.040913
11323170 3.566483
11323172 1.247109
11323173 0.770117
11323174 0.304614
11323175 -0.000000
11323176 0.291846
11323177 -0.000000
11323179 0.074447
11323181 0.430590
11323183 -0.000000
11323187 0.546108
11323188 0.621838
11323191 0.315856
11323192 0.395383
11323193 0.395383
11323194 0.225152
11323196 0.137142
11323197 1.907638
11323198 1.014728
11323199 1.973683
11323201 0.351607
11323202 0.702165
11323203 0.395383
11323206 0.395383
11323210 0.116372
11323213 1.307792
11323214 0.037715
11323215 0.672623
11323216 0.043552
11323217 0.847351
11323219 1.677688
11323220 0.546108
11323221 1.022993
11323222 0.225152
11323224 -0.000000
11323225 0.225171
11323226 1.030230
11323227 3.177816
11323228 1.545069
11323229 2.355546
11323231 0.546108
11323232 0.702165
11323233 0.546085
11323234 0.862000
11323235 0.546085
11323237 0.395383
11323239 0.395383
11323242 0.395383
11323244 0.382683
11323246 0.395383
11323248 0.075840
11323249 0.659988
11323251 0.395383
11323256 0.395383
11323259 0.395383
11323261 0.402587
11323262 2.685108
11323267 0.074446
11323268 2.241532
11323272 0.702122
11323274 0.043527
11323275 -0.000000
11323276 0.385747
11323278 0.395383
11323282 -0.000000
11323283 0.446840
11323284 -0.000000
11323286 0.395383
11323287 0.395383
11323288 0.395383
11323289 0.395383
11323290 0.395383
11323292 -0.000000
11323294 0.395383
11323295 0.395383
11323296 0.546061
11323299 0.395383
11323300 0.395383
11323303 0.395383
11323304 0.395383
11323306 0.667373
11323309 1.229505
11323313 0.395383
11323314 0.395383
11323316 0.510032
11323318 -0.000000
11323319 0.113910
11323320 -0.000000
11323321 0.113910
11323323 0.892432
11323325 0.113910
11323326 -0.000000
11323327 -0.000000
11323329 0.971278
11323331 -0.000000
11323333 0.210170
11323334 0.524171
11323336 -0.000000
11323338 0.203329
11323340 -0.000000
11323345 -0.000000
11323348 -0.000000
11323349 -0.000000
11323350 -0.000000
11323352 0.186126
11323353 1.228285
11323354 0.761988
11323355 4.356147
11323356 0.998439
11323357 0.719166
11323360 1.032892
11323361 0.310960
11323366 1.085910
11323367 2.350950
11323368 1.163098
11323369 1.285590
11323370 2.440034
11323373 0.666428
11323374 2.902172
11323375 1.427390
11323376 3.735223
11323379 0.633545
11323381 0.113910
11323382 -0.000000
11323383 0.110401
11323384 0.103907
11323389 -0.000000
11323390 -0.000000
11323391 0.237640
11323392 -0.000000
11323394 0.179236
11323396 0.113909
11323398 0.482810
11323400 -0.000000
11323401 -0.000000
11323406 -0.000000
11323409 -0.000000
11323411 0.378586
11323412 0.186119
11323417 0.110401
11323418 0.340101
11323422 0.100678
11323424 0.453496
11323425 0.713834
11323426 1.077147
11323428 -0.000000
11323429 0.110358
11323433 -0.000000
11323434 -0.000000
11323436 -0.000000
11323437 -0.000000
11323438 -0.000000
11323439 -0.000000
11323440 -0.000000
11323442 0.358981
11323444 -0.000000
11323445 0.378586
11323446 -0.000000
11323451 -0.000000
11323452 -0.000000
11323456 0.090843
11323459 -0.000000
11323460 0.110401
11323462 0.113910
11323463 0.667928
11323465 -0.000000
11323466 1.078558
11323468 -0.000000
11323469 0.103993
11323470 0.110358
11323471 -0.000000
11323472 0.378198
11323475 0.454535
11323476 0.083007
11323477 -0.000000
11323478 -0.000000
11323480 -0.000000
11323489 -0.000000
11323491 -0.000000
11323492 -0.000000
11323493 -0.000000
11323495 0.110444
11323500 0.633810
11323503 -0.000000
11323508 -0.000000
11323509 0.666428
11323510 -0.000000
11323512 0.110401
11323514 -0.000000
11323515 0.104085
11323517 -0.000000
11323518 -0.000000
11323521 -0.000000
11323524 0.113910
11323525 -0.000000
11323526 0.113910
11323529 -0.000000
11323530 0.454955
11323532 0.110401
11323533 -0.000000
11323534 -0.000000
11323537 -0.000000
11323538 -0.000000
11323539 1.163098
11323541 0.209212
11323592 0.557643
11323594 0.243865
11323596 1.065207
11323597 1.603807
11323598 0.195688
11323599 2.617197
11323600 1.106710
11323601 0.521408
11323602 1.349319
11323605 0.709675
11323606 1.039370
11323609 0.648489
11323611 0.376946
11323614 0.243865
11323616 0.079733
11323618 0.243865
11323622 0.195742
11323625 0.437291
11323627 0.243865
11323628 0.376946
11323635 0.376946
11323636 0.373280
11323637 1.111672
11323639 1.811757
11323640 1.026363
11323641 1.620217
11323642 1.536074
11323643 0.079725
11323645 0.376946
11323647 0.182545
11323648 0.889041
11323649 0.495627
11323652 1.475877
11323653 2.509093
11323654 1.643412
11323655 1.962578
11323656 -0.000000
11323657 0.819754
11323659 0.243865
11323662 0.243865
11323663 0.584653
11323665 1.106283
11323666 0.453701
11323667 0.820393
11323669 0.243865
11323671 0.076229
11323672 0.195688
11323673 0.492597
11323674 0.570224
11323676 0.243865
11323677 0.243865
11323678 0.243865
11323680 0.298658
11323681 0.486854
11323683 0.243865
11323685 0.485748
11323687 0.243865
11323688 0.243865
11323690 -0.000000
11323691 0.762754
11323694 0.130233
11323699 -0.000000
11323702 0.580250
11323703 0.070772
11323704 1.085143
11323707 1.621866
11323711 0.376946
11323712 0.243865
11323713 0.243865
11323714 0.243865
11323718 0.243865
11323719 0.833420
11323721 0.799166
11323723 0.410590
11323724 0.076227
11323725 0.916408
11323726 2.221224
11323727 3.817000
11323728 2.215406
11323729 3.204442
11323730 0.615824
11323731 0.055618
11323732 0.807195
11323733 0.437498
11323734 -0.000000
11323736 0.243865
11323738 0.825377
11323741 0.125096
11323744 0.417466
11323745 0.230395
11323746 4.756686
11323747 4.801099
11323750 0.126214
11323751 0.063500
11323753 0.955227
11323754 0.515598
11323756 1.346698
11323758 0.243865
11323763 2.593320
11323764 4.590183
11323765 5.044736
11323766 6.411006
11323767 2.995750
11323768 4.312638
11323769 3.912697
11323770 7.114519
11323772 1.137631
11323774 0.376946
11323778 1.795948
11323782 0.624410
11323785 4.928431
11323786 4.914460
11323789 -0.000000
11323793 0.655616
11323796 0.028716
11323797 1.003903
11323801 0.125109
11323803 0.874514
11323804 1.382440
11323805 0.473424
11323806 -0.000000
11323808 5.227551
11323809 0.549641
11323810 0.211691
11323811 -0.000000
11323813 0.096183
11323814 0.233216
11323818 0.288627
11323819 2.994764
11323820 0.905650
11323822 3.048481
11323823 1.088193
11323824 0.168610
11323827 0.391666
11323828 0.536593
11323829 0.769688
11323830 0.352807
11323832 1.217545
11323833 1.306817
11323835 2.754703
11323838 2.973929
11323839 1.214005
11323840 0.324410
11323845 0.244286
11323851 0.420978
11323852 0.659078
11323855 0.390651
11323856 3.426115
11323858 0.244286
11323859 0.244286
11323864 0.244286
11323867 0.244286
11323869 -0.000000
11323870 2.543994
11323875 0.757065
11323876 -0.000000
11323880 0.102970
11323882 0.408053
11323883 0.317030
11323884 0.262455
11323886 0.244286
11323890 0.667236
11323891 0.279478
11323892 1.805966
11323894 -0.000000
11323895 0.244286
11323896 -0.000000
11323897 -0.000000
11323898 -0.000000
11323900 1.171503
11323902 -0.000000
11323903 0.244286
11323904 0.241124
11323907 0.102975
11323908 0.244286
11323911 0.244286
11323912 0.244286
11323914 -0.000000
11323918 -0.000000
11323919 0.241126
11323920 -0.000000
11323922 0.305475
11323924 0.244286
11323925 0.244286
11323926 0.337470
11323927 -0.000000
11323929 0.347083
11323930 1.914334
11323932 -0.000000
11323933 -0.000000
11323934 -0.000000
11323936 0.954445
11323938 -0.000000
11323940 0.192382
11323941 2.230256
11323943 -0.000000
11323945 1.067573
11323947 0.244286
11323952 -0.000000
11323955 0.093982
11323956 0.093991
11323957 -0.000000
11323959 1.114764
11323960 -0.000000
11323961 0.360337
11323964 2.647179
11323965 1.985999
11323966 2.298665
11323967 1.566724
11323970 0.630533
11323972 0.201735
11323973 0.102963
11323974 -0.000000
11323975 -0.000000
11323980 -0.000000
11323981 0.377854
11323982 -0.000000
11323983 0.190196
11323984 0.320866
11323985 0.425632
11323986 0.660816
11323987 0.263909
11323988 1.712353
11323989 0.580641
11323990 0.629138
11323991 1.886047
11323992 0.567009
11323993 0.734555
11323994 0.649431
11323995 1.305710
11323996 0.425656
11323997 0.629436
11324000 0.289012
11324001 -0.000000
11324006 0.081931
11324009 -0.000000
11324012 0.099941
11324013 0.093991
11324017 -0.000000
11324018 0.399926
11324022 -0.000000
11324026 -0.000000
11324028 0.244286
11324030 0.139493
11324033 -0.000000
11324034 0.392351
11324036 -0.000000
11324037 0.845447
11324038 1.270904
11324039 0.629138
11324040 -0.000000
11324042 0.289213
11324044 0.634313
11324045 0.201956
11324046 1.240847
11324049 0.289005
11324050 0.099941
11324051 1.136614
11324052 0.787890
11324053 1.974310
11324054 0.212458
11324056 0.126926
11324057 0.084958
11324058 1.168661
11324059 0.050587
11324060 0.032976
11324062 0.289112
11324063 0.450828
11324064 0.201748
11324066 -0.000000
11324068 0.105828
11324071 0.265602
11324072 0.096282
11324075 0.293317
11324076 0.244853
11324077 -0.000000
11324078 -0.000000
11324080 -0.000000
11324084 0.342828
11324087 2.672025
11324088 0.411669
11324090 0.218044
11324092 -0.000000
11324093 0.218051
11324094 -0.000000
11324096 0.342826
11324101 0.167006
11324104 -0.000000
11324109 0.094885
11324110 1.112882
11324111 -0.000000
11324113 0.105828
11324115 0.221250
11324117 1.350132
11324118 0.599864
11324119 0.176319
11324122 0.096296
11324125 0.168370
11324130 -0.000000
11324131 0.105828
11324132 0.221242
11324134 0.199210
11324135 0.176338
11324136 0.176327
11324139 -0.000000
11324140 0.199216
11324141 0.068534
11324143 0.105828
11324144 0.218045
11324145 0.091681
11324146 0.426459
11324147 0.086270
11324148 -0.000000
11324149 0.124029
11324150 0.060535
11324151 0.243525
11324152 0.268759
11324153 0.545310
11324154 0.046413
11324155 0.096910
11324156 0.657033
11324157 0.100859
11324158 0.357677
11324159 1.093808
11324160 1.548759
11324161 1.657605
11324162 2.284146
11324163 3.425788
11324164 2.138703
11324165 1.169608
11324166 0.595742
11324167 0.307014
11324168 1.049410
11324174 1.043832
11324175 0.776851
11324179 0.815210
11324182 0.110821
11324183 0.798368
11324184 0.707574
11324185 0.537287
11324186 0.351040
11324187 0.401700
11324188 1.121861
11324195 0.468008
11324197 0.094884
11324200 6.292547
11324202 1.595896
11324205 0.073472
11324207 13.859078
11324211 -0.000000
11324213 5.813760
11324214 3.838134
11324216 0.176345
11324217 0.328697
11324218 0.105830
11324220 0.075077
11324221 0.922463
11324223 0.206553
11324228 -0.000000
11324231 0.206549
11324233 1.322781
11324234 0.428622
11324237 0.190507
11324238 -0.000000
11324239 -0.000000
11324240 0.149281
11324242 0.249618
11324243 0.105828
11324244 -0.000000
11324246 1.318043
11324247 0.139248
11324248 0.159338
11324250 -0.000000
11324254 0.981834
11324255 5.886950
11324256 11.501600
11324258 0.096280
11324259 0.096282
11324260 0.669930
11324261 0.431539
11324262 0.460492
11324264 0.157080
11324266 0.096280
11324267 0.096289
11324268 0.460574
11324271 0.431446
11324272 0.328697
11324273 0.568145
11324275 7.136324
11324278 0.213203
11324279 7.112962
11324281 0.411727
11324282 0.105828
11324283 0.249618
11324285 -0.000000
11324287 0.105828
11324288 -0.000000
11324289 0.194634
11324290 0.206525
11324292 0.511791
11324293 1.568606
11324294 0.057478
11324296 -0.000000
11324297 -0.000000
11324299 0.154823
11324301 0.096282
11324303 0.872919
11324304 0.798625
11324306 1.262816
11324307 0.105830
11324310 -0.000000
11324315 0.281248
11324318 1.093873
11324319 0.089146
11324320 0.188372
11324322 0.368090
11324323 0.269446
11324324 1.340123
11324325 11.474114
11324328 -0.000000
11324329 0.769412
11324330 0.507399
11324331 0.044776
11324335 1.539102
11324336 0.361781
11324337 1.765241
11324338 -0.000000
11324339 0.209780
11324340 -0.000000
11324341 0.390471
11324343 2.013333
11324344 12.801421
11324346 1.333377
11324347 1.293081
11324348 1.310882
11324349 1.288104
11324351 4.179913
11324353 0.824639
11324355 0.719140
11324363 0.959152
11324366 0.282502
11324374 0.333819
11324375 0.411787
11324379 0.209729
11324381 0.131381
11324382 0.161331
11324383 -0.000000
11324385 0.209820
11324387 0.522608
11324390 0.056112
11324391 4.520216
11324393 0.569842
11324394 0.080144
11324395 0.602287
11324396 0.775152
11324397 0.682092
11324399 0.078742
11324401 0.550735
11324402 0.525707
11324403 0.416558
11324408 0.975119
11324409 0.178061
11324410 0.546135
11324411 0.525772
11324413 0.441233
11324416 0.121349
11324417 3.657096
11324419 2.921377
11324420 0.089168
11324422 -0.000000
11324423 0.260261
11324427 0.188498
11324429 0.205331
11324430 2.209471
11324431 0.145985
11324433 0.388277
11324434 0.242135
11324435 0.417006
11324437 0.455035
11324441 -0.000000
11324443 0.402915
11324446 0.719485
11324447 0.192013
11324451 0.415171
11324453 0.368644
11324454 -0.000000
11324455 0.047467
11324456 0.233155
11324459 1.476500
11324464 0.300301
11324468 0.191908
11324470 0.091537
11324471 0.724814
11324473 0.957873
11324474 0.416127
11324477 0.192119
11324480 1.701989
11324481 2.175560
11324482 0.373170
11324483 1.978615
11324484 0.605809
11324485 1.699324
11324486 0.099587
11324487 0.089168
11324489 0.573281
11324490 0.729948
11324491 0.358542
11324494 -0.000000
11324495 0.737016
11324496 0.136739
11324498 1.680325
11324499 1.507341
11324502 0.223154
11324505 0.809673
11324508 0.288152
11324511 0.323775
11324514 0.105697
11324517 0.697131
11324518 1.088926
11324521 0.437466
11324524 0.394610
11324527 0.133966
11324529 0.104257
11324531 0.440090
11324532 0.441946
11324535 0.217251
11324536 0.708532
11324540 1.071987
11324541 0.818387
11324544 0.724679
11324546 0.730613
11324547 0.569842
11324548 0.362574
11324549 0.569842
11324550 0.569842
11324551 0.569842
11324552 0.569842
11324553 0.209785
11324554 0.729875
11324555 0.730402
11324556 0.569842
11324557 0.569842
11324559 2.945345
11324560 0.546926
11324564 0.230673
variableStep chrom=chr1
186648562 0.592412
186648563 0.324352
186648564 0.302774
186648565 0.077296
186648567 10.176724
186648568 12.524678
186648571 0.956734
186648575 0.343102
186648577 18.785741
186648579 0.251670
186648580 1.873461
186648581 0.839155
186648582 0.916157
186648583 2.371933
186648586 0.277120
186648589 0.174727
186648590 0.832147
186648593 0.732831
186648594 0.453579
186648596 0.047202
186648599 13.492872
186648600 0.497881
186648601 0.192708
186648602 0.208145
186648603 3.727049
186648605 0.884747
186648609 1.963796
186648610 -0.000000
186648611 16.587053
186648613 4.018294
186648615 0.122316
186648616 0.043511
186648617 7.954342
186648619 -0.000000
186648621 4.881772
186648622 8.704483
186648624 0.511598
186648625 1.659910
186648629 0.600274
186648630 1.348919
186648632 1.022571
186648634 0.853104
186648637 0.684948
186648638 0.344733
186648640 0.488433
186648642 -0.000000
186648646 4.900760
186648647 2.694594
186648649 0.716738
186648651 0.104356
186648653 0.809590
186648654 0.091744
186648655 0.864418
186648659 -0.000000
186648662 0.074257
186648665 0.049867
186648666 0.167256
186648668 0.282297
186648669 1.472853
186648671 0.390261
186648672 0.833017
186648673 0.688966
186648674 1.376281
186648675 0.991559
186648682 0.321179
186648683 0.326052
186648686 0.045493
186648688 1.589547
186648692 0.794843
186648693 2.646808
186648694 1.024320
186648695 1.236941
186648700 0.554025
186648702 0.632693
186648703 0.126128
186648704 0.651327
186648705 0.820825
186648706 2.171752
186648708 0.027161
186648710 1.491221
186648711 1.938281
186648714 0.697376
186648715 0.267684
186648716 0.113167
186648718 0.615588
186648719 5.959317
186648720 0.047411
186648723 0.886561
186648724 0.237555
186648727 2.578330
186648728 1.389386
186648729 0.760231
186648734 1.501790
186648735 0.534516
186648736 1.552427
186648737 0.644527
186648741 -0.000000
186648743 0.613298
186648745 1.065898
186648746 -0.000000
186648747 0.094233
186648748 1.437998
186648749 0.679224
186648752 0.064896
186648753 -0.000000
186648754 0.387485
186648756 2.458841
186648757 0.325794
186648760 2.784396
186648761 0.527566
186648762 1.296018
186648763 0.646349
186648766 0.883994
186648769 0.488406
186648775 0.099421
186648776 0.068381
186648778 0.279740
186648780 0.966919
186648781 1.080157
186648783 0.131899
186648789 1.297046
186648794 2.500307
186648797 0.121198
186648799 0.182178
186648800 -0.000000
186648802 1.470641
186648803 0.800248
186648804 1.575384
186648805 0.855412
186648806 2.099623
186648807 0.240003
186648808 0.324094
186648810 -0.000000
186648812 2.897084
186648814 0.235681
186648816 -0.000000
186648817 0.211274
186648818 1.270200
186648819 4.429863
186648820 5.781413
186648822 0.965132
186648823 0.070574
186648827 2.084919
186648829 0.492236
186648830 1.267460
186648831 0.680160
186648833 2.345026
186648835 -0.000000
186648839 0.478780
186648840 0.885180
186648841 0.273855
186648842 3.186201
186648844 0.368874
186648845 0.377424
186648846 1.989181
186648847 0.258352
186648848 -0.000000
186648850 0.093884
186648851 0.128365
186648853 0.331834
186648854 0.209880
186648857 1.162714
186648858 0.984611
186648861 1.068626
186648865 1.562358
186648866 0.130308
186648867 0.312419
186648870 0.641702
186648871 0.882896
186648872 0.554837
186648873 0.518029
186648874 1.241230
186648876 0.151032
186648877 2.468898
186648879 0.028658
186648881 0.055716
186648882 0.201806
186648883 0.153732
186648886 0.819369
186648887 0.207545
186648889 0.661404
186648890 0.252021
186648892 0.116556
186648898 0.609909
186648900 4.312799
186648902 0.895972
186648904 0.066317
186648908 0.059270
186648909 0.515771
186648911 0.191666
186648912 -0.000000
186648913 -0.000000
186648914 0.305817
186648915 0.860774
186648916 6.590198
186648917 1.974824
186648918 2.359093
186648920 1.213858
186648921 2.451720
186648923 0.052099
186648924 1.359242
186648925 1.150092
186648928 0.627076
186648929 1.763794
186648930 0.572283
186648933 0.530585
186648935 0.745758
186648936 0.534178
186648939 0.157303
186648940 0.024519
186648941 0.024937
186648942 1.356475
186648944 0.020111
186648945 1.597220
186648946 0.518875
186648950 0.328371
186648951 1.519287
186648952 0.563788
186648955 0.474282
186648956 0.997965
186648959 0.684912
186648960 -0.000000
186648961 1.048421
186648963 0.779216
186648964 0.251258
186648965 0.265011
186648970 2.434921
186648972 0.279698
186648973 0.253320
186648975 1.566565
186648976 1.566565
186648978 2.176359
186648979 -0.000000
186648980 1.172223
186648981 1.620649
186648982 0.261288
186648983 0.234187
186648985 0.182215
186648986 0.273659
186648987 0.436718
186648988 0.351349
186648991 0.869903
186648992 1.021181
186648993 0.590407
186648994 4.934065
186648995 3.673792
186648996 1.280611
186648997 0.495655
186648998 1.030265
186649000 1.806987
186649002 0.878851
186649004 0.056913
186649006 0.483062
186649007 0.233694
186649008 0.809236
186649012 0.696244
186649013 2.263438
186649015 5.924609
186649016 14.018443
186649017 1.532215
186649020 1.395689
186649022 0.661239
186649023 0.188920
186649024 1.725108
186649025 0.825069
186649026 0.527925
186649027 1.424514
186649028 0.139908
186649031 0.050490
186649032 2.613854
186649034 6.926382
186649037 16.599550
186649038 8.550618
186649039 12.602915
186649040 8.933999
186649041 0.236713
186649042 -0.000000
186649044 0.385339
186649045 0.365035
186649046 0.042446
186649048 13.033151
186649049 10.928224
186649054 22.880479
186649055 5.246636
186649058 22.168565
186649060 1.559024
186649061 4.544052
186649070 0.247561
186649072 6.630107
186649074 2.233755
186649076 0.611546
186649077 0.044724
186649079 1.521605
186649080 0.609598
186649081 1.244027
186649084 2.986458
186649085 1.144501
186649086 0.137312
186649089 4.144489
186649093 4.187114
186649096 4.442857
186649099 0.833748
186649101 5.246709
186649102 2.931787
186649106 8.379789
186649107 2.721001
186649109 4.811467
186649111 0.122513
186649115 4.520328
186649118 0.411168
186649119 0.188086
186649122 1.845488
186649123 3.146999
186649124 3.021336
186649125 1.736368
186649128 0.929538
186649129 3.790720
186649131 0.035225
186649132 7.402269
186649133 0.794130
186649134 2.145852
186649135 3.549203
186649138 0.288792
186649139 0.061671
186649140 0.427052
186649141 0.653156
186649145 1.438221
186649146 0.373386
186649147 1.672250
186649149 0.818840
186649150 0.437685
186649152 0.282911
186649154 0.622535
186649156 0.251256
186649158 6.078638
186649159 0.029254
186649162 6.271669
186649164 0.672273
186649166 0.309646
186649168 0.435906
186649169 6.611520
186649173 10.774020
186649176 4.534446
186649178 3.145264
186649180 0.559469
186649184 2.227109
186649185 0.888045
186649189 0.558851
186649190 0.150046
186649191 1.589872
186649192 13.488230
186649193 7.920082
186649194 0.029194
186649196 -0.000000
186649198 0.360990
186649199 3.540817
186649200 9.239025
186649204 0.031021
186649205 0.842282
186649209 0.294518
186649210 0.948828
186649211 0.062312
186649213 0.448762
186649214 0.161547
186649215 0.199915
186649216 6.142159
186649217 5.931177
186649218 0.333945
186649220 1.458771
186649221 0.816870
186649223 0.051173
186649224 0.185608
186649225 0.105502
186649227 1.746056
186649230 0.968810
186649232 2.072942
186649233 2.096003
186649235 7.851407
186649236 0.106343
186649238 1.186782
186649239 1.620418
186649240 0.549273
186649241 2.787629
186649242 3.014529
186649243 1.112977
186649244 1.613869
186649245 2.537278
186649247 6.633924
186649248 0.373773
186649250 0.649347
186649256 0.559197
186649258 2.281496
186649259 1.243060
186649260 3.679827
186649261 0.387931
186649262 1.219407
186649263 0.462636
186649266 2.660288
186649267 0.968030
186649269 0.567592
186649270 1.205564
186649271 0.458330
186649272 0.728960
186649273 1.423268
186649274 0.543183
186649275 12.049995
186649276 0.365199
186649278 0.234785
186649280 1.213216
186649281 1.356182
186649282 0.594506
186649286 0.135096
186649288 -0.000000
186649289 0.088761
186649290 1.441130
186649293 2.543440
186649294 0.437575
186649296 0.226914
186649297 0.060762
186649299 2.030589
186649300 0.748437
186649301 3.187427
186649302 -0.000000
186649303 -0.000000
186649305 0.693813
186649307 1.026011
186649308 0.918618
186649309 0.393317
186649312 0.165996
186649313 0.237658
186649314 16.367531
186649315 1.728219
186649317 -0.000000
186649318 0.946265
186649319 1.336039
186649322 0.551475
186649323 0.492543
186649325 0.041820
186649326 0.794935
186649333 1.649682
186649334 0.944339
186649335 12.456871
186649337 2.467015
186649339 0.140257
186649340 0.697022
186649341 1.099040
186649343 0.284328
186649344 0.402701
186649345 0.809259
186649346 0.916027
186649348 -0.000000
186649355 0.196047
186649359 0.418338
186649361 0.330873
186649362 0.357432
186649366 0.079260
186649367 0.527971
186649370 -0.000000
186649371 0.639663
186649377 2.241384
186649379 0.754234
186649381 0.218142
186649382 0.110341
186649386 0.058890
186649388 0.899524
186649389 0.628863
186649390 0.471602
186649392 0.595969
186649400 -0.000000
186649403 0.041095
186649406 0.729008
186649407 1.014128
186649408 0.851368
186649413 1.248138
186649414 -0.000000
186649417 0.386170
186649418 1.324491
186649422 0.583686
186649426 0.971679
186649429 1.907285
186649432 2.982552
186649433 0.524160
186649436 0.110040
186649437 3.884963
186649438 1.403088
186649443 1.737443
186649448 2.090257
186649449 1.850479
186649450 1.753605
186649451 0.538907
186649454 0.032361
186649455 1.446517
186649457 3.750772
186649458 37.585797
186649459 28.815344
186649462 0.519432
186649465 1.204244
186649466 0.937498
186649468 1.893999
186649469 2.788537
186649470 6.474453
186649471 1.638507
186649475 0.387578
186649476 2.503146
186649478 2.206763
186649480 0.237072
186649484 6.397998
186649485 0.463884
186649486 0.466467
186649488 0.858089
186649490 15.000476
186649491 6.115123
186649492 1.304684
186649493 8.322435
186649494 8.608187
186649495 0.228616
186649496 1.336214
186649500 2.772211
186649503 3.670613
186649505 0.112510
186649506 7.703481
186649507 2.178081
186649508 0.218128
186649509 0.931722
186649511 8.995117
186649512 2.795883
186649513 0.179343
186649514 2.438526
186649516 0.485390
186649517 0.047360
186649523 3.451871
186649524 10.244896
186649525 0.392142
186649526 2.574520
186649528 0.440224
186649532 2.990838
186649533 0.912333
186649536 1.969154
186649540 3.723839
186649541 0.278159
186649543 0.203431
186649549 0.653809
186649552 11.328268
186649554 4.963902
186649556 1.377028
186649558 0.417591
186649561 3.131987
186649563 0.732033
186649565 3.206193
186649567 5.520279
186649568 0.312468
186649569 4.672744
186649570 1.482543
186649571 2.907343
186649572 1.154086
186649574 3.671090
186649575 3.966590
186649576 24.480847
186649577 1.389786
186649578 0.099829
186649579 0.557834
186649580 10.866698
186649581 16.077574
186649582 13.653915
186649583 17.212646
186649587 0.167137
186649588 2.207815
186649589 0.771560
186649591 0.512730
186649593 1.929040
186649594 2.257203
186649595 2.291459
186649596 1.449220
186649598 0.133585
186649600 3.711388
186649601 0.842370
186649603 0.460970
186649604 0.575553
186649610 1.808086
186649613 0.535826
186649614 1.343287
186649615 2.625161
186649618 0.263662
186649620 1.790606
186649623 3.773309
186649624 9.975372
186649625 1.302808
186649626 12.484766
186649627 6.291073
186649628 4.150473
186649629 4.018629
186649630 2.831892
186649633 3.243808
186649634 0.902643
186649635 5.608750
186649636 8.840560
186649637 8.174318
186649638 0.808342
186649643 1.532033
186649644 0.555866
186649645 0.403322
186649646 0.345439
186649647 0.605696
186649651 0.243319
186649652 0.148004
186649654 -0.000000
186649655 0.152434
186649656 0.024245
186649657 0.951619
186649658 3.682859
186649659 5.165426
186649660 0.855812
186649661 1.803831
186649662 3.026644
186649663 2.104463
186649664 1.594264
186649665 4.157265
186649666 0.741380
186649667 2.191077
186649668 2.559983
186649669 4.699226
186649670 5.405697
186649671 1.680363
186649672 0.071962
186649674 1.522289
186649675 2.451076
186649676 1.262540
186649677 0.024114
186649678 0.502041
186649679 1.016306
186649681 0.273474
186649687 13.184313
186649688 0.343179
186649690 1.084631
186649691 0.170199
186649693 1.240708
186649696 0.037787
186649697 0.144610
186649698 0.040581
186649699 0.468678
186649702 9.046251
186649703 3.849095
186649704 0.873404
186649706 2.579485
186649707 0.582657
186649708 0.452969
186649709 -0.000000
186649710 1.026906
186649713 2.614490
186649714 3.176533
186649718 3.775965
186649719 2.889788
186649720 1.051317
186649721 4.452519
186649724 1.538250
186649725 1.495512
186649726 1.112117
186649727 8.956536
186649728 2.768496
186649729 3.597743
186649731 -0.000000
186649733 5.236202
186649734 -0.000000
186649735 13.662122
186649736 3.703437
186649738 0.632218
186649739 0.065495
186649741 0.684919
186649742 0.858949
186649743 1.527752
186649744 16.414763
186649745 3.365531
186649747 0.185485
186649750 0.257389
186649751 2.375276
186649752 5.645293
186649754 15.248602
186649756 0.630083
186649757 1.205802
186649759 2.364489
186649760 0.133083
186649761 2.314105
186649762 2.085760
186649765 1.178578
186649766 5.249100
186649767 2.939159
186649768 0.929278
186649769 2.136518
186649770 1.077193
186649771 1.954570
186649774 6.598215
186649776 0.327645
186649777 0.181293
186649778 0.571530
186649779 1.400669
186649782 3.211363
186649783 3.077197
186649784 1.790584
186649785 2.273322
186649786 1.949010
186649787 0.293213
186649790 -0.000000
186649791 2.050769
186649793 1.631037
186649795 3.630016
186649796 1.791143
186649797 0.203405
186649798 0.568108
186649799 0.102339
186649800 0.461310
186649801 1.590748
186649802 0.279808
186649803 0.359236
186649804 0.372839
186649805 1.389848
186649806 1.260084
186649807 1.468147
186649808 0.532626
186649809 3.887842
186649810 3.798467
186649811 0.665776
186649813 2.368435
186649814 3.236000
186649816 2.170406
186649817 0.509224
186649818 1.728135
186649821 0.164282
186649824 0.611210
186649825 -0.000000
186649826 0.183861
186649828 5.032134
186649829 0.841868
186649836 0.262839
186649837 0.043025
186649839 0.385243
186649840 8.388542
186649841 0.642651
186649842 4.872466
186649845 0.160047
186649847 0.968192
186649848 0.095509
186649852 1.266264
186649853 0.727364
186649854 5.314333
186649855 6.498912
186649856 3.127159
186649857 1.184097
186649858 1.287825
186649859 3.220193
186649860 1.595369
186649861 2.018780
186649862 3.147104
186649863 0.688944
186649867 0.656114
186649869 0.376667
186649870 0.365384
186649871 1.177385
186649872 5.282947
186649875 -0.000000
186649876 0.297692
186649878 0.138869
186649879 0.484158
186649883 -0.000000
186649884 -0.000000
186649885 5.580133
186649886 1.727704
186649888 0.035022
186649889 0.066079
186649890 0.797330
186649891 0.318372
186649893 0.082143
186649895 0.347307
186649897 0.196115
186649898 0.723367
186649899 0.397456
186649901 0.828881
186649902 -0.000000
186649904 0.288878
186649906 0.914775
186649908 -0.000000
186649911 2.207988
186649912 1.325371
186649913 1.142706
186649915 0.771029
186649916 0.058667
186649919 1.611383
186649920 0.885195
186649921 0.241391
186649925 0.653845
186649927 0.587959
186649928 0.489774
186649929 1.325931
186649930 0.487236
186649931 0.256593
186649932 0.354559
186649933 0.404548
186649934 0.445678
186649937 1.008112
186649938 0.216608
186649939 9.979270
186649940 0.066257
186649941 1.341989
186649942 1.644990
186649946 0.036863
186649947 2.998898
186649949 0.085330
186649951 0.603509
186649952 7.388385
186649953 0.523099
186649954 0.254588
186649955 0.547440
186649956 0.047090
186649957 0.932309
186649958 0.097214
186649959 1.118967
186649961 0.192284
186649962 1.328799
186649963 1.481253
186649964 9.563365
186649966 0.144169
186649967 0.300259
186649969 0.034035
186649970 0.546895
186649973 0.485443
186649975 0.201410
186649976 0.245710
186649977 1.352945
186649979 0.236752
186649980 0.329512
186649981 0.244641
186649983 0.323304
186649984 0.553776
186649986 0.421762
186649987 0.460650
186649988 0.193996
186649989 1.195649
186649994 0.325890
186649995 0.699238
186649996 0.241940
186649997 -0.000000
186649998 7.638237
186650000 1.503346
186650001 0.043019
186650002 0.381601
186650003 0.073165
186650004 0.450856
186650005 1.811437
186650006 0.843092
186650007 -0.000000
186650008 2.147265
186650009 0.389811
186650012 0.124786
186650015 0.770374
186650018 0.058170
186650021 0.650985
186650026 0.051332
186650027 0.803938
186650029 0.486382
186650031 0.791063
186650032 0.221036
186650039 0.594296
186650040 0.194647
186650041 6.636900
186650042 11.030928
186650044 0.573408
186650045 1.716037
186650046 0.745680
186650047 4.481193
186650048 1.163260
186650050 0.234274
186650052 0.679125
186650053 2.004051
186650054 1.365423
186650055 0.532223
186650056 1.512067
186650057 0.313571
186650059 0.130002
186650064 0.378268
186650066 0.758148
186650067 0.396419
186650068 0.260881
186650071 0.851772
186650072 4.243625
186650074 1.477638
186650076 1.221321
186650077 0.671207
186650078 0.268000
186650081 0.181788
186650082 1.957826
186650085 11.832668
186650086 1.255084
186650087 3.421936
186650089 5.316342
186650091 5.796181
186650092 0.545602
186650093 1.503706
186650094 11.669114
186650095 11.833225
186650096 0.483138
186650097 0.329064
186650099 0.842410
186650101 0.274925
186650107 7.444413
186650108 18.622936
186650109 23.027403
186650114 3.193568
186650115 7.003856
186650116 13.855764
186650118 -0.000000
186650121 1.245527
186650124 1.658014
186650128 1.500880
186650129 16.830984
186650131 14.428816
186650134 0.864803
186650135 0.202218
186650137 1.335834
186650144 0.904827
186650145 0.540619
186650148 -0.000000
186650149 0.234764
186650150 1.394477
186650158 0.637175
186650173 0.060263
186650175 0.442155
186650176 1.210759
186650177 2.002654
186650178 4.124106
186650179 11.464563
186650181 5.757230
186650182 2.497988
186650183 0.399119
186650184 0.668888
186650185 4.333425
186650187 0.205771
186650188 2.238300
186650189 0.061588
186650190 2.761274
186650193 1.585670
186650194 0.087783
186650195 0.088677
186650199 0.697417
186650200 1.402626
186650201 2.158630
186650204 0.397619
186650205 1.893804
186650206 1.214932
186650209 0.046255
186650211 0.238557
186650214 1.234250
186650215 0.041655
186650216 0.314954
186650217 2.772056
186650219 0.540656
186650228 0.958933
186650230 0.126284
186650234 3.069225
186650236 0.576129
186650237 1.887259
186650240 4.097593
186650241 1.449794
186650242 0.802695
186650243 2.791775
186650247 0.741000
186650249 0.348877
186650251 0.103932
186650252 3.333486
186650254 0.057174
186650257 0.685424
186650258 0.834341
186650259 0.666942
186650260 2.629058
186650262 0.924913
186650265 0.221377
186650266 1.687466
186650267 0.209685
186650268 0.045343
186650269 5.017294
186650270 0.354246
186650271 0.294529
186650275 1.329914
186650278 0.132367
186650279 2.005874
186650280 0.800448
186650281 2.155545
186650282 0.420922
186650287 4.272284
186650288 0.517512
186650289 1.171434
186650290 2.028058
186650293 1.935615
186650294 2.730052
186650295 0.656690
186650296 1.277296
186650297 1.093812
186650298 0.671290
186650299 4.697423
186650300 1.577875
186650301 0.093719
186650304 0.448849
186650305 -0.000000
186650306 5.665206
186650307 2.149177
186650308 0.032797
186650310 2.322489
186650311 4.173004
186650312 0.412625
186650313 0.043787
186650314 2.793273
186650315 5.836644
186650316 1.826834
186650317 4.429047
186650318 0.951736
186650319 0.890956
186650322 0.375461
186650323 0.427814
186650324 4.148166
186650325 4.280423
186650326 0.449859
186650327 1.838071
186650328 3.424168
186650331 7.626837
186650332 0.632093
186650334 1.169070
186650335 0.193776
186650336 0.183295
186650337 7.338494
186650338 0.600401
186650339 0.623724
186650340 5.299829
186650344 2.521160
186650348 0.465789
186650350 0.440506
186650352 1.257042
186650353 2.927308
186650354 0.126006
186650356 3.448048
186650357 1.021133
186650360 0.396846
186650362 1.100763
186650365 0.230607
186650366 0.230534
186650367 0.222822
186650371 3.086058
186650372 0.225737
186650375 0.707158
186650377 3.353359
186650379 9.764268
186650384 0.849660
186650385 -0.000000
186650387 0.264239
186650388 0.455412
186650389 0.914710
186650393 0.584896
186650394 0.990615
186650396 1.395130
186650399 1.476682
186650401 1.468664
186650406 5.202021
186650407 0.708750
186650408 0.112529
186650410 1.705370
186650411 10.419607
186650412 0.886669
186650413 0.828141
186650414 0.424249
186650417 0.751746
186650418 0.670253
186650419 10.634100
186650420 0.996731
186650421 0.858296
186650423 0.376196
186650426 1.639692
186650427 0.746022
186650430 15.064728
186650431 10.217209
186650432 0.035140
186650433 2.898743
186650434 3.875429
186650435 12.166983
186650436 0.364227
186650439 0.375371
186650442 0.339609
186650445 1.134518
186650447 0.046757
186650449 1.629860
186650450 1.756273
186650451 4.143312
186650453 3.063743
186650454 10.204982
186650458 -0.000000
186650459 2.223642
186650460 1.541865
186650461 0.977218
186650465 0.496159
186650467 13.560525
186650468 4.225627
186650472 0.115293
186650473 0.497973
186650475 5.907668
186650476 4.402470
186650477 2.308459
186650485 0.045707
186650486 2.071104
186650487 28.427976
186650489 20.482046
186650490 0.594147
186650491 1.190912
186650495 2.953809
186650496 2.687948
186650497 0.377799
186650498 1.394583
186650499 0.399020
186650500 0.244509
186650501 0.191235
186650502 1.523949
186650503 0.751845
186650504 0.732068
186650506 0.936682
186650513 0.556508
186650514 1.985532
186650516 13.010974
186650519 5.217930
186650520 3.975995
186650521 10.976184
186650523 0.053115
186650525 3.693022
186650528 0.603867
186650530 0.319625
186650532 0.049500
186650533 2.942388
186650534 -0.000000
186650535 12.712159
186650536 0.593510
186650540 0.148487
186650541 1.036488
186650542 0.086007
186650543 0.866023
186650544 0.035960
186650548 0.098824
186650550 0.096898
186650553 1.547079
186650554 0.269591
186650555 0.929570
186650558 7.751114
186650559 1.312308
186650561 1.753901
186650562 -0.000000
186650564 0.367418
186650565 0.664746
186650567 0.129419
186650568 3.592716
186650569 3.468010
186650571 19.612137
186650572 11.680094
186650573 0.039732
186650575 1.026561
186650576 1.045014
186650579 -0.000000
186650580 1.159140
186650581 0.199746
186650582 0.754137
186650583 0.049964
186650584 0.257552
186650587 1.408175
186650588 -0.000000
186650589 1.343664
186650590 2.044756
186650591 1.002030
186650592 2.184371
186650593 -0.000000
186650596 0.375228
186650597 2.525999
186650600 0.396193
186650601 3.845374
186650602 0.381763
186650603 0.218960
186650604 3.642358
186650605 4.947728
186650607 9.031293
186650608 0.707667
186650609 0.465706
186650611 0.828055
186650615 0.549199
186650616 0.034114
186650618 1.393451
186650622 -0.000000
186650624 0.705593
186650628 -0.000000
186650629 0.141563
186650631 4.234197
186650633 10.298878
186650634 11.403862
186650635 0.247367
186650640 4.865134
186650645 0.596151
186650649 1.864221
186650650 1.125068
186650653 0.111124
186650654 0.100963
186650655 0.550615
186650656 0.134462
186650657 1.595870
186650659 0.572104
186650661 1.154370
186650664 0.160873
186650665 0.348806
186650667 1.525984
186650668 0.120905
186650670 0.429750
186650671 2.225460
186650674 1.460836
186650676 0.249799
186650677 0.091590
186650678 0.209198
186650680 0.634591
186650682 13.236102
186650684 0.419891
186650685 1.516786
186650686 0.025704
186650687 2.147625
186650688 2.102852
186650691 0.088112
186650692 2.616824
186650693 1.678400
186650694 2.131051
186650697 1.765756
186650698 0.902092
186650699 0.125742
186650701 -0.000000
186650702 0.130604
186650703 2.020386
186650708 0.266173
186650710 0.823621
186650712 0.490751
186650713 0.501846
186650716 0.637847
186650717 0.178629
186650718 0.992758
186650719 0.647943
186650720 6.558405
186650722 2.975977
186650724 19.910176
186650726 1.996210
186650728 0.870975
186650729 0.245667
186650732 0.942845
186650733 0.510897
186650734 12.981812
186650735 0.585613
186650736 0.111556
186650737 2.172075
186650738 -0.000000
186650739 1.403905
186650740 -0.000000
186650742 2.244869
186650743 2.032797
186650744 1.587936
186650746 0.334311
186650749 0.442211
186650751 0.332896
186650753 0.214117
186650754 0.189159
186650755 5.282195
186650757 0.023161
186650758 4.560210
186650759 0.244868
186650762 2.717331
186650763 0.868584
186650764 2.298762
186650765 1.481511
186650768 0.239345
186650769 0.142149
186650770 0.327870
186650771 1.187777
186650774 1.414293
186650775 0.884838
186650777 1.256943
186650781 1.660551
186650782 0.907815
186650785 2.468284
186650789 2.814613
186650790 0.193459
186650793 0.212833
186650797 1.032933
186650798 0.411697
186650800 -0.000000
186650801 1.198187
186650802 1.152058
186650803 2.723220
186650804 0.059002
186650805 0.792886
186650806 0.514954
186650807 2.814802
186650814 3.199953
186650815 0.751061
186650816 5.282441
186650817 2.151361
186650820 0.527628
186650821 0.485758
186650822 0.964807
186650826 3.524018
186650828 0.272469
186650829 3.159026
186650830 0.504585
186650831 -0.000000
186650832 2.158100
186650886 0.789793
186650888 0.070763
186650889 6.427044
186650890 0.478222
186650891 -0.000000
186650892 0.026118
186650893 0.831550
186650894 6.451648
186650895 0.327390
186650896 1.390330
186650899 0.947179
186650900 2.379905
186650901 0.596073
186650902 0.548790
186650903 0.156691
186650906 1.509630
186650907 1.061502
186650908 0.354900
186650909 0.763335
186650910 0.572373
186650912 6.192439
186650913 2.547336
186650915 0.861498
186650917 8.758474
186650922 0.817853
186650923 0.144708
186650924 2.039058
186650926 0.099878
186650927 0.946962
186650929 0.052593
186650930 0.375585
186650931 3.234190
186650932 46.622250
186650934 0.144303
186650938 33.139916
186650942 0.515752
186650943 0.946874
186650944 8.818103
186650945 0.574034
186650946 0.030288
186650947 3.846654
186650950 2.482566
186650953 0.153855
186650958 0.278448
186650959 0.197786
186650960 3.093582
186650962 0.136172
186650963 1.062830
186650965 0.303710
186650966 1.336474
186650967 0.952065
186650970 2.298988
186650971 1.419237
186650972 0.106353
186650974 1.760815
186650979 0.036917
186650981 0.825473
186650982 1.342446
186650986 0.132964
186650987 1.247902
186650988 3.770882
186650990 0.321265
186650992 21.553779
186650993 34.897180
186650997 2.026989
186650998 3.390373
186650999 0.107053
186651000 0.056256
186651002 0.177160
186651003 3.919378
186651004 32.097618
186651008 0.297457
186651009 -0.000000
186651010 0.486110
186651011 0.274511
186651012 0.356159
186651013 1.203198
186651014 0.484885
186651015 0.104839
186651016 0.528696
186651019 9.516710
186651020 4.830830
186651023 15.518148
186651024 0.418031
186651025 0.251819
186651026 2.666727
186651027 1.096815
186651029 0.252203
186651030 0.191867
186651033 -0.000000
186651034 10.436614
186651036 0.487212
186651037 0.079326
186651038 1.154004
186651039 0.405702
186651041 0.208506
186651042 0.384246
186651043 2.281298
186651044 1.445809
186651045 0.776459
186651046 0.036313
186651047 0.610015
186651048 0.524622
186651049 0.625999
186651051 4.052110
186651053 0.141576
186651056 -0.000000
186651057 1.671634
186651058 8.967793
186651061 -0.000000
186651062 7.368664
186651064 2.060104
186651074 0.121499
186651075 1.158579
186651077 0.403555
186651079 1.257392
186651080 0.313191
186651081 0.664638
186651082 7.423013
186651083 -0.000000
186651087 0.416041
186651088 0.401110
186651089 0.534632
186651094 0.301993
186651095 1.327956
186651098 0.213644
186651100 2.006827
186651102 22.953629
186651103 10.822825
186651104 4.796630
186651106 8.512817
186651107 1.892698
186651108 0.291087
186651111 1.559362
186651112 0.124301
186651113 1.859179
186651116 0.964444
186651117 0.281102
186651119 0.440162
186651120 0.313440
186651121 0.668794
186651122 22.158489
186651123 0.662409
186651125 0.154949
186651126 2.559430
186651127 9.284292
186651128 12.639701
186651129 0.196255
186651130 -0.000000
186651131 1.808711
186651132 3.012559
186651133 0.288720
186651134 1.129481
186651135 2.054329
186651136 0.331402
186651137 0.593429
186651138 -0.000000
186651140 2.223102
186651142 0.644977
186651147 2.228346
186651148 4.737172
186651149 0.186426
186651152 3.353235
186651155 1.990768
186651156 2.689983
186651157 0.798038
186651160 0.993007
186651161 0.968868
186651165 0.127130
186651169 0.874564
186651170 5.168765
186651171 2.557985
186651172 0.940863
186651175 0.929091
186651176 0.846862
186651179 0.628159
186651185 0.243998
186651186 0.184173
186651187 3.819961
186651189 0.997554
186651190 0.731861
186651191 2.838703
186651197 1.053671
186651198 1.993022
186651199 0.098985
186651201 0.235207
186651202 1.458489
186651203 1.343599
186651205 0.479935
186651207 0.805438
186651209 1.194480
186651210 1.203922
186651211 3.834334
186651212 0.142358
186651217 0.504138
186651218 0.116362
186651220 0.719057
186651223 -0.000000
186651224 1.448060
186651225 0.086310
186651226 3.158827
186651227 0.058896
186651228 0.949465
186651229 0.489164
186651230 1.661461
186651231 0.059486
186651233 0.319188
186651236 0.617394
186651238 0.563267
186651239 0.423774
186651241 0.668951
186651244 1.351368
186651246 2.203740
186651247 0.393284
186651248 1.447422
186651250 5.096850
186651252 0.300984
186651253 0.080249
186651254 2.312825
186651255 1.209283
186651256 0.149488
186651259 0.663205
186651260 -0.000000
186651261 5.955506
186651264 1.535570
186651265 2.601144
186651266 0.053977
186651268 7.778612
186651269 6.682837
186651270 0.078068
186651271 0.686614
186651272 0.808802
186651273 1.028900
186651276 0.214005
186651277 0.139199
186651279 0.227524
186651284 1.597158
186651285 0.167392
186651288 0.426325
186651290 2.267651
186651291 2.668057
186651292 0.138744
186651294 -0.000000
186651295 0.376234
186651297 0.731913
186651298 2.721046
186651299 0.463012
186651301 0.307022
186651302 0.276806
186651306 2.143251
186651308 1.476984
186651310 1.648166
186651311 0.909046
186651312 1.364364
186651314 0.062298
186651317 0.347000
186651319 6.730809
186651323 0.663096
186651325 0.612223
186651327 0.304245
186651328 1.169512
186651330 0.683930
186651331 0.168822
186651333 1.214166
186651335 0.411093
186651336 -0.000000
186651337 10.711555
186651338 0.390118
186651340 0.069028
186651345 0.094693
186651347 0.132249
186651348 0.532252
186651349 3.643361
186651351 1.550562
186651352 1.435013
186651357 0.448019
186651361 0.571039
186651362 0.191424
186651363 0.896972
186651364 -0.000000
186651365 0.060254
186651366 0.114491
186651370 -0.000000
186651372 1.103319
186651373 0.093953
186651374 0.573282
186651376 1.189422
186651377 0.042873
186651378 3.594432
186651383 9.239800
186651387 0.693929
186651389 1.421963
186651390 0.051855
186651391 0.103912
186651393 0.529054
186651394 1.502261
186651396 3.917924
186651397 0.063442
186651400 0.097968
186651401 0.743167
186651402 3.072047
186651404 0.200961
186651405 1.877938
186651406 0.843483
186651409 0.064273
186651411 1.868937
186651414 0.547628
186651417 2.696337
186651420 4.394612
186651423 0.397483
186651424 -0.000000
186651425 3.710394
186651426 0.052718
186651427 0.973607
186651428 0.168148
186651429 3.991190
186651432 0.375840
186651434 0.582155
186651435 0.069679
186651439 2.388330
186651441 0.245313
186651443 0.542589
186651446 0.582783
186651447 0.649355
186651448 0.365578
186651451 0.278055
186651454 0.146270
186651455 0.068990
186651457 0.494392
186651458 0.585203
186651459 1.983455
186651460 0.756458
186651461 1.592347
186651462 2.876869
186651463 0.493343
186651464 2.985189
186651466 0.944688
186651467 1.743159
186651469 1.005456
186651470 0.719429
186651475 0.179352
186651476 -0.000000
186651477 0.072615
186651478 0.794168
186651481 3.266015
186651482 0.187806
186651483 0.139664
186651484 0.056439
186651485 1.013574
186651486 0.471406
186651487 0.862510
186651488 2.428939
186651489 1.905720
186651492 0.417209
186651493 0.341836
186651494 -0.000000
186651499 -0.000000
186651500 1.243458
186651501 0.813378
186651502 3.020498
186651503 0.674307
186651506 0.759308
186651508 8.210220
186651513 0.908325
186651514 5.582872
186651516 0.306990
186651517 -0.000000
186651519 7.838904
186651522 0.128279
186651523 1.458611
186651524 0.749497
186651526 1.933962
186651527 0.623624
186651529 0.134610
186651530 1.729867
186651532 5.170009
186651533 1.505085
186651534 0.539603
186651535 0.539623
186651536 1.088007
186651537 1.158981
186651539 0.475600
186651541 1.088007
186651542 1.747851
186651544 0.114283
186651545 3.178401
186651546 0.356605
186651549 1.391999
186651550 0.858834
186651553 0.600329
186651554 0.514531
186651555 0.844420
186651559 1.359080
variableStep chrom=chr10
62536088 0.080044
62536089 5.843323
62536095 9.635202
62536097 0.963548
62536098 2.364328
62536099 1.951290
62536100 0.515737
62536101 0.119076
62536102 0.256329
62536103 0.207575
62536109 -0.000000
62536110 1.633569
62536111 11.801306
62536112 1.444657
62536113 1.438959
62536115 -0.000000
62536116 0.885021
62536119 -0.000000
62536120 0.100135
62536121 1.421038
62536123 0.157176
62536124 0.154143
62536125 8.410743
62536127 2.477887
62536128 0.210151
62536129 0.324436
62536130 3.149265
62536131 3.619875
62536132 0.798374
62536133 0.373739
62536134 -0.000000
62536135 0.608245
62536137 0.322281
62536139 1.926760
62536140 1.020907
62536141 1.335161
62536142 1.754062
62536145 0.063986
62536146 2.847932
62536148 5.863112
62536149 6.830126
62536153 1.222223
62536156 0.797588
62536157 0.169197
62536158 2.152904
62536159 0.129349
62536162 0.061895
62536164 0.450920
62536168 2.140204
62536170 -0.000000
62536173 1.084627
62536175 0.071677
62536176 0.659612
62536177 0.333949
62536178 0.195275
62536179 1.499198
62536180 2.540144
62536181 3.225259
62536182 1.284789
62536183 3.203392
62536184 1.800647
62536186 0.265825
62536187 0.134031
62536189 0.800232
62536190 1.184206
62536191 1.038485
62536192 1.148168
62536197 0.632441
62536200 0.143871
62536201 2.197457
62536202 0.807288
62536206 1.513218
62536211 6.216989
62536212 -0.000000
62536214 0.580674
62536218 9.676291
62536219 0.487585
62536220 0.147228
62536223 8.545485
62536224 -0.000000
62536228 0.204070
62536230 1.002363
62536231 0.714463
62536232 5.764156
62536233 0.527602
62536234 0.479597
62536235 0.585016
62536236 0.121917
62536237 4.807001
62536239 1.721905
62536240 0.813044
62536241 0.660012
62536242 0.244028
62536244 7.566626
62536246 1.422155
62536249 0.269650
62536252 3.689705
62536253 0.757210
62536254 1.046249
62536257 0.859735
62536258 0.385620
62536259 0.888335
62536260 1.248079
62536261 1.253812
62536262 0.380798
62536265 0.414359
62536266 2.068808
62536267 0.084290
62536268 0.887462
62536270 2.579280
62536274 2.193425
62536275 0.700800
62536276 0.119700
62536277 1.373851
62536279 0.865147
62536282 0.833335
62536285 0.335580
62536287 0.398290
62536292 0.665140
62536293 1.210531
62536294 2.128930
62536297 2.066491
62536298 1.807193
62536301 0.391966
62536302 0.115581
62536303 0.305161
62536304 0.278920
62536309 1.221788
62536310 0.042526
62536314 0.175008
62536315 0.480137
62536316 0.972975
62536321 -0.000000
62536325 0.470758
62536330 0.877649
62536331 0.704803
62536332 3.008298
62536334 4.670604
62536335 1.500157
62536336 0.256465
62536337 4.410729
62536341 0.521933
62536347 0.853970
62536348 2.851015
62536349 1.596296
62536350 0.122684
62536352 3.183972
62536354 0.072609
62536356 0.590652
62536357 -0.000000
62536359 2.968067
62536360 0.506541
62536361 0.945169
62536362 0.536017
62536363 0.064116
62536366 1.727402
62536369 1.713207
62536370 0.546184
62536372 0.963101
62536377 3.531198
62536378 2.436858
62536381 -0.000000
62536383 0.237252
62536384 0.793350
62536385 0.220227
62536388 2.112043
62536391 0.163485
62536396 -0.000000
62536397 0.139086
62536399 12.102897
62536400 18.641555
62536404 0.383579
62536407 0.387061
62536409 0.052847
62536410 -0.000000
62536411 -0.000000
62536412 1.040801
62536414 0.996644
62536415 0.364718
62536416 0.558445
62536418 0.047069
62536419 3.478816
62536420 10.567827
62536424 0.455360
62536425 0.345877
62536426 1.310913
62536427 2.581408
62536428 1.322217
62536429 0.747576
62536430 0.474951
62536431 0.936120
62536434 2.120054
62536436 4.583135
62536438 1.518470
62536439 0.063883
62536441 2.190331
62536443 0.643587
62536444 -0.000000
62536446 1.894975
62536448 1.170807
62536454 -0.000000
62536455 0.282169
62536457 0.429868
62536461 0.998907
62536465 -0.000000
62536467 0.139071
62536471 1.402752
62536472 1.040400
62536473 0.186990
62536474 0.120893
62536476 1.346387
62536477 11.567209
62536481 0.227955
62536483 0.054198
62536484 0.320847
62536485 9.579757
62536486 0.031848
62536487 0.157879
62536488 9.255157
62536489 10.017203
62536494 1.699593
62536496 0.384545
62536497 2.843049
62536498 0.081975
62536499 -0.000000
62536502 0.125319
62536503 2.630147
62536504 0.979068
62536507 -0.000000
62536508 0.059747
62536513 0.344404
62536516 2.062178
62536517 0.434896
62536519 3.624348
62536521 0.291657
62536523 0.394185
62536526 0.107746
62536529 2.057151
62536530 0.861059
62536531 0.554678
62536532 0.312076
62536534 1.326406
62536535 2.060962
62536538 1.391739
62536543 0.926500
62536544 1.802817
62536545 1.339443
62536546 1.619946
62536548 1.066140
62536550 0.690635
62536551 0.216137
62536553 6.131350
62536554 0.840811
62536555 1.067841
62536556 0.119275
62536557 0.803055
62536558 0.671985
62536559 2.625534
62536561 0.560159
62536562 0.490106
62536564 0.116123
62536565 1.240535
62536566 0.247947
62536567 0.169062
62536568 1.942573
62536570 0.275469
62536571 0.395564
62536572 1.333577
62536573 2.830947
62536574 0.182458
62536575 1.794199
62536576 0.286057
62536577 0.155300
62536578 0.560439
62536579 0.064228
62536585 5.309729
62536587 0.741921
62536588 0.798388
62536589 0.134814
62536591 0.237101
62536592 -0.000000
62536595 0.868263
62536597 4.170838
62536598 3.345525
62536599 0.102829
62536601 0.085163
62536603 0.262090
62536607 1.122157
62536611 4.427285
62536612 0.798941
62536614 0.164661
62536620 -0.000000
62536621 0.689410
62536622 0.663953
62536625 -0.000000
62536627 -0.000000
62536628 0.121263
62536630 0.312978
62536632 0.804610
62536633 0.475184
62536634 0.609148
62536635 0.398183
62536636 0.228554
62536638 0.757943
62536639 -0.000000
62536640 0.884089
62536644 1.583574
62536645 3.083534
62536646 1.448730
62536647 1.181494
62536648 0.390232
62536649 0.805300
62536651 0.194764
62536652 0.124773
62536653 0.361053
62536656 0.918769
62536659 0.235001
62536660 0.763090
62536662 0.136787
62536663 3.642791
62536664 2.782048
62536665 0.107026
62536668 0.838028
62536669 0.954344
62536671 0.411830
62536672 2.994514
62536673 2.856904
62536674 5.070623
62536675 3.176808
62536678 3.471458
62536679 0.065189
62536680 0.053249
62536682 0.423143
62536683 0.868687
62536685 0.763090
62536686 0.487024
62536688 2.180381
62536689 0.100149
62536690 0.544493
62536692 8.185238
62536693 0.061534
62536698 2.382973
62536699 0.216108
62536701 0.234277
62536702 1.133383
62536703 0.089221
62536705 3.708938
62536706 1.521270
62536707 0.970290
62536708 1.159810
62536711 0.660976
62536713 0.465844
62536715 0.257746
62536716 0.858836
62536718 0.746358
62536719 4.367526
62536720 0.643317
62536722 0.405881
62536725 3.088341
62536726 1.411742
62536727 1.217160
62536728 0.061287
62536730 1.730425
62536731 1.418866
62536732 0.216421
62536733 0.556014
62536735 13.792621
62536736 7.450232
62536738 0.198586
62536739 1.037514
62536740 0.149751
62536741 0.872652
62536744 0.137814
62536745 1.240185
62536750 0.215734
62536754 0.068285
62536756 0.405959
62536757 0.879333
62536758 0.619520
62536759 1.392699
62536761 8.168347
62536762 3.300583
62536766 0.469089
62536767 2.947525
62536768 0.325881
62536771 -0.000000
62536772 1.616080
62536773 0.546305
62536774 -0.000000
62536777 0.778312
62536780 0.132656
62536781 0.436024
62536783 -0.000000
62536784 0.137897
62536785 0.216603
62536786 1.127716
62536789 5.737364
62536790 3.715944
62536791 3.629173
62536792 2.597985
62536794 1.160208
62536797 0.872642
62536799 4.156473
62536800 0.409515
62536801 0.527287
62536803 2.335126
62536805 3.019449
62536806 0.047554
62536808 0.693001
62536810 1.037766
62536811 0.188934
62536816 3.680599
62536823 4.112294
62536827 0.231337
62536829 0.991766
62536830 0.819073
62536833 0.193453
62536836 -0.000000
62536837 0.120637
62536842 0.289507
62536844 -0.000000
62536845 0.267161
62536848 5.478858
62536853 4.260141
62536855 2.084161
62536856 0.475813
62536857 0.179471
62536858 1.597912
62536859 1.440336
62536863 0.258225
62536865 2.256275
62536866 0.429802
62536870 0.065337
62536871 3.251578
62536873 9.820207
62536874 0.069269
62536883 0.638778
62536889 0.439571
62536890 0.234749
62536891 0.468520
62536896 1.913497
62536900 4.435691
62536901 0.129990
62536902 0.655690
62536903 0.759870
62536906 9.379373
62536907 0.356719
62536908 0.197174
62536909 0.277870
62536910 6.415464
62536911 0.515232
62536913 3.177052
62536914 1.197445
62536915 0.334398
62536918 9.554593
62536919 0.694025
62536920 2.779116
62536925 0.386195
62536926 -0.000000
62536927 1.364395
62536929 0.188492
62536931 2.411767
62536932 2.977693
62536934 2.005051
62536935 0.067280
62536937 0.223263
62536938 2.089362
62536939 10.747722
62536940 0.087313
62536941 0.040307
62536943 8.275106
62536951 0.033753
62536952 5.929566
62536956 -0.000000
62536959 0.373542
62536960 0.511805
62536965 0.951040
62536968 14.868825
62536970 0.329390
62536972 0.390991
62536974 0.296917
62536975 0.347417
62536976 6.597359
62536977 7.683068
62536980 3.197232
62536981 0.185029
62536982 0.662555
62536987 0.053849
62536988 0.103189
62536989 0.644148
62536992 9.517006
62536994 1.636214
62536995 1.038973
62536996 0.051895
62536998 1.310170
62537000 3.638940
62537005 0.663822
62537007 0.514967
62537009 0.832540
62537010 0.437292
62537011 0.561639
62537012 0.138226
62537014 1.223259
62537015 1.311837
62537016 1.003236
62537017 2.489516
62537019 5.879027
62537020 2.109792
62537021 2.514993
62537024 0.075156
62537025 0.077122
62537027 0.560727
62537028 0.221826
62537029 0.176980
62537030 0.537934
62537033 0.082294
62537038 3.312863
62537039 0.304398
62537041 0.374087
62537043 0.930203
62537044 3.710543
62537045 1.055449
62537048 0.533742
62537049 0.886122
62537050 0.236549
62537053 0.054267
62537056 0.311818
62537057 6.293566
62537058 0.355234
62537061 0.737629
62537062 0.023444
62537065 4.713382
62537066 2.048358
62537069 1.042675
62537070 0.587300
62537071 2.027881
62537073 0.582638
62537074 2.261641
62537075 3.238855
62537076 2.015192
62537077 -0.000000
62537078 -0.000000
62537080 0.267790
62537081 0.641522
62537082 3.919101
62537084 0.627332
62537085 0.995741
62537086 0.069704
62537089 0.177759
62537093 0.678975
62537094 0.374198
62537096 0.510617
62537097 0.439640
62537099 -0.000000
62537101 0.510832
62537102 0.161546
62537104 0.160580
62537106 0.177649
62537109 0.510560
62537111 0.242134
62537112 1.039478
62537117 0.063229
62537118 -0.000000
62537122 0.540953
62537124 1.654058
62537125 0.177795
62537126 0.770063
62537128 1.206434
62537132 0.530270
62537133 0.175338
62537134 0.361761
62537136 -0.000000
62537137 -0.000000
62537138 -0.000000
62537139 -0.000000
62537140 0.729285
62537142 0.408004
62537144 -0.000000
62537145 0.468845
62537146 -0.000000
62537149 0.083955
62537150 0.072954
62537151 0.057991
62537152 0.314074
62537153 0.765639
62537154 0.063602
62537156 0.468134
62537159 0.926468
62537161 0.510617
62537162 0.076158
62537163 0.160584
62537165 0.296335
62537166 0.280481
62537168 0.280662
62537169 -0.000000
62537170 -0.000000
62537171 0.077117
62537173 0.056358
62537175 0.079875
62537176 0.070276
62537177 0.765021
62537178 0.336476
62537180 -0.000000
62537182 0.084013
62537184 0.067772
62537186 0.070202
62537187 0.350926
62537188 0.510832
62537191 0.265671
62537196 0.265311
62537197 0.160412
62537198 0.314074
62537199 0.869089
62537200 -0.000000
62537201 0.187489
62537205 1.046760
62537208 -0.000000
62537209 0.510674
62537210 0.802001
62537211 0.177667
62537215 -0.000000
62537216 0.564823
62537219 0.055065
62537220 0.228127
62537223 0.177476
62537224 0.145594
62537225 0.828234
62537226 1.365486
62537227 1.652640
62537228 2.538552
62537229 1.364302
62537230 3.008931
62537231 4.109046
62537232 4.896436
62537233 6.780267
62537234 3.709070
62537235 -0.000000
62537238 0.702990
62537239 0.765724
62537240 2.008894
62537241 0.198409
62537242 1.595602
62537243 0.252366
62537244 0.869263
62537245 0.374453
62537246 0.700636
62537247 -0.000000
62537248 0.857198
62537249 0.599837
62537250 0.826812
62537251 0.223711
62537252 1.876735
62537253 0.032719
62537254 -0.000000
62537255 1.305042
62537256 1.153151
62537257 0.205150
62537258 0.145560
62537259 0.406129
62537260 0.705334
62537261 0.374341
62537262 0.116435
62537263 0.955537
62537264 0.238764
62537265 0.045252
62537268 0.461383
62537269 -0.000000
62537270 0.709855
62537271 0.442101
62537272 1.227910
62537273 0.758219
62537274 0.948181
62537275 0.852618
62537276 0.442434
62537277 0.374507
62537278 1.032163
62537279 0.091364
62537280 0.076754
62537281 0.617848
62537282 0.316467
62537283 0.697315
62537284 1.234796
62537285 0.535923
62537287 2.044620
62537289 3.134996
62537291 0.674959
62537295 0.549856
62537298 5.350596
62537299 0.039095
62537304 0.341497
62537305 0.422076
62537306 2.278190
62537307 4.050676
62537309 1.351291
62537310 1.206310
62537311 0.415091
62537312 1.366537
62537313 1.228262
62537314 2.670592
62537315 3.898120
62537317 3.544962
62537318 0.241435
62537319 0.053475
62537320 0.037165
62537325 0.306798
62537328 -0.000000
62537329 0.665167
62537332 0.528057
62537335 4.018251
62537338 0.615472
62537339 5.446049
62537340 1.053040
62537341 0.493256
62537344 0.666949
62537345 2.399425
62537346 0.221042
62537348 5.498824
62537349 17.725483
62537350 16.837937
62537351 21.660533
62537353 0.522031
62537357 1.140915
62537359 0.077712
62537360 0.270008
62537362 18.252199
62537365 12.556229
62537366 18.489540
62537368 3.280466
62537369 2.089437
62537370 0.080257
62537375 4.095041
62537377 7.798746
62537378 12.868814
62537380 10.230826
62537381 0.448538
62537383 0.046901
62537384 1.591974
62537385 0.451972
62537386 0.455519
62537387 9.249661
62537388 13.281466
62537389 0.591821
62537390 1.659092
62537391 0.386223
62537392 0.735490
62537393 0.199629
62537394 -0.000000
62537395 0.240688
62537396 1.262258
62537397 0.621380
62537398 0.067573
62537402 0.504570
62537403 0.610490
62537404 0.155497
62537406 3.367835
62537410 0.362577
62537411 0.813951
62537413 0.232261
62537414 1.138129
62537415 0.343841
62537416 1.347167
62537421 0.152760
62537422 3.570730
62537423 1.026237
62537425 -0.000000
62537427 2.333567
62537432 -0.000000
62537433 1.392805
62537435 0.579878
62537436 0.287101
62537438 0.295765
62537440 -0.000000
62537441 -0.000000
62537446 0.077866
62537449 0.182434
62537452 0.723696
62537453 -0.000000
62537457 0.155602
62537458 1.008849
62537462 0.428178
62537464 0.475256
62537468 0.332088
62537470 0.070169
62537475 0.519603
62537477 0.155521
62537478 0.780117
62537479 -0.000000
62537480 0.896152
62537482 0.147340
62537484 1.496737
62537485 -0.000000
62537486 0.070696
62537488 0.746161
62537490 0.357216
62537492 1.552164
62537495 0.420995
62537496 0.834531
62537498 2.883341
62537499 -0.000000
62537501 0.070656
62537502 1.285580
62537504 -0.000000
62537505 0.377808
62537506 0.155720
62537508 0.748128
62537509 0.199751
62537511 0.155685
62537512 1.852473
62537513 0.379201
62537514 0.195266
62537516 0.148218
62537518 -0.000000
62537527 0.438270
62537532 3.683458
62537535 3.457019
62537536 0.092443
62537537 0.866994
62537539 0.428219
62537540 0.233156
62537542 0.086473
62537544 0.891096
62537545 0.205704
62537546 0.560902
62537547 0.198137
62537549 2.809479
62537550 -0.000000
62537558 0.197929
62537559 0.197565
62537560 0.954832
62537561 0.184896
62537562 4.586290
62537563 0.572817
62537564 2.751127
62537565 0.867978
62537572 1.138539
62537573 0.799048
62537575 5.173016
62537576 3.148542
62537577 0.978231
62537579 2.037162
62537580 0.362620
62537581 1.005079
62537583 1.213170
62537588 0.873697
62537589 0.774886
62537590 1.085531
62537591 0.774886
62537595 0.879583
62537596 1.372489
62537597 0.121184
62537599 1.356440
62537600 0.700883
62537601 0.071178
62537603 0.774886
62537604 0.902738
62537606 0.503404
62537612 1.652051
62537613 0.107171
62537614 1.903169
62537616 -0.000000
62537617 0.328887
62537621 -0.000000
62537622 0.086566
62537623 -0.000000
62537624 0.056615
62537626 0.352821
62537628 0.077990
62537634 3.243164
62537637 -0.000000
62537638 0.235017
62537641 0.063139
62537642 -0.000000
62537643 2.594667
62537648 0.742706
62537649 0.682622
62537652 2.370845
62537655 0.378648
62537656 0.312145
62537657 0.579810
62537660 0.612238
62537662 -0.000000
62537663 0.082004
62537665 0.340284
62537669 0.307590
62537671 0.748082
62537672 0.403658
62537674 0.328794
62537675 0.700784
62537677 0.093704
62537678 1.708195
62537679 0.901839
62537680 0.660432
62537683 5.306507
62537684 0.139216
62537685 1.321982
62537688 1.039603
62537689 0.037869
62537690 1.907001
62537691 0.703847
62537694 4.484479
62537695 3.962358
62537696 1.695579
62537701 0.513387
62537704 1.313593
62537709 2.715838
62537710 2.995658
62537713 4.122733
62537716 3.235381
62537717 1.491955
62537719 -0.000000
62537720 0.265403
62537721 -0.000000
62537722 1.070499
62537723 0.604976
62537724 0.424321
62537725 1.457482
62537726 1.182215
62537731 0.045962
62537732 0.967226
62537733 0.331892
62537734 1.106149
62537736 2.457884
62537737 0.042344
62537738 -0.000000
62537741 0.994277
62537743 0.063148
62537744 -0.000000
62537745 0.183742
62537746 0.950490
62537747 0.821915
62537749 0.166568
62537750 0.183262
62537752 0.630048
62537753 0.288730
62537754 0.881209
62537755 0.786206
62537756 0.527772
62537759 0.189332
62537760 0.422055
62537761 2.137028
62537762 3.619583
62537763 0.426345
62537764 0.286590
62537765 2.515412
62537766 1.757810
62537767 0.068409
62537769 2.369071
62537770 -0.000000
62537771 0.479665
62537773 0.071185
62537776 0.264666
62537778 0.091958
62537779 3.298640
62537780 1.848127
62537786 0.273212
62537787 2.264122
62537788 0.412076
62537789 0.227118
62537790 0.065519
62537792 2.169770
62537793 1.078758
62537794 0.068548
62537796 0.874092
62537798 0.156683
62537800 -0.000000
62537801 0.259001
62537805 4.899417
62537806 0.482902
62537808 0.105559
62537815 0.217305
62537816 2.227169
62537818 0.698490
62537819 0.650912
62537820 0.362174
62537821 0.355025
62537822 1.018324
62537823 0.082039
62537828 0.052562
62537830 1.496553
62537837 -0.000000
62537838 3.997624
62537839 1.905608
62537840 1.473289
62537842 1.005495
62537844 1.218653
62537845 1.218440
62537846 3.245921
62537848 4.664605
62537849 1.711554
62537853 0.969406
62537855 2.726804
62537856 10.061107
62537857 3.713242
62537858 4.407134
62537861 2.658509
62537862 0.677689
62537863 4.941705
62537864 4.524923
62537867 0.067042
62537870 1.621993
62537871 4.504255
62537872 0.720021
62537874 0.641785
62537875 0.090128
62537876 0.700897
62537878 2.319555
62537883 0.062204
62537884 2.860699
62537889 0.446156
62537893 1.757961
62537896 3.199754
62537897 11.331366
62537898 4.647140
62537899 5.308689
62537900 1.722069
62537901 2.413573
62537903 5.747517
62537906 4.714637
62537907 0.966647
62537909 0.102128
62537912 0.360399
62537913 0.572460
62537914 3.810946
62537916 4.890700
62537917 1.226503
62537922 0.072342
62537925 1.200001
62537926 1.343595
62537928 0.714699
62537929 0.255257
62537931 0.632386
62537932 3.343082
62537934 0.119988
62537939 2.899640
62537941 1.397044
62537945 -0.000000
62537947 0.938607
62537948 4.105841
62537949 1.840440
62537950 3.076671
62537951 1.043054
62537952 1.751662
62537953 2.040357
62537954 0.129626
62537955 0.040236
62537956 0.298032
62537958 0.756645
62537959 3.109314
62537961 3.476827
62537962 14.250039
62537963 10.992258
62537964 0.144683
62537965 0.241128
62537966 6.957129
62537967 0.379354
62537968 0.059858
62537969 3.736425
62537972 3.238278
62537973 1.316612
62537974 1.097294
62537977 0.188700
62537978 8.346741
62537981 0.610318
62537984 2.203302
62537986 0.843441
62537987 7.478847
62537988 0.225893
62537989 1.220442
62537990 0.299161
62537993 0.318544
62537994 0.763480
62537995 0.213527
62537998 -0.000000
62538000 0.131313
62538002 3.283984
62538004 0.756762
62538005 9.719568
62538006 23.142822
62538007 17.314291
62538010 0.319634
62538013 13.013210
62538014 0.035090
62538015 0.385253
62538018 1.096791
62538022 0.036063
62538023 0.574239
62538024 0.161017
62538025 0.376109
62538026 0.554272
62538027 0.217596
62538029 1.436132
62538031 0.056497
62538033 1.066027
62538034 1.822749
62538035 0.210306
62538036 0.458665
62538037 2.664392
62538038 3.158942
62538039 2.439074
62538040 2.384909
62538044 -0.000000
62538045 11.561212
62538050 0.509523
62538051 0.292871
62538056 0.071799
62538057 0.380144
62538059 3.557553
62538061 0.288028
62538063 0.095864
62538067 0.445184
62538068 0.523259
62538071 1.663023
62538072 6.075996
62538073 7.410964
62538074 0.875216
62538075 8.172808
62538076 3.499122
62538079 2.033401
62538080 42.358909
62538081 39.936897
62538082 26.053091
62538083 26.906798
62538084 1.156447
62538085 0.756217
62538086 0.143877
62538087 1.122335
62538089 0.218287
62538091 0.747902
62538094 2.121624
62538095 4.806879
62538096 13.177744
62538097 7.562489
62538098 8.003835
62538099 2.660231
62538100 2.092100
62538101 1.855742
62538102 6.719499
62538103 1.934547
62538104 0.757709
62538105 2.378750
62538106 2.816712
62538107 0.376035
62538108 1.053445
62538109 0.517468
62538110 15.289534
62538115 6.964272
62538116 2.664695
62538117 -0.000000
62538119 0.644796
62538121 0.617620
62538124 1.445789
62538125 2.822955
62538127 0.179007
62538128 0.346946
62538129 0.404937
62538130 5.699362
62538131 0.072710
62538132 0.512124
62538134 2.979554
62538135 0.402252
62538138 0.984044
62538139 4.444769
62538141 0.056367
62538146 2.310647
62538148 0.328902
62538150 3.580130
62538151 3.197024
62538153 0.410255
62538154 -0.000000
62538155 0.410255
62538157 7.365763
62538159 49.367588
62538161 0.726140
62538163 0.542970
62538166 -0.000000
62538167 16.495702
62538168 2.007445
62538170 0.337993
62538171 10.934524
62538172 6.360546
62538173 0.127810
62538175 -0.000000
62538176 1.272576
62538180 1.749993
62538181 -0.000000
62538183 0.773802
62538186 2.788701
62538187 0.706647
62538189 2.259527
62538191 37.465672
62538193 2.367662
62538196 8.886978
62538197 2.371686
62538199 0.048905
62538200 0.548628
62538202 1.149443
62538203 1.178241
62538204 1.690886
62538206 0.571021
62538207 1.634727
62538208 0.078813
62538209 3.835664
62538210 4.630789
62538212 1.634225
62538217 1.451569
62538220 0.891077
62538221 0.247331
62538223 3.573748
62538224 5.420730
62538226 0.104184
62538227 10.012942
62538228 1.666308
62538230 0.210131
62538233 0.446177
62538234 0.191492
62538239 0.042581
62538240 1.837243
62538242 0.737181
62538244 0.554477
62538245 6.879956
62538246 0.260723
62538248 11.356948
62538249 8.464612
62538250 0.036814
62538252 0.231001
62538254 0.764741
62538256 0.075352
62538257 -0.000000
62538258 0.189938
62538259 1.501872
62538261 0.825630
62538262 1.081647
62538263 6.680973
62538264 6.398630
62538266 4.126192
62538268 3.485855
62538269 -0.000000
62538272 0.669062
62538273 0.390492
62538274 0.816247
62538275 0.890098
62538276 0.335207
62538279 1.655864
62538284 0.254021
62538286 1.102395
62538289 1.590957
62538293 0.408186
62538295 -0.000000
62538298 0.058262
62538301 0.142045
62538305 0.511876
62538307 0.138282
62538310 0.138213
62538314 3.070982
62538315 0.428298
62538316 7.648119
62538319 16.182854
62538322 11.333895
62538323 0.583065
62538325 0.158096
62538327 0.266725
62538328 0.272276
62538333 0.141921
62538336 0.421331
62538338 0.278131
62538340 0.833894
62538341 0.877477
62538342 1.522861
62538344 1.626022
62538346 0.165417
62538347 -0.000000
62538348 0.083463
62538350 1.019634
62538355 0.729924
62538356 1.321796
62538358 2.438956
62538359 0.209445
62538360 0.371766
62538361 -0.000000
62538362 0.315514
62538365 0.424112
62538367 1.372189
62538369 1.607556
62538370 0.138982
62538371 1.854067
62538372 2.275452
62538374 0.490459
62538375 0.066048
62538376 2.298209
62538378 -0.000000
62538379 0.219978
62538380 0.041792
62538381 0.832689
62538382 2.199644
62538385 0.331794
62538386 0.877305
62538390 20.920733
62538392 1.618457
62538393 2.118725
62538394 6.397833
62538395 2.864518
62538396 3.747615
62538399 0.546334
62538400 0.323077
62538401 0.584612
62538403 1.044597
62538404 0.568577
62538405 0.800767
62538406 0.491115
62538407 3.700406
62538409 21.593584
62538410 0.929143
62538411 1.319741
62538412 11.164209
62538413 0.710535
62538414 0.699273
62538416 0.534654
62538418 0.138920
62538419 -0.000000
62538421 0.754385
62538423 1.430483
62538424 0.132754
62538425 0.177617
62538426 -0.000000
62538428 0.473499
62538430 5.007158
62538431 0.598098
62538432 0.712407
62538433 0.053155
62538435 0.823543
62538436 1.966981
62538442 0.342186
62538443 0.224852
62538444 0.149620
62538446 0.147324
62538447 0.309908
62538449 -0.000000
62538451 0.732279
62538453 2.012131
62538454 2.387239
62538456 0.095440
62538457 0.457886
62538458 1.789448
62538460 0.042590
62538461 0.041778
62538462 -0.000000
62538463 1.320386
62538464 -0.000000
62538467 -0.000000
62538470 1.559839
62538471 0.297324
62538474 0.829378
62538475 0.300311
62538476 0.687527
62538478 0.400464
62538479 1.808525
62538480 32.854919
62538481 5.057996
62538484 0.450889
62538485 1.591230
62538487 1.278415
62538488 0.551715
62538490 0.093516
62538491 0.628517
62538493 0.201208
62538495 0.168644
62538501 2.611727
62538502 0.116848
62538504 1.083655
62538509 2.118342
62538511 1.215154
62538512 1.874164
62538514 1.430442
62538516 1.065560
62538518 1.701795
62538519 23.855280
62538520 24.945704
62538522 0.656578
62538523 -0.000000
62538524 0.361480
62538525 1.322305
62538526 1.904322
62538527 2.656051
62538528 0.143830
62538529 0.552740
62538531 0.241745
62538535 1.048554
62538536 0.628793
62538537 0.027808
62538538 0.334627
62538540 0.359616
62538541 0.483651
62538543 0.056707
62538545 0.051902
62538546 0.191228
62538548 1.904627
62538551 0.152921
62538552 0.166950
62538553 0.366180
62538555 15.797487
62538557 0.963172
62538558 1.191905
62538561 0.346595
62538566 -0.000000
62538567 0.499639
62538568 2.142421
62538569 1.208873
62538572 1.395867
62538573 0.088704
62538574 0.308199
62538575 0.349546
62538577 4.775750
62538578 1.312632
62538580 2.308047
62538581 1.290579
62538582 1.101006
62538584 0.515149
62538588 0.238078
62538590 0.056000
62538594 2.999465
62538595 0.430885
62538597 0.244353
62538599 0.162206
62538600 0.135374
62538601 0.613417
62538603 0.154319
62538605 0.139838
62538607 4.273506
62538610 7.357341
62538611 -0.000000
62538612 0.322606
62538613 0.737766
62538615 0.756547
62538616 2.283549
62538617 0.674479
62538618 0.284818
62538620 1.229136
62538623 0.867703
62538624 0.112464
62538626 1.691428
62538627 3.983025
62538628 1.019788
62538629 4.071983
62538630 0.259471
62538631 0.283164
62538633 2.067087
62538634 12.686777
62538635 8.162872
62538636 0.817239
62538638 1.142223
62538639 1.999979
62538641 4.075970
62538642 0.670966
62538643 8.367367
62538645 0.118072
62538647 13.189620
62538649 0.687445
62538650 9.819412
62538651 0.041790
62538654 8.278217
62538655 4.087860
62538656 3.672384
62538658 0.132199
62538659 -0.000000
62538662 0.265154
62538663 0.485414
62538664 0.069793
62538665 0.249288
62538666 0.597374
62538667 0.921453
62538672 0.421509
62538674 0.033484
62538675 1.113322
62538679 0.753613
62538680 0.434171
62538684 0.495928
62538685 0.177779
62538686 0.428572
62538689 0.456440
62538692 0.765774
62538693 0.073842
62538695 0.193842
62538696 1.735291
62538697 0.335154
62538698 6.500166
62538699 7.384662
62538700 0.162655
62538701 0.720268
62538702 -0.000000
62538704 0.247295
62538705 0.073794
62538707 0.993800
62538708 0.679373
62538710 1.060461
62538712 -0.000000
62538713 0.345698
62538714 1.713030
62538715 0.325263
62538722 0.768619
62538723 0.221381
62538724 1.263752
62538727 0.719991
62538730 0.531526
62538731 0.530722
62538732 0.980813
62538735 0.115681
62538736 0.637403
62538737 0.169800
62538739 2.081484
62538740 0.165103
62538741 4.019395
62538742 0.961660
62538745 0.353226
62538746 0.847236
62538747 3.326736
62538748 2.849951
62538749 2.976435
62538750 0.236258
62538753 0.581586
62538754 0.086399
62538755 0.174586
62538757 0.721109
62538762 1.089804
62538763 0.460563
62538765 1.493832
62538766 -0.000000
62538768 0.126925
62538770 0.311155
62538771 1.263894
62538776 1.283770
62538777 1.200253
62538782 1.687189
62538783 2.393768
62538785 0.174481
62538786 0.173997
62538787 0.175839
62538788 2.026945
62538790 0.830293
62538791 0.514106
62538792 0.131794
62538794 -0.000000
62538796 -0.000000
62538797 0.474787
62538799 0.690972
62538802 0.263414
62538803 1.547631
62538804 0.189252
62538806 0.102344
62538807 0.198921
62538808 1.451735
62538809 4.757673
62538810 1.018367
62538812 0.117919
62538814 -0.000000
62538816 2.460986
62538817 0.090848
62538818 0.112464
62538820 -0.000000
62538821 0.323510
62538822 0.597589
62538824 0.315545
62538825 0.980557
62538829 1.432662
62538830 3.233497
62538832 -0.000000
62538833 0.347950
62538834 12.149529
62538835 0.048311
62538836 1.017709
62538837 8.897704
62538839 1.034699
62538840 -0.000000
62538842 2.201577
62538843 9.591180
62538846 0.098203
62538847 3.169788
62538848 2.835544
62538851 0.407112
62538852 0.714466
62538856 0.226766
62538858 0.615918
62538859 0.946827
62538860 0.789725
62538862 0.376794
62538864 0.051461
62538865 0.199081
62538868 0.457340
62538869 1.576003
62538871 1.173762
62538872 0.986246
62538873 0.393311
62538875 0.979948
62538878 10.678798
62538880 3.995743
62538881 0.165263
62538882 2.233738
62538883 0.443909
62538886 1.314747
62538888 1.208226
62538890 -0.000000
62538892 0.056594
62538893 0.125624
62538895 1.255252
62538896 0.244589
62538900 0.806476
62538901 7.593809
62538903 0.049186
62538905 0.453230
62538906 0.150593
62538907 0.046555
62538908 0.759880
62538912 2.655321
62538913 0.699437
62538916 -0.000000
62538921 1.425151
62538926 0.167472
62538928 0.763964
62538929 1.206591
62538930 1.624547
62538931 3.247056
62538932 5.684050
62538933 4.970381
62538934 1.052075
62538937 3.355782
62538938 5.370620
62538940 0.939748
62538941 0.521614
62538942 0.540003
62538943 1.245278
62538944 1.782293
62538945 5.506087
62538951 0.103974
62538952 0.708253
62538953 0.203253
62538954 0.800913
62538957 0.044060
62538958 2.747915
62538959 2.722012
62538960 -0.000000
62538961 0.436021
62538962 3.396656
62538963 0.523555
62538964 0.426714
62538966 0.314973
62538967 1.265794
62538969 0.926525
62538971 1.299959
62538973 -0.000000
62538974 1.557455
62538975 1.856511
62538976 0.120884
62538977 3.829155
62538978 1.491409
62538979 0.086002
62538980 0.053259
62538982 1.600107
62538983 0.122766
62538984 0.916639
62538985 0.516862
62538988 3.326380
62538989 0.266221
62538994 0.613038
62538995 0.211902
62538996 0.092434
62538997 0.068356
62538998 -0.000000
62539001 0.301760
62539002 0.270703
62539003 0.030561
62539005 0.761322
62539006 0.364263
62539008 2.702482
62539009 1.565292
62539010 0.150841
62539011 0.791377
62539013 0.974175
62539014 0.354935
62539017 0.578600
62539018 0.559279
62539019 0.566672
62539021 1.226796
62539022 0.178757
62539028 1.301329
62539029 0.606624
62539030 0.201672
62539034 0.676350
62539035 1.036174
62539038 0.059355
62539040 1.302779
62539041 0.345535
62539042 2.478731
62539045 3.448528
62539048 1.435526
62539050 -0.000000
62539053 1.386912
62539056 0.625194
62539057 0.435712
62539061 0.409244
62539063 1.536722
62539064 0.333285
62539065 4.223315
62539066 2.306798
62539067 1.110779
62539068 1.672126
62539070 0.592059
62539071 0.418028
62539073 0.883460
62539074 0.795948
62539077 9.214324
62539079 0.507257
62539084 1.548460
62539085 0.734239
62539087 0.769828
variableStep chrom=chr11
128391207 2.570509
128391208 0.999969
128391211 1.302905
128391213 0.235858
128391214 0.335601
128391220 1.165864
128391221 1.350792
128391224 0.154857
128391225 0.855005
128391226 0.315313
128391228 0.195567
128391230 0.138830
128391231 1.061538
128391235 0.957904
128391236 2.072151
128391237 0.094157
128391238 0.532260
128391239 1.758603
128391241 0.955867
128391242 0.488296
128391243 0.080983
128391245 1.053292
128391247 1.421876
128391248 0.925565
128391249 2.936119
128391250 0.362337
128391251 0.738695
128391252 0.999398
128391255 1.972823
128391257 2.378003
128391258 5.161550
128391259 0.948033
128391261 2.124821
128391263 2.073716
128391264 0.343412
128391265 0.070706
128391266 0.380132
128391267 1.842346
128391268 0.478369
128391269 1.056295
128391270 -0.000000
128391272 0.370878
128391274 1.203039
128391275 0.063220
128391276 0.158534
128391277 1.823879
128391278 0.900840
128391279 2.959321
128391282 0.670429
128391283 0.664445
128391284 0.060832
128391285 3.466634
128391287 0.370135
128391289 0.703299
128391290 1.497227
128391292 0.065685
128391293 0.896680
128391294 2.924832
128391295 2.314310
128391296 1.102601
128391297 0.041013
128391298 0.467866
128391299 0.489048
128391300 0.244026
128391301 2.144447
128391302 0.406013
128391305 4.863320
128391306 0.787610
128391307 0.134870
128391314 0.533553
128391317 0.050233
128391318 0.134920
128391319 1.335638
128391320 0.514846
128391324 0.667601
128391325 3.021140
128391327 1.651412
128391328 0.120677
128391329 1.525099
128391330 0.298986
128391331 -0.000000
128391332 0.464854
128391335 2.559112
128391336 0.318475
128391337 1.012645
128391339 0.327114
128391340 0.101229
128391341 8.796760
128391344 1.980629
128391345 3.806405
128391347 0.306259
128391348 2.269908
128391349 1.118385
128391350 0.274958
128391352 0.305590
128391353 0.250754
128391356 0.073140
128391357 0.605971
128391359 0.238011
128391360 10.169077
128391361 1.359183
128391362 0.212263
128391364 0.340905
128391366 0.716386
128391368 0.190910
128391369 0.262624
128391372 2.467899
128391374 0.893388
128391375 0.555592
128391377 0.126629
128391380 0.315002
128391381 0.480382
128391383 0.060479
128391384 0.750404
128391385 0.963464
128391387 0.646567
128391388 0.278570
128391389 0.212573
128391390 1.238943
128391391 0.495179
128391394 -0.000000
128391395 2.073590
128391397 0.292960
128391399 -0.000000
128391400 0.751668
128391401 0.069728
128391403 0.348303
128391405 3.013790
128391406 0.028688
128391407 0.727762
128391411 0.562699
128391412 0.327027
128391413 -0.000000
128391414 0.944847
128391415 0.167811
128391420 0.138886
128391421 0.563044
128391422 0.512510
128391424 0.167845
128391426 0.371655
128391427 -0.000000
128391430 0.093132
128391433 0.057629
128391437 -0.000000
128391438 0.709326
128391439 0.218199
128391440 1.057587
128391441 1.056495
128391443 1.307334
128391444 0.170089
128391445 0.278647
128391448 0.433616
128391452 0.167774
128391453 -0.000000
128391456 0.863065
128391457 0.121100
128391458 0.132356
128391459 2.105309
128391460 1.227840
128391461 1.747342
128391462 0.112444
128391463 4.739790
128391465 0.212480
128391469 3.860198
128391471 0.219435
128391472 0.318585
128391473 1.167723
128391474 3.438127
128391475 0.460991
128391478 0.396420
128391479 0.052056
128391480 0.389495
128391482 0.290516
128391484 -0.000000
128391485 1.102457
128391486 0.637389
128391487 0.637851
128391488 0.145201
128391490 1.014530
128391491 -0.000000
128391492 0.082303
128391493 0.399038
128391496 0.195914
128391497 4.637930
128391500 1.808703
128391501 1.750868
128391503 0.090393
128391504 0.174385
128391505 1.497542
128391506 0.114633
128391507 1.481017
128391508 0.914547
128391511 0.479629
128391512 0.251759
128391513 0.077208
128391514 -0.000000
128391515 0.285074
128391516 0.022240
128391517 0.632823
128391520 0.060510
128391521 0.520068
128391522 1.738572
128391523 1.750372
128391526 2.207782
128391527 0.715600
128391528 0.354428
128391532 0.226278
128391534 0.836625
128391535 0.709481
128391536 1.097783
128391537 0.333511
128391539 2.566848
128391540 0.261248
128391541 -0.000000
128391545 5.881576
128391546 0.144225
128391548 0.321368
128391549 0.842808
128391550 6.270905
128391551 2.496448
128391552 0.179095
128391553 0.520547
128391554 0.070953
128391555 0.900187
128391558 0.584543
128391561 0.442908
128391562 0.860561
128391566 8.933111
128391567 2.054000
128391568 2.097386
128391569 0.377916
128391574 0.284458
128391576 0.465265
128391580 0.131344
128391581 6.132249
128391582 4.060582
128391583 4.290916
128391586 11.514371
128391587 6.161439
128391591 0.154464
128391594 0.653916
128391595 1.403618
128391596 1.451069
128391597 0.860529
128391598 0.430973
128391600 15.113682
128391601 3.640366
128391603 0.048266
128391605 9.530594
128391606 -0.000000
128391607 -0.000000
128391608 1.042894
128391610 0.719498
128391611 0.653195
128391613 0.848286
128391614 -0.000000
128391615 0.602920
128391617 0.266692
128391620 0.046023
128391622 3.344906
128391625 2.255759
128391627 0.111458
128391628 -0.000000
128391629 0.801203
128391630 0.955350
128391631 0.190976
128391632 0.135700
128391633 0.150682
128391634 0.230809
128391635 1.308971
128391636 0.085947
128391637 0.622559
128391638 0.039597
128391639 0.598653
128391640 0.113979
128391641 0.554522
128391642 0.534217
128391643 0.321839
128391644 0.222434
128391645 0.157163
128391646 0.029141
128391647 0.369940
128391648 2.527508
128391649 0.158867
128391650 1.008542
128391651 3.310238
128391652 0.206189
128391653 1.694336
128391654 0.244193
128391655 0.338955
128391656 0.518830
128391657 0.227967
128391658 1.299724
128391659 1.738509
128391660 0.450983
128391663 0.964764
128391664 0.552606
128391665 -0.000000
128391666 0.428896
128391667 1.296589
128391669 0.405197
128391670 0.221149
128391672 -0.000000
128391673 0.149877
128391675 0.090320
128391677 -0.000000
128391680 0.520411
128391682 0.603962
128391685 0.095849
128391689 0.990748
128391690 0.077798
128391691 0.317975
128391692 1.102474
128391693 0.568691
128391696 0.131380
128391697 3.042838
128391698 0.883685
128391699 0.352343
128391701 0.288398
128391702 0.622481
128391703 0.941569
128391704 0.987858
128391705 0.533530
128391706 1.002109
128391712 0.290383
128391715 -0.000000
128391716 1.418727
128391718 0.298648
128391719 0.285838
128391720 4.207082
128391721 0.988078
128391722 1.901270
128391723 0.788850
128391724 0.622038
128391725 0.159533
128391728 1.274795
128391731 1.299198
128391732 2.092510
128391733 3.142586
128391734 1.020095
128391735 2.469305
128391736 1.029805
128391737 0.387817
128391738 0.086593
128391739 0.478216
128391740 3.592758
128391741 0.362529
128391742 0.183686
128391743 1.509645
128391744 0.166375
128391746 0.401932
128391747 0.143822
128391749 1.409400
128391750 0.624925
128391751 0.433721
128391752 0.157455
128391753 0.651796
128391755 -0.000000
128391756 -0.000000
128391757 0.282579
128391758 0.060991
128391760 0.169563
128391762 0.967023
128391763 0.388628
128391764 0.465878
128391765 1.015426
128391767 -0.000000
128391769 0.280545
128391771 0.195198
128391772 1.428151
128391773 0.300199
128391774 1.122478
128391776 0.262472
128391777 6.989289
128391779 0.189595
128391780 0.226539
128391783 0.861602
128391784 1.510341
128391785 0.120130
128391786 -0.000000
128391788 0.216000
128391789 0.390328
128391790 0.561517
128391792 0.198164
128391794 0.164140
128391797 0.283451
128391800 0.301583
128391803 -0.000000
128391804 0.023807
128391807 -0.000000
128391808 0.436211
128391810 0.790748
128391811 1.996114
128391812 2.913312
128391813 1.935297
128391814 0.790289
128391815 0.094311
128391816 -0.000000
128391817 0.412817
128391818 0.114694
128391819 5.255695
128391820 6.165115
128391821 3.577335
128391822 0.842963
128391824 0.245230
128391825 0.116240
128391826 0.100931
128391828 0.359190
128391829 0.117374
128391831 0.644277
128391833 0.327348
128391835 0.668366
128391836 0.389008
128391837 3.421676
128391838 6.755340
128391839 4.599084
128391840 0.155217
128391841 -0.000000
128391844 0.719959
128391845 0.098473
128391846 5.356632
128391848 0.997992
128391851 0.898686
128391854 0.227079
128391857 2.066410
128391858 0.361263
128391859 0.169626
128391860 0.675500
128391862 0.094999
128391864 0.177610
128391866 0.112587
128391867 4.299587
128391869 0.856070
128391870 0.461067
128391871 -0.000000
128391873 0.318889
128391875 0.571406
128391878 -0.000000
128391880 -0.000000
128391883 -0.000000
128391884 -0.000000
128391885 8.000788
128391886 0.606425
128391890 0.060839
128391894 0.070873
128391896 0.059891
128391897 0.492782
128391898 1.635877
128391899 0.705843
128391902 0.593553
128391903 1.094499
128391904 0.527687
128391905 1.136575
128391906 0.516407
128391913 1.091726
128391914 1.446542
128391915 0.401939
128391918 0.459446
128391921 0.064205
128391924 0.058101
128391925 1.094771
128391927 1.560529
128391928 9.900101
128391932 0.758463
128391934 1.922568
128391937 0.679067
128391940 3.073049
128391943 0.055932
128391944 1.019427
128391945 2.242242
128391946 5.887765
128391947 3.125492
128391948 0.399809
128391949 1.762122
128391950 1.330646
128391951 0.136334
128391952 0.231171
128391954 3.357480
128391957 2.195865
128391958 0.294356
128391959 0.869580
128391960 2.160556
128391962 5.228651
128391964 0.314505
128391967 2.199795
128391970 0.954299
128391971 0.154190
128391972 1.196910
128391973 0.444932
128391974 -0.000000
128391975 1.862510
128391976 5.488088
128391977 0.518944
128391978 0.182431
128391979 0.098346
128391980 -0.000000
128391981 1.043912
128391984 1.105680
128391985 0.272018
128391986 0.455123
128391987 0.302859
128391988 3.117785
128391989 10.292352
128391990 11.232078
128391992 0.221051
128391993 0.105366
128391995 -0.000000
128391997 0.779843
128391998 0.071887
128391999 1.339701
128392000 1.212466
128392001 0.395076
128392002 0.040870
128392003 0.384425
128392004 0.389786
128392005 0.278605
128392007 11.018300
128392008 8.543641
128392009 5.722927
128392010 3.034873
128392012 0.537280
128392013 0.198989
128392014 1.975567
128392016 10.257586
128392017 8.834528
128392019 0.046344
128392020 -0.000000
128392021 0.200861
128392022 0.200843
128392025 0.085992
128392028 0.079399
128392029 -0.000000
128392030 0.664762
128392031 1.428167
128392032 1.077327
128392033 0.295312
128392034 0.700590
128392035 1.164332
128392036 3.097517
128392037 2.418904
128392038 1.627410
128392039 0.345088
128392040 1.749845
128392045 0.162013
128392046 0.453917
128392048 0.163894
128392049 2.885664
128392052 0.895959
128392060 0.104919
128392061 0.162057
128392063 1.127485
128392067 0.071052
128392068 0.308310
128392069 0.491065
128392071 1.619439
128392072 0.033273
128392073 -0.000000
128392074 0.215751
128392075 3.407535
128392076 17.093430
128392077 3.590974
128392079 0.320718
128392081 0.234437
128392085 0.295351
128392086 1.108027
128392087 1.000912
128392091 0.182566
128392094 0.612320
128392095 8.776704
128392096 0.064393
128392099 -0.000000
128392100 1.740167
128392106 0.466681
128392107 0.181909
128392109 0.419539
128392110 1.680134
128392112 0.305332
128392113 2.405102
128392114 0.138026
128392116 2.205783
128392118 0.313528
128392119 0.243483
128392120 0.174500
128392123 0.716924
128392124 0.322297
128392129 0.094244
128392134 0.345096
128392135 0.149014
128392138 0.055527
128392139 1.168124
128392140 0.969628
128392141 0.290533
128392142 0.576014
128392143 0.098186
128392144 0.912121
128392147 0.311795
128392148 -0.000000
128392150 1.677944
128392152 0.334699
128392153 0.412067
128392154 1.129463
128392155 0.491740
128392158 0.134271
128392159 1.732688
128392162 0.174321
128392163 2.001559
128392164 0.576395
128392165 0.047142
128392166 -0.000000
128392167 0.532519
128392168 0.457843
128392169 0.517130
128392170 -0.000000
128392171 0.222274
128392172 0.258684
128392173 0.933304
128392176 0.199011
128392178 0.302477
128392181 0.453127
128392183 -0.000000
128392186 0.141591
128392187 0.098297
128392188 1.469514
128392191 1.275354
128392192 1.058929
128392195 0.340476
128392196 0.062049
128392197 0.244964
128392198 0.413248
128392200 1.174388
128392202 0.827302
128392203 0.080944
128392204 0.430472
128392205 -0.000000
128392206 -0.000000
128392208 1.087919
128392210 0.718777
128392213 0.307192
128392214 0.335864
128392215 0.384691
128392216 0.153190
128392217 1.890912
128392218 0.301546
128392219 0.327743
128392220 0.118676
128392221 0.965242
128392222 1.305306
128392223 0.651250
128392224 0.066739
128392225 0.137404
128392226 -0.000000
128392229 1.369254
128392230 0.281531
128392231 0.392151
128392232 0.143220
128392233 1.973353
128392234 1.410336
128392239 0.496042
128392240 0.035434
128392241 1.439583
128392242 0.296496
128392243 0.180740
128392244 0.078189
128392245 0.157217
128392246 0.606170
128392247 -0.000000
128392248 0.335001
128392249 2.289170
128392250 5.312980
128392251 1.059210
128392252 6.807348
128392253 4.550268
128392255 0.713020
128392256 0.306683
128392257 0.622556
128392261 1.041353
128392262 3.448700
128392263 0.887445
128392264 0.589805
128392265 1.669620
128392269 0.555211
128392273 0.089969
128392278 0.191615
128392279 0.146257
128392280 0.353686
128392282 0.508825
128392284 0.090040
128392287 0.214442
128392289 0.774177
128392290 -0.000000
128392292 0.508261
128392293 0.080705
128392300 0.085386
128392301 0.231613
128392302 0.381434
128392304 0.176412
128392305 0.473373
128392307 -0.000000
128392309 0.056652
128392310 1.401612
128392313 0.116049
128392317 0.654962
128392318 0.202483
128392321 0.245125
128392322 2.253625
128392324 0.309071
128392325 0.549120
128392326 -0.000000
128392327 0.098946
128392328 -0.000000
128392329 0.752744
128392332 0.148452
128392333 0.048320
128392334 0.341701
128392335 1.383235
128392336 0.078062
128392339 0.284332
128392340 0.613815
128392341 0.431841
128392345 0.390905
128392347 0.364989
128392348 0.631764
128392349 0.747118
128392352 0.179951
128392353 0.704868
128392354 -0.000000
128392357 0.095906
128392358 0.285750
128392359 0.614017
128392360 0.166801
128392361 0.340202
128392363 0.613802
128392365 0.364664
128392366 0.386992
128392367 1.694474
128392368 0.089677
128392371 0.540250
128392372 2.120234
128392373 0.627800
128392375 0.848002
128392377 0.148547
128392378 0.081127
128392382 0.285794
128392386 0.362613
128392388 1.356553
128392390 2.415320
128392392 3.301066
128392393 0.956511
128392394 0.064250
128392395 0.810347
128392398 -0.000000
128392399 0.053655
128392403 0.419620
128392405 0.474786
128392406 -0.000000
128392408 4.190764
128392409 4.899671
128392410 0.237867
128392413 0.069724
128392414 5.698883
128392415 3.890043
128392416 1.857606
128392417 9.887992
128392418 2.282819
128392419 10.036053
128392420 0.690863
128392421 0.920629
128392422 0.533535
128392424 -0.000000
128392426 0.141871
128392429 -0.000000
128392430 0.558825
128392435 0.133239
128392436 1.272342
128392437 0.057837
128392439 0.063294
128392441 0.387771
128392442 0.058405
128392444 0.877216
128392448 0.148702
128392450 0.504891
128392454 0.595012
128392455 1.623349
128392456 0.339640
128392457 1.398695
128392458 0.864246
128392459 -0.000000
128392462 0.394960
128392469 -0.000000
128392470 0.063684
128392471 0.066845
128392473 0.058817
128392474 0.221227
128392475 0.637433
128392477 0.477625
128392478 0.065162
128392480 0.331519
128392481 1.118625
128392482 0.835449
128392484 0.935499
128392485 0.186071
128392486 0.436344
128392488 -0.000000
128392489 0.917806
128392491 0.899754
128392492 0.789252
128392495 -0.000000
128392496 0.360634
128392497 1.046521
128392498 0.137755
128392501 -0.000000
128392502 0.252869
128392503 0.266695
128392504 7.967390
128392505 0.115322
128392506 4.055996
128392507 1.999608
128392509 -0.000000
128392511 0.344093
128392512 1.553375
128392513 0.108644
128392514 0.189766
128392517 1.305935
128392518 -0.000000
128392525 0.089402
128392526 0.115860
128392528 1.504162
128392530 1.375157
128392531 0.207090
128392538 0.393499
128392539 1.728085
128392541 1.052064
128392544 0.642726
128392545 3.745698
128392546 1.639718
128392547 0.481498
128392550 0.527402
128392553 4.311505
128392554 9.993547
128392555 0.662918
128392557 0.409993
128392558 1.124118
128392559 0.972677
128392560 9.060976
128392561 1.361353
128392562 0.097801
128392564 -0.000000
128392565 0.367315
128392568 0.945781
128392569 0.853956
128392571 0.305786
128392573 9.347258
128392574 0.769702
128392575 0.365806
128392576 1.006476
128392577 0.038069
128392584 12.820619
128392585 0.083735
128392586 1.026790
128392587 8.574045
128392589 0.122282
128392590 0.735728
128392591 1.227547
128392592 1.671113
128392594 0.155386
128392595 12.412181
128392597 0.142516
128392599 1.495377
128392602 0.052235
128392603 -0.000000
128392606 0.200271
128392607 0.056057
128392608 0.900614
128392609 0.530045
128392612 0.472646
128392613 0.844225
128392614 0.933437
128392615 0.162621
128392616 1.782623
128392617 2.009574
128392618 0.806895
128392619 2.242431
128392621 1.333668
128392624 0.098246
128392627 1.306564
128392632 1.338347
128392634 0.280636
128392635 3.919561
128392636 9.592713
128392637 0.915281
128392638 1.993153
128392640 1.187563
128392641 0.153412
128392653 0.297240
128392656 6.898147
128392657 1.377537
128392660 3.689076
128392661 1.104819
128392665 0.219191
128392666 1.513125
128392667 1.827259
128392668 1.829258
128392670 0.272168
128392672 0.825848
128392679 0.588411
128392680 3.357182
128392681 0.202238
128392686 0.909433
128392687 0.920608
128392688 1.761389
128392695 1.677338
128392696 0.721904
128392699 0.986675
128392700 1.369452
128392701 0.124824
128392702 0.913521
128392705 1.965429
128392706 0.064461
128392713 0.099928
128392714 0.133165
128392717 0.447850
128392718 0.507360
128392723 0.381806
128392724 0.432704
128392725 1.622054
128392726 0.063323
128392727 0.708446
128392729 11.888529
128392730 0.532957
128392734 0.074714
128392735 0.778807
128392737 0.319823
128392738 2.260098
128392743 0.070633
128392744 0.046691
128392745 0.754922
128392746 1.211529
128392748 5.610836
128392749 3.621870
128392750 -0.000000
128392751 2.195216
128392752 0.357324
128392754 1.341216
128392755 11.252013
128392756 9.324566
128392758 0.692866
128392759 0.441401
128392760 0.028406
128392761 0.193145
128392765 4.664388
128392767 1.336300
128392768 0.405704
128392770 0.397417
128392771 0.193545
128392772 0.605479
128392774 0.126300
128392776 0.076325
128392778 0.809995
128392779 -0.000000
128392781 0.596023
128392782 0.381002
128392783 4.957675
128392785 0.751936
128392786 0.064462
128392788 0.344018
128392790 0.245530
128392791 1.065811
128392792 0.068974
128392800 0.656755
128392801 6.726851
128392802 0.095730
128392803 0.053842
128392805 0.794981
128392806 4.485737
128392807 0.086551
128392808 0.728912
128392809 3.483528
128392810 0.498955
128392811 -0.000000
128392813 0.874776
128392814 10.739662
128392815 2.282643
128392817 -0.000000
128392819 1.117784
128392820 0.078979
128392821 0.072120
128392822 0.477673
128392823 1.695313
128392825 0.915005
128392826 0.466047
128392827 0.067525
128392829 0.066812
128392830 1.004358
128392833 1.003965
128392834 1.506386
128392840 8.342853
128392844 0.310373
128392845 0.535473
128392846 0.350734
128392847 0.187078
128392852 0.579086
128392854 0.584835
128392857 0.249369
128392858 0.172927
128392859 -0.000000
128392860 0.523577
128392861 -0.000000
128392862 0.053844
128392864 0.204302
128392865 0.244299
128392867 0.377944
128392868 1.125694
128392869 1.653468
128392872 0.521643
128392873 -0.000000
128392874 0.564729
128392876 0.215810
128392877 0.284153
128392878 0.326493
128392880 5.401544
128392881 0.971735
128392883 -0.000000
128392885 0.208772
128392886 -0.000000
128392887 0.151867
128392889 1.976735
128392890 0.899087
128392892 0.063289
128392894 0.063274
128392898 0.043419
128392899 0.244298
128392901 0.492042
128392902 5.553951
128392903 0.572023
128392904 0.721661
128392908 1.556622
128392909 0.263294
128392911 0.166233
128392912 1.872351
128392913 0.144822
128392914 0.462912
128392916 1.310835
128392918 1.642001
128392919 9.080739
128392922 0.342539
128392923 0.123269
128392924 2.508884
128392925 2.495311
128392927 0.385103
128392930 -0.000000
128392933 2.508902
128392935 1.633833
128392937 -0.000000
128392938 1.470187
128392940 0.537815
128392942 2.224385
128392943 2.224297
128392944 0.293686
128392945 2.669281
128392946 1.498589
128392947 0.596603
128392948 0.255172
128392949 1.795241
128392950 0.539963
128392952 0.836947
128392956 0.277312
128392958 2.313859
128392959 1.671905
128392962 1.335793
128392963 2.475139
128392964 0.576051
128392965 0.645439
128392967 5.212467
128392969 1.374378
128392972 2.069929
128392973 -0.000000
128392974 0.137391
128392977 0.030713
128392978 0.447977
128392979 1.346667
128392980 0.783429
128392981 0.299841
128392982 0.037699
128392984 6.704468
128392986 2.070674
128392991 -0.000000
128392994 0.419576
128392997 1.779507
128392999 0.063130
128393001 0.503550
128393003 4.581763
128393004 2.448960
128393005 0.510724
128393007 0.208049
128393008 0.656894
128393009 1.075475
128393012 0.341905
128393013 0.058755
128393014 0.133686
128393015 1.537847
128393016 0.521408
128393017 0.827911
128393018 0.231268
128393019 0.176484
128393020 0.031968
128393021 1.867383
128393025 -0.000000
128393026 0.132192
128393028 -0.000000
128393029 0.139364
128393030 -0.000000
128393031 0.952530
128393032 0.749164
128393033 0.387799
128393034 3.651074
128393035 0.826911
128393036 0.108334
128393037 0.819946
128393038 0.300434
128393040 0.055882
128393041 1.989109
128393044 1.868044
128393045 3.643968
128393046 0.996050
128393048 -0.000000
128393050 0.844367
128393053 1.476756
128393055 0.070888
128393056 0.606817
128393057 0.206814
128393058 1.294129
128393059 0.667822
128393060 1.038677
128393064 0.056826
128393066 0.172390
128393069 0.466198
128393072 0.423419
128393074 5.622545
128393075 2.948077
128393076 0.835759
128393077 0.172315
128393078 0.416938
128393079 0.047985
128393082 0.458949
128393087 0.134974
128393088 0.169107
128393089 -0.000000
128393090 0.118368
128393092 -0.000000
128393093 0.606939
128393094 0.055773
128393098 0.171450
128393100 0.534555
128393101 1.737392
128393102 1.729844
128393104 0.553597
128393105 1.769322
128393107 0.034164
128393108 0.658521
128393109 0.116651
128393110 0.073153
128393112 1.602699
128393113 0.506391
128393114 0.299445
128393120 0.263437
128393123 2.336980
128393125 0.055781
128393128 0.254102
128393130 0.065471
128393134 0.433219
128393137 0.312216
128393138 0.231832
128393139 3.338933
128393141 0.244629
128393145 2.675332
128393152 0.077001
128393154 0.946602
128393155 7.711253
128393156 1.468435
128393157 1.551333
128393160 1.461275
128393161 0.055756
128393162 0.404467
128393165 5.778703
128393166 4.100539
128393168 0.521680
128393169 0.244998
128393170 0.326919
128393171 0.426643
128393173 0.526815
128393174 -0.000000
128393175 0.127289
128393176 -0.000000
128393178 0.487543
128393182 0.260103
128393184 1.027989
128393185 0.095288
128393186 0.341479
128393187 0.048010
128393190 0.049446
128393191 0.380347
128393192 0.432042
128393195 1.295020
128393196 1.326080
128393197 1.360663
128393200 3.967963
128393201 0.075293
128393203 0.070893
128393204 0.074002
128393206 0.132343
128393207 0.571449
128393210 0.774323
128393212 2.400967
128393213 0.041663
128393217 0.056460
128393219 0.522183
128393220 4.348350
128393223 0.543935
128393226 0.551582
128393228 0.920384
128393234 2.676754
128393236 0.554272
128393238 1.509128
128393242 0.110511
128393245 0.175401
128393246 1.911106
128393247 0.356844
128393248 0.959215
128393251 0.542339
128393253 1.864332
128393254 3.565512
128393257 1.562473
128393258 0.573067
128393259 0.081954
128393261 0.660729
128393263 8.405432
128393265 0.033689
128393268 1.204236
128393269 0.800250
128393271 0.257773
128393273 0.108962
128393275 0.676227
128393277 0.256857
128393291 0.116478
128393292 0.923615
128393294 1.610719
128393295 0.111492
128393302 0.044266
128393304 0.197338
128393306 -0.000000
128393307 1.012773
128393308 0.241346
128393310 2.179841
128393312 0.191785
128393313 0.593781
128393317 0.635039
128393319 0.072138
128393320 1.227137
128393322 0.608568
128393323 0.657024
128393324 1.054976
128393327 0.315992
128393328 0.792859
128393329 4.652536
128393330 5.701496
128393332 0.590941
128393334 9.186806
128393336 0.066580
128393339 0.931331
128393340 3.181702
128393341 1.230869
128393342 1.059643
128393343 0.098411
128393344 0.931775
128393346 5.120431
128393348 0.759713
128393349 0.957810
128393354 0.459866
128393355 1.543757
128393357 1.394936
128393358 0.620873
128393359 1.124550
128393360 0.273382
128393361 1.476653
128393362 0.273561
128393364 0.892597
128393365 0.249241
128393368 1.238882
128393370 0.557797
128393371 0.567087
128393372 0.781581
128393374 0.488872
128393375 0.136954
128393376 0.187035
128393377 1.671812
128393378 2.792176
128393379 0.517368
128393380 -0.000000
128393382 -0.000000
128393385 -0.000000
128393386 0.449262
128393387 0.842393
128393388 0.180256
128393390 4.328101
128393394 0.087785
128393395 0.332831
128393396 3.315341
128393397 0.077601
128393398 0.406735
128393400 1.911644
128393402 0.963665
128393403 0.617499
128393404 0.328982
128393405 0.139287
128393407 4.240823
128393408 0.113310
128393414 0.461726
128393415 0.162153
128393417 0.631165
128393418 0.786708
128393420 0.132918
128393421 0.329635
128393422 2.133055
128393423 1.886746
128393425 -0.000000
128393429 0.128827
128393430 0.256026
128393432 0.065045
128393434 0.674158
128393438 1.329895
128393440 0.594548
128393444 1.339236
128393446 1.274306
128393447 1.316920
128393448 2.060718
128393449 0.409532
128393452 0.065273
128393453 1.402382
128393454 3.774161
128393455 0.363107
128393457 0.057790
128393460 1.804667
128393461 0.248736
128393463 0.283419
128393464 0.029737
128393465 2.110901
128393467 -0.000000
128393474 0.115892
128393475 0.608935
128393477 -0.000000
128393478 4.406514
128393481 0.362540
128393482 0.164813
128393483 0.636022
128393484 0.354554
128393487 0.685458
128393488 0.046674
128393490 2.451558
128393492 1.143552
128393493 0.642704
128393494 0.583567
128393496 0.088799
128393498 0.217536
128393499 0.237310
128393500 0.539437
128393505 0.271282
128393506 0.768917
128393507 0.096922
128393508 1.321273
128393510 1.232962
128393511 1.533088
128393512 0.054805
128393514 0.138375
128393515 1.739472
128393516 1.277372
128393518 0.071510
128393521 2.190624
128393523 0.401821
128393524 1.717513
128393528 0.407359
128393529 0.243285
128393531 0.530426
128393532 0.160966
128393533 0.509860
128393534 1.467661
128393535 2.265538
128393539 -0.000000
128393542 0.043024
128393543 0.448616
128393545 -0.000000
128393547 0.301061
128393548 0.555351
128393549 -0.000000
128393550 0.136510
128393551 0.756867
128393552 0.382070
128393553 0.074357
128393554 0.852902
128393555 0.839840
128393557 -0.000000
128393559 0.219453
128393560 0.077960
128393561 0.150272
128393562 0.270479
128393565 0.839845
128393566 0.102994
128393567 0.877407
128393568 0.457067
128393569 1.096381
128393570 0.116085
128393572 0.691745
128393573 0.095755
128393577 0.439773
128393579 0.813015
128393580 1.545204
128393581 0.520348
128393582 0.553968
128393584 0.962346
128393586 0.081688
128393587 0.057580
128393589 3.205649
128393590 0.082072
128393592 0.705791
128393593 0.213226
128393594 -0.000000
128393596 0.163272
128393597 0.188766
128393599 2.496230
128393601 0.795878
128393602 -0.000000
128393604 1.079307
128393605 0.156406
128393606 2.025777
128393607 -0.000000
128393608 3.088414
128393609 1.612659
128393610 -0.000000
128393611 2.020572
128393613 0.114598
128393616 0.081826
128393618 0.639514
128393620 0.242922
128393621 2.014870
128393622 0.226226
128393623 0.739754
128393624 1.914930
128393625 0.035082
128393626 1.008806
128393627 0.543110
128393631 0.816313
128393632 2.464973
128393640 0.105677
128393643 0.619094
128393645 0.067278
128393646 0.063697
128393647 0.160226
128393649 0.635412
128393651 1.854523
128393652 0.607473
128393653 0.676433
128393654 1.400996
128393656 2.502093
128393657 0.246503
128393658 0.816639
128393659 -0.000000
128393660 0.400579
128393661 0.189842
128393664 1.080481
128393665 3.542743
128393666 0.305404
128393667 0.377600
128393669 0.575651
128393672 1.625764
128393676 1.569635
128393678 0.153912
128393679 0.643770
128393681 0.949334
128393683 -0.000000
128393688 0.615942
128393689 3.315832
128393690 -0.000000
128393691 0.065816
128393695 0.555511
128393696 1.383293
128393697 0.836523
128393702 0.166109
128393703 0.140984
128393704 2.141328
128393705 1.048920
128393706 0.702988
128393707 0.633916
128393710 0.764552
128393714 0.068889
128393716 -0.000000
128393718 0.225311
128393719 0.074057
128393720 0.784903
128393721 -0.000000
128393723 0.077380
128393724 0.723086
128393727 1.552916
128393730 0.091093
128393731 0.082712
128393732 0.629768
128393733 0.268589
128393736 0.066892
128393737 2.109107
128393739 0.048196
128393740 0.209132
128393741 0.261149
128393742 4.665330
128393743 0.961716
128393744 0.663563
128393746 0.358898
128393748 0.283659
128393749 -0.000000
128393750 0.405446
128393752 0.178793
128393753 0.076829
128393754 1.601903
128393755 0.219646
128393756 0.029124
128393757 0.183323
128393758 0.183847
128393760 0.982789
128393761 0.569143
128393763 -0.000000
128393764 0.267993
128393765 0.745375
128393766 1.883178
128393767 0.211462
128393768 1.166342
128393771 0.162764
128393773 0.224706
128393775 0.064520
128393778 1.372038
128393779 0.273808
128393782 -0.000000
128393783 0.057336
128393785 3.158763
128393792 3.381807
128393793 5.474123
128393800 0.059215
128393801 0.142904
128393803 0.186057
128393804 0.335040
128393807 -0.000000
128393808 0.976055
128393810 0.683703
128393814 1.156862
128393815 0.038818
128393816 0.457820
128393817 0.987980
128393818 2.265835
128393819 2.049688
128393820 3.272316
128393821 2.278444
128393822 0.484958
128393823 0.144998
128393824 0.280393
128393825 -0.000000
128393827 0.082071
128393828 0.683585
128393829 0.186492
128393830 2.699957
128393832 1.910117
128393833 1.473109
128393835 2.176057
128393837 1.051578
128393839 1.435357
128393840 0.036379
128393841 0.306988
128393844 0.193337
128393845 -0.000000
128393846 4.933436
128393849 0.057288
128393850 0.158991
128393853 0.098938
128393857 0.226390
128393858 0.383216
128393860 2.525482
128393861 0.414538
128393864 0.633810
128393866 0.065508
128393867 0.380692
128393868 2.220310
128393869 0.905259
128393870 0.228027
128393871 1.276328
128393872 1.235207
128393873 2.872307
128393874 1.071089
128393875 0.049949
128393878 1.149296
128393879 1.088810
128393882 3.011932
128393883 1.362092
128393885 0.190178
128393886 0.098459
128393888 0.040868
128393889 0.807563
128393890 1.628193
128393892 -0.000000
128393895 0.258883
128393896 2.062291
128393897 2.958080
128393899 1.039696
128393900 0.269291
128393901 -0.000000
128393902 -0.000000
128393903 2.908037
128393905 0.629520
128393906 1.935440
128393907 0.084526
128393910 0.571269
128393911 1.538973
128393912 2.294551
128393915 0.407019
128393917 0.754156
128393921 0.043908
128393926 1.632298
128393928 0.357352
128393929 0.466128
128393930 0.747490
128393931 1.211552
128393932 2.993643
128393933 1.395112
128393937 0.524231
128393939 0.204920
128393943 0.252909
128393944 0.057112
128393945 0.175687
128393946 -0.000000
128393947 0.511881
128393949 8.185506
128393951 0.073841
128393952 0.204948
128393954 3.702818
128393955 0.333937
128393960 0.254779
128393961 0.305033
128393965 0.246011
128393966 1.718486
128393967 0.078304
128393968 0.063599
128393969 0.294852
128393970 0.130315
128393973 0.294022
128393974 0.703047
128393975 1.134894
128393976 0.200796
128393978 11.008728
128393979 4.514829
128393984 0.328917
128393985 0.212280
128393987 1.700551
128393988 0.811246
128393989 0.248699
128393990 0.069238
128393991 0.511475
128393993 0.139365
128393994 0.455296
128393995 -0.000000
128393998 0.795337
128394000 0.394338
128394001 0.561052
128394002 0.394163
128394003 1.569453
128394004 4.086124
128394005 2.650797
128394006 0.048207
128394007 0.063603
128394008 0.474998
128394009 0.818219
128394010 0.100155
128394011 0.408873
128394012 0.058377
128394013 0.129058
128394014 0.158401
128394015 -0.000000
128394016 0.467265
128394018 0.348944
128394020 0.048681
128394021 1.439235
128394024 1.463665
128394025 4.350138
128394026 1.484593
128394027 1.484448
128394028 3.150558
128394030 1.630775
128394032 0.409240
128394033 0.755797
128394034 0.440609
128394035 2.745964
128394036 1.402947
128394037 0.751339
128394038 3.223027
128394039 0.508804
128394040 0.560238
128394041 0.722542
128394043 0.152144
128394044 -0.000000
128394046 0.237136
128394048 0.278401
128394050 0.682008
128394051 0.406794
128394053 6.004872
128394054 -0.000000
128394058 -0.000000
128394061 -0.000000
128394064 0.054642
128394066 0.475733
128394070 0.663763
128394071 0.375761
128394074 0.063623
128394075 2.647223
128394077 0.952899
128394078 0.298193
128394080 0.948602
128394082 -0.000000
128394083 0.057441
128394087 0.812470
128394089 3.416955
128394090 0.662317
128394091 0.349090
128394092 0.172572
128394093 0.574390
128394094 0.289568
128394096 0.080699
128394097 0.612288
128394100 0.687003
128394104 0.363270
128394106 3.435964
128394108 3.651529
128394109 0.076460
128394111 0.160301
128394115 0.860974
128394116 0.243043
128394120 0.278899
128394121 0.295217
128394122 1.388416
128394123 0.698425
128394124 0.124002
128394127 0.061657
128394128 2.213891
128394129 0.889219
128394131 0.133296
128394134 1.520735
128394137 0.327101
128394138 -0.000000
128394139 0.508313
128394140 0.051792
128394141 0.093523
128394142 0.123950
128394143 -0.000000
128394145 2.520544
128394148 3.421765
128394149 1.288995
128394150 0.063600
128394151 0.955507
128394152 2.186974
128394153 0.276252
128394154 -0.000000
128394156 1.983568
128394158 1.493300
128394159 0.245748
128394160 0.193324
128394161 0.287032
128394162 0.717281
128394163 0.953028
128394167 0.375797
128394170 0.642200
128394173 1.393870
128394175 0.055686
128394176 1.002654
128394178 0.266938
128394179 0.328942
128394182 0.612737
128394184 -0.000000
128394186 0.959576
128394188 0.549723
128394191 0.124773
128394192 0.194050
128394195 0.216133
128394196 0.825673
128394197 1.673608
128394198 1.402370
128394199 0.448125
128394201 0.920340
128394203 0.432090
128394204 0.350060
variableStep chrom=chr14
75743476 0.410834
75743480 0.239429
75743481 0.835843
75743482 0.642928
75743484 0.290456
75743487 1.226531
75743488 0.681216
75743489 0.395538
75743491 0.378123
75743492 0.232435
75743493 1.406667
75743495 -0.000000
75743496 2.973806
75743498 0.059423
75743499 -0.000000
75743500 0.724962
75743503 -0.000000
75743505 0.066994
75743506 3.198832
75743507 2.611491
75743509 1.818779
75743510 0.698461
75743511 1.012042
75743512 1.538478
75743513 1.984510
75743515 1.626237
75743516 0.125719
75743521 0.040289
75743522 1.064602
75743529 0.339642
75743538 1.049387
75743539 3.133930
75743540 -0.000000
75743541 0.296279
75743542 3.347447
75743543 1.175847
75743546 0.496661
75743547 0.030382
75743548 5.264127
75743549 1.277461
75743550 0.311005
75743551 0.197361
75743552 1.106816
75743553 3.219344
75743554 3.440847
75743555 1.125440
75743556 2.786707
75743557 0.106372
75743558 0.949419
75743559 1.453621
75743563 3.737793
75743564 2.091322
75743567 0.941356
75743568 0.128763
75743569 0.686997
75743570 1.649462
75743571 0.090525
75743572 0.445239
75743573 0.281233
75743574 0.152548
75743575 2.491289
75743576 1.033040
75743577 0.046482
75743581 0.208894
75743582 0.115561
75743584 5.105714
75743585 0.181388
75743587 0.422911
75743588 1.177705
75743589 0.444093
75743590 1.319506
75743593 2.095762
75743595 0.682496
75743600 10.353075
75743601 2.600516
75743603 0.542447
75743605 0.037237
75743608 0.114030
75743615 6.588211
75743618 1.248578
75743621 1.081632
75743622 7.677661
75743623 3.419040
75743625 -0.000000
75743626 0.230173
75743627 0.471466
75743630 0.191786
75743631 0.041765
75743632 0.551473
75743633 2.272747
75743636 1.179236
75743637 0.444985
75743638 0.129216
75743639 0.182014
75743642 0.069346
75743643 0.291628
75743647 0.053724
75743650 0.191812
75743651 0.927298
75743652 -0.000000
75743653 0.220824
75743654 13.919763
75743659 10.318675
75743660 14.455588
75743661 8.746506
75743662 7.447253
75743665 0.845356
75743668 13.498087
75743669 2.120333
75743672 0.580303
75743674 0.420977
75743675 0.758562
75743677 0.431249
75743679 0.306980
75743680 0.191529
75743681 0.313856
75743685 0.698771
75743686 9.922187
75743688 0.102047
75743689 0.156273
75743690 0.063229
75743691 0.840184
75743694 1.618389
75743695 0.798448
75743696 4.338865
75743697 0.105151
75743698 0.582743
75743701 0.281467
75743702 0.052119
75743703 0.569339
75743704 1.453624
75743705 5.408309
75743706 0.166768
75743707 1.664421
75743710 1.902863
75743711 1.482046
75743712 3.594380
75743713 0.146109
75743716 0.074263
75743718 0.058452
75743719 0.662816
75743721 0.069331
75743723 0.964051
75743724 1.533640
75743726 4.643701
75743727 0.521362
75743728 2.594734
75743729 0.566136
75743731 10.655208
75743732 0.241903
75743733 0.814561
75743734 6.617982
75743737 0.137299
75743738 0.442142
75743739 0.581369
75743740 0.745737
75743742 1.230076
75743744 0.748324
75743751 -0.000000
75743753 1.333775
75743754 1.999368
75743755 0.471194
75743761 0.985954
75743762 0.089654
75743764 0.307465
75743767 -0.000000
75743768 0.069159
75743770 -0.000000
75743772 0.866625
75743773 2.631236
75743774 1.728351
75743775 1.005304
75743777 1.324843
75743778 0.518545
75743780 1.563766
75743781 0.512732
75743783 0.231156
75743786 1.615573
75743787 1.720932
75743790 3.886646
75743794 0.069895
75743796 0.045281
75743797 0.270575
75743800 3.168596
75743803 0.222698
75743804 1.146117
75743805 -0.000000
75743806 -0.000000
75743809 -0.000000
75743811 0.089656
75743815 0.083806
75743817 0.096846
75743819 0.669619
75743820 1.252852
75743822 0.091083
75743824 0.197143
75743825 0.101793
75743826 0.059407
75743827 -0.000000
75743828 1.342446
75743829 0.750460
75743831 -0.000000
75743835 0.320365
75743837 0.236908
75743838 0.363668
75743840 1.893201
75743841 1.268895
75743842 0.353021
75743843 1.643128
75743844 -0.000000
75743845 0.673778
75743847 0.235744
75743849 0.328690
75743850 0.752192
75743851 0.087419
75743852 0.543873
75743853 1.433983
75743854 2.079981
75743855 1.820426
75743856 1.370169
75743857 0.543151
75743858 0.687902
75743861 -0.000000
75743863 0.632777
75743864 0.702465
75743865 0.212636
75743868 0.348227
75743870 1.624942
75743871 -0.000000
75743873 0.203769
75743875 0.213865
75743878 0.086676
75743884 1.460771
75743885 0.417519
75743887 0.240974
75743889 1.358028
75743895 0.405540
75743899 3.262238
75743902 1.105336
75743903 1.230449
75743905 4.622463
75743906 2.511885
75743907 1.946508
75743908 1.291318
75743911 0.137109
75743913 0.393020
75743914 0.528581
75743915 0.081686
75743917 0.187049
75743920 0.728412
75743924 0.213851
75743929 5.139677
75743932 0.232134
75743936 16.847944
75743937 5.571486
75743940 0.984887
75743942 0.686872
75743945 0.127318
75743946 21.804267
75743947 2.076901
75743948 0.469236
75743949 0.055150
75743950 0.594899
75743953 9.677514
75743956 4.088568
75743959 2.468440
75743960 0.425231
75743964 0.248936
75743967 0.431285
75743968 -0.000000
75743969 0.047715
75743971 0.055582
75743972 1.556544
75743973 0.896385
75743974 0.233603
75743975 -0.000000
75743977 0.232432
75743979 0.549538
75743980 0.258297
75743981 0.061111
75743982 -0.000000
75743984 0.206398
75743985 0.385478
75743990 0.063397
75743993 0.154969
75743995 -0.000000
75743997 0.102079
75743998 0.676900
75743999 1.164678
75744000 -0.000000
75744003 0.228436
75744004 0.066124
75744006 0.228422
75744007 0.383337
75744011 -0.000000
75744013 0.066121
75744014 0.243554
75744016 1.453260
75744018 0.050929
75744019 0.515538
75744020 0.524942
75744021 0.046891
75744022 0.215993
75744029 0.063402
75744030 0.073902
75744031 0.070534
75744033 1.089533
75744034 3.364274
75744036 -0.000000
75744039 3.598843
75744040 -0.000000
75744043 0.228432
75744044 0.509417
75744047 0.134411
75744049 0.589162
75744051 0.070545
75744052 0.094830
75744053 0.667315
75744056 0.189206
75744057 1.125314
75744058 0.276426
75744061 0.412480
75744062 0.213436
75744063 0.406212
75744066 0.122195
75744067 0.357744
75744068 1.052148
75744069 0.539670
75744070 0.570816
75744071 0.107793
75744072 0.099459
75744073 0.426724
75744075 0.461833
75744076 0.304141
75744080 0.158267
75744081 0.215987
75744084 0.412298
75744088 0.150510
75744089 0.376754
75744091 0.364040
75744092 0.166737
75744093 0.335063
75744095 -0.000000
75744097 0.978256
75744098 2.729560
75744099 1.810042
75744100 0.380595
75744102 0.998623
75744103 0.480917
75744105 -0.000000
75744106 0.304079
75744108 0.110602
75744109 2.161633
75744110 0.073603
75744111 2.228616
75744112 0.847848
75744115 1.186523
75744116 0.695619
75744117 0.360013
75744118 0.191452
75744119 20.922893
75744120 0.206741
75744121 0.088564
75744122 0.064966
75744123 2.368969
75744124 15.710732
75744125 2.216838
75744126 1.099767
75744128 0.102081
75744130 0.208558
75744131 -0.000000
75744132 0.490023
75744134 -0.000000
75744140 0.748878
75744141 0.297631
75744142 0.665778
75744143 0.380750
75744151 -0.000000
75744152 0.134391
75744153 12.242871
75744154 0.466768
75744159 -0.000000
75744160 0.159328
75744161 0.614154
75744163 0.385439
75744164 2.988584
75744165 0.303212
75744166 0.052395
75744169 0.200216
75744171 0.084887
75744173 0.252163
75744179 0.925588
75744181 0.041397
75744182 0.538135
75744183 0.222276
75744185 0.357104
75744187 0.774484
75744188 0.382509
75744190 0.257909
75744191 0.206387
75744192 0.318939
75744194 1.357781
75744197 0.056157
75744202 0.850288
75744204 0.073999
75744205 -0.000000
75744206 0.388765
75744208 0.066502
75744210 0.575646
75744213 0.284730
75744214 0.131659
75744215 2.631093
75744221 0.060738
75744224 0.398165
75744225 0.094108
75744226 0.824395
75744229 0.166359
75744230 0.607963
75744231 0.556835
75744232 -0.000000
75744233 0.211460
75744235 5.548142
75744237 0.191006
75744238 1.213480
75744239 1.801652
75744240 1.467957
75744241 0.527037
75744246 1.492647
75744252 0.206006
75744253 0.510452
75744254 2.395799
75744256 0.118278
75744257 0.579635
75744258 -0.000000
75744262 0.190905
75744263 0.312881
75744264 10.719850
75744267 0.048402
75744268 0.226360
75744269 0.314544
75744270 1.077786
75744271 1.116196
75744272 0.030442
75744274 7.845323
75744275 9.833127
75744276 0.733775
75744278 0.619168
75744279 0.971757
75744280 0.274321
75744285 1.605553
75744286 0.453995
75744287 -0.000000
75744289 -0.000000
75744290 0.547245
75744291 1.965492
75744296 0.224006
75744297 0.601412
75744298 0.237537
75744300 0.260499
75744303 -0.000000
75744304 0.837254
75744305 -0.000000
75744306 0.715629
75744308 -0.000000
75744309 0.754848
75744310 0.992603
75744312 0.252230
75744313 0.338570
75744314 0.425699
75744316 0.905801
75744319 0.799283
75744321 0.561901
75744323 0.271175
75744324 0.577043
75744325 0.992820
75744329 6.078694
75744330 0.643994
75744331 0.083064
75744334 0.260718
75744335 0.037362
75744337 0.581749
75744338 0.416336
75744343 0.214444
75744345 0.281750
75744347 0.207069
75744348 0.057807
75744352 0.250306
75744355 0.058903
75744356 0.189631
75744357 0.890858
75744358 8.434329
75744359 0.212559
75744360 0.751406
75744362 0.296041
75744364 0.419320
75744365 1.045911
75744366 0.036152
75744367 0.759414
75744370 1.315533
75744371 1.063106
75744372 0.489878
75744373 0.093308
75744374 0.217976
75744377 0.253112
75744378 1.348959
75744379 0.144681
75744380 0.198778
75744381 1.010613
75744383 3.478415
75744384 0.844798
75744386 0.875830
75744387 0.405941
75744392 3.040650
75744394 0.087343
75744395 -0.000000
75744396 4.608339
75744397 4.066975
75744398 2.988138
75744400 0.140939
75744403 1.626408
75744404 1.230323
75744407 -0.000000
75744411 0.332284
75744412 0.237992
75744414 0.216125
75744415 0.211198
75744416 0.680031
75744417 0.526268
75744421 5.489789
75744422 0.308575
75744427 -0.000000
75744429 0.449237
75744430 4.997059
75744431 0.974513
75744432 1.575418
75744433 0.524507
75744435 2.501736
75744438 0.086754
75744439 0.501045
75744440 0.825792
75744442 0.654533
75744444 0.045298
75744445 2.709664
75744447 1.029785
75744449 0.144626
75744451 0.468826
75744452 0.267824
75744453 0.659703
75744454 0.070941
75744456 0.202427
75744461 0.050247
75744462 0.380715
75744464 3.162057
75744465 5.587827
75744467 -0.000000
75744468 0.484514
75744470 0.342932
75744471 0.280169
75744472 0.727091
75744473 0.439583
75744474 0.852606
75744478 0.633911
75744479 0.220800
75744480 4.563511
75744481 16.583544
75744482 2.376301
75744488 -0.000000
75744489 -0.000000
75744490 0.301352
75744493 1.080059
75744494 1.689162
75744495 10.627694
75744498 0.258582
75744501 0.800408
75744502 0.273469
75744503 0.289720
75744505 1.252810
75744506 4.458656
75744508 0.547195
75744510 0.269032
75744512 0.479883
75744515 0.331176
75744516 0.282990
75744517 1.098004
75744520 -0.000000
75744521 0.493503
75744527 4.241083
75744529 0.135019
75744534 0.238183
75744535 0.815352
75744536 0.831299
75744541 -0.000000
75744542 0.706796
75744543 0.200045
75744544 0.647364
75744545 1.185564
75744548 0.206259
75744549 0.526505
75744550 0.174150
75744551 0.913919
75744553 1.280305
75744554 -0.000000
75744555 0.238815
75744557 0.181503
75744558 0.046815
75744560 0.137644
75744562 -0.000000
75744563 0.268921
75744565 0.239819
75744566 0.077573
75744567 1.313294
75744569 0.205580
75744571 0.162696
75744572 0.226996
75744575 0.719960
75744576 0.284536
75744580 0.452449
75744581 0.047697
75744582 1.350903
75744583 1.668396
75744584 1.055232
75744585 8.160137
75744586 0.762267
75744588 0.720151
75744589 1.995660
75744593 0.510786
75744594 0.036341
75744595 6.152904
75744596 0.297363
75744604 1.050085
75744605 0.929481
75744607 0.528353
75744608 4.818452
75744609 5.211893
75744615 0.374561
75744619 0.430571
75744620 9.125436
75744623 0.599000
75744624 0.461693
75744627 0.331170
75744629 1.688742
75744633 -0.000000
75744634 -0.000000
75744635 0.456795
75744637 1.778067
75744638 1.206413
75744639 0.762178
75744640 1.340116
75744642 4.242768
75744643 3.593202
75744645 -0.000000
75744648 0.096607
75744650 0.783036
75744651 0.725789
75744652 5.492474
75744653 4.184225
75744654 1.132266
75744655 1.302217
75744657 3.777228
75744661 0.501954
75744662 1.428179
75744663 1.293147
75744664 1.529540
75744672 1.514184
75744674 0.170631
75744676 1.205093
75744677 0.464818
75744678 3.411349
75744679 3.801631
75744680 3.092684
75744681 4.343430
75744682 5.554090
75744685 0.774810
75744686 3.437410
75744689 0.033135
75744690 5.242152
75744693 0.768799
75744694 1.656046
75744700 0.057744
75744703 1.808183
75744704 0.861257
75744705 1.679626
75744706 3.018878
75744707 1.510140
75744708 0.244977
75744709 0.701852
75744711 0.051050
75744712 1.444671
75744713 0.519112
75744714 1.231042
75744715 0.212586
75744716 3.371786
75744719 0.217741
75744720 -0.000000
75744723 0.998833
75744724 0.517142
75744727 11.070472
75744728 5.828978
75744729 0.567896
75744733 0.163800
75744734 1.315761
75744736 -0.000000
75744740 2.831287
75744744 11.160679
75744745 3.201423
75744746 0.563511
75744749 0.631844
75744750 0.255701
75744752 0.268418
75744755 0.224210
75744760 0.115864
75744761 3.730164
75744762 0.125497
75744763 0.940693
75744764 0.713360
75744765 0.398384
75744768 3.125269
75744769 0.509154
75744770 0.216110
75744772 -0.000000
75744773 0.420920
75744775 0.281005
75744776 0.574341
75744777 1.292029
75744778 3.359125
75744779 1.635170
75744782 0.135363
75744783 1.544166
75744784 0.271589
75744785 2.717012
75744786 0.457657
75744789 2.275969
75744790 0.496844
75744791 3.497051
75744792 0.516500
75744794 6.657233
75744795 2.319974
75744800 0.362832
75744801 1.270261
75744802 0.149150
75744803 4.143757
75744806 0.703790
75744810 0.983191
75744812 0.099817
75744816 2.086847
75744819 0.457794
75744820 2.178872
75744822 0.716321
75744823 0.424773
75744825 0.326244
75744826 0.075557
75744828 0.578914
75744829 0.105259
75744830 1.580328
75744831 0.378521
75744833 0.247803
75744835 0.739341
75744836 -0.000000
75744837 1.094473
75744838 0.930786
75744840 0.857545
75744842 0.837471
75744843 0.356033
75744844 0.198127
75744845 0.424259
75744846 0.698183
75744849 0.062341
75744850 9.993898
75744851 -0.000000
75744852 0.202282
75744854 0.067748
75744855 -0.000000
75744858 0.463187
75744859 2.373470
75744860 1.052973
75744861 0.057155
75744866 0.108056
75744867 3.562391
75744868 4.647175
75744873 0.138949
75744875 0.068935
75744876 5.748728
75744878 5.438078
75744880 0.584165
75744881 0.440287
75744882 0.378702
75744884 0.306826
75744886 0.122180
75744887 1.208405
75744888 5.135259
75744890 3.138765
75744892 1.345254
75744893 -0.000000
75744894 1.199500
75744895 1.426829
75744898 0.857161
75744899 0.050563
75744900 0.650661
75744901 0.163692
75744904 0.142460
75744905 0.305313
75744906 0.181100
75744907 0.131250
75744913 8.469706
75744914 1.458397
75744915 0.142659
75744916 0.046554
75744917 7.319541
75744918 0.452168
75744920 0.114689
75744921 0.099896
75744922 0.279792
75744923 1.028011
75744925 0.825639
75744927 -0.000000
75744928 0.163692
75744929 0.225215
75744931 0.173247
75744932 9.197761
75744934 19.081155
75744935 1.175450
75744937 0.069873
75744938 0.387370
75744939 0.054764
75744940 2.302146
75744942 0.271845
75744943 -0.000000
75744944 -0.000000
75744946 0.096711
75744947 0.099897
75744948 0.062934
75744953 0.296628
75744954 1.048563
75744956 0.716920
75744960 0.065677
75744963 0.565789
75744964 3.093365
75744965 0.674858
75744966 0.117414
75744967 0.317879
75744968 0.731847
75744969 0.925164
75744972 2.504887
75744973 0.274083
75744974 0.160400
75744975 0.247802
75744977 0.414080
75744978 0.660739
75744980 0.967773
75744981 0.826467
75744982 1.911361
75744984 0.461930
75744985 0.793926
75744986 3.353131
75744988 0.413086
75744991 2.674448
75744992 0.470611
75744993 1.690646
75744994 1.351469
75744996 0.334866
75744998 2.712409
75744999 0.234985
75745000 0.998679
75745001 -0.000000
75745007 17.221321
75745008 0.123902
75745009 0.215299
75745010 0.076097
75745013 19.278987
75745014 13.840637
75745015 16.224260
75745016 13.043444
75745017 5.281653
75745018 0.143471
75745022 0.133004
75745023 1.391497
75745024 0.048045
75745025 4.780707
75745026 0.674522
75745029 0.413098
75745030 2.639899
75745031 1.063207
75745034 0.383898
75745035 0.721484
75745036 0.294261
75745037 0.166731
75745038 0.553917
75745039 0.286992
75745040 0.397183
75745042 -0.000000
75745044 2.559937
75745045 0.318927
75745046 0.864244
75745048 1.966637
75745049 0.644058
75745050 1.705516
75745051 9.539515
75745054 34.603875
75745055 3.409870
75745056 1.252766
75745057 0.161189
75745059 1.730919
75745060 0.229923
75745065 3.085185
75745067 1.617918
75745068 19.308300
75745070 0.580422
75745072 3.258879
75745073 1.123775
75745078 0.335721
75745079 6.075439
75745083 1.257884
75745084 0.727516
75745085 0.050993
75745086 0.662825
75745087 0.248367
75745088 0.034717
75745089 0.764827
75745090 4.886880
75745093 4.203709
75745094 0.787454
75745095 0.060456
75745100 1.846701
75745103 1.397051
75745104 -0.000000
75745105 0.353544
75745106 0.197025
75745109 0.088010
75745110 0.313736
75745111 0.528907
75745112 0.295771
75745113 1.867477
75745114 5.067915
75745115 1.055753
75745116 0.492019
75745117 1.620643
75745118 0.063133
75745119 0.569680
75745120 0.267457
75745122 0.461928
75745124 -0.000000
75745128 0.146650
75745130 0.372999
75745131 0.061560
75745132 0.930151
75745133 -0.000000
75745136 -0.000000
75745137 0.115921
75745138 4.269099
75745139 0.721486
75745140 0.122237
75745141 0.413081
75745142 0.471307
75745143 1.581905
75745148 0.727431
75745153 0.712536
75745154 0.855018
75745155 0.634208
75745156 0.374138
75745158 0.283391
75745162 1.791424
75745164 0.690374
75745166 0.335732
75745170 0.946046
75745172 -0.000000
75745173 -0.000000
75745177 0.239294
75745178 1.305044
75745181 1.414832
75745183 1.971819
75745184 0.805019
75745185 1.113087
75745186 0.117604
75745189 1.780709
75745191 14.184206
75745193 1.023263
75745194 0.806028
75745195 0.840524
75745196 0.049688
75745197 1.552492
75745198 0.059120
75745199 0.437701
75745200 0.792155
75745201 0.300905
75745202 0.184909
75745203 0.487116
75745204 3.181497
75745210 0.255215
75745211 0.091898
75745212 1.113085
75745216 -0.000000
75745217 1.625271
75745222 20.421882
75745224 50.135412
75745225 0.273205
75745226 0.928234
75745230 0.084515
75745231 0.115238
75745236 0.102525
75745238 0.131602
75745241 0.191093
75745242 -0.000000
75745244 0.635548
75745245 1.681085
75745246 0.617734
75745247 1.368302
75745251 -0.000000
75745253 0.870345
75745254 0.043877
75745255 4.321550
75745256 0.320362
75745257 1.806342
75745258 1.984578
75745259 0.135168
75745260 -0.000000
75745264 0.990587
75745266 1.116404
75745267 0.787315
75745268 0.196613
75745270 2.824777
75745271 0.740602
75745272 0.046160
75745273 1.148892
75745274 0.293965
75745275 1.826703
75745276 0.189546
75745278 -0.000000
75745281 2.581862
75745282 1.556977
75745283 0.576735
75745284 0.540853
75745286 0.191053
75745287 5.100606
75745288 1.228483
75745290 0.468179
75745291 2.529008
75745292 1.172257
75745293 0.495527
75745294 0.935296
75745297 2.138983
75745298 0.719549
75745299 1.027732
75745301 -0.000000
75745302 0.112005
75745303 0.091862
75745304 1.328520
75745305 0.127675
75745307 0.102461
75745308 -0.000000
75745312 0.719005
75745313 0.044095
75745314 1.901253
75745316 1.660790
75745317 1.417833
75745318 -0.000000
75745319 0.231538
75745321 0.445262
75745322 0.471468
75745323 0.187564
75745326 0.040459
75745327 3.598892
75745328 0.784443
75745329 0.606518
75745331 0.450863
75745335 0.897850
75745336 4.509884
75745337 1.469681
75745341 0.960758
75745342 0.714157
75745346 0.882505
75745347 0.053415
75745348 0.540016
75745350 11.458682
75745352 1.134514
75745353 0.175857
75745354 1.095118
75745362 0.653498
75745364 4.756159
75745365 0.222746
75745366 0.281336
75745369 1.970833
75745370 0.041095
75745371 1.043046
75745372 0.070014
75745375 0.046756
75745376 1.000225
75745377 1.025009
75745378 0.168369
75745379 0.139708
75745381 0.960490
75745385 0.349298
75745386 0.422184
75745390 0.271167
75745392 2.013850
75745393 0.324958
75745394 0.271049
75745395 1.008045
75745400 0.298027
75745402 0.455660
75745404 0.420286
75745405 0.148484
75745408 0.068553
75745410 0.061609
75745414 1.072893
75745415 0.078452
75745416 8.203420
75745417 0.849465
75745421 0.459510
75745422 0.585238
75745424 0.228243
75745425 -0.000000
75745427 -0.000000
75745428 0.107182
75745435 0.073049
75745438 1.756483
75745439 1.945125
75745440 0.997774
75745441 4.928202
75745442 1.302871
75745443 4.429045
75745445 0.926215
75745449 0.092274
75745452 0.233946
75745456 0.359500
75745458 10.202038
75745460 0.539795
75745461 0.794596
75745463 0.062782
75745464 1.341070
75745468 0.299861
75745472 4.171833
75745473 1.217676
75745478 -0.000000
75745479 3.111652
75745482 10.610108
75745483 0.256310
75745487 10.130834
75745488 5.628886
75745489 -0.000000
75745493 0.396023
75745494 0.437431
75745497 1.944239
75745501 42.184642
75745502 28.524523
75745503 23.022879
75745504 2.116154
75745507 0.138604
75745510 0.296200
75745512 1.501023
75745516 0.076739
75745520 1.417973
75745521 0.118313
75745522 0.861496
75745527 0.348872
75745528 0.339576
75745529 0.959836
75745531 4.046700
75745533 1.720470
75745538 2.137986
75745539 0.486134
75745543 0.273573
75745546 0.972810
75745547 1.137765
75745551 0.209778
75745552 0.427021
75745554 0.743662
75745555 0.216882
75745556 1.540012
75745557 21.319970
75745558 2.194035
75745560 0.454362
75745562 18.357691
75745563 0.697463
75745564 0.867347
75745566 0.209773
75745568 2.458680
75745569 -0.000000
75745571 -0.000000
75745573 0.639334
75745576 0.373362
75745578 1.164380
75745582 0.501472
75745587 0.141081
75745590 1.667669
75745591 10.445974
75745594 0.081008
75745595 0.264753
75745598 1.278537
75745601 1.013130
75745603 0.127972
75745608 1.693652
75745609 0.120594
75745610 1.035145
75745611 -0.000000
75745614 0.944859
75745615 0.921359
75745617 -0.000000
75745619 0.380285
75745620 1.132156
75745621 0.577539
75745624 0.131188
75745625 11.337144
75745626 0.312770
75745630 2.331886
75745634 0.615851
75745635 0.670203
75745638 0.567958
75745639 0.722760
75745642 0.147006
75745643 0.300888
75745644 0.032837
75745645 0.155399
75745648 0.996360
75745649 2.064207
75745650 3.472113
75745651 0.987349
75745652 0.548783
75745654 0.772209
75745656 0.268681
75745657 1.319422
75745658 2.610177
75745659 0.081428
75745660 0.063744
75745663 0.061875
75745664 0.112152
75745666 0.167715
75745668 1.205584
75745669 6.069485
75745670 5.736533
75745673 0.606139
75745674 0.221753
75745676 3.867679
75745678 1.226804
75745681 0.381306
75745685 0.159065
75745688 0.506551
75745692 1.248456
75745693 1.372705
75745694 -0.000000
75745695 0.786414
75745697 0.597038
75745698 0.113318
75745700 0.837289
75745701 4.815579
75745702 2.342808
75745704 7.523080
75745709 0.651071
75745710 0.051429
75745712 -0.000000
75745716 0.289503
75745717 0.326815
75745718 0.371501
75745722 0.341068
75745725 0.810084
75745726 -0.000000
75745727 0.115266
75745728 0.837708
75745729 2.011306
75745730 3.597462
75745733 0.059627
75745737 0.960737
75745740 0.764959
75745746 0.842547
75745747 0.198656
75745748 0.183135
75745749 1.064777
75745751 0.724498
75745753 0.474389
75745755 0.549765
75745756 0.736308
75745757 0.411678
75745758 0.095641
75745761 1.446000
75745763 0.517367
75745764 1.204396
75745765 0.844383
75745766 0.051079
75745767 0.272120
75745768 0.203362
75745769 10.886891
75745772 0.081169
75745775 0.531636
75745778 0.763615
75745779 1.858257
75745782 2.009398
75745783 0.118632
75745787 0.158983
75745788 0.135501
75745790 -0.000000
75745791 6.898001
75745792 2.632595
75745793 0.039789
75745794 6.934915
75745795 1.452048
75745796 0.882097
75745797 -0.000000
75745798 1.229794
75745800 0.193665
75745805 0.653104
75745806 0.234163
75745808 0.623180
75745809 0.745870
75745812 0.788400
75745813 0.380063
75745816 0.236139
75745818 3.218323
75745825 0.104577
75745826 0.750766
75745829 13.401049
75745830 1.601176
75745831 0.709450
75745833 -0.000000
75745835 0.529792
75745837 -0.000000
75745838 4.073614
75745839 0.044255
75745840 0.393079
75745841 0.431833
75745844 1.063323
75745847 0.465435
75745851 1.158077
75745852 0.050190
75745853 0.389691
75745855 0.081084
75745857 -0.000000
75745858 0.051064
75745859 0.505640
75745860 0.396733
75745862 0.948494
75745863 6.789926
75745865 0.391833
75745866 0.389646
75745867 0.114312
75745869 0.986573
75745873 -0.000000
75745874 0.242970
75745875 0.834936
75745876 1.653541
75745877 -0.000000
75745878 1.361256
75745879 1.293838
75745880 0.167435
75745881 1.814450
75745882 0.179521
75745886 0.265466
75745888 1.579442
75745889 0.126011
75745892 0.176425
75745893 0.953831
75745894 1.548417
75745898 0.141361
75745899 0.092876
75745900 0.815812
75745902 0.867772
75745905 -0.000000
75745906 0.069402
75745909 0.206104
75745910 0.467947
75745913 1.681795
75745914 1.663177
75745915 0.358449
75745916 0.123356
75745917 0.190536
75745919 0.203482
75745920 0.102383
75745921 0.318727
75745922 0.258679
75745923 5.826693
75745924 14.404151
75745929 0.411299
75745930 0.040316
75745932 0.203501
75745933 1.772916
75745934 1.669234
75745935 0.283853
75745936 0.724845
75745937 1.263137
75745938 0.224201
75745939 0.056541
75745941 0.948428
75745944 0.468732
75745948 0.331437
75745950 0.158258
75745952 -0.000000
75745953 1.037294
75745954 0.935261
75745957 0.742176
75745961 -0.000000
75745963 0.653987
75745965 0.178992
75745966 -0.000000
75745968 0.482244
75745969 1.285404
75745970 0.742209
75745971 0.529408
75745973 2.578660
75745974 2.275714
75745976 0.128166
75745977 0.086307
75745978 0.221141
75745980 0.319457
75745981 11.930591
75745984 0.122925
75745985 2.445658
75745986 2.535476
75745988 0.028103
75745989 0.487166
75746001 1.342411
75746002 8.708633
75746005 0.201349
75746009 -0.000000
75746012 4.956030
75746013 1.508105
75746014 0.220233
75746015 2.750697
75746017 9.094630
75746019 0.231699
75746021 2.519574
75746022 1.861778
75746023 0.499316
75746024 0.044022
75746025 0.044292
75746026 0.074270
75746027 2.663593
75746028 5.892439
75746029 0.693566
75746031 0.102704
75746032 2.518465
75746033 -0.000000
75746034 0.039234
75746035 0.425968
75746038 0.530338
75746039 0.607570
75746041 2.392038
75746042 0.487272
75746045 4.535049
75746046 0.159220
75746047 0.264511
75746049 -0.000000
75746050 0.617461
75746053 1.055143
75746055 0.169018
75746056 1.346460
75746057 0.387475
75746058 0.251047
75746060 0.584544
75746062 0.606584
75746063 0.629972
75746068 -0.000000
75746069 0.301315
75746070 -0.000000
75746072 0.312025
75746073 1.828330
75746074 1.794167
75746077 0.339024
75746078 0.509527
75746080 0.482358
75746081 0.364228
75746082 0.440807
75746083 0.867338
75746085 0.225419
75746089 15.375126
75746091 -0.000000
75746093 -0.000000
75746095 0.912915
75746096 0.436656
75746097 -0.000000
75746100 0.061534
75746101 -0.000000
75746107 1.025622
75746108 0.157016
75746109 0.241339
75746111 1.388485
75746112 1.360504
75746117 5.009585
75746118 0.037221
75746120 0.325078
75746121 -0.000000
75746124 0.036489
75746126 0.635099
75746128 0.728156
75746130 0.314826
75746131 0.050711
75746132 -0.000000
75746134 -0.000000
75746135 0.191692
75746137 -0.000000
75746139 0.562469
75746140 14.415768
75746141 0.136978
75746142 0.147215
75746143 2.784762
75746144 0.786824
75746146 0.247522
75746147 0.657617
75746148 3.484132
75746149 0.588752
75746150 0.375729
75746151 2.161005
75746154 0.063957
75746157 1.724074
75746158 0.867862
75746159 3.157912
75746160 1.502306
75746161 1.023173
75746164 0.074268
75746167 0.168395
75746169 0.036501
75746170 0.100459
75746171 -0.000000
75746172 0.473968
75746173 0.278421
75746174 1.355724
75746175 0.897842
75746176 2.020762
75746177 0.232873
75746178 0.430995
75746179 0.255694
75746180 0.540599
75746182 1.083319
75746185 0.067340
75746187 0.141174
75746188 0.810492
75746190 1.118843
75746191 0.987576
75746192 0.063949
75746197 0.916770
75746198 2.230024
75746199 0.331608
75746200 3.971359
75746201 0.379286
75746202 0.631416
75746203 1.415957
75746204 1.467099
75746205 2.910937
75746208 0.920410
75746209 0.333368
75746210 1.339801
75746211 1.226549
75746212 0.185985
75746213 0.815940
75746214 1.211515
75746215 1.129790
75746216 0.579551
75746217 -0.000000
75746218 1.114912
75746223 -0.000000
75746226 2.523405
75746227 0.643423
75746230 1.145890
75746231 1.700855
75746238 0.899274
75746239 3.390651
75746240 2.550189
75746243 0.720596
75746245 4.215574
75746246 13.758417
75746247 0.560691
75746250 10.187923
75746252 0.743302
75746255 4.440454
75746256 1.889288
75746257 1.489735
75746258 0.414285
75746259 0.342587
75746262 1.796528
75746263 0.832741
75746265 0.958468
75746266 0.052428
75746269 6.635223
75746270 0.567965
75746271 0.193119
75746273 0.659411
75746274 0.649064
75746275 0.334178
75746276 0.072641
75746278 -0.000000
75746279 0.065197
75746280 -0.000000
75746282 2.208557
75746283 1.181597
75746284 0.449598
75746287 0.096059
75746291 -0.000000
75746292 3.982191
75746297 0.138728
75746299 -0.000000
75746304 0.485937
75746305 0.166304
75746309 0.449515
75746311 0.718053
75746312 1.909990
75746313 0.171039
75746314 0.379257
75746318 8.464098
75746319 14.107249
75746323 0.990968
75746326 0.379606
75746327 0.112559
75746329 0.156534
75746330 -0.000000
75746331 0.893839
75746332 1.552100
75746333 0.195461
75746334 3.024374
75746335 6.120738
75746336 1.711420
75746338 0.672695
75746339 0.138696
75746342 0.111913
75746343 0.096804
75746346 1.550919
75746350 -0.000000
75746352 0.978253
75746353 0.959123
75746354 0.043251
75746355 2.530439
75746356 1.115867
75746357 0.041330
75746360 0.600341
75746363 0.139290
75746364 0.104079
75746365 0.164167
75746366 0.728219
75746371 0.058660
75746374 -0.000000
75746377 0.080008
75746378 0.487810
75746379 0.825113
75746382 1.324417
75746383 0.192431
75746384 1.891314
75746385 0.500600
75746386 0.428942
75746387 -0.000000
75746388 0.163995
75746391 0.142217
75746392 0.191905
75746396 0.220271
75746401 0.204709
75746405 -0.000000
75746406 0.114436
75746407 4.216524
75746411 -0.000000
75746412 0.623000
75746414 0.724365
75746415 1.269172
75746416 -0.000000
75746417 1.043072
75746418 0.816977
75746419 0.615856
75746420 4.380335
75746421 6.869563
75746422 2.108654
75746423 0.707416
75746424 0.487663
75746425 0.769234
75746426 1.007675
75746427 0.170017
75746428 0.052258
75746429 0.042861
75746430 0.046579
75746432 0.125549
75746433 0.705757
75746434 6.415607
75746435 13.288244
75746436 0.298386
75746439 0.068519
75746440 1.753389
75746442 1.779692
75746443 0.507846
75746444 0.546082
75746447 0.162805
75746448 0.069963
75746449 0.390253
75746450 0.074158
75746451 0.279159
75746455 3.441315
75746456 7.246786
75746458 16.164062
75746459 0.649035
75746460 0.653818
75746463 1.730688
75746464 13.494338
75746465 15.041799
75746469 -0.000000
75746470 0.093741
75746474 0.847467
variableStep chrom=chr17
40539587 0.416912
40539589 0.677904
40539592 0.202740
40539593 0.367650
40539595 0.501488
40539597 2.119643
40539600 1.267574
40539601 -0.000000
40539602 -0.000000
40539603 0.632920
40539605 0.807707
40539606 0.542732
40539607 2.203430
40539610 0.807847
40539611 0.390364
40539612 0.223253
40539615 0.571749
40539616 0.904714
40539617 0.136096
40539618 0.419277
40539619 1.627920
40539620 0.168004
40539621 0.878538
40539622 0.878931
40539623 0.736256
40539624 0.234370
40539625 0.091955
40539626 0.366683
40539627 0.075519
40539628 -0.000000
40539629 0.079822
40539630 0.542725
40539631 0.330237
40539635 0.534118
40539636 7.704596
40539637 1.202433
40539640 0.202819
40539641 0.057133
40539642 -0.000000
40539643 0.246836
40539648 1.539751
40539649 0.555245
40539650 0.489510
40539651 0.604709
40539652 1.273723
40539653 2.577389
40539654 0.699610
40539659 2.035859
40539661 0.182435
40539662 0.710479
40539664 0.539885
40539666 2.833277
40539667 2.535489
40539669 1.017718
40539670 2.528321
40539671 1.061265
40539672 0.084684
40539673 0.236132
40539674 0.896710
40539675 4.014486
40539676 3.859404
40539681 0.970550
40539682 -0.000000
40539683 3.480767
40539684 2.206441
40539685 1.076579
40539686 1.519699
40539688 1.414847
40539689 1.776227
40539691 0.042685
40539692 0.062765
40539693 3.752124
40539694 3.592721
40539695 0.921669
40539696 3.969981
40539697 0.294688
40539701 0.715683
40539703 0.170289
40539705 2.358704
40539706 0.236813
40539709 1.368368
40539711 1.028314
40539713 0.126162
40539714 0.227956
40539715 2.322086
40539716 1.273773
40539717 0.401347
40539718 2.700268
40539722 0.227414
40539723 4.987346
40539724 4.663973
40539725 1.667142
40539726 0.189305
40539728 0.687930
40539729 0.755655
40539731 -0.000000
40539733 1.007761
40539734 0.069327
40539735 -0.000000
40539736 1.845872
40539742 6.505882
40539745 16.071125
40539746 8.437221
40539747 0.065671
40539749 0.088699
40539750 0.545881
40539753 0.740018
40539754 0.322946
40539758 0.459071
40539760 0.197550
40539762 0.069256
40539764 0.067076
40539766 0.188945
40539768 0.400758
40539769 0.740928
40539773 18.256478
40539774 0.734186
40539775 0.776893
40539777 1.221418
40539781 2.586958
40539782 0.638848
40539785 0.192335
40539788 0.138012
40539789 -0.000000
40539795 0.510396
40539796 0.914779
40539799 5.763145
40539800 0.106858
40539801 1.495404
40539802 0.053314
40539805 0.060194
40539806 0.462176
40539807 0.881856
40539808 1.159681
40539810 13.884368
40539811 17.033147
40539812 17.371313
40539813 0.065169
40539814 1.725040
40539815 2.133133
40539820 0.500425
40539822 0.764402
40539825 0.506409
40539826 0.243890
40539827 1.366285
40539828 1.130550
40539829 1.876832
40539831 1.289748
40539832 15.944648
40539833 2.043228
40539834 0.689894
40539835 3.587969
40539836 0.207928
40539839 0.638844
40539840 0.309121
40539841 1.691651
40539842 4.228319
40539845 -0.000000
40539846 0.075922
40539847 0.419564
40539850 7.728771
40539851 0.368803
40539854 0.247654
40539855 1.736668
40539856 0.892279
40539857 8.635837
40539858 0.346726
40539859 9.062500
40539860 1.904179
40539863 0.050513
40539865 0.899258
40539866 1.444426
40539868 0.215881
40539871 0.162500
40539872 0.214420
40539873 1.775953
40539874 0.629617
40539876 1.937928
40539879 0.060680
40539881 0.939883
40539883 -0.000000
40539885 1.288816
40539886 0.277241
40539889 0.368601
40539890 0.447696
40539891 0.662573
40539892 0.696874
40539893 0.823062
40539894 1.638067
40539895 1.359450
40539896 0.062361
40539897 0.606793
40539901 0.227435
40539902 5.242572
40539903 10.507197
40539904 0.495879
40539905 0.909160
40539907 0.199440
40539909 0.206387
40539910 0.171899
40539911 0.166904
40539912 0.040601
40539913 0.868169
40539916 0.712080
40539917 0.720101
40539922 1.463981
40539924 0.164306
40539927 0.158388
40539929 0.197438
40539930 2.254887
40539931 0.157260
40539932 0.225956
40539935 0.757799
40539937 0.309156
40539942 0.746137
40539945 0.593096
40539947 0.884881
40539950 0.139281
40539951 0.441174
40539952 -0.000000
40539954 0.134882
40539957 0.282389
40539959 0.160554
40539961 0.620773
40539962 1.303310
40539963 2.637327
40539967 0.806828
40539968 1.471180
40539969 1.654968
40539970 0.474485
40539972 1.302907
40539973 0.627567
40539974 0.470635
40539976 0.060783
40539977 0.784379
40539978 1.315789
40539980 0.761898
40539981 0.426219
40539982 0.601809
40539983 0.447955
40539984 0.642451
40539987 0.144149
40539988 1.347326
40539989 0.487620
40539990 9.676836
40539991 6.208416
40539993 0.059482
40539995 -0.000000
40539996 1.007753
40539997 0.304057
40539998 0.226431
40539999 0.120180
40540001 0.707003
40540004 1.828362
40540005 0.853168
40540006 -0.000000
40540007 0.034155
40540008 2.206368
40540011 0.225923
40540012 0.065430
40540013 0.290301
40540014 0.394906
40540017 0.108607
40540020 0.258755
40540024 6.564891
40540026 0.094738
40540028 0.140249
40540029 0.554945
40540035 1.365657
40540036 0.100731
40540037 0.098301
40540038 0.313446
40540041 1.358408
40540042 0.231031
40540043 0.488412
40540047 1.956943
40540051 0.206018
40540052 -0.000000
40540053 0.141466
40540054 1.165557
40540055 0.624406
40540056 0.891274
40540058 0.623609
40540059 -0.000000
40540065 3.756831
40540066 0.213281
40540067 0.041415
40540070 2.617260
40540071 8.437930
40540072 0.605806
40540073 0.349588
40540074 0.348489
40540075 -0.000000
40540077 0.113751
40540078 9.430613
40540079 0.141722
40540080 0.122437
40540081 10.056056
40540084 0.431454
40540085 21.731677
40540086 8.926579
40540088 0.547592
40540089 3.147255
40540090 1.062466
40540091 0.609254
40540092 1.068838
40540093 0.804792
40540094 0.292858
40540095 0.212340
40540097 2.548367
40540101 0.349442
40540102 -0.000000
40540103 0.608644
40540105 2.522432
40540106 3.449774
40540108 1.454586
40540109 1.155744
40540110 0.841775
40540111 0.622361
40540112 12.132066
40540113 0.241035
40540114 0.085161
40540116 2.213607
40540117 1.034508
40540118 0.968194
40540120 0.186193
40540121 0.219264
40540124 0.327754
40540125 0.816414
40540126 2.678237
40540127 0.335291
40540130 1.382028
40540133 0.642888
40540134 0.173678
40540135 0.880955
40540137 3.561479
40540138 25.584190
40540139 2.347631
40540140 3.289779
40540141 3.587904
40540143 0.715361
40540144 1.112119
40540145 3.248734
40540146 0.422277
40540147 0.862566
40540148 4.504546
40540149 1.152149
40540150 0.511713
40540152 9.434347
40540153 1.353290
40540154 0.322967
40540157 -0.000000
40540159 -0.000000
40540160 0.256941
40540161 0.040081
40540162 0.288539
40540163 0.572245
40540168 1.606690
40540169 -0.000000
40540170 1.116776
40540171 0.090618
40540172 8.271293
40540173 0.411543
40540176 1.829552
40540177 2.133221
40540178 2.049194
40540179 0.306677
40540180 0.432264
40540181 3.720818
40540182 0.214774
40540184 0.234372
40540186 0.167255
40540187 2.180159
40540188 8.932800
40540191 0.569865
40540195 1.892420
40540199 1.246760
40540200 0.407873
40540203 0.942910
40540207 10.240230
40540211 1.296412
40540212 0.824982
40540213 -0.000000
40540214 0.040889
40540216 20.100270
40540217 0.392543
40540218 0.156181
40540220 0.125165
40540221 0.765507
40540222 0.628689
40540224 0.868153
40540225 6.312058
40540226 1.560570
40540227 0.599389
40540229 0.368381
40540230 0.608342
40540231 0.044527
40540232 0.128952
40540233 0.351241
40540236 0.058136
40540239 0.481891
40540243 0.416303
40540244 1.636904
40540245 0.897496
40540247 0.248289
40540248 0.175023
40540249 0.069338
40540250 0.382923
40540252 0.570584
40540253 0.599533
40540255 1.943227
40540256 0.137309
40540257 0.950516
40540258 0.250693
40540260 0.716286
40540261 -0.000000
40540263 0.098564
40540264 0.730112
40540265 0.985350
40540266 1.019250
40540267 0.045814
40540268 1.444328
40540270 6.242165
40540273 0.981137
40540275 -0.000000
40540276 0.738412
40540277 0.318289
40540280 0.231741
40540281 1.584109
40540282 -0.000000
40540287 0.180631
40540288 1.186568
40540289 0.539302
40540290 0.741718
40540291 0.280398
40540292 6.845574
40540293 0.904955
40540296 -0.000000
40540297 -0.000000
40540300 1.220297
40540301 5.951617
40540302 0.698266
40540303 0.098637
40540304 1.346773
40540305 0.390778
40540307 0.399735
40540310 0.618567
40540311 3.242325
40540312 1.061241
40540313 0.797841
40540315 0.262429
40540317 1.402308
40540318 1.311304
40540319 2.198762
40540320 1.414406
40540321 0.226888
40540323 0.186104
40540325 0.044483
40540326 -0.000000
40540327 0.481204
40540329 0.088569
40540340 0.620474
40540342 0.052189
40540343 0.149415
40540344 0.339596
40540345 0.836904
40540348 2.721928
40540349 0.220573
40540352 0.068963
40540355 1.678838
40540356 -0.000000
40540357 0.672286
40540359 0.620069
40540360 1.828171
40540361 1.829732
40540362 -0.000000
40540363 0.039405
40540364 1.647416
40540366 0.333092
40540367 1.550300
40540369 0.206560
40540371 1.265715
40540372 13.469073
40540373 3.289339
40540374 0.437011
40540375 0.325277
40540377 0.091945
40540378 1.706908
40540379 0.073210
40540380 0.172437
40540381 0.074161
40540382 -0.000000
40540384 0.475902
40540385 0.325427
40540387 -0.000000
40540389 0.206136
40540390 0.935743
40540391 0.206567
40540392 0.233267
40540393 0.081915
40540394 0.287247
40540395 4.054215
40540396 1.216547
40540397 0.318564
40540398 0.086634
40540399 0.143743
40540402 2.923033
40540406 0.285821
40540408 18.062938
40540409 1.018773
40540411 1.137004
40540413 0.048169
40540414 0.301266
40540415 0.847806
40540419 0.256673
40540420 1.577334
40540423 0.339581
40540424 0.408922
40540426 0.093398
40540427 0.437326
40540428 5.502353
40540430 1.346106
40540431 1.081662
40540433 0.171565
40540435 4.541703
40540437 0.047185
40540438 -0.000000
40540439 -0.000000
40540441 0.256666
40540442 1.945227
40540445 3.552650
40540446 0.142870
40540447 0.360823
40540448 0.348490
40540449 0.589146
40540450 0.447605
40540452 0.112202
40540454 -0.000000
40540458 -0.000000
40540462 0.301233
40540464 0.312053
40540465 0.847585
40540466 8.720272
40540468 0.534429
40540469 0.357744
40540470 0.105947
40540471 0.146119
40540473 0.155067
40540475 0.188113
40540476 8.889998
40540477 0.482173
40540478 0.404065
40540479 0.044669
40540480 0.232192
40540481 0.754192
40540482 2.922704
40540483 1.200861
40540484 6.898621
40540486 0.283906
40540488 0.364863
40540489 0.288255
40540494 0.117128
40540497 0.211650
40540501 0.460102
40540503 0.580883
40540504 1.232202
40540505 0.184330
40540507 21.093164
40540508 7.848913
40540509 9.277000
40540510 2.543086
40540512 1.051727
40540515 0.624350
40540517 2.221839
40540518 6.009489
40540520 26.778743
40540524 0.571634
40540526 0.054245
40540527 2.543888
40540528 0.941290
40540529 0.102480
40540530 17.380703
40540531 4.702566
40540533 0.861052
40540535 0.138643
40540537 15.694390
40540539 5.531119
40540540 1.231808
40540541 0.963000
40540542 3.735659
40540545 2.267802
40540546 5.132856
40540548 0.091943
40540550 0.059981
40540551 2.307045
40540552 1.625206
40540554 0.177894
40540556 1.383307
40540557 0.207257
40540559 0.172457
40540561 1.595061
40540563 3.392887
40540564 0.143000
40540565 0.301295
40540571 1.829114
40540574 5.393317
40540582 15.884794
40540584 4.184514
40540585 0.660312
40540589 3.928191
40540590 13.042217
40540591 6.008677
40540592 2.552510
40540593 2.781009
40540595 0.191623
40540597 1.116405
40540599 -0.000000
40540600 1.682834
40540603 2.609217
40540604 0.065668
40540606 0.161081
40540608 0.047979
40540611 -0.000000
40540612 0.712220
40540614 1.686826
40540615 0.625412
40540616 0.562215
40540617 0.795473
40540619 0.459253
40540620 2.120983
40540621 1.091035
40540623 0.384316
40540634 0.503810
40540639 0.052085
40540641 0.059387
40540643 -0.000000
40540644 0.155628
40540645 0.378499
40540647 0.222269
40540648 0.560152
40540649 3.599876
40540652 0.906608
40540653 4.291790
40540656 2.344114
40540658 0.202514
40540660 1.440837
40540662 44.165902
40540665 7.655279
40540666 3.369876
40540667 0.339345
40540668 2.655406
40540669 0.356327
40540670 7.428011
40540671 5.378767
40540674 0.858748
40540676 2.776103
40540678 0.448242
40540679 1.723617
40540680 1.850876
40540681 0.334307
40540682 0.297995
40540683 8.841831
40540684 5.231503
40540685 0.738135
40540686 5.478236
40540687 0.068944
40540690 1.637888
40540691 2.921684
40540692 5.967787
40540694 0.057191
40540696 0.492535
40540697 0.575260
40540698 0.101225
40540699 0.199011
40540700 3.656202
40540701 0.415751
40540702 0.701435
40540703 1.120053
40540705 0.872047
40540707 3.955217
40540713 2.599824
40540714 1.941378
40540715 0.251476
40540716 2.774996
40540721 0.226751
40540723 0.436772
40540725 3.479438
40540728 1.840334
40540729 2.491161
40540730 0.073187
40540732 0.396099
40540735 -0.000000
40540737 9.314010
40540738 3.704164
40540740 -0.000000
40540744 0.268509
40540745 0.788333
40540746 10.174044
40540747 5.041762
40540748 27.877030
40540749 7.803034
40540750 5.734742
40540751 1.102689
40540752 1.315456
40540753 16.758948
40540756 0.918271
40540760 2.117242
40540763 2.617910
40540764 0.194082
40540765 2.701567
40540766 0.910926
40540767 1.888337
40540768 2.409347
40540769 0.926309
40540770 4.121929
40540771 1.161396
40540773 -0.000000
40540775 0.069999
40540776 0.711747
40540777 2.682921
40540778 0.762414
40540780 0.370024
40540781 10.887520
40540783 3.401929
40540784 1.168623
40540789 0.467408
40540790 0.176851
40540791 5.741106
40540792 0.099783
40540794 0.673884
40540795 0.594496
40540797 10.458648
40540798 0.961969
40540799 0.222967
40540800 1.327133
40540801 1.612936
40540802 39.065683
40540803 0.458265
40540804 0.818380
40540805 2.322513
40540806 2.548148
40540807 5.219733
40540808 6.196245
40540809 11.996381
40540810 6.306241
40540811 3.377087
40540812 0.651935
40540813 0.080015
40540816 1.382304
40540818 2.642035
40540820 0.201724
40540821 0.960619
40540822 1.513813
40540826 -0.000000
40540827 0.147488
40540828 3.059685
40540831 0.960465
40540833 0.564675
40540834 2.492665
40540835 4.134886
40540836 0.137426
40540838 0.120700
40540839 4.065406
40540841 0.440319
40540843 0.037029
40540845 2.028200
40540846 1.231415
40540848 7.887663
40540849 0.384565
40540850 2.560256
40540851 4.362013
40540853 1.091763
40540856 1.105736
40540863 1.882537
40540867 0.303876
40540869 1.372155
40540870 1.385570
40540871 0.528523
40540875 0.261839
40540876 21.233219
40540877 7.929521
40540879 3.074998
40540880 7.685836
40540884 0.045448
40540885 0.578772
40540886 0.811504
40540887 1.325509
40540889 0.375373
40540894 1.448582
40540896 0.327307
40540897 0.077046
40540898 0.850839
40540899 0.711496
40540900 1.991697
40540901 0.019684
40540902 0.204589
40540903 1.137618
40540906 0.198647
40540907 0.277971
40540910 0.232126
40540911 0.534052
40540912 0.788626
40540913 -0.000000
40540914 0.210858
40540915 0.833761
40540916 0.389552
40540917 9.615230
40540918 12.361286
40540919 8.242732
40540920 0.233667
40540921 0.880005
40540922 0.823272
40540924 0.195276
40540926 2.649151
40540927 2.700285
40540928 0.181579
40540929 6.209697
40540931 0.216827
40540935 0.041262
40540941 0.551512
40540944 1.017949
40540947 0.458222
40540948 0.814062
40540949 3.049615
40540951 0.182189
40540953 0.437283
40540954 0.704720
40540955 1.225632
40540956 0.970906
40540958 1.475914
40540959 0.379148
40540960 3.204247
40540961 0.452710
40540962 8.035000
40540965 3.054846
40540971 0.278327
40540972 -0.000000
40540973 2.017315
40540974 6.267027
40540976 0.124328
40540978 0.382022
40540980 0.360690
40540982 0.317814
40540984 2.513622
40540986 0.105050
40540987 1.328204
40540990 0.105048
40540992 0.829259
40540993 1.021488
40540994 1.262578
40540995 2.074586
40540997 0.228885
40540998 1.630641
40541002 0.201908
40541003 0.171615
40541004 0.387261
40541005 1.498184
40541007 0.453928
40541008 1.061464
40541010 2.179119
40541011 1.577730
40541012 0.242364
40541013 0.027504
40541014 0.245040
40541016 2.737008
40541017 0.070413
40541018 0.101811
40541019 0.186379
40541021 0.105050
40541022 0.248918
40541024 0.235490
40541026 1.381312
40541027 0.876493
40541028 6.304763
40541029 0.274384
40541031 1.141960
40541032 2.718201
40541034 6.039308
40541036 2.491007
40541037 4.661041
40541039 0.238690
40541040 1.019930
40541041 0.854045
40541043 0.052294
40541044 0.736678
40541045 1.526015
40541046 2.164708
40541049 0.027052
40541052 4.736267
40541053 2.080396
40541054 5.061873
40541055 2.213352
40541056 1.850083
40541057 2.371954
40541058 0.123847
40541063 0.174756
40541064 1.898055
40541067 1.068876
40541069 -0.000000
40541070 0.348794
40541071 0.579739
40541074 0.844524
40541075 0.288597
40541078 -0.000000
40541079 5.039671
40541080 11.664531
40541082 0.553251
40541083 0.105448
40541085 0.415667
40541086 4.356648
40541087 1.252968
40541089 0.501475
40541091 1.006487
40541092 5.343863
40541093 1.093189
40541094 0.882475
40541100 1.250467
40541101 0.311261
40541104 -0.000000
40541105 0.469550
40541106 3.044234
40541107 0.763495
40541117 2.572035
40541118 0.469670
40541120 4.081939
40541121 1.988891
40541122 5.669348
40541123 0.331247
40541128 3.262720
40541133 -0.000000
40541134 1.611534
40541135 7.533787
40541136 4.439613
40541139 1.372242
40541140 0.046073
40541141 0.706977
40541144 9.796704
40541146 21.569149
40541149 0.517840
40541151 0.435308
40541152 0.054176
40541153 0.468335
40541160 1.005864
40541161 1.418076
40541162 0.113244
40541163 0.273809
40541164 0.125109
40541165 0.271179
40541166 0.371676
40541167 1.996141
40541168 1.135325
40541171 2.816936
40541174 0.196158
40541175 0.118670
40541177 14.654307
40541178 22.648311
40541180 6.028057
40541182 0.044870
40541183 0.195975
40541184 -0.000000
40541189 0.163911
40541190 -0.000000
40541191 0.081570
40541194 2.962986
40541195 0.295447
40541196 0.605564
40541199 1.005742
40541202 0.337062
40541203 5.811449
40541204 -0.000000
40541206 9.632047
40541207 0.079178
40541211 0.775814
40541213 8.169153
40541214 3.382366
40541218 -0.000000
40541220 1.554733
40541222 1.865944
40541224 -0.000000
40541226 0.092341
40541228 -0.000000
40541230 0.190846
40541231 3.248362
40541234 1.441860
40541236 1.213705
40541238 -0.000000
40541239 1.810444
40541245 0.037019
40541246 0.569372
40541249 0.901328
40541250 2.899536
40541255 0.154986
40541256 0.258799
40541257 5.527842
40541258 1.705572
40541259 2.984513
40541262 0.269801
40541271 0.685475
40541272 2.278848
40541273 0.868999
40541274 0.674608
40541276 -0.000000
40541278 -0.000000
40541281 0.311326
40541288 0.117825
40541289 0.607928
40541290 1.059137
40541292 1.140797
40541293 20.011582
40541295 1.450933
40541299 4.109371
40541300 6.527738
40541301 7.216376
40541302 15.648178
40541309 1.148795
40541310 0.204525
40541312 2.537976
40541313 0.471770
40541315 5.407335
40541317 3.301539
40541318 1.852043
40541319 0.431542
40541326 2.974086
40541327 3.363791
40541328 1.662575
40541332 2.254982
40541333 0.327681
40541334 0.330610
40541337 0.211005
40541338 0.378440
40541339 7.004700
40541340 7.043566
40541341 5.906925
40541342 7.069933
40541343 0.240587
40541344 1.625218
40541345 4.831529
40541346 4.826995
40541347 2.466288
40541348 0.737341
40541349 0.484667
40541352 0.163033
40541353 0.044167
40541354 8.018800
40541357 0.315828
40541358 0.701662
40541361 0.320825
40541362 2.733137
40541364 0.130899
40541371 0.404661
40541372 0.319135
40541374 0.181838
40541375 0.808560
40541376 0.552403
40541379 1.506182
40541381 0.949249
40541382 0.900372
40541384 3.399214
40541386 1.607424
40541387 4.936534
40541388 0.632638
40541390 0.599380
40541392 0.311439
40541395 0.102054
40541397 1.789211
40541399 0.098241
40541402 0.095440
40541403 -0.000000
40541404 1.134006
40541405 0.264885
40541406 1.807568
40541411 0.072580
40541412 -0.000000
40541416 0.320285
40541417 1.105773
40541418 2.095961
40541421 0.414846
40541422 0.446844
40541423 1.724051
40541424 4.678140
40541425 2.273834
40541429 2.530703
40541432 0.301914
40541433 1.253270
40541434 0.040395
40541435 2.131989
40541436 2.301097
40541439 0.195366
40541440 0.037943
40541442 0.445041
40541443 1.016098
40541444 0.378535
40541450 3.718173
40541453 1.585538
40541454 0.266637
40541455 0.492632
40541458 0.099808
40541460 1.022138
40541461 4.012975
40541462 1.361901
40541463 1.506338
40541474 1.046162
40541476 1.376774
40541480 0.113887
40541483 -0.000000
40541485 -0.000000
40541486 0.146116
40541487 0.361144
40541489 1.280649
40541490 1.017615
40541491 1.293053
40541492 5.085958
40541494 0.740081
40541496 1.578137
40541497 0.474263
40541498 0.661655
40541499 0.504174
40541502 1.146123
40541503 1.954715
40541504 4.744401
40541505 2.077688
40541506 1.053646
40541507 -0.000000
40541509 0.351978
40541510 0.369716
40541512 0.516232
40541513 0.786041
40541514 0.300930
40541515 0.377692
40541517 0.243742
40541518 3.174854
40541519 0.158704
40541520 4.198759
40541526 1.287321
40541529 2.304151
40541531 0.124290
40541535 0.152794
40541536 0.374212
40541541 2.354737
40541542 2.612829
40541545 1.487678
40541546 2.258886
40541548 1.000497
40541553 0.607304
40541554 0.575530
40541557 0.115462
40541558 0.403457
40541563 1.800154
40541564 0.376636
40541565 1.518447
40541566 0.652257
40541569 1.153838
40541570 0.031778
40541571 0.032191
40541572 -0.000000
40541574 0.459891
40541575 0.890789
40541577 2.742942
40541578 1.936362
40541579 2.953072
40541580 1.479239
40541581 0.314014
40541582 0.307703
40541583 0.284716
40541585 0.161812
40541586 0.679115
40541589 0.414456
40541592 1.116198
40541593 0.325787
40541594 0.793509
40541597 0.052639
40541600 -0.000000
40541601 0.039611
40541603 0.423308
40541605 0.502364
40541607 0.212342
40541609 0.472938
40541610 0.125403
40541611 0.347062
40541612 0.820757
40541614 0.820626
40541620 0.240313
40541621 1.591027
40541622 0.457006
40541623 0.243483
40541624 0.030771
40541625 0.203398
40541626 0.186548
40541627 1.910980
40541629 1.780122
40541632 2.633770
40541633 -0.000000
40541635 0.331473
40541636 -0.000000
40541638 1.853368
40541646 0.498364
40541647 0.443679
40541648 1.059961
40541649 0.251377
40541652 0.031452
40541653 2.624576
40541655 1.127183
40541656 2.106906
40541657 1.679817
40541658 1.162426
40541659 0.484520
40541664 0.915506
40541665 0.926549
40541667 0.066427
40541670 1.741685
40541671 1.921577
40541673 0.491440
40541674 0.073579
40541675 1.380817
40541676 0.128989
40541677 1.458334
40541678 2.672450
40541680 0.190263
40541682 0.590222
40541683 0.373869
40541684 0.718899
40541685 0.131686
40541689 1.589761
40541691 3.726844
40541692 3.309408
40541695 0.819817
40541696 4.949007
40541697 2.454477
40541698 3.686973
40541700 0.292471
40541701 -0.000000
40541702 0.528448
40541703 1.965224
40541704 0.035774
40541705 0.646908
40541706 -0.000000
40541707 -0.000000
40541710 0.077926
40541711 0.184108
40541712 0.184036
40541713 0.127590
40541716 2.643453
40541719 2.660605
40541720 2.722050
40541721 0.867798
40541722 0.262626
40541723 2.317078
40541724 0.211568
40541725 0.493754
40541726 0.579259
40541727 0.974764
40541728 0.059062
40541729 0.987752
40541731 1.546923
40541732 0.203297
40541733 0.636025
40541734 2.148796
40541737 0.253481
40541739 0.380169
40541742 0.656712
40541743 2.140532
40541744 0.935957
40541745 1.108865
40541748 1.721193
40541750 2.866697
40541752 1.367266
40541753 0.029899
40541754 1.099245
40541755 0.398743
40541757 0.241087
40541760 2.081948
40541761 0.111594
40541762 0.465045
40541763 2.995023
40541764 1.061351
40541765 0.158977
40541766 2.595601
40541768 0.074216
40541770 5.482733
40541773 1.907297
40541775 0.165363
40541776 1.175092
40541777 0.414146
40541778 0.146319
40541780 1.075749
40541782 3.026397
40541783 2.547690
40541784 0.719970
40541785 1.927968
40541787 0.084249
40541788 16.625649
40541789 2.529472
40541790 0.103394
40541793 0.083361
40541795 -0.000000
40541799 0.215199
40541800 0.519750
40541802 2.355260
40541803 0.821466
40541804 1.418325
40541805 1.282721
40541806 3.192081
40541807 0.105922
40541809 0.102385
40541810 0.215403
40541814 0.272657
40541815 2.803547
40541817 1.455191
40541818 19.071798
40541819 1.979240
40541820 0.191015
40541821 0.661520
40541822 2.070168
40541823 0.523766
40541825 0.606586
40541827 0.872760
40541828 2.521484
40541830 1.373959
40541831 1.109683
40541832 0.064036
40541834 1.479446
40541836 0.846983
40541837 1.693599
40541838 3.083133
40541840 0.278625
40541841 0.036005
40541842 3.601711
40541843 0.672698
40541846 6.077741
40541851 7.631474
40541852 0.041426
40541853 0.454612
40541855 2.374007
40541856 0.441410
40541857 0.281622
40541860 2.145382
40541861 8.045693
40541867 1.346693
40541869 0.038459
40541870 4.107974
40541871 3.177262
40541872 5.288389
40541873 3.955561
40541875 0.655390
40541876 0.294202
40541880 2.575022
40541881 0.847030
40541883 0.127900
40541884 11.846954
40541885 0.602518
40541887 -0.000000
40541888 0.173343
40541891 5.473248
40541892 3.632377
40541894 14.926096
40541895 1.412480
40541897 1.581756
40541898 1.932784
40541902 1.174203
40541903 0.171350
40541905 0.236893
40541906 0.214671
40541908 0.179788
40541909 1.334764
40541911 0.276664
40541914 0.056747
40541915 3.370232
40541920 1.240603
40541923 2.622453
40541924 2.430330
40541925 2.111644
40541930 2.840352
40541931 2.710537
40541933 5.490746
40541936 0.111719
40541937 0.028418
40541938 1.137542
40541939 0.056653
40541940 0.358329
40541943 1.292992
40541944 0.110688
40541945 0.044544
40541946 0.143006
40541950 2.038054
40541951 1.328502
40541955 0.101452
40541956 0.286407
40541957 0.425046
40541960 2.147911
40541962 1.850067
40541963 0.754564
40541967 0.904941
40541968 0.110597
40541969 0.747930
40541971 0.573179
40541974 0.207260
40541976 0.035480
40541979 0.759465
40541982 0.107672
40541983 1.016910
40541984 0.515562
40541985 9.977388
40541987 7.397251
40541989 1.149174
40541990 1.714254
40541991 2.596694
40541992 6.409180
40541994 2.620669
40541995 0.440231
40541996 0.021486
40541997 0.357450
40541998 0.789541
40542001 2.852104
40542004 1.634474
40542005 0.396845
40542006 0.479449
40542007 -0.000000
40542008 1.113438
40542010 1.245754
40542013 0.884872
40542014 0.953136
40542019 1.509365
40542021 0.973038
40542022 1.965994
40542024 0.503401
40542029 0.296879
40542030 0.263033
40542031 15.907442
40542032 8.263007
40542034 9.895020
40542037 0.779752
40542042 7.554342
40542043 7.189319
40542046 0.993027
40542047 0.503956
40542051 1.818676
40542052 0.162352
40542053 -0.000000
40542065 8.226189
40542067 1.480645
40542069 15.977031
40542071 4.069443
40542072 0.214138
40542074 0.202026
40542077 3.037781
40542078 18.216455
40542081 0.292787
40542082 0.223501
40542087 1.705819
40542091 1.765909
40542092 0.122678
40542093 -0.000000
40542096 2.959693
40542097 1.134680
40542101 1.209471
40542102 0.664158
40542103 1.021206
40542104 0.606784
40542105 0.670804
40542108 0.199497
40542109 0.076557
40542110 0.032457
40542111 -0.000000
40542114 1.104634
40542115 0.628652
40542119 1.469059
40542121 0.276073
40542122 0.388976
40542123 0.536572
40542124 0.294850
40542125 7.057242
40542129 3.686751
40542131 0.218374
40542136 0.130436
40542139 -0.000000
40542140 0.136619
40542141 0.528986
40542147 0.200336
40542149 0.245027
40542151 1.545750
40542153 0.043301
40542156 1.166480
40542157 0.738244
40542158 1.409702
40542159 0.069241
40542160 0.491999
40542161 1.056231
40542163 -0.000000
40542166 7.270550
40542171 0.364110
40542172 2.826682
40542173 0.165612
40542175 0.177092
40542176 0.309700
40542178 0.962600
40542179 0.505830
40542180 3.092725
40542182 13.991211
40542183 14.261596
40542186 2.960273
40542187 13.241096
40542189 0.041303
40542192 0.465094
40542194 4.518542
40542195 9.929629
40542198 0.713160
40542201 0.240673
40542202 6.321392
40542206 9.343511
40542207 6.021809
40542208 0.578582
40542209 0.211843
40542210 0.191586
40542212 0.070857
40542213 1.368753
40542220 2.859431
40542221 0.035906
40542222 5.768764
40542229 -0.000000
40542230 2.252445
40542231 0.399154
40542232 0.494460
40542233 0.165616
40542236 0.577129
40542237 0.494604
40542239 1.377387
40542241 0.391426
40542242 3.880897
40542243 5.658276
40542244 0.547558
40542245 1.131600
40542246 1.830307
40542247 4.736359
40542248 2.507595
40542249 6.402555
40542253 4.400648
40542255 1.463570
40542259 1.193916
40542260 2.714878
40542263 0.146229
40542266 -0.000000
40542267 0.627388
40542270 0.895618
40542271 3.323364
40542272 1.000483
40542273 -0.000000
40542274 0.454285
40542275 -0.000000
40542276 0.167133
40542278 0.940392
40542283 2.107887
40542286 2.466899
40542287 1.528764
40542290 0.461924
40542292 1.725509
40542295 1.065022
40542296 1.173759
40542297 3.848492
40542298 1.905469
40542299 1.461051
40542301 0.080792
40542303 29.276033
40542304 18.153833
40542305 0.057840
40542306 7.171181
40542309 3.281692
40542314 24.181479
40542319 1.298327
40542323 0.119734
40542324 0.065628
40542325 0.671345
40542326 3.829011
40542328 14.253617
40542329 0.494824
40542330 0.713928
40542332 1.807792
40542336 0.076508
40542337 1.157830
40542338 0.160822
40542339 1.730873
40542340 18.524438
40542341 5.623036
40542343 0.599807
40542344 2.663918
40542346 0.043381
40542347 1.849067
40542348 23.324627
40542349 22.952233
40542355 1.092978
40542357 0.871642
40542358 0.584935
40542360 0.352314
40542361 0.451869
40542363 2.564792
40542364 2.314054
40542365 1.466788
40542367 -0.000000
40542369 1.005581
40542370 0.046371
40542372 1.092120
40542373 10.906571
40542375 1.468915
40542376 1.173284
40542377 1.003805
40542378 0.505452
40542380 0.130962
40542381 18.136496
40542382 19.018211
40542387 0.133001
40542388 0.882829
40542389 3.992341
40542393 0.120918
40542395 0.396064
40542396 4.985981
40542397 10.661856
40542400 0.925708
40542401 0.689885
40542402 1.353762
40542405 4.065827
40542406 7.100138
40542409 1.698782
40542410 1.989334
40542412 16.173871
40542413 6.634336
40542415 3.239393
40542416 4.772612
40542417 0.292848
40542420 0.845833
40542421 2.657994
40542422 0.959720
40542425 0.666688
40542426 4.323862
40542427 1.631234
40542428 0.530482
40542430 0.845325
40542432 1.422764
40542433 0.028165
40542434 3.024483
40542435 1.277289
40542436 2.555150
40542438 16.777350
40542439 1.004703
40542440 0.071484
40542441 0.716503
40542443 -0.000000
40542445 1.015796
40542447 0.810594
40542448 2.675630
40542449 5.430087
40542450 0.797558
40542453 0.232238
40542454 0.092312
40542455 0.140445
40542456 1.128259
40542457 1.653948
40542458 0.100372
40542459 3.037146
40542462 1.329828
40542464 0.098610
40542466 0.776383
40542467 0.225671
40542468 5.725905
40542469 1.220162
40542470 1.434414
40542471 3.344122
40542474 1.485825
40542476 2.104040
40542479 10.502982
40542486 27.481960
40542487 16.672935
40542488 12.135668
40542490 0.054922
40542491 1.337335
40542494 2.348880
40542495 1.328645
40542496 0.858106
40542497 0.272379
40542501 0.496328
40542503 -0.000000
40542507 0.650159
40542508 0.049748
40542510 -0.000000
40542511 1.812700
40542513 0.401292
40542515 0.469106
40542516 0.425364
40542520 11.965873
40542521 3.632501
40542522 4.267734
40542523 3.535687
40542525 0.726953
40542526 0.318207
40542527 0.238089
40542528 1.326542
40542529 1.040777
40542530 3.663531
40542531 1.484400
40542533 1.128487
40542535 0.614023
40542536 1.182255
40542538 0.624082
40542539 0.110102
40542543 0.458782
40542545 0.178921
40542547 0.558471
40542548 0.904422
40542549 6.019282
40542550 8.344783
40542551 0.907042
40542552 1.592752
40542553 1.449469
40542554 0.769886
40542558 4.086077
40542560 1.564702
40542561 0.300745
40542562 1.849222
40542565 0.594313
40542567 13.675683
40542568 6.594256
40542570 5.026757
40542571 1.556316
40542572 1.182107
40542573 0.053586
40542574 7.296367
40542575 2.531831
40542576 0.603979
40542578 0.350193
40542580 0.602752
40542582 20.974343
40542583 20.887128
variableStep chrom=chr19
49988810 -0.000000
49988811 -0.000000
49988815 -0.000000
49988817 -0.000000
49988818 -0.000000
49988819 0.249163
49988821 2.349653
49988824 0.945737
49988825 2.206727
49988826 0.812879
49988827 1.293976
49988830 0.934618
49988832 -0.000000
49988833 -0.000000
49988834 -0.000000
49988835 -0.000000
49988836 -0.000000
49988837 -0.000000
49988842 -0.000000
49988844 1.114775
49988846 -0.000000
49988848 0.421463
49988849 0.093134
49988851 -0.000000
49988853 1.692794
49988855 -0.000000
49988856 -0.000000
49988857 -0.000000
49988859 0.219617
49988860 0.580290
49988862 -0.000000
49988863 -0.000000
49988864 -0.000000
49988865 -0.000000
49988867 0.205420
49988869 -0.000000
49988870 -0.000000
49988871 -0.000000
49988873 1.962368
49988874 0.909734
49988877 1.770650
49988879 -0.000000
49988880 -0.000000
49988883 -0.000000
49988884 -0.000000
49988887 -0.000000
49988888 -0.000000
49988889 -0.000000
49988891 0.315528
49988893 -0.000000
49988894 -0.000000
49988895 -0.000000
49988896 -0.000000
49988897 -0.000000
49988899 0.476558
49988900 0.091789
49988901 1.050946
49988905 -0.000000
49988907 1.253028
49988908 0.314141
49988909 0.055370
49988911 -0.000000
49988915 0.205420
49988916 0.965298
49988921 2.020390
49988922 0.709589
49988924 -0.000000
49988927 -0.000000
49988932 -0.000000
49988933 -0.000000
49988935 3.443314
49988937 -0.000000
49988938 -0.000000
49988939 -0.000000
49988941 0.197167
49988943 -0.000000
49988944 -0.000000
49988945 -0.000000
49988950 -0.000000
49988951 -0.000000
49988952 -0.000000
49988953 -0.000000
49988955 1.602997
49988958 2.047741
49988959 3.239201
49988960 1.155254
49988961 2.931398
49988964 0.773137
49988965 1.460363
49988966 2.297476
49988968 -0.000000
49988969 -0.000000
49988970 -0.000000
49988971 -0.000000
49988972 -0.000000
49988973 -0.000000
49988974 -0.000000
49988975 -0.000000
49988978 -0.000000
49988980 0.645771
49988982 -0.000000
49988984 0.804091
49988985 1.869610
49988987 -0.000000
49988989 -0.000000
49988991 -0.000000
49988992 -0.000000
49988993 -0.000000
49988995 0.157825
49988996 0.385541
49988998 -0.000000
49988999 -0.000000
49989000 -0.000000
49989001 -0.000000
49989003 0.102547
49989005 -0.000000
49989006 -0.000000
49989008 -0.000000
49989009 1.822212
49989010 1.826979
49989013 1.807253
49989015 -0.000000
49989016 -0.000000
49989019 -0.000000
49989021 -0.000000
49989023 -0.000000
49989024 -0.000000
49989025 -0.000000
49989027 1.099896
49989029 -0.000000
49989030 -0.000000
49989031 -0.000000
49989032 -0.000000
49989033 0.249163
49989035 0.547470
49989036 0.841360
49989038 -0.000000
49989041 -0.000000
49989043 0.592577
49989044 1.770650
49989045 1.543487
49989047 -0.000000
49989051 0.825174
49989052 1.114469
49989057 4.042885
49989058 0.230309
49989060 0.115494
49989063 0.115494
49989068 0.115494
49989069 0.115494
49989071 0.308068
49989072 0.859766
49989073 0.445664
49989074 1.374304
49989075 0.971082
49989076 0.702685
49989081 0.166445
49989082 0.538855
49989083 0.048395
49989084 0.709876
49989085 1.393040
49989089 0.382309
49989090 0.670872
49989091 0.524564
49989092 0.518420
49989095 0.066210
49989099 1.603970
49989101 0.460559
49989106 1.385805
49989107 0.062979
49989108 0.050658
49989109 2.083900
49989110 0.081427
49989111 2.927874
49989113 0.069701
49989114 -0.000000
49989117 0.208520
49989120 2.518502
49989124 0.063023
49989125 0.602455
49989126 1.294598
49989128 0.846047
49989135 1.651899
49989138 3.161945
49989139 0.703840
49989143 -0.000000
49989144 4.709485
49989147 0.063139
49989149 2.191982
49989150 1.656324
49989151 1.629500
49989152 3.190529
49989155 1.423366
49989156 0.847665
49989157 0.047292
49989159 0.041620
49989162 1.760640
49989163 3.932774
49989164 3.354924
49989166 2.091834
49989167 0.389809
49989172 6.222246
49989173 2.558810
49989175 0.576769
49989176 0.415626
49989180 0.130997
49989182 0.697001
49989183 0.673005
49989186 0.186140
49989187 1.144523
49989188 1.222566
49989190 1.878189
49989191 0.281857
49989193 0.689807
49989195 5.832957
49989196 0.206749
49989198 0.220120
49989201 0.285420
49989202 3.036013
49989203 8.618216
49989204 0.516066
49989205 0.966851
49989206 0.534434
49989207 0.880008
49989208 1.034097
49989209 0.504498
49989210 1.269255
49989211 0.579719
49989212 0.746204
49989213 1.163837
49989214 0.302820
49989215 0.369341
49989216 0.122195
49989217 2.217448
49989219 -0.000000
49989222 1.384870
49989223 0.428166
49989224 0.236881
49989226 1.596016
49989227 0.346358
49989228 4.722428
49989230 10.468130
49989231 1.453230
49989234 0.798353
49989239 1.137250
49989242 0.791577
49989243 0.362252
49989244 0.277416
49989247 -0.000000
49989248 -0.000000
49989252 0.397778
49989253 0.720316
49989256 1.796898
49989259 0.291488
49989260 2.087109
49989261 0.859930
49989264 0.036430
49989265 -0.000000
49989266 1.302925
49989270 0.393065
49989271 0.687087
49989272 0.289236
49989273 0.648689
49989274 0.260555
49989275 0.389137
49989276 0.046864
49989277 0.961345
49989281 0.115494
49989283 -0.000000
49989284 0.358585
49989285 0.428504
49989292 0.030282
49989293 0.610510
49989294 0.585959
49989295 0.695845
49989296 1.468011
49989297 0.775138
49989298 0.250542
49989299 0.057513
49989301 0.179115
49989304 0.168201
49989306 0.488821
49989308 -0.000000
49989310 0.198533
49989311 0.171229
49989312 0.452031
49989313 0.040793
49989314 0.939138
49989321 0.551842
49989323 1.070340
49989324 0.171597
49989326 0.063629
49989327 0.810591
49989332 0.082229
49989333 0.098875
49989334 -0.000000
49989335 1.440553
49989336 0.535097
49989337 4.623610
49989338 0.634001
49989340 2.277153
49989342 1.180904
49989344 0.742798
49989346 0.114545
49989347 -0.000000
49989348 1.042575
49989349 0.840285
49989351 0.193621
49989353 0.159311
49989355 0.177356
49989356 0.139613
49989357 0.029572
49989358 1.294661
49989359 12.475901
49989360 0.059289
49989361 1.808571
49989362 0.545857
49989363 6.908909
49989365 0.502575
49989366 0.301914
49989368 0.466713
49989369 0.352098
49989370 0.853851
49989371 -0.000000
49989372 1.080157
49989373 0.321713
49989374 0.634977
49989377 6.836687
49989378 -0.000000
49989379 0.109029
49989380 0.428517
49989381 0.082677
49989382 0.569504
49989383 1.092214
49989384 1.779205
49989385 0.435389
49989387 0.051797
49989388 0.087861
49989389 7.239732
49989392 2.422957
49989393 0.550484
49989394 0.567228
49989395 0.449565
49989398 2.920614
49989402 0.324370
49989404 0.513815
49989405 0.635272
49989406 4.822170
49989408 0.367040
49989409 0.076232
49989411 0.064825
49989415 -0.000000
49989417 0.276614
49989419 0.685863
49989420 0.839008
49989421 1.210345
49989424 0.488913
49989425 6.200067
49989428 0.193161
49989429 0.155291
49989431 1.660434
49989433 0.473428
49989434 3.558254
49989435 1.334429
49989441 4.350853
49989442 5.645049
49989443 1.223327
49989445 0.610363
49989446 0.646182
49989447 0.081768
49989448 2.319284
49989451 1.228133
49989452 0.774645
49989453 1.661435
49989454 1.563858
49989458 0.070904
49989459 5.504042
49989460 0.717216
49989462 3.551873
49989470 6.410065
49989471 8.197293
49989473 1.037872
49989476 5.090882
49989477 1.140155
49989478 0.484702
49989479 0.475498
49989480 3.572865
49989481 2.390259
49989482 1.199866
49989483 1.071547
49989486 2.179693
49989488 0.689655
49989490 0.372344
49989491 1.097241
49989492 0.113218
49989494 0.727956
49989496 -0.000000
49989498 0.061961
49989499 0.235669
49989501 0.634426
49989502 0.219210
49989505 0.489072
49989506 0.043084
49989510 1.194080
49989511 0.226951
49989514 2.601852
49989515 1.176407
49989520 0.585635
49989521 5.853030
49989524 3.630389
49989525 2.492806
49989526 0.288483
49989529 0.219044
49989531 2.818478
49989532 6.280441
49989533 6.241670
49989535 0.751583
49989537 1.025311
49989538 1.379830
49989539 0.345721
49989541 0.651127
49989542 1.141255
49989543 3.803416
49989545 1.504448
49989546 0.452412
49989547 0.636271
49989549 0.199334
49989551 -0.000000
49989552 2.430810
49989553 3.741238
49989554 2.981290
49989556 0.095981
49989557 2.814737
49989559 1.546435
49989563 6.398732
49989568 2.606087
49989572 -0.000000
49989573 1.630637
49989574 1.596124
49989577 0.149166
49989578 4.131267
49989580 3.885416
49989588 0.820470
49989589 0.135317
49989590 0.883711
49989591 0.358520
49989592 -0.000000
49989594 0.136937
49989595 0.222137
49989596 1.055572
49989598 0.541078
49989599 0.694812
49989600 1.291087
49989601 0.447939
49989602 0.226809
49989604 0.293528
49989605 0.476786
49989606 0.286957
49989608 0.136828
49989609 0.768493
49989610 0.244375
49989612 1.050498
49989613 0.780075
49989615 0.353303
49989617 0.559902
49989621 -0.000000
49989623 0.751293
49989624 -0.000000
49989627 7.152937
49989631 0.215031
49989633 0.606319
49989634 -0.000000
49989635 0.068680
49989637 0.892711
49989638 -0.000000
49989640 0.302090
49989641 0.858303
49989643 6.128325
49989644 6.521296
49989646 2.705598
49989647 1.034995
49989649 0.077520
49989651 0.908362
49989652 0.353227
49989653 3.687789
49989655 0.310349
49989657 0.329884
49989659 0.244723
49989660 0.052171
49989662 1.085637
49989663 0.440372
49989667 0.463848
49989668 1.918721
49989669 0.221709
49989671 0.081533
49989672 0.293510
49989674 -0.000000
49989675 0.244876
49989676 0.903587
49989677 0.917809
49989678 0.376039
49989679 4.906360
49989681 0.222486
49989683 0.747918
49989687 3.765461
49989688 -0.000000
49989691 0.298501
49989692 0.342697
49989693 -0.000000
49989694 9.453899
49989695 1.035001
49989696 0.160618
49989699 7.411727
49989700 0.038800
49989701 0.153592
49989702 0.263583
49989703 0.941825
49989705 4.591823
49989706 0.056163
49989708 1.719865
49989711 0.981496
49989712 0.840109
49989714 0.226789
49989715 -0.000000
49989717 1.110090
49989718 2.845551
49989723 0.935236
49989724 0.089360
49989725 0.370492
49989729 0.073285
49989733 0.100287
49989734 0.439066
49989736 1.523776
49989739 0.440321
49989743 1.320548
49989744 0.370097
49989745 0.463859
49989746 -0.000000
49989749 0.088636
49989750 0.106316
49989751 1.706139
49989754 0.185100
49989755 0.219529
49989756 0.058392
49989757 0.804069
49989760 -0.000000
49989765 0.257749
49989766 0.271958
49989767 0.886111
49989768 1.827262
49989769 0.239993
49989772 0.840176
49989774 2.650840
49989775 3.303467
49989778 0.160618
49989779 0.364961
49989781 -0.000000
49989782 0.463535
49989785 1.677921
49989786 -0.000000
49989787 1.193260
49989788 1.806126
49989789 1.147198
49989790 1.225762
49989791 0.058647
49989794 0.056184
49989795 2.067151
49989796 0.611381
49989797 1.173223
49989798 0.115684
49989799 0.618306
49989801 1.187689
49989802 15.880047
49989803 23.565932
49989804 2.430978
49989805 0.879824
49989807 0.618156
49989808 1.385550
49989809 0.093496
49989811 0.183190
49989813 2.589143
49989814 1.187709
49989817 0.565862
49989821 13.581011
49989825 0.840403
49989828 1.855166
49989831 2.614279
49989834 3.859749
49989835 0.513021
49989837 0.127398
49989839 0.304746
49989840 0.713143
49989842 11.017502
49989843 11.805389
49989845 1.290995
49989846 -0.000000
49989847 0.316778
49989848 -0.000000
49989849 0.052501
49989850 1.274871
49989851 0.052198
49989854 2.301036
49989855 0.108712
49989856 4.363397
49989857 1.635449
49989858 2.814833
49989859 2.229796
49989860 0.717133
49989864 0.845994
49989865 0.703193
49989866 0.498854
49989868 1.588008
49989869 1.177172
49989872 3.149724
49989873 0.092578
49989874 1.414713
49989875 0.635253
49989876 2.429021
49989878 -0.000000
49989879 1.994541
49989881 0.081619
49989883 0.165616
49989885 0.062149
49989886 6.294871
49989887 0.239708
49989890 4.968747
49989891 5.926747
49989892 0.742915
49989893 0.742597
49989895 0.536866
49989897 0.137515
49989900 0.300209
49989902 0.195371
49989903 2.527897
49989905 0.068907
49989906 0.738085
49989907 2.967659
49989908 0.106849
49989909 1.914616
49989912 -0.000000
49989913 0.078107
49989914 0.205801
49989915 1.197506
49989916 0.065090
49989918 4.832252
49989919 4.134092
49989920 0.674472
49989921 0.428103
49989922 1.084209
49989923 1.986430
49989925 0.268433
49989926 0.209341
49989927 1.895944
49989928 -0.000000
49989929 1.209743
49989933 0.323893
49989934 2.311525
49989936 0.169260
49989939 0.672996
49989940 0.303076
49989942 11.766199
49989944 0.054560
49989949 -0.000000
49989951 0.100132
49989953 0.248749
49989954 0.140570
49989957 1.945669
49989959 2.379976
49989961 0.393920
49989962 0.357023
49989963 7.491128
49989964 0.061681
49989966 1.544151
49989969 21.854521
49989970 0.260980
49989971 1.126553
49989972 2.783272
49989973 18.027706
49989975 0.216772
49989977 0.621702
49989978 0.111763
49989981 1.517727
49989982 0.079746
49989983 0.106048
49989984 19.465952
49989986 0.093837
49989987 0.191740
49989988 0.607466
49989990 1.296242
49989991 2.204369
49989992 0.457839
49989993 0.634314
49989995 0.239673
49989996 0.444136
49989997 0.564320
49989998 0.044985
49989999 1.221763
49990000 0.968768
49990001 -0.000000
49990003 -0.000000
49990006 0.182101
49990007 -0.000000
49990008 0.060864
49990009 0.674499
49990012 0.449896
49990013 1.393770
49990016 1.892592
49990017 6.286456
49990018 9.496206
49990022 0.140611
49990023 0.130309
49990026 0.965573
49990027 1.887658
49990030 1.949848
49990031 0.380274
49990033 0.083758
49990035 2.337642
49990036 0.191330
49990037 1.050978
49990039 1.190584
49990040 0.355959
49990042 1.214356
49990043 0.566455
49990046 12.565933
49990047 1.641912
49990048 1.051521
49990050 0.725001
49990052 6.349921
49990053 0.472545
49990054 0.237338
49990055 -0.000000
49990057 0.705596
49990058 8.494573
49990059 0.228742
49990060 0.243761
49990061 0.762471
49990062 0.084412
49990064 0.264372
49990065 2.041557
49990067 0.774381
49990071 0.555788
49990074 0.230167
49990075 3.031645
49990076 0.311373
49990078 0.672789
49990080 0.408622
49990082 0.584048
49990084 1.308297
49990085 1.448722
49990090 0.355246
49990091 1.447193
49990092 0.368704
49990093 5.738697
49990095 0.037264
49990096 0.583753
49990098 4.766951
49990099 2.843467
49990101 2.638415
49990102 0.508338
49990103 0.142795
49990104 0.787274
49990106 11.050710
49990107 0.100371
49990109 0.991337
49990110 0.753017
49990112 0.202858
49990113 0.830083
49990114 11.321532
49990117 0.071310
49990118 -0.000000
49990121 0.558845
49990122 0.102952
49990123 0.102936
49990125 0.062373
49990126 0.042353
49990127 1.215567
49990129 -0.000000
49990130 0.209458
49990131 0.102923
49990133 0.154085
49990134 0.315743
49990139 0.071350
49990141 -0.000000
49990144 0.692741
49990146 0.083223
49990147 0.071382
49990148 0.791996
49990150 -0.000000
49990154 0.033564
49990155 3.580992
49990156 9.300564
49990158 -0.000000
49990159 0.102918
49990160 0.660666
49990161 0.378522
49990162 0.115920
49990164 0.984475
49990166 -0.000000
49990167 -0.000000
49990168 0.173851
49990171 0.700279
49990172 0.243752
49990173 1.342514
49990174 0.467141
49990175 0.317370
49990176 -0.000000
49990178 0.242128
49990181 0.300347
49990182 5.895537
49990184 0.639141
49990185 -0.000000
49990187 0.294340
49990188 0.155159
49990190 -0.000000
49990191 0.081890
49990192 0.189442
49990193 -0.000000
49990195 0.102914
49990196 0.378558
49990198 0.078230
49990199 -0.000000
49990200 0.557431
49990202 0.497430
49990204 -0.000000
49990206 -0.000000
49990207 0.143137
49990209 0.209457
49990211 0.061941
49990213 0.352960
49990219 0.552244
49990221 0.115920
49990222 0.316975
49990224 0.098424
49990225 0.098211
49990226 0.107639
49990227 0.494302
49990228 0.881768
49990229 0.978019
49990230 0.539339
49990233 0.762547
49990234 0.854387
49990235 1.786967
49990236 0.124337
49990238 -0.000000
49990239 0.998825
49990241 0.065577
49990245 0.372162
49990248 0.403219
49990249 0.334849
49990250 -0.000000
49990270 0.811368
49990272 0.421494
49990274 -0.000000
49990276 0.774200
49990277 1.536653
49990282 0.984959
49990285 -0.000000
49990291 0.317161
49990292 1.050900
49990293 0.759456
49990294 0.273245
49990298 -0.000000
49990300 0.660550
49990301 0.195751
49990303 0.351239
49990304 0.409255
49990306 2.277239
49990309 0.983842
49990310 0.362604
49990312 2.785381
49990313 0.919136
49990314 0.324812
49990315 0.465445
49990316 0.316326
49990318 1.019941
49990320 2.278233
49990321 0.103199
49990322 0.543220
49990325 0.394299
49990326 0.353887
49990327 0.077991
49990328 0.711107
49990329 0.880888
49990330 3.506348
49990332 0.877311
49990333 0.209134
49990334 1.279814
49990335 -0.000000
49990336 1.050053
49990338 4.247393
49990339 0.163737
49990341 0.377316
49990342 0.846888
49990344 0.434685
49990345 1.656643
49990346 3.776627
49990347 1.240648
49990348 0.052455
49990351 0.638673
49990352 0.238705
49990353 0.116218
49990354 0.329918
49990356 0.084222
49990360 0.145331
49990363 3.289206
49990364 0.127524
49990366 0.084860
49990370 0.811424
49990372 0.084215
49990375 1.056207
49990376 0.771784
49990377 0.302784
49990381 -0.000000
49990385 0.433612
49990386 0.308766
49990387 0.075844
49990389 0.071202
49990394 3.271211
49990395 2.026748
49990398 0.191782
49990403 -0.000000
49990406 2.715712
49990407 0.273666
49990408 0.505329
49990410 0.092492
49990411 -0.000000
49990412 -0.000000
49990415 0.805630
49990416 0.967693
49990417 -0.000000
49990421 1.190238
49990422 0.340003
49990423 1.576078
49990426 5.475750
49990427 0.627566
49990428 0.461731
49990431 7.824973
49990432 0.201519
49990434 -0.000000
49990435 1.108782
49990437 0.507400
49990438 0.444809
49990440 1.884195
49990442 0.095198
49990443 0.258081
49990448 0.527721
49990449 0.554913
49990450 10.418187
49990451 10.717623
49990452 0.784091
49990453 0.922177
49990456 0.311365
49990457 0.910974
49990459 0.439656
49990460 0.439734
49990462 0.054561
49990465 2.585699
49990466 0.287756
49990468 0.057828
49990469 2.314921
49990471 0.308325
49990473 1.381767
49990474 2.198429
49990475 1.276995
49990476 0.138068
49990477 0.110285
49990478 0.871538
49990484 0.340343
49990485 0.420343
49990487 0.367958
49990490 1.379787
49990492 0.788781
49990493 0.061801
49990494 0.788802
49990495 1.219560
49990497 0.046198
49990498 0.043376
49990499 1.365176
49990503 0.379792
49990505 0.051280
49990506 1.507077
49990507 12.970598
49990508 0.794981
49990510 0.311443
49990512 -0.000000
49990515 -0.000000
49990516 11.659499
49990518 0.133039
49990519 3.741059
49990520 0.263161
49990521 0.135791
49990522 1.597041
49990523 0.621627
49990526 19.556996
49990529 0.213159
49990533 2.304961
49990534 20.159469
49990535 0.820932
49990536 2.438171
49990539 0.612789
49990540 21.351027
49990544 16.768335
49990545 0.191508
49990550 0.065410
49990553 0.102003
49990554 1.050052
49990557 1.248674
49990558 0.158088
49990559 0.217601
49990566 0.812855
49990567 3.304243
49990570 0.540429
49990571 0.045454
49990572 0.036823
49990575 -0.000000
49990576 4.591076
49990579 0.702060
49990581 0.706993
49990582 0.865579
49990583 1.288987
49990584 2.083151
49990585 36.629320
49990587 7.363388
49990588 14.300179
49990589 3.219015
49990590 1.177136
49990595 -0.000000
49990597 0.834665
49990600 3.609125
49990602 0.784810
49990603 0.127564
49990604 0.058452
49990606 0.251133
49990608 0.237337
49990609 0.159711
49990612 0.596826
49990614 1.388631
49990619 0.287445
49990620 0.875750
49990621 0.667438
49990623 0.066796
49990626 0.338165
49990630 0.448510
49990633 0.657651
49990634 0.180280
49990635 3.011548
49990636 0.170125
49990641 -0.000000
49990642 2.542654
49990643 2.401098
49990649 0.376739
49990651 0.269313
49990652 0.991575
49990653 2.803262
49990654 0.276937
49990655 0.366236
49990658 0.305035
49990660 -0.000000
49990661 0.121671
49990666 0.606536
49990670 0.160003
49990672 0.307905
49990674 0.053333
49990678 0.121671
49990679 -0.000000
49990680 -0.000000
49990681 0.104362
49990683 -0.000000
49990684 0.264550
49990686 0.901493
49990688 0.693045
49990690 5.755094
49990691 2.718262
49990692 -0.000000
49990693 -0.000000
49990694 1.182833
49990695 2.228303
49990699 0.060461
49990700 0.367522
49990702 0.688956
49990703 2.563605
49990705 7.617746
49990707 -0.000000
49990708 0.486586
49990712 0.147593
49990713 -0.000000
49990715 0.268488
49990716 0.408635
49990717 1.588891
49990718 1.361524
49990719 0.817513
49990720 3.831419
49990721 5.624420
49990722 0.655278
49990724 -0.000000
49990725 0.081012
49990728 0.216813
49990729 2.496336
49990730 9.387814
49990731 2.718191
49990732 0.055462
49990733 0.257066
49990734 0.228207
49990736 2.354390
49990737 2.655101
49990738 3.080949
49990739 1.982042
49990740 0.315320
49990742 1.423840
49990743 0.367428
49990744 2.571673
49990745 1.599551
49990757 0.075704
49990758 6.068585
49990759 1.767652
49990763 0.173607
49990764 15.617025
49990765 3.427077
49990767 -0.000000
49990769 1.307471
49990771 61.772604
49990774 6.794476
49990775 16.970999
49990776 0.925520
49990777 0.918454
49990782 0.912500
49990783 0.086652
49990784 2.556344
49990785 9.754691
49990786 0.049780
49990788 0.401219
49990791 0.050341
49990792 2.803227
49990798 0.984390
49990800 -0.000000
49990805 5.103780
49990810 0.089053
49990813 4.686752
49990814 9.515317
49990815 0.128162
49990816 0.045756
49990819 0.317922
49990822 0.946364
49990823 0.733814
49990824 0.396749
49990825 2.150607
49990828 5.339686
49990829 11.173913
49990830 0.052910
49990832 1.736407
49990833 0.103020
49990834 14.315783
49990835 -0.000000
49990836 0.092023
49990839 10.371201
49990840 -0.000000
49990841 0.084139
49990842 -0.000000
49990843 -0.000000
49990845 0.056876
49990846 0.537796
49990847 0.236314
49990851 -0.000000
49990854 2.950219
49990855 1.097597
49990856 0.076405
49990858 0.364924
49990859 0.214536
49990860 0.786270
49990861 0.525653
49990862 0.522200
49990863 2.260854
49990864 1.237318
49990865 1.156787
49990866 8.476973
49990867 11.613894
49990868 3.442867
49990869 2.057701
49990870 0.664312
49990872 3.229640
49990873 0.302186
49990876 0.247802
49990878 0.197282
49990881 1.310386
49990883 0.829348
49990884 3.235924
49990885 0.947006
49990886 0.653580
49990889 0.114196
49990892 0.487752
49990893 1.071874
49990894 0.236056
49990895 0.129672
49990900 -0.000000
49990901 0.261345
49990906 0.506910
49990907 0.097904
49990909 0.110110
49990910 0.565042
49990911 0.132941
49990917 0.717741
49990918 2.018636
49990920 0.152495
49990922 0.347654
49990923 0.051306
49990924 0.337908
49990927 0.144034
49990930 7.805859
49990931 0.246784
49990932 1.210259
49990933 4.052374
49990934 2.245318
49990936 0.162873
49990938 1.246446
49990939 1.247039
49990942 3.695745
49990943 1.377113
49990944 0.583831
49990946 0.110126
49990947 0.064358
49990949 0.141206
49990950 -0.000000
49990952 -0.000000
49990954 2.175817
49990955 1.597909
49990956 4.526272
49990959 0.295187
49990960 0.064219
49990961 1.246737
49990963 0.232661
49990968 0.651595
49990969 0.324625
49990970 0.994331
49990971 -0.000000
49990972 0.195421
49990973 0.046619
49990974 0.561158
49990977 -0.000000
49990978 2.849188
49990979 6.697371
49990986 0.604280
49990987 9.994379
49990988 11.053899
49990992 0.597167
49990993 3.429523
49990994 3.561782
49990996 0.475084
49990997 12.224803
49990999 0.325678
49991003 0.069971
49991004 0.093132
49991008 4.506814
49991011 7.240521
49991012 0.785894
49991013 1.446276
49991016 0.025369
49991017 0.084837
49991018 0.359275
49991021 3.579270
49991022 1.942073
49991023 0.525151
49991024 0.482883
49991026 0.580510
49991027 0.179750
49991028 5.050880
49991029 6.757610
49991030 1.492010
49991032 0.729558
49991033 2.694889
49991034 1.123525
49991037 6.477853
49991038 0.601055
49991039 0.042596
49991040 0.511521
49991041 0.170022
49991042 1.507534
49991043 7.213087
49991045 2.787046
49991046 0.246489
49991050 0.462885
49991051 1.851192
49991052 0.653989
49991053 7.218244
49991054 4.141672
49991058 -0.000000
49991062 0.155367
49991064 0.161310
49991065 0.853158
49991066 0.731051
49991067 0.852331
49991068 2.860211
49991069 11.502139
49991070 10.441372
49991072 0.038295
49991073 1.134957
49991075 1.227385
49991076 0.343302
49991078 1.168233
49991079 0.304054
49991080 0.269417
49991082 3.660384
49991084 0.925618
49991086 0.100619
49991090 6.738645
49991095 0.667567
49991099 2.194819
49991100 8.240844
49991101 0.070664
49991102 0.264168
49991103 0.059471
49991104 0.522567
49991105 0.068149
49991106 0.099161
49991107 -0.000000
49991109 0.622377
49991110 0.583400
49991111 0.940877
49991114 0.537648
49991115 0.113890
49991116 0.045461
49991117 0.043654
49991120 0.032302
49991123 0.411648
49991124 0.195246
49991125 0.201767
49991127 0.769321
49991128 6.804413
49991129 0.941999
49991130 0.647028
49991132 0.057349
49991137 0.322517
49991138 0.417481
49991139 0.390567
49991142 0.361073
49991143 0.371931
49991147 0.549822
49991148 1.696541
49991149 6.890891
49991153 0.031812
49991155 0.677969
49991157 0.445602
49991158 -0.000000
49991160 2.106213
49991161 0.722794
49991162 1.666790
49991165 2.739364
49991166 1.168443
49991169 0.058853
49991170 0.681935
49991171 2.050474
49991173 0.472725
49991174 0.056153
49991176 1.478187
49991177 2.093838
49991179 -0.000000
49991180 1.105919
49991183 0.276946
49991186 0.765076
49991187 0.740894
49991190 0.040813
49991191 0.352501
49991192 -0.000000
49991193 1.330825
49991195 0.320243
49991196 1.101630
49991197 0.057368
49991199 0.229546
49991200 0.535813
49991201 0.661687
49991204 0.590099
49991205 0.671819
49991206 0.185752
49991208 1.750360
49991209 0.279223
49991210 7.669530
49991212 0.101340
49991214 0.434055
49991216 1.066706
49991217 5.539903
49991219 5.588747
49991221 0.093889
49991222 0.473051
49991224 1.664004
49991225 1.954479
49991226 1.199410
49991227 4.338800
49991234 2.484611
49991235 2.353951
49991236 0.410308
49991237 0.561565
49991239 0.211854
49991242 0.961849
49991245 0.117254
49991246 -0.000000
49991247 0.365581
49991248 0.032733
49991249 4.069883
49991256 2.550895
49991257 1.383079
49991258 4.576583
49991259 0.845209
49991264 0.842628
49991266 -0.000000
49991268 0.582297
49991269 0.607933
49991272 2.202007
49991274 0.522407
49991275 0.062172
49991276 0.156443
49991278 0.146019
49991279 -0.000000
49991280 0.064716
49991283 0.995611
49991286 1.126296
49991287 0.560658
49991288 1.581686
49991289 5.476497
49991290 0.131094
49991292 0.129533
49991294 1.317663
49991295 -0.000000
49991297 0.879615
49991298 7.176547
49991299 6.470871
49991301 -0.000000
49991303 0.462639
49991305 1.498601
49991306 0.981769
49991307 3.889758
49991310 0.034617
49991311 0.750635
49991312 5.980652
49991313 0.033874
49991314 0.044809
49991318 2.382422
49991319 9.552783
49991320 5.594810
49991321 9.019662
49991324 1.964642
49991325 0.487653
49991326 1.142631
49991329 0.336959
49991330 0.032583
49991332 0.130945
49991339 0.309127
49991340 -0.000000
49991342 0.416908
49991345 0.035445
49991346 1.889753
49991347 7.483288
49991349 0.074022
49991351 4.117620
49991352 1.725154
49991353 0.710720
49991359 0.185069
49991360 0.600082
49991361 0.632614
49991362 0.043825
49991366 1.627570
49991368 19.183594
49991370 0.278474
49991372 0.283599
49991373 0.736339
49991374 0.100786
49991376 2.842047
49991377 0.750435
49991378 -0.000000
49991379 0.107598
49991380 1.014176
49991384 0.583107
49991386 0.563510
49991387 0.127417
49991388 0.581122
49991390 0.255742
49991392 0.118892
49991393 1.840445
49991394 2.228993
49991395 0.589360
49991396 3.341516
49991397 1.712407
49991399 5.909329
49991401 2.018687
49991402 3.145661
49991403 1.002203
49991404 2.540885
49991406 2.299952
49991410 0.951730
49991411 0.705542
49991412 0.064823
49991413 0.020681
49991414 3.491147
49991415 1.424381
49991419 0.767717
49991420 1.350939
49991421 0.141558
49991422 0.577866
49991423 1.426453
49991425 0.458226
49991427 0.030368
49991428 0.648074
49991429 0.051271
49991430 0.188037
49991432 0.881981
49991435 0.049579
49991437 0.287283
49991439 0.282053
49991443 -0.000000
49991444 1.914824
49991445 0.188963
49991449 0.136093
49991450 1.275889
49991451 0.551685
49991453 1.212114
49991454 1.588743
49991455 3.749157
49991458 0.191112
49991459 -0.000000
49991461 0.235285
49991462 0.102781
49991465 0.443832
49991466 1.405385
49991467 1.014051
49991468 0.364277
49991469 1.429705
49991472 0.311911
49991475 -0.000000
49991476 0.638324
49991477 0.530599
49991479 0.424730
49991480 0.287185
49991481 3.791543
49991482 0.263493
49991484 0.592787
49991486 0.494894
49991489 0.342074
49991491 2.256474
49991494 0.984761
49991495 0.206330
49991496 0.203675
49991498 -0.000000
49991499 0.977081
49991500 1.026242
49991506 3.563002
49991509 -0.000000
49991511 1.082908
49991512 0.167922
49991513 4.481835
49991514 0.511286
49991516 0.390143
49991518 0.377459
49991519 0.634133
49991520 0.317077
49991521 0.489073
49991523 0.244835
49991527 0.067165
49991530 0.026677
49991531 5.288838
49991534 1.335216
49991536 2.283030
49991537 0.039577
49991538 0.649513
49991542 4.942291
49991543 0.092452
49991544 1.076642
49991545 3.564401
49991548 0.910175
49991549 0.185125
49991550 0.218881
49991554 0.424948
49991555 0.188049
49991556 4.462034
49991557 5.037055
49991558 4.057178
49991560 3.465753
49991561 0.419318
49991563 0.077991
49991564 0.207151
49991566 0.989246
49991570 0.957422
49991571 -0.000000
49991573 3.013096
49991574 -0.000000
49991575 0.172073
49991576 0.697119
49991578 1.095128
49991579 0.927479
49991580 0.347334
49991581 8.433210
49991582 16.147421
49991583 0.563099
49991584 0.065393
49991585 -0.000000
49991586 0.121332
49991588 2.053230
49991590 0.994087
49991591 1.655928
49991592 2.250129
49991593 0.058335
49991595 2.153414
49991600 0.065387
49991602 0.269393
49991605 1.100356
49991606 2.361940
49991608 3.475915
49991609 1.722657
49991614 7.413279
49991615 3.119560
49991616 0.878182
49991617 2.864614
49991618 2.846518
49991619 0.076368
49991620 1.541727
49991621 -0.000000
49991622 1.645881
49991624 0.906549
49991626 1.054935
49991628 0.881986
49991629 0.548495
49991630 0.755448
49991632 0.595838
49991633 0.406687
49991634 14.513255
49991635 7.659197
49991636 0.081040
49991637 2.536802
49991639 -0.000000
49991640 1.210597
49991641 3.036780
49991642 1.269168
49991643 0.363022
49991644 3.818514
49991648 0.503297
49991649 0.079062
49991652 4.617035
49991654 0.137732
49991655 0.251749
49991658 2.129928
49991661 3.549230
49991663 0.318958
49991664 0.203584
49991665 1.439213
49991668 0.294747
49991669 0.186002
49991672 0.113472
49991676 1.771295
49991677 2.600105
49991678 1.614461
49991680 0.432019
49991681 1.388733
49991682 0.314577
49991684 0.062942
49991686 0.148127
49991687 0.379179
49991689 -0.000000
49991691 0.997469
49991693 0.101242
49991694 0.402518
49991696 0.440027
49991697 1.431485
49991700 7.258082
49991701 0.654079
49991703 0.911990
49991708 2.639698
49991709 0.627806
49991712 2.289333
49991714 5.900155
49991715 0.277208
49991723 4.125910
49991724 -0.000000
49991725 10.801647
49991726 6.531634
49991731 0.142176
49991732 0.198208
49991734 -0.000000
49991739 0.218384
49991741 0.723735
49991742 0.773004
49991746 1.433711
49991750 0.429905
49991751 1.288525
49991752 2.377539
49991758 0.958597
49991760 0.125475
49991761 0.790689
49991763 0.091955
49991765 1.048452
49991767 1.269880
49991769 2.743743
49991774 0.956500
49991775 1.326957
49991776 0.868588
49991777 0.437144
49991779 0.091977
49991780 0.106100
49991781 -0.000000
49991784 -0.000000
49991786 0.571284
49991789 1.471730
49991791 -0.000000
49991795 2.578833
49991796 3.234724
49991797 1.025307
49991798 2.050689
49991801 4.121612
49991802 2.425877
49991803 0.206464
49991807 0.348713
49991808 0.766316
49991809 0.391633
variableStep chrom=chr19
2150567 0.323425
2150570 0.926971
2150571 0.362533
2150572 0.508855
2150573 7.666491
2150574 -0.000000
2150575 1.260348
2150576 0.368548
2150577 3.691315
2150578 1.225528
2150579 3.203708
2150580 0.349135
2150581 0.075922
2150582 1.525826
2150583 0.292862
2150585 -0.000000
2150588 0.230661
2150591 0.157052
2150593 0.120688
2150594 0.056394
2150595 1.080402
2150598 3.369030
2150599 -0.000000
2150600 2.490896
2150601 0.485709
2150602 0.444763
2150603 0.252402
2150605 0.209066
2150606 1.311843
2150607 0.371208
2150608 6.409238
2150611 0.207223
2150612 0.214114
2150613 0.152667
2150614 0.130087
2150618 0.394784
2150620 -0.000000
2150621 2.510016
2150622 0.202374
2150623 0.057787
2150626 2.296555
2150630 0.194367
2150631 1.820640
2150632 2.476717
2150634 15.409982
2150635 0.522335
2150636 0.267404
2150638 0.123946
2150639 1.484943
2150640 0.882598
2150643 0.281754
2150644 1.354215
2150646 1.229028
2150648 0.969188
2150649 0.082827
2150650 0.758477
2150652 0.216986
2150653 -0.000000
2150655 0.146212
2150657 0.212240
2150658 -0.000000
2150660 0.060306
2150661 0.064980
2150662 0.255512
2150664 0.872608
2150665 0.050347
2150666 0.405374
2150667 1.157573
2150668 0.517692
2150671 0.539481
2150673 -0.000000
2150674 0.051031
2150676 -0.000000
2150677 0.917468
2150685 7.419862
2150686 16.601924
2150692 -0.000000
2150694 1.750105
2150695 0.069265
2150697 -0.000000
2150698 1.635931
2150699 7.326520
2150700 0.071607
2150701 3.732790
2150702 2.055441
2150703 4.152325
2150704 -0.000000
2150705 0.053310
2150706 10.396292
2150707 1.359684
2150708 0.548943
2150709 0.101499
2150710 0.055928
2150712 0.520686
2150713 11.935648
2150714 1.122214
2150715 -0.000000
2150716 0.207102
2150717 1.404545
2150719 0.845608
2150720 0.101489
2150721 0.149017
2150722 0.926450
2150725 0.191341
2150727 0.285917
2150728 0.129376
2150730 0.322985
2150731 0.191356
2150732 0.229894
2150734 0.595538
2150735 0.101474
2150736 0.430884
2150737 0.793209
2150738 0.680500
2150741 0.232623
2150742 0.173288
2150743 0.509439
2150745 0.166562
2150747 0.928590
2150748 2.216820
2150749 0.867560
2150750 1.585942
2150751 0.049407
2150753 -0.000000
2150754 0.375632
2150755 0.990305
2150756 -0.000000
2150757 0.190784
2150758 -0.000000
2150759 0.258583
2150761 -0.000000
2150762 0.558051
2150764 0.321972
2150765 0.636455
2150766 0.391823
2150767 0.307678
2150770 0.057575
2150771 0.436674
2150772 0.191344
2150774 -0.000000
2150775 -0.000000
2150777 0.162434
2150778 0.467838
2150780 0.061854
2150781 0.975862
2150782 0.400740
2150783 0.592196
2150788 1.428530
2150789 4.767845
2150790 2.753770
2150791 11.776020
2150793 5.803361
2150795 -0.000000
2150797 -0.000000
2150800 1.397770
2150802 5.315307
2150803 0.073608
2150805 0.735340
2150806 0.231393
2150807 6.771913
2150808 0.508850
2150814 -0.000000
2150815 0.100417
2150817 0.228631
2150818 2.355792
2150820 -0.000000
2150822 0.582715
2150823 3.505299
2150824 0.242507
2150825 0.068831
2150826 6.360805
2150827 1.574856
2150829 -0.000000
2150830 0.156620
2150831 0.284852
2150834 1.095283
2150835 0.821054
2150837 -0.000000
2150838 0.422789
2150839 0.693430
2150840 0.133049
2150842 1.239842
2150843 0.315621
2150844 0.425148
2150848 4.913304
2150849 0.397362
2150851 0.735135
2150852 0.344020
2150853 0.332270
2150854 -0.000000
2150855 -0.000000
2150857 0.780635
2150858 3.552704
2150859 0.590268
2150860 0.072475
2150861 1.060513
2150862 0.141289
2150865 0.371855
2150867 0.113618
2150868 -0.000000
2150870 0.279835
2150871 0.602666
2150872 0.303676
2150875 0.815272
2150876 0.782924
2150877 1.523571
2150878 0.242893
2150881 1.198493
2150882 0.767298
2150885 1.785181
2150886 1.168457
2150888 0.776052
2150889 0.535663
2150891 0.222298
2150892 2.510036
2150894 0.349848
2150895 0.166551
2150896 0.029059
2150897 0.602531
2150898 0.647221
2150899 0.935469
2150900 0.053727
2150901 0.041832
2150903 0.144978
2150904 0.477258
2150905 0.577982
2150906 1.150573
2150907 0.801212
2150908 0.518080
2150911 12.068882
2150912 1.925766
2150914 0.589518
2150916 0.761822
2150917 0.035538
2150918 0.047281
2150919 -0.000000
2150921 0.086741
2150922 0.492065
2150924 0.587528
2150925 0.591788
2150926 0.343815
2150927 1.069902
2150928 0.823229
2150929 0.332431
2150930 0.169522
2150931 0.125469
2150932 0.942544
2150936 0.044690
2150937 1.820782
2150941 1.265352
2150942 0.371583
2150945 0.156554
2150946 -0.000000
2150947 0.336979
2150949 0.100305
2150950 0.035141
2150952 1.439435
2150953 0.760892
2150954 -0.000000
2150958 15.832118
2150963 14.505862
2150964 15.777534
2150965 14.717067
2150967 0.091807
2150968 3.776813
2150971 0.588991
2150975 0.367461
2150976 11.275708
2150977 1.183498
2150978 2.894379
2150979 0.284092
2150980 -0.000000
2150981 0.404060
2150983 1.104500
2150984 2.264984
2150987 4.240744
2150989 0.420116
2150990 0.272598
2150992 0.712369
2150995 1.513491
2150996 0.677018
2150997 0.767013
2151000 0.104772
2151001 0.037710
2151002 0.074919
2151003 2.050151
2151005 0.151651
2151006 0.126589
2151008 0.031045
2151009 0.322292
2151010 0.104042
2151016 1.063661
2151019 0.048091
2151020 -0.000000
2151021 0.042989
2151023 7.391768
2151024 1.721944
2151025 0.591545
2151027 0.603151
2151028 0.384226
2151029 8.607887
2151030 0.262382
2151033 0.453641
2151034 0.448419
2151035 0.036962
2151036 0.271053
2151037 0.298043
2151041 0.869546
2151042 0.997283
2151043 0.508434
2151044 2.354862
2151045 14.031976
2151046 1.513463
2151048 -0.000000
2151050 0.167545
2151054 0.775692
2151056 2.010992
2151057 0.933897
2151058 0.075871
2151059 0.179481
2151060 0.198857
2151062 0.519191
2151064 1.787508
2151065 1.971294
2151066 1.833468
2151067 0.344392
2151068 0.725337
2151069 1.869442
2151072 0.975030
2151073 0.530327
2151076 -0.000000
2151080 0.366423
2151081 1.162134
2151082 0.353031
2151084 0.082319
2151085 -0.000000
2151087 0.048946
2151088 2.360443
2151090 0.224825
2151091 0.052280
2151093 0.059831
2151095 0.169927
2151096 1.809940
2151099 0.178231
2151100 0.737293
2151101 1.908044
2151103 0.283693
2151105 0.063897
2151106 0.262154
2151107 0.066741
2151109 0.167200
2151110 1.875312
2151111 0.175602
2151113 21.711215
2151114 1.727675
2151117 0.433734
2151118 1.423269
2151119 0.922826
2151121 0.103365
2151122 0.599118
2151123 0.231457
2151124 0.846622
2151126 6.096832
2151128 0.754039
2151130 12.586243
2151131 0.039964
2151132 0.047177
2151135 2.162624
2151136 0.339537
2151137 -0.000000
2151139 0.903030
2151140 2.613842
2151142 0.226741
2151143 0.355630
2151146 0.310749
2151147 0.052232
2151150 0.060669
2151153 0.257828
2151154 0.042371
2151156 0.058570
2151158 1.350033
2151159 0.097621
2151162 0.870882
2151163 5.043720
2151165 -0.000000
2151166 0.189629
2151168 1.328309
2151171 0.247589
2151172 -0.000000
2151175 2.355759
2151176 0.330695
2151177 0.053792
2151179 0.611454
2151181 0.378975
2151182 1.125758
2151184 0.059727
2151185 0.589397
2151186 0.517149
2151188 0.336048
2151189 0.056834
2151191 0.176550
2151193 -0.000000
2151194 0.574062
2151195 0.101440
2151197 0.055421
2151201 0.591863
2151203 1.190734
2151205 0.670151
2151206 0.046575
2151208 0.116336
2151210 0.088053
2151211 0.766924
2151214 0.576718
2151216 0.889654
2151217 0.686945
2151218 0.289706
2151219 2.551765
2151220 15.289464
2151222 0.209244
2151228 1.602693
2151230 0.043536
2151231 -0.000000
2151233 0.049153
2151234 0.196357
2151237 0.834295
2151238 1.292143
2151239 4.953376
2151242 2.251274
2151243 1.283566
2151244 0.690628
2151245 0.447180
2151246 0.248536
2151247 0.757016
2151248 16.624986
2151252 -0.000000
2151254 9.091949
2151258 0.071658
2151259 0.033330
2151263 0.057886
2151267 0.211298
2151268 0.430483
2151270 0.954770
2151272 5.327915
2151273 0.299451
2151275 0.309177
2151276 0.305413
2151277 0.988982
2151281 0.173020
2151282 0.710462
2151284 8.926157
2151285 0.708271
2151286 0.224497
2151287 6.417115
2151290 -0.000000
2151292 0.462694
2151293 1.946395
2151300 0.535044
2151302 0.428185
2151304 0.174479
2151308 0.058483
2151311 1.585227
2151312 3.178844
2151313 1.074097
2151314 13.914686
2151315 0.070114
2151318 1.573535
2151321 0.741056
2151322 0.178158
2151323 12.291537
2151325 0.174129
2151326 0.976143
2151327 -0.000000
2151328 0.088726
2151330 0.557678
2151333 0.287548
2151337 -0.000000
2151340 0.095891
2151342 1.045748
2151343 0.443163
2151347 0.095860
2151348 0.152614
2151350 0.132105
2151351 21.234244
2151352 11.642197
2151353 11.598762
2151356 0.519080
2151357 0.041328
2151358 1.001402
2151360 -0.000000
2151361 0.322512
2151362 0.380618
2151363 0.718743
2151364 1.604177
2151366 -0.000000
2151367 0.148127
2151371 0.541512
2151373 0.190062
2151375 0.272573
2151376 0.524645
2151380 0.666967
2151384 0.301139
2151385 2.603979
2151386 0.425307
2151387 0.510149
2151388 -0.000000
2151389 0.161244
2151391 0.161258
2151392 0.321617
2151394 0.551650
2151395 0.274327
2151396 -0.000000
2151398 0.148239
2151399 0.130523
2151404 -0.000000
2151405 0.411868
2151408 0.314594
2151411 0.071771
2151412 0.495205
2151416 0.586889
2151417 0.419636
2151418 0.816828
2151422 0.412189
2151427 0.382392
2151430 0.166035
2151432 0.075506
2151434 0.229478
2151437 0.102138
2151441 0.648785
2151444 -0.000000
2151445 0.209520
2151446 0.052811
2151449 19.202034
2151450 1.239985
2151452 0.545124
2151453 0.532790
2151454 0.182559
2151455 0.201632
2151457 0.353786
2151458 0.229388
2151460 0.190276
2151462 0.514815
2151463 0.851959
2151464 0.061007
2151467 0.832366
2151470 0.214673
2151473 0.053284
2151474 0.054545
2151475 0.414826
2151477 0.460568
2151478 0.321408
2151480 11.351971
2151481 0.325711
2151482 0.058395
2151483 -0.000000
2151485 0.084887
2151489 0.052567
2151492 1.150021
2151493 0.884888
2151494 0.371303
2151495 0.501821
2151498 0.113554
2151501 0.337765
2151503 0.286630
2151504 0.628409
2151507 0.324633
2151508 0.747043
2151510 0.214867
2151513 0.132117
2151514 0.737208
2151518 -0.000000
2151522 0.274276
2151524 0.620995
2151525 0.082843
2151526 -0.000000
2151529 0.695136
2151530 0.980316
2151531 0.141193
2151533 0.602948
2151534 0.336551
2151536 0.392949
2151537 1.984401
2151538 0.235975
2151539 0.572601
2151540 20.568637
2151544 2.160224
2151545 14.578169
2151548 0.168808
2151551 1.117022
2151552 -0.000000
2151555 0.748526
2151556 0.336469
2151557 1.736651
2151560 -0.000000
2151563 -0.000000
2151566 0.116587
2151567 0.244864
2151569 0.754965
2151571 0.165937
2151573 -0.000000
2151575 0.582022
2151578 1.547724
2151581 0.287660
2151582 0.712141
2151586 0.058309
2151587 0.385663
2151589 -0.000000
2151591 0.788598
2151592 0.187915
2151593 1.210713
2151595 0.293035
2151597 0.587867
2151599 0.540096
2151600 0.312672
2151602 0.129412
2151604 0.432696
2151606 0.542497
2151607 0.711922
2151608 0.570881
2151610 5.869161
2151611 0.959558
2151612 1.190650
2151613 1.185509
2151615 0.142956
2151616 1.128091
2151617 0.193999
2151620 0.105484
2151621 0.250813
2151622 5.646596
2151623 1.000984
2151624 0.482746
2151626 0.441039
2151627 0.815296
2151628 12.181292
2151629 4.870447
2151630 0.034467
2151632 0.249603
2151633 1.333601
2151634 4.362835
2151637 1.658838
2151638 3.276466
2151639 0.518413
2151642 0.085030
2151645 0.171893
2151646 0.328114
2151647 0.431260
2151648 0.533603
2151649 2.607672
2151650 0.259954
2151652 0.813675
2151655 0.265935
2151656 0.344611
2151657 0.563519
2151658 0.030964
2151659 0.101802
2151660 0.766537
2151664 0.093655
2151669 12.272369
2151670 0.717066
2151671 0.586160
2151672 20.204086
2151673 2.408025
2151674 2.325270
2151676 0.795698
2151679 0.134267
2151682 1.420628
2151685 1.550572
2151686 0.402932
2151689 1.292699
2151691 1.053545
2151692 4.025742
2151694 27.633831
2151697 3.156975
2151698 2.046434
2151699 4.561739
2151700 11.072932
2151705 0.244748
2151709 1.005220
2151710 0.291413
2151711 0.997775
2151712 0.029086
2151713 7.442148
2151714 5.038508
2151715 1.227824
2151716 0.293297
2151717 1.920966
2151718 0.813226
2151719 0.542363
2151727 0.204245
2151729 0.266192
2151730 0.518075
2151731 1.462692
2151734 0.253073
2151735 0.867890
2151736 58.810427
2151737 20.284692
2151738 3.810765
2151739 18.460996
2151740 20.194634
2151742 0.181092
2151744 0.282389
2151745 0.829633
2151746 2.171674
2151748 0.440555
2151749 5.808435
2151750 1.683023
2151752 0.605443
2151753 11.939909
2151758 0.366086
2151759 0.195117
2151760 2.980418
2151761 6.925812
2151764 36.073445
2151766 1.360808
2151768 0.077437
2151770 3.142443
2151773 -0.000000
2151775 4.003810
2151776 0.041801
2151777 0.435926
2151778 0.740245
2151780 1.787123
2151781 1.614574
2151782 2.367828
2151784 1.452275
2151785 1.317496
2151786 0.277655
2151789 1.084912
2151790 1.594065
2151791 5.727389
2151792 52.119047
2151793 0.148096
2151794 10.209489
2151795 16.773984
2151796 13.036893
2151797 0.349387
2151799 0.670744
2151801 0.907446
2151802 0.839566
2151803 0.673181
2151805 2.415940
2151806 -0.000000
2151808 1.161008
2151809 0.440501
2151810 3.283476
2151812 0.199616
2151814 0.213903
2151819 0.672114
2151820 1.743536
2151821 3.031060
2151822 3.254774
2151823 32.778132
2151825 3.353468
2151826 6.292109
2151827 0.918379
2151828 0.389020
2151830 0.450963
2151832 3.229146
2151834 2.355651
2151835 1.359110
2151836 0.131197
2151838 0.106098
2151840 -0.000000
2151841 0.062654
2151842 0.450963
2151843 5.451503
2151844 1.118206
2151845 1.708598
2151848 0.465430
2151850 1.494677
2151852 -0.000000
2151854 0.251797
2151857 0.151838
2151858 0.110707
2151863 4.817959
2151864 0.106978
2151869 0.562974
2151871 -0.000000
2151873 0.096042
2151874 0.316828
2151879 3.495918
2151880 0.706113
2151883 0.502923
2151884 -0.000000
2151885 0.199751
2151889 0.563800
2151890 0.669671
2151896 0.674203
2151897 1.069815
2151898 0.135941
2151900 0.772592
2151901 13.670699
2151903 0.395851
2151905 1.185909
2151907 0.360546
2151910 0.918746
2151911 0.415542
2151913 4.815533
2151914 0.347942
2151915 0.052698
2151916 0.060078
2151918 1.408612
2151919 0.265515
2151920 -0.000000
2151921 1.106232
2151922 0.533899
2151923 0.151055
2151924 0.225639
2151926 0.081981
2151928 0.612267
2151929 0.836525
2151930 0.401652
2151932 1.227529
2151933 6.413805
2151934 0.776269
2151937 0.634494
2151938 1.226127
2151939 7.928907
2151940 8.292180
2151941 -0.000000
2151942 1.413984
2151943 0.530107
2151945 1.854969
2151946 2.329375
2151951 6.492694
2151954 1.423760
2151956 0.067821
2151958 0.697080
2151963 0.132553
2151965 0.499768
2151966 0.298205
2151968 0.255460
2151969 0.041538
2151970 0.103863
2151971 1.177315
2151973 -0.000000
2151974 0.214600
2151975 0.545292
2151976 0.853469
2151978 3.274174
2151979 1.347521
2151981 0.494743
2151982 0.846154
2151984 1.666943
2151986 -0.000000
2151987 0.342613
2151988 0.737788
2151989 0.943052
2151991 1.057624
2151992 0.608052
2151995 2.359047
2151996 0.218623
2151999 1.225573
2152000 0.570743
2152001 0.710187
2152002 0.617924
2152003 1.571511
2152004 2.607385
2152007 0.535147
2152008 0.697173
2152010 1.889831
2152011 0.243151
2152012 2.256576
2152016 1.320640
2152018 9.513126
2152019 0.107616
2152020 -0.000000
2152021 0.313384
2152025 -0.000000
2152027 0.251887
2152028 1.364212
2152029 0.045751
2152033 0.052698
2152037 0.309364
2152038 3.620929
2152039 0.364337
2152043 0.892661
2152044 3.678994
2152045 0.398987
2152048 5.679841
2152049 1.530622
2152052 4.683418
2152053 0.042482
2152054 0.654140
2152057 0.182059
2152058 0.160450
2152062 28.040074
2152064 1.702519
2152070 0.517856
2152071 0.238429
2152075 1.051084
2152076 5.619021
2152077 5.485999
2152078 1.378194
2152079 1.251655
2152080 4.589154
2152081 2.054166
2152082 1.568411
2152083 1.853650
2152086 3.651211
2152087 0.810993
2152088 1.780136
2152090 1.044683
2152092 0.190368
2152093 0.136507
2152094 0.848440
2152095 2.600384
2152098 3.039280
2152099 1.545489
2152100 1.777277
2152102 0.311175
2152106 1.033166
2152110 13.109367
2152113 2.325264
2152116 7.168777
2152117 1.276544
2152120 6.637172
2152121 2.081618
2152123 0.478923
2152126 0.708901
2152127 0.323076
2152131 3.865532
2152132 7.946498
2152135 0.510736
2152137 0.967002
2152138 0.558634
2152139 0.200480
2152140 3.065261
2152142 1.026998
2152143 -0.000000
2152146 8.544967
2152153 1.576911
2152155 1.688882
2152156 1.303259
2152161 4.244110
2152164 1.603025
2152165 0.127113
2152166 2.324656
2152167 1.253827
2152168 0.353720
2152172 0.143952
2152174 0.917090
2152175 1.934713
2152182 0.315988
2152185 1.796625
2152188 0.038820
2152189 0.670633
2152192 3.087199
2152193 0.056461
2152194 2.879481
2152200 0.165050
2152202 2.804600
2152203 -0.000000
2152205 1.833469
2152206 0.042544
2152207 0.460103
2152208 1.002024
2152211 0.768961
2152212 0.130611
2152213 7.733921
2152214 0.741609
2152215 2.961183
2152217 0.328888
2152218 0.229591
2152219 0.077892
2152225 0.829806
2152228 4.138872
2152230 0.332265
2152231 0.241222
2152232 0.100459
2152234 10.686010
2152238 -0.000000
2152239 0.116018
2152240 0.241222
2152241 0.241172
2152242 0.241244
2152243 0.375104
2152244 -0.000000
2152245 0.241229
2152247 0.548969
2152248 1.181858
2152249 0.114176
2152251 0.116018
2152252 0.116018
2152253 0.239790
2152254 0.106398
2152256 0.515469
2152257 3.357023
2152259 0.116018
2152261 0.331283
2152263 0.116018
2152265 0.748903
2152269 0.116018
2152272 0.116018
2152274 0.090388
2152275 0.196228
2152280 0.054301
2152281 1.285272
2152285 0.116018
2152287 0.217644
2152288 1.139600
2152289 0.308130
2152291 0.116018
2152295 0.554666
2152296 2.221032
2152297 3.708420
2152299 0.116018
2152300 0.116018
2152301 0.116018
2152302 0.116018
2152303 -0.000000
2152305 0.421239
2152309 0.241229
2152310 0.116018
2152313 0.116018
2152314 0.116018
2152315 -0.000000
2152316 -0.000000
2152317 -0.000000
2152318 -0.000000
2152320 0.400209
2152323 0.320287
2152324 0.051932
2152326 -0.000000
2152327 -0.000000
2152328 -0.000000
2152330 1.298840
2152332 -0.000000
2152333 -0.000000
2152334 -0.000000
2152335 -0.000000
2152337 0.477114
2152338 0.207856
2152340 -0.000000
2152341 -0.000000
2152342 -0.000000
2152344 0.626408
2152346 -0.000000
2152348 1.142078
2152350 -0.000000
2152351 -0.000000
2152353 1.053999
2152355 -0.000000
2152360 -0.000000
2152363 -0.000000
2152364 -0.000000
2152365 -0.000000
2152367 1.498982
2152368 0.972273
2152369 0.396076
2152372 1.390081
2152373 0.234947
2152374 1.195072
2152375 0.616166
2152378 0.339623
2152380 -0.000000
2152381 0.094419
2152382 -0.000000
2152383 -0.000000
2152388 -0.000000
2152389 -0.000000
2152390 -0.000000
2152391 -0.000000
2152393 0.047387
2152395 -0.000000
2152397 1.529951
2152399 -0.000000
2152400 -0.000000
2152405 -0.000000
2152408 -0.000000
2152411 -0.000000
2152412 -0.000000
2152416 1.233957
2152417 0.029005
2152421 -0.000000
2152423 0.574883
2152424 0.782845
2152425 1.131046
2152427 -0.000000
2152429 0.427980
2152432 -0.000000
2152433 -0.000000
2152435 -0.000000
2152436 -0.000000
2152437 0.230675
2152438 0.230675
2152439 -0.000000
2152440 -0.000000
2152443 -0.000000
2152444 -0.000000
2152446 1.652982
2152448 -0.000000
2152449 -0.000000
2152450 -0.000000
2152451 -0.000000
2152452 0.230675
2152453 -0.000000
2152455 2.394249
2152456 0.453757
2152457 1.811717
2152458 0.457051
2152459 0.186436
2152461 0.230675
2152462 -0.000000
2152463 -0.000000
2152465 0.845506
2152467 -0.000000
2152468 -0.000000
2152469 0.230675
2152470 -0.000000
2152471 0.230675
2152474 0.230675
2152475 -0.000000
2152476 -0.000000
2152477 -0.000000
2152479 0.070157
2152483 -0.000000
2152486 0.364606
2152487 -0.000000
2152489 0.263936
2152491 0.099759
2152492 -0.000000
2152493 -0.000000
2152496 -0.000000
2152500 0.476552
2152503 0.482378
2152508 0.177070
2152509 0.539576
2152510 0.364606
2152512 -0.000000
2152514 0.804382
2152515 -0.000000
2152517 -0.000000
2152520 -0.000000
2152523 0.364606
2152524 -0.000000
2152525 -0.000000
2152528 0.230675
2152529 -0.000000
2152530 0.230675
2152532 0.188200
2152533 0.114947
2152534 0.464140
2152537 1.424701
2152538 1.190186
2152540 0.609470
2152541 1.264065
2152542 0.929468
2152543 -0.000000
2152544 0.442550
2152545 0.198441
2152546 0.833897
2152547 0.159686
2152548 0.442852
2152549 0.230675
2152550 1.977547
2152551 -0.000000
2152552 0.473744
2152553 0.473799
2152554 0.230675
2152555 0.364606
2152556 0.833897
2152557 0.099751
2152558 0.540036
2152559 1.256405
2152560 0.892750
2152561 0.364606
2152562 1.097415
2152563 0.804382
2152564 0.576517
2152565 0.929468
2152568 0.187534
2152570 -0.000000
2152574 0.088909
2152577 1.234240
2152578 0.284994
2152579 2.535479
2152580 0.200297
2152582 0.113108
2152584 0.094037
2152585 -0.000000
2152586 0.099097
2152589 0.420647
2152590 -0.000000
2152591 -0.000000
2152594 0.113108
2152595 -0.000000
2152597 -0.000000
2152599 0.200568
2152600 -0.000000
2152605 -0.000000
2152608 0.113108
2152610 0.082851
2152611 -0.000000
2152616 0.209121
2152617 0.371314
2152621 0.260009
2152623 0.146225
2152624 0.113108
2152625 0.501591
2152627 0.336886
2152631 0.293271
2152632 0.743271
2152633 1.191143
2152635 1.481287
2152636 0.088868
2152637 1.143577
2152638 0.790926
2152639 -0.000000
2152641 0.101380
2152643 0.200554
2152644 0.475361
2152645 0.099127
2152648 -0.000000
2152649 1.287056
2152652 0.551686
2152653 -0.000000
2152655 0.099156
2152659 0.270566
2152660 0.200342
2152661 0.621207
2152663 0.113108
2152665 0.099215
2152666 0.337452
2152667 0.579113
2152668 0.084787
2152670 0.501616
2152671 0.508024
2152673 0.210627
2152674 -0.000000
2152675 0.317457
2152677 0.501581
2152679 1.756008
2152681 0.113108
2152682 0.238385
2152684 -0.000000
2152686 0.113108
2152688 0.551782
2152693 0.593229
2152696 0.380700
2152697 0.436883
2152698 0.420964
2152700 0.238385
2152701 0.238385
2152702 0.088971
2152705 0.238385
2152706 0.113108
2152707 0.209139
2152708 0.238385
2152711 0.501611
2152713 0.416413
2152714 2.269980
2152715 3.572436
2152716 2.983274
2152721 0.270582
2152722 -0.000000
2152723 -0.000000
2152724 0.334236
2152726 0.938936
2152728 0.375376
2152730 -0.000000
2152732 1.105974
2152733 0.099077
2152738 1.151441
2152741 0.551432
2152749 0.371313
2152750 0.238385
2152754 -0.000000
2152756 0.508018
2152757 0.238385
2152758 0.238385
2152760 0.688819
2152762 -0.000000
2152765 0.238385
2152766 0.508001
2152768 0.939895
2152769 0.381141
2152770 3.989187
2152771 0.631081
2152772 0.475243
2152774 0.113108
2152776 3.855200
2152777 -0.000000
2152778 0.577681
2152781 0.552027
2152782 1.341944
2152783 0.301473
2152784 -0.000000
2152785 0.259969
2152786 -0.000000
2152788 0.238385
2152789 0.371317
2152790 0.210646
2152791 0.113108
2152792 0.793355
2152794 2.286208
2152795 0.071833
2152797 0.113108
2152798 0.113108
2152800 0.543025
2152801 4.635463
2152802 2.037438
2152803 1.642203
2152804 1.209512
2152807 -0.000000
2152808 1.123357
2152809 0.101380
2152810 0.200336
2152812 0.238385
2152816 1.646689
2152819 6.395867
2152820 1.523541
2152822 0.115564
2152824 1.731428
2152825 0.178397
2152826 0.383180
2152828 0.238545
2152833 0.115564
2152836 0.115564
2152841 0.115564
2152846 0.115564
2152847 0.240263
2152848 0.240288
2152850 1.348791
2152851 0.883881
2152854 0.733904
2152857 0.590480
2152858 2.972014
2152859 1.163417
2152862 1.664772
2152863 -0.000000
2152864 0.186475
2152866 0.240315
2152867 0.238554
2152868 0.240343
2152869 0.805046
2152872 0.115564
2152873 0.115564
2152874 0.240343
2152876 0.328813
2152877 0.217680
2152878 1.178033
2152879 1.034406
2152880 2.455316
2152881 3.371962
2152884 1.664139
2152885 0.551586
2152886 0.343536
2152889 0.854404
2152890 -0.000000
2152892 0.115564
2152894 0.442289
2152895 0.255755
2152896 0.763926
2152897 0.646059
2152898 0.758959
2152899 2.177433
2152901 0.115564
2152903 3.281831
2152904 3.485887
2152905 3.175198
2152908 1.251347
2152909 -0.000000
2152910 1.051869
2152914 0.718071
2152915 1.288925
2152919 0.428302
2152929 0.190949
2152930 1.111705
2152932 1.139652
2152935 0.850942
2152936 0.097302
2152939 0.587818
2152941 0.352533
2152942 21.785854
2152947 0.149754
2152948 -0.000000
2152949 0.819690
2152951 1.138948
2152954 1.831494
2152955 0.689325
2152956 -0.000000
2152959 0.454065
2152960 0.584045
2152961 0.530674
2152964 -0.000000
2152966 0.397179
2152968 0.106152
2152972 0.627391
2152973 0.107193
2152977 0.211255
2152978 0.087333
2152979 -0.000000
2152981 0.500488
2152982 -0.000000
2152983 0.406955
2152985 0.363738
2152986 0.106012
2152987 0.240315
2152989 1.531190
2152990 14.484165
2152992 0.238549
2152993 0.228410
2152994 0.101779
2152995 0.101790
2152996 0.106012
2152997 -0.000000
2152998 0.415371
2153000 7.267722
2153003 0.073242
2153004 3.712623
2153006 1.043582
2153007 0.115564
2153009 0.410474
2153010 0.279053
2153012 -0.000000
2153013 -0.000000
2153014 0.101822
2153015 0.115564
2153016 0.676713
2153019 0.062319
2153020 0.245512
2153021 0.204554
2153022 0.101779
2153023 0.343773
2153026 -0.000000
2153028 0.236294
2153030 0.095599
2153031 0.343918
2153032 -0.000000
2153035 0.451798
2153040 0.204827
2153042 0.048137
2153044 -0.000000
2153045 0.115564
2153049 0.623891
2153050 0.642816
2153053 0.863179
2153054 1.149067
2153055 6.109999
2153057 0.106012
2153058 -0.000000
2153059 0.105900
2153060 0.115564
2153061 -0.000000
2153062 0.363647
2153063 0.363693
2153064 0.363952
2153065 0.487865
2153066 -0.000000
2153067 0.184162
2153068 0.386191
2153069 0.628941
2153070 0.289951
2153071 0.250366
2153072 1.659993
2153073 0.126808
2153074 1.306534
2153075 0.201201
2153076 0.769282
2153079 0.530183
2153080 0.185877
2153081 -0.000000
2153082 0.769331
2153083 0.088399
2153084 0.163460
2153085 -0.000000
2153086 1.040023
2153087 0.095512
2153088 0.478152
2153089 0.166562
2153090 0.088376
2153091 0.381988
2153092 -0.000000
2153095 0.386280
2153096 0.345323
2153101 0.201196
2153104 -0.000000
2153106 7.298180
2153107 1.129781
2153109 0.140037
2153110 0.072195
2153112 0.932519
2153114 0.290934
2153117 0.358009
2153119 8.283246
2153120 1.083686
2153121 -0.000000
2153123 0.595296
2153127 0.093877
2153128 4.384381
2153129 1.796961
2153131 0.201183
2153132 -0.000000
2153133 0.139566
2153134 0.201157
2153135 -0.000000
2153137 -0.000000
2153138 1.749319
2153140 1.410578
2153141 0.504914
2153142 0.075365
2153143 0.595831
2153144 0.073721
2153145 0.386073
2153148 0.381988
2153149 0.088407
2153151 1.742487
2153157 0.997492
2153158 -0.000000
2153159 0.082388
2153161 0.727147
2153163 0.075370
2153164 0.407550
2153165 0.332587
2153166 -0.000000
2153168 1.453407
2153169 2.834739
2153171 -0.000000
2153172 0.595296
2153173 0.201173
2153175 0.226502
2153177 0.315767
2153179 1.203827
2153180 1.135389
2153182 0.185910
2153184 0.229975
2153186 0.238988
2153191 2.529010
2153194 1.068833
2153195 1.865452
2153196 0.431900
2153197 0.629290
2153199 0.147014
2153200 0.050341
2153203 0.211346
2153204 0.311555
2153205 1.542594
2153206 0.394691
2153209 1.515360
2153211 0.084860
2153212 0.394026
2153213 0.251635
2153214 1.152677
2153216 3.247957
2153218 0.070079
2153219 0.138987
2153220 1.581823
2153221 0.123732
2153222 -0.000000
2153224 3.660173
2153226 0.656443
2153228 0.566818
2153230 -0.000000
2153231 0.145533
2153236 1.185547
2153239 2.459192
2153240 0.109663
2153241 0.052865
2153242 0.058721
2153243 -0.000000
2153247 0.205607
2153248 1.593507
2153252 1.210584
2153254 4.250934
2153255 0.145534
2153256 -0.000000
2153258 -0.000000
2153260 0.250446
2153263 0.193793
2153264 1.093066
2153266 0.104823
2153267 1.484112
2153268 0.327704
2153269 1.130521
2153270 -0.000000
2153272 1.707298
2153274 0.276329
2153275 0.110318
2153276 0.385169
2153279 1.061471
2153280 1.242148
2153281 0.430620
2153282 0.356256
2153283 0.124151
2153284 1.382200
2153287 1.261104
2153292 0.407187
2153293 1.272422
2153295 0.919185
2153296 0.082147
2153298 0.119708
2153299 0.518372
2153300 0.453462
2153301 0.143838
2153302 0.209785
2153305 1.475783
2153306 0.876632
2153307 0.318625
2153308 0.491501
2153310 1.061476
2153314 0.108664
2153317 4.724686
2153318 2.086111
2153320 0.705262
2153322 1.343258
2153323 -0.000000
2153324 0.434910
2153326 0.122379
2153331 0.099960
2153334 0.173625
2153339 0.234647
2153340 1.069075
2153341 0.109922
2153343 0.710363
2153344 1.637420
2153346 0.093720
2153348 1.999661
2153349 0.405829
2153352 0.261211
2153353 0.024486
2153354 0.036601
2153355 0.970059
2153356 4.283804
2153357 1.481243
2153360 0.443492
2153361 0.407069
2153362 0.031310
2153367 1.323455
2153369 0.240447
2153370 0.526845
2153371 0.018895
2153373 1.018262
2153374 0.366280
2153375 0.145481
2153376 0.555960
2153377 0.077018
2153378 -0.000000
2153379 0.086712
2153380 0.177276
2153381 0.234647
2153384 -0.000000
2153385 -0.000000
2153386 -0.000000
2153387 -0.000000
2153388 -0.000000
2153389 -0.000000
2153390 -0.000000
2153391 0.247851
2153392 -0.000000
2153393 -0.000000
2153395 0.504108
2153397 0.247851
2153398 -0.000000
2153403 -0.000000
2153406 -0.000000
2153408 2.704429
2153409 0.452733
2153414 -0.000000
2153415 0.667931
2153419 0.247851
2153421 0.158940
2153422 0.080237
2153423 0.035508
2153425 0.247851
2153429 1.661782
2153430 2.972460
2153431 0.248865
2153433 -0.000000
2153434 -0.000000
2153435 -0.000000
2153436 -0.000000
2153437 -0.000000
2153439 0.209480
2153441 -0.000000
2153442 0.247851
2153443 -0.000000
2153444 -0.000000
2153445 -0.000000
2153446 0.247851
2153447 -0.000000
2153450 -0.000000
2153451 0.247851
2153453 0.404021
2153456 0.160349
2153457 1.178726
2153459 -0.000000
2153460 -0.000000
2153461 -0.000000
2153463 0.841690
2153465 -0.000000
2153466 -0.000000
2153467 -0.000000
2153468 -0.000000
2153470 1.086882
2153471 4.034884
2153473 -0.000000
2153474 0.247851
2153475 -0.000000
2153477 1.451906
2153479 -0.000000
2153484 -0.000000
2153486 2.017672
2153488 -0.000000
2153493 -0.000000
2153496 -0.000000
2153497 -0.000000
2153498 -0.000000
2153500 1.805825
2153501 0.035232
2153502 0.923475
2153505 1.155135
2153506 1.977658
2153507 0.923596
2153508 0.066185
2153511 0.094024
2153513 0.109922
2153514 -0.000000
2153515 -0.000000
2153516 -0.000000
2153521 -0.000000
2153522 -0.000000
2153523 0.247851
2153524 0.247851
2153526 2.109326
2153528 -0.000000
2153530 1.469574
2153532 -0.000000
2153533 -0.000000
2153538 -0.000000
2153540 0.514060
2153544 -0.000000
2153545 -0.000000
2153549 0.267263
2153550 -0.000000
2153554 -0.000000
2153556 0.448681
2153557 2.090574
2153558 2.619039
2153560 -0.000000
2153562 0.152699
2153565 1.254610
variableStep chrom=chr20
5099673 0.537831
5099674 1.672716
5099676 2.050784
5099677 0.219120
5099678 0.556986
5099684 0.606716
5099685 0.592645
5099687 0.079265
5099690 0.100495
5099694 3.715041
5099695 6.931977
5099700 0.836289
5099702 3.284173
5099703 0.863098
5099704 0.144552
5099708 -0.000000
5099711 2.530139
5099713 0.591918
5099716 0.278337
5099720 0.328370
5099721 0.179187
5099722 0.286980
5099723 0.497212
5099724 0.648937
5099725 0.342003
5099726 0.651925
5099728 1.071387
5099729 1.454877
5099732 0.726507
5099733 0.712987
5099734 3.503652
5099735 1.029234
5099738 2.848317
5099740 3.103230
5099741 -0.000000
5099742 0.071956
5099743 0.884415
5099744 0.119808
5099747 0.947039
5099750 1.307497
5099752 0.928064
5099753 0.607186
5099756 0.414159
5099757 1.023149
5099758 0.780534
5099761 1.525590
5099764 0.148523
5099765 0.149174
5099767 -0.000000
5099770 0.199869
5099775 1.934647
5099776 3.304006
5099777 0.357357
5099778 0.971303
5099779 2.379154
5099783 0.124351
5099784 0.770136
5099785 0.219065
5099786 0.265942
5099790 3.102175
5099794 0.569876
5099795 0.846873
5099796 0.350683
5099800 1.681743
5099801 4.761595
5099803 0.207729
5099804 0.021196
5099805 0.115770
5099807 0.712467
5099809 0.100969
5099811 0.205636
5099815 0.411723
5099817 0.060629
5099819 3.991024
5099820 0.210977
5099822 0.303069
5099824 1.122708
5099825 1.803522
5099826 0.239004
5099827 -0.000000
5099828 0.625582
5099829 1.894290
5099831 0.419966
5099834 -0.000000
5099835 4.516303
5099837 5.479293
5099838 0.737989
5099840 0.161423
5099841 -0.000000
5099843 0.494589
5099844 1.061851
5099845 0.874698
5099846 1.085224
5099848 0.441952
5099850 0.067730
5099851 0.520324
5099852 0.127309
5099853 0.205764
5099855 -0.000000
5099857 0.148989
5099859 -0.000000
5099860 0.660819
5099862 0.211616
5099863 -0.000000
5099866 0.603121
5099872 0.412560
5099874 0.151581
5099875 0.226682
5099876 0.277399
5099878 0.412456
5099881 0.492504
5099882 -0.000000
5099883 0.632070
5099885 0.393302
5099886 2.369162
5099887 0.977801
5099888 0.590679
5099891 2.363950
5099892 -0.000000
5099893 0.830892
5099894 4.474303
5099895 5.064253
5099896 0.274780
5099898 0.184102
5099902 -0.000000
5099904 1.728612
5099906 8.405362
5099907 4.275616
5099908 0.201253
5099912 0.316657
5099913 0.294466
5099916 11.126899
5099917 1.515662
5099919 2.776155
5099920 0.076646
5099921 1.248750
5099923 0.057298
5099925 0.297794
5099928 0.055349
5099929 3.124496
5099930 1.289045
5099932 2.983947
5099933 5.116092
5099935 0.091642
5099938 2.133754
5099939 0.678482
5099942 1.866863
5099943 2.425132
5099944 -0.000000
5099945 0.724534
5099946 1.552578
5099948 0.134011
5099949 0.491711
5099950 2.052097
5099952 0.425506
5099953 0.596910
5099954 0.607188
5099957 0.709264
5099961 0.119367
5099962 0.317701
5099963 1.732210
5099964 0.161355
5099966 0.511308
5099970 0.472977
5099974 0.072083
5099975 0.496395
5099976 3.549312
5099977 3.713316
5099978 0.898144
5099979 0.299390
5099981 0.091787
5099982 1.678109
5099983 0.170561
5099984 4.444186
5099986 0.146403
5099988 1.818092
5099989 2.054358
5099990 2.524621
5099991 7.957548
5099992 0.166986
5099993 0.699635
5099996 1.160668
5099999 0.746691
5100002 0.172322
5100003 3.034377
5100006 0.045598
5100007 5.884111
5100008 2.249525
5100012 -0.000000
5100014 0.169264
5100015 3.257543
5100016 6.170704
5100018 2.018995
5100023 15.847842
5100024 5.255075
5100025 10.619662
5100026 12.439809
5100027 8.427411
5100028 -0.000000
5100031 0.643000
5100032 0.138743
5100034 0.142842
5100035 1.303144
5100041 -0.000000
5100044 0.070176
5100046 0.074468
5100048 0.178517
5100053 0.350775
5100054 -0.000000
5100056 1.614321
5100057 5.621759
5100058 3.046043
5100059 4.960971
5100060 0.592742
5100061 0.753996
5100063 0.418335
5100064 0.544071
5100066 0.475390
5100073 1.265461
5100074 4.695029
5100076 0.526459
5100078 1.543963
5100080 0.267043
5100081 -0.000000
5100083 0.972412
5100084 0.093269
5100085 0.059669
5100088 0.063195
5100089 9.794520
5100090 6.516486
5100093 0.606040
5100099 0.509139
5100102 1.211036
5100103 0.571000
5100105 0.541888
5100107 33.460480
5100110 5.503062
5100111 1.215865
5100112 0.107854
5100113 17.402212
5100114 0.221091
5100115 2.211855
5100120 -0.000000
5100121 0.104563
5100124 0.508488
5100126 -0.000000
5100127 0.492209
5100132 0.070130
5100134 -0.000000
5100136 0.460314
5100138 24.936013
5100141 5.181011
5100142 3.439112
5100143 0.754195
5100144 0.053926
5100146 0.647532
5100148 0.542022
5100149 0.541708
5100151 1.388194
5100152 1.126842
5100154 0.563075
5100155 6.718643
5100156 12.050824
5100157 0.155313
5100161 0.838836
5100162 2.930067
5100163 1.160432
5100164 0.780099
5100167 0.838962
5100169 4.758593
5100170 0.174361
5100174 0.065574
5100176 0.140756
5100177 0.091969
5100178 -0.000000
5100179 0.195032
5100184 0.646830
5100185 0.661302
5100188 1.587399
5100189 0.885325
5100191 0.386896
5100193 0.887588
5100194 0.518728
5100195 0.350802
5100197 0.078618
5100199 0.141641
5100201 0.110913
5100202 11.014312
5100203 1.152157
5100204 0.681666
5100205 0.387946
5100207 1.025130
5100208 0.518692
5100209 0.613918
5100211 0.173146
5100215 0.429496
5100216 0.275525
5100217 0.284041
5100219 0.667539
5100220 0.085484
5100223 0.287824
5100224 0.778127
5100226 0.678858
5100229 0.098188
5100230 0.376266
5100231 0.138468
5100233 3.475492
5100234 0.314957
5100239 1.350121
5100240 1.413358
5100244 0.907824
5100246 -0.000000
5100248 0.065574
5100249 0.992438
5100251 1.743889
5100255 0.148733
5100257 0.217942
5100261 0.253559
5100264 0.297267
5100267 -0.000000
5100268 0.907843
5100272 -0.000000
5100274 0.252434
5100275 8.629331
5100276 -0.000000
5100278 0.217943
5100279 -0.000000
5100280 0.362394
5100281 0.429766
5100283 1.065560
5100284 0.888091
5100286 0.953198
5100290 0.416494
5100291 0.742067
5100292 0.181002
5100295 0.426628
5100296 -0.000000
5100298 0.140756
5100303 0.669616
5100305 8.930964
5100306 8.565679
5100307 0.323403
5100308 2.217926
5100309 0.398376
5100310 3.110979
5100315 -0.000000
5100316 0.087824
5100317 -0.000000
5100320 0.843380
5100321 1.237416
5100323 0.452840
5100324 0.045569
5100329 -0.000000
5100330 0.673838
5100331 2.105960
5100335 0.717539
5100336 0.340904
5100338 0.223149
5100339 5.720050
5100344 0.464367
5100347 1.021103
5100349 3.289792
5100350 0.740585
5100351 0.314510
5100353 0.712484
5100355 8.772048
5100359 3.091780
5100360 0.586683
5100361 0.281519
5100363 0.065572
5100366 0.373296
5100367 0.410496
5100369 0.049390
5100370 0.532630
5100371 0.089327
5100374 4.239791
5100376 0.769331
5100379 1.301531
5100380 3.216558
5100381 0.612235
5100383 0.888115
5100384 0.587104
5100385 1.501853
5100386 9.270230
5100388 0.532632
5100389 0.220059
5100393 0.058349
5100394 1.355913
5100395 0.244962
5100396 0.280768
5100398 1.194250
5100402 0.417917
5100403 0.169938
5100404 11.095234
5100405 0.331467
5100406 0.035937
5100407 11.115675
5100409 1.111787
5100410 -0.000000
5100411 1.430466
5100412 1.937694
5100415 0.036413
5100416 0.797961
5100417 0.062379
5100419 0.428732
5100420 -0.000000
5100421 0.361610
5100423 1.107852
5100424 2.274101
5100426 0.537600
5100428 0.569218
5100429 0.798862
5100435 0.607657
5100436 -0.000000
5100437 0.792619
5100439 0.203769
5100440 0.069411
5100445 1.333513
5100448 3.791913
5100451 0.944578
5100452 1.739478
5100453 -0.000000
5100456 3.111786
5100459 1.128175
5100462 0.268795
5100466 0.220408
5100469 0.299506
5100473 0.311390
5100474 1.506400
5100477 0.285947
5100478 1.933744
5100481 0.770386
5100482 2.592679
5100483 0.524637
5100484 3.724170
5100485 -0.000000
5100486 6.062777
5100487 4.012451
5100488 0.187146
5100489 2.800645
5100490 1.058993
5100491 7.900880
5100492 3.137703
5100493 0.260427
5100495 -0.000000
5100496 1.439941
5100498 0.429547
5100500 -0.000000
5100502 0.083752
5100504 0.644087
5100505 7.286784
5100506 0.083781
5100508 -0.000000
5100510 0.041717
5100511 9.885981
5100512 0.051871
5100514 0.175308
5100515 0.173172
5100516 2.403548
5100517 0.260346
5100519 1.598487
5100520 0.172190
5100521 0.532220
5100523 0.377804
5100524 0.177113
5100525 0.061020
5100528 0.857491
5100529 0.118168
5100532 -0.000000
5100533 -0.000000
5100536 0.049067
5100537 3.289684
5100541 0.678761
5100545 0.556451
5100548 1.714145
5100550 0.835444
5100552 0.071940
5100554 -0.000000
5100556 0.440450
5100557 0.310104
5100558 1.392257
5100560 0.472109
5100561 -0.000000
5100563 0.163661
5100564 0.354980
5100565 12.995615
5100566 12.194441
5100567 0.324542
5100568 1.850132
5100571 2.876784
5100574 1.856526
5100576 -0.000000
5100579 0.692991
5100580 0.346607
5100581 0.671901
5100584 0.245588
5100589 0.507479
5100590 1.622840
5100594 1.346170
5100596 0.067137
5100599 3.184670
5100600 13.036272
5100602 7.125024
5100606 0.067152
5100609 -0.000000
5100614 0.738841
5100615 0.555318
5100619 12.380508
5100620 0.271206
5100628 0.498955
5100629 0.178520
5100630 0.142641
5100631 -0.000000
5100634 2.686737
5100635 0.638760
5100636 0.442746
5100641 0.289242
5100646 5.050048
5100650 0.249625
5100654 -0.000000
5100657 0.105020
5100662 0.198551
5100665 0.346067
5100666 8.423692
5100668 -0.000000
5100670 0.071485
5100671 4.378505
5100675 -0.000000
5100677 1.276219
5100678 0.092153
5100679 12.886479
5100683 0.116851
5100684 0.758469
5100685 0.455596
5100686 0.351267
5100687 10.606225
5100688 0.156733
5100689 -0.000000
5100691 0.714381
5100692 12.232258
5100693 18.490967
5100695 0.213616
5100696 0.177207
5100697 1.169588
5100699 0.768015
5100701 11.184309
5100703 5.526722
5100708 2.028554
5100709 1.227950
5100714 2.419534
5100715 1.770968
5100716 0.051341
5100717 1.351895
5100718 0.980202
5100722 -0.000000
5100723 0.389921
5100724 -0.000000
5100726 0.389893
5100727 -0.000000
5100730 0.694381
5100731 0.756220
5100732 2.166927
5100733 0.480066
5100734 5.180194
5100736 0.559388
5100737 1.683647
5100738 0.600261
5100746 17.385052
5100748 2.910439
5100749 5.556755
5100750 0.933940
5100751 1.626233
5100752 0.517437
5100753 34.438100
5100754 0.675013
5100757 0.403131
5100758 0.540809
5100763 0.048776
5100764 2.104151
5100765 1.241971
5100768 1.671221
5100769 1.299862
5100770 0.087953
5100773 0.183946
5100777 0.249635
5100783 -0.000000
5100784 -0.000000
5100786 1.973278
5100787 3.618386
5100788 8.100034
5100789 0.177234
5100790 1.719015
5100791 1.819544
5100794 0.860028
5100795 0.127170
5100796 4.285718
5100797 4.512454
5100798 31.696039
5100799 15.334706
5100801 0.309307
5100803 2.640609
5100804 0.785003
5100805 0.247171
5100806 0.406690
5100808 0.368208
5100809 1.169843
5100811 -0.000000
5100812 1.085347
5100814 -0.000000
5100816 0.891530
5100820 -0.000000
5100821 1.568713
5100822 0.444341
5100825 3.647042
5100826 0.353352
5100828 -0.000000
5100829 0.590664
5100831 0.591783
5100832 -0.000000
5100841 -0.000000
5100842 1.758554
5100843 0.051415
5100844 1.073457
5100846 1.866116
5100848 0.508192
5100849 0.476858
5100851 0.560363
5100852 0.128521
5100853 -0.000000
5100855 0.309320
5100857 1.049590
5100858 0.352997
5100859 0.266096
5100861 -0.000000
5100863 -0.000000
5100864 1.547181
5100867 0.265885
5100869 2.573279
5100870 1.198834
5100872 0.282898
5100873 0.625078
5100874 0.095731
5100876 0.389908
5100878 0.129508
5100879 15.348367
5100880 24.238982
5100884 2.027649
5100887 1.775428
5100889 0.251741
5100890 1.491471
5100891 0.617433
5100892 -0.000000
5100893 0.621662
5100895 -0.000000
5100897 0.266141
5100898 0.100647
5100899 1.291909
5100900 0.569358
5100901 1.841119
5100904 0.037581
5100910 1.724323
5100911 1.610087
5100914 1.117184
5100915 3.400753
5100916 4.907448
5100917 3.984762
5100918 2.673405
5100920 -0.000000
5100921 3.690136
5100922 2.024769
5100923 0.177197
5100925 0.157477
5100927 0.064489
5100931 0.972709
5100932 1.081051
5100933 0.948149
5100934 0.251922
5100937 1.702404
5100938 0.084138
5100939 0.943614
5100940 0.198310
5100943 0.725883
5100944 1.149760
5100945 0.211003
5100950 1.046784
5100951 1.785482
5100953 0.730699
5100955 2.301103
5100956 0.056969
5100958 0.113563
5100959 0.754199
5100962 0.871870
5100964 0.955857
5100965 0.275583
5100966 0.091732
5100967 0.738733
5100968 0.497545
5100969 0.056972
5100970 1.113913
5100971 1.460978
5100972 1.790941
5100973 0.047475
5100975 0.945222
5100976 1.795887
5100977 0.374611
5100978 0.171705
5100979 0.168821
5100980 6.421100
5100984 0.448187
5100986 0.444973
5100987 1.318777
5100989 0.186085
5100990 2.312614
5100991 -0.000000
5100992 -0.000000
5100993 0.304930
5100994 0.363783
5100995 0.053062
5101000 0.071496
5101002 0.869878
5101005 0.452853
5101009 0.664090
5101010 0.207059
5101018 1.539338
5101019 12.885550
5101020 20.729096
5101023 2.714331
5101024 2.296791
5101025 3.359643
5101026 2.458676
5101027 1.415161
5101029 1.565420
5101031 6.392193
5101035 0.187184
5101036 1.782003
5101037 0.644129
5101039 1.117168
5101041 1.449281
5101047 0.126789
5101048 0.124800
5101052 -0.000000
5101053 0.477930
5101057 0.450605
5101061 0.967052
5101062 0.075291
5101063 2.095559
5101066 1.538036
5101067 0.689716
5101068 1.014516
5101069 4.622570
5101070 0.965669
5101071 1.106835
5101074 1.458711
5101075 2.924839
5101077 2.432889
5101080 2.753026
5101081 0.043588
5101082 0.130698
5101085 4.960043
5101087 4.572386
5101088 0.687082
5101090 0.053847
5101091 5.825329
5101093 -0.000000
5101095 0.753228
5101096 2.086284
5101097 1.144414
5101098 0.270257
5101099 1.308957
5101102 0.377707
5101105 0.527559
5101106 0.496864
5101107 1.123323
5101108 1.720792
5101109 0.102855
5101110 6.162169
5101112 1.065171
5101116 1.130320
5101117 0.957837
5101118 -0.000000
5101119 0.490282
5101120 0.207490
5101121 -0.000000
5101124 -0.000000
5101126 0.174134
5101128 0.384052
5101129 0.597591
5101130 1.431477
5101131 2.067355
5101135 0.254942
5101137 3.072118
5101140 1.020221
5101141 1.627031
5101143 0.306937
5101145 0.816670
5101148 0.073606
5101149 1.996285
5101152 0.620822
5101158 0.126774
5101159 0.370504
5101160 0.222712
5101162 0.679494
5101163 0.253482
5101164 0.121849
5101165 0.442554
5101167 2.129517
5101168 3.373612
5101169 0.069130
5101171 1.346203
5101172 0.653524
5101173 0.209865
5101174 0.194050
5101175 0.809561
5101176 0.719140
5101178 0.050979
5101179 0.516529
5101180 0.606733
5101181 2.331377
5101183 0.228814
5101184 0.091926
5101186 0.336443
5101187 0.253274
5101193 0.081306
5101194 1.112712
5101195 0.134089
5101196 4.106173
5101197 0.304603
5101198 1.525510
5101199 1.321617
5101200 1.106504
5101201 4.144897
5101202 2.082805
5101203 1.384360
5101204 0.502972
5101206 0.074350
5101207 0.336452
5101208 0.392095
5101209 0.032247
5101215 0.601391
5101216 0.911306
5101219 2.109361
5101220 0.763674
5101221 0.153094
5101225 3.888929
5101226 0.970815
5101230 0.305381
5101231 0.153070
5101233 0.360561
5101234 0.501448
5101235 0.134090
5101236 0.279515
5101237 0.537969
5101238 -0.000000
5101242 0.303694
5101243 1.791221
5101245 2.714853
5101248 3.635492
5101249 0.963133
5101250 0.165639
5101256 1.059258
5101257 0.551820
5101259 1.756899
5101261 3.004813
5101262 0.377504
5101263 2.204565
5101268 0.181196
5101277 0.377643
5101278 0.240117
5101279 0.913994
5101280 0.808196
5101281 0.777216
5101284 1.849354
5101289 -0.000000
5101291 0.250925
5101295 0.882964
5101296 0.489418
5101297 2.093950
5101298 0.181519
5101299 0.620487
5101300 0.421434
5101302 5.283442
5101303 3.677437
5101304 0.282340
5101309 1.755573
5101313 2.058404
5101325 1.797680
5101330 7.991575
5101332 0.327775
5101333 0.142979
5101336 1.827119
5101338 6.322993
5101340 0.062031
5101341 -0.000000
5101342 0.502670
5101343 0.840246
5101344 0.839644
5101347 -0.000000
5101350 0.036626
5101351 1.535787
5101353 5.185576
5101355 0.512423
5101359 9.309959
5101360 2.063057
5101364 0.279619
5101365 0.062090
5101366 0.190626
5101367 0.963637
5101369 0.300448
5101370 0.194331
5101374 -0.000000
5101375 1.085289
5101377 0.309849
5101378 0.449599
5101381 5.920043
5101383 0.214156
5101384 0.937699
5101385 0.692661
5101387 0.507541
5101390 1.790634
5101394 0.488568
5101396 1.910815
5101398 0.613586
5101399 1.044597
5101400 0.517686
5101401 -0.000000
5101402 1.225807
5101404 2.040906
5101405 7.512388
5101406 3.944062
5101409 20.199692
5101414 0.459200
5101416 0.181168
5101418 0.596012
5101419 1.194486
5101421 0.072871
5101423 5.208529
5101424 2.379342
5101425 0.178961
5101426 0.130232
5101427 0.496018
5101437 0.056924
5101438 4.143869
5101440 0.918884
5101444 -0.000000
5101445 1.191771
5101446 0.981912
5101447 0.721135
5101448 0.048375
5101449 6.298090
5101450 0.424724
5101451 1.520968
5101452 0.104108
5101453 1.165066
5101454 3.679817
5101455 0.540815
5101456 -0.000000
5101457 0.148892
5101458 0.755680
5101459 0.624888
5101460 0.986835
5101461 0.808643
5101462 0.719864
5101463 0.737229
5101464 3.656542
5101465 0.146085
5101466 0.606927
5101467 2.443199
5101468 0.200491
5101469 2.386212
5101471 0.066815
5101472 0.811683
5101473 0.055286
5101476 -0.000000
5101477 0.484081
5101478 0.796384
5101480 0.177254
5101481 0.357008
5101482 0.419206
5101485 0.178960
5101486 1.358297
5101487 0.151025
5101490 0.333849
5101493 -0.000000
5101494 -0.000000
5101496 0.642819
5101497 1.181796
5101499 0.326331
5101501 1.289429
5101502 0.385012
5101503 0.640602
5101508 1.173899
5101511 0.876781
5101516 1.047565
5101518 0.079415
5101519 0.168070
5101520 0.815239
5101522 -0.000000
5101524 0.177254
5101525 1.358286
5101528 -0.000000
5101532 2.635337
5101534 -0.000000
5101535 0.264102
5101536 0.936864
5101537 0.251228
5101540 0.453595
5101541 0.072427
5101542 1.394234
5101543 0.685495
5101544 1.347974
5101546 0.075408
5101547 0.811678
5101549 0.178959
5101550 0.474926
5101552 8.522508
5101553 0.673557
5101556 0.385010
5101557 0.971012
5101559 0.549994
5101560 0.802232
5101561 0.549996
5101562 0.091014
5101563 0.159603
5101566 0.091014
5101567 1.270843
5101568 0.703862
5101570 1.120392
5101572 0.084994
5101573 -0.000000
5101574 1.571109
5101575 -0.000000
5101576 0.900446
5101578 0.640594
5101579 0.236995
5101583 -0.000000
5101584 0.357009
5101586 0.832102
5101587 0.388425
5101588 0.785837
5101590 0.918883
5101594 2.041449
5101595 0.831336
5101599 0.207526
5101600 0.642818
5101603 0.178957
5101606 0.631842
5101609 0.326327
5101610 0.301577
5101611 -0.000000
5101612 0.207525
5101614 -0.000000
5101616 0.168071
5101618 3.883084
5101620 0.770097
5101621 0.251232
5101622 1.007291
5101623 0.967826
5101628 1.206877
5101631 0.114441
5101634 0.623501
5101637 1.007292
5101640 2.046641
5101641 -0.000000
5101642 0.229472
5101643 -0.000000
5101644 0.220168
5101645 0.721993
5101646 0.652833
5101647 0.319268
5101649 0.876524
5101652 4.380285
5101653 0.160965
5101654 0.397908
5101655 0.666177
5101658 0.559163
5101659 0.628010
5101660 1.046702
5101662 0.191873
5101663 0.091014
5101664 0.357008
5101667 0.989305
5101672 0.549994
5101674 0.208068
5101676 -0.000000
5101678 0.039517
5101679 0.808860
5101681 0.397739
5101683 0.441931
5101685 0.397739
5101686 0.392585
5101687 0.448052
5101689 0.715356
5101690 2.002646
5101694 0.094665
5101695 -0.000000
5101697 0.708775
5101699 0.392579
5101700 0.106567
5101702 1.516652
5101703 0.211483
5101704 0.086043
5101707 0.055267
5101709 0.397739
5101710 0.106567
5101713 0.397739
5101714 -0.000000
5101717 0.094667
5101718 0.397739
5101719 0.190427
5101721 0.684114
5101723 -0.000000
5101724 -0.000000
5101725 0.094670
5101726 0.397739
5101727 0.094676
5101729 2.728179
5101730 8.907933
5101731 1.658535
5101735 0.106568
5101737 0.479647
5101738 0.528554
5101739 1.572382
5101741 0.190409
5101745 4.146942
5101746 -0.000000
5101751 0.052087
5101752 0.462331
5101754 0.397739
5101757 0.397739
5101762 0.392579
5101763 -0.000000
5101765 0.607029
5101767 0.397739
5101769 0.587399
5101770 0.473592
5101771 6.177408
5101772 2.369616
5101774 0.106567
5101775 0.094662
5101776 0.085297
5101777 -0.000000
5101779 11.890386
5101781 -0.000000
5101784 0.290294
5101788 1.002560
5101789 2.590243
5101790 0.286626
5101793 0.509351
5101794 0.811752
5101797 -0.000000
5101798 0.183540
5101799 0.123489
5101801 3.893275
5101802 5.525888
5101805 1.868675
5101808 1.253115
5101809 3.981750
5101810 0.357859
5101811 0.276761
5101812 -0.000000
5101813 0.358859
5101814 1.157108
5101815 0.811286
5101816 0.751276
5101819 0.375663
5101820 3.572779
5101821 2.219743
5101822 2.055454
5101823 0.053961
5101824 0.641374
5101825 1.734678
5101830 0.064573
5101833 0.590829
5101834 1.024191
5101835 4.293782
5101836 2.325258
5101837 3.536679
5101838 1.305847
5101839 0.702946
5101840 0.479943
5101842 1.596127
5101844 0.579754
5101847 0.781376
5101848 2.182257
5101849 1.924280
5101850 1.934968
5101852 8.292138
5101856 1.575807
5101857 2.364235
5101858 0.234302
5101860 0.169655
5101862 1.575603
5101864 1.089021
5101867 0.271521
5101868 0.027112
5101869 6.860035
5101871 1.572719
5101872 5.610854
5101873 1.322497
5101874 3.059633
5101875 1.132472
5101877 1.564722
5101879 1.576033
5101880 3.248230
5101881 1.344976
5101882 2.194984
5101883 3.087815
5101884 1.922232
5101887 1.754492
5101894 0.587434
5101895 0.381833
5101897 1.277599
5101898 0.049179
5101903 0.425582
5101904 0.484055
5101905 0.085685
5101907 1.524858
5101909 2.195855
5101911 2.070260
5101912 2.501278
5101913 1.800280
5101916 2.866113
5101917 1.031290
5101920 0.347100
5101921 2.586328
5101922 0.731267
5101925 0.341989
5101927 0.523212
5101928 0.142435
5101929 1.097284
5101930 0.543033
5101931 6.183270
5101932 9.355461
5101934 0.739917
5101936 3.491789
5101937 19.900238
5101938 0.405937
5101939 1.297473
5101941 2.483893
5101942 0.303500
5101945 0.570021
5101946 0.446802
5101947 1.502928
5101949 11.440946
5101950 3.777093
5101952 -0.000000
5101953 0.339876
5101955 2.511263
5101961 0.353577
5101962 0.163929
5101963 0.911014
5101964 -0.000000
5101966 20.344248
5101968 2.964193
5101971 0.833465
5101975 0.457998
5101977 0.181248
5101978 0.829888
5101979 2.176017
5101981 19.502486
5101982 12.805370
5101986 0.368778
5101987 0.082263
5101988 0.562816
5101989 0.726547
5101990 0.384212
5101991 1.587444
5101992 -0.000000
5101993 0.090679
5101994 2.067811
5101995 0.493194
5101996 0.406931
5101998 1.224821
5102000 0.069545
5102001 -0.000000
5102004 0.775938
5102005 1.735552
5102006 0.063988
5102007 0.029025
5102008 0.687053
5102011 1.150720
5102012 0.335918
5102013 0.376957
5102014 0.700740
5102016 1.125567
5102017 -0.000000
5102018 4.665697
5102022 -0.000000
5102023 -0.000000
5102024 0.453587
5102025 0.197583
5102026 1.889880
5102027 0.768033
5102028 1.444120
5102029 1.474054
5102030 2.615669
5102031 0.778273
5102032 0.067675
5102033 0.482101
5102034 0.154867
5102035 1.428603
5102036 1.111974
5102037 0.877289
5102038 1.112001
5102039 5.049772
5102040 4.637681
5102041 2.653226
5102042 0.708334
5102043 0.268903
5102044 0.058383
5102045 0.124230
5102046 0.432244
5102047 1.273265
5102048 0.612358
5102049 1.125397
5102050 1.125313
5102051 0.520372
5102052 0.986852
5102053 0.120004
5102054 0.124239
5102055 0.063982
5102056 0.161075
5102058 0.094884
5102060 0.161088
5102061 0.124251
5102063 -0.000000
5102065 0.197631
5102069 0.914835
5102071 0.076587
5102072 -0.000000
5102073 0.080904
5102079 5.199158
5102080 0.044093
5102081 0.589069
5102083 0.082261
5102084 -0.000000
5102085 -0.000000
5102087 3.084483
5102088 -0.000000
5102089 0.778221
5102092 0.077850
5102093 0.739972
5102095 1.918362
5102096 4.866284
5102097 0.401198
5102101 2.011670
5102103 0.082260
5102104 0.563799
5102105 0.205020
5102106 0.698360
5102107 4.075223
5102108 1.126731
5102109 1.404789
5102110 0.240086
5102111 0.290460
5102113 0.197668
5102114 0.170258
5102116 2.162779
5102117 1.026450
5102118 4.216875
5102122 0.453300
5102123 0.186657
5102124 0.076590
5102125 0.069543
5102127 0.700852
5102128 4.496056
5102130 0.150998
5102132 -0.000000
5102133 1.106905
5102134 1.654308
5102137 0.173438
5102138 0.317675
5102139 2.638139
5102140 2.871373
5102141 0.197062
5102142 0.323585
5102147 0.601669
5102149 0.525841
5102151 -0.000000
5102152 0.133974
5102153 0.945173
5102154 0.484198
5102155 2.352728
5102157 4.802328
5102158 0.953648
5102159 -0.000000
5102163 0.076592
5102165 0.951434
5102166 0.067671
5102168 0.072839
5102170 0.433659
5102172 0.653709
5102173 0.052513
5102174 0.552360
5102176 0.806512
5102177 0.771638
5102178 1.305358
5102179 0.215074
5102180 4.907599
5102181 3.058672
5102182 0.765271
5102183 0.238689
5102186 0.113022
5102187 1.157387
5102188 0.819670
5102189 2.234119
5102190 0.788309
5102191 3.401192
5102192 2.600008
5102193 0.147028
5102197 0.550873
5102198 -0.000000
5102199 1.126927
5102200 0.639921
5102203 0.379023
5102207 2.301203
5102208 0.531680
5102209 0.141493
5102213 2.118897
5102214 1.727636
5102215 0.388540
5102216 1.877804
5102218 1.458832
5102220 1.363220
5102224 2.346413
5102232 1.729221
5102235 0.279602
5102238 0.034984
5102239 0.533202
5102240 0.428697
5102246 0.972831
5102251 2.032758
5102252 0.520675
5102255 0.587200
5102256 0.243166
5102257 0.456975
5102258 1.251809
5102259 1.267663
5102260 0.664655
5102262 0.572659
5102265 0.368633
5102267 0.587146
5102268 0.379325
5102270 0.459436
5102271 2.694244
5102272 2.438727
5102273 3.975703
5102274 4.004924
5102275 2.411743
5102276 1.258077
5102277 0.716627
5102278 0.287933
5102279 0.116147
5102282 0.946083
5102285 0.994493
5102286 0.519773
5102287 1.340766
5102288 2.230089
5102289 0.076008
5102291 0.664448
5102292 0.211069
5102293 0.243166
5102294 0.211097
5102295 0.103264
5102296 0.243166
5102297 0.243166
5102298 0.379318
5102299 0.379318
5102300 0.243166
5102302 0.294241
5102303 -0.000000
5102304 2.694013
5102305 0.419291
5102306 0.859542
5102307 1.286352
5102308 0.150547
5102309 0.427647
5102311 0.243166
5102315 0.391262
5102316 0.902198
5102318 0.243166
5102319 0.243166
5102321 0.174471
5102323 0.243166
5102324 0.243166
5102325 0.520665
5102330 0.243166
5102333 0.215447
5102336 0.990618
5102337 0.520665
5102338 0.103277
5102341 0.379329
5102343 0.153575
5102346 0.941758
5102347 1.961127
5102350 1.186049
5102353 1.050329
5102356 0.673968
5102357 0.075985
5102358 1.169961
5102359 0.368510
5102361 0.243166
5102363 0.689235
5102364 0.170881
5102365 1.183319
5102366 0.459689
5102368 0.243166
5102369 0.243166
5102371 -0.000000
5102372 0.632629
5102374 0.243166
5102375 0.379325
5102376 0.243166
5102377 0.243166
5102378 0.243166
5102380 0.674134
5102381 0.092011
5102382 -0.000000
5102383 3.655546
5102384 -0.000000
5102385 0.793491
5102388 0.211085
5102391 1.131409
5102392 0.727365
5102393 0.554194
5102394 0.522080
5102395 2.385234
5102397 0.243166
5102398 0.243166
5102401 0.379329
5102403 0.187086
5102405 0.243166
5102406 0.243166
5102407 0.243166
5102409 0.092011
5102413 0.379304
5102414 0.379304
5102415 0.243166
5102416 0.243166
5102422 0.265258
5102425 1.571481
5102430 -0.000000
5102431 0.525380
5102433 -0.000000
5102435 1.995881
5102437 -0.000000
5102439 1.287200
5102440 -0.000000
5102441 0.353055
5102442 0.095703
5102444 0.310557
5102445 0.107705
5102449 0.272517
5102450 1.771007
5102451 1.791211
5102452 4.246023
5102456 0.102180
5102457 -0.000000
5102458 -0.000000
5102459 -0.000000
5102460 0.110507
5102461 0.227174
5102462 -0.000000
5102463 -0.000000
5102464 -0.000000
5102466 0.524993
5102467 1.252226
5102468 0.283999
5102471 1.109256
5102476 0.525380
5102479 0.526139
5102480 1.401762
5102481 -0.000000
5102483 -0.000000
5102485 0.110507
5102487 -0.000000
5102489 0.647462
5102490 0.813542
5102491 0.580310
5102492 0.107621
5102494 -0.000000
5102496 1.354546
5102497 2.199158
5102498 1.354714
5102499 0.371551
5102501 -0.000000
5102502 -0.000000
5102504 0.688097
5102505 4.426059
5102507 -0.000000
5102508 -0.000000
5102511 -0.000000
5102513 0.760669
5102514 0.107621
5102515 2.181915
5102516 4.154583
5102517 0.102187
5102518 0.486899
5102520 -0.000000
5102522 0.107657
5102524 -0.000000
5102526 0.487479
5102527 -0.000000
5102528 0.995004
5102529 0.107657
5102530 -0.000000
5102532 0.110507
5102533 0.353070
5102534 -0.000000
5102539 -0.000000
5102540 -0.000000
5102541 -0.000000
5102543 1.038522
5102547 -0.000000
5102548 -0.000000
5102553 0.110506
5102554 -0.000000
5102556 0.107657
5102559 0.815396
5102564 -0.000000
5102565 0.371201
5102567 -0.000000
5102569 0.370492
5102570 0.526139
5102571 -0.000000
5102573 0.107708
5102574 -0.000000
5102576 0.486899
5102579 0.206009
5102585 -0.000000
5102589 0.486899
5102590 1.480623
5102591 1.089538
5102594 1.047966
5102597 0.486313
5102598 1.957764
5102600 -0.000000
5102601 -0.000000
5102602 0.110506
5102604 1.252226
5102605 0.206009
5102606 1.354546
5102607 1.046668
5102608 0.172539
5102609 1.506783
5102610 1.354546
5102611 0.464620
5102612 0.218921
5102613 0.330964
5102614 0.486368
5102615 0.107657
5102616 0.464878
5102617 0.102180
5102618 1.253544
5102619 0.371551
5102620 -0.000000
5102621 0.107657
5102622 0.102027
5102623 0.219047
5102624 -0.000000
5102625 0.107621
5102626 0.370849
5102627 0.688097
5102628 -0.000000
5102629 0.107657
5102630 -0.000000
5102631 -0.000000
5102632 -0.000000
5102633 0.107621
5102634 -0.000000
5102635 0.371551
5102636 0.107621
5102637 0.107657
5102638 0.486313
5102639 -0.000000
5102640 -0.000000
5102641 -0.000000
5102642 -0.000000
5102643 -0.000000
5102644 -0.000000
5102646 -0.000000
5102647 -0.000000
5102648 -0.000000
5102651 0.110506
5102652 -0.000000
5102653 -0.000000
5102655 -0.000000
5102656 -0.000000
5102657 -0.000000
5102660 -0.000000
5102661 -0.000000
5102662 -0.000000
5102665 0.110506
5102668 -0.000000
5102669 -0.000000
5102671 -0.000000
5102672 -0.000000
variableStep chrom=chr3
16305480 0.784302
16305481 0.968280
16305482 1.996915
16305484 1.366621
16305485 0.124301
16305489 0.952462
16305490 0.208491
16305491 1.833272
16305493 5.495825
16305495 0.057631
16305496 -0.000000
16305499 0.595370
16305502 0.128961
16305503 0.349520
16305505 0.456698
16305507 0.240517
16305510 4.737307
16305511 0.137934
16305514 -0.000000
16305516 1.397669
16305519 0.299203
16305523 2.627565
16305524 0.066208
16305526 6.518661
16305527 2.966950
16305528 0.165283
16305530 0.223791
16305531 0.206033
16305534 0.386494
16305535 1.683923
16305537 1.089538
16305538 3.234623
16305539 0.679530
16305540 0.458648
16305541 0.540354
16305542 0.243797
16305546 0.175502
16305551 2.377687
16305552 1.297168
16305553 0.835055
16305556 0.151673
16305557 0.350067
16305559 1.819539
16305564 7.582301
16305567 0.496361
16305568 10.886797
16305569 3.670160
16305573 0.635532
16305574 2.641321
16305575 0.504251
16305576 2.810521
16305577 2.803181
16305578 0.586395
16305583 0.175757
16305584 4.918422
16305587 2.458391
16305590 0.347964
16305592 0.271156
16305595 7.941939
16305596 1.256356
16305598 0.277008
16305600 0.163308
16305602 0.055052
16305603 0.067375
16305605 7.785591
16305606 -0.000000
16305608 1.538601
16305609 1.767701
16305610 0.992524
16305611 3.899529
16305614 1.340486
16305617 -0.000000
16305619 0.056018
16305621 0.109613
16305622 0.922763
16305626 10.503532
16305630 0.861138
16305631 1.293838
16305632 1.470168
16305633 1.656934
16305634 1.247998
16305635 0.939457
16305636 1.426330
16305637 1.437524
16305638 0.059339
16305641 2.392354
16305642 1.569517
16305643 1.965156
16305645 7.161445
16305646 0.599840
16305647 1.047687
16305649 -0.000000
16305654 1.648028
16305655 0.835719
16305656 1.756898
16305657 0.357422
16305658 0.548392
16305661 1.173494
16305662 1.545059
16305663 0.320969
16305666 0.240895
16305670 6.100528
16305671 3.204905
16305673 0.570770
16305676 0.350161
16305677 0.482222
16305678 2.884918
16305679 0.116196
16305683 16.488311
16305686 0.208892
16305687 0.919994
16305688 0.089087
16305689 2.198969
16305690 0.260861
16305691 2.070182
16305694 0.411384
16305696 0.485220
16305698 3.558472
16305699 0.692893
16305700 0.570175
16305706 1.683033
16305709 0.411480
16305714 0.661393
16305715 0.180290
16305716 1.167228
16305717 0.688854
16305718 0.456069
16305719 0.631026
16305720 0.515656
16305723 1.735854
16305724 4.877331
16305725 1.259721
16305726 2.177429
16305727 0.157284
16305729 9.467751
16305730 3.788652
16305732 3.055354
16305733 0.921906
16305734 0.028766
16305735 2.068994
16305736 2.723060
16305737 0.702023
16305741 2.396363
16305744 0.266218
16305745 8.402753
16305746 4.457868
16305748 -0.000000
16305750 10.064959
16305751 6.627231
16305755 0.956002
16305761 0.400860
16305763 0.057855
16305765 0.875230
16305766 0.670126
16305767 0.624081
16305770 0.875344
16305772 0.053587
16305773 1.418402
16305774 0.729693
16305775 -0.000000
16305776 0.889667
16305777 0.673918
16305778 1.085746
16305779 0.084285
16305782 0.142623
16305785 0.589689
16305786 -0.000000
16305787 0.597407
16305788 0.206207
16305789 0.458289
16305790 2.051992
16305791 0.831459
16305792 0.438485
16305793 0.298860
16305794 0.937942
16305796 6.823233
16305797 2.623582
16305799 0.401075
16305800 0.205543
16305803 0.864083
16305804 0.749946
16305805 0.117029
16305808 1.281768
16305809 0.646610
16305810 1.909545
16305811 0.042674
16305813 0.227804
16305814 0.049638
16305819 4.683741
16305820 1.167556
16305822 0.136889
16305823 0.189620
16305824 0.176618
16305825 1.028614
16305826 5.059121
16305828 0.858264
16305831 0.144090
16305833 0.061521
16305834 3.567633
16305837 -0.000000
16305838 0.144115
16305839 5.930136
16305840 0.199084
16305841 0.921607
16305842 0.401043
16305843 0.099744
16305844 0.365013
16305845 1.438398
16305847 4.111220
16305848 0.606650
16305849 0.901507
16305852 1.428364
16305853 0.057835
16305856 0.437616
16305857 1.260712
16305858 0.224742
16305859 1.294010
16305861 0.613176
16305862 0.059634
16305863 0.236444
16305865 0.057869
16305866 0.395929
16305867 0.233629
16305869 0.406687
16305870 0.152266
16305871 4.804541
16305872 0.380562
16305874 0.214340
16305877 0.052768
16305878 0.824647
16305879 1.559654
16305880 1.201468
16305881 0.168967
16305885 0.512679
16305887 -0.000000
16305891 0.780870
16305894 0.512270
16305895 0.700699
16305896 2.616202
16305897 0.719120
16305898 0.129034
16305899 0.059717
16305900 2.131629
16305901 0.765193
16305903 0.170180
16305904 0.054369
16305905 2.622786
16305906 0.151531
16305910 0.281199
16305913 0.183238
16305914 1.976856
16305916 0.297962
16305917 0.056553
16305918 0.874001
16305919 0.608645
16305920 0.122685
16305921 2.584702
16305922 0.063023
16305926 0.196633
16305927 1.417067
16305929 -0.000000
16305930 1.318997
16305931 2.425975
16305932 1.563051
16305933 0.446663
16305934 1.760198
16305936 0.076003
16305938 0.384686
16305939 -0.000000
16305942 0.875106
16305943 -0.000000
16305945 0.303394
16305946 3.773085
16305947 0.965743
16305949 -0.000000
16305951 0.254836
16305954 0.698970
16305955 0.825271
16305956 0.679375
16305958 4.758752
16305959 4.045264
16305960 4.528117
16305961 0.256219
16305963 0.507501
16305964 0.452844
16305965 0.435708
16305967 0.128975
16305968 0.751395
16305969 0.278294
16305970 4.407104
16305971 0.032615
16305974 2.816012
16305975 1.234413
16305976 0.708157
16305977 1.324378
16305978 0.558829
16305981 0.071876
16305982 0.155835
16305984 1.854872
16305985 0.894228
16305986 0.108721
16305987 -0.000000
16305988 0.970724
16305989 0.417630
16305990 0.131436
16305991 0.437599
16305992 0.469498
16305994 0.377391
16305997 -0.000000
16305998 -0.000000
16305999 2.723149
16306000 2.501514
16306004 -0.000000
16306005 0.602610
16306006 0.508777
16306008 0.338775
16306009 0.740838
16306011 0.483141
16306013 0.994612
16306014 0.536192
16306015 0.570525
16306017 0.515534
16306018 0.362363
16306019 0.334623
16306021 4.492164
16306022 0.581491
16306023 0.138265
16306026 0.347100
16306027 0.248020
16306028 1.009498
16306029 0.423948
16306031 0.412560
16306033 -0.000000
16306034 -0.000000
16306037 0.334669
16306038 0.074118
16306039 1.098963
16306040 1.227861
16306041 0.527770
16306042 0.127697
16306045 -0.000000
16306046 -0.000000
16306047 1.140223
16306048 0.205345
16306050 0.046970
16306051 0.444192
16306052 -0.000000
16306053 0.784299
16306054 0.694643
16306057 0.942625
16306060 0.044883
16306061 0.297634
16306062 1.022461
16306063 1.363076
16306064 0.435847
16306065 0.439456
16306066 0.076674
16306067 0.449721
16306068 0.480982
16306070 0.070716
16306072 0.409965
16306073 0.231165
16306075 6.319077
16306077 0.899329
16306078 0.186230
16306080 10.433456
16306081 0.945993
16306082 1.449846
16306084 -0.000000
16306086 0.074038
16306087 0.258560
16306088 0.332303
16306090 0.586023
16306097 0.195477
16306098 1.039230
16306101 0.185973
16306103 0.411518
16306104 0.102769
16306105 0.640020
16306106 0.225285
16306107 1.246319
16306108 0.437259
16306110 0.067276
16306111 2.068451
16306113 0.201685
16306114 0.449095
16306115 1.245156
16306119 21.939369
16306121 -0.000000
16306123 3.861481
16306125 0.849331
16306126 1.198713
16306127 1.349499
16306130 2.859406
16306131 0.960299
16306132 0.168157
16306133 0.584911
16306134 2.779509
16306135 1.647553
16306140 0.644512
16306141 1.449445
16306142 0.321774
16306143 0.048944
16306144 2.238829
16306145 2.219024
16306146 0.134096
16306147 0.782822
16306148 1.905340
16306149 1.119446
16306150 0.487452
16306151 5.324065
16306153 8.913955
16306154 0.347518
16306156 -0.000000
16306159 0.148041
16306162 0.231354
16306163 0.783780
16306164 1.568177
16306165 6.618864
16306166 7.802633
16306167 0.396541
16306168 4.507627
16306169 0.490268
16306170 2.417127
16306171 0.314177
16306176 0.721819
16306177 0.094289
16306180 0.921018
16306185 0.831463
16306190 0.231619
16306193 10.416791
16306194 6.532515
16306195 0.317571
16306196 0.665755
16306198 2.181163
16306201 1.454060
16306202 0.367847
16306204 1.937735
16306207 0.897859
16306210 0.936090
16306211 0.257877
16306212 5.478164
16306213 0.038006
16306214 1.174102
16306215 1.354484
16306216 2.561214
16306219 0.095368
16306220 0.217861
16306223 0.825964
16306224 1.544262
16306225 0.549264
16306227 0.141255
16306229 5.343240
16306230 0.307147
16306232 0.368895
16306237 1.602314
16306238 20.566747
16306241 0.995657
16306242 8.310808
16306244 3.361498
16306245 0.214152
16306248 0.258044
16306249 0.396135
16306251 -0.000000
16306254 0.055112
16306256 1.810188
16306257 2.329894
16306260 0.124734
16306261 -0.000000
16306262 0.190594
16306264 0.096018
16306265 0.038449
16306266 0.256510
16306268 1.547699
16306269 4.167920
16306270 1.858204
16306272 11.236290
16306275 2.357695
16306276 0.744134
16306277 14.735602
16306279 2.887615
16306282 0.411067
16306285 0.596568
16306286 0.121537
16306287 0.502341
16306288 1.714345
16306289 3.499587
16306290 0.434694
16306292 15.538232
16306295 1.654276
16306296 2.336170
16306297 2.548106
16306298 0.623464
16306304 0.137439
16306305 0.260252
16306308 0.298788
16306309 2.616168
16306310 1.479550
16306311 0.970767
16306314 0.720871
16306315 0.717138
16306316 7.904408
16306317 4.712220
16306323 0.186874
16306324 1.904543
16306325 1.141943
16306326 0.469383
16306328 1.603519
16306329 0.510535
16306331 1.980143
16306332 0.460013
16306333 1.343182
16306334 2.920390
16306337 2.137447
16306342 11.540934
16306344 0.109770
16306345 0.850905
16306346 4.096593
16306347 0.126001
16306349 0.778834
16306350 0.617094
16306351 0.537506
16306352 0.086604
16306354 0.136089
16306356 10.393187
16306357 12.953827
16306358 0.518628
16306359 1.214870
16306362 0.344429
16306363 0.531778
16306364 0.423429
16306367 2.214115
16306371 2.155117
16306372 4.413946
16306373 1.703411
16306377 0.486195
16306380 0.169018
16306384 1.605726
16306386 0.178586
16306388 0.762314
16306391 0.209050
16306392 1.254223
16306393 0.296413
16306394 1.131496
16306397 0.903582
16306399 0.736923
16306401 0.102525
16306402 10.295618
16306403 0.134632
16306404 0.678600
16306405 0.087723
16306406 1.641978
16306409 6.619130
16306413 0.063280
16306414 -0.000000
16306415 0.597225
16306417 0.270973
16306420 1.290019
16306422 0.060244
16306423 -0.000000
16306425 0.055113
16306426 1.220297
16306427 0.315422
16306429 0.403023
16306431 1.029489
16306433 0.119871
16306434 0.086525
16306435 0.392644
16306437 0.042600
16306438 0.482092
16306439 0.614794
16306440 0.906459
16306442 2.489825
16306443 10.538153
16306445 6.593792
16306447 -0.000000
16306448 5.067748
16306449 0.515356
16306452 0.791684
16306454 8.960504
16306455 10.120832
16306456 -0.000000
16306458 0.259253
16306460 1.500673
16306462 2.033213
16306463 0.145548
16306465 1.571237
16306466 0.244394
16306468 0.419011
16306469 0.357709
16306471 0.074670
16306475 0.706742
16306478 5.782244
16306480 0.515864
16306481 0.112693
16306483 0.309747
16306488 1.706470
16306490 -0.000000
16306491 1.117468
16306494 4.837711
16306495 0.138685
16306496 0.601467
16306497 1.776202
16306499 1.020706
16306501 0.196330
16306503 6.652330
16306504 140.194249
16306505 3.889575
16306506 6.314569
16306507 59.710983
16306508 7.335059
16306510 0.367130
16306517 0.645252
16306518 6.379692
16306521 11.436466
16306524 0.335457
16306529 0.574402
16306531 0.791608
16306532 1.196743
16306533 1.071379
16306536 0.297791
16306537 0.188590
16306538 0.493480
16306544 -0.000000
16306546 0.720281
16306548 0.695125
16306549 3.255186
16306552 3.255765
16306553 0.946456
16306556 1.057022
16306558 1.796878
16306560 5.770049
16306563 1.044614
16306566 0.703481
16306568 0.272608
16306571 10.535797
16306575 18.687772
16306576 1.341208
16306577 2.755070
16306578 2.315168
16306581 1.307063
16306583 1.535456
16306585 0.204420
16306586 0.618126
16306588 0.450090
16306590 1.063687
16306591 1.828528
16306592 1.145441
16306593 0.162018
16306596 0.143396
16306597 2.555613
16306598 2.296506
16306599 0.066261
16306603 0.343666
16306605 0.707653
16306606 2.079842
16306607 0.219771
16306608 5.014139
16306609 0.425481
16306610 1.256611
16306612 2.208059
16306614 1.503046
16306615 7.717761
16306616 8.923773
16306617 0.542586
16306619 0.049409
16306620 14.787101
16306623 0.366302
16306624 0.337245
16306626 0.192894
16306629 -0.000000
16306630 0.601571
16306631 0.083668
16306633 0.072501
16306640 0.192877
16306643 0.091760
16306644 0.057600
16306645 0.333033
16306646 4.166243
16306647 2.571765
16306648 3.348998
16306649 8.668044
16306652 18.247318
16306654 1.448672
16306655 0.574489
16306658 0.602095
16306661 0.203335
16306664 0.296904
16306666 -0.000000
16306668 35.586255
16306671 3.368632
16306672 1.602098
16306673 2.686896
16306678 0.339870
16306679 0.077736
16306680 0.375047
16306682 0.534089
16306683 0.922361
16306686 1.053385
16306687 0.145365
16306692 0.192896
16306695 0.798407
16306700 0.843454
16306705 0.409106
16306706 0.326077
16306708 1.910812
16306709 1.846476
16306710 0.496618
16306712 0.134606
16306716 2.160691
16306717 -0.000000
16306718 2.035377
16306722 11.306031
16306723 1.107829
16306724 0.267090
16306726 0.390975
16306727 4.522064
16306731 0.206223
16306732 1.729432
16306736 0.991384
16306738 2.474323
16306740 10.426720
16306741 3.054150
16306746 1.610098
16306748 0.638912
16306750 -0.000000
16306751 0.482489
16306753 0.130909
16306754 1.088032
16306758 3.054982
16306759 0.377462
16306761 1.609726
16306763 0.939050
16306764 0.189283
16306768 0.691189
16306770 0.723634
16306773 1.662067
16306774 0.783366
16306775 1.083191
16306776 1.325758
16306777 0.666978
16306778 0.679181
16306779 0.868606
16306781 10.876467
16306782 23.887996
16306783 1.633228
16306784 0.630164
16306785 0.815156
16306786 3.147843
16306789 0.812731
16306790 16.426851
16306791 0.162109
16306792 0.405244
16306793 21.033742
16306796 0.914457
16306799 0.042619
16306800 0.038646
16306803 0.684917
16306804 20.289296
16306805 19.785973
16306807 0.083187
16306811 0.227452
16306812 1.616715
16306813 10.099034
16306815 3.972211
16306816 3.360477
16306819 0.215316
16306821 1.307777
16306822 1.346363
16306825 0.132117
16306827 0.920625
16306828 6.161243
16306829 0.377347
16306830 0.331017
16306832 0.541212
16306836 0.127817
16306839 0.313875
16306840 0.588187
16306844 0.795568
16306846 0.244437
16306847 0.215452
16306850 0.241521
16306853 0.521421
16306855 0.088089
16306856 -0.000000
16306857 0.037345
16306858 0.315669
16306859 0.137069
16306861 -0.000000
16306863 0.821463
16306864 1.083063
16306865 0.565965
16306866 0.120562
16306868 -0.000000
16306869 0.482606
16306870 1.782642
16306871 7.583129
16306872 2.373123
16306873 1.371010
16306874 0.588363
16306877 0.405347
16306878 0.245620
16306879 0.189411
16306882 0.088275
16306883 0.445979
16306884 0.458730
16306885 0.286552
16306886 0.730043
16306887 0.058273
16306890 0.111200
16306891 1.362637
16306892 3.485518
16306893 1.009687
16306896 -0.000000
16306898 0.577480
16306899 16.720726
16306901 0.094225
16306903 0.367814
16306904 0.179167
16306905 2.404660
16306906 0.376266
16306907 0.508258
16306908 0.122156
16306910 0.258181
16306912 1.060768
16306913 0.121979
16306914 0.293616
16306915 0.572985
16306916 6.882074
16306917 -0.000000
16306918 10.108434
16306919 0.209085
16306920 0.093170
16306921 0.125430
16306923 2.284661
16306926 1.839185
16306929 1.714884
16306930 -0.000000
16306933 1.261471
16306934 2.744013
16306937 0.988540
16306939 2.192906
16306940 0.206713
16306941 0.935756
16306942 0.172319
16306946 1.022586
16306947 0.055219
16306948 0.209445
16306950 1.067147
16306951 1.747818
16306952 2.293265
16306955 2.034989
16306956 4.730022
16306957 0.355546
16306960 0.320080
16306962 0.445986
16306963 1.087574
16306966 1.117797
16306968 1.021188
16306969 0.193347
16306970 3.155184
16306972 3.621738
16306973 -0.000000
16306975 0.821378
16306976 1.159423
16306978 0.365128
16306979 0.944019
16306980 0.492259
16306983 0.387201
16306986 0.583020
16306988 0.083034
16306990 0.371308
16306992 0.160682
16306993 1.307589
16306996 1.755040
16306998 9.255600
16307000 4.434135
16307001 0.313672
16307002 0.533590
16307003 0.135619
16307005 0.647572
16307007 0.057398
16307011 0.206758
16307012 0.297542
16307018 6.834897
16307019 0.181430
16307020 0.297060
16307023 0.452229
16307024 3.879269
16307025 1.429927
16307026 0.211386
16307027 7.802505
16307028 0.130934
16307029 0.711669
16307030 0.066181
16307031 1.008155
16307034 0.715483
16307035 0.894859
16307036 0.363827
16307038 -0.000000
16307039 -0.000000
16307043 0.235760
16307044 0.151266
16307045 4.190817
16307047 7.017087
16307048 1.878402
16307049 0.182485
16307053 0.465534
16307054 1.955439
16307055 0.237802
16307057 7.331817
16307058 1.768564
16307060 1.596459
16307065 -0.000000
16307068 0.893964
16307070 1.759505
16307071 5.545507
16307072 2.399251
16307073 1.864359
16307074 0.364071
16307075 0.235905
16307077 0.121357
16307079 5.088704
16307080 0.066172
16307082 1.117576
16307083 0.558781
16307084 0.131543
16307086 0.198311
16307087 0.513101
16307088 9.039198
16307089 1.589102
16307090 0.504992
16307093 -0.000000
16307094 0.162770
16307095 -0.000000
16307096 0.643061
16307098 7.452063
16307100 -0.000000
16307101 0.165371
16307103 0.053863
16307104 0.064224
16307105 0.161683
16307107 2.215995
16307109 0.428978
16307110 0.373669
16307111 6.952876
16307112 1.004055
16307113 0.101002
16307116 1.978847
16307117 6.575104
16307120 0.693460
16307122 0.135346
16307123 0.308107
16307125 1.092623
16307126 7.658551
16307130 1.538847
16307134 2.851129
16307137 5.801453
16307139 0.748075
16307142 0.086619
16307145 0.584098
16307148 -0.000000
16307150 0.225852
16307151 0.171434
16307152 0.551011
16307153 0.194233
16307155 0.379460
16307158 1.833585
16307161 -0.000000
16307164 0.327469
16307167 0.698155
16307171 0.261020
16307174 0.798814
16307175 -0.000000
16307176 0.022586
16307177 0.352606
16307178 0.103293
16307181 1.003013
16307184 0.519652
16307186 0.951106
16307187 0.801429
16307188 1.074228
16307189 0.571479
16307190 -0.000000
16307192 0.209151
16307199 0.293183
16307201 0.073068
16307203 0.441399
16307206 0.376559
16307211 0.922842
16307213 0.674262
16307214 1.220822
16307217 0.582469
16307218 0.253752
16307219 0.501428
16307221 0.370107
16307224 0.676320
16307226 0.195203
16307228 0.465881
16307229 1.335362
16307230 0.051245
16307232 0.061377
16307233 0.550635
16307234 1.193762
16307235 0.086611
16307237 0.643699
16307238 4.927761
16307245 0.191314
16307248 0.404509
16307249 2.412108
16307250 0.287474
16307253 0.033166
16307254 3.596101
16307255 0.861042
16307258 0.104520
16307260 4.178922
16307262 0.312290
16307263 1.092857
16307264 0.113429
16307265 0.900438
16307267 0.886213
16307268 1.807607
16307270 0.400117
16307272 1.023552
16307273 0.189564
16307274 0.142652
16307279 0.060699
16307280 1.932164
16307281 0.052188
16307282 1.286974
16307283 0.625106
16307285 -0.000000
16307287 -0.000000
16307288 -0.000000
16307292 0.341831
16307293 -0.000000
16307294 0.549268
16307296 0.065449
16307298 -0.000000
16307300 0.375157
16307301 0.319621
16307302 0.393651
16307304 0.354766
16307311 0.461785
16307312 0.073270
16307314 0.506567
16307315 1.000318
16307316 0.415523
16307317 0.198850
16307318 0.068613
16307321 1.808967
16307324 3.414464
16307325 3.260363
16307326 0.042886
16307327 1.222995
16307328 1.202855
16307330 0.070215
16307331 5.602500
16307334 -0.000000
16307335 0.112614
16307338 0.065514
16307339 0.141751
16307340 0.229577
16307341 -0.000000
16307343 3.606288
16307344 4.365335
16307345 1.452680
16307347 0.067797
16307348 0.222533
16307350 0.364565
16307351 0.132962
16307352 0.576405
16307353 0.117862
16307356 0.395431
16307357 0.351550
16307359 5.164622
16307362 -0.000000
16307363 3.982923
16307369 2.869790
16307370 1.689270
16307374 0.052562
16307376 0.211010
16307378 0.430940
16307379 0.407593
16307380 0.137218
16307381 0.550117
16307382 5.232765
16307383 1.734135
16307386 1.225385
16307390 2.070687
16307391 2.309945
16307392 1.328625
16307393 1.048486
16307394 1.446274
16307395 0.344293
16307396 1.203978
16307399 2.540680
16307403 0.814874
16307405 0.547733
16307408 0.397685
16307409 0.121169
16307412 0.337893
16307413 0.142701
16307415 2.168641
16307416 8.631582
16307419 0.389286
16307421 0.290043
16307426 0.087529
16307427 0.547533
16307428 0.955074
16307430 0.195379
16307431 1.648801
16307440 0.127082
16307441 -0.000000
16307442 8.416760
16307444 0.887288
16307445 0.245927
16307446 0.921806
16307449 0.369183
16307450 1.412893
16307451 1.049710
16307456 0.199064
16307457 -0.000000
16307460 1.630261
16307461 1.410675
16307462 0.044577
16307463 0.248469
16307464 0.162726
16307468 0.393729
16307469 0.757115
16307470 0.458135
16307471 0.119302
16307474 0.331613
16307475 0.732672
16307476 6.768910
16307478 0.569477
16307479 4.047549
16307480 1.273617
16307481 0.874023
16307484 0.309173
16307488 0.056122
16307490 0.152134
16307494 0.238549
16307495 0.044487
16307498 0.254343
16307499 3.259373
16307500 2.930581
16307502 1.327698
16307505 0.966366
16307506 0.053132
16307507 0.255278
16307509 0.076065
16307511 0.319044
16307513 6.537658
16307518 4.173228
16307520 1.819173
16307521 0.074944
16307523 1.152397
16307524 0.360901
16307525 6.332823
16307528 0.398468
16307529 4.028749
16307531 0.904499
16307533 1.947545
16307536 0.741856
16307538 -0.000000
16307539 0.168969
16307543 0.194517
16307544 -0.000000
16307545 1.193346
16307547 0.336975
16307551 1.603086
16307552 0.474752
16307553 1.109750
16307555 0.060766
16307558 -0.000000
16307559 1.277667
16307560 0.372808
16307561 0.478266
16307562 -0.000000
16307563 0.786292
16307564 4.373441
16307565 0.825290
16307566 0.176574
16307572 1.103327
16307576 0.785711
16307579 1.261833
16307580 2.097749
16307581 0.756300
16307582 3.882103
16307583 1.433616
16307584 1.435246
16307588 0.716941
16307589 0.326125
16307590 0.445099
16307591 1.060099
16307593 0.162043
16307594 0.045990
16307595 0.219677
16307596 0.045212
16307597 -0.000000
16307598 4.837340
16307599 0.045985
16307600 0.553636
16307602 0.453070
16307603 0.072409
16307605 -0.000000
16307606 0.452572
16307607 0.045986
16307609 0.452986
16307611 0.373025
16307612 0.170105
16307613 3.633262
16307615 1.567398
16307616 0.634591
16307617 1.820823
16307619 0.343310
16307620 0.057834
16307622 2.458649
16307625 2.579343
16307627 0.256747
16307629 8.042195
16307632 0.277443
16307633 0.450677
16307634 0.037275
16307635 1.171856
16307637 0.085032
16307640 0.391704
16307642 0.313026
16307644 0.953976
16307645 0.392960
16307649 1.691119
16307650 10.138078
16307655 2.175947
16307656 1.588929
16307657 0.139250
16307658 5.219010
16307659 2.492979
16307661 1.382841
16307662 0.538178
16307664 0.237774
16307665 0.479883
16307666 3.079386
16307669 1.176789
16307670 1.240818
16307671 0.584031
16307672 1.010955
16307673 -0.000000
16307674 0.901400
16307675 0.229915
16307676 0.766672
16307677 1.862483
16307678 0.448993
16307680 0.257435
16307681 1.355375
16307682 4.554029
16307683 2.226890
16307684 2.737992
16307685 0.284296
16307686 0.360947
16307687 1.280524
16307689 0.061784
16307691 2.077226
16307692 0.445657
16307693 0.187922
16307696 0.343980
16307697 0.657162
16307698 0.253775
16307699 0.114299
16307702 0.623899
16307707 5.100809
16307708 0.214607
16307709 0.481719
16307711 0.074993
16307712 0.078507
16307713 0.385671
16307714 0.436401
16307715 0.780560
16307716 -0.000000
16307717 0.225136
16307719 0.411574
16307720 0.961166
16307725 7.039276
16307729 0.377620
16307730 0.405588
16307731 0.163475
16307734 0.165413
16307735 0.040250
16307736 0.998317
16307737 0.482363
16307743 1.425695
16307744 1.157462
16307745 0.349766
16307746 1.079054
16307748 2.132949
16307752 3.626073
16307753 0.705584
16307755 0.899348
16307756 0.025450
16307757 1.485327
16307760 0.851713
16307761 0.255591
16307763 1.555512
16307765 1.441320
16307766 0.645335
16307768 0.621806
16307771 1.513058
16307774 0.424986
16307781 0.518291
16307785 1.532040
16307786 0.326409
16307788 0.489288
16307790 1.173512
16307791 0.123128
16307796 -0.000000
16307797 0.093210
16307803 1.004790
16307816 0.069342
16307822 3.138772
16307823 -0.000000
16307824 0.411694
16307825 0.620769
16307832 0.066395
16307833 1.833388
16307834 0.118232
16307835 0.454838
16307837 0.587733
16307838 1.121936
16307839 0.766685
16307840 1.644503
16307841 0.266657
16307842 1.113735
16307843 0.226949
16307847 1.793869
16307851 2.274336
16307854 0.183830
16307856 0.653773
16307859 0.665197
16307861 1.332971
16307862 0.769435
16307864 2.144924
16307865 0.720241
16307866 0.063415
16307871 -0.000000
16307872 0.298266
16307875 1.304644
16307876 1.019811
16307877 1.059626
16307878 0.074949
16307880 0.364423
16307881 -0.000000
16307882 -0.000000
16307883 0.183826
16307884 0.095691
16307885 0.220102
16307888 0.595405
16307889 0.530813
16307891 0.293994
16307895 0.087000
16307896 0.088661
16307897 0.530813
16307899 0.078246
16307901 0.082728
16307902 0.095693
16307903 0.186486
16307904 -0.000000
16307909 -0.000000
16307910 0.220104
16307911 0.382325
16307913 0.462911
16307915 0.382325
16307917 0.209755
16307918 0.061643
16307920 0.095694
16307922 0.494203
16307924 -0.000000
16307929 -0.000000
16307932 0.491724
16307933 0.209755
16307934 0.480263
16307936 0.347235
16307937 0.147388
16307938 0.468394
16307941 0.364461
16307942 0.175612
16307943 2.078769
16307944 1.229296
16307947 1.023051
16307949 -0.000000
16307950 0.382464
16307951 0.437355
16307952 0.147372
16307953 0.715691
16307960 0.062060
16307961 0.218475
16307963 2.225100
16307965 0.849450
16307967 0.145120
16307969 0.186499
16307970 0.292477
16307975 -0.000000
16307978 0.078231
16307984 0.234567
16307985 0.583221
16307989 0.066091
16307991 0.666209
16307992 -0.000000
16307993 0.057890
16307995 -0.000000
16307997 -0.000000
16308000 0.195544
16308001 0.930833
16308003 0.086613
16308004 0.388954
16308005 0.316052
16308006 0.184355
16308007 0.199266
16308009 0.534822
16308011 0.433691
16308012 0.312802
16308013 -0.000000
16308016 0.289010
16308017 0.430285
16308018 1.747875
16308019 0.534621
16308020 0.068170
16308021 0.153677
16308023 -0.000000
16308024 0.226619
16308025 1.702507
16308026 1.096924
16308027 0.117448
16308029 0.075997
16308030 0.339872
16308032 0.635659
16308033 0.174958
16308035 0.184262
16308036 -0.000000
16308037 0.387433
16308038 -0.000000
16308039 0.288995
16308042 0.929674
16308043 0.086620
16308044 0.374164
16308045 0.312773
16308047 0.673071
16308051 -0.000000
16308054 0.134768
16308055 0.929656
16308057 0.082268
16308059 0.393515
16308060 -0.000000
16308061 0.075976
16308063 0.305459
16308068 0.277582
16308071 0.147044
16308076 0.374165
16308077 0.087722
16308078 0.237046
16308080 0.675491
16308082 0.082296
16308083 0.079125
16308085 0.289005
16308086 0.102375
16308089 -0.000000
16308092 -0.000000
16308093 0.927240
16308094 0.184322
16308096 0.081916
16308098 0.062144
16308099 0.669694
16308103 0.675581
16308106 0.967597
16308107 -0.000000
16308108 1.493596
16308110 -0.000000
16308111 0.311897
16308112 0.892282
16308113 0.103899
16308114 0.096699
16308115 0.195009
16308116 0.044975
16308117 0.208558
16308118 0.311285
16308119 -0.000000
16308120 0.151338
16308121 0.608317
16308122 0.421848
16308123 1.237402
16308124 1.538663
16308125 2.436748
16308126 0.753018
16308127 3.341960
16308128 2.160960
16308129 0.481055
16308130 4.745791
16308131 0.506788
16308132 0.020855
16308133 1.181342
16308134 0.030323
16308135 3.182834
16308136 0.468608
16308139 1.566073
16308140 0.139062
16308142 0.167744
16308146 12.262347
16308148 0.295396
16308154 9.877781
16308159 13.629666
16308160 2.164652
16308162 1.069955
16308167 11.219070
16308168 10.746477
16308170 0.855508
16308173 2.186624
16308174 0.203913
16308178 1.439072
16308181 11.650523
16308188 3.364387
16308190 0.641746
16308191 0.205922
16308193 1.348138
16308195 0.127531
16308196 1.080440
16308197 3.975085
16308198 0.203814
16308199 4.069354
16308200 3.294431
16308201 0.172432
16308203 12.252686
16308206 17.264759
16308207 45.241660
16308210 17.837582
16308212 0.139100
16308215 3.520925
16308219 2.414132
16308221 2.917453
16308222 -0.000000
16308224 0.325981
16308225 1.464123
16308226 4.835032
16308227 1.858426
16308230 0.161469
16308231 2.348898
16308232 1.507637
16308233 2.388290
16308234 1.033478
16308235 3.035271
16308237 0.049636
16308238 -0.000000
16308240 5.517528
16308243 7.044214
16308244 13.783548
16308246 -0.000000
16308249 2.202209
16308250 2.004737
16308251 3.109879
16308252 1.148115
16308253 3.234591
16308254 0.390209
16308255 2.059954
16308256 0.172809
16308257 0.157512
16308258 2.416600
16308259 0.147284
16308260 3.451331
16308261 0.289519
16308262 0.800161
16308264 0.240327
16308266 1.467988
16308272 14.893841
16308274 1.238868
16308275 1.107793
16308276 2.076006
16308278 14.108176
16308280 0.958351
16308282 1.682073
16308283 3.758554
16308284 6.251931
16308286 -0.000000
16308289 1.008732
16308293 0.593320
16308296 7.208189
16308299 1.028031
16308300 5.496574
16308303 0.054505
16308305 0.519711
16308306 0.708349
16308310 3.178267
16308311 1.806338
16308312 11.177963
16308314 0.961060
16308317 0.711061
16308318 0.203522
16308322 1.174467
16308323 2.862921
16308324 2.755215
16308327 2.100397
16308328 0.918682
16308331 0.627696
16308332 2.693340
16308333 2.423581
16308334 2.524516
16308335 2.276647
16308336 0.603748
16308337 2.600852
16308339 0.673280
16308342 0.378935
16308344 2.353934
16308345 0.957512
16308347 0.963724
16308350 2.882155
16308351 1.914413
16308352 0.522617
16308355 2.003965
16308360 3.249202
16308361 1.322988
16308364 1.559906
16308368 0.390984
16308370 1.625828
16308371 -0.000000
16308372 0.555642
16308375 1.553134
16308378 0.810303
16308379 0.435162
16308380 3.648689
16308381 0.421949
16308382 1.928922
16308383 1.839337
16308384 0.313627
16308385 0.841336
16308387 0.568807
16308388 1.228293
16308391 0.060721
16308393 1.634911
16308394 2.134639
16308395 1.010699
16308396 2.419521
16308398 2.923838
16308400 0.372321
16308401 0.253348
16308402 7.158698
16308403 5.560524
16308404 0.974597
16308407 0.382899
16308408 0.780689
16308409 0.020656
16308410 10.110463
16308411 0.990361
16308412 1.800673
16308413 1.860745
16308414 0.179466
16308416 0.802157
16308421 0.223345
16308422 2.915032
16308424 0.719712
16308425 -0.000000
16308427 1.110970
16308428 -0.000000
16308430 -0.000000
16308432 1.124876
16308433 0.993416
16308434 0.416075
16308437 -0.000000
16308439 -0.000000
16308441 1.343839
16308442 2.204840
16308443 0.591125
16308444 0.745144
16308446 0.073088
16308448 3.947574
16308450 8.345670
16308451 4.742159
16308455 0.568496
16308456 0.633818
16308457 1.269564
16308466 0.482387
16308469 0.590024
16308470 2.566294
16308473 0.230523
16308474 6.704479
16308477 1.451825
variableStep chrom=chr3
41238929 1.297377
41238930 1.085682
41238933 1.639184
41238934 1.078264
41238938 0.442709
41238942 0.164559
41238944 0.183924
41238947 0.880674
41238948 0.330962
41238949 0.965113
41238950 -0.000000
41238952 1.164171
41238954 0.562088
41238955 0.965113
41238956 1.085682
41238957 0.880794
41238959 0.078036
41238963 0.965113
41238965 -0.000000
41238966 -0.000000
41238967 1.061084
41238969 1.085682
41238970 0.197309
41238972 0.874130
41238973 0.289510
41238975 1.258033
41238976 0.252772
41238977 0.078760
41238981 0.159333
41238982 -0.000000
41238984 0.355160
41238985 0.722981
41238987 0.148993
41238991 0.203824
41238992 0.553044
41238993 -0.000000
41238994 0.824284
41238995 0.150732
41238996 -0.000000
41238999 0.498963
41239001 0.381646
41239002 0.330873
41239003 1.297323
41239006 0.086212
41239009 1.598950
41239010 0.053028
41239011 0.044489
41239013 0.067902
41239016 1.375290
41239019 0.065195
41239020 0.166955
41239021 0.292889
41239024 0.068959
41239025 0.731630
41239026 0.616999
41239027 0.188771
41239028 2.232976
41239029 0.070701
41239034 0.034605
41239035 0.705740
41239040 1.233605
41239041 0.432576
41239042 0.177918
41239043 0.212614
41239047 -0.000000
41239048 0.030830
41239049 0.083973
41239050 0.140822
41239053 0.156357
41239054 0.750582
41239055 0.450806
41239056 1.638901
41239057 2.395905
41239059 0.247792
41239060 0.150672
41239062 1.221948
41239063 0.237549
41239064 0.250600
41239065 3.568335
41239066 0.508204
41239068 1.064429
41239071 0.746385
41239076 1.366019
41239077 0.065061
41239081 0.167393
41239082 0.680157
41239083 1.314989
41239084 0.164494
41239085 -0.000000
41239087 0.051391
41239089 0.442697
41239091 0.293629
41239093 1.339133
41239094 0.972889
41239095 0.708993
41239097 0.237425
41239098 0.074336
41239099 1.416123
41239100 0.060063
41239104 -0.000000
41239105 1.968452
41239106 0.583810
41239109 0.039723
41239110 0.826457
41239112 0.732677
41239113 0.203737
41239114 -0.000000
41239115 0.067914
41239118 1.662198
41239119 -0.000000
41239120 0.076204
41239121 0.273242
41239122 0.282800
41239124 1.162057
41239125 0.561965
41239133 0.066614
41239134 2.149173
41239135 0.385492
41239136 0.362149
41239137 0.748694
41239138 0.121807
41239139 -0.000000
41239142 0.809553
41239143 0.488217
41239149 2.392519
41239150 0.241816
41239151 0.042704
41239152 0.923427
41239153 0.222947
41239154 0.056988
41239156 2.188748
41239157 0.487716
41239158 0.292932
41239159 0.172077
41239160 0.022584
41239161 1.567238
41239162 0.746580
41239164 0.308941
41239165 0.071537
41239166 0.471100
41239170 1.599809
41239171 2.184465
41239172 0.169848
41239173 -0.000000
41239176 0.343655
41239178 0.403322
41239180 3.565565
41239182 0.550114
41239183 0.801863
41239186 0.076473
41239189 0.069704
41239190 -0.000000
41239192 -0.000000
41239194 0.090171
41239195 0.082287
41239196 0.087027
41239197 0.333036
41239199 0.435619
41239206 0.163243
41239208 0.470963
41239209 0.672063
41239210 1.406785
41239212 1.141879
41239214 0.202327
41239216 0.739019
41239218 0.443041
41239225 1.015452
41239226 1.360558
41239227 1.709666
41239228 -0.000000
41239229 0.351044
41239231 1.606960
41239233 0.230259
41239234 2.213011
41239235 0.076437
41239239 1.239458
41239240 1.679759
41239243 -0.000000
41239246 0.061865
41239248 0.035264
41239250 1.235605
41239251 1.338139
41239252 0.280755
41239254 0.179817
41239256 0.047058
41239257 -0.000000
41239258 1.378441
41239259 4.910417
41239261 0.169707
41239263 0.905686
41239267 1.156964
41239268 0.875884
41239270 0.072785
41239271 1.604201
41239272 1.835068
41239273 0.778303
41239277 0.207735
41239280 0.358782
41239281 1.612896
41239286 1.249719
41239287 1.098370
41239288 0.257473
41239289 0.344363
41239291 0.951671
41239292 0.283288
41239294 2.003147
41239295 1.208782
41239300 0.596850
41239302 0.052431
41239303 0.978301
41239304 1.877314
41239305 0.669366
41239310 0.073967
41239312 0.831671
41239313 0.130335
41239314 0.147179
41239316 0.391461
41239319 0.394052
41239320 2.776249
41239321 0.202190
41239325 0.065820
41239326 0.393170
41239327 2.134489
41239328 2.130627
41239329 1.097088
41239330 0.679774
41239331 0.672600
41239333 0.393088
41239335 0.056528
41239336 0.377590
41239338 3.202640
41239340 1.548415
41239341 0.062109
41239342 1.432484
41239343 1.064886
41239344 2.814784
41239345 0.321272
41239347 0.159186
41239348 4.183178
41239350 0.202408
41239354 1.391346
41239356 0.163281
41239360 1.412307
41239362 0.489608
41239364 3.281800
41239367 0.229321
41239369 0.160942
41239374 0.263621
41239375 0.225198
41239377 -0.000000
41239378 0.371639
41239380 0.329119
41239381 0.249841
41239382 0.601069
41239386 -0.000000
41239387 -0.000000
41239388 0.741493
41239390 1.407262
41239392 0.105372
41239395 1.271191
41239396 1.018389
41239397 0.423732
41239398 7.062169
41239399 7.039671
41239400 0.384481
41239401 0.045381
41239406 6.176427
41239407 2.124247
41239410 0.528901
41239411 0.044338
41239412 0.078451
41239413 6.293797
41239414 1.679682
41239415 0.056512
41239417 0.319074
41239418 0.821194
41239419 2.482648
41239420 4.972116
41239421 0.141143
41239422 0.351984
41239424 0.134242
41239425 0.303662
41239428 7.799478
41239431 0.107639
41239432 1.686553
41239434 0.802918
41239435 0.544677
41239436 1.070940
41239439 0.411987
41239441 0.874245
41239442 1.366073
41239446 1.042288
41239449 -0.000000
41239450 -0.000000
41239451 10.415753
41239453 0.131898
41239460 1.009146
41239461 0.348747
41239463 0.069009
41239464 1.194750
41239465 0.138915
41239466 0.464125
41239467 0.665870
41239468 0.969738
41239469 0.108987
41239472 0.241988
41239476 0.051055
41239479 0.158326
41239481 0.731111
41239482 0.134060
41239491 0.183373
41239495 0.966201
41239498 0.685313
41239501 0.069009
41239502 0.434610
41239505 0.223623
41239508 0.151356
41239510 2.453179
41239512 0.184648
41239516 6.410313
41239519 1.082766
41239522 0.289673
41239523 8.711432
41239529 0.656700
41239532 0.417839
41239533 -0.000000
41239534 3.304678
41239538 1.032280
41239539 -0.000000
41239540 1.294245
41239541 3.371197
41239543 0.935789
41239544 0.090684
41239545 0.946099
41239548 -0.000000
41239549 1.770927
41239550 5.014875
41239551 2.079702
41239554 1.588824
41239555 1.036937
41239556 2.999211
41239557 0.221505
41239559 -0.000000
41239562 0.891274
41239563 2.295967
41239565 1.848430
41239566 0.460227
41239567 0.587341
41239568 1.205585
41239569 0.024548
41239575 0.159865
41239577 0.892281
41239579 0.810710
41239580 0.562398
41239581 -0.000000
41239583 0.178833
41239584 1.450075
41239585 0.112491
41239590 0.557595
41239591 -0.000000
41239593 0.179395
41239598 0.069186
41239599 0.840062
41239600 4.906912
41239602 5.836796
41239603 0.824052
41239605 0.640490
41239612 1.551900
41239613 0.114261
41239614 0.159333
41239617 0.124780
41239618 -0.000000
41239619 0.570645
41239620 1.882694
41239624 1.748915
41239625 0.663882
41239628 2.249940
41239629 1.810286
41239632 1.562420
41239633 6.913921
41239636 4.995336
41239637 0.762684
41239640 0.501215
41239641 0.168949
41239643 2.758048
41239644 4.188859
41239645 5.156428
41239646 -0.000000
41239647 0.145047
41239650 -0.000000
41239651 0.558191
41239656 0.408969
41239657 0.631545
41239664 2.084162
41239666 5.688365
41239667 0.510392
41239668 0.731080
41239670 0.562403
41239671 -0.000000
41239674 4.995382
41239677 0.973302
41239678 6.374036
41239681 0.110419
41239682 3.210983
41239687 5.194735
41239689 -0.000000
41239691 1.099928
41239695 0.584220
41239697 0.287651
41239698 0.621696
41239699 0.464494
41239701 -0.000000
41239702 0.155082
41239703 0.057182
41239706 2.486709
41239707 2.103996
41239708 1.181904
41239709 0.233977
41239714 0.433525
41239715 0.306232
41239716 0.110217
41239717 1.036263
41239720 0.936929
41239722 0.237129
41239723 1.632352
41239724 1.767784
41239725 0.551265
41239728 0.169248
41239731 0.272821
41239734 0.371014
41239735 1.220987
41239736 1.015653
41239737 0.572581
41239738 1.913312
41239743 0.147099
41239744 0.877211
41239745 0.558102
41239746 0.427520
41239747 0.223974
41239748 0.269645
41239749 3.115448
41239751 0.047077
41239755 1.401502
41239756 1.832519
41239757 0.813585
41239759 -0.000000
41239760 1.364405
41239761 1.250513
41239762 -0.000000
41239763 1.429175
41239764 0.450988
41239765 0.075867
41239766 0.159572
41239767 0.321052
41239770 1.844764
41239771 0.460220
41239776 6.445373
41239777 0.687642
41239780 2.934005
41239783 0.182181
41239785 0.529915
41239786 0.947978
41239788 0.163128
41239789 1.020813
41239790 -0.000000
41239791 1.590044
41239792 0.114732
41239793 0.234052
41239795 0.488776
41239797 0.853482
41239798 3.905622
41239800 0.267383
41239802 0.414627
41239804 2.365917
41239809 0.376301
41239810 3.939414
41239813 0.829236
41239817 0.440154
41239819 0.582652
41239820 2.638182
41239821 0.777913
41239823 0.142977
41239826 -0.000000
41239827 0.394087
41239831 0.907476
41239833 -0.000000
41239835 1.012375
41239836 1.335010
41239837 1.709057
41239840 0.127805
41239845 4.074966
41239847 0.608511
41239848 2.108851
41239849 0.528334
41239852 0.255192
41239853 0.081283
41239854 -0.000000
41239855 0.073456
41239856 0.317143
41239860 0.340996
41239861 0.847824
41239862 0.136812
41239863 0.687206
41239864 0.624308
41239866 0.345661
41239868 0.503668
41239869 0.061014
41239872 2.782041
41239874 1.977567
41239875 -0.000000
41239876 2.343055
41239879 1.023311
41239880 1.046434
41239882 1.160305
41239886 0.561900
41239887 0.407293
41239891 -0.000000
41239892 0.494825
41239893 0.519533
41239894 1.703648
41239896 0.670843
41239897 1.053167
41239900 1.389651
41239901 3.827515
41239902 0.565250
41239903 0.643193
41239904 2.727587
41239906 0.894869
41239908 1.264990
41239910 0.142502
41239912 0.123468
41239913 1.172428
41239914 0.481278
41239915 0.659787
41239916 4.207192
41239918 0.317154
41239920 2.414029
41239921 3.587035
41239922 -0.000000
41239923 0.287584
41239925 0.078501
41239928 0.166524
41239929 1.122472
41239931 0.039071
41239933 1.187182
41239935 0.324220
41239938 0.173158
41239940 1.681441
41239941 0.269853
41239942 0.313316
41239943 3.409128
41239944 1.148085
41239945 1.458568
41239946 0.423748
41239950 0.455888
41239951 6.257680
41239957 0.879004
41239958 0.210733
41239960 -0.000000
41239961 0.335646
41239963 1.000020
41239964 0.138534
41239965 1.300437
41239969 2.494292
41239970 3.057504
41239973 0.248562
41239974 0.423764
41239977 0.651479
41239981 1.856983
41239985 0.980347
41239986 0.287554
41239987 0.548481
41239988 0.081623
41239990 0.262941
41239991 0.162593
41239992 -0.000000
41239993 3.752880
41239994 -0.000000
41239995 0.120683
41239996 3.357898
41239997 0.874874
41239998 3.822231
41239999 2.273429
41240001 -0.000000
41240002 0.869130
41240003 0.216834
41240004 0.590292
41240005 0.641070
41240006 0.298999
41240007 0.425729
41240008 0.251689
41240010 0.166148
41240011 0.102121
41240012 1.563791
41240013 3.151436
41240017 0.252869
41240018 0.441443
41240021 0.480187
41240022 0.172280
41240024 0.461128
41240025 0.077327
41240028 0.106920
41240030 1.768786
41240034 0.276004
41240035 1.622149
41240037 1.134604
41240040 0.612357
41240043 0.631833
41240044 0.358836
41240047 0.336216
41240048 0.837813
41240049 0.898305
41240051 0.392920
41240053 0.184258
41240054 1.234224
41240057 2.602348
41240058 0.413099
41240059 0.422260
41240060 0.816117
41240063 -0.000000
41240064 0.962076
41240065 5.933371
41240067 1.608985
41240068 0.209442
41240072 5.751421
41240073 0.066896
41240074 0.664788
41240075 7.556426
41240077 3.769532
41240079 3.862694
41240081 0.528759
41240082 0.444041
41240084 19.502315
41240086 2.479894
41240088 0.204041
41240091 0.299643
41240095 0.063545
41240096 0.151307
41240097 0.281101
41240099 -0.000000
41240100 0.996773
41240101 0.565073
41240103 0.302437
41240105 16.999569
41240107 -0.000000
41240108 1.736060
41240111 4.603836
41240112 1.592042
41240113 0.395719
41240114 0.307972
41240117 8.427397
41240119 0.766431
41240121 0.543790
41240124 1.901176
41240125 5.729003
41240128 1.963505
41240129 1.054055
41240133 -0.000000
41240136 0.362385
41240137 0.511626
41240141 0.766414
41240142 0.731870
41240143 0.134403
41240144 0.170478
41240146 14.797342
41240147 1.903941
41240148 0.053491
41240149 0.570986
41240151 0.178332
41240152 2.999914
41240155 0.322696
41240157 1.059485
41240158 13.325666
41240160 3.476194
41240164 0.104843
41240165 0.458461
41240167 0.883776
41240168 5.031365
41240170 0.210228
41240174 0.920477
41240175 1.115622
41240178 0.077095
41240179 1.437046
41240180 0.426586
41240184 1.695763
41240185 0.440116
41240186 0.250619
41240187 0.445883
41240188 0.426412
41240190 0.042273
41240191 0.312354
41240195 0.946573
41240197 3.090879
41240198 1.711531
41240199 0.084853
41240200 0.937740
41240204 0.454462
41240205 0.648433
41240208 0.468227
41240209 2.877079
41240210 0.922856
41240211 0.069234
41240214 0.181936
41240215 0.522262
41240216 3.834307
41240217 0.328171
41240218 0.630356
41240221 0.076977
41240223 0.412820
41240224 0.400591
41240226 0.177058
41240228 -0.000000
41240229 1.740703
41240231 1.691937
41240234 0.859252
41240236 1.405051
41240237 0.193838
41240239 0.764755
41240240 1.486440
41240242 0.155564
41240244 -0.000000
41240245 1.614913
41240246 2.123298
41240248 1.985425
41240249 1.033670
41240251 3.446103
41240252 1.398621
41240254 0.184905
41240256 3.534618
41240257 2.453213
41240260 0.480563
41240262 0.504892
41240263 0.058885
41240266 0.214985
41240268 1.055501
41240269 0.386526
41240270 -0.000000
41240271 0.541126
41240272 0.133358
41240275 0.541130
41240276 0.126583
41240277 0.106895
41240279 1.600884
41240280 0.631624
41240283 0.351181
41240286 0.154451
41240287 1.039375
41240289 -0.000000
41240290 0.656274
41240293 0.862614
41240296 0.180156
41240297 0.833683
41240298 0.581843
41240299 0.037559
41240300 -0.000000
41240302 1.198560
41240303 8.853906
41240304 5.094004
41240306 -0.000000
41240307 0.362069
41240308 0.392964
41240309 0.087928
41240313 0.064396
41240317 0.104530
41240318 0.320176
41240319 0.116878
41240321 -0.000000
41240323 0.127271
41240324 0.479120
41240326 0.657281
41240330 0.343711
41240332 0.260851
41240333 0.802372
41240335 0.064393
41240336 0.606944
41240338 0.246398
41240339 0.299810
41240341 0.106869
41240344 1.491308
41240345 0.352375
41240346 -0.000000
41240347 1.777181
41240348 0.693671
41240355 0.515880
41240360 0.192181
41240361 0.057889
41240363 0.106927
41240367 8.699695
41240368 0.955683
41240369 -0.000000
41240371 0.071170
41240373 0.195641
41240376 0.573228
41240377 1.093179
41240378 -0.000000
41240380 0.116666
41240381 0.043827
41240382 0.115017
41240383 0.296255
41240384 2.072755
41240386 7.324658
41240388 0.082735
41240389 0.404152
41240394 0.372652
41240395 0.764111
41240397 0.239161
41240399 0.058400
41240401 0.546300
41240402 0.373062
41240403 1.564600
41240404 1.735083
41240406 -0.000000
41240407 0.214729
41240411 0.246502
41240412 0.466717
41240414 0.049569
41240416 0.180558
41240419 0.826954
41240422 1.028631
41240423 0.234168
41240424 1.851299
41240427 0.247979
41240429 0.466317
41240433 0.817800
41240434 0.152401
41240435 0.059426
41240437 3.188703
41240439 0.117708
41240440 0.201490
41240441 0.820391
41240442 0.259715
41240446 1.105655
41240447 -0.000000
41240448 0.494430
41240450 6.060444
41240451 0.346792
41240452 1.558587
41240455 0.244688
41240456 1.924139
41240459 0.094320
41240460 0.573842
41240464 0.255398
41240466 0.070647
41240467 2.749522
41240469 0.893847
41240470 0.356813
41240472 1.425073
41240473 -0.000000
41240475 0.753386
41240476 0.413767
41240477 0.605735
41240478 1.000815
41240481 0.124122
41240484 0.104444
41240487 0.732623
41240488 0.462755
41240489 2.696402
41240491 -0.000000
41240493 1.684505
41240494 0.260921
41240495 -0.000000
41240497 -0.000000
41240498 -0.000000
41240500 0.077118
41240501 3.901910
41240502 1.726847
41240503 0.293266
41240506 0.866815
41240507 1.037551
41240508 0.310083
41240509 2.226177
41240510 0.037517
41240511 0.346620
41240513 0.196251
41240514 -0.000000
41240515 2.322145
41240517 0.433941
41240518 0.392910
41240521 0.314333
41240522 0.478490
41240523 -0.000000
41240525 0.233925
41240527 0.668075
41240530 0.182517
41240531 0.377380
41240532 0.405794
41240534 1.663380
41240535 0.123339
41240538 0.782452
41240542 0.278036
41240543 0.494066
41240545 0.624422
41240546 3.445556
41240547 2.642821
41240548 1.723981
41240550 0.069994
41240552 0.547700
41240553 0.413103
41240554 0.191366
41240556 -0.000000
41240558 0.266610
41240559 3.166566
41240560 1.928552
41240564 0.522029
41240567 1.865473
41240568 0.428971
41240569 8.657646
41240570 0.612548
41240571 0.089899
41240575 0.218631
41240576 1.790579
41240578 0.621608
41240582 0.434609
41240583 0.724291
41240584 0.100811
41240585 11.461960
41240586 6.210511
41240587 1.691596
41240588 0.471703
41240594 0.247073
41240596 0.544369
41240597 1.331658
41240599 0.922770
41240600 0.447649
41240601 0.391534
41240605 0.528323
41240607 0.071704
41240610 0.275573
41240611 1.429588
41240612 1.552317
41240613 0.028299
41240614 0.357775
41240615 0.830739
41240617 0.933689
41240619 1.635723
41240620 0.038147
41240622 1.111071
41240623 0.723521
41240624 1.195643
41240625 12.722436
41240626 1.350834
41240633 0.372825
41240634 0.137656
41240635 0.170575
41240638 1.104329
41240639 0.832601
41240640 0.494287
41240641 0.080384
41240645 0.346205
41240647 0.052213
41240648 -0.000000
41240650 -0.000000
41240651 6.965577
41240653 0.471948
41240654 -0.000000
41240655 0.514156
41240658 0.412285
41240659 1.157980
41240660 0.641456
41240661 0.039486
41240662 3.588919
41240663 1.664132
41240664 1.040078
41240665 0.351146
41240669 0.109761
41240671 4.249064
41240672 0.130030
41240673 -0.000000
41240675 0.360922
41240678 0.602637
41240679 0.030022
41240680 13.847325
41240681 0.134996
41240682 0.884896
41240683 -0.000000
41240684 0.310277
41240686 4.887497
41240688 1.382526
41240689 2.346760
41240691 0.359710
41240692 0.462236
41240694 0.837491
41240698 0.333971
41240699 0.855114
41240700 0.040842
41240701 0.186717
41240703 0.852076
41240704 -0.000000
41240706 0.391818
41240708 0.590411
41240709 -0.000000
41240710 0.810531
41240711 0.055421
41240712 0.420283
41240713 0.601162
41240715 0.106184
41240720 -0.000000
41240721 0.060326
41240723 0.256540
41240727 0.184359
41240731 1.039544
41240732 0.045269
41240733 0.210159
41240734 1.129005
41240738 0.269893
41240739 0.570316
41240741 0.550816
41240744 0.467073
41240745 1.136927
41240746 1.048532
41240747 0.446352
41240749 0.347800
41240750 0.204799
41240752 -0.000000
41240758 1.129847
41240761 0.470667
41240762 0.081695
41240765 0.185504
41240767 0.168334
41240770 1.481197
41240772 0.066445
41240774 -0.000000
41240777 0.534349
41240780 1.217932
41240781 2.293852
41240782 0.220034
41240784 0.170147
41240785 -0.000000
41240786 0.070735
41240787 0.567771
41240788 0.074892
41240792 0.499747
41240793 0.615669
41240797 0.152673
41240798 1.427209
41240799 0.113606
41240803 -0.000000
41240804 0.110400
41240806 1.496106
41240807 0.307313
41240811 0.520773
41240812 0.110347
41240813 -0.000000
41240816 0.131988
41240817 -0.000000
41240818 0.079335
41240820 0.977148
41240822 0.559592
41240823 0.631394
41240825 -0.000000
41240826 0.123345
41240827 0.151062
41240831 0.296956
41240832 0.171155
41240834 1.542825
41240835 0.282367
41240838 0.691226
41240841 0.147834
41240844 0.079290
41240845 0.365225
41240847 0.111583
41240850 0.058375
41240852 0.058494
41240853 0.260958
41240856 0.653334
41240861 -0.000000
41240862 16.995307
41240863 0.260871
41240864 1.091468
41240866 0.484251
41240869 2.238844
41240870 4.472053
41240871 10.110635
41240872 0.419052
41240873 -0.000000
41240876 0.058448
41240879 -0.000000
41240880 0.907179
41240881 1.907530
41240882 0.577644
41240883 0.712561
41240884 0.170223
41240889 0.197610
41240890 0.503934
41240891 0.766041
41240894 0.074891
41240895 5.069224
41240896 0.087657
41240897 2.181492
41240898 13.054282
41240901 4.017370
41240902 1.728284
41240903 2.069293
41240904 0.186050
41240910 0.431340
41240913 -0.000000
41240914 0.318876
41240915 0.088696
41240919 4.382293
41240920 1.216211
41240921 1.522845
41240926 0.165663
41240931 0.383365
41240933 0.663578
41240936 6.242821
41240939 0.854055
41240942 0.555284
41240943 0.494555
41240944 2.539337
41240949 1.993429
41240952 0.090163
41240954 0.473964
41240955 8.921914
41240956 2.315584
41240957 0.558824
41240963 0.080737
41240965 0.844240
41240966 8.286002
41240970 13.494246
41240971 0.668190
41240972 0.643299
41240973 0.063404
41240975 0.418549
41240976 0.340795
41240977 3.672980
41240978 0.492907
41240979 3.866302
41240985 2.051379
41240989 0.124025
41240992 5.071488
41240993 10.772031
41240994 1.877616
41240996 3.766227
41240997 0.390281
41240999 0.621274
41241000 1.573406
41241001 0.803114
41241002 0.050277
41241003 0.084955
41241005 0.294972
41241007 0.637559
41241008 0.941040
41241012 0.120487
41241015 0.353821
41241018 0.461637
41241022 0.145057
41241024 0.091870
41241026 0.176611
41241027 1.521610
41241029 -0.000000
41241031 0.347722
41241032 1.172209
41241033 0.234128
41241035 0.662819
41241036 0.593532
41241037 0.793465
41241038 0.626314
41241041 0.102153
41241042 0.557528
41241043 0.772627
41241044 -0.000000
41241045 -0.000000
41241048 0.926847
41241049 0.088620
41241050 0.890580
41241051 0.492728
41241052 0.366443
41241053 0.539117
41241054 0.598748
41241055 0.062372
41241058 0.052655
41241059 0.960330
41241060 0.175519
41241061 0.449768
41241064 0.362199
41241065 0.287639
41241066 0.617070
41241067 0.228181
41241068 3.259266
41241069 15.675239
41241070 0.316012
41241071 0.608858
41241073 0.238859
41241074 0.224492
41241076 0.165802
41241077 1.126488
41241078 0.629162
41241079 0.141144
41241080 0.598602
41241083 0.151561
41241085 0.842379
41241086 9.360340
41241087 0.038107
41241089 0.561353
41241091 0.794068
41241092 0.609179
41241093 1.537771
41241094 0.742242
41241097 0.592883
41241099 0.565604
41241100 0.721112
41241102 -0.000000
41241105 0.161172
41241108 -0.000000
41241112 0.218789
41241113 0.212632
41241115 0.073244
41241117 2.648848
41241118 0.148841
41241119 0.141289
41241120 1.075323
41241123 0.508856
41241125 0.357428
41241127 0.101481
41241128 0.115205
41241130 0.159281
41241131 0.144157
41241132 0.832411
41241133 0.622343
41241137 0.201326
41241140 2.603812
41241141 -0.000000
41241142 2.096015
41241143 0.470608
41241144 1.361493
41241145 1.556425
41241146 0.159274
41241148 0.784427
41241149 1.182834
41241152 2.689576
41241153 2.292531
41241154 0.660754
41241155 -0.000000
41241156 0.546914
41241157 0.200668
41241159 2.557940
41241160 0.607991
41241161 0.923968
41241165 0.064849
41241166 8.457504
41241168 -0.000000
41241169 0.275019
41241173 0.503559
41241174 1.440693
41241175 1.073681
41241176 -0.000000
41241177 6.956265
41241178 4.837596
41241179 0.517364
41241180 0.209226
41241181 0.987533
41241182 3.501552
41241185 2.482382
41241186 9.594779
41241187 0.090072
41241188 2.624589
41241189 1.546773
41241190 0.414468
41241192 -0.000000
41241193 0.254619
41241194 0.150529
41241196 0.435819
41241199 0.075223
41241200 0.772794
41241201 1.626625
41241202 0.534388
41241205 0.581492
41241206 1.682748
41241207 5.328432
41241208 1.979362
41241209 0.353950
41241210 1.951156
41241211 0.158020
41241212 1.076607
41241214 0.194074
41241215 1.260902
41241216 2.132730
41241218 -0.000000
41241220 4.363815
41241221 1.665998
41241223 0.609793
41241224 0.296214
41241225 0.469403
41241229 -0.000000
41241232 0.318768
41241233 -0.000000
41241240 -0.000000
41241242 -0.000000
41241243 0.319086
41241245 -0.000000
41241246 0.466477
41241249 0.166330
41241252 0.053630
41241253 -0.000000
41241255 -0.000000
41241257 0.161791
41241258 0.155242
41241263 -0.000000
41241265 0.668728
41241267 0.308014
41241268 0.123522
41241269 0.446884
41241270 0.419267
41241271 0.061330
41241273 0.206848
41241274 0.824834
41241276 0.053474
41241277 0.194687
41241278 0.259886
41241280 0.766856
41241282 0.842412
41241283 1.744231
41241284 0.114906
41241285 0.121599
41241288 -0.000000
41241289 0.647373
41241290 1.167729
41241291 0.097711
41241292 0.740710
41241294 0.089176
41241295 1.386215
41241297 0.381783
41241298 0.747348
41241301 0.049346
41241302 0.648714
41241303 0.361909
41241304 0.511837
41241305 0.063069
41241308 0.069469
41241311 1.101033
41241312 1.048359
41241313 0.413824
41241314 1.585869
41241317 0.206804
41241318 0.099525
41241320 -0.000000
41241325 0.086986
41241326 0.338354
41241328 0.190921
41241329 0.279848
41241330 0.406178
41241335 0.306071
41241336 0.072169
41241337 1.874551
41241338 0.110010
41241339 -0.000000
41241342 0.166010
41241345 0.081929
41241347 0.112937
41241349 -0.000000
41241350 0.080557
41241352 0.548684
41241353 0.073469
41241355 -0.000000
41241356 0.104041
41241358 1.974493
41241359 1.284529
41241360 1.843219
41241362 0.098227
41241364 0.225524
41241369 0.560259
41241372 0.066588
41241373 0.975699
41241374 1.128223
41241375 -0.000000
41241376 0.160447
41241377 1.812204
41241379 0.491389
41241380 1.169263
41241381 0.830777
41241383 0.357456
41241384 0.271766
41241385 0.297309
41241387 -0.000000
41241388 0.064204
41241389 0.639751
41241390 0.918087
41241394 -0.000000
41241397 0.914525
41241398 7.873245
41241402 1.110439
41241403 0.634504
41241404 0.348461
41241405 0.186679
41241406 0.096531
41241407 0.179198
41241408 0.297617
41241409 0.094721
41241410 0.319081
41241414 0.135890
41241418 0.627398
41241419 0.190781
41241420 0.291305
41241421 0.549728
41241430 0.267328
41241431 0.418438
41241432 1.769055
41241433 0.109208
41241435 0.226607
41241436 0.681465
41241438 1.104693
41241439 0.128385
41241442 1.067594
41241445 0.233055
41241446 0.061547
41241449 0.461388
41241450 -0.000000
41241451 -0.000000
41241454 0.362482
41241455 0.614171
41241456 -0.000000
41241457 1.217838
41241460 0.247415
41241461 0.616259
41241462 0.609989
41241463 0.084256
41241466 0.155139
41241467 0.146546
41241468 0.227033
41241469 0.336740
41241471 0.238271
41241472 0.238271
41241476 0.911614
41241478 0.238271
41241479 0.238271
41241480 0.238271
41241481 0.238271
41241484 0.238271
41241485 0.238271
41241487 0.044910
41241488 0.646782
41241489 0.375549
41241491 0.238271
41241492 0.238271
41241493 0.238271
41241495 0.785003
41241497 0.238271
41241498 0.236044
41241499 0.826577
41241501 0.395563
41241503 0.238271
41241505 0.836573
41241506 0.337620
41241508 0.711626
41241509 4.785028
41241511 1.426936
41241512 1.486470
41241513 0.580350
41241514 0.209279
41241515 -0.000000
41241516 0.184978
41241517 0.083903
41241518 0.469429
41241519 -0.000000
41241521 0.061468
41241522 -0.000000
41241524 1.114590
41241528 0.209182
41241529 2.896824
41241530 0.433000
41241532 0.181739
41241533 0.495299
41241534 0.851972
41241540 0.130245
41241542 -0.000000
41241543 0.073752
41241545 0.236044
41241546 0.569769
41241547 0.555718
41241549 0.598913
41241550 0.636208
41241553 1.772584
41241554 -0.000000
41241555 0.275399
41241556 0.190172
41241557 0.329943
41241560 3.749696
41241561 -0.000000
41241562 0.248758
41241565 0.714344
41241566 0.109995
41241567 0.058688
41241568 1.745015
41241571 0.608601
41241572 1.190784
41241573 0.216431
41241574 -0.000000
41241575 0.490192
41241577 0.238271
41241578 0.238271
41241579 0.238271
41241582 0.238271
41241583 0.238271
41241584 0.238271
41241585 0.238271
41241586 0.238271
41241587 0.238271
41241589 2.222370
41241591 0.238271
41241592 0.238271
41241593 0.238271
41241594 0.504583
41241598 1.264976
41241601 1.415295
41241602 1.226260
41241604 0.322982
41241606 1.239289
41241607 1.438241
41241608 1.667813
41241610 2.548979
41241611 0.406513
41241613 1.129145
41241614 0.460454
41241618 0.116051
41241620 2.733052
41241621 0.745722
41241622 0.219139
41241625 0.219770
41241626 0.369395
41241627 0.115717
41241628 0.907258
41241632 0.069950
41241635 -0.000000
41241636 0.817433
41241637 1.086146
41241639 1.079272
41241640 0.756856
41241642 0.406392
41241643 -0.000000
41241644 0.180897
41241647 -0.000000
41241649 0.286756
41241651 0.395742
41241652 0.355939
41241653 -0.000000
41241655 2.509451
41241656 0.465609
41241657 1.664488
41241658 2.923615
41241660 1.127521
41241662 1.155419
41241663 1.173130
41241665 0.198929
41241667 0.057015
41241670 0.178188
41241671 1.169249
41241673 0.230336
41241674 6.625175
41241675 13.239596
41241676 1.150261
41241677 0.818420
41241678 -0.000000
41241679 0.129471
41241680 6.350898
41241682 0.167255
41241683 0.664514
41241684 0.203307
41241686 8.287174
41241687 6.363209
41241688 0.447707
41241689 0.153113
41241690 -0.000000
41241691 3.092461
41241692 0.723390
41241693 0.714225
41241694 7.995016
41241695 1.218416
41241698 4.238091
41241699 0.388057
41241700 1.815838
41241701 1.473035
41241703 0.116692
41241704 1.226852
41241705 3.775159
41241706 0.805569
41241709 1.729955
41241710 2.950741
41241711 0.948053
41241712 0.252984
41241716 1.368840
41241719 1.504381
41241722 0.496541
41241723 1.439777
41241724 4.224579
41241725 1.638530
41241726 0.067293
41241727 0.873515
41241728 0.636514
41241730 1.202073
41241734 -0.000000
41241735 0.952334
41241736 0.076295
41241738 -0.000000
41241740 0.725960
41241746 2.113446
41241747 0.216371
41241749 0.106236
41241750 1.940573
41241752 1.549601
41241753 0.136039
41241755 0.068892
41241757 3.484453
41241758 2.325168
41241759 0.701970
41241762 0.426790
41241764 0.147698
41241765 0.144111
41241766 1.279141
41241768 0.596142
41241769 0.335871
41241771 0.726065
41241772 0.536634
41241773 0.180133
41241775 0.581881
41241776 0.859412
41241777 2.013841
41241780 0.224775
41241782 0.495353
41241784 9.397850
41241785 0.111771
41241787 0.181231
41241788 1.136774
41241789 -0.000000
41241791 2.472380
41241792 0.516838
41241797 -0.000000
41241800 0.337390
41241801 0.813849
41241806 0.478598
41241812 0.195853
41241814 0.842085
41241817 0.684027
41241818 0.292109
41241819 0.267104
41241822 1.970546
41241823 0.369535
41241830 0.465301
41241831 0.237450
41241832 -0.000000
41241833 0.428676
41241834 0.382838
41241836 0.465700
41241837 0.235391
41241842 0.245344
41241843 0.103830
41241844 3.791858
41241849 0.177288
41241850 0.490120
41241855 2.470802
41241856 2.412830
41241857 8.514837
41241859 0.177100
41241865 0.232405
41241871 0.596175
41241872 1.441835
41241875 0.103877
41241876 1.033084
41241879 2.489074
41241880 0.971817
41241881 1.226887
41241882 0.537540
41241885 -0.000000
41241888 0.872183
41241889 1.178216
41241892 5.488193
41241898 0.341126
41241900 2.018947
41241901 2.871443
41241902 1.254836
41241903 0.142424
41241905 0.690713
41241906 4.571650
41241907 11.911888
41241911 0.338142
41241912 0.329008
41241914 6.207425
41241915 12.718976
41241919 0.742532
41241922 0.086240
variableStep chrom=chr5
1294164 0.153248
1294167 0.575219
1294168 1.323786
1294170 -0.000000
1294171 1.111851
1294173 0.281897
1294176 2.285204
1294177 0.715094
1294180 4.051570
1294184 0.308862
1294190 0.988539
1294191 4.438222
1294192 44.003188
1294193 18.730990
1294195 0.088614
1294199 0.138041
1294201 6.974910
1294204 1.236757
1294205 0.605717
1294207 0.471030
1294209 5.516717
1294210 2.343866
1294217 7.880643
1294218 0.087958
1294219 1.649538
1294222 0.360331
1294223 0.482955
1294225 0.192835
1294226 1.159813
1294229 0.159138
1294230 0.615369
1294232 0.511638
1294233 0.119830
1294235 2.858633
1294236 3.797102
1294237 1.303870
1294239 0.488660
1294240 2.046599
1294241 0.745027
1294242 3.926001
1294245 0.136113
1294246 0.118626
1294248 10.492013
1294251 0.116044
1294252 0.156154
1294256 1.452707
1294257 0.310960
1294260 0.229136
1294261 0.178044
1294262 0.867535
1294264 0.336265
1294266 1.230873
1294267 2.761541
1294269 0.299110
1294270 2.012287
1294271 1.102689
1294272 0.031037
1294275 2.914580
1294279 2.056122
1294284 -0.000000
1294285 4.247949
1294287 0.468933
1294288 0.190703
1294290 4.577626
1294291 0.219935
1294292 0.119026
1294293 0.472072
1294294 21.389154
1294296 3.282220
1294297 0.211685
1294300 12.714109
1294303 0.552352
1294306 3.556424
1294307 0.205185
1294309 0.659284
1294310 6.574340
1294311 0.610471
1294313 0.110740
1294315 0.593099
1294317 0.183502
1294321 0.145609
1294324 0.147831
1294325 0.127744
1294326 1.398344
1294327 0.885565
1294332 3.597605
1294333 0.014206
1294334 0.435916
1294335 2.267660
1294336 1.070262
1294337 4.132270
1294342 1.730251
1294343 5.676909
1294345 0.047027
1294346 0.175456
1294347 0.370467
1294349 0.711816
1294351 0.183508
1294354 1.268418
1294355 -0.000000
1294357 0.384794
1294358 0.486807
1294360 3.929771
1294361 0.111314
1294362 0.243571
1294363 0.407598
1294364 0.841238
1294365 0.077377
1294367 0.535903
1294368 0.904783
1294369 0.029257
1294371 2.230718
1294373 3.734551
1294374 0.177538
1294375 1.021027
1294376 5.217581
1294377 1.791737
1294378 3.936072
1294380 3.163209
1294384 1.889966
1294388 0.028626
1294390 14.945351
1294391 1.723676
1294392 4.721023
1294394 0.052376
1294395 2.362327
1294397 0.253684
1294398 0.074097
1294401 4.841866
1294402 2.153653
1294407 0.518666
1294408 1.439343
1294409 0.840404
1294411 0.815216
1294412 1.576279
1294416 3.068062
1294417 1.528526
1294418 14.361395
1294419 0.525505
1294421 0.489891
1294422 3.066501
1294423 1.074363
1294425 15.544456
1294426 12.219905
1294429 3.503882
1294431 0.189081
1294438 0.602050
1294441 0.713972
1294442 1.345971
1294443 4.282334
1294444 1.962712
1294446 0.966365
1294448 -0.000000
1294449 0.374022
1294451 -0.000000
1294452 0.311753
1294454 0.203162
1294455 1.384849
1294458 0.159792
1294461 0.044542
1294465 1.265192
1294467 0.062861
1294468 0.352071
1294470 1.010523
1294472 1.410002
1294477 0.214145
1294480 1.124907
1294483 -0.000000
1294485 2.117429
1294486 0.155540
1294493 2.336416
1294494 0.023462
1294496 1.311279
1294499 3.161443
1294500 0.069889
1294505 3.265502
1294507 0.815499
1294509 1.665458
1294510 0.482050
1294511 0.617021
1294512 1.042356
1294514 0.940679
1294517 0.245248
1294519 0.899957
1294524 18.849713
1294525 17.328230
1294526 1.646832
1294527 0.039163
1294528 0.178372
1294535 0.234959
1294541 1.082178
1294543 0.723511
1294546 1.453073
1294547 0.299205
1294550 0.910099
1294551 13.031574
1294553 -0.000000
1294555 1.158144
1294561 1.650161
1294564 1.298452
1294567 1.170683
1294568 0.803002
1294574 0.097424
1294579 0.517972
1294582 0.649508
1294585 0.835206
1294587 0.043530
1294588 0.336668
1294589 2.010388
1294590 0.548815
1294595 0.185430
1294596 3.480746
1294597 0.743166
1294600 0.846512
1294601 1.339304
1294602 0.665071
1294603 1.577394
1294604 0.977009
1294605 0.831952
1294609 0.086086
1294615 0.447935
1294617 1.099375
1294619 2.816569
1294622 0.365081
1294627 16.540110
1294629 1.533747
1294630 3.162722
1294633 0.502891
1294634 0.585439
1294637 1.813670
1294639 0.984083
1294648 1.750672
1294650 5.292264
1294653 2.377749
1294656 1.391726
1294657 26.833497
1294658 1.144240
1294659 1.316103
1294661 0.114094
1294662 1.795703
1294663 2.384197
1294665 2.247485
1294666 0.688116
1294667 0.019941
1294668 0.019452
1294669 0.819014
1294670 0.316313
1294672 0.159311
1294673 1.903155
1294674 2.827147
1294675 1.920078
1294679 1.557867
1294680 0.469443
1294682 0.062371
1294683 0.092133
1294684 -0.000000
1294687 0.146343
1294688 0.491171
1294690 0.146594
1294693 0.423340
1294698 0.922752
1294699 19.172826
1294700 0.298439
1294702 0.194089
1294704 1.489781
1294705 23.779574
1294706 3.381550
1294707 1.247856
1294709 0.032599
1294711 0.142386
1294717 7.536687
1294718 2.971865
1294719 1.037444
1294720 20.441626
1294721 2.486518
1294726 0.213771
1294731 0.308079
1294732 0.471177
1294738 2.187913
1294740 0.112517
1294741 0.013246
1294742 0.334582
1294743 1.596448
1294747 0.209751
1294751 0.122789
1294752 0.083043
1294754 0.822830
1294755 0.915413
1294757 0.930119
1294760 0.524697
1294762 2.943465
1294764 1.177364
1294765 1.807825
1294766 0.539669
1294767 4.555036
1294768 15.371426
1294769 1.099971
1294771 0.065853
1294772 2.178788
1294775 0.066049
1294776 0.066328
1294777 2.776277
1294781 3.249473
1294782 2.171370
1294786 0.145620
1294787 0.473807
1294788 0.127298
1294789 1.162897
1294790 0.117315
1294791 16.566518
1294792 0.064034
1294796 0.432861
1294797 0.306299
1294798 2.325725
1294800 0.128147
1294801 0.086183
1294803 0.860120
1294806 2.163273
1294807 4.659017
1294812 -0.000000
1294815 0.556572
1294816 0.785317
1294817 2.040514
1294818 3.224212
1294819 1.942680
1294826 0.113757
1294829 0.576752
1294831 0.058904
1294833 8.165963
1294834 1.544210
1294835 0.779712
1294836 0.085292
1294837 0.143329
1294838 0.291466
1294839 1.763044
1294841 0.170174
1294843 1.272480
1294846 2.824748
1294847 0.509720
1294848 1.689557
1294849 0.009252
1294851 5.128218
1294853 4.496718
1294854 3.173023
1294855 0.892022
1294857 0.301375
1294859 1.452989
1294861 0.280585
1294862 0.409008
1294866 2.593358
1294868 0.458345
1294870 3.578180
1294871 5.017030
1294872 4.206845
1294874 2.002600
1294875 3.353699
1294876 0.398348
1294877 0.383403
1294878 0.430896
1294879 0.267431
1294881 0.392926
1294882 0.221729
1294885 3.746140
1294886 1.049480
1294888 -0.000000
1294891 4.702627
1294892 -0.000000
1294893 13.162189
1294894 0.300710
1294895 2.353121
1294896 2.597203
1294897 3.550245
1294898 0.381869
1294899 1.396447
1294900 2.410925
1294901 0.956253
1294904 0.134370
1294907 0.809140
1294908 0.127586
1294909 1.359224
1294910 0.559099
1294911 0.879179
1294914 0.044035
1294916 0.047143
1294923 0.038601
1294924 0.099703
1294925 1.304380
1294927 4.351806
1294928 -0.000000
1294929 0.380244
1294939 1.956074
1294941 1.343071
1294942 1.840681
1294946 1.246345
1294948 0.688152
1294949 0.207711
1294951 1.350287
1294954 1.011988
1294956 0.085951
1294963 0.862050
1294964 0.429527
1294965 17.493605
1294966 11.175766
1294967 0.460790
1294969 1.641332
1294972 0.261047
1294974 -0.000000
1294975 -0.000000
1294977 4.017494
1294978 0.750722
1294979 0.231378
1294980 -0.000000
1294985 0.941163
1294990 0.356547
1294992 2.665851
1294994 0.081503
1294997 0.722610
1294999 0.134576
1295001 0.800007
1295002 0.766754
1295003 4.245162
1295005 0.152757
1295006 -0.000000
1295007 0.360418
1295009 0.289976
1295010 0.590490
1295011 1.322045
1295013 1.528247
1295014 2.842321
1295018 0.459850
1295024 5.114251
1295025 3.318782
1295030 0.396976
1295032 0.516117
1295034 1.209510
1295037 -0.000000
1295040 0.115881
1295044 1.546528
1295045 1.176695
1295046 5.767294
1295050 1.761644
1295053 2.263338
1295056 0.071371
1295058 2.870243
1295064 0.748148
1295067 2.470738
1295068 2.321004
1295069 1.780476
1295070 1.259447
1295071 0.590058
1295078 0.056796
1295080 1.400543
1295081 2.959837
1295083 0.093814
1295086 0.149882
1295089 2.207948
1295090 2.168099
1295091 3.612449
1295092 1.379662
1295093 0.036667
1295100 0.630065
1295104 5.946576
1295108 3.052957
1295109 2.351300
1295110 3.970566
1295111 4.399997
1295114 4.732662
1295116 1.952343
1295118 4.087116
1295119 4.524170
1295120 4.438847
1295122 0.374616
1295124 0.304038
1295125 0.060913
1295126 0.586502
1295128 2.223426
1295129 40.688062
1295130 3.881363
1295131 0.029863
1295132 0.204013
1295142 0.987268
1295145 0.534561
1295146 0.345589
1295147 0.599373
1295152 0.840462
1295156 2.259316
1295159 0.273342
1295160 3.038462
1295162 4.108848
1295163 0.165014
1295164 0.487752
1295166 3.817210
1295167 9.251926
1295172 0.047813
1295176 2.706424
1295177 0.932805
1295178 15.214557
1295179 5.920168
1295180 9.387626
1295181 10.361318
1295182 5.730935
1295183 8.766323
1295184 2.272936
1295187 4.228445
1295188 6.939672
1295189 5.632751
1295191 0.800258
1295195 3.910815
1295196 4.109374
1295197 8.109225
1295198 1.422310
1295199 11.504009
1295200 21.316164
1295201 8.910568
1295202 5.098307
1295203 0.342818
1295204 4.146482
1295205 2.405199
1295206 1.709755
1295207 0.442999
1295208 0.687552
1295209 8.104676
1295210 8.045297
1295211 5.922087
1295213 3.393835
1295215 2.511327
1295216 0.782397
1295217 0.342627
1295218 0.124212
1295219 0.695759
1295220 4.064044
1295222 0.230772
1295223 1.611514
1295225 2.210148
1295226 4.893323
1295227 0.527253
1295228 0.950350
1295229 3.326246
1295230 4.464618
1295231 3.185545
1295233 2.082862
1295235 0.700824
1295236 0.276528
1295238 2.873927
1295240 5.691197
1295241 3.886051
1295242 2.164811
1295243 4.230433
1295245 0.707756
1295246 1.845088
1295248 1.462237
1295249 4.078839
1295250 0.355246
1295251 0.648172
1295252 7.989626
1295253 10.382073
1295254 3.790971
1295256 0.800374
1295258 1.174516
1295259 2.798643
1295260 1.566463
1295263 3.227250
1295264 5.952814
1295265 0.685367
1295268 -0.000000
1295269 1.216859
1295270 0.317319
1295272 -0.000000
1295273 0.175769
1295279 0.148160
1295280 0.588470
1295281 0.387823
1295282 11.773178
1295283 7.457359
1295284 2.013002
1295285 0.713497
1295288 0.497585
1295289 1.313168
1295290 1.101028
1295292 1.155483
1295294 6.735613
1295295 0.139410
1295296 16.776697
1295297 2.776237
1295298 0.609100
1295301 3.793783
1295302 25.992061
1295303 2.296266
1295304 1.690157
1295305 2.873284
1295306 1.316318
1295309 5.693957
1295310 0.654080
1295311 2.287979
1295314 0.352025
1295315 0.229890
1295319 1.466102
1295320 8.258142
1295322 0.039800
1295323 0.310310
1295325 0.165369
1295326 4.245347
1295327 2.768852
1295328 4.908278
1295330 2.585972
1295332 0.070361
1295333 2.506395
1295334 2.094065
1295335 9.360285
1295336 8.963361
1295337 1.492603
1295340 1.419986
1295346 2.297149
1295347 0.108378
1295348 6.843546
1295349 31.112038
1295350 1.970166
1295355 0.054466
1295357 0.051443
1295358 1.940690
1295359 5.105327
1295361 -0.000000
1295362 1.452406
1295366 0.645248
1295367 15.576143
1295372 1.143380
1295373 1.908229
1295377 3.106512
1295378 17.842433
1295380 8.788972
1295381 0.981023
1295384 7.641076
1295386 1.250583
1295387 0.106464
1295388 4.251209
1295389 1.775538
1295391 0.477328
1295392 1.584589
1295394 0.893541
1295396 0.662817
1295397 5.397028
1295399 0.144697
1295401 0.158597
1295402 2.093572
1295403 0.963201
1295405 1.218359
1295408 1.361368
1295413 0.550305
1295415 5.899169
1295418 1.572742
1295419 4.886971
1295420 -0.000000
1295422 0.551902
1295423 1.041570
1295426 0.214149
1295427 0.441953
1295429 0.242365
1295430 0.052871
1295432 1.444309
1295433 2.164579
1295434 0.576657
1295435 1.290510
1295437 0.510152
1295438 4.288857
1295440 0.890048
1295441 1.184540
1295443 0.301692
1295448 6.805320
1295449 53.614125
1295450 11.246246
1295451 0.714104
1295452 0.078649
1295453 2.121248
1295456 0.180607
1295457 1.550040
1295464 0.817661
1295467 3.692735
1295468 6.360224
1295473 1.434267
1295474 6.099060
1295475 0.019653
1295476 0.924760
1295478 0.021022
1295479 3.424572
1295480 4.227206
1295485 0.250963
1295486 0.501677
1295487 1.029372
1295488 6.199933
1295492 0.171237
1295494 0.025018
1295497 0.395744
1295498 0.403543
1295499 5.632313
1295500 7.458614
1295502 0.122243
1295503 1.834504
1295504 0.678183
1295506 0.469906
1295509 3.712515
1295510 2.475185
1295511 2.714396
1295512 1.594649
1295513 1.033506
1295514 1.123562
1295515 0.474357
1295516 4.133044
1295518 1.267649
1295520 -0.000000
1295521 8.629455
1295523 0.362803
1295525 3.348378
1295527 1.319058
1295528 6.186844
1295530 0.280695
1295531 2.734528
1295533 1.669772
1295537 3.097160
1295538 3.229618
1295539 1.310466
1295542 5.787449
1295544 -0.000000
1295545 0.472569
1295547 0.502564
1295548 0.236800
1295549 0.821062
1295550 2.545077
1295551 1.434521
1295552 0.612254
1295553 0.786195
1295554 2.047908
1295555 2.405005
1295557 0.552569
1295561 0.549774
1295566 0.245944
1295567 0.494710
1295568 3.031420
1295569 0.760465
1295571 1.125348
1295572 0.313878
1295573 2.148212
1295575 -0.000000
1295576 0.341936
1295577 1.267138
1295578 14.950630
1295581 0.100742
1295582 2.852789
1295591 1.832534
1295594 0.174751
1295596 0.148279
1295597 1.265357
1295598 5.282643
1295599 19.647020
1295600 24.168132
1295602 1.636519
1295604 0.902576
1295607 1.516469
1295609 0.636733
1295611 0.588226
1295612 1.179688
1295614 1.407727
1295616 1.270636
1295617 0.324637
1295619 0.619396
1295620 0.316855
1295621 0.063066
1295622 8.612495
1295624 1.177331
1295625 1.061190
1295627 1.895827
1295628 0.175026
1295629 0.621435
1295631 1.499731
1295634 0.126705
1295635 4.437766
1295636 5.933067
1295637 1.796717
1295639 0.035571
1295640 1.837553
1295642 -0.000000
1295643 0.235300
1295645 0.055233
1295646 1.630694
1295651 2.737033
1295652 2.608244
1295653 0.779285
1295657 0.213788
1295659 0.889360
1295660 0.451696
1295662 0.511125
1295663 0.959908
1295664 0.130268
1295666 0.059157
1295667 0.408898
1295671 0.247179
1295675 2.452439
1295676 20.445256
1295680 0.034805
1295682 6.460857
1295683 0.237230
1295688 3.222323
1295689 25.901831
1295690 9.642405
1295691 0.282859
1295692 0.515923
1295693 0.876787
1295694 0.272362
1295695 0.307607
1295696 0.578962
1295697 7.379365
1295700 0.687168
1295701 0.733342
1295702 1.319157
1295703 1.410852
1295710 7.002144
1295711 1.585162
1295716 0.554262
1295718 0.854367
1295720 0.683668
1295721 0.266883
1295722 0.419075
1295723 8.179190
1295726 0.812946
1295727 8.712418
1295729 0.322461
1295730 1.997693
1295732 1.934180
1295733 0.062202
1295734 1.531721
1295735 7.356103
1295741 46.911718
1295744 0.560790
1295745 2.590016
1295746 0.051893
1295747 0.647308
1295748 2.937010
1295750 0.218113
1295751 1.892267
1295754 1.322548
1295755 1.770044
1295762 1.377418
1295763 0.953838
1295764 0.021126
1295766 0.101889
1295767 2.146948
1295768 2.375067
1295769 0.064225
1295770 1.182766
1295772 0.230797
1295773 2.416861
1295774 0.403415
1295778 0.359136
1295779 1.873401
1295780 2.122982
1295781 0.062518
1295782 1.195511
1295783 6.771035
1295787 3.625812
1295791 8.220772
1295792 31.923639
1295793 8.813542
1295794 0.512739
1295795 0.367282
1295796 2.171490
1295800 2.585996
1295802 2.077814
1295803 14.151631
1295805 0.635774
1295806 3.733749
1295808 1.725771
1295809 11.404816
1295810 0.550680
1295811 0.596344
1295812 26.845729
1295814 4.606265
1295819 0.459495
1295820 5.079073
1295822 0.259073
1295823 0.634807
1295826 5.653379
1295829 6.837933
1295830 17.474721
1295831 0.490360
1295832 0.860702
1295833 0.061350
1295834 0.679834
1295835 4.879274
1295836 14.269062
1295840 1.674042
1295841 1.823761
1295843 3.264306
1295844 0.031060
1295845 0.933891
1295846 0.119132
1295848 3.674616
1295849 3.400690
1295852 2.329925
1295855 0.449271
1295856 1.061665
1295857 6.413604
1295858 8.769937
1295859 4.090651
1295861 3.206980
1295862 0.253695
1295863 0.563001
1295864 2.300600
1295867 6.237212
1295871 10.086462
1295872 0.073703
1295875 4.099719
1295876 2.438164
1295878 8.292156
1295881 6.303728
1295882 1.988386
1295883 3.948738
1295885 14.827276
1295886 11.113510
1295888 11.544749
1295889 5.054842
1295892 5.350237
1295894 32.060557
1295896 3.879319
1295899 8.585330
1295900 14.092633
1295903 3.445658
1295905 0.926493
1295906 2.161953
1295907 6.280995
1295910 1.946305
1295912 7.219103
1295913 0.469711
1295914 2.689334
1295917 4.098420
1295919 0.830763
1295920 3.860283
1295921 0.478563
1295922 13.086605
1295923 13.642306
1295924 4.534947
1295925 1.634762
1295926 1.256923
1295929 2.779149
1295930 0.037015
1295931 1.974787
1295932 17.278316
1295933 22.141854
1295936 1.624141
1295937 2.625156
1295938 0.608606
1295940 1.456120
1295942 4.444919
1295943 0.364568
1295947 0.279242
1295948 1.018676
1295949 1.453784
1295950 0.570506
1295953 2.007713
1295955 1.583161
1295957 0.190025
1295964 0.805534
1295966 0.397062
1295967 0.592616
1295971 1.452607
1295972 1.139494
1295973 0.895360
1295978 1.238929
1295980 0.194987
1295982 0.497744
1295986 23.998907
1295989 0.274387
1295991 4.640030
1295992 0.155727
1295993 13.888731
1295995 0.052415
1295997 0.141065
1295998 1.226479
1295999 1.090919
1296001 1.146012
1296002 1.552946
1296004 0.212011
1296005 0.024264
1296006 0.336780
1296008 1.045354
1296012 0.131622
1296013 1.610447
1296014 2.082415
1296017 0.112519
1296018 0.363767
1296020 0.138549
1296023 1.517884
1296024 1.378373
1296027 0.609642
1296028 2.839980
1296029 0.325683
1296031 -0.000000
1296033 6.042684
1296037 6.255151
1296038 1.644101
1296040 1.473338
1296042 5.318282
1296047 0.577147
1296048 0.360781
1296049 4.268823
1296052 1.270979
1296053 2.215067
1296059 1.522148
1296060 3.600797
1296061 2.866153
1296064 2.318123
1296065 0.865145
1296066 2.867680
1296067 0.029850
1296068 0.435263
1296071 0.304666
1296073 0.029373
1296074 0.732250
1296075 1.446979
1296077 0.511121
1296078 1.636456
1296079 1.225325
1296081 0.724385
1296082 -0.000000
1296084 1.066097
1296085 1.773901
1296089 0.076104
1296090 0.645707
1296092 0.192277
1296094 3.882426
1296095 0.350673
1296096 0.346043
1296098 10.520299
1296099 0.157066
1296101 0.520363
1296102 0.830886
1296103 3.101269
1296105 0.481856
1296106 0.711165
1296108 2.624976
1296112 0.805986
1296113 0.074393
1296114 0.651683
1296116 3.843666
1296118 0.199820
1296119 4.969006
1296120 3.613433
1296121 0.685915
1296122 1.796305
1296124 0.386821
1296125 0.353220
1296127 0.415811
1296129 3.789804
1296130 19.219889
1296131 1.592731
1296132 4.059178
1296134 0.443218
1296136 0.210873
1296137 1.558298
1296139 0.925766
1296142 0.320792
1296145 0.741786
1296146 0.176501
1296147 10.265767
1296148 0.138272
1296150 1.287065
1296156 2.338965
1296158 0.157685
1296161 2.275360
1296163 0.161817
1296165 0.887544
1296166 1.598684
1296167 1.970990
1296168 1.155676
1296169 5.527256
1296170 5.926005
1296171 0.041563
1296173 0.041705
1296174 0.040778
1296176 0.362078
1296177 1.133005
1296179 1.668238
1296180 2.130565
1296181 2.205717
1296183 0.529896
1296184 0.475404
1296185 0.338528
1296187 0.579009
1296192 4.489512
1296194 0.044498
1296198 0.356605
1296199 2.645351
1296200 1.860981
1296203 1.424983
1296205 0.862806
1296207 0.119892
1296208 0.870510
1296209 1.244842
1296210 2.236420
1296212 6.032096
1296213 33.914086
1296214 8.288076
1296215 0.070335
1296216 0.375053
1296218 0.992244
1296219 1.303471
1296220 2.646339
1296221 10.815259
1296223 0.444147
1296224 0.126192
1296226 0.161870
1296227 5.664651
1296229 2.519653
1296230 2.760244
1296231 0.064674
1296233 6.745764
1296234 2.744458
1296236 13.217006
1296239 0.789256
1296240 1.765165
1296242 5.689715
1296243 2.261455
1296245 5.415825
1296246 34.931802
1296248 2.850303
1296249 0.674048
1296251 1.044232
1296252 1.166629
1296254 5.281075
1296255 3.638812
1296256 5.587016
1296257 6.030277
1296258 2.595734
1296261 1.474465
1296262 5.016971
1296263 3.781549
1296264 8.206414
1296265 0.053954
1296267 0.187995
1296268 26.649945
1296269 1.736738
1296270 1.099535
1296272 2.852446
1296273 2.251399
1296275 3.613891
1296276 0.220294
1296277 0.382647
1296278 0.699596
1296279 0.330171
1296281 3.855728
1296282 1.435141
1296283 1.093327
1296285 0.188481
1296286 1.457310
1296287 25.767530
1296291 0.178982
1296292 12.013469
1296293 5.693173
1296294 10.203000
1296298 0.162367
1296302 0.649351
1296304 1.173062
1296306 7.937759
1296307 5.442121
1296308 8.127740
1296310 0.468850
1296312 1.769357
1296315 4.230799
1296316 0.393184
1296320 1.171887
1296322 2.839297
1296323 1.643848
1296324 1.010074
1296328 1.128904
1296330 4.543562
1296333 3.646196
1296334 0.074032
1296339 -0.000000
1296341 4.296425
1296342 0.091305
1296343 25.665999
1296345 2.938328
1296346 2.651084
1296351 2.631278
1296353 4.926163
1296354 2.588218
1296355 12.019198
1296356 23.240180
1296357 0.458607
1296358 5.258918
1296359 -0.000000
1296362 3.488977
1296363 3.652342
1296364 6.169230
1296365 0.946786
1296367 0.199983
1296368 4.508580
1296369 5.246583
1296370 0.390261
1296372 1.914360
1296375 4.630246
1296377 10.387147
1296378 3.951435
1296379 0.991023
1296380 8.064625
1296381 12.073375
1296382 0.738241
1296383 1.200239
1296385 12.046350
1296388 2.875854
1296389 9.247195
1296390 6.048281
1296393 0.106149
1296394 1.012174
1296398 5.625695
1296399 3.244483
1296400 0.749996
1296402 2.591735
1296404 1.011236
1296408 2.613166
1296409 2.169743
1296411 2.487009
1296412 1.694652
1296415 1.675406
1296416 -0.000000
1296418 -0.000000
1296419 2.988960
1296420 0.937334
1296425 0.991185
1296426 1.576113
1296427 0.630640
1296428 1.264300
1296429 0.330354
1296430 0.120249
1296431 0.236881
1296433 1.280008
1296434 0.256421
1296436 -0.000000
1296439 0.870278
1296444 0.579100
1296445 0.555816
1296448 0.136080
1296450 3.570666
1296451 0.036448
1296452 0.663379
1296453 3.528185
1296455 12.014508
1296457 0.166813
1296459 0.117304
1296460 3.735094
1296461 1.856159
1296464 1.840701
1296465 0.037895
1296466 13.970909
1296470 8.111355
1296471 4.108311
1296475 0.262769
1296476 12.237487
1296478 0.883262
1296479 1.078890
1296480 0.338757
1296482 19.599130
1296486 3.192700
1296487 0.152987
1296489 0.117243
1296492 0.057198
1296493 0.066166
1296494 0.116121
1296495 15.073184
1296496 0.054572
1296497 0.518343
1296499 0.048253
1296500 0.921225
1296501 1.202282
1296502 0.792792
1296504 -0.000000
1296505 0.138241
1296506 1.176550
1296507 2.841939
1296508 0.760527
1296509 17.244524
1296511 0.025625
1296514 4.414527
1296516 1.762916
1296517 3.951507
1296518 2.010749
1296519 1.240239
1296521 6.308398
1296522 0.109226
1296524 0.471249
1296525 1.318414
1296526 3.280174
1296527 2.933542
1296528 1.518899
1296529 6.284126
1296531 10.212832
1296532 4.083784
1296533 3.601935
1296534 5.954870
1296535 3.472133
1296537 0.063336
1296542 0.061761
1296543 4.667293
1296547 0.551024
1296548 1.761690
1296550 8.594316
1296553 3.073449
1296554 0.582246
1296555 3.261734
1296556 0.274599
1296559 3.577565
1296562 0.736172
1296564 0.996961
1296565 3.605264
1296566 0.368417
1296569 5.407330
1296570 3.698177
1296571 0.831089
1296572 7.691326
1296573 3.535077
1296574 1.337063
1296577 0.056598
1296579 0.540940
1296580 7.609304
1296582 1.211274
1296583 0.572314
1296584 0.024373
1296585 0.125839
1296586 4.064469
1296588 1.657367
1296589 4.081564
1296592 2.500165
1296593 0.257554
1296594 2.284788
1296596 0.419658
1296599 0.505788
1296600 0.304868
1296601 4.066167
1296602 2.625592
1296604 2.992849
1296606 2.623214
1296607 0.807961
1296609 0.213675
1296613 0.479035
1296615 1.079514
1296616 11.776731
1296621 0.530509
1296623 -0.000000
1296625 0.846082
1296626 1.263673
1296627 -0.000000
1296628 0.018410
1296629 0.262797
1296633 2.872097
1296634 6.933092
1296635 1.619390
1296636 4.061102
1296637 1.620931
1296638 3.394629
1296640 0.189835
1296642 0.621589
1296647 6.092260
1296648 6.932439
1296649 0.088090
1296650 0.713000
1296651 2.517508
1296656 0.056260
1296658 3.625888
1296659 12.784291
1296660 15.006760
1296662 1.385139
1296663 0.338775
1296664 2.562148
1296665 9.807304
1296666 19.827092
1296667 3.903004
1296668 9.848990
1296669 4.815314
1296670 5.061571
1296671 1.587456
1296672 2.532437
1296673 8.626986
1296674 4.335728
1296675 7.493912
1296676 0.187402
1296677 2.789771
1296678 7.692100
1296679 4.545583
1296680 4.659696
1296683 7.104939
1296684 4.998608
1296685 4.667406
1296686 1.915733
1296689 0.172032
1296690 1.727773
1296691 7.560105
1296692 0.460259
1296693 2.843725
1296695 27.477997
1296700 0.119454
1296702 8.265590
1296703 1.323788
1296704 0.771427
1296707 10.779477
1296709 18.977282
1296711 3.278255
1296715 3.867838
1296725 4.859387
1296728 0.631937
1296729 0.401514
1296730 0.127057
1296731 0.129299
1296732 7.841171
1296733 1.517633
1296737 0.070170
1296738 3.915281
1296739 1.308337
1296740 0.537837
1296741 0.334261
1296743 1.865995
1296747 19.480158
1296748 0.019623
1296750 6.696252
1296753 0.595129
1296754 3.848764
1296755 1.153207
1296756 7.616421
1296758 3.602427
1296761 0.995089
1296763 4.071058
1296767 0.722176
1296768 1.593719
1296770 0.210999
1296771 0.122242
1296772 5.513489
1296773 0.691012
1296774 1.790033
1296778 0.172467
1296779 0.941090
1296780 0.164396
1296782 1.281066
1296786 27.653816
1296790 3.554605
1296791 1.771228
1296796 1.445040
1296798 5.604462
1296800 1.243731
1296806 6.721666
1296807 0.195788
1296808 20.870064
1296809 27.534595
1296811 0.318577
1296812 3.020209
1296813 0.577660
1296814 0.038626
1296815 0.065503
1296817 0.556678
1296819 3.138714
1296822 1.196314
1296826 2.252173
1296827 0.275777
1296828 22.003787
1296830 0.592096
1296832 0.608602
1296835 0.297981
1296839 2.527895
1296844 3.590766
1296845 0.357002
1296846 1.857514
1296850 0.295828
1296852 -0.000000
1296853 0.047161
1296854 1.151017
1296855 1.175617
1296859 3.876046
1296860 0.452278
1296861 0.019858
1296863 0.154242
1296866 0.253157
1296869 4.891826
1296872 5.123775
1296873 4.319008
1296874 1.558378
1296875 0.316489
1296876 0.356677
1296877 0.528370
1296879 5.384765
1296880 -0.000000
1296881 0.149164
1296884 1.943034
1296887 9.298526
1296889 2.819921
1296891 0.713802
1296892 26.689855
1296894 21.101668
1296895 14.748274
1296896 2.148240
1296900 4.557384
1296904 6.025525
1296908 0.348987
1296909 10.968101
1296911 0.032692
1296912 0.023291
1296915 3.954099
1296916 1.365192
1296917 0.781488
1296920 0.061458
1296921 0.040654
1296923 0.263629
1296924 3.445271
1296925 1.300439
1296926 4.027035
1296927 0.873889
1296930 4.565081
1296931 3.048164
1296932 1.539235
1296934 0.696913
1296935 -0.000000
1296937 2.978446
1296938 4.682425
1296940 0.440428
1296941 0.568002
1296945 1.111682
1296946 2.067644
1296947 2.829443
1296948 1.744825
1296950 5.330875
1296951 1.510117
1296954 0.440408
1296955 0.443280
1296956 0.366348
1296959 0.568031
1296960 0.075955
1296962 0.390610
1296963 3.930409
1296964 1.070825
1296966 0.104113
1296967 0.236879
1296969 0.837448
1296971 0.366372
1296972 0.236861
1296977 0.114074
1296980 0.236866
1296982 0.118766
1296983 3.961010
1296988 2.608445
1296989 0.338113
1296993 1.036322
1296995 2.494218
1296996 3.535755
1296997 5.345125
1296999 0.114074
1297003 4.152451
1297004 0.025145
1297005 2.214859
1297007 -0.000000
1297008 -0.000000
1297009 0.082229
1297010 0.234572
1297011 0.236903
1297014 0.207095
1297015 0.090059
1297016 0.100205
1297017 0.114074
1297020 0.114074
1297021 0.236866
1297024 0.104149
1297025 -0.000000
1297027 6.654575
1297030 1.414556
1297031 0.708140
1297033 0.234556
1297034 -0.000000
1297035 0.114074
1297037 0.678734
1297039 0.114074
1297040 0.236867
1297041 0.236866
1297042 0.114074
1297044 0.119977
1297045 0.046191
1297047 0.114074
1297048 0.114074
1297049 0.114074
1297051 3.319147
1297053 0.114074
1297055 2.466661
1297056 2.109957
1297058 -0.000000
1297060 3.123853
1297062 0.114074
1297067 0.114074
1297070 0.114074
1297071 0.114074
1297073 4.067885
1297074 5.276537
1297075 6.425613
1297078 4.375388
1297079 4.360074
1297080 1.574184
1297081 2.115009
1297084 4.393300
1297085 4.654190
1297086 2.875991
1297087 2.036722
1297090 4.475238
1297091 1.388454
1297092 3.672254
1297093 2.729545
1297096 4.213641
1297098 0.639796
1297099 0.236906
1297100 0.366340
1297101 0.234570
[truncated: 3,248,518 more chars]
