# Supplementary material for: Base-resolution UV footprinting by sequencing reveals distinctive damage signatures for DNA-binding proteins
Source: Nat Commun. 2023 May 11;14:2701. doi: 10.1038/s41467-023-38266-2 (PMC10175305; doi:10.1038/s41467-023-38266-2)
Supplement: Supplementary file 5 — Supplementary Software 1 [file 41467_2023_38266_MOESM5_ESM.zip › MATLAB/data/ENCODE_rnaseq/annot.tsv]

"ENSG00000000003.14"	"TSPAN6"
"ENSG00000000005.5"	"TNMD"
"ENSG00000000419.12"	"DPM1"
"ENSG00000000457.13"	"SCYL3"
"ENSG00000000460.16"	"C1orf112"
"ENSG00000000938.12"	"FGR"
"ENSG00000000971.15"	"CFH"
"ENSG00000001036.13"	"FUCA2"
"ENSG00000001084.12"	"GCLC"
"ENSG00000001167.14"	"NFYA"
"ENSG00000001460.17"	"STPG1"
"ENSG00000001461.16"	"NIPAL3"
"ENSG00000001497.16"	"LAS1L"
"ENSG00000001561.6"	"ENPP4"
"ENSG00000001617.11"	"SEMA3F"
"ENSG00000001626.15"	"CFTR"
"ENSG00000001629.9"	"ANKIB1"
"ENSG00000001630.16"	"CYP51A1"
"ENSG00000001631.15"	"KRIT1"
"ENSG00000002016.17"	"RAD52"
"ENSG00000002079.14"	"MYH16"
"ENSG00000002330.13"	"BAD"
"ENSG00000002549.12"	"LAP3"
"ENSG00000002586.19"	"CD99"
"ENSG00000002586.19_PAR_Y"	"CD99"
"ENSG00000002587.9"	"HS3ST1"
"ENSG00000002726.20"	"AOC1"
"ENSG00000002745.12"	"WNT16"
"ENSG00000002746.14"	"HECW1"
"ENSG00000002822.15"	"MAD1L1"
"ENSG00000002834.17"	"LASP1"
"ENSG00000002919.14"	"SNX11"
"ENSG00000002933.8"	"TMEM176A"
"ENSG00000003056.7"	"M6PR"
"ENSG00000003096.14"	"KLHL13"
"ENSG00000003137.8"	"CYP26B1"
"ENSG00000003147.18"	"ICA1"
"ENSG00000003249.13"	"DBNDD1"
"ENSG00000003393.14"	"ALS2"
"ENSG00000003400.14"	"CASP10"
"ENSG00000003402.19"	"CFLAR"
"ENSG00000003436.15"	"TFPI"
"ENSG00000003509.15"	"NDUFAF7"
"ENSG00000003756.16"	"RBM5"
"ENSG00000003987.13"	"MTMR7"
"ENSG00000003989.17"	"SLC7A2"
"ENSG00000004059.10"	"ARF5"
"ENSG00000004139.13"	"SARM1"
"ENSG00000004142.11"	"POLDIP2"
"ENSG00000004399.12"	"PLXND1"
"ENSG00000004455.16"	"AK2"
"ENSG00000004468.12"	"CD38"
"ENSG00000004478.7"	"FKBP4"
"ENSG00000004487.16"	"KDM1A"
"ENSG00000004534.14"	"RBM6"
"ENSG00000004660.14"	"CAMKK1"
"ENSG00000004700.15"	"RECQL"
"ENSG00000004766.16"	"VPS50"
"ENSG00000004776.12"	"HSPB6"
"ENSG00000004777.18"	"ARHGAP33"
"ENSG00000004779.9"	"NDUFAB1"
"ENSG00000004799.7"	"PDK4"
"ENSG00000004809.13"	"SLC22A16"
"ENSG00000004838.13"	"ZMYND10"
"ENSG00000004846.16"	"ABCB5"
"ENSG00000004848.7"	"ARX"
"ENSG00000004864.13"	"SLC25A13"
"ENSG00000004866.20"	"ST7"
"ENSG00000004897.11"	"CDC27"
"ENSG00000004939.14"	"SLC4A1"
"ENSG00000004948.14"	"CALCR"
"ENSG00000004961.14"	"HCCS"
"ENSG00000004975.11"	"DVL2"
"ENSG00000005001.9"	"PRSS22"
"ENSG00000005007.12"	"UPF1"
"ENSG00000005020.12"	"SKAP2"
"ENSG00000005022.5"	"SLC25A5"
"ENSG00000005059.15"	"MCUB"
"ENSG00000005073.5"	"HOXA11"
"ENSG00000005075.15"	"POLR2J"
"ENSG00000005100.12"	"DHX33"
"ENSG00000005102.12"	"MEOX1"
"ENSG00000005108.15"	"THSD7A"
"ENSG00000005156.11"	"LIG3"
"ENSG00000005175.9"	"RPAP3"
"ENSG00000005187.11"	"ACSM3"
"ENSG00000005189.19"	"REXO5"
"ENSG00000005194.14"	"CIAPIN1"
"ENSG00000005206.16"	"SPPL2B"
"ENSG00000005238.19"	"FAM214B"
"ENSG00000005243.9"	"COPZ2"
"ENSG00000005249.12"	"PRKAR2B"
"ENSG00000005302.18"	"MSL3"
"ENSG00000005339.14"	"CREBBP"
"ENSG00000005379.16"	"TSPOAP1"
"ENSG00000005381.7"	"MPO"
"ENSG00000005421.8"	"PON1"
"ENSG00000005436.13"	"GCFC2"
"ENSG00000005448.16"	"WDR54"
"ENSG00000005469.11"	"CROT"
"ENSG00000005471.17"	"ABCB4"
"ENSG00000005483.20"	"KMT2E"
"ENSG00000005486.16"	"RHBDD2"
"ENSG00000005513.9"	"SOX8"
"ENSG00000005700.14"	"IBTK"
"ENSG00000005801.17"	"ZNF195"
"ENSG00000005810.17"	"MYCBP2"
"ENSG00000005812.10"	"FBXL3"
"ENSG00000005844.17"	"ITGAL"
"ENSG00000005882.11"	"PDK2"
"ENSG00000005884.17"	"ITGA3"
"ENSG00000005889.15"	"ZFX"
"ENSG00000005893.15"	"LAMP2"
"ENSG00000005961.18"	"ITGA2B"
"ENSG00000005981.12"	"ASB4"
"ENSG00000006007.11"	"GDE1"
"ENSG00000006015.17"	"REX1BD"
"ENSG00000006016.10"	"CRLF1"
"ENSG00000006025.11"	"OSBPL7"
"ENSG00000006042.11"	"TMEM98"
"ENSG00000006047.12"	"YBX2"
"ENSG00000006059.3"	"KRT33A"
"ENSG00000006062.15"	"MAP3K14"
"ENSG00000006071.13"	"ABCC8"
"ENSG00000006116.3"	"CACNG3"
"ENSG00000006118.14"	"TMEM132A"
"ENSG00000006125.17"	"AP2B1"
"ENSG00000006128.11"	"TAC1"
"ENSG00000006194.9"	"ZNF263"
"ENSG00000006210.6"	"CX3CL1"
"ENSG00000006282.20"	"SPATA20"
"ENSG00000006283.17"	"CACNA1G"
"ENSG00000006327.13"	"TNFRSF12A"
"ENSG00000006377.10"	"DLX6"
"ENSG00000006432.15"	"MAP3K9"
"ENSG00000006451.7"	"RALA"
"ENSG00000006453.13"	"BAIAP2L1"
"ENSG00000006459.10"	"KDM7A"
"ENSG00000006468.13"	"ETV1"
"ENSG00000006530.16"	"AGK"
"ENSG00000006534.15"	"ALDH3B1"
"ENSG00000006555.10"	"TTC22"
"ENSG00000006576.16"	"PHTF2"
"ENSG00000006606.8"	"CCL26"
"ENSG00000006607.13"	"FARP2"
"ENSG00000006611.15"	"USH1C"
"ENSG00000006625.17"	"GGCT"
"ENSG00000006634.7"	"DBF4"
"ENSG00000006638.11"	"TBXA2R"
"ENSG00000006652.13"	"IFRD1"
"ENSG00000006659.12"	"LGALS14"
"ENSG00000006695.10"	"COX10"
"ENSG00000006704.10"	"GTF2IRD1"
"ENSG00000006712.14"	"PAF1"
"ENSG00000006715.15"	"VPS41"
"ENSG00000006740.16"	"ARHGAP44"
"ENSG00000006744.18"	"ELAC2"
"ENSG00000006747.14"	"SCIN"
"ENSG00000006756.15"	"ARSD"
"ENSG00000006757.11"	"PNPLA4"
"ENSG00000006788.13"	"MYH13"
"ENSG00000006831.9"	"ADIPOR2"
"ENSG00000006837.11"	"CDKL3"
"ENSG00000007001.12"	"UPP2"
"ENSG00000007038.10"	"PRSS21"
"ENSG00000007047.14"	"MARK4"
"ENSG00000007062.11"	"PROM1"
"ENSG00000007080.10"	"CCDC124"
"ENSG00000007129.17"	"CEACAM21"
"ENSG00000007168.12"	"PAFAH1B1"
"ENSG00000007171.17"	"NOS2"
"ENSG00000007174.17"	"DNAH9"
"ENSG00000007202.14"	"KIAA0100"
"ENSG00000007216.14"	"SLC13A2"
"ENSG00000007237.18"	"GAS7"
"ENSG00000007255.10"	"TRAPPC6A"
"ENSG00000007264.14"	"MATK"
"ENSG00000007306.14"	"CEACAM7"
"ENSG00000007312.12"	"CD79B"
"ENSG00000007314.12"	"SCN4A"
"ENSG00000007341.18"	"ST7L"
"ENSG00000007350.16"	"TKTL1"
"ENSG00000007372.22"	"PAX6"
"ENSG00000007376.7"	"RPUSD1"
"ENSG00000007384.15"	"RHBDF1"
"ENSG00000007392.16"	"LUC7L"
"ENSG00000007402.11"	"CACNA2D2"
"ENSG00000007516.13"	"BAIAP3"
"ENSG00000007520.3"	"TSR3"
"ENSG00000007541.16"	"PIGQ"
"ENSG00000007545.15"	"CRAMP1"
"ENSG00000007866.20"	"TEAD3"
"ENSG00000007908.15"	"SELE"
"ENSG00000007923.15"	"DNAJC11"
"ENSG00000007933.12"	"FMO3"
"ENSG00000007944.14"	"MYLIP"
"ENSG00000007952.17"	"NOX1"
"ENSG00000007968.6"	"E2F2"
"ENSG00000008018.8"	"PSMB1"
"ENSG00000008056.13"	"SYN1"
"ENSG00000008083.13"	"JARID2"
"ENSG00000008086.11"	"CDKL5"
"ENSG00000008118.9"	"CAMK1G"
"ENSG00000008128.22"	"CDK11A"
"ENSG00000008130.15"	"NADK"
"ENSG00000008196.12"	"TFAP2B"
"ENSG00000008197.4"	"TFAP2D"
"ENSG00000008226.19"	"DLEC1"
"ENSG00000008256.15"	"CYTH3"
"ENSG00000008277.14"	"ADAM22"
"ENSG00000008282.8"	"SYPL1"
"ENSG00000008283.15"	"CYB561"
"ENSG00000008294.20"	"SPAG9"
"ENSG00000008300.16"	"CELSR3"
"ENSG00000008311.14"	"AASS"
"ENSG00000008323.15"	"PLEKHG6"
"ENSG00000008324.11"	"SS18L2"
"ENSG00000008382.15"	"MPND"
"ENSG00000008394.12"	"MGST1"
"ENSG00000008405.11"	"CRY1"
"ENSG00000008438.4"	"PGLYRP1"
"ENSG00000008441.16"	"NFIX"
"ENSG00000008513.15"	"ST3GAL1"
"ENSG00000008516.16"	"MMP25"
"ENSG00000008517.16"	"IL32"
"ENSG00000008710.19"	"PKD1"
"ENSG00000008735.13"	"MAPK8IP2"
"ENSG00000008838.19"	"MED24"
"ENSG00000008853.16"	"RHOBTB2"
"ENSG00000008869.11"	"HEATR5B"
"ENSG00000008952.16"	"SEC62"
"ENSG00000008988.9"	"RPS20"
"ENSG00000009307.15"	"CSDE1"
"ENSG00000009335.17"	"UBE3C"
"ENSG00000009413.15"	"REV3L"
"ENSG00000009694.13"	"TENM1"
"ENSG00000009709.11"	"PAX7"
"ENSG00000009724.16"	"MASP2"
"ENSG00000009765.14"	"IYD"
"ENSG00000009780.15"	"FAM76A"
"ENSG00000009790.14"	"TRAF3IP3"
"ENSG00000009830.11"	"POMT2"
"ENSG00000009844.15"	"VTA1"
"ENSG00000009950.15"	"MLXIPL"
"ENSG00000009954.10"	"BAZ1B"
"ENSG00000010017.12"	"RANBP9"
"ENSG00000010030.13"	"ETV7"
"ENSG00000010072.15"	"SPRTN"
"ENSG00000010165.19"	"METTL13"
"ENSG00000010219.13"	"DYRK4"
"ENSG00000010244.18"	"ZNF207"
"ENSG00000010256.10"	"UQCRC1"
"ENSG00000010270.13"	"STARD3NL"
"ENSG00000010278.13"	"CD9"
"ENSG00000010282.14"	"HHATL"
"ENSG00000010292.12"	"NCAPD2"
"ENSG00000010295.19"	"IFFO1"
"ENSG00000010310.8"	"GIPR"
"ENSG00000010318.20"	"PHF7"
"ENSG00000010319.6"	"SEMA3G"
"ENSG00000010322.15"	"NISCH"
"ENSG00000010327.10"	"STAB1"
"ENSG00000010361.13"	"FUZ"
"ENSG00000010379.15"	"SLC6A13"
"ENSG00000010404.17"	"IDS"
"ENSG00000010438.16"	"PRSS3"
"ENSG00000010539.11"	"ZNF200"
"ENSG00000010610.9"	"CD4"
"ENSG00000010626.14"	"LRRC23"
"ENSG00000010671.15"	"BTK"
"ENSG00000010704.18"	"HFE"
"ENSG00000010803.16"	"SCMH1"
"ENSG00000010810.17"	"FYN"
"ENSG00000010818.9"	"HIVEP2"
"ENSG00000010932.16"	"FMO1"
"ENSG00000011007.12"	"ELOA"
"ENSG00000011009.10"	"LYPLA2"
"ENSG00000011021.22"	"CLCN6"
"ENSG00000011028.13"	"MRC2"
"ENSG00000011052.21"	"NME1-NME2"
"ENSG00000011083.8"	"SLC6A7"
"ENSG00000011105.13"	"TSPAN9"
"ENSG00000011114.14"	"BTBD7"
"ENSG00000011132.11"	"APBA3"
"ENSG00000011143.16"	"MKS1"
"ENSG00000011198.9"	"ABHD5"
"ENSG00000011201.11"	"ANOS1"
"ENSG00000011243.17"	"AKAP8L"
"ENSG00000011258.15"	"MBTD1"
"ENSG00000011260.13"	"UTP18"
"ENSG00000011275.18"	"RNF216"
"ENSG00000011295.15"	"TTC19"
"ENSG00000011304.19"	"PTBP1"
"ENSG00000011332.19"	"DPF1"
"ENSG00000011347.9"	"SYT7"
"ENSG00000011376.10"	"LARS2"
"ENSG00000011405.13"	"PIK3C2A"
"ENSG00000011422.11"	"PLAUR"
"ENSG00000011426.10"	"ANLN"
"ENSG00000011451.19"	"WIZ"
"ENSG00000011454.16"	"RABGAP1"
"ENSG00000011465.16"	"DCN"
"ENSG00000011478.11"	"QPCTL"
"ENSG00000011485.14"	"PPP5C"
"ENSG00000011523.13"	"CEP68"
"ENSG00000011566.14"	"MAP4K3"
"ENSG00000011590.13"	"ZBTB32"
"ENSG00000011600.11"	"TYROBP"
"ENSG00000011638.10"	"TMEM159"
"ENSG00000011677.12"	"GABRA3"
"ENSG00000012048.21"	"BRCA1"
"ENSG00000012061.15"	"ERCC1"
"ENSG00000012124.16"	"CD22"
"ENSG00000012171.19"	"SEMA3B"
"ENSG00000012174.11"	"MBTPS2"
"ENSG00000012211.12"	"PRICKLE3"
"ENSG00000012223.12"	"LTF"
"ENSG00000012232.8"	"EXTL3"
"ENSG00000012504.14"	"NR1H4"
"ENSG00000012660.13"	"ELOVL5"
"ENSG00000012779.10"	"ALOX5"
"ENSG00000012817.15"	"KDM5D"
"ENSG00000012822.15"	"CALCOCO1"
"ENSG00000012963.14"	"UBR7"
"ENSG00000012983.11"	"MAP4K5"
"ENSG00000013016.15"	"EHD3"
"ENSG00000013275.7"	"PSMC4"
"ENSG00000013288.8"	"MAN2B2"
"ENSG00000013293.5"	"SLC7A14"
"ENSG00000013297.11"	"CLDN11"
"ENSG00000013306.15"	"SLC25A39"
"ENSG00000013364.18"	"MVP"
"ENSG00000013374.16"	"NUB1"
"ENSG00000013375.15"	"PGM3"
"ENSG00000013392.7"	"RWDD2A"
"ENSG00000013441.15"	"CLK1"
"ENSG00000013503.9"	"POLR3B"
"ENSG00000013523.9"	"ANGEL1"
"ENSG00000013561.17"	"RNF14"
"ENSG00000013563.13"	"DNASE1L1"
"ENSG00000013573.16"	"DDX11"
"ENSG00000013583.9"	"HEBP1"
"ENSG00000013588.8"	"GPRC5A"
"ENSG00000013619.13"	"MAMLD1"
"ENSG00000013725.14"	"CD6"
"ENSG00000013810.18"	"TACC3"
"ENSG00000014123.9"	"UFL1"
"ENSG00000014138.8"	"POLA2"
"ENSG00000014164.6"	"ZC3H3"
"ENSG00000014216.15"	"CAPN1"
"ENSG00000014257.15"	"ACPP"
"ENSG00000014641.17"	"MDH1"
"ENSG00000014824.13"	"SLC30A9"
"ENSG00000014914.20"	"MTMR11"
"ENSG00000014919.12"	"COX15"
"ENSG00000015133.18"	"CCDC88C"
"ENSG00000015153.14"	"YAF2"
"ENSG00000015171.19"	"ZMYND11"
"ENSG00000015285.10"	"WAS"
"ENSG00000015413.9"	"DPEP1"
"ENSG00000015475.18"	"BID"
"ENSG00000015479.18"	"MATR3"
"ENSG00000015520.14"	"NPC1L1"
"ENSG00000015532.9"	"XYLT2"
"ENSG00000015568.12"	"RGPD5"
"ENSG00000015592.16"	"STMN4"
"ENSG00000015676.17"	"NUDCD3"
"ENSG00000016082.14"	"ISL1"
"ENSG00000016391.10"	"CHDH"
"ENSG00000016402.13"	"IL20RA"
"ENSG00000016490.15"	"CLCA1"
"ENSG00000016602.9"	"CLCA4"
"ENSG00000016864.18"	"GLT8D1"
"ENSG00000017260.19"	"ATP2C1"
"ENSG00000017427.16"	"IGF1"
"ENSG00000017483.14"	"SLC38A5"
"ENSG00000017797.12"	"RALBP1"
"ENSG00000018189.12"	"RUFY3"
"ENSG00000018236.14"	"CNTN1"
"ENSG00000018280.16"	"SLC11A1"
"ENSG00000018408.14"	"WWTR1"
"ENSG00000018510.14"	"AGPS"
"ENSG00000018607.6"	"ZNF806"
"ENSG00000018610.14"	"CXorf56"
"ENSG00000018625.14"	"ATP1A2"
"ENSG00000018699.12"	"TTC27"
"ENSG00000018869.16"	"ZNF582"
"ENSG00000019102.11"	"VSIG2"
"ENSG00000019144.18"	"PHLDB1"
"ENSG00000019169.10"	"MARCO"
"ENSG00000019186.9"	"CYP24A1"
"ENSG00000019485.13"	"PRDM11"
"ENSG00000019505.7"	"SYT13"
"ENSG00000019549.11"	"SNAI2"
"ENSG00000019582.14"	"CD74"
"ENSG00000019991.16"	"HGF"
"ENSG00000019995.6"	"ZRANB1"
"ENSG00000020129.15"	"NCDN"
"ENSG00000020181.17"	"ADGRA2"
"ENSG00000020219.9"	"CCT8L1P"
"ENSG00000020256.19"	"ZFP64"
"ENSG00000020426.10"	"MNAT1"
"ENSG00000020577.13"	"SAMD4A"
"ENSG00000020633.18"	"RUNX3"
"ENSG00000020922.12"	"MRE11"
"ENSG00000021300.13"	"PLEKHB1"
"ENSG00000021355.12"	"SERPINB1"
"ENSG00000021461.16"	"CYP3A43"
"ENSG00000021488.12"	"SLC7A9"
"ENSG00000021574.12"	"SPAST"
"ENSG00000021645.18"	"NRXN3"
"ENSG00000021762.19"	"OSBPL5"
"ENSG00000021776.10"	"AQR"
"ENSG00000021826.15"	"CPS1"
"ENSG00000021852.12"	"C8B"
"ENSG00000022267.16"	"FHL1"
"ENSG00000022277.12"	"RTF2"
"ENSG00000022355.16"	"GABRA1"
"ENSG00000022556.15"	"NLRP2"
"ENSG00000022567.9"	"SLC45A4"
"ENSG00000022840.15"	"RNF10"
"ENSG00000022976.15"	"ZNF839"
"ENSG00000023041.11"	"ZDHHC6"
"ENSG00000023171.17"	"GRAMD1B"
"ENSG00000023191.16"	"RNH1"
"ENSG00000023228.13"	"NDUFS1"
"ENSG00000023287.12"	"RB1CC1"
"ENSG00000023318.7"	"ERP44"
"ENSG00000023330.14"	"ALAS1"
"ENSG00000023445.13"	"BIRC3"
"ENSG00000023516.8"	"AKAP11"
"ENSG00000023572.9"	"GLRX2"
"ENSG00000023608.4"	"SNAPC1"
"ENSG00000023697.12"	"DERA"
"ENSG00000023734.10"	"STRAP"
"ENSG00000023839.11"	"ABCC2"
"ENSG00000023892.10"	"DEF6"
"ENSG00000023902.13"	"PLEKHO1"
"ENSG00000023909.9"	"GCLM"
"ENSG00000024048.10"	"UBR2"
"ENSG00000024422.11"	"EHD2"
"ENSG00000024526.16"	"DEPDC1"
"ENSG00000024862.17"	"CCDC28A"
"ENSG00000025039.14"	"RRAGD"
"ENSG00000025156.12"	"HSF2"
"ENSG00000025293.16"	"PHF20"
"ENSG00000025423.11"	"HSD17B6"
"ENSG00000025434.18"	"NR1H3"
"ENSG00000025708.13"	"TYMP"
"ENSG00000025770.18"	"NCAPH2"
"ENSG00000025772.7"	"TOMM34"
"ENSG00000025796.13"	"SEC63"
"ENSG00000025800.13"	"KPNA6"
"ENSG00000026025.15"	"VIM"
"ENSG00000026036.22"	"RTEL1-TNFRSF6B"
"ENSG00000026103.21"	"FAS"
"ENSG00000026297.15"	"RNASET2"
"ENSG00000026508.18"	"CD44"
"ENSG00000026559.13"	"KCNG1"
"ENSG00000026652.13"	"AGPAT4"
"ENSG00000026751.16"	"SLAMF7"
"ENSG00000026950.16"	"BTN3A1"
"ENSG00000027001.9"	"MIPEP"
"ENSG00000027075.14"	"PRKCH"
"ENSG00000027644.4"	"INSRR"
"ENSG00000027697.14"	"IFNGR1"
"ENSG00000027847.13"	"B4GALT7"
"ENSG00000027869.11"	"SH2D2A"
"ENSG00000028116.17"	"VRK2"
"ENSG00000028137.18"	"TNFRSF1B"
"ENSG00000028203.17"	"VEZT"
"ENSG00000028277.21"	"POU2F2"
"ENSG00000028310.17"	"BRD9"
"ENSG00000028528.14"	"SNX1"
"ENSG00000028839.9"	"TBPL1"
"ENSG00000029153.14"	"ARNTL2"
"ENSG00000029363.16"	"BCLAF1"
"ENSG00000029364.11"	"SLC39A9"
"ENSG00000029534.20"	"ANK1"
"ENSG00000029559.6"	"IBSP"
"ENSG00000029639.10"	"TFB1M"
"ENSG00000029725.16"	"RABEP1"
"ENSG00000029993.14"	"HMGB3"
"ENSG00000030066.13"	"NUP160"
"ENSG00000030110.12"	"BAK1"
"ENSG00000030304.13"	"MUSK"
"ENSG00000030419.16"	"IKZF2"
"ENSG00000030582.17"	"GRN"
"ENSG00000031003.10"	"FAM13B"
"ENSG00000031081.10"	"ARHGAP31"
"ENSG00000031691.6"	"CENPQ"
"ENSG00000031698.12"	"SARS"
"ENSG00000031823.14"	"RANBP3"
"ENSG00000032219.18"	"ARID4A"
"ENSG00000032389.12"	"EIPR1"
"ENSG00000032444.16"	"PNPLA6"
"ENSG00000032742.17"	"IFT88"
"ENSG00000033011.12"	"ALG1"
"ENSG00000033030.13"	"ZCCHC8"
"ENSG00000033050.8"	"ABCF2"
"ENSG00000033100.16"	"CHPF2"
"ENSG00000033122.18"	"LRRC7"
"ENSG00000033170.16"	"FUT8"
"ENSG00000033178.12"	"UBA6"
"ENSG00000033327.12"	"GAB2"
"ENSG00000033627.16"	"ATP6V0A1"
"ENSG00000033800.13"	"PIAS1"
"ENSG00000033867.16"	"SLC4A7"
"ENSG00000034053.14"	"APBA2"
"ENSG00000034152.18"	"MAP2K3"
"ENSG00000034239.10"	"EFCAB1"
"ENSG00000034510.5"	"TMSB10"
"ENSG00000034533.11"	"ASTE1"
"ENSG00000034677.12"	"RNF19A"
"ENSG00000034693.14"	"PEX3"
"ENSG00000034713.7"	"GABARAPL2"
"ENSG00000034971.16"	"MYOC"
"ENSG00000035115.21"	"SH3YL1"
"ENSG00000035141.7"	"FAM136A"
"ENSG00000035403.17"	"VCL"
"ENSG00000035499.12"	"DEPDC1B"
"ENSG00000035664.11"	"DAPK2"
"ENSG00000035681.8"	"NSMAF"
"ENSG00000035687.9"	"ADSS"
"ENSG00000035720.7"	"STAP1"
"ENSG00000035862.12"	"TIMP2"
"ENSG00000035928.15"	"RFC1"
"ENSG00000036054.12"	"TBC1D23"
"ENSG00000036257.12"	"CUL3"
"ENSG00000036448.9"	"MYOM2"
"ENSG00000036473.7"	"OTC"
"ENSG00000036530.8"	"CYP46A1"
"ENSG00000036549.12"	"AC118549.1"
"ENSG00000036565.14"	"SLC18A1"
"ENSG00000036672.15"	"USP2"
"ENSG00000036828.16"	"CASR"
"ENSG00000037042.8"	"TUBG2"
"ENSG00000037241.7"	"RPL26L1"
"ENSG00000037280.15"	"FLT4"
"ENSG00000037474.14"	"NSUN2"
"ENSG00000037637.10"	"FBXO42"
"ENSG00000037749.12"	"MFAP3"
"ENSG00000037757.13"	"MRI1"
"ENSG00000037897.16"	"METTL1"
"ENSG00000037965.5"	"HOXC8"
"ENSG00000038002.8"	"AGA"
"ENSG00000038210.12"	"PI4K2B"
"ENSG00000038219.12"	"BOD1L1"
"ENSG00000038274.16"	"MAT2B"
"ENSG00000038295.7"	"TLL1"
"ENSG00000038358.14"	"EDC4"
"ENSG00000038382.19"	"TRIO"
"ENSG00000038427.15"	"VCAN"
"ENSG00000038532.15"	"CLEC16A"
"ENSG00000038945.14"	"MSR1"
"ENSG00000039068.18"	"CDH1"
"ENSG00000039123.15"	"MTREX"
"ENSG00000039139.9"	"DNAH5"
"ENSG00000039319.16"	"ZFYVE16"
"ENSG00000039523.19"	"RIPOR1"
"ENSG00000039537.13"	"C6"
"ENSG00000039560.13"	"RAI14"
"ENSG00000039600.10"	"SOX30"
"ENSG00000039650.11"	"PNKP"
"ENSG00000039987.6"	"BEST2"
"ENSG00000040199.18"	"PHLPP2"
"ENSG00000040275.16"	"SPDL1"
"ENSG00000040341.17"	"STAU2"
"ENSG00000040487.12"	"PQLC2"
"ENSG00000040531.14"	"CTNS"
"ENSG00000040608.13"	"RTN4R"
"ENSG00000040633.12"	"PHF23"
"ENSG00000040731.10"	"CDH10"
"ENSG00000040933.15"	"INPP4A"
"ENSG00000041353.9"	"RAB27B"
"ENSG00000041357.15"	"PSMA4"
"ENSG00000041515.15"	"MYO16"
"ENSG00000041802.10"	"LSG1"
"ENSG00000041880.14"	"PARP3"
"ENSG00000041982.15"	"TNC"
"ENSG00000041988.15"	"THAP3"
"ENSG00000042062.11"	"RIPOR3"
"ENSG00000042088.13"	"TDP1"
"ENSG00000042286.14"	"AIFM2"
"ENSG00000042304.11"	"C2orf83"
"ENSG00000042317.16"	"SPATA7"
"ENSG00000042429.11"	"MED17"
"ENSG00000042445.13"	"RETSAT"
"ENSG00000042493.15"	"CAPG"
"ENSG00000042753.11"	"AP2S1"
"ENSG00000042781.12"	"USH2A"
"ENSG00000042813.7"	"ZPBP"
"ENSG00000042832.11"	"TG"
"ENSG00000042980.12"	"ADAM28"
"ENSG00000043039.6"	"BARX2"
"ENSG00000043093.13"	"DCUN1D1"
"ENSG00000043143.20"	"JADE2"
"ENSG00000043355.11"	"ZIC2"
"ENSG00000043462.11"	"LCP2"
"ENSG00000043514.16"	"TRIT1"
"ENSG00000043591.5"	"ADRB1"
"ENSG00000044012.3"	"GUCA2B"
"ENSG00000044090.8"	"CUL7"
"ENSG00000044115.20"	"CTNNA1"
"ENSG00000044446.11"	"PHKA2"
"ENSG00000044459.14"	"CNTLN"
"ENSG00000044524.10"	"EPHA3"
"ENSG00000044574.7"	"HSPA5"
"ENSG00000046604.12"	"DSG2"
"ENSG00000046647.13"	"GEMIN8"
"ENSG00000046651.14"	"OFD1"
"ENSG00000046653.14"	"GPM6B"
"ENSG00000046774.9"	"MAGEC2"
"ENSG00000046889.18"	"PREX2"
"ENSG00000047056.15"	"WDR37"
"ENSG00000047188.15"	"YTHDC2"
"ENSG00000047230.14"	"CTPS2"
"ENSG00000047249.17"	"ATP6V1H"
"ENSG00000047315.15"	"POLR2B"
"ENSG00000047346.12"	"FAM214A"
"ENSG00000047365.11"	"ARAP2"
"ENSG00000047410.13"	"TPR"
"ENSG00000047457.13"	"CP"
"ENSG00000047578.12"	"KIAA0556"
"ENSG00000047579.19"	"DTNBP1"
"ENSG00000047597.6"	"XK"
"ENSG00000047617.14"	"ANO2"
"ENSG00000047621.11"	"C12orf4"
"ENSG00000047634.14"	"SCML1"
"ENSG00000047644.18"	"WWC3"
"ENSG00000047648.21"	"ARHGAP6"
"ENSG00000047662.4"	"FAM184B"
"ENSG00000047849.21"	"MAP4"
"ENSG00000047932.13"	"GOPC"
"ENSG00000047936.10"	"ROS1"
"ENSG00000048028.11"	"USP28"
"ENSG00000048052.21"	"HDAC9"
"ENSG00000048140.17"	"TSPAN17"
"ENSG00000048162.20"	"NOP16"
"ENSG00000048342.15"	"CC2D2A"
"ENSG00000048392.11"	"RRM2B"
"ENSG00000048405.9"	"ZNF800"
"ENSG00000048462.10"	"TNFRSF17"
"ENSG00000048471.13"	"SNX29"
"ENSG00000048540.14"	"LMO3"
"ENSG00000048544.5"	"MRPS10"
"ENSG00000048545.13"	"GUCA1A"
"ENSG00000048649.13"	"RSF1"
"ENSG00000048707.15"	"VPS13D"
"ENSG00000048740.18"	"CELF2"
"ENSG00000048828.16"	"FAM120A"
"ENSG00000048991.16"	"R3HDM1"
"ENSG00000049089.14"	"COL9A2"
"ENSG00000049130.15"	"KITLG"
"ENSG00000049167.14"	"ERCC8"
"ENSG00000049192.14"	"ADAMTS6"
"ENSG00000049239.12"	"H6PD"
"ENSG00000049245.12"	"VAMP3"
"ENSG00000049246.14"	"PER3"
"ENSG00000049247.13"	"UTS2"
"ENSG00000049249.8"	"TNFRSF9"
"ENSG00000049283.17"	"EPN3"
"ENSG00000049323.15"	"LTBP1"
"ENSG00000049449.9"	"RCN1"
"ENSG00000049540.16"	"ELN"
"ENSG00000049541.10"	"RFC2"
"ENSG00000049618.23"	"ARID1B"
"ENSG00000049656.13"	"CLPTM1L"
"ENSG00000049759.17"	"NEDD4L"
"ENSG00000049768.14"	"FOXP3"
"ENSG00000049769.12"	"PPP1R3F"
"ENSG00000049860.13"	"HEXB"
"ENSG00000049883.14"	"PTCD2"
"ENSG00000050030.14"	"NEXMIF"
"ENSG00000050130.17"	"JKAMP"
"ENSG00000050165.17"	"DKK3"
"ENSG00000050327.14"	"ARHGEF5"
"ENSG00000050344.8"	"NFE2L3"
"ENSG00000050393.11"	"MCUR1"
"ENSG00000050405.13"	"LIMA1"
"ENSG00000050426.15"	"LETMD1"
"ENSG00000050438.16"	"SLC4A8"
"ENSG00000050555.17"	"LAMC3"
"ENSG00000050628.20"	"PTGER3"
"ENSG00000050730.15"	"TNIP3"
"ENSG00000050748.17"	"MAPK9"
"ENSG00000050767.16"	"COL23A1"
"ENSG00000050820.16"	"BCAR1"
"ENSG00000051009.10"	"FAM160A2"
"ENSG00000051108.14"	"HERPUD1"
"ENSG00000051128.18"	"HOMER3"
"ENSG00000051180.16"	"RAD51"
"ENSG00000051341.13"	"POLQ"
"ENSG00000051382.8"	"PIK3CB"
"ENSG00000051523.10"	"CYBA"
"ENSG00000051596.9"	"THOC3"
"ENSG00000051620.10"	"HEBP2"
"ENSG00000051825.14"	"MPHOSPH9"
"ENSG00000052126.14"	"PLEKHA5"
"ENSG00000052344.15"	"PRSS8"
"ENSG00000052723.11"	"SIKE1"
"ENSG00000052749.13"	"RRP12"
"ENSG00000052795.12"	"FNIP2"
"ENSG00000052802.12"	"MSMO1"
"ENSG00000052841.14"	"TTC17"
"ENSG00000052850.6"	"ALX4"
"ENSG00000053108.16"	"FSTL4"
"ENSG00000053254.15"	"FOXN3"
"ENSG00000053328.8"	"METTL24"
"ENSG00000053371.12"	"AKR7A2"
"ENSG00000053372.4"	"MRTO4"
"ENSG00000053438.9"	"NNAT"
"ENSG00000053501.12"	"USE1"
"ENSG00000053524.12"	"MCF2L2"
"ENSG00000053702.14"	"NRIP2"
"ENSG00000053747.16"	"LAMA3"
"ENSG00000053770.11"	"AP5M1"
"ENSG00000053900.10"	"ANAPC4"
"ENSG00000053918.16"	"KCNQ1"
"ENSG00000054116.11"	"TRAPPC3"
"ENSG00000054118.14"	"THRAP3"
"ENSG00000054148.17"	"PHPT1"
"ENSG00000054179.11"	"ENTPD2"
"ENSG00000054219.10"	"LY75"
"ENSG00000054267.21"	"ARID4B"
"ENSG00000054277.13"	"OPN3"
"ENSG00000054282.15"	"SDCCAG8"
"ENSG00000054356.13"	"PTPRN"
"ENSG00000054392.12"	"HHAT"
"ENSG00000054523.17"	"KIF1B"
"ENSG00000054598.7"	"FOXC1"
"ENSG00000054611.13"	"TBC1D22A"
"ENSG00000054654.16"	"SYNE2"
"ENSG00000054690.13"	"PLEKHH1"
"ENSG00000054793.13"	"ATP9A"
"ENSG00000054796.12"	"SPO11"
"ENSG00000054803.3"	"CBLN4"
"ENSG00000054938.15"	"CHRDL2"
"ENSG00000054965.10"	"FAM168A"
"ENSG00000054967.12"	"RELT"
"ENSG00000054983.16"	"GALC"
"ENSG00000055044.10"	"NOP58"
"ENSG00000055070.16"	"SZRD1"
"ENSG00000055118.14"	"KCNH2"
"ENSG00000055130.15"	"CUL1"
"ENSG00000055147.18"	"FAM114A2"
"ENSG00000055163.19"	"CYFIP2"
"ENSG00000055208.18"	"TAB2"
"ENSG00000055211.13"	"GINM1"
"ENSG00000055332.17"	"EIF2AK2"
"ENSG00000055483.19"	"USP36"
"ENSG00000055609.17"	"KMT2C"
"ENSG00000055732.12"	"MCOLN3"
"ENSG00000055813.5"	"CCDC85A"
"ENSG00000055917.15"	"PUM2"
"ENSG00000055950.16"	"MRPL43"
"ENSG00000055955.15"	"ITIH4"
"ENSG00000055957.10"	"ITIH1"
"ENSG00000056050.6"	"HPF1"
"ENSG00000056097.15"	"ZFR"
"ENSG00000056277.15"	"ZNF280C"
"ENSG00000056291.17"	"NPFFR2"
"ENSG00000056487.15"	"PHF21B"
"ENSG00000056558.10"	"TRAF1"
"ENSG00000056586.15"	"RC3H2"
"ENSG00000056736.9"	"IL17RB"
"ENSG00000056972.18"	"TRAF3IP2"
"ENSG00000056998.19"	"GYG2"
"ENSG00000057019.15"	"DCBLD2"
"ENSG00000057149.15"	"SERPINB3"
"ENSG00000057252.12"	"SOAT1"
"ENSG00000057294.14"	"PKP2"
"ENSG00000057468.6"	"MSH4"
"ENSG00000057593.13"	"F7"
"ENSG00000057608.16"	"GDI2"
"ENSG00000057657.16"	"PRDM1"
"ENSG00000057663.15"	"ATG5"
"ENSG00000057704.12"	"TMCC3"
"ENSG00000057757.9"	"PITHD1"
"ENSG00000057935.13"	"MTA3"
"ENSG00000058056.8"	"USP13"
"ENSG00000058063.15"	"ATP11B"
"ENSG00000058085.14"	"LAMC2"
"ENSG00000058091.16"	"CDK14"
"ENSG00000058262.9"	"SEC61A1"
"ENSG00000058272.18"	"PPP1R12A"
"ENSG00000058335.15"	"RASGRF1"
"ENSG00000058404.19"	"CAMK2B"
"ENSG00000058453.16"	"CROCC"
"ENSG00000058600.15"	"POLR3E"
"ENSG00000058668.14"	"ATP2B4"
"ENSG00000058673.16"	"ZC3H11A"
"ENSG00000058729.10"	"RIOK2"
"ENSG00000058799.14"	"YIPF1"
"ENSG00000058804.11"	"NDC1"
"ENSG00000058866.14"	"DGKG"
"ENSG00000059122.16"	"FLYWCH1"
"ENSG00000059145.18"	"UNKL"
"ENSG00000059377.16"	"TBXAS1"
"ENSG00000059378.12"	"PARP12"
"ENSG00000059573.8"	"ALDH18A1"
"ENSG00000059588.9"	"TARBP1"
"ENSG00000059691.11"	"GATB"
"ENSG00000059728.10"	"MXD1"
"ENSG00000059758.7"	"CDK17"
"ENSG00000059769.19"	"DNAJC25"
"ENSG00000059804.15"	"SLC2A3"
"ENSG00000059915.16"	"PSD"
"ENSG00000060069.16"	"CTDP1"
"ENSG00000060138.12"	"YBX3"
"ENSG00000060140.8"	"STYK1"
"ENSG00000060237.16"	"WNK1"
"ENSG00000060303.5"	"RPS17P5"
"ENSG00000060339.13"	"CCAR1"
"ENSG00000060491.16"	"OGFR"
"ENSG00000060558.3"	"GNA15"
"ENSG00000060566.13"	"CREB3L3"
"ENSG00000060642.10"	"PIGV"
"ENSG00000060656.19"	"PTPRU"
"ENSG00000060688.12"	"SNRNP40"
"ENSG00000060709.15"	"RIMBP2"
"ENSG00000060718.21"	"COL11A1"
"ENSG00000060749.15"	"QSER1"
"ENSG00000060762.18"	"MPC1"
"ENSG00000060971.17"	"ACAA1"
"ENSG00000060982.14"	"BCAT1"
"ENSG00000061273.17"	"HDAC7"
"ENSG00000061337.15"	"LZTS1"
"ENSG00000061455.10"	"PRDM6"
"ENSG00000061492.11"	"WNT8A"
"ENSG00000061656.9"	"SPAG4"
"ENSG00000061676.14"	"NCKAP1"
"ENSG00000061794.12"	"MRPS35"
"ENSG00000061918.12"	"GUCY1B1"
"ENSG00000061936.9"	"SFSWAP"
"ENSG00000061938.17"	"TNK2"
"ENSG00000061987.15"	"MON2"
"ENSG00000062038.13"	"CDH3"
"ENSG00000062096.14"	"ARSF"
"ENSG00000062194.15"	"GPBP1"
"ENSG00000062282.14"	"DGAT2"
"ENSG00000062370.16"	"ZNF112"
"ENSG00000062485.18"	"CS"
"ENSG00000062524.15"	"LTK"
"ENSG00000062582.13"	"MRPS24"
"ENSG00000062598.17"	"ELMO2"
"ENSG00000062650.18"	"WAPL"
"ENSG00000062716.12"	"VMP1"
"ENSG00000062725.9"	"APPBP2"
"ENSG00000062822.13"	"POLD1"
"ENSG00000063015.19"	"SEZ6"
"ENSG00000063046.17"	"EIF4B"
"ENSG00000063127.15"	"SLC6A16"
"ENSG00000063169.10"	"BICRA"
"ENSG00000063176.15"	"SPHK2"
"ENSG00000063177.12"	"RPL18"
"ENSG00000063180.8"	"CA11"
"ENSG00000063241.7"	"ISOC2"
"ENSG00000063244.12"	"U2AF2"
"ENSG00000063245.14"	"EPN1"
"ENSG00000063322.13"	"MED29"
"ENSG00000063438.16"	"AHRR"
"ENSG00000063515.2"	"GSC2"
"ENSG00000063587.14"	"ZNF275"
"ENSG00000063601.16"	"MTMR1"
"ENSG00000063660.8"	"GPC1"
"ENSG00000063761.15"	"ADCK1"
"ENSG00000063854.12"	"HAGH"
"ENSG00000063978.15"	"RNF4"
"ENSG00000064012.21"	"CASP8"
"ENSG00000064042.17"	"LIMCH1"
"ENSG00000064102.14"	"INTS13"
"ENSG00000064115.10"	"TM7SF3"
"ENSG00000064195.7"	"DLX3"
"ENSG00000064199.6"	"SPA17"
"ENSG00000064201.15"	"TSPAN32"
"ENSG00000064205.10"	"WISP2"
"ENSG00000064218.4"	"DMRT3"
"ENSG00000064225.12"	"ST3GAL6"
"ENSG00000064270.12"	"ATP2C2"
"ENSG00000064300.8"	"NGFR"
"ENSG00000064309.14"	"CDON"
"ENSG00000064313.11"	"TAF2"
"ENSG00000064393.15"	"HIPK2"
"ENSG00000064419.13"	"TNPO3"
"ENSG00000064489.22"	"BORCS8-MEF2B"
"ENSG00000064490.13"	"RFXANK"
"ENSG00000064545.14"	"TMEM161A"
"ENSG00000064547.13"	"LPAR2"
"ENSG00000064601.18"	"CTSA"
"ENSG00000064607.16"	"SUGP2"
"ENSG00000064651.13"	"SLC12A2"
"ENSG00000064652.10"	"SNX24"
"ENSG00000064655.18"	"EYA2"
"ENSG00000064666.14"	"CNN2"
"ENSG00000064687.12"	"ABCA7"
"ENSG00000064692.18"	"SNCAIP"
"ENSG00000064703.11"	"DDX20"
"ENSG00000064726.9"	"BTBD1"
"ENSG00000064763.10"	"FAR2"
"ENSG00000064787.13"	"BCAS1"
"ENSG00000064835.10"	"POU1F1"
"ENSG00000064886.13"	"CHI3L2"
"ENSG00000064932.15"	"SBNO2"
"ENSG00000064933.17"	"PMS1"
"ENSG00000064961.18"	"HMG20B"
"ENSG00000064989.12"	"CALCRL"
"ENSG00000064995.17"	"TAF11"
"ENSG00000064999.14"	"ANKS1A"
"ENSG00000065000.17"	"AP3D1"
"ENSG00000065029.14"	"ZNF76"
"ENSG00000065054.13"	"SLC9A3R2"
"ENSG00000065057.7"	"NTHL1"
"ENSG00000065060.16"	"UHRF1BP1"
"ENSG00000065135.10"	"GNAI3"
"ENSG00000065150.18"	"IPO5"
"ENSG00000065154.11"	"OAT"
"ENSG00000065183.15"	"WDR3"
"ENSG00000065243.19"	"PKN2"
"ENSG00000065268.10"	"WDR18"
"ENSG00000065308.4"	"TRAM2"
"ENSG00000065320.8"	"NTN1"
"ENSG00000065325.12"	"GLP2R"
"ENSG00000065328.16"	"MCM10"
"ENSG00000065357.19"	"DGKA"
"ENSG00000065361.15"	"ERBB3"
"ENSG00000065371.17"	"ROPN1"
"ENSG00000065413.19"	"ANKRD44"
"ENSG00000065427.14"	"KARS"
"ENSG00000065457.10"	"ADAT1"
"ENSG00000065485.19"	"PDIA5"
"ENSG00000065491.8"	"TBC1D22B"
"ENSG00000065518.7"	"NDUFB4"
"ENSG00000065526.10"	"SPEN"
"ENSG00000065534.18"	"MYLK"
"ENSG00000065548.17"	"ZC3H15"
"ENSG00000065559.14"	"MAP2K4"
"ENSG00000065600.12"	"TMEM206"
"ENSG00000065609.14"	"SNAP91"
"ENSG00000065613.13"	"SLK"
"ENSG00000065615.13"	"CYB5R4"
"ENSG00000065618.19"	"COL17A1"
"ENSG00000065621.14"	"GSTO2"
"ENSG00000065665.20"	"SEC61A2"
"ENSG00000065675.14"	"PRKCQ"
"ENSG00000065717.14"	"TLE2"
"ENSG00000065802.11"	"ASB1"
"ENSG00000065809.13"	"FAM107B"
"ENSG00000065833.8"	"ME1"
"ENSG00000065882.15"	"TBC1D1"
"ENSG00000065883.15"	"CDK13"
"ENSG00000065911.11"	"MTHFD2"
"ENSG00000065923.9"	"SLC9A7"
"ENSG00000065970.8"	"FOXJ2"
"ENSG00000065978.18"	"YBX1"
"ENSG00000065989.15"	"PDE4A"
"ENSG00000066027.11"	"PPP2R5A"
"ENSG00000066032.18"	"CTNNA2"
"ENSG00000066044.14"	"ELAVL1"
"ENSG00000066056.13"	"TIE1"
"ENSG00000066084.12"	"DIP2B"
"ENSG00000066117.14"	"SMARCD1"
"ENSG00000066135.12"	"KDM4A"
"ENSG00000066136.20"	"NFYC"
"ENSG00000066185.12"	"ZMYND12"
"ENSG00000066230.11"	"SLC9A3"
"ENSG00000066248.14"	"NGEF"
"ENSG00000066279.17"	"ASPM"
"ENSG00000066294.14"	"CD84"
"ENSG00000066322.14"	"ELOVL1"
"ENSG00000066336.11"	"SPI1"
"ENSG00000066379.14"	"ZNRD1"
"ENSG00000066382.16"	"MPPED2"
"ENSG00000066405.12"	"CLDN18"
"ENSG00000066422.4"	"ZBTB11"
"ENSG00000066427.22"	"ATXN3"
"ENSG00000066455.12"	"GOLGA5"
"ENSG00000066468.22"	"FGFR2"
"ENSG00000066557.5"	"LRRC40"
"ENSG00000066583.11"	"ISOC1"
"ENSG00000066629.17"	"EML1"
"ENSG00000066651.19"	"TRMT11"
"ENSG00000066654.13"	"THUMPD1"
"ENSG00000066697.14"	"MSANTD3"
"ENSG00000066735.14"	"KIF26A"
"ENSG00000066739.11"	"ATG2B"
"ENSG00000066777.8"	"ARFGEF1"
"ENSG00000066813.14"	"ACSM2B"
"ENSG00000066827.15"	"ZFAT"
"ENSG00000066855.15"	"MTFR1"
"ENSG00000066923.17"	"STAG3"
"ENSG00000066926.10"	"FECH"
"ENSG00000066933.15"	"MYO9A"
"ENSG00000067048.16"	"DDX3Y"
"ENSG00000067057.16"	"PFKP"
"ENSG00000067064.11"	"IDI1"
"ENSG00000067066.16"	"SP100"
"ENSG00000067082.14"	"KLF6"
"ENSG00000067113.16"	"PLPP1"
"ENSG00000067141.16"	"NEO1"
"ENSG00000067167.7"	"TRAM1"
"ENSG00000067177.14"	"PHKA1"
"ENSG00000067182.7"	"TNFRSF1A"
"ENSG00000067191.15"	"CACNB1"
"ENSG00000067208.14"	"EVI5"
"ENSG00000067221.13"	"STOML1"
"ENSG00000067225.17"	"PKM"
"ENSG00000067248.9"	"DHX29"
"ENSG00000067334.13"	"DNTTIP2"
"ENSG00000067365.14"	"METTL22"
"ENSG00000067369.13"	"TP53BP1"
"ENSG00000067445.20"	"TRO"
"ENSG00000067533.5"	"RRP15"
"ENSG00000067560.10"	"RHOA"
"ENSG00000067596.11"	"DHX8"
"ENSG00000067601.7"	"PMS2P4"
"ENSG00000067606.16"	"PRKCZ"
"ENSG00000067646.11"	"ZFY"
"ENSG00000067704.9"	"IARS2"
"ENSG00000067715.13"	"SYT1"
"ENSG00000067798.15"	"NAV3"
"ENSG00000067829.18"	"IDH3G"
"ENSG00000067836.12"	"ROGDI"
"ENSG00000067840.12"	"PDZD4"
"ENSG00000067842.17"	"ATP2B3"
"ENSG00000067900.7"	"ROCK1"
"ENSG00000067955.13"	"CBFB"
"ENSG00000067992.13"	"PDK3"
"ENSG00000068001.13"	"HYAL2"
"ENSG00000068024.16"	"HDAC4"
"ENSG00000068028.17"	"RASSF1"
"ENSG00000068078.18"	"FGFR3"
"ENSG00000068079.7"	"IFI35"
"ENSG00000068097.14"	"HEATR6"
"ENSG00000068120.14"	"COASY"
"ENSG00000068137.14"	"PLEKHH3"
"ENSG00000068305.17"	"MEF2A"
"ENSG00000068308.13"	"OTUD5"
"ENSG00000068323.16"	"TFE3"
"ENSG00000068354.15"	"TBC1D25"
"ENSG00000068366.19"	"ACSL4"
"ENSG00000068383.18"	"INPP5A"
"ENSG00000068394.10"	"GPKOW"
"ENSG00000068400.13"	"GRIPAP1"
"ENSG00000068438.14"	"FTSJ1"
"ENSG00000068489.12"	"PRR11"
"ENSG00000068615.18"	"REEP1"
"ENSG00000068650.18"	"ATP11A"
"ENSG00000068654.15"	"POLR1A"
"ENSG00000068697.6"	"LAPTM4A"
"ENSG00000068724.15"	"TTC7A"
"ENSG00000068745.14"	"IP6K2"
"ENSG00000068781.21"	"STON1-GTF2A1L"
"ENSG00000068784.12"	"SRBD1"
"ENSG00000068796.16"	"KIF2A"
"ENSG00000068831.18"	"RASGRP2"
"ENSG00000068878.14"	"PSME4"
"ENSG00000068885.14"	"IFT80"
"ENSG00000068903.19"	"SIRT2"
"ENSG00000068912.13"	"ERLEC1"
"ENSG00000068971.13"	"PPP2R5B"
"ENSG00000068976.13"	"PYGM"
"ENSG00000068985.4"	"PAGE1"
"ENSG00000069011.15"	"PITX1"
"ENSG00000069018.18"	"TRPC7"
"ENSG00000069020.18"	"MAST4"
"ENSG00000069122.18"	"ADGRF5"
"ENSG00000069188.16"	"SDK2"
"ENSG00000069206.15"	"ADAM7"
"ENSG00000069248.11"	"NUP133"
"ENSG00000069275.12"	"NUCKS1"
"ENSG00000069329.17"	"VPS35"
"ENSG00000069345.11"	"DNAJA2"
"ENSG00000069399.14"	"BCL3"
"ENSG00000069424.14"	"KCNAB2"
"ENSG00000069431.11"	"ABCC9"
"ENSG00000069482.6"	"GAL"
"ENSG00000069493.14"	"CLEC2D"
"ENSG00000069509.5"	"FUNDC1"
"ENSG00000069535.13"	"MAOB"
"ENSG00000069667.15"	"RORA"
"ENSG00000069696.6"	"DRD4"
"ENSG00000069702.10"	"TGFBR3"
"ENSG00000069764.9"	"PLA2G10"
"ENSG00000069812.11"	"HES2"
"ENSG00000069849.10"	"ATP1B3"
"ENSG00000069869.16"	"NEDD4"
"ENSG00000069943.9"	"PIGB"
"ENSG00000069956.11"	"MAPK6"
"ENSG00000069966.18"	"GNB5"
"ENSG00000069974.15"	"RAB27A"
"ENSG00000069998.12"	"HDHD5"
"ENSG00000070010.18"	"UFD1"
"ENSG00000070018.8"	"LRP6"
"ENSG00000070019.4"	"GUCY2C"
"ENSG00000070031.3"	"SCT"
"ENSG00000070047.11"	"PHRF1"
"ENSG00000070061.14"	"ELP1"
"ENSG00000070081.16"	"NUCB2"
"ENSG00000070087.14"	"PFN2"
"ENSG00000070159.13"	"PTPN3"
"ENSG00000070182.20"	"SPTB"
"ENSG00000070190.12"	"DAPP1"
"ENSG00000070193.4"	"FGF10"
"ENSG00000070214.15"	"SLC44A1"
"ENSG00000070269.13"	"TMEM260"
"ENSG00000070366.13"	"SMG6"
"ENSG00000070367.15"	"EXOC5"
"ENSG00000070371.15"	"CLTCL1"
"ENSG00000070388.11"	"FGF22"
"ENSG00000070404.9"	"FSTL3"
"ENSG00000070413.19"	"DGCR2"
"ENSG00000070423.17"	"RNF126"
"ENSG00000070444.14"	"MNT"
"ENSG00000070476.14"	"ZXDC"
"ENSG00000070495.14"	"JMJD6"
"ENSG00000070501.11"	"POLB"
"ENSG00000070526.14"	"ST6GALNAC1"
"ENSG00000070540.12"	"WIPI1"
"ENSG00000070601.9"	"FRMPD1"
"ENSG00000070610.14"	"GBA2"
"ENSG00000070614.14"	"NDST1"
"ENSG00000070669.16"	"ASNS"
"ENSG00000070718.11"	"AP3M2"
"ENSG00000070729.13"	"CNGB1"
"ENSG00000070731.10"	"ST6GALNAC2"
"ENSG00000070748.18"	"CHAT"
"ENSG00000070756.15"	"PABPC1"
"ENSG00000070759.16"	"TESK2"
"ENSG00000070761.7"	"CFAP20"
"ENSG00000070770.8"	"CSNK2A2"
"ENSG00000070778.12"	"PTPN21"
"ENSG00000070785.16"	"EIF2B3"
"ENSG00000070808.15"	"CAMK2A"
"ENSG00000070814.19"	"TCOF1"
"ENSG00000070831.15"	"CDC42"
"ENSG00000070882.12"	"OSBPL3"
"ENSG00000070886.11"	"EPHA8"
"ENSG00000070915.9"	"SLC12A3"
"ENSG00000070950.9"	"RAD18"
"ENSG00000070961.15"	"ATP2B1"
"ENSG00000070985.13"	"TRPM5"
"ENSG00000071051.13"	"NCK2"
"ENSG00000071054.16"	"MAP4K4"
"ENSG00000071073.12"	"MGAT4A"
"ENSG00000071082.10"	"RPL31"
"ENSG00000071127.16"	"WDR1"
"ENSG00000071189.21"	"SNX13"
"ENSG00000071203.9"	"MS4A12"
"ENSG00000071205.11"	"ARHGAP10"
"ENSG00000071242.11"	"RPS6KA2"
"ENSG00000071243.15"	"ING3"
"ENSG00000071246.10"	"VASH1"
"ENSG00000071282.11"	"LMCD1"
"ENSG00000071462.11"	"BUD23"
"ENSG00000071537.13"	"SEL1L"
"ENSG00000071539.13"	"TRIP13"
"ENSG00000071553.16"	"ATP6AP1"
"ENSG00000071564.14"	"TCF3"
"ENSG00000071575.11"	"TRIB2"
"ENSG00000071626.16"	"DAZAP1"
"ENSG00000071655.17"	"MBD3"
"ENSG00000071677.1"	"PRLH"
"ENSG00000071794.15"	"HLTF"
"ENSG00000071859.14"	"FAM50A"
"ENSG00000071889.16"	"FAM3A"
"ENSG00000071894.16"	"CPSF1"
"ENSG00000071909.18"	"MYO3B"
"ENSG00000071967.11"	"CYBRD1"
"ENSG00000071991.8"	"CDH19"
"ENSG00000071994.10"	"PDCD2"
"ENSG00000072041.16"	"SLC6A15"
"ENSG00000072042.12"	"RDH11"
"ENSG00000072062.13"	"PRKACA"
"ENSG00000072071.16"	"ADGRL1"
"ENSG00000072080.10"	"SPP2"
"ENSG00000072110.13"	"ACTN1"
"ENSG00000072121.15"	"ZFYVE26"
"ENSG00000072133.10"	"RPS6KA6"
"ENSG00000072134.15"	"EPN2"
"ENSG00000072135.12"	"PTPN18"
"ENSG00000072163.19"	"LIMS2"
"ENSG00000072182.12"	"ASIC4"
"ENSG00000072195.14"	"SPEG"
"ENSG00000072201.13"	"LNX1"
"ENSG00000072210.18"	"ALDH3A2"
"ENSG00000072274.12"	"TFRC"
"ENSG00000072310.16"	"SREBF1"
"ENSG00000072315.3"	"TRPC5"
"ENSG00000072364.12"	"AFF4"
"ENSG00000072401.14"	"UBE2D1"
"ENSG00000072415.8"	"MPP5"
"ENSG00000072422.16"	"RHOBTB1"
"ENSG00000072501.17"	"SMC1A"
"ENSG00000072506.12"	"HSD17B10"
"ENSG00000072518.20"	"MARK2"
"ENSG00000072571.19"	"HMMR"
"ENSG00000072609.17"	"CHFR"
"ENSG00000072657.8"	"TRHDE"
"ENSG00000072682.18"	"P4HA2"
"ENSG00000072694.20"	"FCGR2B"
"ENSG00000072736.18"	"NFATC3"
"ENSG00000072756.16"	"TRNT1"
"ENSG00000072778.19"	"ACADVL"
"ENSG00000072786.12"	"STK10"
"ENSG00000072803.17"	"FBXW11"
"ENSG00000072818.11"	"ACAP1"
"ENSG00000072832.14"	"CRMP1"
"ENSG00000072840.12"	"EVC"
"ENSG00000072849.10"	"DERL2"
"ENSG00000072858.10"	"SIDT1"
"ENSG00000072864.14"	"NDE1"
"ENSG00000072952.18"	"MRVI1"
"ENSG00000072954.6"	"TMEM38A"
"ENSG00000072958.8"	"AP1M1"
"ENSG00000073008.14"	"PVR"
"ENSG00000073050.11"	"XRCC1"
"ENSG00000073060.15"	"SCARB1"
"ENSG00000073067.13"	"CYP2W1"
"ENSG00000073111.13"	"MCM2"
"ENSG00000073146.15"	"MOV10L1"
"ENSG00000073150.13"	"PANX2"
"ENSG00000073169.13"	"SELENOO"
"ENSG00000073282.12"	"TP63"
"ENSG00000073331.17"	"ALPK1"
"ENSG00000073350.13"	"LLGL2"
"ENSG00000073417.14"	"PDE8A"
"ENSG00000073464.11"	"CLCN4"
"ENSG00000073536.17"	"NLE1"
"ENSG00000073578.16"	"SDHA"
"ENSG00000073584.19"	"SMARCE1"
"ENSG00000073598.5"	"FNDC8"
"ENSG00000073605.18"	"GSDMB"
"ENSG00000073614.12"	"KDM5A"
"ENSG00000073670.13"	"ADAM11"
"ENSG00000073711.10"	"PPP2R3A"
"ENSG00000073712.14"	"FERMT2"
"ENSG00000073734.9"	"ABCB11"
"ENSG00000073737.16"	"DHRS9"
"ENSG00000073754.5"	"CD5L"
"ENSG00000073756.11"	"PTGS2"
"ENSG00000073792.15"	"IGF2BP2"
"ENSG00000073803.13"	"MAP3K13"
"ENSG00000073849.14"	"ST6GAL1"
"ENSG00000073861.2"	"TBX21"
"ENSG00000073905.8"	"VDAC1P1"
"ENSG00000073910.21"	"FRY"
"ENSG00000073921.17"	"PICALM"
"ENSG00000073969.18"	"NSF"
"ENSG00000074047.21"	"GLI2"
"ENSG00000074054.18"	"CLASP1"
"ENSG00000074071.14"	"MRPS34"
"ENSG00000074181.8"	"NOTCH3"
"ENSG00000074201.8"	"CLNS1A"
"ENSG00000074211.13"	"PPP2R2C"
"ENSG00000074219.13"	"TEAD2"
"ENSG00000074266.19"	"EED"
"ENSG00000074276.10"	"CDHR2"
"ENSG00000074317.10"	"SNCB"
"ENSG00000074319.12"	"TSG101"
"ENSG00000074356.16"	"NCBP3"
"ENSG00000074370.17"	"ATP2A3"
"ENSG00000074410.13"	"CA12"
"ENSG00000074416.14"	"MGLL"
"ENSG00000074527.11"	"NTN4"
"ENSG00000074582.13"	"BCS1L"
"ENSG00000074590.13"	"NUAK1"
"ENSG00000074603.18"	"DPP8"
"ENSG00000074621.13"	"SLC24A1"
"ENSG00000074657.13"	"ZNF532"
"ENSG00000074660.15"	"SCARF1"
"ENSG00000074695.5"	"LMAN1"
"ENSG00000074696.12"	"HACD3"
"ENSG00000074706.13"	"IPCEF1"
"ENSG00000074755.14"	"ZZEF1"
"ENSG00000074771.3"	"NOX3"
"ENSG00000074800.15"	"ENO1"
"ENSG00000074803.18"	"SLC12A1"
"ENSG00000074842.7"	"MYDGF"
"ENSG00000074855.10"	"ANO8"
"ENSG00000074935.13"	"TUBE1"
"ENSG00000074964.16"	"ARHGEF10L"
"ENSG00000074966.10"	"TXK"
"ENSG00000075035.9"	"WSCD2"
"ENSG00000075043.18"	"KCNQ2"
"ENSG00000075073.14"	"TACR2"
"ENSG00000075089.9"	"ACTR6"
"ENSG00000075131.9"	"TIPIN"
"ENSG00000075142.13"	"SRI"
"ENSG00000075151.20"	"EIF4G3"
"ENSG00000075188.8"	"NUP37"
"ENSG00000075213.10"	"SEMA3A"
"ENSG00000075218.18"	"GTSE1"
"ENSG00000075223.13"	"SEMA3C"
"ENSG00000075234.16"	"TTC38"
"ENSG00000075239.13"	"ACAT1"
"ENSG00000075240.16"	"GRAMD4"
"ENSG00000075275.16"	"CELSR1"
"ENSG00000075290.7"	"WNT8B"
"ENSG00000075292.18"	"ZNF638"
"ENSG00000075303.12"	"SLC25A40"
"ENSG00000075336.11"	"TIMM21"
"ENSG00000075340.22"	"ADD2"
"ENSG00000075388.3"	"FGF4"
"ENSG00000075391.16"	"RASAL2"
"ENSG00000075399.13"	"VPS9D1"
"ENSG00000075407.18"	"ZNF37A"
"ENSG00000075413.17"	"MARK3"
"ENSG00000075415.12"	"SLC25A3"
"ENSG00000075420.12"	"FNDC3B"
"ENSG00000075426.11"	"FOSL2"
"ENSG00000075429.8"	"CACNG5"
"ENSG00000075461.5"	"CACNG4"
"ENSG00000075539.14"	"FRYL"
"ENSG00000075568.16"	"TMEM131"
"ENSG00000075618.17"	"FSCN1"
"ENSG00000075624.14"	"ACTB"
"ENSG00000075643.5"	"MOCOS"
"ENSG00000075651.15"	"PLD1"
"ENSG00000075673.11"	"ATP12A"
"ENSG00000075702.17"	"WDR62"
"ENSG00000075711.20"	"DLG1"
"ENSG00000075785.12"	"RAB7A"
"ENSG00000075790.10"	"BCAP29"
"ENSG00000075826.16"	"SEC31B"
"ENSG00000075856.11"	"SART3"
"ENSG00000075884.13"	"ARHGAP15"
"ENSG00000075886.10"	"TUBA3D"
"ENSG00000075891.21"	"PAX2"
"ENSG00000075914.12"	"EXOSC7"
"ENSG00000075945.12"	"KIFAP3"
"ENSG00000075975.15"	"MKRN2"
"ENSG00000076003.4"	"MCM6"
"ENSG00000076043.9"	"REXO2"
"ENSG00000076053.10"	"RBM7"
"ENSG00000076067.12"	"RBMS2"
"ENSG00000076108.11"	"BAZ2A"
"ENSG00000076201.14"	"PTPN23"
"ENSG00000076242.14"	"MLH1"
"ENSG00000076248.10"	"UNG"
"ENSG00000076258.9"	"FMO4"
"ENSG00000076321.10"	"KLHL20"
"ENSG00000076344.15"	"RGS11"
"ENSG00000076351.12"	"SLC46A1"
"ENSG00000076356.6"	"PLXNA2"
"ENSG00000076382.16"	"SPAG5"
"ENSG00000076513.16"	"ANKRD13A"
"ENSG00000076554.15"	"TPD52"
"ENSG00000076555.15"	"ACACB"
"ENSG00000076604.14"	"TRAF4"
"ENSG00000076641.4"	"PAG1"
"ENSG00000076650.6"	"GPATCH1"
"ENSG00000076662.9"	"ICAM3"
"ENSG00000076685.18"	"NT5C2"
"ENSG00000076706.16"	"MCAM"
"ENSG00000076716.8"	"GPC4"
"ENSG00000076770.14"	"MBNL3"
"ENSG00000076826.9"	"CAMSAP3"
"ENSG00000076864.19"	"RAP1GAP"
"ENSG00000076924.11"	"XAB2"
"ENSG00000076928.17"	"ARHGEF1"
"ENSG00000076944.15"	"STXBP2"
"ENSG00000076984.17"	"MAP2K7"
"ENSG00000077009.13"	"NMRK2"
"ENSG00000077044.10"	"DGKD"
"ENSG00000077063.10"	"CTTNBP2"
"ENSG00000077080.9"	"ACTL6B"
"ENSG00000077092.18"	"RARB"
"ENSG00000077097.15"	"TOP2B"
"ENSG00000077147.15"	"TM9SF3"
"ENSG00000077150.18"	"NFKB2"
"ENSG00000077152.10"	"UBE2T"
"ENSG00000077157.21"	"PPP1R12B"
"ENSG00000077232.17"	"DNAJC10"
"ENSG00000077235.17"	"GTF3C1"
"ENSG00000077238.13"	"IL4R"
"ENSG00000077254.14"	"USP33"
"ENSG00000077264.14"	"PAK3"
"ENSG00000077274.8"	"CAPN6"
"ENSG00000077279.18"	"DCX"
"ENSG00000077312.8"	"SNRPA"
"ENSG00000077327.15"	"SPAG6"
"ENSG00000077348.8"	"EXOSC5"
"ENSG00000077380.15"	"DYNC1I2"
"ENSG00000077420.15"	"APBB1IP"
"ENSG00000077454.15"	"LRCH4"
"ENSG00000077458.12"	"FAM76B"
"ENSG00000077463.14"	"SIRT6"
"ENSG00000077498.8"	"TYR"
"ENSG00000077514.8"	"POLD3"
"ENSG00000077522.12"	"ACTN2"
"ENSG00000077549.17"	"CAPZB"
"ENSG00000077585.13"	"GPR137B"
"ENSG00000077616.10"	"NAALAD2"
"ENSG00000077684.15"	"JADE1"
"ENSG00000077713.18"	"SLC25A43"
"ENSG00000077721.15"	"UBE2A"
"ENSG00000077782.20"	"FGFR1"
"ENSG00000077800.12"	"FKBP6"
"ENSG00000077935.16"	"SMC1B"
"ENSG00000077942.18"	"FBLN1"
"ENSG00000077943.7"	"ITGA8"
"ENSG00000077984.5"	"CST7"
"ENSG00000078018.19"	"MAP2"
"ENSG00000078043.15"	"PIAS2"
"ENSG00000078053.16"	"AMPH"
"ENSG00000078061.12"	"ARAF"
"ENSG00000078070.12"	"MCCC1"
"ENSG00000078081.7"	"LAMP3"
"ENSG00000078098.13"	"FAP"
"ENSG00000078114.18"	"NEBL"
"ENSG00000078124.11"	"ACER3"
"ENSG00000078140.13"	"UBE2K"
"ENSG00000078142.12"	"PIK3C3"
"ENSG00000078177.13"	"N4BP2"
"ENSG00000078237.6"	"TIGAR"
"ENSG00000078246.16"	"TULP3"
"ENSG00000078269.14"	"SYNJ2"
"ENSG00000078295.16"	"ADCY2"
"ENSG00000078304.19"	"PPP2R5C"
"ENSG00000078319.9"	"PMS2P1"
"ENSG00000078328.20"	"RBFOX1"
"ENSG00000078369.17"	"GNB1"
"ENSG00000078399.17"	"HOXA9"
"ENSG00000078401.6"	"EDN1"
"ENSG00000078403.16"	"MLLT10"
"ENSG00000078487.17"	"ZCWPW1"
"ENSG00000078549.14"	"ADCYAP1R1"
"ENSG00000078579.8"	"FGF20"
"ENSG00000078589.12"	"P2RY10"
"ENSG00000078596.10"	"ITM2A"
"ENSG00000078618.21"	"NRDC"
"ENSG00000078668.13"	"VDAC3"
"ENSG00000078674.17"	"PCM1"
"ENSG00000078687.17"	"TNRC6C"
"ENSG00000078699.21"	"CBFA2T2"
"ENSG00000078725.12"	"BRINP1"
"ENSG00000078747.14"	"ITCH"
"ENSG00000078795.16"	"PKD2L2"
"ENSG00000078804.12"	"TP53INP2"
"ENSG00000078808.16"	"SDF4"
"ENSG00000078814.15"	"MYH7B"
"ENSG00000078898.6"	"BPIFB2"
"ENSG00000078900.14"	"TP73"
"ENSG00000078902.15"	"TOLLIP"
"ENSG00000078967.12"	"UBE2D4"
"ENSG00000079101.16"	"CLUL1"
"ENSG00000079102.16"	"RUNX1T1"
"ENSG00000079112.9"	"CDH17"
"ENSG00000079134.11"	"THOC1"
"ENSG00000079150.17"	"FKBP7"
"ENSG00000079156.16"	"OSBPL6"
"ENSG00000079215.13"	"SLC1A3"
"ENSG00000079246.15"	"XRCC5"
"ENSG00000079257.7"	"LXN"
"ENSG00000079263.18"	"SP140"
"ENSG00000079277.20"	"MKNK1"
"ENSG00000079308.18"	"TNS1"
"ENSG00000079313.14"	"REXO1"
"ENSG00000079332.14"	"SAR1A"
"ENSG00000079335.19"	"CDC14A"
"ENSG00000079337.15"	"RAPGEF3"
"ENSG00000079385.21"	"CEACAM1"
"ENSG00000079387.13"	"SENP1"
"ENSG00000079393.20"	"DUSP13"
"ENSG00000079432.7"	"CIC"
"ENSG00000079435.9"	"LIPE"
"ENSG00000079459.12"	"FDFT1"
"ENSG00000079462.7"	"PAFAH1B3"
"ENSG00000079482.12"	"OPHN1"
"ENSG00000079557.4"	"AFM"
"ENSG00000079616.12"	"KIF22"
"ENSG00000079689.13"	"SCGN"
"ENSG00000079691.17"	"CARMIL1"
"ENSG00000079739.16"	"PGM1"
"ENSG00000079785.14"	"DDX1"
"ENSG00000079805.16"	"DNM2"
"ENSG00000079819.18"	"EPB41L2"
"ENSG00000079841.18"	"RIMS1"
"ENSG00000079931.14"	"MOXD1"
"ENSG00000079950.13"	"STX7"
"ENSG00000079974.17"	"RABL2B"
"ENSG00000079999.13"	"KEAP1"
"ENSG00000080007.7"	"DDX43"
"ENSG00000080031.9"	"PTPRH"
"ENSG00000080166.15"	"DCT"
"ENSG00000080189.14"	"SLC35C2"
"ENSG00000080200.9"	"CRYBG3"
"ENSG00000080224.17"	"EPHA6"
"ENSG00000080293.9"	"SCTR"
"ENSG00000080298.15"	"RFX3"
"ENSG00000080345.17"	"RIF1"
"ENSG00000080371.5"	"RAB21"
"ENSG00000080493.16"	"SLC4A4"
"ENSG00000080503.23"	"SMARCA2"
"ENSG00000080511.3"	"RDH8"
"ENSG00000080546.13"	"SESN1"
"ENSG00000080561.13"	"MID2"
"ENSG00000080572.12"	"PIH1D3"
"ENSG00000080573.6"	"COL5A3"
"ENSG00000080603.16"	"SRCAP"
"ENSG00000080608.9"	"PUM3"
"ENSG00000080618.14"	"CPB2"
"ENSG00000080644.15"	"CHRNA3"
"ENSG00000080709.15"	"KCNN2"
"ENSG00000080802.18"	"CNOT4"
"ENSG00000080815.18"	"PSEN1"
"ENSG00000080819.7"	"CPOX"
"ENSG00000080822.16"	"CLDND1"
"ENSG00000080823.22"	"MOK"
"ENSG00000080824.18"	"HSP90AA1"
"ENSG00000080839.11"	"RBL1"
"ENSG00000080845.17"	"DLGAP4"
"ENSG00000080854.14"	"IGSF9B"
"ENSG00000080910.12"	"CFHR2"
"ENSG00000080947.14"	"CROCCP3"
"ENSG00000080986.12"	"NDC80"
"ENSG00000081014.10"	"AP4E1"
"ENSG00000081019.13"	"RSBN1"
"ENSG00000081026.18"	"MAGI3"
"ENSG00000081041.8"	"CXCL2"
"ENSG00000081051.7"	"AFP"
"ENSG00000081052.12"	"COL4A4"
"ENSG00000081059.19"	"TCF7"
"ENSG00000081087.14"	"OSTM1"
"ENSG00000081138.13"	"CDH7"
"ENSG00000081148.11"	"IMPG2"
"ENSG00000081154.11"	"PCNP"
"ENSG00000081177.18"	"EXD2"
"ENSG00000081181.7"	"ARG2"
"ENSG00000081189.15"	"MEF2C"
"ENSG00000081237.19"	"PTPRC"
"ENSG00000081248.10"	"CACNA1S"
"ENSG00000081277.12"	"PKP1"
"ENSG00000081307.12"	"UBA5"
"ENSG00000081320.10"	"STK17B"
"ENSG00000081377.16"	"CDC14B"
"ENSG00000081386.12"	"ZNF510"
"ENSG00000081479.13"	"LRP2"
"ENSG00000081665.13"	"ZNF506"
"ENSG00000081692.12"	"JMJD4"
"ENSG00000081721.11"	"DUSP12"
"ENSG00000081760.16"	"AACS"
"ENSG00000081791.8"	"DELE1"
"ENSG00000081800.8"	"SLC13A1"
"ENSG00000081803.15"	"CADPS2"
"ENSG00000081818.3"	"PCDHB4"
"ENSG00000081842.17"	"PCDHA6"
"ENSG00000081853.14"	"PCDHGA2"
"ENSG00000081870.11"	"HSPB11"
"ENSG00000081913.13"	"PHLPP1"
"ENSG00000081923.13"	"ATP8B1"
"ENSG00000081985.11"	"IL12RB2"
"ENSG00000082014.16"	"SMARCD3"
"ENSG00000082068.8"	"WDR70"
"ENSG00000082074.16"	"FYB1"
"ENSG00000082126.17"	"MPP4"
"ENSG00000082146.12"	"STRADB"
"ENSG00000082153.17"	"BZW1"
"ENSG00000082175.14"	"PGR"
"ENSG00000082196.20"	"C1QTNF3"
"ENSG00000082212.12"	"ME2"
"ENSG00000082213.17"	"C5orf22"
"ENSG00000082258.12"	"CCNT2"
"ENSG00000082269.16"	"FAM135A"
"ENSG00000082293.12"	"COL19A1"
"ENSG00000082397.17"	"EPB41L3"
"ENSG00000082438.15"	"COBLL1"
"ENSG00000082458.11"	"DLG3"
"ENSG00000082482.13"	"KCNK2"
"ENSG00000082497.11"	"SERTAD4"
"ENSG00000082512.14"	"TRAF5"
"ENSG00000082515.17"	"MRPL22"
"ENSG00000082516.8"	"GEMIN5"
"ENSG00000082556.10"	"OPRK1"
"ENSG00000082641.15"	"NFE2L1"
"ENSG00000082684.15"	"SEMA5B"
"ENSG00000082701.15"	"GSK3B"
"ENSG00000082781.11"	"ITGB5"
"ENSG00000082805.19"	"ERC1"
"ENSG00000082898.16"	"XPO1"
"ENSG00000082929.8"	"LINC01587"
"ENSG00000082996.19"	"RNF13"
"ENSG00000083067.22"	"TRPM3"
"ENSG00000083093.9"	"PALB2"
"ENSG00000083097.14"	"DOP1A"
"ENSG00000083099.10"	"LYRM2"
"ENSG00000083123.14"	"BCKDHB"
"ENSG00000083168.10"	"KAT6A"
"ENSG00000083223.17"	"TUT7"
"ENSG00000083290.19"	"ULK2"
"ENSG00000083307.11"	"GRHL2"
"ENSG00000083312.17"	"TNPO1"
"ENSG00000083444.16"	"PLOD1"
"ENSG00000083454.21"	"P2RX5"
"ENSG00000083457.11"	"ITGAE"
"ENSG00000083520.14"	"DIS3"
"ENSG00000083535.15"	"PIBF1"
"ENSG00000083544.14"	"TDRD3"
"ENSG00000083622.8"	"AC000061.1"
"ENSG00000083635.7"	"NUFIP1"
"ENSG00000083642.18"	"PDS5B"
"ENSG00000083720.12"	"OXCT1"
"ENSG00000083750.12"	"RRAGB"
"ENSG00000083782.7"	"EPYC"
"ENSG00000083799.17"	"CYLD"
"ENSG00000083807.9"	"SLC27A5"
"ENSG00000083812.11"	"ZNF324"
"ENSG00000083814.13"	"ZNF671"
"ENSG00000083817.8"	"ZNF416"
"ENSG00000083828.15"	"ZNF586"
"ENSG00000083838.15"	"ZNF446"
"ENSG00000083844.10"	"ZNF264"
"ENSG00000083845.8"	"RPS5"
"ENSG00000083857.13"	"FAT1"
"ENSG00000083896.12"	"YTHDC1"
"ENSG00000083937.8"	"CHMP2B"
"ENSG00000084070.11"	"SMAP2"
"ENSG00000084072.16"	"PPIE"
"ENSG00000084073.8"	"ZMPSTE24"
"ENSG00000084090.13"	"STARD7"
"ENSG00000084092.6"	"NOA1"
"ENSG00000084093.16"	"REST"
"ENSG00000084110.10"	"HAL"
"ENSG00000084112.14"	"SSH1"
"ENSG00000084207.16"	"GSTP1"
"ENSG00000084234.17"	"APLP2"
"ENSG00000084444.13"	"FAM234B"
"ENSG00000084453.16"	"SLCO1A2"
"ENSG00000084463.7"	"WBP11"
"ENSG00000084623.11"	"EIF3I"
"ENSG00000084628.9"	"NKAIN1"
"ENSG00000084636.17"	"COL16A1"
"ENSG00000084652.15"	"TXLNA"
"ENSG00000084674.14"	"APOB"
"ENSG00000084676.15"	"NCOA1"
"ENSG00000084693.15"	"AGBL5"
"ENSG00000084710.13"	"EFR3B"
"ENSG00000084731.14"	"KIF3C"
"ENSG00000084733.10"	"RAB10"
"ENSG00000084734.8"	"GCKR"
"ENSG00000084754.11"	"HADHA"
"ENSG00000084764.11"	"MAPRE3"
"ENSG00000084774.13"	"CAD"
"ENSG00000085063.15"	"CD59"
"ENSG00000085117.11"	"CD82"
"ENSG00000085185.15"	"BCORL1"
"ENSG00000085224.22"	"ATRX"
"ENSG00000085231.13"	"AK6"
"ENSG00000085265.10"	"FCN1"
"ENSG00000085274.15"	"MYNN"
"ENSG00000085276.17"	"MECOM"
"ENSG00000085365.17"	"SCAMP1"
"ENSG00000085377.13"	"PREP"
"ENSG00000085382.11"	"HACE1"
"ENSG00000085415.15"	"SEH1L"
"ENSG00000085433.15"	"WDR47"
"ENSG00000085449.14"	"WDFY1"
"ENSG00000085465.12"	"OVGP1"
"ENSG00000085491.16"	"SLC25A24"
"ENSG00000085511.19"	"MAP3K4"
"ENSG00000085514.15"	"PILRA"
"ENSG00000085552.16"	"IGSF9"
"ENSG00000085563.14"	"ABCB1"
"ENSG00000085644.13"	"ZNF213"
"ENSG00000085662.13"	"AKR1B1"
"ENSG00000085719.12"	"CPNE3"
"ENSG00000085721.12"	"RRN3"
"ENSG00000085733.15"	"CTTN"
"ENSG00000085741.12"	"WNT11"
"ENSG00000085760.14"	"MTIF2"
"ENSG00000085788.13"	"DDHD2"
"ENSG00000085831.15"	"TTC39A"
"ENSG00000085832.16"	"EPS15"
"ENSG00000085840.12"	"ORC1"
"ENSG00000085871.8"	"MGST2"
"ENSG00000085872.14"	"CHERP"
"ENSG00000085978.21"	"ATG16L1"
"ENSG00000085982.13"	"USP40"
"ENSG00000085998.13"	"POMGNT1"
"ENSG00000085999.11"	"RAD54L"
"ENSG00000086015.20"	"MAST2"
"ENSG00000086061.15"	"DNAJA1"
"ENSG00000086062.12"	"B4GALT1"
"ENSG00000086065.13"	"CHMP5"
"ENSG00000086102.18"	"NFX1"
"ENSG00000086159.12"	"AQP6"
"ENSG00000086189.9"	"DIMT1"
"ENSG00000086200.16"	"IPO11"
"ENSG00000086205.17"	"FOLH1"
"ENSG00000086232.12"	"EIF2AK1"
"ENSG00000086288.11"	"NME8"
"ENSG00000086289.11"	"EPDR1"
"ENSG00000086300.15"	"SNX10"
"ENSG00000086475.14"	"SEPHS1"
"ENSG00000086504.16"	"MRPL28"
"ENSG00000086506.2"	"HBQ1"
"ENSG00000086544.2"	"ITPKC"
"ENSG00000086548.8"	"CEACAM6"
"ENSG00000086570.12"	"FAT2"
"ENSG00000086589.11"	"RBM22"
"ENSG00000086598.10"	"TMED2"
"ENSG00000086619.13"	"ERO1B"
"ENSG00000086666.18"	"ZFAND6"
"ENSG00000086696.10"	"HSD17B2"
"ENSG00000086712.12"	"TXLNG"
"ENSG00000086717.18"	"PPEF1"
"ENSG00000086730.16"	"LAT2"
"ENSG00000086758.15"	"HUWE1"
"ENSG00000086827.8"	"ZW10"
"ENSG00000086848.14"	"ALG9"
"ENSG00000086967.9"	"MYBPC2"
"ENSG00000086991.12"	"NOX4"
"ENSG00000087008.15"	"ACOX3"
"ENSG00000087053.18"	"MTMR2"
"ENSG00000087074.7"	"PPP1R15A"
"ENSG00000087076.8"	"HSD17B14"
"ENSG00000087077.13"	"TRIP6"
"ENSG00000087085.14"	"ACHE"
"ENSG00000087086.14"	"FTL"
"ENSG00000087087.19"	"SRRT"
"ENSG00000087088.19"	"BAX"
"ENSG00000087095.12"	"NLK"
"ENSG00000087111.20"	"PIGS"
"ENSG00000087116.15"	"ADAMTS2"
"ENSG00000087128.9"	"TMPRSS11E"
"ENSG00000087152.15"	"ATXN7L3"
"ENSG00000087157.18"	"PGS1"
"ENSG00000087191.12"	"PSMC5"
"ENSG00000087206.16"	"UIMC1"
"ENSG00000087237.11"	"CETP"
"ENSG00000087245.12"	"MMP2"
"ENSG00000087250.8"	"MT3"
"ENSG00000087253.12"	"LPCAT2"
"ENSG00000087258.14"	"GNAO1"
"ENSG00000087263.16"	"OGFOD1"
"ENSG00000087266.15"	"SH3BP2"
"ENSG00000087269.15"	"NOP14"
"ENSG00000087274.16"	"ADD1"
"ENSG00000087299.11"	"L2HGDH"
"ENSG00000087301.8"	"TXNDC16"
"ENSG00000087302.8"	"RTRAF"
"ENSG00000087303.17"	"NID2"
"ENSG00000087338.4"	"GMCL1"
"ENSG00000087365.15"	"SF3B2"
"ENSG00000087448.10"	"KLHL42"
"ENSG00000087460.24"	"GNAS"
"ENSG00000087470.17"	"DNM1L"
"ENSG00000087494.15"	"PTHLH"
"ENSG00000087495.16"	"PHACTR3"
"ENSG00000087502.17"	"ERGIC2"
"ENSG00000087510.6"	"TFAP2C"
"ENSG00000087586.17"	"AURKA"
"ENSG00000087589.16"	"CASS4"
"ENSG00000087842.10"	"PIR"
"ENSG00000087884.14"	"AAMDC"
"ENSG00000087903.12"	"RFX2"
"ENSG00000087995.15"	"METTL2A"
"ENSG00000088002.11"	"SULT2B1"
"ENSG00000088035.16"	"ALG6"
"ENSG00000088038.18"	"CNOT3"
"ENSG00000088053.11"	"GP6"
"ENSG00000088179.8"	"PTPN4"
"ENSG00000088205.12"	"DDX18"
"ENSG00000088247.17"	"KHSRP"
"ENSG00000088256.8"	"GNA11"
"ENSG00000088280.18"	"ASAP3"
"ENSG00000088298.12"	"EDEM2"
"ENSG00000088305.18"	"DNMT3B"
"ENSG00000088320.3"	"REM1"
"ENSG00000088325.15"	"TPX2"
"ENSG00000088340.15"	"FER1L4"
"ENSG00000088356.5"	"PDRG1"
"ENSG00000088367.21"	"EPB41L1"
"ENSG00000088386.16"	"SLC15A1"
"ENSG00000088387.18"	"DOCK9"
"ENSG00000088448.14"	"ANKRD10"
"ENSG00000088451.10"	"TGDS"
"ENSG00000088538.12"	"DOCK3"
"ENSG00000088543.14"	"C3orf18"
"ENSG00000088682.13"	"COQ9"
"ENSG00000088726.15"	"TMEM40"
"ENSG00000088727.12"	"KIF9"
"ENSG00000088756.12"	"ARHGAP28"
"ENSG00000088766.11"	"CRLS1"
"ENSG00000088782.4"	"DEFB127"
"ENSG00000088808.17"	"PPP1R13B"
"ENSG00000088812.17"	"ATRN"
"ENSG00000088826.17"	"SMOX"
"ENSG00000088827.12"	"SIGLEC1"
"ENSG00000088832.16"	"FKBP1A"
"ENSG00000088833.17"	"NSFL1C"
"ENSG00000088836.13"	"SLC4A11"
"ENSG00000088854.12"	"C20orf194"
"ENSG00000088876.11"	"ZNF343"
"ENSG00000088881.20"	"EBF4"
"ENSG00000088882.7"	"CPXM1"
"ENSG00000088888.17"	"MAVS"
"ENSG00000088899.15"	"LZTS3"
"ENSG00000088926.13"	"F11"
"ENSG00000088930.7"	"XRN2"
"ENSG00000088970.15"	"KIZ"
"ENSG00000088986.10"	"DYNLL1"
"ENSG00000088992.17"	"TESC"
"ENSG00000089006.16"	"SNX5"
"ENSG00000089009.15"	"RPL6"
"ENSG00000089012.14"	"SIRPG"
"ENSG00000089022.13"	"MAPKAPK5"
"ENSG00000089041.16"	"P2RX7"
"ENSG00000089048.14"	"ESF1"
"ENSG00000089050.15"	"RBBP9"
"ENSG00000089053.12"	"ANAPC5"
"ENSG00000089057.14"	"SLC23A2"
"ENSG00000089060.11"	"SLC8B1"
"ENSG00000089063.14"	"TMEM230"
"ENSG00000089091.16"	"DZANK1"
"ENSG00000089094.18"	"KDM2B"
"ENSG00000089101.17"	"CFAP61"
"ENSG00000089116.3"	"LHX5"
"ENSG00000089123.15"	"TASP1"
"ENSG00000089127.12"	"OAS1"
"ENSG00000089154.10"	"GCN1"
"ENSG00000089157.15"	"RPLP0"
"ENSG00000089159.16"	"PXN"
"ENSG00000089163.4"	"SIRT4"
"ENSG00000089169.14"	"RPH3A"
"ENSG00000089177.18"	"KIF16B"
"ENSG00000089195.14"	"TRMT6"
"ENSG00000089199.9"	"CHGB"
"ENSG00000089220.4"	"PEBP1"
"ENSG00000089225.19"	"TBX5"
"ENSG00000089234.15"	"BRAP"
"ENSG00000089248.6"	"ERP29"
"ENSG00000089250.18"	"NOS1"
"ENSG00000089280.18"	"FUS"
"ENSG00000089289.15"	"IGBP1"
"ENSG00000089327.14"	"FXYD5"
"ENSG00000089335.20"	"ZNF302"
"ENSG00000089351.14"	"GRAMD1A"
"ENSG00000089356.18"	"FXYD3"
"ENSG00000089472.16"	"HEPH"
"ENSG00000089486.16"	"CDIP1"
"ENSG00000089505.17"	"CMTM1"
"ENSG00000089558.8"	"KCNH4"
"ENSG00000089597.17"	"GANAB"
"ENSG00000089639.10"	"GMIP"
"ENSG00000089682.16"	"RBM41"
"ENSG00000089685.14"	"BIRC5"
"ENSG00000089692.8"	"LAG3"
"ENSG00000089693.10"	"MLF2"
"ENSG00000089723.9"	"OTUB2"
"ENSG00000089737.16"	"DDX24"
"ENSG00000089775.11"	"ZBTB25"
"ENSG00000089818.17"	"NECAP1"
"ENSG00000089820.15"	"ARHGAP4"
"ENSG00000089847.12"	"ANKRD24"
"ENSG00000089876.11"	"DHX32"
"ENSG00000089902.9"	"RCOR1"
"ENSG00000089916.17"	"GPATCH2L"
"ENSG00000090006.17"	"LTBP4"
"ENSG00000090013.10"	"BLVRB"
"ENSG00000090020.10"	"SLC9A1"
"ENSG00000090054.14"	"SPTLC1"
"ENSG00000090060.17"	"PAPOLA"
"ENSG00000090061.17"	"CCNK"
"ENSG00000090097.21"	"PCBP4"
"ENSG00000090104.11"	"RGS1"
"ENSG00000090238.11"	"YPEL3"
"ENSG00000090263.15"	"MRPS33"
"ENSG00000090266.12"	"NDUFB2"
"ENSG00000090273.13"	"NUDC"
"ENSG00000090316.15"	"MAEA"
"ENSG00000090339.8"	"ICAM1"
"ENSG00000090372.14"	"STRN4"
"ENSG00000090376.10"	"IRAK3"
"ENSG00000090382.6"	"LYZ"
"ENSG00000090402.7"	"SI"
"ENSG00000090432.6"	"MUL1"
"ENSG00000090447.11"	"TFAP4"
"ENSG00000090470.14"	"PDCD7"
"ENSG00000090487.10"	"SPG21"
"ENSG00000090512.11"	"FETUB"
"ENSG00000090520.11"	"DNAJB11"
"ENSG00000090530.9"	"P3H2"
"ENSG00000090534.19"	"THPO"
"ENSG00000090539.15"	"CHRD"
"ENSG00000090554.12"	"FLT3LG"
"ENSG00000090565.15"	"RAB11FIP3"
"ENSG00000090581.9"	"GNPTG"
"ENSG00000090612.20"	"ZNF268"
"ENSG00000090615.14"	"GOLGA3"
"ENSG00000090621.13"	"PABPC4"
"ENSG00000090659.17"	"CD209"
"ENSG00000090661.11"	"CERS4"
"ENSG00000090674.15"	"MCOLN1"
"ENSG00000090686.15"	"USP48"
"ENSG00000090776.5"	"EFNB1"
"ENSG00000090857.13"	"PDPR"
"ENSG00000090861.15"	"AARS"
"ENSG00000090863.11"	"GLG1"
"ENSG00000090889.11"	"KIF4A"
"ENSG00000090905.18"	"TNRC6A"
"ENSG00000090924.14"	"PLEKHG2"
"ENSG00000090932.10"	"DLL3"
"ENSG00000090971.4"	"NAT14"
"ENSG00000090975.12"	"PITPNM2"
"ENSG00000090989.17"	"EXOC1"
"ENSG00000091009.7"	"RBM27"
"ENSG00000091010.5"	"POU4F3"
"ENSG00000091039.16"	"OSBPL8"
"ENSG00000091073.19"	"DTX2"
"ENSG00000091106.18"	"NLRC4"
"ENSG00000091127.13"	"PUS7"
"ENSG00000091128.12"	"LAMB4"
"ENSG00000091129.19"	"NRCAM"
"ENSG00000091136.13"	"LAMB1"
"ENSG00000091137.12"	"SLC26A4"
"ENSG00000091138.12"	"SLC26A3"
"ENSG00000091140.13"	"DLD"
"ENSG00000091157.13"	"WDR7"
"ENSG00000091164.12"	"TXNL1"
"ENSG00000091181.19"	"IL5RA"
"ENSG00000091262.15"	"ABCC6"
"ENSG00000091317.7"	"CMTM6"
"ENSG00000091409.14"	"ITGA6"
"ENSG00000091428.17"	"RAPGEF4"
"ENSG00000091436.16"	"MAP3K20"
"ENSG00000091482.6"	"SMPX"
"ENSG00000091483.6"	"FH"
"ENSG00000091490.10"	"SEL1L3"
"ENSG00000091513.15"	"TF"
"ENSG00000091527.15"	"CDV3"
"ENSG00000091536.17"	"MYO15A"
"ENSG00000091542.8"	"ALKBH5"
"ENSG00000091583.10"	"APOH"
"ENSG00000091592.15"	"NLRP1"
"ENSG00000091622.15"	"PITPNM3"
"ENSG00000091640.7"	"SPAG7"
"ENSG00000091651.8"	"ORC6"
"ENSG00000091656.16"	"ZFHX4"
"ENSG00000091664.8"	"SLC17A6"
"ENSG00000091704.9"	"CPA1"
"ENSG00000091732.16"	"ZC3HC1"
"ENSG00000091831.23"	"ESR1"
"ENSG00000091844.7"	"RGS17"
"ENSG00000091879.13"	"ANGPT2"
"ENSG00000091947.9"	"TMEM101"
"ENSG00000091972.18"	"CD200"
"ENSG00000091986.15"	"CCDC80"
"ENSG00000092009.10"	"CMA1"
"ENSG00000092010.14"	"PSME1"
"ENSG00000092020.10"	"PPP2R3C"
"ENSG00000092036.18"	"HAUS4"
"ENSG00000092051.16"	"JPH4"
"ENSG00000092054.12"	"MYH7"
"ENSG00000092067.5"	"CEBPE"
"ENSG00000092068.19"	"SLC7A8"
"ENSG00000092094.10"	"OSGEP"
"ENSG00000092096.16"	"SLC22A17"
"ENSG00000092098.16"	"RNF31"
"ENSG00000092108.20"	"SCFD1"
"ENSG00000092140.15"	"G2E3"
"ENSG00000092148.12"	"HECTD1"
"ENSG00000092199.17"	"HNRNPC"
"ENSG00000092200.12"	"RPGRIP1"
"ENSG00000092201.9"	"SUPT16H"
"ENSG00000092203.13"	"TOX4"
"ENSG00000092208.17"	"GEMIN2"
"ENSG00000092295.11"	"TGM1"
"ENSG00000092330.16"	"TINF2"
"ENSG00000092345.13"	"DAZL"
"ENSG00000092377.13"	"TBL1Y"
"ENSG00000092421.16"	"SEMA6A"
"ENSG00000092439.14"	"TRPM7"
"ENSG00000092445.11"	"TYRO3"
"ENSG00000092470.11"	"WDR76"
"ENSG00000092529.23"	"CAPN3"
"ENSG00000092531.9"	"SNAP23"
"ENSG00000092607.14"	"TBX15"
"ENSG00000092621.12"	"PHGDH"
"ENSG00000092758.17"	"COL9A3"
"ENSG00000092820.17"	"EZR"
"ENSG00000092841.18"	"MYL6"
"ENSG00000092847.11"	"AGO1"
"ENSG00000092850.11"	"TEKT2"
"ENSG00000092853.13"	"CLSPN"
"ENSG00000092871.16"	"RFFL"
"ENSG00000092929.11"	"UNC13D"
"ENSG00000092931.11"	"MFSD11"
"ENSG00000092964.17"	"DPYSL2"
"ENSG00000092969.11"	"TGFB2"
"ENSG00000092978.10"	"GPATCH2"
"ENSG00000093000.18"	"NUP50"
"ENSG00000093009.9"	"CDC45"
"ENSG00000093010.13"	"COMT"
"ENSG00000093072.16"	"ADA2"
"ENSG00000093100.13"	"AC016026.1"
"ENSG00000093134.14"	"VNN3"
"ENSG00000093144.18"	"ECHDC1"
"ENSG00000093167.17"	"LRRFIP2"
[truncated: 56,721 more rows]
