# Supplementary material for: Base-resolution UV footprinting by sequencing reveals distinctive damage signatures for DNA-binding proteins
Source: Nat Commun. 2023 May 11;14:2701. doi: 10.1038/s41467-023-38266-2 (PMC10175305; doi:10.1038/s41467-023-38266-2)
Supplement: Supplementary file 5 — Supplementary Software 1 [file 41467_2023_38266_MOESM5_ESM.zip › MATLAB/data/ENCODE_rnaseq/extract_gene_id_symb.sh]

zcat gencode.v29.basic.annotation.gtf.gz | cut -f9 | tr ';' '\t' | cut -f1,4 | grep gene_name | sed 's/gene_id//' | sed 's/gene_name//' | sort -u > annot.tsv
