# Supplementary material for: Base-resolution UV footprinting by sequencing reveals distinctive damage signatures for DNA-binding proteins
Source: Nat Commun. 2023 May 11;14:2701. doi: 10.1038/s41467-023-38266-2 (PMC10175305; doi:10.1038/s41467-023-38266-2)
Supplement: Supplementary file 5 — Supplementary Software 1 [file 41467_2023_38266_MOESM5_ESM.zip › MATLAB/data/dnase_footprinting/helas3_dnase_footprints_0.05.bed]

chr1	11321805	11321816	.	0
chr1	11321818	11321831	.	0
chr1	11322543	11322553	.	0
chr1	11322560	11322576	.	0
chr1	11322599	11322628	.	0
chr1	11322654	11322698	.	0
chr1	11322718	11322739	.	0
chr1	11322747	11322766	.	0
chr1	11322800	11322811	.	0
chr1	11322837	11322860	.	0
chr1	11322862	11322885	.	0
chr1	11322897	11322906	.	0
chr1	11322912	11322941	.	0
chr1	11322945	11322966	.	0
chr1	11322991	11323002	.	0
chr1	11323027	11323034	.	0
chr1	59249543	59249550	.	0
chr1	59249604	59249642	.	0
chr1	59249662	59249671	.	0
chr1	59249673	59249737	.	0
chr1	59249756	59249795	.	0
chr1	59249816	59249858	.	0
chr1	59249874	59249917	.	0
chr1	59249940	59249966	.	0
chr1	59249983	59250043	.	0
chr1	59250065	59250089	.	0
chr1	59250093	59250112	.	0
chr1	59250126	59250133	.	0
chr1	59250258	59250270	.	0
chr1	59250308	59250342	.	0
chr1	59250364	59250383	.	0
chr1	59250415	59250428	.	0
chr1	59250437	59250445	.	0
chr1	59250702	59250709	.	0
chr1	59250880	59250896	.	0
chr1	59250913	59250921	.	0
chr1	59250927	59250946	.	0
chr1	59250950	59250961	.	0
chr1	59250992	59251004	.	0
chr1	59251005	59251027	.	0
chr1	59251587	59251595	.	0
chr1	186649203	186649212	.	0
chr1	186649265	186649274	.	0
chr1	186649305	186649313	.	0
chr1	186649349	186649359	.	0
chr1	186649375	186649397	.	0
chr1	186649417	186649458	.	0
chr1	186649467	186649476	.	0
chr1	186649481	186649507	.	0
chr1	186649551	186649569	.	0
chr1	186649573	186649583	.	0
chr1	186649598	186649625	.	0
chr1	186649630	186649638	.	0
chr1	186649643	186649653	.	0
chr1	186649676	186649710	.	0
chr1	186649730	186649737	.	0
chr1	186649747	186649755	.	0
chr1	186649756	186649773	.	0
chr1	186649774	186649781	.	0
chr1	186649814	186649838	.	0
chr1	186649874	186649889	.	0
chr1	186649891	186649900	.	0
chr1	186649905	186649917	.	0
chr1	186649919	186649931	.	0
chr1	186649967	186649980	.	0
chr1	186649985	186649998	.	0
chr1	186650009	186650022	.	0
chr1	186650044	186650051	.	0
chr1	186650116	186650123	.	0
chr1	186650387	186650394	.	0
chr1	186650437	186650451	.	0
chr1	186651148	186651155	.	0
chr3	16306128	16306137	.	0
chr3	16306160	16306173	.	0
chr3	16306203	16306213	.	0
chr3	16306228	16306237	.	0
chr3	16306249	16306265	.	0
chr3	16306280	16306288	.	0
chr3	16306305	16306314	.	0
chr3	16306380	16306394	.	0
chr3	16306410	16306426	.	0
chr3	16306463	16306494	.	0
chr3	16306502	16306540	.	0
chr3	16306560	16306603	.	0
chr3	16306623	16306648	.	0
chr3	16306655	16306665	.	0
chr3	16306682	16306702	.	0
chr3	16306744	16306753	.	0
chr3	16306765	16306779	.	0
chr3	16306781	16306789	.	0
chr3	41240861	41240868	.	0
chr3	41240908	41240931	.	0
chr3	41240933	41240956	.	0
chr3	41240957	41240964	.	0
chr3	41240980	41241006	.	0
chr3	41241021	41241038	.	0
chr3	41241040	41241052	.	0
chr3	41241619	41241632	.	0
chr3	41241648	41241658	.	0
chr3	41241728	41241735	.	0
chr3	41241740	41241747	.	0
chr3	41241750	41241763	.	0
chr3	41241768	41241775	.	0
chr3	41241788	41241795	.	0
chr5	137799183	137799191	.	0
chr5	137799593	137799600	.	0
chr5	137799617	137799639	.	0
chr5	137799652	137799660	.	0
chr5	137799756	137799769	.	0
chr5	137799770	137799777	.	0
chr5	137799789	137799796	.	0
chr5	137799805	137799821	.	0
chr5	137799855	137799885	.	0
chr5	137799919	137799926	.	0
chr5	137799949	137799974	.	0
chr5	137800001	137800014	.	0
chr5	137800062	137800069	.	0
chr5	137800188	137800195	.	0
chr5	137800237	137800246	.	0
chr5	137800275	137800286	.	0
chr5	137800328	137800337	.	0
chr5	137800342	137800349	.	0
chr5	137800363	137800371	.	0
chr5	137800412	137800427	.	0
chr5	137800469	137800478	.	0
chr5	137800479	137800486	.	0
chr5	137800535	137800546	.	0
chr5	137800548	137800568	.	0
chr5	137800622	137800633	.	0
chr5	137800655	137800662	.	0
chr5	137800670	137800683	.	0
chr5	137800701	137800719	.	0
chr5	137800734	137800755	.	0
chr5	137800771	137800792	.	0
chr5	137800800	137800807	.	0
chr5	137800828	137800851	.	0
chr5	137800861	137800878	.	0
chr5	137800896	137800903	.	0
chr5	137800907	137800918	.	0
chr7	55086430	55086437	.	0
chr7	55086552	55086576	.	0
chr7	55086577	55086594	.	0
chr7	55086602	55086623	.	0
chr7	55086628	55086635	.	0
chr7	55086644	55086663	.	0
chr7	55086668	55086682	.	0
chr7	55086689	55086700	.	0
chr7	55086714	55086726	.	0
chr7	55086727	55086738	.	0
chr7	55086745	55086752	.	0
chr7	55086758	55086767	.	0
chr7	55088147	55088154	.	0
chr7	55088223	55088231	.	0
chr7	55088307	55088317	.	0
chr7	55088338	55088354	.	0
chr7	55088355	55088375	.	0
chr7	55088396	55088438	.	0
chr7	55088449	55088456	.	0
chr7	55088468	55088481	.	0
chr7	55088486	55088493	.	0
chr7	55088495	55088530	.	0
chr7	116311893	116311900	.	0
chr7	116311901	116311908	.	0
chr7	116311913	116311928	.	0
chr7	116311938	116311945	.	0
chr7	116311958	116311988	.	0
chr7	116311991	116311998	.	0
chr7	116312024	116312054	.	0
chr7	116312071	116312079	.	0
chr7	116312081	116312101	.	0
chr7	116312113	116312146	.	0
chr7	116312152	116312168	.	0
chr7	116312196	116312203	.	0
chr7	116312208	116312222	.	0
chr7	116312256	116312271	.	0
chr7	116312306	116312315	.	0
chr7	116312317	116312340	.	0
chr7	116312342	116312354	.	0
chr7	116312411	116312418	.	0
chr7	116312420	116312429	.	0
chr7	116312474	116312484	.	0
chr7	116312919	116312927	.	0
chr7	116312985	116312992	.	0
chr8	128746259	128746274	.	0
chr8	128746331	128746375	.	0
chr8	128746409	128746427	.	0
chr8	128746443	128746460	.	0
chr8	128746468	128746481	.	0
chr8	128746483	128746490	.	0
chr8	128746508	128746516	.	0
chr8	128746534	128746545	.	0
chr8	128746573	128746590	.	0
chr8	128746635	128746642	.	0
chr8	128746644	128746651	.	0
chr8	128746960	128746970	.	0
chr8	128746974	128746981	.	0
chr8	128747003	128747015	.	0
chr8	128747060	128747068	.	0
chr8	128747139	128747150	.	0
chr8	128747158	128747166	.	0
chr8	128747333	128747345	.	0
chr8	128747349	128747360	.	0
chr8	128747397	128747406	.	0
chr8	128747416	128747429	.	0
chr8	128747438	128747445	.	0
chr8	128747456	128747479	.	0
chr8	128747519	128747532	.	0
chr8	128747549	128747556	.	0
chr8	128747557	128747564	.	0
chr8	128747589	128747596	.	0
chr8	128747600	128747628	.	0
chr8	128747662	128747685	.	0
chr8	128747693	128747703	.	0
chr8	128747713	128747720	.	0
chr8	128747721	128747735	.	0
chr8	128747807	128747814	.	0
chr8	128747872	128747879	.	0
chr8	128748139	128748157	.	0
chr8	128748202	128748209	.	0
chr8	128748223	128748235	.	0
chr8	128748246	128748253	.	0
chr8	128748266	128748288	.	0
chr8	128748336	128748367	.	0
chr8	128748406	128748429	.	0
chr8	128748432	128748464	.	0
chr8	128748502	128748534	.	0
chr8	128748557	128748569	.	0
chr8	128748588	128748595	.	0
chr8	128749301	128749309	.	0
chr8	128749329	128749336	.	0
chr8	128749344	128749357	.	0
chr8	128749361	128749369	.	0
chr8	128749371	128749379	.	0
chr8	128749414	128749425	.	0
chrX	77359318	77359325	.	0
chrX	77359371	77359384	.	0
chrX	77359390	77359411	.	0
chrX	77359435	77359448	.	0
chrX	77359455	77359465	.	0
chrX	77359472	77359506	.	0
chrX	77359523	77359544	.	0
chrX	77359551	77359563	.	0
chrX	77359586	77359629	.	0
chrX	77359671	77359710	.	0
chrX	77359732	77359747	.	0
chrX	77359748	77359755	.	0
chrX	77359762	77359774	.	0
chrX	77359788	77359800	.	0
chrX	77360285	77360293	.	0
chrX	77360409	77360428	.	0
chrX	77360429	77360460	.	0
chrX	77360502	77360518	.	0
chrX	77360543	77360552	.	0
chrX	77360623	77360633	.	0
chrX	77360634	77360641	.	0
chrX	77360651	77360658	.	0
chr10	62537931	62537941	.	0
chr10	62537942	62537951	.	0
chr10	62537963	62537976	.	0
chr10	62538006	62538021	.	0
chr10	62538055	62538098	.	0
chr10	62538140	62538172	.	0
chr10	62538204	62538222	.	0
chr10	62538230	62538244	.	0
chr10	62538256	62538263	.	0
chr10	62538276	62538289	.	0
chr10	62538293	62538319	.	0
chr11	128391856	128391864	.	0
chr11	128392097	128392104	.	0
chr11	128392226	128392233	.	0
chr11	128392236	128392244	.	0
chr11	128392254	128392261	.	0
chr11	128392267	128392276	.	0
chr11	128392297	128392305	.	0
chr11	128392325	128392343	.	0
chr11	128392367	128392379	.	0
chr11	128392399	128392408	.	0
chr11	128392435	128392442	.	0
chr11	128392444	128392455	.	0
chr11	128392503	128392514	.	0
chr11	128392587	128392597	.	0
chr11	128392603	128392610	.	0
chr11	128392611	128392628	.	0
chr11	128392629	128392639	.	0
chr11	128392669	128392680	.	0
chr11	128392709	128392716	.	0
chr14	75743471	75743482	.	0
chr14	75743548	75743558	.	0
chr14	75743559	75743569	.	0
chr14	75743610	75743623	.	0
chr14	75743624	75743632	.	0
chr14	75743637	75743644	.	0
chr14	75743650	75743661	.	0
chr14	75743687	75743696	.	0
chr14	75743701	75743708	.	0
chr14	75743712	75743723	.	0
chr14	75743749	75743756	.	0
chr14	75743759	75743766	.	0
chr14	75743767	75743779	.	0
chr14	75743803	75743826	.	0
chr14	75743828	75743839	.	0
chr14	75743869	75743905	.	0
chr14	75743909	75743929	.	0
chr14	75743977	75743994	.	0
chr14	75744026	75744035	.	0
chr14	75744040	75744051	.	0
chr14	75744134	75744141	.	0
chr14	75744169	75744184	.	0
chr14	75744185	75744195	.	0
chr14	75744234	75744254	.	0
chr14	75744274	75744281	.	0
chr14	75744340	75744347	.	0
chr14	75744385	75744394	.	0
chr14	75744454	75744462	.	0
chr14	75744500	75744507	.	0
chr14	75744513	75744521	.	0
chr14	75744535	75744545	.	0
chr14	75744551	75744563	.	0
chr14	75744569	75744576	.	0
chr14	75744581	75744588	.	0
chr14	75744592	75744599	.	0
chr14	75744825	75744832	.	0
chr14	75744880	75744887	.	0
chr14	75744890	75744897	.	0
chr14	75744954	75744961	.	0
chr14	75745024	75745044	.	0
chr14	75745094	75745105	.	0
chr14	75745106	75745113	.	0
chr14	75745115	75745134	.	0
chr14	75745137	75745153	.	0
chr14	75745190	75745205	.	0
chr14	75745206	75745220	.	0
chr14	75745223	75745230	.	0
chr14	75745262	75745313	.	0
chr14	75745408	75745415	.	0
chr14	75745459	75745471	.	0
chr14	75745491	75745520	.	0
chr14	75745570	75745591	.	0
chr14	75745627	75745634	.	0
chr14	75745649	75745658	.	0
chr14	75745664	75745671	.	0
chr14	75745679	75745686	.	0
chr14	75746030	75746040	.	0
chr14	75746079	75746092	.	0
chr14	75746169	75746177	.	0
chr14	75746198	75746208	.	0
chr14	75746217	75746229	.	0
chr14	75746230	75746237	.	0
chr14	75746259	75746267	.	0
chr14	75746290	75746320	.	0
chr14	75746326	75746337	.	0
chr14	75746355	75746383	.	0
chr14	75746399	75746406	.	0
chr17	40539695	40539702	.	0
chr17	40539739	40539753	.	0
chr17	40539761	40539772	.	0
chr17	40539773	40539792	.	0
chr17	40539811	40539821	.	0
chr17	40539833	40539843	.	0
chr17	40539865	40539872	.	0
chr17	40539876	40539890	.	0
chr17	40540408	40540415	.	0
chr17	40540425	40540436	.	0
chr17	40540486	40540506	.	0
chr17	40540545	40540565	.	0
chr17	40540568	40540575	.	0
chr17	40540638	40540663	.	0
chr17	40540678	40540698	.	0
chr17	40540716	40540765	.	0
chr17	40540788	40540833	.	0
chr17	40540854	40540876	.	0
chr17	40540880	40540888	.	0
chr17	40540903	40540917	.	0
chr17	40540921	40540928	.	0
chr17	40540930	40540949	.	0
chr17	40540990	40540997	.	0
chr17	40541014	40541021	.	0
chr19	2150577	2150584	.	0
chr19	2151150	2151157	.	0
chr19	2151161	2151169	.	0
chr19	2151233	2151241	.	0
chr19	2151257	2151265	.	0
chr19	2151275	2151284	.	0
chr19	2151317	2151342	.	0
chr19	2151545	2151554	.	0
chr19	2151558	2151572	.	0
chr19	2151604	2151647	.	0
chr19	2151662	2151686	.	0
chr19	2151694	2151701	.	0
chr19	2151719	2151746	.	0
chr19	2151747	2151760	.	0
chr19	2151778	2151795	.	0
chr19	2151806	2151829	.	0
chr19	2151841	2151851	.	0
chr19	2151870	2151895	.	0
chr19	2151928	2151943	.	0
chr19	2151957	2151968	.	0
chr19	2151989	2151996	.	0
chr19	2152018	2152027	.	0
chr19	49990479	49990490	.	0
chr19	49990530	49990537	.	0
chr19	49990538	49990560	.	0
chr19	49990576	49990607	.	0
chr19	49990628	49990656	.	0
chr19	49990660	49990679	.	0
chr19	49990690	49990705	.	0
chr19	49990741	49990764	.	0
chr19	49990794	49990826	.	0
chr19	49990845	49990852	.	0
chr19	49990858	49990891	.	0
chr19	49990911	49990922	.	0
chr19	49991475	49991492	.	0
chr19	49991500	49991508	.	0
chr19	49991558	49991566	.	0
chr19	49991585	49991598	.	0
chr19	49991625	49991632	.	0
chr19	49991676	49991693	.	0
chr20	5100059	5100069	.	0
chr20	5100070	5100077	.	0
chr20	5100079	5100087	.	0
chr20	5100089	5100096	.	0
chr20	5100116	5100123	.	0
chr20	5100137	5100146	.	0
chr20	5100190	5100203	.	0
chr20	5100205	5100214	.	0
chr20	5100412	5100426	.	0
chr20	5100540	5100547	.	0
chr20	5100565	5100576	.	0
chr20	5100601	5100610	.	0
chr20	5100613	5100620	.	0
chr20	5100635	5100682	.	0
chr20	5100714	5100741	.	0
chr20	5100751	5100784	.	0
chr20	5100787	5100798	.	0
chr20	5100810	5100825	.	0
chr20	5100827	5100836	.	0
chr20	5100845	5100865	.	0
chr20	5100869	5100877	.	0
chr20	5100892	5100907	.	0
