# Supplementary material for: Base-resolution UV footprinting by sequencing reveals distinctive damage signatures for DNA-binding proteins
Source: Nat Commun. 2023 May 11;14:2701. doi: 10.1038/s41467-023-38266-2 (PMC10175305; doi:10.1038/s41467-023-38266-2)
Supplement: Supplementary file 5 — Supplementary Software 1 [file 41467_2023_38266_MOESM5_ESM.zip › MATLAB/data/cna/gene.txt]

A1BG
NAT2
ADA
CDH2
AKT3
GAGE12F
RNA5-8SN5
RNA18SN5
RNA28SN5
LINC02584
POU5F1P5
ZBTB11-AS1
MED6
NR2E3
NAALAD2
DUXB
SNORD116-1
SNORD116-2
SNORD116-3
SNORD116-4
SNORD116-5
SNORD116-6
SNORD116-7
SNORD116-8
SNORD116-9
SNORD116-10
SNORD116-11
SNORD116-12
SNORD116-13
SNORD116-14
SNORD116-15
SNORD116-16
SNORD116-17
SNORD116-18
SNORD116-20
SNORD116-21
SNORD116-22
SNORD116-23
SNORD116-24
SNORD116-25
SNORD115-2
SNORD116-26
SNORD116-27
SNORD115-3
SNORD115-4
SNORD115-5
SNORD115-6
SNORD115-7
SNORD115-8
SNORD115-9
SNORD115-10
SNORD115-11
SNORD115-12
SNORD115-13
SNORD115-14
SNORD115-15
SNORD115-16
SNORD115-17
SNORD115-18
SNORD115-19
SNORD115-20
SNORD115-21
SNORD115-22
SNORD115-23
SNORD115-25
SNORD115-26
SNORD115-29
SNORD115-30
SNORD115-31
SNORD115-32
SNORD115-33
SNORD115-34
SNORD115-35
SNORD115-36
SNORD115-37
SNORD115-38
SNORD115-39
SNORD115-40
SNORD115-41
SNORD115-42
SNORD115-43
SNORD115-44
MIR675
SNORD116-28
SNORD116-29
SNORD115-48
PDZK1P1
SNORD115-24
SNORD115-27
SNORD115-28
SNORD115-45
SNORD115-47
DDTL
TLX1NB
NAALADL1
CDKN2B-AS1
GUSBP9
SIGLEC14
LOC100049716
ACOT8
ABI1
GNPDA1
MIMT1
KCNE3
ZBTB33
SNHG8
GTF2IP4
GS1-600G8.3
CDH3
TANK
HAVCR1P1
POM121C
ZSCAN30
GAGE8
ANKRD26P3
SRA1
SNORD119
SNORD121A
SNORD125
SNORD19B
SNORD105B
SNORD123
UCKL1-AS1
SNORD127
SNORD126
SNORD11B
SNORD12B
SNORD111B
LIN28B-AS1
LINC00583
TMEM170B
FAM138E
SNORD58C
SCARNA27
SNORA84
SNORA36C
SNORA38B
SNORA70B
SNORA70C
SNORA11B
SNORA11C
HOTAIR
ZGLP1
FAM86JP
FMR1-AS1
MIR298
MIR300
VTRNA2-1
MIR509-2
MIR450B
MIR890
MIR891B
MIR888
MIR892B
MIR541
MIR875
MIR876
MIR147B
MIR744
MIR877
MIR665
MIR873
MIR374B
MIR301B
MIR216B
MIR920
MIR922
MIR924
MIR934
MIR935
MIR936
MIR938
MIR940
MIR941-1
MIR941-4
MIR942
MIR943
MIR708
MIR885
MIR543
MIR208B
MIR509-3
MIR937
MIR941-2
MIR944
MIR891A
MIR892A
MIR874
MIR889
MIR190B
MIR887
MIR760
MIR921
MIR933
MIR939
MIR941-3
MIR297
MIR365A
MIR365B
LOC100126447
GJE1
LOC100126584
LINC00322
SNAR-G1
SNAR-F
LOC100126784
EGOT
GHRLOS
SNAR-A1
SNAR-A2
SNAR-A12
MINAR2
SLCO4A1-AS1
HECW1-IT1
KRT73-AS1
C8orf88
LOC100128006
DPPA2P3
WWTR1-AS1
PLCE1-AS1
SMARCA5-AS1
LOC100128059
FAM229A
LOC100128076
LOC100128079
JAZF1-AS1
ST8SIA6-AS1
LOC100128108
HGC6.3
STAU2-AS1
ADGRA1-AS1
LINC01233
LOC100128164
UST-AS1
TMPO-AS1
LINC02324
LOC100128239
ZNF667-AS1
LOC100128253
TNK2-AS1
HTR5A-AS1
LOC100128276
DNM1P35
LOC100128288
DLG5-AS1
LOC100128310
LOC100128317
LOC100128325
TRAPPC3L
FAM83H-AS1
LOC100128361
LINC00696
FAM225B
LOC100128386
LOC100128398
LINC00892
LOC100128494
C20orf78
ASTN2-AS1
NEBL-AS1
LOC100128531
MIR29B2CHG
LINC02347
MYHAS
LOC100128568
C19orf71
SLC8A1-AS1
LOC100128593
TMSB15B-AS1
CDC42P3
ACVR2B-AS1
LOC100128653
HPN-AS1
LINC01531
GPR50-AS1
LINC02346
OST4
RBPMS-AS1
LOC100128770
LINC00476
LINC01349
SRRM2-AS1
GPR158-AS1
LINC01003
VPS9D1-AS1
LOC100128882
LOC100128885
FAM66B
GATA6-AS1
LINC01960
LMLN2
ZBTB42
LINC01310
LOC100128966
MAPT-AS1
LOC100128988
LOC100128993
LOC100129027
PKP4-AS1
LOC100129034
LOC100129046
LOC100129055
SEMA3F-AS1
UNQ6494
KTN1-AS1
LOC100129083
BTNL10
KHDC1L
LOC100129129
LOC100129138
LOC100129148
LOC100129175
ZSCAN16-AS1
MATN1-AS1
LOC100129203
SLC39A12-AS1
DEFB131B
THCAT155
SMIM27
LINC01160
C1orf68
TDRD15
LOC100129291
CD200R1L-AS1
LOC100129307
LOC100129316
LINC02291
LINC00484
NRADDP
SMIM10L1
C9orf92
GABPB1-AS1
FAM106C
MSTO2P
RPL19P12
DDC-AS1
LOC100129434
DPY19L1P1
LYRM4-AS1
LINC01546
MKRN2OS
ZNF37BP
LOC100129484
ETDB
LINC02012
SOD2-OT1
TEX13C
LOC100129534
LOC100129540
ZNF730
LINC02035
FAM47E
LINC00462
LOC100129603
LOC100129617
LOC100129620
LOC100129636
TCF24
FGF13-AS1
IZUMO3
LOC100129697
ARRDC3-AS1
STPG3-AS1
LOC100129724
LINC01126
MIR193BHG
CCDC152
SLC25A21-AS1
ZNF807
MRVI1-AS1
COL4A2-AS2
ZNF737
PCOLCE-AS1
SCOC-AS1
LOC100129878
LOC100129917
TMEM269
LOC100129931
LOC100129935
HMGA2-AS1
CCNT2-AS1
FAM205C
CERNA1
LINC01460
HDAC6
URAHP
FTLP10
LOC100130027
LOC100130075
LOC100130111
MAPT-IT1
MIR124-2HG
LOC100130172
EFCAB14-AS1
LOC100130207
LINC00861
LOC100130238
PP2672
LOC100130264
LOC100130268
CCDC166
TFAP2A-AS1
LOC100130283
LOC100130298
C8orf89
SUPT20HL1
C17orf107
LOC100130331
SCGB2B3P
TMEM262
LOC100130357
LOC100130370
LOC100130373
LINC00552
LINC02593
CECR7
LOC100130449
LOC100130451
LOC100130452
CAND1.11
LOC100130476
LINC01387
TMEM221
CD300H
PARD6G-AS1
C10orf142
LOC100130548
NFYC-AS1
LINC00910
LOC100130587
PRR32
LOC100130673
LOC100130691
LOC100130698
TP53TG3HP
ATP6V1FNB
HDHD5-AS1
LRRC70
LRRC69
LOC100130744
EFCAB10
AGAP2-AS1
SBK3
LOC100130849
USP3-AS1
LOC100130872
LOC100130880
ATE1-AS1
PSORS1C3
TSTD3
VAC14-AS1
LOC100130899
SMIM6
ZNF663P
CSAG4
LOC100130950
LINC01502
SYCE1L
LOC100130964
C6orf99
LOC100130987
SPATA48
LOC100130992
ZNF316
LOC100131047
LINC01135
CKMT2-AS1
SRP14-AS1
DPP9-AS1
TNRC6C-AS1
LOC100131107
ZBTB20-AS1
BSPH1
LINC01405
WDR86-AS1
TSTD1
CCDC183-AS1
RPL21P28
SNAP25-AS1
NEMP2
ZNF503-AS2
MIR181A1HG
ANKRD63
LOC100131257
LOC100131289
DPEP2NB
LOC100131315
RAB6C-AS1
RDM1P5
LINC00605
C11orf91
SP9
LINC00893
CD300LD
DBIL5P
LOC100131472
LOC100131496
LOC100131532
ZNF705E
LINC00887
FKSG29
CCDC18-AS1
LOC100131604
LOC100131626
LOC100131635
ZNF236-DT
MZF1-AS1
FAM83A-AS1
USP30-AS1
ARMCX4
PET100
LINC00271
UBE2DNL
CADM3-AS1
ZNF717
INSYN2B
KRTAP25-1
ZNF705G
FAM27E3
TEX13D
LOC100132057
FOXO6
LOC100132077
LOC100132078
HERC2P7
FAM66E
C2CD4D-AS1
ACTA2-AS1
FAM240A
LINC01783
CALML3-AS1
PHKA2-AS1
WASIR2
LINC01987
LOC100132215
LINC00543
LOC100132249
NDUFA6-DT
KIR2DS2
TEKT4P2
CLUHP3
FRG1HP
LINC01512
LOC100132356
KRTAP4-9
ZNF705B
GAGE12D
FAM157B
NBPF10
FCGR1CP
CLDN24
KRTAP4-7
LINC01415
FGD5P1
TAT-AS1
PGAM1P5
LINC02312
ZRANB2-AS1
BSN-DT
LOC100132686
PAXIP1-AS2
CYP4F30P
DCAF13P3
FILNC1
KDM4A-AS1
LOC100132781
LOC100132813
IPO5P1
LOC100132831
PMS2P9
MSC-AS1
DPH3P1
SHISAL2B
FAM66D
FAM25BP
FAM27C
SMIM9
GOLGA8DP
LINC00856
RASA4DP
LOC100133050
LOC100133077
LOC100133091
FAM25G
FAM27B
LINC01203
LINC01001
FAM66A
C9orf147
LINC00240
GOLGA6L3
SBF1P1
DEFB130B
LOC100133286
RSU1P2
HOXA-AS3
LOC100133315
PRO1804
LOC100133331
LINC02171
MRPL23-AS1
LINC01134
LY6E-DT
LOC100133920
CD24
UXT-AS1
LINC01816
MAP3K14-AS1
UBOX5-AS1
LOC100134040
KDM7A-DT
LINC01119
LOC100134317
LOC100134368
LOC100134391
KCNJ18
NDUFB2-AS1
LOC100134868
UBE2Q2P2
TEN1
UPK3BL1
JMJD7
PLA2G4B
HDAC5
C17orf99
LOC100144595
LINC00029
LINC01056
EPHA5-AS1
CHKB-DT
LINC00930
KLLN
RNU7-1
TMCO1-AS1
PDCD6IP
KRTAP20-4
RNU4ATAC
RNU6ATAC
SCARNA9L
PDCD6
RNA5S1
TEX36-AS1
RNA5S2
RNA5S3
RNA5S4
RNA5S5
RNA5S6
RNA5S7
RNA5S8
RNA5S9
RNA5S10
RNA5S11
RNA5S12
RNA5S13
RNA5S14
RNA5S15
RNA5S16
RNA5S17
PATE3
PEG3-AS1
SNAR-A13
DBIL5P2
BCL2L10
SNAR-B2
SNAR-C2
SNAR-C4
SNAR-E
SNAR-H
SNAR-I
SNAR-C5
SNAR-B1
SNAR-C1
SNAR-C3
SNAR-D
SNAR-G2
SRRM5
ERICH4
EPOP
TRIM59-IFT80
BCL2L11
MIR1224
MIR1225
TOMM6
HECTD2-AS1
LINC00426
LINC00092
DNMBP-AS1
DCTN1-AS1
SH2B3
RAMP2-AS1
TPT1-AS1
LINC02418
C5orf52
C2CD4D
PPIAP30
ZFHX4-AS1
PP12613
FLJ16779
LINC01634
LOC100192426
CDH4
GNE
HCN4
MANCR
FAR2P2
KMT2E-AS1
LINC01004
INSL5
FRAT1
PCED1B-AS1
TROAP
LOC100240728
LOC100240734
LOC100240735
MED16
PIGK
LOC100268168
LINC01432
CASC11
LOC100270746
LINC00653
LINC00940
ARHGEF33
LINC00899
SMG1P3
ERVV-2
MEF2B
AIRN
ZNRF2P2
RASA4B
CMC4
LOC100272217
LINC00894
BCDIN3D-AS1
LOC100286906
LOC100286922
LOC100286925
VPS13A-AS1
ANAPC1P1
LOC100287010
LOC100287015
DDX11L10
LOC100287036
LOC100287042
FAM90A26
LOC100287049
LOC100287072
GACAT2
DEFT1P2
TONSL-AS1
DDX11L1
LINC00421
USP17L10
WASHC1
LOC100287175
EML2-AS1
USP17L11
USP17L12
SH3RF3-AS1
LINC01630
ZNF729
TIPARP-AS1
USP17L13
MANSC4
LINC00941
USP17L17
LOC100287329
PRSS46P
USP17L18
OSTM1-AS1
LOC100287387
POTEB2
USP17L19
USP17L20
LOC100287467
USP17L21
SMKR1
LOC100287497
USP17L22
GLYATL1B
ADPGK-AS1
LINC00173
LINC02106
DDX11L5
LOXL1-AS1
SELENOKP3
MTHFD2P1
LOC100287704
ANKRD66
AP4B1-AS1
SMIM10L2B-AS1
LINC00630
LOC100287792
LOC100287808
LINC00582
LOC100287837
LOC100287846
LINC00994
LOC100287896
TTC34
LGALS8-AS1
TIMM23
LOC100287944
LINC01699
LOC100288069
SDR42E2
WTAPP1
GS1-279B7.1
LDLRAD4-AS1
LOC100288123
NBPF20
SLC9A3-AS1
LOC100288175
LNCOC1
HMGN3-AS1
LOC100288203
LOC100288208
LOC100288254
KRTAP22-2
KRTAP21-3
NPIPA5
NCAM1-AS1
ERVMER34-1
LMCD1-AS1
IL10RB-DT
MTRNR2L7
DDX11L9
USP17L15
DUX4
LOC100288728
PAN3-AS1
LOC100288748
WASH8P
TMEM239
LOC100288798
FRG2C
HYDIN2
CLDN34
SRGAP3-AS3
B3GNT10
LOC100288846
LOC100288866
CRIM1-DT
PRSS43P
BMS1P21
MOXD2P
SLC25A25-AS1
ATP2A1-AS1
FRG1CP
GS1-124K5.4
FAM27E2
FAM95C
GNG12-AS1
TMEM225B
LINC00624
LOC100289230
TMEM238L
DNAJC3-DT
LOC100289333
MAN1B1-DT
LOC100289361
UBAC2-AS1
KCTD21-AS1
MCF2L-AS1
DEFB4B
LOC100289473
LOC100289495
KCNIP2-AS1
LOC100289511
LOC100289561
HERC2P4
LOC100289580
ZNF605
PSG8-AS1
LOC100289656
LINC01848
ZNF783
LOC100291105
LINC00942
ZNF587B
C4B_2
LOC100294145
LOC100294362
NHEG1
CDH5
MIR1284
MIR1200
MIR513C
MIR1468
MIR1265
MIR320B1
MIR1286
MIR1538
MIR1276
MIR1183
MIR1275
MIR1288
MIR1289-1
MIR1471
MIR1470
MIR1302-3
MIR1915
MIR1302-4
MIR302F
MIR1182
MIR1287
MIR1289-2
MIR320C1
MIR1252
MIR1914
MIR1292
MIR1537
MIR1302-6
MIR1913
MIR1246
MIR1248
MIR1912
MIR1247
MIR1302-5
MIR1263
MIR1249
MIR1296
MIR1298
MIR1256
MIR1229
MIR1185-1
MIR1231
MIR1233-1
MIR1205
MIR1278
MIR2113
MIR1322
MIR1299
MIR1257
MIR320D2
MIR1206
MIR1321
MIR1258
MIR1307
MIR1207
MIR1269A
MIR1295A
MIR1270
MIR1294
MIR1279
MIR1825
MIR1272
MIR1204
MIR548I3
MIR1297
MIR1243
MIR1976
MIR548I4
MIR548F1
MIR1255A
MIR320C2
MIR1234
MIR1306
MIR1228
MIR1266
MIR1271
MIR1283-2
MIR1253
MIR1185-2
MIR1909
MIR1203
MIR1324
MIR1181
MIR1277
MIR1827
MIR1285-1
MIR1245A
MIR1293
MIR1291
MIR1911
MIR1302-8
MIR2110
MIR2053
MIR1238
MIR1302-1
MIR1261
MIR1250
MIR1226
MIR664A
MIR1179
MIR1260A
MIR1281
MIR103B1
MIR548F5
MIR1304
MIR1236
MIR1301
MIR1197
MIR1264
MIR1282
MIR1323
MIR1180
MIR1539
MIR1469
MIR1202
MIR2052
MIR1910
MIR1908
MIR1283-1
MIR2054
MIR1285-2
MIR1305
MIR1178
MIR548L
MIR1290
MIR548I2
MIR1262
MIR1237
MIR1208
MIR103B2
MIR1227
MIR1303
MIR1267
MIR548H3
MIR548P
MIR1251
MIR1973
RASAL2-AS1
PTCSC1
LINC00882
BABAM2-AS1
GPR75-ASB3
LINC00184
FTX
TMED7-TICAM2
PCNA-AS1
FAS-AS1
SNORA80B
NCRUPAR
TSNAX-DISC1
ZEB2-AS1
SLC25A5-AS1
LOC100303749
PET117
PITPNA-AS1
NDUFAF4P1
OTX2-AS1
LOC100310756
SPDYE2B
ANKRD61
MIR320B2
MIR548K
MIR548F2
MIR548M
MIR548H2
MIR302E
MIR670
MIR759
MIR2117
MIR2278
MIR718
MIR1255B1
MIR513B
MIR663B
MIR548O
MIR548H1
MIR1255B2
MIR762
MIR764
MIR2114
MIR2115
MIR548Q
MIR2276
MIR711
MIR548H4
MIR2116
MIR2277
MIR761
MIR548F4
MIR320D1
MIR548J
MIR548E
MIR449C
MIR548G
HOTTIP
SAP25
GCSHP3
TRPC5OS
LOC100335030
SNORA70F
CSN1S2BP
LINC00102
CHAF1A
SNORA70G
SNORA70D
MACROD2-AS1
TMED11P
LOC100379224
BOK-AS1
SNORA70E
NPPA-AS1
MIR181A2HG
BACE1-AS
GRIK1-AS2
PARP2
ZBED6
PARP3
CDH6
TOM1L1
PRR20G
LOC100419170
LOC100419583
DBET
ZNF722P
ZNF33BP1
HMGXB4
LOC100420587
FAM21EP
LOC100421746
LOC100422212
LOC100422556
SMG1P6
LINC02532
LOC100422781
MIR1273C
MIR4300
MIR3128
MIR3160-2
MIR4274
MIR3160-1
MIR4287
MIR4319
MIR3171
MIR3191
MIR3188
MIR3183
MIR1193
MIR3195
MIR3119-1
MIR4317
MIR3174
MIR3074
MIR4293
MIR3118-3
MIR1233-2
MIR3164
MIR514B
MIR548T
MIR548V
MIR4316
MIR4259
MIR3182
MIR3187
MIR4301
MIR3123
MIR4318
MIR4285
MIR3136
MIR4292
MIR4306
MIR548S
MIR4265
MIR544B
MIR4320
MIR3115
MIR378C
MIR4270
MIR3152
MIR3117
MIR4297
MIR4279
MIR3192
MIR3148
MIR3202-2
MIR3168
MIR3124
MIR3162
MIR3170
MIR3120
MIR4325
MIR548U
MIR4280
MIR4264
MIR3194
MIR4327
MIR3157
MIR3154
MIR4260
MIR4294
MIR3140
MIR4302
MIR4255
MIR3190
MIR3158-1
MIR3135A
MIR3116-1
MIR4288
MIR3193
MIR4311
MIR3156-2
MIR3129
MIR4295
MIR2861
MIR500B
MIR3200
MIR320E
MIR4253
MIR3065
MIR3201
MIR3167
MIR548X
MIR3149
MIR548W
MIR4303
MIR4322
MIR3137
MIR4291
MIR3127
MIR4261
MIR4330
MIR4304
MIR4328
MIR378B
MIR3143
MIR3118-4
MIR3153
MIR4275
MIR3142
MIR3147
MIR4305
MIR4272
MIR3133
MIR3189
MIR3186
MIR4326
MIR3116-2
MIR3122
MIR4284
MIR3118-2
MIR3141
MIR3144
MIR4271
MIR3165
MIR4309
MIR4273
MIR3131
MIR4268
MIR4281
MIR4290
MIR3150A
MIR4263
MIR4277
MIR3146
MIR4251
MIR2909
MIR4312
MIR3181
MIR3169
MIR3178
MIR4252
MIR4256
MIR3185
MIR4324
MIR4323
MIR3173
MIR4286
MIR4314
MIR4308
MIR3125
MIR3202-1
MIR3156-1
MIR3155A
MIR3134
MIR1260B
MIR3151
MIR3130-1
MIR4267
MIR3175
MIR4262
MIR4257
MIR3199-2
MIR4278
MIR3161
MIR3145
MIR3130-2
MIR3184
MIR4282
MIR3118-1
MIR4329
MIR3119-2
MIR3138
MIR3177
MIR4310
MIR3196
MIR4289
MIR3159
MIR3139
MIR3156-3
MIR4307
MIR4258
MIR4298
MIR3197
MIR3198-1
MIR4299
MIR4266
MIR4254
MIR3163
MIR3126
MIR4321
MIR3121
MIR3158-2
MIR3199-1
MIR4313
MIR2355
MIR3176
MIR466
MIR3132
MIR3166
MIR4296
MIR4276
MIR4269
IGLL5
TOM1
KLRF2
SH2D3C
SH2D3A
MAMLD1
MICOS10P1
MTRNR2L1
MTRNR2L2
MTRNR2L3
MTRNR2L4
MTRNR2L5
MTRNR2L6
MTRNR2L8
MTRNR2L9
MTRNR2L10
CST8
RANBP9
DNAJB6
LINC00881
LINC00276
THAP9-AS1
BAALC-AS1
LOC100499194
USP2-AS1
LINC00987
LINC00674
LINC00673
CCDC180
SUGT1P4-STRA6LP
LOC100499489
CDH7
SLC17A4
LOC100500773
MIR3659
MIR3685
MIR3919
MIR374C
MIR3917
MIR23C
MIR3620
MIR3621
MIR3677
MIR3646
MIR3616
MIR3649
MIR3612
MIR3945
MIR3609
MIR3655
MIR3910-1
MIR3937
MIR3920
MIR3650
MIR3660
MIR3909
MIR3614
MIR3619
MIR3943
MIR550B2
MIR3912
MIR3658
MIR3924
MIR3907
MIR3914-1
MIR3606
MIR3926-2
MIR3686
MIR3678
MIR3652
MIR3922
MIR3664
MIR642B
MIR3689A
MIR3615
MIR3916
MIR3682
MIR3918
MIR3180-4
MIR3605
MIR3671
MIR3713
MIR548Z
MIR3939
MIR3622A
MIR3921
MIR3618
MIR3665
MIR3648-1
MIR548AA1
MIR3929
MIR3936
MIR3941
MIR3684
MIR3913-2
MIR3672
MIR3926-1
MIR3622B
MIR3911
MIR3934
MIR3938
MIR3923
MIR3679
MIR3668
MIR3662
MIR3688-1
MIR3667
MIR550B1
MIR3681
MIR3925
MIR3683
MIR676
MIR3940
MIR3657
MIR3611
MIR3935
MIR3663
MIR3690
MIR548AA2
MIR3666
MIR3617
MIR3927
MIR3692
MIR3691
MIR3928
MIR3910-2
MIR3913-1
MIR3942
MIR3661
MIR3689B
MIR3150B
MIR3613
MIR3908
MIR3944
MIR3674
MIR3714
MIR3610
MIR3915
MIR3180-5
MIR3651
MIR548Y
MIR3914-2
CCDC179
IQCJ-SCHIP1
LINC01539
SYNE1-AS1
LINC01602
TEX48
PRKAG2-AS1
PCAT19
LOC100505501
LOC100505502
LINC01723
EDNRB-AS1
LINC02520
LINC01301
ISM1-AS1
RBM26-AS1
SLIT1-AS1
LINC01095
LINC01208
LOC100505549
LOC100505555
LINC00866
LINC00578
INAFM2
LINC00672
LINC00838
LOC100505585
LOC100505588
LRRC3C
GAPLINC
PARD3-AS1
LINC02053
SNHG21
LINC00919
C11orf72
LOC100505622
GTF3C2-AS1
LINC02102
LINC01133
LOC100505635
MALINC1
FGD5-AS1
RAD51-AS1
LOC100505658
LINC00967
LINC01370
DCST1-AS1
RRS1-AS1
STARD4-AS1
UBE2Q2L
NAPA-AS1
LINC01431
LINC00888
FTO-IT1
SH3BP5-AS1
LINC01094
LOC100505715
LOC100505716
LINC01592
LOC100505736
MIR4458HG
LINC01603
SPATA1
ITGB2-AS1
KRTAP16-1
PRMT5-AS1
RPARP-AS1
SPDYE18
LINC01364
MHENCR
LOC100505774
LINC01541
LOC100505782
OSER1-DT
KIRREL1-IT1
LOC100505795
LOC100505797
SNHG18
LINC02148
CARD8-AS1
LINC02582
LOC100505824
STK4-AS1
PROX1-AS1
LINC01532
SH3PXD2A-AS1
LOC100505841
ROPN1L-AS1
LOC100505851
LINC01898
APTR
LINC00920
CFAP58-DT
LINC01088
CEBPZOS
UBE2E2-AS1
LINC02059
KIF25-AS1
MAGI2-AS3
LINC01672
SORCS3-AS1
SLIT2-IT1
TMEM161B-AS1
LOC100505912
LOC100505915
LOC100505918
LINC02036
LOC100505921
LINC01549
ADD3-AS1
LOC100505938
LOC100505942
LINC01304
LINC00645
ENO1-AS1
LOC100505978
LINC02478
SMIM31
TMEM210
LUCAT1
SOX1-OT
RTCA-AS1
PPP5D1
APELA
LOC100506016
ARAP1-AS2
LINC02606
LOC100506023
CRPPA-AS1
PTOV1-AS1
LINC00989
CNNM3-DT
GAS5-AS1
LINC02580
LRRC72
LINC01005
RNASEH1-AS1
SMG1P7
DACT3-AS1
RBFADN
LOC100506071
LOC100506082
LOC100506083
LINC02275
LOC100506098
LOC100506100
LINC02382
SIX3-AS1
UVRAG-DT
SMIM25
LINC01503
LINC02431
LOC100506124
LOC100506125
LINC00867
GVQW3
TTC21B-AS1
LOC100506142
TMEM35B
SRP54-AS1
LINC02470
TAF1A-AS1
LINC01568
LOC100506175
LOC100506178
LOC100506188
LINC00963
LARGE-AS1
LOC100506207
MIR210HG
PAXBP1-AS1
LINC01093
RAB30-DT
NKX2-1-AS1
LL22NC01-81G9.3
KRBOX1
LOC100506258
LOC100506271
LINC02492
LOC100506274
KRBOX1-AS1
LOC100506281
LOC100506282
TBC1D8-AS1
ID2-AS1
LOC100506302
LINC00958
HOTAIRM1
GPRC5D-AS1
LINC01988
LOC100506321
SP2-AS1
LINC01127
LINC00649
INKA2-AS1
ARSD-AS1
LOC100506358
OTUD6B-AS1
FZD4-DT
LINC02091
EDDM13
LINC01006
LOC100506384
LINC01426
LOC100506388
SLC16A1-AS1
LINC02398
GAS6-DT
LOC100506403
LOC100506406
ELOVL2-AS1
LINC00871
DOCK4-AS1
PANTR1
LOC100506422
CBR3-AS1
LINC00648
SPAG5-AS1
ITPKB-IT1
LOC100506444
RASSF8-AS1
MIR3681HG
SRD5A3-AS1
LINC01234
TMEM147-AS1
LINC01718
LOC100506472
LOC100506474
EGFLAM-AS2
LOC100506476
DSCAM-AS1
LIFR-AS1
LOC100506497
LINC02274
PRKCZ-AS1
MORC1-AS1
LINC01176
C5orf64-AS1
LINC01007
LINC02349
SPTY2D1OS
LINC01082
LOC100506544
LOC100506551
NECTIN3-AS1
THEGL
LOC100506571
C16orf95
LOC100506585
PPP1R26-AS1
VASH1-AS1
LOC100506606
LINC01279
LINC00540
PRKAR2A-AS1
LOC100506639
PXN-AS1
C17orf112
LCMT1-AS2
OCLN
DDX11-AS1
NRAV
MRPS30-DT
LOC100506675
AA06
LOC100506679
SACS-AS1
JARID2-AS1
LOC100506682
IQCH-AS1
LOC100506688
LOC100506691
PCAT6
LINC00327
LINC02308
EBLN3P
ALOX12-AS1
NUP50-DT
LINC00901
LOC100506725
LOC100506730
FAM170B-AS1
SLFN12L
LINC01589
CASP12
AFF1-AS1
LOC100506747
AGAP1-IT1
AZIN1-AS1
MIR497HG
LINC00629
OR7E37P
IGSF11-AS1
C10orf71-AS1
LINC01353
TRG-AS1
TSPOAP1-AS1
HOXD-AS2
LINC01543
LOC100506790
LINC01511
LINC01354
THORLNC
LOC100506801
LOC100506804
LINC01132
MYLK-AS1
LINC02475
GAS1RR
LINC00840
IQCF4
GIHCG
LOC100506858
LINC00513
TTN-AS1
LOC100506869
LINC00933
MKLN1-AS
LOC100506885
ELOA3D
LUARIS
DAPK1-IT1
MAGOH2P
CCDC37-DT
CHRM3-AS2
LINC00665
LOC100506937
PRKG1-AS1
ELOA-AS1
PWAR6
LOC100506985
LOC100506990
PTPRG-AS1
LINC02318
LOC100507002
GFY
LOC100507006
LINC00844
BMPR1B-DT
MRLN
TMCC1-AS1
PITRM1-AS1
TUNAR
TPBGL
LOC100507053
LRCOL1
CCAT1
MELTF-AS1
LINC00845
LINC00703
PSMD6-AS2
TEX26-AS1
LOC100507065
CLIP1-AS1
LOC100507071
LINC01798
DLG1-AS1
PITPNM2-AS1
GIMD1
ADAMTS9-AS2
FRY-AS1
LINC00445
ASAP1-IT2
PRC1-AS1
LINC00707
SPART-AS1
LINC01792
LINC00708
LOC100507144
LOC100507156
LINC00709
CT47A12
BOLA3-AS1
LINC01012
LINC02408
SLFNL1-AS1
LINC02525
LINC02384
LINC01815
SMLR1
LOC100507205
LINC00943
LINC02000
LINC01578
RNF157-AS1
VWA8-AS1
MAMDC2-AS1
SNHG16
LOC100507250
LINC01013
MEG9
MIR670HG
STX18-AS1
LINC01187
LINC01210
LINC02314
LOC100507283
ZNF865
LOC100507291
TMEM44-AS1
SMC5-AS1
ALKBH3-AS1
SNHG19
TARID
MINCR
ERVK13-1
ZSWIM8-AS1
LOC100507334
SMIM18
LOC100507346
VIM-AS1
LOC100507351
LINC01015
LOC100507373
LOC100507377
KCNQ5-IT1
LOC100507384
LOC100507387
LOC100507388
LOC100507389
LINC01968
SENCR
INTS6-AS1
LRP4-AS1
LINC02539
C1QTNF1-AS1
LOC100507412
MMP25-AS1
LINC01605
TMEM178B
MKNK1-AS1
LINC00458
LINC02551
ZNF571-AS1
DLGAP2-AS1
MICA
LOC100507437
LOC100507443
ZNF213-AS1
NRSN2-AS1
LINC02032
GVQW2
PSMB8-AS1
LOC100507464
DPH6-DT
CT66
GRID1-AS1
LOC100507472
IDH1-AS1
LOC100507477
LINC02615
LINC01277
SDCBP2-AS1
EGFR-AS1
LINC01569
LOC100507506
LOC100507507
LOC100507516
ARHGEF26-AS1
THEG5
LINC00613
MCPH1-AS1
SOX21-AS1
LINC02192
STRIT1
LINC01504
LOC100507547
LOC100507548
LOC100507551
LOC100507557
LOC100507564
RAB11B-AS1
BHLHE40-AS1
LINC01016
TGFBR3L
NAGPA-AS1
LOC100507599
LOC100507600
TRIM52-AS1
LINC00837
NPIPB9
KRTAP9-6
LINC00402
LINC02397
LINC00658
LINC00968
TNKS2-AS1
LOC100507634
LINC02432
LOC100507642
RNF212B
LINC01606
LINC02554
LINC02082
ZNF687-AS1
MARK2P9
MUC22
C13orf46
LOC100508046
GMDS-DT
LINC02616
CPB2-AS1
SMC4
TBC1D3J
GJC1
LY75-CD302
ARPC4-TTLL3
MSANTD3-TMEFF1
RBM14-RBM4
CENPS-CORT
ATP5MF-PTCD1
ABHD14A-ACY1
CCDC169-SOHLH2
RNF103-CHMP3
SMIM35
STIMATE-MUSTN1
EPPIN-WFDC6
ARPIN-AP3S2
NT5C1B-RDH14
CAHM
INMT-MINDY4
SLX1A-SULT1A3
SLX1B-SULT1A4
PHOSPHO2-KLHL23
SEPT5-GP1BB
FPGT-TNNI3K
BLOC1S5-TXNDC5
EEF1E1-BLOC1S5
RPL17-C18orf32
TGIF2-RAB5IF
GIMAP1-GIMAP5
GJA9-MYCBP
MROH7-TTC4
PMF1-BGLAP
LHX4-AS1
TMEM56-RWDD3
BORCS7-ASMT
TMX2-CTNND1
SAA2-SAA4
ARL2-SNX15
HSPB2-C11orf52
FAM187A
ST20-MTHFS
BLOC1S1-RDH5
POC1B-GALNT4
FKBP1A-SDCBP2
KLRC4-KLRK1
ARMCX5-GPRASP2
NEDD8-MDP1
BCL2L2-PABPN1
SERF2-C15ORF63
RPL36A-HNRNPH2
CORO7-PAM16
TEN1-CDK3
RAD51L3-RFFL
RNASEK-C17orf49
TMEM256-PLSCR3
ZNF559-ZNF177
RPS10-NUDT3
ZNF816-ZNF321P
HSPE1-MOB4
CKLF-CMTM1
SYNJ2BP-COX16
CHURC1-FNTB
MIA-RAB4B
RAB4B-EGLN2
ZNF625-ZNF20
AP1M2
NPHP3-ACAD11
NDUFC2-KCTD14
COMMD3-BMI1
MSH5-SAPCD1
INO80B-WBP1
MICOS10-NBL1
ATP6V1G2-DDX39B
PIR-FIGF
PPT2-EGFL8
C8orf44-SGK3
ZHX1-C8orf76
RTEL1-TNFRSF6B
ZNF670-ZNF695
KRTAP29-1
UBE2F-SCLY
FXYD6-FXYD2
SEC24B-AS1
ZNF664-RFLNA
ARHGAP19-SLIT1
FAM24B-CUZD1
PRH1-PRR4
BIVM-ERCC5
DNAAF4-CCPG1
TVP23C-CDRT4
LRRC37A8P
RBAK-RBAKDN
SENP3-EIF4A1
P2RX5-TAX1BP3
SLMO2-ATP5E
APOC4-APOC2
MAGEA10-MAGEA5
TNFAIP8L2-SCNM1
HOXA10-HOXA9
URGCP-MRPS24
STX16-NPEPL1
HNRNPUL2-BSCL2
ISY1-RAB43
TM4SF19-TCTEX1D2
C1QTNF3-AMACR
UBA2
SAE1
LINC00159
FARSB
ABCC5
ABCB6
DNM1L
CDH8
ABCC9
ABCF2
MIR4464
MIR2681
MIR4455
MIR4793
MIR4680
MIR4668
MIR4469
MIR4648
MIR4653
MIR4486
MIR4697
MIR4695
MIR1268B
MIR4523
MIR4647
MIR4731
MIR4686
MIR4448
MIR4679-1
MIR4445
MIR4526
MIR3689D1
MIR4728
MIR4699
MIR499B
MIR4507
MIR4430
MIR4501
MIR4787
MIR4741
MIR4506
MIR4428
MIR4458
MIR4763
MIR548AN
MIR4534
MIR4769
MIR4760
MIR4512
MIR4720
MIR4480
MIR4804
MIR4726
MIR4466
MIR4536-1
MIR4772
MIR4505
MIR4779
MIR4655
MIR4795
MIR4483
MIR4530
MIR4420
MIR4796
MIR4722
MIR4754
MIR378D2
MIR4739
MIR4752
MIR4719
MIR203B
MIR4643
MIR4633
MIR4708
MIR4641
MIR4498
MIR4465
MIR4514
MIR4500
MIR4513
MIR371B
MIR4490
MIR4783
MIR3972
MIR4421
MIR548O2
MIR548AJ1
MIR4679-2
MIR4453
MIR4718
MIR4525
MIR378D1
MIR4634
MIR4734
MIR4729
MIR4704
MIR4652
MIR4439
MIR4782
MIR4737
MIR4709
MIR3689F
MIR4437
MIR4667
MIR548AL
MIR4797
MIR3135B
MIR4765
MIR4736
MIR4662A
MIR4487
MIR4753
MIR4756
MIR4468
MIR4502
MIR4473
MIR4646
MIR4519
MIR4528
MIR4457
MIR4669
MIR4640
MIR3529
MIR4705
MIR4496
MIR4717
MIR4673
MIR4759
MIR3976
MIR4661
MIR4799
MIR151B
MIR4724
MIR4768
MIR3960
MIR1587
MIR548AJ2
MIR4762
MIR548AH
MIR4662B
MIR4721
MIR3975
MIR4516
MIR378I
MIR4663
MIR4504
MIR4701
MIR4485
MIR4527
MIR4433A
MIR4733
MIR4776-1
MIR4472-1
MIR4639
MIR4651
MIR4637
MIR4422
MIR451B
MIR4802
MIR4508
MIR4538
MIR4522
MIR4540
MIR3974
MIR4503
MIR4788
MIR4738
MIR4766
MIR4489
MIR4645
MIR4676
MIR4495
MIR4665
MIR4475
MIR4529
MIR4791
MIR4690
MIR4510
MIR4740
MIR4764
MIR4678
MIR3977
MIR4450
MIR4710
MIR4674
MIR548X2
MIR3688-2
MIR4499
MIR548AE1
MIR378H
MIR4757
MIR4666A
MIR4472-2
MIR3973
MIR4478
MIR4749
MIR4750
MIR4781
MIR4524A
MIR4777
MIR4664
MIR4493
MIR4481
MIR378G
MIR4682
MIR4482
MIR1245B
MIR4460
MIR4636
MIR4484
MIR4424
MIR4700
MIR4491
MIR4716
MIR3689C
MIR4790
MIR219B
MIR548AB
MIR4747
MIR4794
MIR548AE2
MIR4758
MIR4638
MIR4677
MIR3689D2
MIR4649
MIR4659A
MIR4451
MIR4660
MIR4670
MIR4642
MIR550A3
MIR4531
MIR4774
MIR3591
MIR4800
MIR4730
MIR2467
MIR4775
MIR4533
MIR4735
MIR4785
MIR4425
MIR4743
MIR4467
MIR4688
MIR4713
MIR4746
MIR4659B
MIR4770
MIR4539
MIR4438
MIR4492
MIR4803
MIR4784
MIR4511
MIR4671
MIR4456
MIR4675
MIR548AC
MIR4732
MIR4654
MIR3064
MIR4723
MIR4463
MIR4427
MIR4684
MIR4773-1
MIR4657
MIR4789
MIR4712
MIR4440
MIR4681
MIR4436A
MIR3198-2
MIR4520-1
MIR4696
MIR4691
MIR4515
MIR4518
MIR4521
MIR4443
MIR5047
MIR4711
MIR4692
MIR4462
MIR4761
MIR4535
MIR4727
MIR4786
MIR4773-2
MIR4434
MIR4744
MIR4689
MIR4537
MIR4703
MIR4707
MIR4748
MIR4694
MIR548AM
MIR4672
MIR4644
MIR4431
MIR4714
MIR4418
MIR4755
MIR4801
MIR4449
MIR1343
MIR4632
MIR4658
MIR548AG2
MIR4474
MIR4780
MIR4725
MIR548AG1
MIR4471
MIR2682
MIR4687
MIR4497
MIR548H5
MIR4476
MIR4693
MIR4745
MIR3689E
MIR4452
MIR4778
MIR4656
MIR4520-2
MIR4767
MIR4742
MIR4429
MIR4488
MIR4798
MIR4776-2
MIR4432
MIR4715
MIR548AD
MIR4446
MIR4442
MIR4494
MIR4635
MIR4479
MIR4423
MIR4685
MIR4751
MIR4470
MIR4447
MIR4698
MIR4517
MIR548AK
MIR4706
MIR3978
MIR378F
MIR4441
MIR1269B
MIR2392
MIR378E
MIR4683
C8orf37-AS1
TPTE2P5
NR1H3
DIO2-AS1
DNM3OS
MIR3155B
COX17
PARTICL
LOC100630923
LOC100631378
FAM47E-STBD1
SPRY4-IT1
LINC00659
LINC01311
RAET1E-AS1
PYCARD-AS1
TIMM23B
SPATA8-AS1
LOC100652758
PRICKLE2-AS1
LOC100652768
DSG2-AS1
NNT-AS1
SNX29P1
GS1-24F4.2
KIAA2012
CACNA1C-AS1
LINC01023
LINC00408
TMCO5B
LINC00539
ALOX15P1
LINC00904
LINC01838
LINC02078
LINC00702
LINC00706
LOC100652999
LOC100653233
CEP295NL
SCAMP2
SCAMP3
IL18BP
ARHGAP22-IT1
POU6F2-AS2
RWDD2B
CDH9
MUC12
DPP3
SNUPN
HUWE1
PCAT1
HIF1A-AS1
HIF1A-AS2
RCAN3AS
HTT-AS
PTPRU
TSPAN32
KLHL7-DT
RBM5-AS1
TSSC4
ATP9A
CDH10
PDCD7
GPC6
LINC00501
MYZAP
USH1C
PQBP1
LINC00506
MIR5197
MIR548AW
MIR5009
MIR5000
MIR5007
MIR5583-2
MIR5689
MIR5579
MIR5680
MIR5011
MIR5693
MIR5188
MIR5701-2
MIR5571
MIR5696
MIR4524B
MIR1295B
MIR5581
MIR5004
MIR5692B
MIR5100
MIR5691
MIR5695
MIR5692C2
MIR5585
MIR5687
MIR5582
MIR5002
MIR5093
MIR5091
MIR5698
MIR5583-1
MIR5006
MIR5705
MIR5587
MIR5003
MIR548AT
MIR5700
MIR5707
MIR5683
MIR548AR
MIR5186
MIR5001
MIR5092
MIR5704
MIR5572
MIR5682
MIR5087
MIR5010
MIR4666B
MIR5690
MIR4999
MIR5191
MIR5194
MIR664B
MIR5702
MIR5588
MIR5697
MIR5708
MIR5189
MIR5681A
MIR5094
MIR5701-1
MIR4536-2
MIR5195
MIR548AX
MIR5694
MIR5591
MIR5089
MIR548AO
MIR5590
MIR5196
MIR5684
MIR5008
MIR5090
MIR5088
MIR5685
MIR5580
MIR5688
MIR5193
MIR5190
MIR5703
MIR5692C1
MIR548AV
MIR548AP
MIR5706
MIR5699
MIR5192
MIR5586
MIR5584
MIR5187
MIR5681B
MIR548AS
MIR5589
EDIL3
CARS-AS1
EGFLAM-AS4
NEGR1-IT1
ZRANB2-AS2
NRG1-IT1
LINC00536
HEIH
HHLA1
CERS6-AS1
FSBP
LINC00492
LINC00538
LINC00903
FTCD-AS1
LRRC3-DT
ZMYM4-AS1
ELMO1-AS1
RAI1-AS1
OCIAD1-AS1
P4HA2-AS1
GDNF-AS1
POU6F2-AS1
LINC00489
RPS6KA2-AS1
RNA45SN5
CYP3A7-CYP3A51P
DOCK9-DT
LINC00554
LINC00557
LINC00561
LINC00564
LINC00566
PINK1-AS
LINC00562
PLUT
LINC00558
LINC00560
LINC00563
LINC00565
SCAANT1
LINC00572
ALDH1L1-AS2
TMEM265
NAALADL2-AS3
LINC00507
DIP2A-IT1
RB1-DT
UPK1A-AS1
COL4A3BP
PTCHD1-AS
SNORD116-30
SNORD115-46
LPP-AS1
NDP-AS1
NHS-AS1
SYP-AS1
ZFX-AS1
HLX-AS1
DLG3-AS1
DPYD-AS1
DPYD-AS2
MTOR-AS1
GRM7-AS1
LNX1-AS1
MYLK-AS2
OPA1-AS1
PHEX-AS1
PRKX-AS1
HLTF-AS1
VAV3-AS1
LMLN-AS1
NREP-AS1
IPO9-AS1
MLIP-AS1
SZT2-AS1
SNRK-AS1
LNX1-AS2
MED4-AS1
GPC5-AS1
GPC5-AS2
GPC6-AS1
GPC6-AS2
LINC02586
CNTN4-AS1
CNTN4-AS2
RBMS3-AS1
RBMS3-AS3
RERG-AS1
ABCC5-AS1
MAGI1-AS1
CHRM3-AS1
MED14OS
FGF12-AS1
FGF12-AS2
GRM5-AS1
HCFC1-AS1
ITIH4-AS1
KCND3-AS1
KCNQ5-AS1
MEIS1-AS2
NCBP2-AS1
OXCT1-AS1
PPEF1-AS1
TTC3-AS1
VIPR1-AS1
NLGN1-AS1
XIRP2-AS1
NAV2-AS5
NAV2-AS2
SYNPR-AS1
EPN2-AS1
KLHL6-AS1
MAGI2-AS2
TPRG1-AS2
SGO1-AS1
CFAP44-AS1
AGBL5-AS1
PRRT3-AS1
UBXN7-AS1
PLCH1-AS2
CADM2-AS2
THOC7-AS1
MACC1-AS1
HM13-AS1
TPRG1-AS1
HHATL-AS1
LINC00499
DGUOK-AS1
LZTS1-AS1
LINC00534
JRKL-AS1
FALEC
LINC00570
COX10-AS1
LINC00297
CLYBL-AS2
PCDH9-AS2
GRTP1-AS1
STK24-AS1
USP12-AS1
USP12-AS2
FREM2-AS1
DLEU7-AS1
EIF1AX-AS1
LINC01840
FGF14-AS1
HTR2A-AS1
KCNAB1-AS2
KCNAB1-AS1
NUCB1-AS1
PCDH9-AS3
PCDH9-AS4
PCYT1B-AS1
RUVBL1-AS1
SLC6A1-AS1
TM4SF1-AS1
UBE2E1-AS1
BRWD1-AS1
ZNF197-AS1
ADIPOQ-AS1
DOCK9-AS1
UBE2Q1-AS1
STEAP2-AS1
HDAC11-AS1
HS6ST2-AS1
MTUS2-AS1
GLYCTK-AS1
STEAP3-AS1
YEATS2-AS1
CCDC13-AS1
PLCXD2-AS1
INTS6L-AS1
ZNF630-AS1
FRMPD3-AS1
ZNRF3-AS1
LINC00331
LINC00332
LINC00333
ENOX1-AS2
ZBTB20-AS4
LINC00350
LINC00351
LINC00353
LINC00358
LINC00364
LINC00365
LINC00366
LINC00379
LINC00381
LINC00392
LINC00395
LINC00398
LINC00400
LINC00411
LINC00417
LINC00423
LINC00433
LINC00434
LINC00440
LINC00443
LINC00446
LINC00448
LINC00454
LINC00457
LINC00459
LINC00424
LINC00502
FRMD6-AS2
LINC00559
LINC00571
SAMSN1-AS1
CLDN10-AS1
DIAPH3-AS1
DIAPH3-AS2
EFCAB6-AS1
SHANK2-AS1
ARHGEF3-AS1
B4GALT4-AS1
COL4A2-AS1
ALDH1L1-AS1
ATP11A-AS1
OSBPL10-AS1
ST3GAL6-AS1
NDFIP2-AS1
MID1IP1-AS1
MYCBP2-AS1
TM4SF19-AS1
ZNF385D-AS1
ATP13A5-AS1
TMEM212-AS1
ZNF385D-AS2
RNF219-AS1
ARHGEF7-AS1
SPATA13-AS1
CACNA1C-AS4
CACNA1C-AS2
COL18A1-AS2
CACNA2D3-AS1
ARHGEF7-AS2
ARHGAP26-AS1
STARD13-AS
PRICKLE2-AS2
PRICKLE2-AS3
NAALADL2-AS2
NAALADL2-AS1
ARHGAP31-AS1
DENND5B-AS1
KIRREL3-AS2
LINC00853
RNASEH2B-AS1
SLC25A30-AS1
UBE2CP5
CCDC200
AOAH-IT1
HAO2-IT1
TGFA-IT1
LINC01216
ERI3-IT1
NTM-IT
MLIP-IT1
DNM3-IT1
NRG1-IT3
ALMS1-IT1
KCND3-IT1
KCNH1-IT1
SYNJ2-IT1
EPN2-IT1
AGBL4-IT1
BACH1-IT2
HOXA10-AS
ATP2B2-IT2
DSCAM-IT1
LINC01014
TCF7L1-IT1
PLCB1-IT1
RNF216-IT1
HS1BP3-IT1
RPS6KA2-IT1
ARHGEF9-IT1
PPP2R2B-IT1
HOXB-AS1
HOXC-AS1
HOXC-AS2
HOXC-AS3
HOXC13-AS
CACNA1C-IT2
CACNA1C-IT3
ARHGAP26-IT1
ARHGEF38-IT1
FAM155A-IT1
SMIM2-IT1
IQCJ-SCHIP1-AS1
XXYLT1-AS1
APOBEC3B-AS1
LINC00581
BANCR
UGDH-AS1
PCCA-AS1
NALCN-AS1
LINC-ROR
VWC2L-IT1
LINC00348
MYO16-AS1
IFNG-AS1
LARS2-AS1
SLC9A9-AS1
LINC00210
PTGES3L
PTGES3L-AARSD1
PTCSC3
MRPS31P5
LINC00359
TRERNA1
KCNK7
CDH11
UST
APOBEC3A_B
ARPC5
ARPC4
ARPC3
ARPC1B
ACTR3
ACTR2
TSPAN5
TSPAN3
LINC02361
LOC100996249
LOC100996251
FAM106B
LOC100996263
LINC01510
LINC00269
LINC00911
LINC02273
LINC01993
DNAH17-AS1
FOXD3-AS1
LIPE-AS1
LOC100996318
LINC01882
LOC100996325
POTEB
FAM230H
LINC02169
LINC01664
LINC02140
CA3-AS1
LOC100996349
LOC100996351
LOC100996385
LOC100996413
FAM230D
LOC100996419
ARLNC1
FAM230F
LOC100996437
LOC100996447
LOC100996455
LCA10
LINC01964
C5orf66
LINC01206
CTXND1
LINC01355
CTXND2
ITPR1-DT
FAM157C
ANTXRLP1
NAMA
NFIA-AS2
CYYR1-AS1
LINC01806
FAM74A7
LOC100996583
LINC01505
LINC00690
LINC01436
LINC01981
LINC01760
LINC02607
LOC100996643
LINCR-0003
LOC100996654
LOC100996664
LINC01533
LINC01544
LOC100996671
LINC02369
SPEGNB
LINC02502
LINC01356
SRGAP2D
NOTCH2NLC
LOC100996720
LOC100996724
LOC100996740
LOC100996750
NPY4R2
NOTCH2NLB
LOC100996842
RORA-AS2
LINC01883
FMC1-LUC7L2
LINC00621
PYURF
IL21-AS1
ADAM8
CDH12
TSPAN2
NUBP2
TSFM
TSPAN1
PPIF
PGR-AS1
OVCH1-AS1
LOC101059915
GOLGA8R
LOC101059948
CTDSP2
LINC01523
LINC01799
LINC02446
ACTR3-AS1
CHMP1B2P
ARMC4P1
FCF1P2
ZNF891
CT45A7
NBPF19
OPN1MW3
FOXP4-AS1
LINC01939
SNTG2-AS1
LINC02265
LINC01910
LINC01563
LOC101060553
NBPF26
NUTM2B-AS1
TRIM10
ARPC2
SGK2
LINC00601
LINC00609
TMEM220-AS1
RAD50
KIF20A
PREB
HIPK3
LINCMD1
LINC01081
PANDAR
FEM1B
ENAM
IPO11-LRRC70
IFNL4
CDH13
ACTR1B
ACTR1A
ARL4C
LSINCT5
ARL4A
LINC00850
NPTN-IT1
LOC101241902
LINC02067
PTENP1-AS
RASGRP1
DNAL4
ZNF263
LRPPRC
FRY
CDH15
PDIA6
TRAP1
OPTN
BCAP31
SNORD124
SNORD121B
NAMPT
CELA3A
RBM12
YAF2
ARFRP1
CDH16
TOB1
LINC00676
LINC00681
LOC101409256
EZR-AS1
OSGEPL1-AS1
OGFR-AS1
LINC01587
YTHDF3-AS1
DLGAP1-AS4
LAMTOR5-AS1
EVX1-AS
MAGEA8-AS1
MMP24OS
FANK1-AS1
LINC00678
UCHL1-AS1
XXYLT1-AS2
RMDN2-AS1
STPG2-AS1
AKAP9
CLEC3A
FAM13A
RNVU1-8
LOC101448202
G3BP1
SUGP2
EBI3
ADGRG2
CDH17
MBNL2
HNRNPA3P1
LINC01080
ABI2
CEBPZ
PLXNC1
TRIM28
LOC101559451
RASA4
AASS
PDZK1IP1
ATP6AP2
LOC101593348
CDH18
FARP1
LPAR6
LPCAT3
WASF2
CHST4
SLC25A13
SLC25A15
BLACAT1
GPR1-AS
ZNF350-AS1
SCHLAP1
ZNF197
SERF2
CDK2
DHRS9
RCL1
ZNF256
SPECC1L-ADORA2A
STAG3L5P
SORBS3
CNIH1
PVRIG2P
STAG3L5P-PVRIG2P-PILRB
CAPN10-DT
TENM1
RBM7
CDK3
RBM6
CCAT2
LINC02583
CASC9
RBM5
LHFPL2
LHFPL6
PRNCR1
TNK2
ALYREF
CDK4
TXNDC9
RALY-AS1
LOC101926889
DAB1-AS1
LOC101926892
CRTC3-AS1
GLIS2-AS1
LINC02338
LOC101926898
DNAJB5-DT
LSAMP-AS1
LINC01265
LOC101926905
SLC16A12-AS1
LOC101926908
VPS33B-DT
LOC101926913
LOC101926915
ANKRD18CP
GTF2IP12
LINC01375
LINC01358
RDH10-AS1
CRAT37
LINC00378
LOC101926933
LOC101926934
LOC101926935
LINC02104
SPRY4-AS1
LINC02653
LOC101926943
LOC101926944
LINC01617
LOC101926948
LINC01570
LINC02339
LINC01733
ISX-AS1
LOC101926960
LOC101926962
LOC101926963
LOC101926964
LINC01804
LOC101926968
LINC01284
LINC01844
LINC01111
LINC02049
DLGAP4-AS1
RUNDC3A-AS1
LOC101927000
PKIA-AS1
LINC01365
LINC02177
LINC01506
LINC01180
LOC101927018
LOC101927020
LOC101927021
LOC101927023
PRKRA-AS1
ROR1-AS1
LINC02400
LOC101927040
EPCAM-DT
LOC101927045
LOC101927048
PLCE1-AS2
LOC101927050
LOC101927051
LOC101927053
LOC101927055
LINC02614
LINC02402
LINC01957
LINC02294
LOC101927066
LINC01607
LOC101927069
LINC02611
LINC00682
FGF10-AS1
LOC101927078
LOC101927079
MIR4307HG
LOC101927082
LINC01359
LINC02516
CLMAT3
LOC101927100
ITFG1-AS1
SUCLG2-AS1
LINC01581
LINC01933
PLCG1-AS1
LOC101927120
LINC02016
LOC101927124
ELFN1-AS1
GTF2IP7
LINC01580
LOC101927131
LINC02133
LINC01470
LOC101927136
LOC101927138
LOC101927139
LOC101927141
LOC101927142
LOC101927143
LINC01471
L3MBTL4-AS1
LOC101927151
SAMMSON
LINC02207
LMO7-AS1
LINC01934
LOC101927157
LOC101927159
LOC101927164
LINC01813
LOC101927166
GATA2-AS1
LOC101927168
LINC01564
CHL1-AS2
LINC01069
LOC101927178
LOC101927179
ADGRL3-AS1
LOC101927188
LOC101927189
LOC101927190
CHL1-AS1
LINC00382
FSIP2-AS2
FAM111A-DT
LINC02075
ZNF451-AS1
LINC01266
LINC01473
HNF4A-AS1
DEPDC1-AS1
UBR5-AS1
LINC01049
LINC01929
LINC01969
SEMA6A-AS1
LOC101927237
LINC01989
LINC01430
LOC101927243
LINC01788
LOC101927245
LOC101927248
PDZRN3-AS1
MRTFA-AS1
LINC01474
LOC101927267
LOC101927269
LOC101927272
LINC01416
LINC02071
NDUFV2-AS1
LOC101927278
EP300-AS1
LINC02208
LINC02466
LOC101927284
LINC01793
LINC02254
MANEA-DT
LINC01237
LINC02395
LINC01360
LOC101927296
SNHG27
LOC101927310
LINC02185
LOC101927314
LOC101927318
ERICH3-AS1
LOC101927322
PPP4R1-AS1
LINC01475
LINC01831
LINC01582
LINC02127
LOC101927342
GRM7-AS3
LINC02186
LINC01254
LINC02302
PLS3-AS1
LOC101927354
LOC101927356
LOC101927357
LOC101927358
LOC101927359
LINC01103
LINC01875
LINC02353
LINC01571
LOC101927365
LOC101927374
LOC101927377
LOC101927378
LINC02201
CARNMT1-AS1
LINC01163
LOC101927391
LOC101927394
LINC01514
LOC101927402
LINC01821
LOC101927410
LINC01782
LINC01781
LOC101927415
SRGAP3-AS2
LOC101927417
LOC101927418
LINC02681
LOC101927420
LOC101927421
GNA14-AS1
PANO1
LINC01903
LINC01790
LINC01255
LOC101927434
LOC101927437
LINC01800
SRGAP3-AS4
LOC101927446
LOC101927447
LINC01282
LOC101927450
TMEM108-AS1
LINC01522
LINC01608
LINC02240
LINC02359
CLYBL-AS1
LOC101927468
ITPRIP-AS1
LOC101927476
LINC01507
LOC101927478
LOC101927480
LINC01909
HECW2-AS1
LINC01609
LOC101927488
TCERG1L-AS1
UTAT33
LINC02070
LOC101927495
LOC101927497
LINC01361
PINCR
LOC101927502
LINC02688
LINC01682
LINC02348
LOC101927513
LOC101927516
LINC02620
LINC02587
COL1A2-AS1
LINC01656
LINC01204
LINC01736
LOC101927539
LINC01273
LINC01712
LOC101927543
ANKRD44-IT1
LINC02627
LOC101927550
LOC101927551
LINC01737
LINC01250
LOC101927557
CEBPB-AS1
LOC101927560
LINC01267
LOC101927571
LOC101927572
LINC01186
LOC101927575
LINC01797
LINC02141
CCDC182
LOC101927583
LINC01271
LINC01725
LOC101927588
LINC01166
DPP10-AS3
LINC02405
LOC101927596
NCK1-DT
ZNF529-AS1
LOC101927604
LINC01922
RNF139-AS1
LINC02375
LINC01923
LOC101927620
LINC01534
LOC101927623
LINC01150
LOC101927630
ADNP-AS1
LOC101927635
LOC101927636
LINC02411
LOC101927640
LINC01877
LINC01444
LINC02126
LINC01927
LINC02388
ZASP
LOC101927657
SMAD1-AS2
LOC101927661
LOC101927666
LINC01535
LOC101927668
MIR202HG
LINC01429
CD81-AS1
LINC01744
LINC02541
SEPTIN4-AS1
LOC101927690
LOC101927691
LOC101927692
LINC02368
LINC02227
DSCAS
LOC101927699
LINC01524
LINC01812
FOXCUT
MIR3663HG
LOC101927708
LOC101927709
LINC01029
DSG1-AS1
ZNF793-AS1
LNCPRESS1
LINC01644
BEAN1-AS1
LOC101927727
LINC01476
LINC02322
LOC101927730
TMEM132D-AS2
LINC02202
LOC101927746
ATP6V1B1-AS1
LOC101927751
LOC101927752
RNFT1-DT
LOC101927759
TH2LCRR
LOC101927762
OLFM5P
COA6-AS1
LINC01847
HDAC2-AS2
LOC101927769
LOC101927770
LINC00824
SATB1-AS1
LINC01303
LOC101927787
LOC101927789
LOC101927793
LOC101927795
LINC01441
MIR548XHG
LOC101927798
LINC00368
CLSTN2-AS1
LOC101927809
LOC101927811
HMMR-AS1
LOC101927814
LOC101927815
LOC101927817
LINC01425
LOC101927822
LOC101927824
LOC101927827
OVOL1-AS1
LOC101927829
PAQR9-AS1
LINC02143
LOC101927839
LINC01687
LOC101927844
LOC101927845
LOC101927847
LINC02355
LOC101927851
LOC101927854
LOC101927855
FAM230G
CTB-178M22.2
MYOSLID-AS1
LINC02010
LINC01689
LOC101927870
LINC01508
LINC01654
LOC101927877
LINC02669
LOC101927881
LOC101927884
GBAT2
PKN2-AS1
EMC1-AS1
LINC01477
LINC02421
LINC02449
LOC101927907
LOC101927908
LOC101927911
LOC101927914
LOC101927915
TUB-AS1
LOC101927919
LINC01478
LINC01479
LINC01856
LINC01851
LINC01480
LOC101927932
LINC01843
FAM53B-AS1
LOC101927948
LOC101927950
C5orf66-AS1
LOC101927954
LINC01572
LOC101927960
LOC101927964
LOC101927967
LOC101927969
LOC101927972
LINC01695
LOC101927974
SLC14A2-AS1
EDRF1-AS1
LOC101927987
LOC101927989
TRDN-AS1
LINC01213
LINC01087
LOC101928000
PRKCA-AS1
LOC101928002
LOC101928008
LOC101928009
LOC101928012
LINC01985
UBXN10-AS1
LOC101928020
LOC101928021
LINC01214
LOC101928030
LINC01809
CTD-2270F17.1
LOC101928034
LOC101928035
HRAT17
BARX1-DT
LINC01635
LOC101928048
LOC101928052
LOC101928053
LOC101928058
LINC01481
LOC101928063
LINC01945
LOC101928068
LOC101928069
LOC101928075
SLC44A3-AS1
ERICH6-AS1
LOC101928087
LOC101928093
LOC101928098
PCAT7
LOC101928100
IL6R-AS1
SNHG31
LINC01482
LOC101928105
LOC101928107
LY6L
HDAC4-AS1
ST3GAL5-AS1
LOC101928118
LOC101928119
LOC101928120
LINC01483
LOC101928123
LOC101928126
LOC101928128
LOC101928131
LINC02683
LOC101928134
LOC101928135
LINC01484
LINC02444
LINC01486
LOC101928140
LINC01028
AADACL2-AS1
LOC101928143
LINC02648
LINC01179
ITGA9-AS1
LINC01485
LAMA5-AS1
LOC101928160
NCKAP5-AS2
LINC02366
LOC101928163
CASC17
LOC101928166
LINC01917
LOC101928168
LINC01650
LOC101928174
LINC01411
LOC101928177
NCKAP5-AS1
LINC01487
LOC101928191
MRGPRF-AS1
LOC101928201
LINC02125
LINC02097
LOC101928211
LOC101928222
LINC01612
LYPD9P
LINC02345
CT69
LINC01280
LINC01671
ZNF426-DT
LINC01787
DARS-AS1
TESC-AS1
LINC01229
LOC101928251
LOC101928253
LOC101928254
PHKA1-AS1
LOC101928266
LOC101928269
LINC01708
LOC101928272
LOC101928273
LINC01227
LOC101928279
LINC02549
LOC101928283
LINC01285
PLBD1-AS1
LINC01488
LOC101928295
LINC02670
LOC101928303
LOC101928304
LOC101928306
LOC101928307
LINC02530
LINC01668
GALNTL6-AS1
CELF2-DT
LOC101928323
LOC101928324
LINC01921
LOC101928333
LOC101928335
LOC101928336
PTCSC2
LINC01489
LOC101928343
EVADR
LOC101928358
EHD4-AS1
LOC101928370
LOC101928371
LOC101928372
IL12A-AS1
PTOV1-AS2
LOC101928386
PLA2G4E-AS1
LOC101928389
LOC101928398
LINC01679
LOC101928401
LOC101928402
EIF2AK3-DT
LOC101928404
LOC101928414
LOC101928416
LOC101928417
LOC101928418
LINC01490
LOC101928424
LOC101928429
LOC101928433
LINC01700
LOC101928436
LOC101928437
LOC101928438
FBXO3-DT
LOC101928441
LINC01491
LOC101928443
LOC101928445
LOC101928446
C5orf67
LINC02426
LOC101928453
LINC01412
LINC01756
LOC101928461
ZNF433-AS1
MIR325HG
TMEM246-AS1
SOX5-AS1
LOC101928475
LINC01676
LINC02269
NALT1
LINC01363
LOC101928489
LOC101928491
LOC101928495
LINC01492
LOC101928504
LOC101928505
LINC02268
LOC101928510
CATIP-AS1
LINC02080
LOC101928516
LOC101928517
LOC101928519
LOC101928523
LOC101928525
PIGBOS1
LOC101928530
LOC101928535
LINC01493
LINC01494
LINC02225
LOC101928540
SEPTIN7-AS1
SMC2-AS1
LOC101928551
LINC01537
LOC101928557
LINC01467
LOC101928565
LINC02087
LINC02101
ZNF649-AS1
RAP2C-AS1
P4HA3-AS1
SLC7A14-AS1
LOC101928590
LOC101928591
LOC101928595
LOC101928596
LOC101928597
LINC02301
LINC02108
MEI4
LINC01775
ARMH2
ZBTB46-AS1
TRPM2-AS
LINC01413
HSPC324
LINC02189
LINC00354
LOC101928617
LOC101928618
LOC101928622
LOC101928626
LOC101928627
SMIM15-AS1
LINC02692
ARNTL2-AS1
CTC-338M12.4
GORAB-AS1
LOC101928651
LINC01099
LOC101928659
LOC101928661
LOC101928663
LOC101928673
LOC101928674
ETDA
LINC02500
LOC101928682
LINC01209
LNCAROD
LINC01424
LIPC-AS1
LOC101928696
LOC101928697
LINC01070
LOC101928700
LOC101928708
SCAT1
LOC101928718
LINC01509
LOC101928725
LOC101928728
LOC101928730
LOC101928731
WWC2-AS1
MIR762HG
LOC101928737
LINC01978
LOC101928739
LINC02065
LINC01450
LOC101928748
LINC01657
LINC01043
LOC101928764
LINC01807
LINC01979
LINC02328
LINC02229
LINC01526
LINC01449
LOC101928775
LINC01258
LINC01741
TMEM26-AS1
LOC101928782
RORA-AS1
LOC101928786
PEX5L-AS2
LINC01147
MAST4-AS1
LINC01448
LOC101928796
LOC101928797
LOC101928804
LOC101928807
LOC101928809
LINC02696
LINC02535
LOC101928823
LOC101928834
LOC101928837
PWRN3
LOC101928841
LOC101928844
LINC01842
HIPK1-AS1
LOC101928847
LINC02380
LOC101928855
CTD-3080P12.3
LOC101928858
LOC101928861
LOC101928865
GABRG3-AS1
LINC02436
LINC02182
LOC101928881
LOC101928882
LINC02198
LINC01864
LINC02671
LINC01637
LOC101928894
LOC101928896
LOC101928902
LOC101928907
LOC101928909
LOC101928911
LINC01515
HSFX3
LINC00463
LOC101928924
SEMA3B-AS1
LOC101928932
LOC101928936
LOC101928937
LOC101928940
RHOXF1P1
LOC101928942
LOC101928943
LOC101928944
LOC101928961
RHOXF1-AS1
LINC01262
LINC01732
LOC101928977
LOC101928978
LINC01719
LOC101928985
LOC101928988
MIR4300HG
CCDC92B
LINC02069
LOC101928994
LINC01649
IQCF5-AS1
LINC02287
LOC101929006
SIRPG-AS1
LINC02702
LINC02270
LINC01762
LINC01516
LINC02387
LINC02116
LINC00836
LOC101929054
LOC101929057
LOC101929058
ZIM2-AS1
LOC101929064
LOC101929066
LINC01633
LINC01182
MICA-AS1
LOC101929073
PIK3CD-AS2
LOC101929076
LINC02292
CTD-2194D22.4
LINC01333
CASC6
LINC02401
LINC01447
LOC101929089
LINC01350
LOC101929095
LOC101929099
LOC101929106
LOC101929109
CASC18
LINC01149
LOC101929116
LOC101929117
LINC01351
LINC00437
LOC101929122
LINC02493
LOC101929124
LINC01730
LOC101929128
LOC101929130
PIGY-DT
LOC101929140
LINC01858
PPP3CB-AS1
WARS2-AS1
LINC02204
P3H2-AS1
LINC02114
LOC101929154
DENND6A-DT
LOC101929161
LOC101929162
TSBP1-AS1
LINC01859
LOC101929165
LOC101929172
THSD4-AS2
CTD-2297D10.2
LINC01647
LINC01031
LOC101929188
LINCR-0001
LNCPRESS2
THSD4-AS1
ATP13A4-AS1
LINC02261
MKX-AS1
LINC01729
LOC101929208
LOC101929210
SMIM2-AS1
CTD-2201I18.1
LOC101929217
LINC01517
INSYN1-AS1
DISC1FP1
LOC101929224
MCM8-AS1
LOC101929227
LOC101929229
LOC101929231
LOC101929234
LOC101929237
C3orf67-AS1
PACRG-AS2
LINC02325
LOC101929243
CASC20
LINC01231
LOC101929259
LINC01920
LINC02123
LINC01428
LOC101929268
LOC101929269
LOC101929279
LINC02612
LINC02199
KCNMA1-AS3
LINC01751
LOC101929294
LOC101929295
LOC101929297
RFX3-AS1
KCNMA1-AS2
LINC01706
LOC101929315
LOC101929319
LOC101929322
KCNMA1-AS1
LAMP5-AS1
LOC101929331
ADAMTS9-AS1
LINC02037
SEMA5A-AS1
LOC101929340
LOC101929341
LINC01198
LINC01665
CDC37L1-DT
LINC02664
LOC101929353
HP09053
PARAL1
LOC101929372
LINC01659
LINC01876
LOC101929380
LOC101929384
LMF1-AS1
LINC01247
LINC01752
LINC01518
EXTL3-AS1
LINC01648
PTPRD-AS1
LOC101929411
LINC02212
LOC101929413
LOC101929415
LOC101929420
LINC02285
MEF2C-AS1
BTBD9-AS1
LOC101929427
PTPRD-AS2
LOC101929431
PRRX2-AS1
LOC101929439
ERLNC1
LINC02623
IATPR
LINC02428
LINC02099
LOC101929452
LINC02149
LOC101929457
LOC101929460
LOC101929464
LURAP1L-AS1
CXXC4-AS1
TEX52
LOC101929470
CTD-2350J17.1
LOC101929473
LINC01698
LINGO1-AS2
LINC01615
LINC01722
LOC101929488
LINC01339
LOC101929497
LINC02544
LINC02150
LINC01970
LOC101929512
PABPC4-AS1
ETS1-AS1
LINC00993
LOC101929523
LOC101929524
LOC101929526
LOC101929528
LOC101929529
LOC101929532
LOC101929536
LOC101929538
LINC01422
LINC02608
LINC02217
FOCAD-AS1
GAU1
LOC101929550
LOC101929551
LOC101929552
LOC101929555
LINC01395
LINC00211
LOC101929563
LINC01740
LINC01814
LOC101929570
LOC101929572
LOC101929574
LOC101929577
LOC101929579
GTF2IP23
LINC01241
LINC02443
LOC101929586
NRG3-AS1
KIZ-AS1
LOC101929592
LOC101929595
LINC02613
IFT74-AS1
LINC01990
LINC01726
LOC101929613
LINC01243
LOC101929621
LOC101929622
LINC01215
LINC01519
LINC01727
LOC101929626
LINC01653
LOC101929633
LINC02280
NTM-AS1
B4GALT1-AS1
LOC101929645
LINC02647
LINC01398
LOC101929653
TMC3-AS1
LOC101929657
LINC02109
LOC101929662
LINC01427
HORMAD2-AS1
LOC101929679
SCN1A-AS1
LINC02064
LINC01520
LNCNEF
LINC01251
LINC01583
RARA-AS1
LINC02042
PSD2-AS1
LINC01983
LOC101929698
LINC01584
LOC101929705
LOC101929709
LOC101929710
ODC1-DT
ARMC2-AS1
LINC02044
LOC101929718
LOC101929719
LOC101929721
LINC01914
MYMX
LINC01352
LINC01954
LINC01372
METTL14-DT
LINC01586
LINC02119
ZNF341-AS1
LOC101929748
MYO3B-AS1
ZBTB20-AS5
PIK3IP1-AS1
LOC101929762
LINC01585
LOC101929767
OSMR-AS1
LINC01063
LINC01655
NBPF25P
NOTCH2NLR
LOC101929798
LOC101929829
LOC101929882
LOC101929897
LOC101929901
TEX51
LOC101929935
ITGA6-AS1
PRAMEF27
LOC101929998
RNF41
LOC101930010
LOC101930071
LOC101930085
LOC101930094
FAM239A
HSD11B1-AS1
LINC02417
LINC02317
LOC101930370
LOC101930421
LINC02367
LINC00945
LINC00380
LINC00367
LINC00397
LINC01030
TSHZ1
ALG3
LINC00644
RNVU1-4
RNVU1-14
RNVU1-15
RNVU1-20
RNVU1-17
RNVU1-3
RNVU1-1
RNVU1-6
RNVU1-19
PRMT3
PSME3
LINC00970
PCAT14
MPHOSPH9
MPHOSPH10
ADAM10
CDK5
MPHOSPH6
NME6
DHRS2
CALCRL
LOC102031319
NUTF2
MPZL2
TRIM13
RASSF1-AS1
C2-AS1
PATJ
USPL1
EIF1
CDK6
TOPORS
FLOT1
DDX39A
PSMD14
SSX3
OLIG2
LINC00384
PCBP2-OT1
AK6
PRG4
CTDSPL
ANGPTL7
KLRG1
FBXW7-AS1
CDK7
GDF11
TRIB1
CISTR
LINC01108
GPA33
SPACA6P-AS
ZNF443
CD96
PLIN3
MFSD10
STX6
C11orf98
COQ7
NBR2
RCAN2
MSLN
LRRC23
LRRC17
RASGRP2
HNRNPR
SLC35B1
DCAF7
AP3S2
CDK8
MRPS31
CALCOCO2
KCNMB2
GPHN
RABEPK
TIMM17B
SLC17A2
MIR5787
MIR6068
MIR6069
MIR6070
MIR6073
MIR6074
MIR6076
MIR6078
MIR6079
MIR6080
MIR6083
MIR6084
MIR6085
MIR6088
MIR6089
MIR6125
MIR6126
MIR6128
MIR378J
MIR6129
MIR6131
MIR6133
MIR6134
MIR6165
MIR6499
MIR548AY
MIR6501
MIR6502
MIR6503
MIR6504
MIR6506
MIR6507
MIR6509
MIR6512
MIR6513
MIR6514
MIR6715B
MIR6717
MIR6718
MIR6722
MIR6724-1
MIR6726
MIR6727
MIR6728
MIR6731
MIR6732
MIR6733
MIR6735
MIR6737
MIR6738
MIR6740
MIR6742
MIR6743
MIR6746
MIR6747
MIR6748
MIR6751
MIR6752
MIR6753
MIR6755
MIR6756
MIR6758
MIR6760
MIR6761
MIR6762
MIR6765
MIR6767
MIR6768
MIR6771
MIR6772
MIR6775
MIR6776
MIR6777
MIR6779
MIR6781
MIR6782
MIR6784
MIR6786
MIR6787
MIR6790
MIR6791
MIR6792
MIR6795
MIR6796
MIR6797
MIR6799
MIR6800
MIR6802
MIR6804
MIR6805
MIR6806
MIR6809
MIR6811
MIR6812
MIR6814
MIR6815
MIR6816
MIR6819
MIR6820
MIR6821
MIR6823
MIR6824
MIR6826
MIR6828
MIR6830
MIR6831
MIR6833
MIR6834
MIR6835
MIR6836
MIR6838
MIR6839
MIR6841
MIR6842
MIR6843
MIR6846
MIR6847
MIR6848
MIR6851
MIR6852
MIR6854
MIR6856
MIR6857
MIR6858
MIR6860
MIR6861
MIR6864
MIR6865
MIR6867
MIR6869
MIR6870
MIR6872
MIR6876
MIR6877
MIR6878
MIR6881
MIR6882
MIR6883
MIR6885
MIR6886
MIR6888
MIR6890
MIR6891
MIR6892
MIR6895
MIR7107
MIR7109
MIR7110
MIR7111
MIR7113
MIR7150
MIR7152
MIR7153
MIR7154
MIR7157
MIR7158
MIR7161
MIR7160
MIR486-2
MIR7702
MIR7703
MIR7704
MIR7706
MIR7843
MIR4433B
MIR7844
MIR7845
MIR7846
MIR7849
MIR7850
MIR7852
MIR7854
MIR7855
MIR7856
MIR548BA
MIR7973-2
MIR7974
MIR7976
MIR7977
MIR7978
MIR8054
MIR8055
MIR8056
MIR8058
MIR8060
MIR8062
MIR8064
MIR8065
MIR8066
MIR8067
MIR8070
MIR8071-1
MIR8073
MIR8074
MIR8075
MIR8077
MIR8079
MIR8080
MIR8082
MIR8085
MIR8086
MIR8087
MIR8089
MIR7112
MIR6072
MIR6719
MIR6763
MIR6807
MIR6829
MIR6850
MIR7847
MIR8081
MIR5739
MIR6075
MIR6090
MIR548AZ
MIR6715A
MIR6721
MIR6736
MIR6750
MIR6757
MIR6773
MIR6780A
MIR6794
MIR6810
MIR6817
MIR6825
MIR6844
MIR6853
MIR6769B
MIR6874
MIR6880
MIR6887
MIR7106
MIR7114
MIR6077
MIR7162
MIR7515
MIR1273H
MIR7973-1
MIR8061
MIR8076
MIR6741
MIR6893
MIR1199
MIR6071
MIR6081
MIR6086
MIR6127
MIR6132
MIR6500
MIR6505
MIR6510
MIR6515
MIR6716
MIR6720
MIR892C
MIR6730
MIR6734
MIR6739
MIR6744
MIR6745
MIR6749
MIR6754
MIR6759
MIR6764
MIR6769A
MIR6774
MIR6778
MIR6783
MIR6788
MIR6789
MIR6793
MIR6798
MIR6803
MIR6808
MIR6813
MIR6818
MIR6822
MIR6827
MIR6832
MIR6780B
MIR6840
MIR6845
MIR6849
MIR6855
MIR6863
MIR6868
MIR6873
MIR6875
MIR6879
MIR6884
MIR6889
MIR6894
MIR7108
MIR7151
MIR7155
MIR7159
MIR7705
MIR6516
MIR7848
MIR7853
MIR7975
MIR8052
MIR8057
MIR8063
MIR8068
MIR8072
MIR8078
MIR8083
MIR8088
MIR8071-2
MIR6124
MIR6785
MIR6871
MIR8059
MIR6082
MIR6130
MIR6508
MIR6729
MIR6766
MIR6801
MIR6837
MIR6866
MIR7156
MIR7851
MIR8053
MIR8084
HRAT5
LINC01377
LINC01017
LINC00603
LINC02180
LOC102467080
LOC102467081
MAFTRR
LINC01948
LINC02115
LINC01950
LINC02200
LOC102467216
LOC102467217
LOC102467222
LINC02214
LINC02147
LINC02215
LOC102467226
LINC02219
RIDA
LINC02056
POP7
GLYAT
CDK9
SRRM1
LOC102503427
LINC01335
SPRY1
RASGRF2-AS1
SPRY2
STAM2
LINC01338
LINC02060
LINC01340
LINC02039
LOC102546229
LOC102546294
NDST1-AS1
LOC102546299
HCG9
LINC01947
CNKSR1
ABCC4
LINC01574
LINC01962
PCAT5
CDKN1A
DENND4A
LINC01152
LOC102606465
LOC102606466
IGSF6
SF3B4
CDK2AP2
IRX5
KCCAT333
THRIL
RAMP2
RAMP1
RAMP3
LINC01159
ZMPSTE24
CDKN1B
AKAP8
FSTL3
GHET1
LINC01169
STAM-AS1
MIR133A1HG
LOC102723313
FRG1DP
LINC01053
CERS3-AS1
LOC102723322
LOC102723330
LINC00412
LOC102723335
LINC02568
LOC102723345
HCG21
LINC02298
ZFPM2-AS1
LINC01884
LOC102723373
LOC102723376
CDH23-AS1
LINC01495
LOC102723385
FRG1EP
LINC01496
LOC102723427
LOC102723439
LINC01754
LINC01986
ELF3-AS1
LHX1-DT
KCNE1B
LINC02206
CSE1L-AS1
LINC01497
LOC102723493
ROCR
KANTR
LCMT1-AS1
ZNF30-AS1
LOC102723517
LINC02218
LOC102723534
LOC102723544
SPDYE16
LMNB1-DT
LINC01498
LOC102723566
LINC01440
LOC102723582
BMP7-AS1
LOC102723604
LINC01445
LINC01766
ATXN2-AS
CT45A10
LINC02259
HID1-AS1
LINC01499
LOC102723649
LOC102723661
LOC102723665
LOC102723672
CT45A9
LOC102723692
LOC102723701
LOC102723703
LOC102723704
LPGAT1-AS1
LOC102723729
CT45A8
LINC01500
LOC102723753
LINC02364
LINC02362
LOC102723769
LINC01315
LINC02497
FRG1FP
LOC102723809
LINC01248
LOC102723824
LINC02506
LOC102723831
LOC102723833
LOC102723838
LINC02224
LINC01819
LINC01065
LOC102723883
LOC102723885
LYPLAL1-AS1
LINC02552
LOC102723899
LINC01238
LOC102723968
LINC01626
LOC102724009
FRG2KP
LOC102724020
LOC102724050
LINC02529
LOC102724058
LOC102724064
LINC01038
LINC01389
LOC102724084
LOC102724094
LOC102724096
TTC39A-AS1
ZNF528-AS1
LINC02564
LOC102724152
LOC102724153
LOC102724156
LOC102724163
PABPC5-AS1
LINC02542
LINC01674
LINC02289
TBX18-AS1
LINC01117
C3orf86
TTC39C-AS1
LINC02658
LOC102724265
LINC01835
LINC02311
LOC102724297
LOC102724301
LINC01770
SVIL-AS1
LINC01628
LOC102724323
NEURL1-AS1
LINC02188
LOC102724357
HOMER3-AS1
SPINT1-AS1
LINC02585
LOC102724378
LINC01393
LOC102724404
LOC102724421
LINC02420
LOC102724434
LOC102724450
LOC102724452
LOC102724467
LINC01887
GAGE10
LOC102724484
LINC01690
THCAT158
LOC102724511
LINC01291
LOC102724532
LINC01714
LINC02015
RERE-AS1
LOC102724555
LNCTAM34A
LOC102724579
LOC102724580
LINC02626
LOC102724593
LOC102724596
LOC102724601
LOC102724604
LOC102724612
LINC01414
POTEB3
LINC01919
LOC102724659
LINC01645
PPFIA2-AS1
DPY19L1P2
LINC01423
LINC02556
LOC102724691
LINC01905
LINC02043
LOC102724708
LOC102724710
LINC01857
LOC102724719
LOC102724720
LOC102724738
LOC102724760
LOC102724770
LINC01594
LOC102724776
LOC102724784
LOC102724788
LOC102724804
LINC02062
LOC102724814
LANCL1-AS1
ZNF337-AS1
MIATNB
LOC102724849
LINC02113
LOC102724874
LINC02293
LIVAR
LOC102724904
LOC102724908
LINC01899
LOC102724919
LOC102724927
LINC02412
LINC01032
LOC102724957
LOC102724958
LOC102724995
LINC02352
LOC102725023
LINC02588
MICB-DT
LOC102725072
LINC01878
LOC102725080
CDH18-AS1
LOC102725121
LOC102725191
LOC102725193
LOC102725254
LINC01232
ELDR
STUB1
STAG1
NET1
UBE4B
EFS
PRSS16
CDKN1C
SIGMAR1
HAGLROS
MIR7515HG
LINC01246
LINC01222
TPTEP2-CSNK1E
LINC01230
LINC01828
DSCR4
BET1
CWC27
SAP18
SMNDC1
BCAS2
RGS19
LILRB2
EIF1B
CDKN2A
SPEG
SF3A1
TRAIP
DNAJA2
BCKDK
MAEA
APC2
PAK4
MARCH6
ADAR
CDKN2B
KATNB1
DLEU1
SNAPC5
CASC21
CASC19
ABALON
SLC26A9-AS1
APBB3
ZNF267
CCNO
SNHG22
BRWD1-AS2
LINC01145
CDKN2C
LINC01276
VPS26C
TCIRG1
RTN3
LANCL1
PAUPAR
NMUR1
PCAT2
B3GALT5
LOC103171574
TNIP1
LAMC3
LINC02333
CDKN2D
IKZF1
CRISP3
SMYD5
KLHL41
RRAGB
SIRPB1
AKR1A1
EMC8
LINC01362
RXYLT1
CDKN3
CNPY2
B3GNT3
LOC103312105
CLEC4M
TLR6
HOTS
LINCR-0002
KIAA1614-AS1
BGLT3
LINC01391
LOC103344931
PGM5P4-AS1
MRVI1
LINC01410
LOC103352541
LINC01419
PCGF3
TFG
PKDREJ
CCL26
TRDN
TRIM22
ABCA7
ABCA10
ABCA9
MIR6724-2
MIR9500
MIR3648-2
MIR941-5
MIR6724-4
MIR548BB
MIR8485
MIR6724-3
MIR5701-3
ABCA8
WARS2
CASC23
CDO1
NPM3
NPM2
LOC103611081
TGFB2-OT1
HMG20B
LLPH-DT
LINC00456
HMG20A
KLF2
MICU1
CACNG3
LINC01046
LINC01288
LINC01050
ADAMTS19-AS1
CATIP-AS2
TBX2-AS1
LINC00383
DLEU1-AS1
LINC01337
LINC01378
CACNG2
FOXG1-AS1
PKNOX2-AS1
LINC01435
LINC01461
LINC01048
LINC01167
LINC01322
LINC01396
BBOX1-AS1
LINC01269
CITED2
SEMA3A
LINC00377
LINC01058
LINC01068
LINC01170
LINC01287
MYCNUT
SPATA17-AS1
LINC01055
LINC01075
CCND2-AS1
RORB-AS1
BIRC6-AS2
FOXC2-AS1
PACERR
TMEM92-AS1
TUBA1B
IRF9
CDR1
BPNT1
TUBB3
TUBB4A
TUBB4B
BTN3A3
BTN2A2
SYCP2
SCML2
CDR2
CEPT1
LOC103908604
CORO2B
MYL12B
NOD1
ANAPC10
PRG3
DLC1
ATP8A1
NDRG1
MYL9
RACK1
ADARB1
CDS1
PEMT
PIAS3
ST3GAL6
NDC80
CPQ
LOC104054148
WFDC2
MYCNOS
BASP1
CDSN
IFITM3
RAPGEF3
NSA2
YAP1
RXYLT1-AS1
LINC01036
SPON2
SPON1
PRMT5
TESK2
CD2BP2
UBAC1
CDIPT
PGRMC2
ARIH2
TUBGCP3
LINC01044
KBTBD11-OT1
LINC01151
LINC01195
LINC01201
LINC01221
LINC01264
SEC24B
CFDP1
CD52
TMEM147
LINC01327
LINC01331
LINC01399
RBM14
MAFA-AS1
NRIR
LINC00363
LINC00399
APOA1-AS
GACAT1
SMAD1-AS1
LINC01202
LMO7DN-IT1
LINC01309
DLX2-DT
LYPLA1
CDC42EP2
LINC00431
LINC01033
LINC01072
LINC01162
LINC01397
LINC00375
LINC01143
TXNDC12-AS1
NCOA7-AS1
LINC00396
LINC00428
LINC01039
LINC01054
LINC01090
LINC01177
LHX5-AS1
LINC01219
LINC01256
LINC01307
LINC01317
LINC01320
LINC01324
MIR217HG
LINC01392
LINC01525
LINC00376
LINC01386
SGMS1-AS1
SCEL-AS1
ABCA9-AS1
LENG8-AS1
EMG1
IFI30
C1D
TET2-AS1
OLFM1
CDX1
TIMM17A
ZBTB20-AS3
SAPCD1-AS1
F10-AS1
N4BP2L2
ZER1
MCRS1
LRRN2
FAM3C
STX18-IT1
PCAT29
DISC1-IT1
SNHG14
WARS2-IT1
LINC01224
LINC00508
IRAIN
ACAA2
CDX2
PPIE
FOXP1-AS1
MGAT3-AS1
VAV3
TOMM40
TRIM31-AS1
TAB1
SALRNA1
SALRNA3
SALRNA2
ECI2
HAX1
LUNAR1
MHRT
GPNMB
BAIAP2
MAD2L2
CDX4
TACC3
MERTK
LOC104613533
CLEC10A
SLC30A9
PIBF1
ENPP7P13
PPIH
COG5
ZNHIT1
FST
TIMM44
CLGN
PFDN6
ZBTB18
HMGN4
TADA3
TRIM38
ATP5PD
UBE2E3
SLC25A17
SLC9A6
LINC01402
GACAT3
KCNMB2-AS1
GS1-594A7.3
CEACAM5
EIF3M
HOXB13
NXF1
SEC23B
SEC23A
C1orf61
CAP2
CAP1
CREB3
LRRC41
VTI1B
LINC02210-CRHR1
CRTAP
SYNCRIP
VAT1
STK25
ENOX2
LOC104968399
UNC13B
CARM1
NCOA2
ADARB2
CEBPA
SEMA6C
SEMA6B
SEMA4F
SEMA4D
SEMA4B
CEBPB
SEMA3C
APPBP2
MYBBP1A
FBLN5
FBXW10
CIB2
CIB1
CEBPD
ZNF211
DDX17
DEAF1
BISPR
CHERP
KAT5
HYOU1
IPO8
IPO7
LOC105274304
NOP56
NEBL
CEBPE
PITRM1
ATG7
ZNRD2
RNASEH2A
P3H3
LOC105369140
LOC105369146
LOC105369147
PKD1P6-NPIPP1
LOC105369187
PPM1K-DT
LOC105369199
LOC105369201
LOC105369209
LOC105369212
LOC105369274
LOC105369306
LOC105369332
LOC105369340
MIR194-2HG
LOC105369391
LOC105369423
LOC105369431
LOC105369438
LOC105369443
LOC105369473
LOC105369486
LINC02550
LOC105369507
LOC105369509
LOC105369532
STT3A-AS1
LINC02098
LOC105369595
LOC105369632
MIR200CHG
LINC02378
LINC02468
LOC105369691
LINC02422
LOC105369728
LINC02471
LINC02451
LINC02450
LINC02461
LOC105369747
DDN-AS1
LOC105369781
LINC02403
LINC02454
LINC02425
LNCOG
LINC02424
PPP1R12A-AS1
LOC105369879
LINC02399
LINC02392
LOC105369911
LINC02410
LOC105369921
LOC105369945
KCCAT198
LOC105369971
LOC105369980
LINC02459
UBD
LINC02423
LINC02439
LOC105370024
LINC02350
LINC02376
LOC105370068
LINC02441
LINC02419
LINC02414
LINC02344
LINC02343
LINC02341
LINC00390
LOC105370203
LINC01052
LOC105370295
LINC00373
LINC01040
LOC105370333
LOC105370361
LOC105370362
LINC02337
LINC02332
LOC105370401
LINC02282
G2E3-AS1
LINC02313
LOC105370457
SEC23A-AS1
LOC105370473
LINC02303
LOC105370489
LINC02310
LOC105370526
LINC01629
LOC105370586
LINC02329
LINC02330
LOC105370619
LOC105370622
LINC02299
LINC02304
LINC02323
LINC00677
LOC105370687
LOC105370697
LOC105370708
PWRN4
LOC105370757
LINC02252
LOC105370792
LOC105370802
LINC02490
LOC105370829
LINC02205
TMEM202-AS1
LINC02255
LOC105370941
LOC105370943
LOC105370954
IDH2-DT
LOC105370980
LINC02251
LINC02351
PCSK6-AS1
LOC105371031
LOC105371038
LOC105371045
LOC105371046
LINC02124
LOC105371049
LOC105371083
MFSD13B
LINC2194
LINC02190
LOC105371184
LINC02134
PPIAL4H
LINC02178
LINC02168
LIX1L-AS1
LOC105371267
LOC105371328
LINC02136
LOC105371335
CPHXL
ATP2C2-AS1
LOC105371414
LOC105371430
LOC105371433
LOC105371458
LOC105371485
LINC01975
LOC105371506
LINC02093
LINC02090
SMCR2
LINC02088
LINC01675
LOC105371592
LINC01681
LINC01688
LINC01680
LINC01724
LOC105371703
LINC01992
LOC105371730
SNHG30
LOC105371763
LINC02079
LOC105371789
LOC105371795
THRA1/BTR
LOC105371814
LOC105371824
LINC02073
LINC01982
LINC02089
LOC105371849
LOC105371855
LOC105371880
LOC105371899
LOC105371907
LINC01977
LOC105371925
LINC01895
LINC01892
LINC01928
LOC105371998
LOC105372028
LINC01894
LOC105372038
LOC105372068
LOC105372069
LOC105372071
LINC01902
TCF4-AS1
LINC02565
LINC01926
LOC105372179
LINC01893
LOC105372273
GNG14
LINC01841
LINC01855
LOC105372383
LOC105372397
GEMIN7-AS1
LOC105372440
LOC105372441
LINC01872
ZNF460-AS1
LOC105372480
ERVK3-1
LOC105372483
LOC105372493
LINC01713
LINC00237
LINC01747
LOC105372582
LINC01728
LOC105372631
LOC105372633
LOC105372653
LOC105372672
LINC01716
LOC105372695
LINC01683
LINC01684
LOC105372795
LINC01694
LINC01717
LINC01774
LINC01696
LINC01710
LINC02257
LOC105372977
LINC01638
LOC105372990
LINC02558
LINC01640
LOC105373021
LOC105373031
LOC105373044
LOC105373051
LINC01639
LOC105373064
LOC105373100
LINC01703
LINC01456
LOC105373156
LOC105373159
LINC02601
LINC01745
LINC02589
LOC105373311
LOC105373338
LINC01865
LOC105373352
MAGEA4-AS1
PNMA6F
LOC105373378
LOC105373383
LOC105373394
LINC01810
LOC105373496
LINC01849
LINC01796
LINC01935
LINC01886
LOC105373553
LOC105373562
LINC01941
LOC105373609
LINC02572
LINC01832
LOC105373656
LINC01817
LOC105373759
LOC105373764
LOC105373782
LOC105373805
LINC01802
MYOSLID
LINC01953
LINC01614
LOC105373876
DIRC3-AS1
LOC105373878
LINC01803
LINC01891
LINC01880
LINC01918
LOC105374042
LINC02024
LOC105374060
LINC02021
LINC02014
LINC02004
LINC02046
LINC02006
LINC02029
LOC105374194
LOC105374205
LINC02068
LINC01995
LINC02054
LINC02041
LINC01991
LINC02038
LINC01972
LOC105374297
LOC105374312
LOC105374313
LOC105374338
LOC105374344
LINC02482
LINC02517
LOC105374378
LOC105374389
LINC02484
LINC02505
LINC02513
LINC02278
LOC105374428
LINC02383
LINC01946
LOC105374454
LINC02360
LOC105374516
STIM2-AS1
LINC02472
LINC02501
LINC01820
LINC01867
LOC105374620
LINC02162
LINC02121
LINC02221
LINC02220
LINC02241
LINC02146
LINC02211
LINC02228
LINC02103
LOC105374704
LINC02160
LOC105374727
LINC02110
LINC02107
LINC01795
LINC01805
LOC105374820
LINC02521
LINC02533
LOC105374952
MIR548A1HG
LOC105374960
LOC105374972
LOC105374988
HCG20
LINC02570
LINC02571
LOC105375075
LOC105375115
LOC105375131
LOC105375166
LOC105375218
LOC105375297
LOC105375304
UPK3B
LINC00972
TMBIM7P
LOC105375401
LOC105375423
LOC105375429
SLC12A9-AS1
LINC02476
LOC105375483
LOC105375504
LOC105375512
LOC105375545
LOC105375556
MNX1-AS2
LINC01022
MIR3150BHG
LOC105375690
LINC02237
LOC105375713
MAL2-AS1
SMILR
LOC105375744
LOC105375773
LOC105375787
LOC105375800
LOC105375843
CERNA3
LOC105375972
FAM242F
LOC105376114
HSD17B3-AS1
LOC105376194
TEX53
LOC105376271
LOC105376306
LINC02247
LOC105376331
LINC02645
LOC105376360
LINC02639
LINC02657
LOC105376398
DCLRE1CP1
LINC02643
LOC105376453
LINC02652
LINC02644
LINC02547
LINC02545
LINC02548
ANO3-AS1
LINC02546
LOC105376633
LOC105376671
LINC01345
LINC01646
LOC105376731
EXOSC10-AS1
LINC01784
KAZN-AS1
LOC105376772
LOC105376805
LINC01757
SNHG25
LINC01925
LOC105376917
GRM7-AS2
LINC02022
LOC105376975
LINC01742
RARB-AS1
LINC01980
LINC02033
LINC02009
LINC02017
LOC105377102
FLNB-AS1
FAM3D-AS1
LOC105377143
LOC105377146
LOC105377162
LINC02005
LINC02077
LINC02050
LINC02008
LINC02025
LOC105377213
LINC02619
LINC02429
LINC02271
LOC105377267
LINC02562
LINC02267
LOC105377342
UBE2D3-AS1
LINC02173
LOC105377372
LINC02262
LINC02263
LINC02264
LINC02479
LINC02462
LINC02485
LINC02511
LINC02172
LOC105377448
LOC105377458
LINC02266
LOC105377480
LINC02174
LINC02509
TEMN3-AS1
LINC02427
LINC02365
LOC105377590
LINC02374
LINC02514
LINC02508
LINC01596
LOC105377621
LOC105377623
LOC105377651
LINC02480
LINC02283
LINC02494
LINC01932
LOC105377716
LINC01944
LINC01942
LOC105377752
LOC105377763
LINC02222
LOC105377777
LOC105377849
LINC02540
LOC105377879
LINC01611
LOC105377924
LINC02526
LINC02527
LINC02518
LINC02534
LOC105377967
LOC105377975
LINC02528
LOC105378047
TAB2-AS1
LOC105378052
LOC105378068
LOC105378098
MEAT6
LOC105378123
LOC105378127
LOC105378137
LOC105378146
LOC105378183
STK32A-AS1
MARCOL
LOC105378230
LINC01861
LOC105378269
LOC105378292
LOC105378305
LOC105378311
LOC105378330
LINC02622
LOC105378367
LINC02679
LINC02655
LINC02650
LINC01374
XLOC_008559
LOC105378430
LINC02624
AS-PTPRE
LOC105378577
LOC105378586
LOC105378591
LOC105378614
LINC01715
LINC01778
LINC01685
LOC105378663
LOC105378683
TMEM275
LINC01562
LINC01771
LINC01755
LINC01753
LINC01767
LINC01748
LINC01739
LINC01707
LINC01758
LRRC53
CLCA4-AS1
LINC02609
LINC01763
LINC01677
LINC01661
LOC105378933
LINC01780
KLF18
LINC02118
LINC02105
LOC105378979
LINC02057
LINC02242
LOC105379030
LINC02230
VCAN-AS1
LINC01846
SEMA6A-AS2
LOC105379143
LOC105379152
LOC105379176
LOC105379183
LOC105379192
LOC105379194
FAM85B
LOC105379331
LOC105379393
LOC105379450
LOC105379477
FAM242B
LOC105379511
LOC105379514
IER3-AS1
BATF
GLRX3
CEBPG
DCTN2
ANP32B
NKILA
LAMTOR5
PROCR
LOC105447645
PNKY
LINC02130
XACT
TM9SF1
PRDX4
ARL6IP5
XLOC_007697
XLOC_009911
AGR2
ARPC1A
HTATIP2
AGPAT1
AGPAT2
RPP30
RPP38
SPTLC1
SLC35A1
CEL
SLC19A2
IFI44
LINC01455
LOC105616981
LINC01047
OLFM4
CXCL13
ARFGEF2
ARFGEF1
AKAP3
WSPAR
LINC01601
RABAC1
SLC34A2
CCEPR
SLU7
CELP
DPYSL4
SIVA1
MRPL28
CCT7
LOC105747689
LINC01693
CCT4
LRP1-AS
LINC02676
ADGRD1-AS1
CCT2
NPC2
GNLY
TACC2
CENPA
SORBS1
IFITM2
LINC02563
COLEC10
POMT1
MAB21L2
TXNRD2
MTHFS
DRAP1
CENPB
SCGN
DNPH1
SMC2
PRPF8
ERN2
TRAPPC2B
AHSA1
SLCO1B1
CENPC
USP16
CDC42EP3
DANT1
SH2B2
PAIP1
PAICS
TBL3
MXD4
P3H4
ST6GALNAC2
PDLIM5
TRIM3
ERLIN1
HEXIM1
PLA2G4C-AS1
GRPEL2-AS1
LINC00374
ARF4-AS1
LINC00430
LINC01037
LINC01078
LINC01173
KCNK15-AS1
LINC00407
LINC01381
LINC01290
LINC01318
NOP53-AS1
FARSA-AS1
LINC01259
LINC01074
LINC00976
LINC01297
LINC01613
SPAG5
RBCK1
STAMBP
TGOLN2
LIMS1-AS1
LUADT1
CENPE
ARID3B
POLR3F
POLR3G
POLR3C
IVNS1ABP
TRIM16
MYL12A
TXNIP
TAF6L
CENPF
PDPN
POSTN
ATP5MG
RASL10A
GAS2L1
RAD51AP1
RGS14
LEFTY1
SPHAR
EXOC5
NPRL2
IGF2BP1
IGF2BP3
IGF2BP2
CAMKK2
LINC01616
SCGB1D2
MDC1-AS1
DDX39B-AS1
TRPC7-AS2
HTR3E-AS1
LINC00449
HIST2H3DP1
RN7SL832P
SCGB1D1
HLA-DQB1-AS1
OSTN-AS1
RNU6ATAC35P
PRELID3A
MTX2
YKT6
SPINT2
PMVK
DMRT2
KHDRBS3
KHDRBS1
CELF1
CELF2
CES1
LBX1
KLF1
MIR34AHG
CXCR6
RNA45SN1
RNA18SN1
RNA5-8SN1
RNA28SN1
SNORD128
SNORD133
SCARNA28
SNORD134
SNORD135
SNORD136
SNORD142
SNORD143
SNORD144
SCARNA26A
SNORA86
SCARNA26B
SNORA87
SNORA88
SNORA89
SNORA90
SNORA91
SNORA92
SNORA93
SNORA94
SNORA95
SNORA98
SNORA99
SNORA100
SNORA103
SNORA104
SNORA105C
SNORA107
SNORA108
SNORA109
SNORA110
SNORA111
SNORD129
SNORD130
SNORD131
SNORD132
SNORD137
SNORD140
CTCF
TSBP1
CD226
MIR2117HG
LOC106660606
MIR4432HG
MIR5689HG
LINC00680
LINC00680-GUSBP4
FARS2
CGRRF1
CGREF1
LOC106699570
RRAGA
PRH1-TAS2R14
DCTN6
GNA13
TNFSF13B
PCF11-AS1
CSPG5
AVIL
B3GNT2
KCNK4-TEX40
CETN1
GNB5
EBP
BUB1B-PAK6
DLL3
CLDN16
WRB-SH3BGR
PNMA2
CETN2
FUT9
GMEB1
RRH
CCT6B
CCT8
CNPY3
CORIN
ADCY1
CETN3
LOC107001062
MIR3142HG
TBC1D7-LOC100130357
CNPY3-GNMT
CETP
LOC107105282
FAM189B
USP39
SMURF2P1-LRRC37BP1
POLD3
CERS1
TBR1
AOX3P-AOX2P
LINC02415
AP4B1
LINC01593
NRG3
PYDC5
CFL1
UGT2B11
POLQ
SLC12A7
OGA
NFAT5
NUDC
PTGES3
BOLA2-SMG1P6
CFL2
YME1L1
SETDB2-PHF11
TCFL5
PLK4
STAG3
STAG2
SIX2
RFPL3S
RFPL3
RFPL2
SCARNA21B
SCARNA18B
SNORA101A
SNORA101B
RFPL1S
RBBP9
RAI2
RAI1
PTTG2
PHTF1
MAP3K2
MASP2
KLRA1P
KIF1C
CTSC
GRAP
CHL1
CAPN9
LINC01976
GIPC1
TRAF3IP2
PLAC1
NUP50
NES
KDM5B
TOB2
HBS1L
AHCYL1
PLK2
ZMYND11
SRSF10
ZBTB6
POP4
ARPP19
ARPP21
ZNF271P
ZNF234
ZNF266
ZNF274
NEK6
WDR4
SLC17A3
NCKAP1
IQGAP2
VAMP5
ZNF273
ZNF460
ZNF268
MTHFD2
OR5I1
ELOA3C
SPEM3
UPK3BL2
LINC00415
LOC107984035
LOC107984036
LOC107984132
LOC107984208
LOC107984236
LOC107984265
LOC107984282
LOC107984341
SMIM38
LOC107984399
LOC107984507
LBHD2
LOC107984703
LINC01852
LOC107984784
LOC107984813
MMP2-AS1
LINC01772
LOC107984974
LOC107985033
LOC107985184
LOC107985246
LINC01791
ACBD3-AS1
LOC107985355
LOC107985544
NCF4-AS1
FSIP2-AS1
LINC01826
LOC107985820
LOC107985856
LINC01833
LOC107985911
LOC107985939
LOC107985946
MDFIC2
LINC02018
LOC107986163
LINC02020
LINC02465
LINCADL
LOC107986453
LOC107986794
CZ1P-ASNS
LOC107986845
LOC107986876
LINC02055
OOSP4B
LINC02246
LOC107987389
RPP40
ADCY2
CFTR
CYSLTR1
SEPTIN9
SEC24A
CCR9
GJB6
SDCCAG8
ENTR1
HSPH1
STARD10
CGA
WASF3
NOXA1
UTP14A
CPLX2
CPLX1
SPINT3
FRS3
FRS2
OR7E14P
CGB3
OR7E12P
DIAPH2-AS1
NEU3
FAXDC2
FAM114A2
ZNF275
CEACAM3
ALDH1L1
FTCD
PPP1R17
TUBGCP2
CLPX
PDE10A
SRCAP
PPP1R13L
CD3EAP
CCL27
HPSE
RUVBL2
PGRMC1
LINP1
CYP46A1
LILRB1
SLC26A1
ADAM28
SLC22A7
ARID5A
HCP5
TSPAN9
USP20
USP19
CEACAM7
HCST
CD300C
ME3
NMU
FGL2
EDDM3A
CFHR4
CFHR3
LOC108783645
DINOL
LOC108783654
SMR3B
CEACAM8
ACTL7B
ACTL7A
C1QL1
MRPS30
WDR3
NPFFR2
GSC-DT
PROKR1
GPR83
CEACAM4
RAB10
ZNF8-ERVK3-1
PPARGC1A
MALT1
MMP24
LYVE1
ACBD7-DCLRE1CP1
PPBPP2
OCLM
YIF1A
CPSF4
JTB
ADCY3
RUNDC3A
DHRS4
BRD8
MTMR11
BLCAP
MAN1A2
TRAFD1
TXNL4A
PNPLA6
SUGT1
UTS2
GADD45G
EDAR
MASCRNA
TALAM1
PAPOLA
TCERG1
MAGED2
BTNL3
EHMT2
COPS8
RNPS1
FASTK
SUB1
SMPDL3A
DBF4
SPIN1
RALBP1
ARHGAP27P1-BPTFP1-KPNA2P3
SRSF8
APOBEC2
MORF4L1
PRDX3
GPR75
EHD1
AFG3L2
POP1
UGT2A1
PRSS21
MSL3
C11orf58
KDELR1
SF3A3
AP3M2
STARD3
HNRNPA0
BTG3
ERV3-1-ZNF117
CBX1
SEC61B
TOMM34
PDIA5
SERINC3
OS9
PNRC1
TMED2
LMAN2
ERP29
SNORA50D
SNORA80C
SNORA10B
SNORA11G
SNORA15B-1
SNORA20B
SNORA22B
SNORA22C
SNORA31B
SNORA40B
SNORA40C
SNORA48B
SNORA63C
SNORA63D
SNORA68B
SNORA70J
SNORA74C-1
SNORA74D
SNORA79B
SNORA9B
SNORD31B
SNORD38D
SNORD65B
SNORD65C
SNORD77B
SNORD3F
SNORD3G
SNORD3J
SNORD13F
SNORD13G
SNORD13I
SNORD13C
SNORD13D
SNORD19C
SNORA30B
SNORA70H
SNORA75B
SNORD70B
SNORD3I
SNORA3C
SNORA50B
SNORA80D
SNORA11F
SNORA1B
SNORA21B
SNORA24B
SNORA35B
SNORA41B
SNORA63B
SNORA63E
SNORA70I
SNORA74C-2
SNORA77B
SNORD28B
SNORD53B
SNORD63B
SNORD74B
SNORD3E
SNORD3H
SNORD3K
SNORD13H
SNORD13E
SNORA15B-2
SNORA58B
SNORD38C
SNORD13J
MLLT11
SNORD155
SNORD157
SNORD159
SNORD161
SNORD162
SNORD165
SNORD167
SNORD168
SNORD170
SNORA25B
SNORD138
SNORA113
SNORA116
SNORA117
SNORA119
SNORD147
SNORD148
SNORD150
SNORD151
SNORD175
SNORD158
SNORD172
SNORD145
SNORD152
SNORD154
SNORD156
SNORD160
SNORD163
SNORD166
SNORD169
SNORD173
SNORA112
SNORA115
SNORA118
SNORD146
SNORD149
SNORD153
SNORD164
SNORA114
STIP1
IFI44L
ACOT2
RAB40B
EBNA1BP2
CKAP4
HTD2
YWHAQ
TMED10
SNORA120
KRT7-AS
LINC01930
LINC02231
LINC02233
LINC02236
MIR4422HG
MEF2C-AS2
TDRKH-AS1
POC1B-AS1
LNCSRLR
LINC02234
LINC02238
LINC02154
TFAP2A-AS2
MIR4713HG
SNHG26
ZNF710-AS1
DM1-AS
SLC12A5-AS1
ASCC3
ADIRF
UQCR11
CLP1
FERMT2
COPS6
RAB32
MAPRE2
CCNI
KCNQ1OT1
GCN1
MIR302CHG
RNA18SN4
RNA5-8SN4
RNA45SN2
RNA18SN2
RNA5-8SN2
RNA28SN2
COPS5
METAP2
IMMT
LILRB5
SLC38A3
RNA45SN3
RNA18SN3
RNA5-8SN3
RNA28SN3
SF3B2
SDS
ILVBL
PKD1P3-NPIPA1
SLC27A5
SLC27A4
SLC27A3
PKD1P5-LOC105376752
PPIP5K1P1-CATSPER2
ANKRD20A4-ANKRD20A20P
SLC27A2
KIF2C
SPINK5
LILRB4
CCDC85B
IL24
LOC110091768
C21orf59-TCP10L
LOC110091776
CHAD
GLIPR1
TLK2
ZNF765-ZNF761
P3R3URF
LOC110117498-PIK3R3
KLK11
TMSB15A
KDELR2
KDELR3
ATF7
SNRNP27
MIR4527HG
TMED1
LIAS
RCBTB2
IFT27
RAB35
TDRKH
VAX1
PANCR
LILRA1
LILRB3
LILRA2
CHAT
RBPMS
RAB31
ADAP1
DSTN
RIPK3
ZNF660-ZNF197
GTF2A1L
STON1
LOC110384692
RCC1
PIM2
B4GAT1
SMA5
MID2
FLICR
TENT4A
UPK1A
SLC35D2
ADRM1
CHD1
NUDT21
CPSF6
OGFR
ZPBP
DDX52
ABHD2
WWP1
LY6G6F-LY6G6D
EEF1AKMT4
UC.134
EEF1AKMT4-ECE2
ASDURF
C5-OT1
CHD2
WWP2
CNMD
DUS4L
SOX30
CNTRL
UBE2C
SNRNP35
DEPP1
CYB561D2
RAPGEF4
CHD3
TMEM115
DUSP14
TOPBP1
TRIM31
STMN2
TPPP
HSF2BP
TRIOBP
RER1
CHD4
DNAJB4
BTG3-AS1
SLC5A4-AS1
LINC02474
SMIM28
LIF-AS1
LINC02561
LINC02567
MYOCOS
LINC02258
C1orf232
C17orf113
ETDC
FLNC-AS1
LINC02560
SLC25A34-AS1
GPC3-AS1
KERA
ESM1
DIDO1
CAMTA1-DT
LAMC1-AS1
ADAM30
ADAM29
AKR1C4
WDR5
SPACA9
ADAMTS13
CACFD1
ADAMTS8
ADAMTS5
NUP42
PRSS23
PTPN21
ADCY5
HNRNPUL1
ATE1
RPP14
KRR1
KATNA1
PRDM7
TPM1-AS
CSNKA2IP
SMIM33
PRDM5
PRDM4
CFTR-AS1
LINC02155
CXXC5-AS1
LINC02156
LINC02569
LINC02488
MMP24-AS1-EDEM2
CHEK1
HIBADH
CIT
FGFR1OP
EMILIN1
BTN3A2
LYNX1-SLURP2
BTN3A1
FOXN3
BTN2A1
KIF26B-AS1
LINC02574
BNC2-AS1
LINC02573
LINC02575
LINC02578
PTPRT
RCAN3
FAF1
CRYZL2P-SEC16B
CD160
KIF3A
POLR3A
CLASRP
CHGA
ZWINT
CAPN11
CAPN10
KPTN
CDC42EP1
SLC7A9
PWP1
TBC1D8
CHGB
CDC37
IL1RAPL1
PKIG
KAT7
DMC1
PLAAT3
GLMN
HHLA3
HHLA2
BVES
CORO1A
WDR45
FICD
AP4S1
LDB3
PTP4A3
LSM6
RABL2B
RABL2A
CHI3L1
ERLIN2
ERG28
NUDT6
NUDT4
NUDT5
NUDT3
SOX21
FSTL1
PSIP1
WDHD1
CHI3L2
FAM107A
STRAP
INSL6
ADAMTS7
ADAMTS6
BAZ2A
BAZ1A
LZTS1
ZNF277
CHIT1
WDR6
TREH
SLC2A6
ATRIP-TREX1
MAP4K5
MAP4K1
INMT
RASSF1
PKP3
NISCH
CELF3
CHKA
CEP250
PTENP1
WBP4
ABCB8
SEC23IP
WIF1
SUPT16H
ANXA10
ADCY6
CHKB
CHEK2
POLI
KLK8
MST1P2
CHM
FZD10
PLPBP
IRAK3
AKAP13
AKAP11
AKAP10
AKAP2
DDX20
TREX2
CHML
DUSP10
MRPL3
MST1L
RPL35
GALNT6
LOC112267871
LOC112267881
LOC112267983
LOC112268068
LOC112268105
LOC112268114
LOC112268117
LOC112268124
LOC112268140
LOC112268173
LOC112268354
LOC112268355
GALNT5
RASSF8
CHN1
PRAF2
SEC63
POLG2
HPS5
PDCD10
RNF139
RNF24
CA5B
EGLN2
EGLN3
CHN2
PADI2
BIRC8
PMF1
ZHX1
TMEM271
SHLD3
GPR176
CAVIN3
NXPH4
PRRT2
ERI2
NXPH3
SAT2
DTD2
NXPH2
GTF3C6
GPR45
PTGDR2
PACSIN2
MAN1B1
SLC6A14
MAPK6-DT
LOC112543491
SIRLNT
HRH3
TP53TG1
SNX18
LOC112577516
MUC5B-AS1
LOC112577592
DCTN3
FILIP1L
HPAT5
CYTOR
XPOT
MRAP2
CHP1
RWDD2A
CMTM7
SP140
SREBF2-AS1
PXMP4
DUSP12
SNF8
DDX19B
LOC112694756
NRM
FAM71E1
TUBA3E
PRR4
RDH13
ATXN2L
USP18
IL17F
KLHL2
IFT43
STX1B
SYNRG
TREX1
GLMP
KLF12
KLF8
CHRM1
SCN11A
KRT71
TBILA
POU6F2
FDX2
HOGA1
MGAT4B
CYP4F8
PNKP
WDR89
ZKSCAN7-AS1
NGF-AS1
L3HYPDH
B4GALT7
TP53RK
SGF29
PHF21B
CHRM2
LINC02605
SCAT2
SCAT8
VPS26B
GLB1L3
NACC1
CFAP36
MED8
KTI12
ADCY7
LYST
RPUSD1
PLCD3
SLCO2B1
PTH2
CHRM3
VPS45
MTFR2
LYPLA2
CDCA5
CD300A
AHNAK2
PARK7
RPLP0P2
COPE
RBPJL
SAAL1
IZUMO4
SCAMP4
ADAT3
GPR182
CHST14
ECD
CHRM4
MGAT4A
CASC4
GPN1
TIMM23B-AGAP6
TMC6
KIF12
MISP3
SLC46A1
C12orf57
DDX42
LARP4
VSIG4
GLCCI1
TMEM106A
SLC52A3
FKBP9
STK38
CHRM5
CTRC
PHB2
ACOT7
PDAP1
TUSC2
CBX3
EXOC3
GABARAP
U2AF2
OIP5
TMEM274P
CHRNA1
EXOSC8
SFT2D1
SCRG1
TEX261
RNF13
MGLL
TWF2
SMIM12
GABARAPL2
AZIN2
TMEM54
DERPC
TUBA3D
SYNPO
CHRNA2
HELQ
SMIM40
SMIM41
DCXR-DT
LINC02617
CMTM1
CHRNA3
CYP2U1
ADPRHL1
HEAT2
MFSD3
SDSL
TUBA3FP
CHRNA4
KLHDC7B
ODF3
ZBED6CL
PIK3IP1
CHRNA5
HENMT1
FAM83F
SLC35A4
ZNF257
DTX2
BMS1P2-AGAP9
BMS1P4-AGAP5
ADCY8
CHRNB1
PARGP1-AGAP4
MYOPARR
LNCRNA-ATB
CA5BP1-CA5B
ZIM3
TOE1
LINC00310
B3GALT5-AS1
LINC00334
TSPEAR-AS2
MCM3AP-AS1
BUD23
TRIM9
CHRNB2
ATF7-NPFF
TXNRD3
ARHGAP11A-SCG5
UCN3
SIGLEC11
SLC2A13
CHRNB3
LACTB
PALM2
CHRNB4
EFHC1
CGB1
CGB2
CHRND
LOC114483833
LOC114483834
CHRNE
NLRP3
MAL2
SLC22A9
SNORD15B
CHRNG
TIRAP
MIR155HG
ERMAP
SNORD73B
LRRC37B
CHUK
CYGB
CARD16
PGLYRP2
PGLYRP3
PKD1L2
BTBD9
LMTK3
CSMD2
MBD6
XKR4
GPRIN1
CSMD3
SLC25A25
STK11IP
TUBGCP5
KLHL32
FMNL2
ELFN2
TMEM132B
PSMG3-AS1
SLITRK1
ESCO1
CCDC85A
TMEM200A
MYSM1
RNF157
GALNT13
GNRHR2
SORCS1
KLHL29
CROCCP3
ZBED9
RHPN1
LENG8
PNMA5
PWWP2A
SMYD4
FHAD1
SLAMF6
OSBPL1A
OSBPL5
OSBPL6
OSBPL7
OSBPL8
OSBPL9
OSBPL10
OSBPL11
C1QTNF1
C1QTNF2
C1QTNF3
CIDEA
C1QTNF4
C1QTNF5
C1QTNF6
C1QTNF7
FBXO32
TMEM123
EPB41L4A-AS1
SMIM19
GPRASP2
MRFAP1L1
TSGA13
PTPMT1
FLYWCH2
WDR31
VASN
ZNF618
ADCY9
CGAS
SLC26A9
NT5C3B
CCDC124
HAUS1
TNFRSF14-AS1
SLC26A7
MARCH3
ZNF554
CKB
ATG4A
KCTD12
OMA1
DDIT4L
RAB42
SLC25A26
FBXO17
PCMTD1
CIRBP
GPR146
FCRL1
FCRL3
LRRC42
GBP4
GBP5
LRRC56
CISH
MALSU1
UHRF2
TBCB
ZNF689
FCHO2
ARHGEF25
ZNF501
TENT5B
SLC5A11
TNFRSF13C
KIR3DL3
NOSTRIN
ALPK2
ARHGAP33
EVI5L
TRMT61A
RASGRP4
C12orf56
DIS3L
ARL11
FANCD2OS
CKM
IQCD
DHRS1
WDFY2
RAB3C
NXNL1
CKMT1B
CTHRC1
TSR3
CCDC151
ZNF653
RNF166
ADCYAP1
CKMT2
RMI2
OSR2
LRRC58
LYSMD3
BATF2
SLC22A12
DNTTIP1
DIRC1
ERCC8
FOXP4
ZNF526
FMO9P
LRRC3B
KLHDC3
WDR92
NUS1
FAM210B
PHACTR3
CYYR1
CMTM5
TGM7
TM4SF19
FAM122A
ZMYND19
COX20
ABHD15
TLCD1
GINM1
MOGAT1
ACSM1
CKS1B
C8orf34
PANX3
EXOC3-AS1
RBP7
SLC26A8
LYPD1
IL22RA2
CKS2
ZNF837
LINC01257
TM4SF18
RAB39B
GRIN3A
GRIN3B
TOP1MT
OLIG1
CLNK
TSEN15
NIBAN1
MAS1L
MRGPRD
APOA5
MRGPRE
MRGPRF
MRPL53
MRPL54
PPP1R27
N4BP2L2-IT2
RPL39L
HSPA12B
CNTROB
SNAP47
LEAP2
SLC18B1
LRG1
MED12L
CLRN1-AS1
SNORD139
SNORD83A
SNORD83B
WDR17
ART5
ACAP3
ARAP2
ARAP1
AGAP2
AGAP1
AGAP3
ADCYAP1R1
TADA1
CATSPER1
THEM4
DACH2
CATSPER2
SCGB3A2
SH2D1B
DCD
WFIKKN1
RAB3IP
SSX2IP
MRGPRX2
MRGPRX3
MRGPRX4
PLAAT5
FTSJ3
SLC16A10
GALNT15
IP6K3
DEFB118
CIB3
TAGAP
AP2M1
AP1S1
AP2S1
TMC1
TMC2
RLN3
TWIST2
PARD3B
RFFL
AP3S1
ZNF354B
CLC
TRIM6
CLCA1
ADD1
CLCN1
CLCN2
CLCN3
CLCN4
CLCN5
LINC00161
UBE2J2
PCAT4
BORCS5
OLFM3
ANTXR2
MUCL1
RPL29P2
RPL23AP7
GPR62
EXOSC6
C10orf71
PRAP1
ZNF511
CHCHD1
MSS51
CFAP70
CLCN6
CLCN7
C10orf90
BTBD16
FAM24A
PSTK
CLCNKA
ZNF488
PIK3AP1
CLCNKB
MORN4
ZFYVE27
MMP21
COMTD1
FRA10AC1
ANKRD22
SFXN2
PDZD8
ADD2
AGAP4
BORCS7
CLU
LYZL2
CLIC1
CLIC2
NUDT9P1
AGAP11
GSTO2
SFR1
CALHM3
CTAGE7P
CLRN3
CLK1
ANAPC16
PNLIPRP3
SFXN4
CPXM2
CLK2
OR52E2
OR52J3
OR51L1
OR51A7
OR51S1
OR51F2
OR52R1
CLK2P1
C11orf74
OR4C46
OR4X2
OR4B1
OR52M1
OR52K2
CLK3
SERPINA3
ADD3
TPP1
OR5P2
OR5P3
LARGE2
CLN3
SLC36A4
FAT3
TRIM64
TMEM45B
CYP2R1
DBX1
CLN5
COLCA2
PIH1D2
NXPE1
NXPE2
JAML
DNAJC24
ARL14EP
OR8I2
CLNS1A
OR2D3
OR2D2
OR52W1
OR56A4
OR56A1
CLPS
DEPDC4
LRRK2
CLPTM1
CCDC38
TMEM52B
FAM186A
C12orf45
CLTA
OR2AP1
OR10P1
CLTB
SDR9C7
LRIG3
TMEM132D
SLC15A4
RHEBL1
C12orf54
ZNF641
OR10AD1
TPH2
CLTC
SP7
GTSF1
OR10A7
KRT74
NEDD1
SLC9A7P1
IKBIP
CMA1
HIST4H4
ERP27
FGD4
AEBP2
ASCL4
BTBD11
SPIC
ANO4
ALKBH2
FOXN4
SPPL3
TEX29
LINC00284
METTL21EP
CSNK1A1L
RXFP2
TEX26
SLAIN1
PRR20A
SPACA7
TDRD9
ANKRD9
AK7
IFI27L1
C14orf28
TRAPPC6B
CLBA1
PLD4
ADSSL1
RNASE11
TPPP2
RNASE8
MRPL52
PSMB11
OR4K14
OR4L1
OR11H6
LRR1
KLHDC1
FRMD6
SOCS4
NAA30
GPHB5
NOXRED1
JDP2
ISCA2
ACOT4
PLIN2
CCR1
TTC8
TC2N
SLC24A4
SLC25A29
DEGS2
KLHL33
LEO1
CCR3
C15orf40
SENP8
MTFMT
SLC51B
TARSL2
CCR4
HIGD2B
LRRC28
CCR5
CCR6
TMEM266
CCR7
NIPA1
AGBL1
HYKK
CCR8
WHAMM
FSD2
PLA2G4E
C16orf46
ACKR2
NTAN1
FOPNL
DNAAF1
ACSM2A
DCUN1D3
NRN1L
CMTM3
C16orf78
ADH1A
CMKLR1
SPATA2L
SPATA33
NOXO1
CCDC78
LTB4R
ANKRD26P1
IQCK
ZG16B
PRSS30P
PAQR4
ZC3H18
GPR139
CDYL2
ABCC2
ANKS3
UBALD1
SEPTIN12
ZNF720
TMEM219
EARS2
SNX20
TMEM170A
METTL23
HSF5
OR4D2
MSI2
SLC38A10
CANT1
USH1G
CD300LB
KIF19
ZPBP2
CYB5D1
OVCA2
USP43
KRBA2
C17orf64
SPATA32
HEXIM2
LSM12
CCDC43
CNTD1
TMEM132E
WFIKKN2
FLJ40194
B4GALNT2
SPACA3
RSKR
SEZ6
ANKRD13B
SLC43A2
CYB5D2
C17orf49
ZFP3
GGT6
SPNS2
EFCAB13
MRPL10
WDR81
ADH1B
RN7SK
TBC1D16
AFMID
GJD3
KRT222
KRT40
SNHG29
ZSWIM7
MIEF2
SLC5A10
FAM210A
LOXHD1
INO80C
TTC39C
DIPK1C
CNGB1
CLDND2
ZNF816
CNGA1
ZNF543
CEACAM20
RAVER1
OR7D4
OR7G1
OR1M1
COX6B2
CALR3
ACER1
MICOS13
MBD3L2
ADH1C
CNGA2
TRAPPC5
PCP2
OSCAR
ZNF813
ZNF441
ZNF491
ZNF440
SWSAP1
CCDC159
CNGA3
JOSD2
IZUMO2
CPT1C
ALDH16A1
NTN5
CNGA4
NLRP13
NLRP8
NLRP5
ZNF787
ZNF573
WDR88
TMIGD2
EID2B
TNFAIP8L1
ZNF57
IRGQ
ZNF428
PLK3
JSRP1
MOB3A
MFSD12
GIPC3
NDUFA11
MISP
LRRC25
OR1I1
WTIP
ZNF792
NR2C2AP
HSPB6
CNN1
CCDC105
CYP4F22
RINL
FBXO27
CNN2
PLK5
C19orf47
LINC00661
OR10H4
ANKLE1
C2CD4C
CNN3
GABPB2
TCHHL1
RPTN
CCDC163
TDRD10
SHE
KDF1
CNP
CCSAP
LRRC38
AADACL3
PUSL1
B3GALT6
CNR1
WDR63
KLHDC9
AXDND1
MAB21L3
CNR2
IFFO2
SLC44A3
ADH4
CNTF
ATXN7L2
C1orf194
LYPLAL1
OR2M5
OR2M3
OR2T12
OR14C36
OR2T34
OR2T10
OR2T4
OR2T11
CNTFR
ATP6V1G3
CNTN1
ASB17
TYW3
ERICH3
LRRIQ3
TPRG1L
PRXL2B
MYOM3
DMBX1
OR10J5
TMCO2
ZNF684
TCEANC2
PODN
LRRC39
GJB4
HMGB4
RNF19B
A3GALT2
DCST2
DNAH14
OR2AJ1
OR2B11
ZNF648
TEDDM1
C1orf122
COL1A1
OSCP1
C1orf216
KLHDC7A
VWA5B1
UBXN10
C1orf87
COL1A2
ARL8A
SYT2
LINC00628
GOLT1A
UHMK1
FCRLB
ADH5
COL2A1
WDR64
C1orf131
LIX1L
COL3A1
HSD3BP4
SPATA17
EDARADD
COL4A1
KLF17
TMEM125
TSACC
IQGAP3
NAXE
ARHGEF19
MRPL55
HIST3H2BB
DRAM2
PIFO
C1orf162
OR10T2
OR6P1
OR10X1
OR10Z1
OR6K6
OR6N1
TATDN3
COL4A2
BHLHE23
NKAIN4
VSTM2L
SNHG11
FITM2
WFDC12
SPATA25
COL4A3
OCSTAMP
TSHZ2
COL4A4
C20orf85
ZNF831
TBC1D20
SIRPD
C20orf141
PROKR2
COL4A5
SLX4IP
COL4A6
CSTL1
CST9L
CST9
MIR1-1HG
DUSP15
TSPY26P
BPIFB6
BPIFA3
C20orf144
CHMP4B
PIGU
HMGB3P1
FAM83C
COL5A1
GAB4
C22orf39
TANGO2
COL5A2
ZNF280A
SGSM1
EMID1
COL6A1
ANKRD54
COL6A2
PPP1R21
TRABD2A
COL6A3
TMEM150A
COL7A1
NUP35
XIRP2
TYW5
COL8A1
NMS
LYG1
MITD1
DIS3L2
COL8A2
CMPK2
MBOAT2
CNTNAP5
TAF8
COL9A1
TMEM18
COL9A2
FBLN7
NEU4
RBM45
C2orf73
TRIM43
BBS5
CCDC173
COL9A3
AADAC
ADH6
COL10A1
ACMSD
ICA1L
FAM168B
OR9A4
COL11A1
CIB4
REG3G
RFTN2
CLHC1
COL11A2
PLEKHH2
COL12A1
AP1S3
C2orf76
SGPP2
ACVR1C
OSR1
COL13A1
TTC32
UBR3
KCTD18
FLACC1
ZNF513
SPATA3
LYPD6
LYPD6B
GALM
COL15A1
TMEM198
ZFAND2B
COL16A1
TMEM178A
CPO
MDH1B
COL17A1
C2orf50
PQLC3
TMEM182
AHSA2P
FBXO36
MTERF4
CCDC148
M1AP
ADH7
COL19A1
CPNE4
CCDC58
KCNH8
COMP
DNAJC19
OTOL1
FAM3D
COMT
ZPLD1
LYZL4
KLHL40
COPA
TRIM71
FAM131A
CD200R1
CHCHD4
COPB1
ZDHHC19
CRYBG3
DCBLD2
LRRC15
FAM43A
KLF6
TPRA1
TMEM42
UROC1
SLC31A1
SLC31A2
ERICH6
NUDT16
COL6A6
GRK7
FAM172BP
TMEM207
METTL6
ADK
TAMM41
IL17RE
RTP1
IQCF1
GLYCTK
PPM1M
C3orf49
SNTN
SYNPR
LSMEM2
RPL32P3
H1FOO
OCIAD2
SCLT1
C4orf33
TMEM155
PABPC4L
CORT
MAP3K8
ADAD1
ZFP42
LIN54
SPATA18
COX4I1
FAM241A
TMPRSS11B
GNPDA2
SPATA4
CPEB2
EVC2
COX5B
ARL9
AASDH
PDCL2
C4orf36
ADM
PACRGL
TRAM1L1
OTOP1
ENPP6
SLC9B2
SETD9
IL31RA
EMB
SLCO6A1
C5orf47
PPARGC1B
MROH2B
EGFLAM
PRRC1
NADK2
UGT3A1
CAPSL
COX6A1
JMY
C5orf58
COX6A2
ZNF474
CCDC127
ADORA1
COX6B1
OR2Y1
UBE2QL1
C5orf49
ATPSCKMT
CMBL
POU5F2
DNAJC21
AFAP1L1
GRPEL2
TMEM171
TMEM174
LSM11
POC5
GPR151
STARD4
WDR36
ZNF300P1
NUDCD2
COX6C
UBLCP1
ACOT12
SOWAHA
SHROOM1
C5orf24
COX7A1
ADAT2
COX7A2
RIPPLY2
IRAK1BP1
CLVS2
TAAR9
TAAR1
COX7B
STXBP5
ADORA2A
COX7C
COX8A
NCOA7
HINT3
PACRG
B3GAT2
SDHAF4
COX10
CD109
RAET1E
PM20D2
SRSF12
COX11
C6orf141
HUS1B
COX15
CP
TRIM40
MUCL3
CPA1
CPA2
TMEM270
TRIM50
CPA3
OR9A2
LLCFC1
TMEM139
NOBOX
OR2A14
OR6B1
OR2F2
ADORA2B
CPB1
ZNF786
CPB2
CPD
COL26A1
PRSS37
KLF14
SSMEM1
C7orf57
CPE
SVOPL
MTPN
LRGUK
ASB10
CLDN4
CLDN3
PRSS58
CLDN7
MPLKIP
CPM
SSC4D
C7orf31
CPN1
ASZ1
CPN2
CLDN23
CPOX
CCDC26
ZNF572
CPS1
GOT1L1
FAM92A
CPT1A
VPS37A
CPT1B
CPT2
NDUFAF6
TMEM68
ABRA
LYPD2
CR1
NKX2-6
TMEM71
SGCZ
ADHFE1
UBXN2B
CR1L
PXDNL
GPAT4
UNC5D
LETM2
CR2
DCAF4L2
RALYL
HGSNAT
RNF183
CRABP1
NACC2
C9orf116
CARNMT1
CRABP2
C9orf57
C9orf85
C9orf135
LCN8
DIPK1B
CRAT
PTRH1
PIP5KL1
TAF1L
CREB1
ATF2
PTPDC1
ANKRD19P
PRSS47
CREBBP
ARID3C
RPP25L
C9orf131
OR13C5
ATF6B
OR13C8
OR13C3
OR13C4
OR13F1
OR1L8
OR1N2
OR1N1
CREBL2
DBH-AS1
CREM
SLITRK4
SPANXN3
MAGEC3
BEND2
PASD1
DCAF12L1
DGKK
CRH
MAP2K4P1
PIH1D3
PWWP3B
FAM199X
AMER1
CRHBP
APOOL
HDX
FUNDC1
ADGRG4
CRHR1
PTCHD1
PPP4R3C
MAGEB10
DCAF8L1
CRHR2
VENTXP1
OTUD6A
UPRT
MAGEE2
CRIP1
MAGEB16
FOXR2
CRIP2
GAB3
PNCK
ZFP92
ACTRT1
GPR119
PAGE3
CRK
RBMXL3
DOCK11
SPIN4
CRKL
AAMP
ADORA3
CRMP1
CRP
KRTAP13-1
TCP10L
HAPLN1
RNF113B
MUC17
ASB11
ASB5
ASB6
ASB7
ASB8
ASB9
PISRT1
MYL6B
ZNF358
MYO3B
RNF32
APOBEC3D
S100A16
CHODL
TCEAL2
CRX
SELENOM
NEK7
ZFP28
ACTRT2
GATA5
MLLT10P1
SLC32A1
C20orf96
BPIFA2
ZBTB46
WFDC3
GCNT7
NOL4L
CBLN4
CTCFL
TRIM69
MROH8
CRY1
SAMD10
ABHD16B
CCM2L
BRI3BP
SOGA1
TLDC2
RIMS4
ANKRD60
SUN5
MACROD2
DYNLL2
TMEM37
UBE2F
ADAMTS14
NRSN1
SMCR5
SMCR8
CRY2
RPL10L
TRPM6
KRT72
SRXN1
ROMO1
NEURL2
LINC00261
ZSWIM3
WFDC10A
LINC01620
BANF2
NANP
FAM83C-AS1
MACROD2-IT1
LINC00266-1
DEFB127
SCP2D1
ISM1
WFDC6
C20orf173
LINC00028
RIPOR3
CST11
DEFB129
ZNF280B
SIRPA
PABPC5
SREK1
RBBP8NL
CNBD2
STK35
R3HDML
DCANP1
ADPRH
CRYAB
CRYBA1
CRYBA2
CRYBA4
CRYBB1
CRYBB2
CRYBB2P1
CRYBB3
CRYGA
CRYGB
PARP1
CRYGC
CRYGD
MIB2
DUSP19
SLC34A3
ITLN2
RAB40A
ASB15
ASB14
ASB12
CRYGS
CRYM
ACSM6
SAMD8
CRYZ
LIPJ
CFL1P1
TRUB1
PARP4
MPP7
CS
FRMPD2
VTI1A
MAPK14
DYDC1
EIF5AL1
HECTD2
FGFBP3
C10orf82
CACUL1
CSE1L
SYT9
LDLRAD3
PSMA8
OR52B4
CSF1
OR52I2
OR51E1
XRRA1
CSF1R
UBQLNL
MUC15
LOC143666
C11orf94
FAM76B
SESN3
PIWIL4
CSF2
CSF2RA
ARHGAP42
KBTBD3
CWF19L2
POGLUT3
CSF2RB
LAYN
TTC36
CSF3
SPINDOC
CSF3R
PLEKHA7
SPTY2D1
TMEM86A
OR10A5
OR2AG1
DNHD1
PRICKLE1
AMDHD1
SLC2A14
CSH1
OVOS2
BCDIN3D
ALG10B
CSH2
GLIPR1L2
RFLNA
ZNF664
LINC00477
ETFRF1
CSHL1
CPNE8
TMEM120B
WDR66
GLT1D1
TSPAN19
BEST3
E2F7
SOCS2-AS1
CEP83-DT
CSK
KRT80
CFAP54
A2ML1
A2M-AS1
C12orf66
CSN1S1
C12orf60
FBXL14
CSN2
RAD9B
PHETA1
LINC00934
LINC00355
LINC00410
CSN3
FAM216B
LACC1
LINC00330
LINC00343
HNRNPA1L2
ST13P4
B3GLCT
LINC02691
CSNK1A1
LINC00239
LINC00637
RDH12
ADAM21P1
LINC00618
GSC
SERPINA12
PRIMA1
MIPOL1
CSNK1D
PPP1R36
SLC38A6
CSNK1E
ARMH4
FRMD6-AS1
ABHD12B
LOC145474
PTGR2
FAM161B
LRRC74A
CSNK1G2
ISM2
CEP128
MDP1
TTC7B
LRFN5
CSNK1G3
PWAR1
TERB2
LOC145694
CSNK2A1
C2CD4A
LYSMD4
FAM81A
GCOM1
LOC145783
C15orf65
PGPEP1L
LINC00924
DRAIC
LOC145845
C15orf61
C15orf32
HAPLN3
MESP2
CSNK2A2
TMCO5A
SPATA8
NRG4
LINC00052
ADRA1D
CSNK2B
ZSCAN29
TTBK2
CDAN1
SLC38A8
VWA3A
OTOA
ZFP90
VCAN
CARMIL2
KCTD19
CMTM4
CMTM2
BEAN1
TEKT5
NCAN
RNF151
PRR35
FBXL16
SSTR5-AS1
C16orf92
GSG1L
CSPG4
SLC22A31
IL34
ZNF597
BICDL2
TMED6
FRG2DP
CSRP1
FLJ30679
LINC02135
ZNF785
ZNF688
PRSS36
C16orf89
C16orf71
CSRP2
MGAT5B
TOM1L2
TEPSIN
B3GNTL1
RBFOX3
CD300LF
C17orf77
DNAH2
RTN4RL1
TCAM1P
EFCAB3
LINC02003
SLC25A10
SLC47A2
CDRT15
CFAP52
CCDC42
PIK3R6
ODF4
C17orf50
SLFN13
SLC35G3
UNC45B
ARHGAP27P1
CD300LG
CST1
KIF18B
RUNDC1
EME1
ADRA1B
CST2
TMEM199
PROCA1
DHRS13
KCTD11
LINC02210
LINC00974
CST3
NOTUM
TMC8
TRIM16L
WIPF2
KRT25
TMEM99
SCGB1C1
CST4
KRT17P1
C18orf15
CST5
STARD6
C18orf25
CCBE1
CBLN2
CST6
SLC25A52
DSG4
AQP4-AS1
ANKRD29
APCDD1
CSTA
LINC00526
CSTB
VSIG10L
C19orf84
SPACA6
ZNF480
ZNF534
ZNF578
ERVV-1
SMIM17
C19orf18
ZNF418
ZNF417
ZNF548
PPM1N
CSTF1
KLC3
IGSF23
LYPD4
ILF3-DT
ZNF560
TMEM190
HIPK4
TMC4
CSTF2
TPM3P9
ZNF524
ZNF784
ZNF563
SPC24
CCDC155
CSTF3
DACT3
SIX5
IGFL2
ZNF420
ZNF565
NLRP4
ZNF542P
ZNF582
ZNF583
FAM98C
CAPN12
DPY19L3
ADRA1A
LGALS16
TTC9B
TICAM1
CIRBP-AS1
ZNRF4
ZNF599
FAM187B
CILP2
PROSER3
LINC00906
ZNF558
CDC42EP5
LINC00662
ZNF98
NKX2-5
ZNF738
ZNF714
ZNF681
C19orf25
ATP8B3
LINC00905
DIRAS1
ZNF555
ZNF569
ZNF570
SYT6
C1orf74
CREB3L4
C1orf127
BROX
SAMD11
MRPL20-AS1
SAMD13
C1orf52
PHF13
CIART
TMEM56
NBPF4
UBE2U
CTBS
SLC35F3
LINC00337
LOC148696
CTBP1
LOC148709
PTPRVP
HJV
ANKRD35
FAM163A
OVAAL
B3GALNT2
CTBP2
MFSD4A
PM20D1
GCSAML
GCSAML-AS1
SLC30A7
CCDC27
ZNF436-AS1
CTF1
KNCN
MOB3C
GLIS1
CCN2
NBPF12
LELP1
RC3H1
MGC27382
DCDC2B
ZNF362
LINC01225
DCST1
CTH
CNIH3
LINC01341
MANEAL
IL23R
METTL11B
FAM78B
CTLA4
SHISA4
EXOC8
LOC149373
PDIK1L
BNIPL
CLDN19
CFAP57
C1orf210
CCDC24
BTBD19
CCDC17
LRRC71
CTNNA1
SRARP
CTNNA2
RNF187
CHIAP2
PYHIN1
SPATA45
FAM71A
LOC149684
ADIG
GTSF1L
CTNS
WFDC5
APCDD1L-DT
GNAS-AS1
PRNT
LINC00654
SHLD1
CTNNB1
NCOR1P1
NOL4L-DT
COMMD7
BPIFB4
LSM14B
ANKRD30BP2
LIPI
AANAT
ADRA2A
CTNND1
ABCC13
LOC150051
LCA5L
IGSF5
CTNND2
LINC00479
ZNF295-AS1
UMODL1-AS1
SLC9B1
CCT8L2
XKR3
LINC00895
LINC00896
AIFM3
YDJC
ZDHHC8P1
C22orf15
HSCB
CCDC117
HORMAD2
DUSP18
MORC2-AS1
C22orf42
CTPS1
ENTHD1
DNAJB7
CHADL
MEI1
PHETA2
NFAM1
FLJ30901
PNPLA5
PRR34-AS1
CDPF1
GTSE1-DT
CTRB1
TTL
CKAP2L
CBWD2
TEKT4
SATB2-AS1
LINC01102
SMYD1
LINC01104
C2orf15
LINC01931
CTRL
SILC1
OTOS
COPS9
OR6B3
COMMD1
PROM2
ANKAR
FBXO41
TTC30B
LINC00342
GPAT2
ITPRIPL1
LOC150776
RAB6D
CTSB
FAM117B
CTSD
TCF23
LOC150935
GAREM2
PUS10
LINC01963
LINC00309
ADRA2B
CTSE
LINC01106
SEPTIN10
KANSL1L
PLB1
CTSG
ZSWIM2
LINC01854
ZNF385B
LINC01107
LINC02610
ERFE
ARL6IP6
METTL21A
CCNYL1
CTSH
KLHL23
SULT1C2P1
PPP1R1C
SGO2
C2CD6
SLC38A11
CCDC140
SLC23A3
CTSK
LINC00608
GPBAR1
FAHD2B
MYADML
LRATD1
RMDN2
CTSL
GDF7
SLC16A14
LINC01907
LINC00471
LOC151484
CTSV
MSL3P1
ASPRV1
WDSUB1
UPP2
LBX2-AS1
GPR155
TTC14
DTX3L
TAFA4
SGO1
PP2D1
EFHB
LINC00635
CTSLP2
PPM1L
WDR49
CTSLP8
LRRC34
CPNE9
DPPA2
MAGI1-IT1
CCDC80
BTLA
CTSO
CCDC12
MB21D2
PPP4R2
ADRA2C
CTSS
XXYLT1
RNF38
GLIPR2
ROPN1B
LINC00691
LOC152048
C3orf22
PQLC2L
ZCWPW2
CTSW
CMC1
NEK10
C3orf79
CCDC50
PYDC2
SPICE1
CMTM8
NUDT16P1
CTSZ
CCDC13
NCBP2AS2
LINC02085
FGD5
LINC02011
CUX1
CIDECP1
CNTN4
CX3CR1
IGSF11
TEX55
ZNF827
CXADR
SH3D19
NFXL1
NIPAL1
PAQR3
SHISA3
LINC01618
SCFD2
MGAT4D
WWC2-AS2
ZNF595
TEX28
LINC01085
FAM218A
JAKMIP1
CYB5A
THAP6
ODAPH
KLB
FAM53A
PPM1K
C4orf45
TRMT44
ADRB1
RASGEF1B
DAB2IP
SLC38A9
MGC32805
SLC36A2
SPINK13
CREBRF
CEP120
SLC25A48
TMEM167A
MBLAC2
TMEM161B
CYB561
SRFBP1
JAKMIP2-AS1
PLEKHG4B
CYBA
ZMAT2
MARVELD2
C5orf38
IRX2
BTNL9
CYBB
ARSK
FAM81B
TTC23L
LOC153684
CYC1
CCDC112
PPP1R2B
FAM71B
PRELID2
SH3RF2
PLAC8L1
CYLC1
RNF145
CYLC2
LOC153910
ZC2HC1B
ADRB2
CYLD
SNRNP48
CNKSR3
RAET1L
SAMD3
LINC01312
SLC2A12
LINC01010
MBOAT1
HDGFL1
PNLDC1
RNF217
NKAIN2
KHDC3L
CYP1A1
CFAP206
LINC01600
CYP1A2
BVES-AS1
LOC154449
CCDC167
CYP1B1
RUNDC3B
ABCA13
BMT2
LOC154761
CLEC2L
FMC1
AMOT
CYP2A6
VKORC1L1
AMOTL1
LINC00689
FEZF1-AS1
IQUB
C7orf77
KCTD7
CYP2A7
C7orf66
ADRB3
TMEM213
GIMAP8
CRYGN
ZNF425
LOC155060
ZNF746
ATP6V0E2
CYP3A7
SLC2A7
AMZ1
CYP2A13
METTL27
SBDSP1
VPS37D
NSUN5P1
RBM33
AGR3
CYP2B6
CYP2B7P
CYP2C19
CYP2C8
CYP2C9
GRK2
CYP2C18
CYP2D7
CYP2D6
GRK3
CYP2E1
CYP2F1
MGC27345
LOC157273
PRAG1
CYP2J2
PEBP4
CDCA2
FER1L6-AS2
TMEM65
LINC00964
SDAD1P1
RDH10
BAALC-AS2
ANKRD46
ESCO2
FBXO16
CYP3A4
LINC00599
LRATD2
C8orf37
VPS13B
FAM87A
TDRP
ERICH1
CYP3A5
SLC7A13
TDH
TMEM74
FAM91A1
C8orf48
MCMDC2
CLVS1
NKX6-3
KCNU1
SBSPON
CYP4A11
CAMSAP1
C9orf62
DOCK8-AS1
ADSL
CYP4B1
LINC00032
LINGO2
NXNL2
C9orf163
MAMDC4
LCN6
AK8
CYP7A1
OR1Q1
TTLL11
RASEF
HSD17B7P2
CYP8B1
TTC39B
FAM201A
TRMT10B
TTC16
LINC02603
FAM120AOS
SAXO1
CYP11A1
LINC00475
FREM1
KIAA2026
SPAAR
ATP8B5P
ZNF483
CYP11B1
SHOC1
KIAA1958
TSTD2
ZNF782
LOC158434
LOC158435
PRUNE2
CYP11B2
CBLL2
CSAG1
FMR1NB
USP27X-AS1
FAAH2
ZXDB
CYP17A1
LINC00889
ADAM3A
FAM47A
MOSPD2
ARHGAP36
RIBC1
AKAP14
CYP19A1
RHOXF1
NKAPP1
MAGEB6
CXorf65
AWAT1
AWAT2
ZDHHC15
USP51
CYP21A2
TCEAL6
CH17-340M24.3
H2BFWT
ADSS
CYP21A1P
CXorf38
FAM122B
FAM122C
CYP24A1
USP54
CYP26A1
NKX2-3
CYP27A1
SLC35G1
CYP27B1
CYP51A1
ADAM3B
CFAP58
SLC5A12
DEUP1
AARS
AP2A1
DAB1
PATE1
DAB2
C11orf65
DACH1
LDHAL6A
C11orf42
DAD1
KRT19P2
TMTC2
CLEC12A
CLECL1
CD55
TMTC3
C12orf50
ALDH1L2
LMNTD1
DAG1
DENND5B
DGKA
GRASP
DGKB
SLC5A8
PPTC7
CCDC63
CCDC60
DGKG
DGKH
CCDC122
GPR180
DGKQ
AP2A2
DAO
STOML3
DAP
FAM71D
TMEM229B
ACTN1-AS1
SYNE3
CLEC14A
DAPK1
FITM1
REM2
TMEM30B
DAPK3
LINC00519
MDGA2
SAMD15
NOP9
EML5
STRC
DARS
CFAP161
TBC1D21
DNAAF4
DAXX
CSNK1A1P1
OTUD7A
SPRED1
ODF3L1
PGBD4
DAZL
ADAL
EXD1
FSIP1
ZFPM1
ADAD2
AP1B1
BRINP1
ITPRIPL2
C16orf82
DBH
DBI
ZFP1
ANKFN1
MARCH10
MFSD6L
SLFN5
NAGS
RETREG3
TMEM92
PHOSPHO1
RHBDL3
TRPV3
SLC16A11
FBXO39
SPPL2C
KRT28
USP32P1
ZNF519
C18orf54
ELOA3
DBN1
DBP
DBT
ZNF836
ZNF610
ZNF600
ZNF320
ZNF497
ZNF550
ZNF296
DEDD2
ZNF846
OR7D2
AP2B1
DCC
ZNF579
ZNF791
ZNF564
ZNF709
ZNF433
ZNF114
ZNF567
ZNF383
ZNF781
EID2
ZNF780B
PRR22
LGI4
SYNE4
ECI1
ZNF676
ZNF100
ZNF540
DENND2C
DCK
GBP6
DCN
PLPPR5
FNDC7
DENND1B
DCTD
TDRD5
TOR1AIP2
ACE
CALML6
IFNLR1
CYP4Z2P
CITED4
SLC25A3P1
LEXM
SPRR4
KANK4
SASS6
DCT
SDE2
CNST
DCTN1
FAM43B
AP1G1
HFM1
PAQR7
DCX
TTC24
CCDC185
UBL4B
DDB1
WFDC13
APCDD1L
DDB2
LRRN4
CST13P
TTLL9
DDC
AKR1C1
CCDC116
AKR1C2
CABP7
TMPRSS6
APOBEC3H
WBP2NL
GADD45A
TTLL8
DAW1
LONRF2
DDIT3
AEBP1
DDOST
CCDC138
ADGRF3
TEX44
OXER1
TOGARAM2
FAM171B
C1QL2
DDX1
UBXN2A
DDX3X
DDX5
CLEC4F
DQX1
DDX6
PARP15
SPTSSB
DMXL1
DNAJB8
GPR156
DHX8
XIRP1
RNF168
TLE5
DHX9
CHST13
DDX10
DDX11
PRICKLE2
KBTBD12
SPATA5
BBS12
DHX15
DECR1
DCLK2
ADGRA3
TRIM60
DEFA1
FREM3
MMAA
ZBTB49
DEFA3
TIGD2
RASSF6
RBM46
DEFA4
SGMS2
MIER3
CDC20B
CRISP1
DEFA5
DEFA6
UGT3A2
TENT2
DEFB1
DCP2
DEFB4A
NIM1K
DES
LIX1
ZNF366
CFD
FAM151B
DFFA
PRSS35
LCA5
DFFB
TIMM8A
OLIG3
TXLNB
DACT2
C6orf118
ZNF92
GALNTL5
DDX53
ZNF679
RNF133
CDC14C
THAP5
CCDC71L
PKD1L1
GIMAP7
ZNF467
BHLHA15
BMPER
GSDME
PER4
ZNF800
CNBD1
COCH
SLC30A8
COL22A1
SNX31
TMEM64
ZNF596
IDO2
STKLD1
KCNV2
OLFML2A
TMEM252
QSOX2
GLIS3
ZNF883
ZNF169
TENT5D
SPIN3
FAM47B
SUPT20HL2
TCEANC
ZCCHC12
ARX
FAM170B
TMEM273
FUT11
OIT3
C10orf91
PWWP2B
LINC00858
SSBP4
CLEC4C
ACTL10
DHX36
HTR3C
GIMAP1
GPHA2
S100Z
COMMD6
XAGE3
XAGE5
PSORS1C1
PSORS1C2
NUDT10
ADAMTS15
ADAMTS16
ADAMTS17
ADAMTS18
COX7B2
GSX2
KCNG3
DEFT1P
PPP1R18
ZNF525
ZNF431
ZNF721
ANKRD24
ZNF384
ADAMTS19
ABHD11-AS1
ASXL1
SYNPO2
SPACA4
RHOV
DSTNP2
UBE2L5
NLRP6
LOC171391
ZNF675
PDIA3P1
CLYBL
FAM9A
FAM9B
FAM9C
CYP2T1P
SPTSSA
PTCRA
POLR3H
ABHD3
DGUOK
DHCR7
DHCR24
DHFR
AFG3L1P
DHFRP3
DHODH
DHPS
CYB5R3
NQO1
DIAPH1
AFM
DIAPH2
SEPTIN1
DIO1
DIO2
DIO3
DKC1
DLAT
DLD
DLG1
AFP
DLG2
DLG3
DLG4
DLST
DLSTP1
DLX1
DLX2
DLX3
DLX4
DLX5
AGA
DLX6
DMBT1
SARDH
DMP1
DNM1
ACAN
DMPK
DMRT1
DMWD
DNA2
DNAH5
DNAH6
DNAH8
AGER
DNAH9
DNASE1
DNASE1L1
DNASE1L2
DNASE1L3
DNASE2
DYNC1H1
AGL
DYNC1I1
DYNC1I2
DYNC1LI2
DNM2
DNMT1
TRDMT1
DNMT3A
DNMT3B
DNTT
DOCK1
DOCK2
DOCK3
DOK1
DXO
DPAGT1
ABAT
DPEP1
DPH1
DPH2
DPP4
DPP6
DPT
DPYD
DPYS
DPYSL2
DPYSL3
AGRP
DR1
SLC26A3
DRD1
DRD2
DRD3
DRD4
DRD5
DRG2
JAG1
ARID3A
DRP2
ATN1
DSC1
DSC2
DSC3
DSCAM
RCAN1
DSG1
DSG2
AGT
DSG3
TSC22D3
DSP
EPYC
DSPP
SLC26A2
DTNA
DTNB
HBEGF
DTX1
DTYMK
ECM2
DUSP1
DUSP2
DUSP3
DUSP4
DUSP5
DUSP6
DUSP7
AGTR1
DUSP8
DUSP9
DUT
DVL1
DVL2
DVL3
DYRK1A
AGTR2
TOR1A
E2F1
APLNR
E2F2
E2F3
E2F4
E2F5
E2F6
E4F1
EBF1
GPR183
ECE1
AGXT
TYMP
ECH1
ECHS1
ECM1
ECT2
EDA
ABCA1
NR0B1
S1PR1
LPAR1
S1PR3
EDN1
EDN2
EDN3
EDNRA
AHCY
EDNRB
PHC1
PHC2
EEF1A1
PLAC4
EEF1A2
PGAM5
B3GNT6
OXCT2P1
HIGD2A
KRT24
CYS1
AGO3
AGO4
SCAMP5
EEF1B2
EEF1D
LINC00189
EEF1G
EEF2
EIF2D
EFNA1
EFNA2
EFNA3
EFNA4
EFNA5
EFNB1
EFNB2
EFNB3
EGF
CELSR3
CELSR2
MEGF6
MEGF8
MEGF9
EGFR
EGR1
SDR16C5
PRXL2C
ZNF367
EGR2
ANTXRL
AHR
EGR3
EMX2OS
PLPP4
METTL15
EGR4
EHHADH
MPZL3
IMMP1L
OR56B4
KRT78
RILPL2
DNAH10
AMN1
EIF1AX
DTX3
METTL7B
C12orf77
ZFC3H1
MYRFL
PLBD2
FAM71C
RMST
CCER1
EEF2KMT
EIF2S1
PIANP
DCP1B
ANO6
ARID2
METTL21C
EEF1DP3
EIF2B1
VSTM4
PAOX
FAM24B
EIF2S3
LINC00638
ADCY4
EPHA2
LINC01599
FAM227B
DNM1P46
CT62
GRAMD2A
AHSG
MGC15885
LCTL
UBR1
PATL2
SNAI3-AS1
LINC00311
LDHD
FCSK
MLKL
EIF4A1
ZNF778
ACSF3
WDR90
EME2
CASP16P
NLRC3
NSMCE1
EIF4A2
ZNF48
EIF4B
EIF4E
EIF4EBP1
EIF4EBP2
EIF4G1
EIF4G2
EIF5
EIF5A
LKAAEAR1
AIF1
CELA1
ELANE
SERPINB1
DZIP1L
TTC21A
ELAVL2
ELAVL1
ELAVL3
ELAVL4
MCEMP1
ZNF627
DAND5
ELF1
ZNF585A
NLRP7
GGN
CADM4
THAP8
U2AF1L4
ZNF626
NIBAN3
ELF2
ADM5
LCE4A
ALG14
FAM76A
LINC00466
ELF3
FYB2
TMEM201
TMEM61
CYP4Z1
FAAP20
A2M
ABCA2
ELF4
CDCP2
SLC5A9
CC2D1B
NBPF11
NUDT17
TXLNA
ELF5
TCTEX1D1
PLD5
C1orf100
SPAG17
SLFNL1
KRTCAP2
CRTC2
TMEM51-AS1
ELK1
IBA57
FAM209A
LINC00656
LINC00528
ELK2AP
RNF215
APOBEC3A
APOBEC3F
FOXD4L1
CFAP221
ELK3
VWA3B
CREG2
ALMS1P1
TET3
ELK4
GKN2
TEX37
ANKRD23
APLF
PIKFYVE
ELN
KRTCAP3
FAM237A
TMEM17
SPRED2
TIGD1
LOC200772
ALG1L
C3orf67
KCTD6
LIPH
ARL13B
DHFR2
EML1
HTR3D
RPL22L1
SLC51A
FBXO45
KLHDC8B
MUC20
GABRR3
EMD
MARK2
CEP112
DHRS7C
TVP23C
CENPV
FLCN
PLD6
ARHGAP27
ZNF385C
SAMD14
EMP1
LYRM9
SLC16A13
SPEM2
CENPX
LRRC45
SLC39A11
AMZ2P1
TRIM65
UNC13D
RDM1
EMP2
SPNS3
EMP3
FBXO15
RAB12
DLGAP1-AS3
ADGRE1
ZBTB7C
ZNF584
ZSCAN4
HACD2
STT3B
EMX1
LINC00870
DNAH12
PDE12
DENND6A
TIGIT
AADACP1
CTTN
C4orf46
SLC10A4
TIGD4
TMEM154
EMX2
LINC00504
SMIM14
EN1
TMEM192
RWDD4
PRIMPOL
CRYBG1
EN2
TAPT1
TAPT1-AS1
SPATA24
DNAJC18
ENDOG
FAM153B
RANBP3L
LOC202181
ENG
CCDC125
LINC01554
ENO1
GAPT
CMYA5
STK32A
OSTCP1
TCTE1
KHDRBS2
ENO2
TRIM39-RPP21
ENO3
PAXIP1-AS1
ENPEP
C7orf33
ENSA
TMEM184A
AK1
SLC29A1
ADCK5
TSNARE1
TUBB
R3HCC1
PRSS55
C8orf74
HTRA4
ADAM32
ERICH5
LGI3
TMEM268
C9orf72
CCDC171
NAIF1
FAM219A
CCDC107
LINC00537
ANKS6
EP300
SUSD3
EPAS1
CT83
LINC01560
SLC25A43
RTL3
NRK
EPB41
INTS6L
ZNF449
VMA21
TMEM31
PAGE2
EPB41L1
EPB41L2
EPB42
ANO5
DMTN
AK2
STOM
RPSAP52
EPHA1
EPHA3
CERS3
EPHA4
EPHA5
PDILT
EPHA7
EPHA8
EPHB1
EPHB2
NLRP11
HIPK1
EPHB3
SLC44A5
AK4
EPHB4
EPHB6
AMER3
EPHX1
MTLN
EPHX2
C2orf69
STX2
DIPK2A
CLN8
SENP5
EPO
EPOR
USF3
EPRS
TRIML2
EPS8
EPS15
NR2F6
LVRN
SLC36A1
ERBB2
C6orf163
PIP5K1P1
ERBB3
ERBB4
ERCC1
ERCC2
EREG
AKT1
EYA4
DHRSX
ERCC3
SFTA1P
TRY2P
ERCC4
ERCC5
ERCC6
ERF
ERG
ERH
AKT2
ERN1
ERV3-1
FBL
ESD
ESR1
ABCA3
ALAD
ESR2
ESRRA
ESRRB
ESRRG
ETF1
ETFA
ETFB
ALAS1
ETFDH
ETS1
ETS2
ETV1
ETV2
ETV3
ETV4
ETV5
ALAS2
ETV6
EVC
MECOM
EVI2A
EVI2B
EVPL
EVX1
ALB
EWSR1
EXT1
EXT2
EXTL1
EXTL2
EXTL3
EYA1
EYA2
ALCAM
EYA3
EZH1
EZH2
F2
F2R
ABCD1
F2RL1
F2RL2
F3
F5
F7
F8
F9
F10
ALDH1A1
F11
F12
F13A1
F13B
FAAH
FABP4
FABP1
FABP2
ALDH2
FABP3
FABP5
FABP6
FABP7
FANCA
FANCC
FANCD2
FANCE
ALDH3A1
ACSL1
ACSL3
ACSL4
FAH
PTK2B
BPTF
FANCB
FANCF
FANCG
ALDH1B1
FAP
FBLN1
SAMD9L
AMER2
ATAD3C
FARSA
USP12
TMEM254-AS1
PLAC9
FASN
MTIF3
GSX1
OR8U1
OR4C16
OR4C11
OR4S2
OR4C6
OR5D14
OR5L1
OR5D18
OR7E5P
OR5AS1
OR8K5
OR5T2
OR8H1
OR8K3
OR8J1
OR5R1
OR5M3
OR5M8
OR5M11
OR5AR1
FAT1
OR5AK4P
LRRC55
SMTNL1
YPEL4
MED19
TEX47
ZNF804B
FOLH1B
FAT2
CABCOCO1
TMEM26
ZCCHC24
ENKUR
ARMC3
UNC5B
FAU
PROSER2-AS1
STOX1
FAM241B
TYSND1
ZNF25
GJD4
CCNY
RTKN2
TBATA
C11orf45
HYLS1
TMEM218
SLC37A2
OR8B12
OR8G5
OR10G8
OR10G9
OR10S1
OR6T1
OR4D5
TBCEL
FBLN2
TMEM136
MRPL21
TPCN2
SPATA19
OR6Q1
OR9I1
OR9Q1
OR9Q2
OR1S2
OR1S1
OR10Q1
OR5B17
OR5B21
GLYATL2
MPEG1
OR5A2
OR5A1
OR4D6
OR4D11
PATL1
OOSP2
MS4A15
ABCB7
ALDH1A3
FBN1
VWCE
CYB561A3
PPP1R32
GDPD4
DDIAS
CCDC83
LTO1
SHANK2-AS3
LRTOMT
ERICH6B
SPERT
FBN2
DLEU7
FAM124A
TPTE2P3
SKA1
CFAP53
GTSCR1
DOK6
EFEMP1
ATOH7
OTUD1
HEPACAM
FBP1
OAF
TIGD3
FAM181B
CCDC89
FCAR
LRRC63
CTAGE10P
RNF152
FCER1A
USP32P2
MS4A2
FCER1G
LOC220729
FCER2
FABP5P3
FCGR1A
WAC-AS1
ZNF438
ZEB1-AS1
SLC16A9
FAM13C
MARCH8
C10orf25
TMEM72-AS1
HNRNPA3
ZNF485
ALDH3B1
FCGR1B
RASGEF1A
REEP3
JMJD1C
UCMA
RPP38-DT
FAM171A1
SLC39A12
NSUN6
ARL5B
LRRN4CL
HNRNPUL2
ALKBH3
LINC02685
EEF1AKMT1
SKA3
MICU2
SPATA13
CPNE2
ADGRG5
PRSS54
FCGR2A
CES5A
LINC00305
CCDC162P
AK9
NT5DC1
FCGR2B
CALHM4
ZUP1
FAM162B
TBC1D32
BEND6
GSTA5
OPN5
ADGRF4
ADGRF5
FCGR3A
TDRD6
SPATS1
C6orf223
RSPH9
LRRC73
TREML5P
ADCY10P1
OARD1
KIF6
TMEM217
FGD2
PI16
C6orf89
ARMC12
SMIM29
LEMD2
FCGR3B
ZBTB9
ZBTB12
C6orf136
ZSCAN12P1
HIST1H2AA
KDM1B
RBM24
RNF182
PHACTR1
FCGRT
SMIM13
SYCP2L
LINC00518
PXDC1
SERPINB9P1
ZSCAN25
FAM200A
FKTN
VWDE
PRPS1L1
TWISTNB
SP8
HOXA11-AS
JAZF1
FCN1
PPP1R35
GPC2
BRAT1
SDK1
FOXK1
MMD2
LOC221946
DAGLB
CCZ1B
THSD7A
ALDH3B2
FCN2
VSTM2A
DKFZp434L192
TMED4
DKFZP586I1420
MTURN
PRR15
SRRM3
RSBN1L
FDFT1
KIAA1324L
LRWD1
FAM185A
FBXL13
NAPEPLD
ATXN7L1
CDHR3
BEND7
FDPS
LNX2
ADGRG3
HS3ST5
GPRC6A
RFX6
SLC35F1
FAM83B
ADGRF2
TSPO2
UNC5CL
KCTD20
PXT1
LHFPL5
SCUBE3
ZSCAN23
NKAPL
TOB2P1
FAM217A
TMEM130
FERD3L
RPL23P8
NYAP1
SLC29A4
ALDH9A1
FDX1
ITPRID1
ZNRF2
SEMA3D
FDXR
FECH
FEN1
GPC4
ALDH3A2
FER
FES
FGA
FGB
FGD1
FGF1
FGF2
FGF3
FGF4
ABCD2
FGF5
FGF6
FGF7
FGF8
FGF9
FGF10
FGF11
MAPK15
FGF12
FGF13
FGF14
ALDOA
FGFR1
FGFR3
GPC5
FGFR2
FGFR4
FGG
FGL1
FGR
FH
FHIT
FHL1
FHL2
FHL3
VEGFD
CASC3
NID2
COG2
TFEC
LAMB4
FKBP1A
RRAS2
ITGA11
CLCA4
XRN2
IKZF3
IKZF2
MRAS
ATF5
FKBP1B
COPZ1
FKBP1AP1
COPG1
RASA3
PHLDA1
MTF2
HSPA4L
DNAJC8
PUF60
SCAF8
CEP162
ZNF652
ZFP30
RHOBTB3
COBLL1
RNF44
DLGAP4
RAB11FIP2
PPM1E
FRMPD1
DOLK
VASH1
ZNF507
AAK1
CPEB3
ADNP2
ANKRD26
LMTK2
NTNG1
CHSY1
ICK
ADGRL1
FKBP2
NLRP1
FNDC3A
ATG14
R3HDM2
SLITRK3
CNKSR2
FASTKD2
ZNF510
FKBP3
PPP6R1
NLGN1
SEC31A
DZIP1
PLEKHA6
ENPP4
INPP5F
MLXIP
TRAPPC8
MON1B
FKBP4
MORC2
ANKRD6
ZHX2
CLSTN1
WDR37
ABLIM3
FOXJ3
UBOX5
KHDC4
FKBP5
ZBTB1
ZNF365
BAHD1
DIS3
RPH3A
CEP164
DENND3
ARHGEF15
ALDOB
FOXG1
CARD8
ARSG
RUFY3
BTBD3
SBNO2
EPN2
TRAK1
DHX30
SACM1L
FAN1
WDR47
RALY
KLRK1
MMRN1
NCBP2
ZP1
CD93
MAPRE1
KIFAP3
MSRB2
MAPRE3
PLA2R1
ATF6
HABP4
SEPHS2
SEPHS1
RAB3GAP1
RAB18
POMZP3
SIRT2
RPIA
ELL2
SCAP
SNW1
FOXF1
SHANK2
DKK1
KIN
CCT5
PTGR1
FOXF2
SLC4A1AP
CYP2G1P
P2RX2
TRIM32
SCMH1
FOXC1
FOXD1
LAMB2P1
TPX2
PAXIP1
AKR7A3
NT5C2
EFR3B
FOXD4
TCF25
NINL
DIP2C
MAST1
PDCD11
ACIN1
SORCS3
SV2C
MYH15
FOXI1
PCNX1
KDM2A
HMGXB3
CEP131
CEP152
TTC39A
IGSF9B
LIMCH1
RIMS1
ABCF1
ALDOC
FOXL1
WDFY3
DAAM1
MAPKBP1
PLCH1
KLHDC10
FOXE3
RAB21
STK38L
SPEN
FBXO21
GOLGA8A
EXOSC7
FAIM2
CNOT1
FOXJ1
SNRNP200
PALLD
TMCC1
PDZRN3
UNC13A
MYO16
KDM1A
RBM34
FOXC2
KDM4B
MAST3
USP33
DOP1A
SAMD4A
PHLPP2
ZNF292
PDZD2
WDTC1
XPO7
FOXE1
MYT1L
MON2
PDXDC1
TNIK
KIF21B
PDS5B
FNBP1
SMG1
FOXM1
ZHX3
ENDOD1
ZSWIM8
NCOA6
NMNAT2
CLUAP1
FOXD2
ZNF609
TBC1D9B
GGA2
WAPL
SETX
EMC1
CAND2
SETD1B
FOXS1
CMTR1
ERP44
HECW1
UHRF1BP1L
SWAP70
RRP1B
MYCBP2
VWA8
FOXO1
AVL9
KDM4C
PPRC1
ERC1
EXPH5
TRIM35
PEG10
FOXO3
ZNF423
ZC3H13
ARHGAP26
TTLL5
SIPA1L3
KIF1B
IQSEC2
CDK19
SARM1
ZBTB43
AKR1B1
FOXO3B
MCF2L2
TBC1D2B
FSTL4
MRPS27
RAP1GAP2
DDN
SPART
TNRC6B
CUL9
NFASC
TOGARAM1
NPIPB3
TAB2
HIC2
FLG
ATP10B
CLASP2
CAMTA2
POGZ
COLGALT2
PLXND1
FLI1
ATG2A
GPATCH8
RAD54L2
PHF8
KDM6B
EPB41L3
SMC5
N4BP3
MAST2
FLII
ZZEF1
ANKLE2
DCUN1D4
LRCH1
ZC3H3
SSPO
NACAD
FCHO1
MLANA
FRMD4B
GRAMD4
CIC
NCDN
CLCC1
SEPTIN6
TBC1D9
FLNA
WDR43
SNX13
MAPK8IP3
GGA3
MPRIP
NUP205
STAB1
EFR3A
RTF1
SLC35D1
FLNB
TTLL12
GPD1L
ABRAXAS2
METAP1
ZCCHC14
LPIN1
SEPTIN8
CEP68
PASK
RGL1
FLNC
RFTN1
DIP2A
MESD
LARP4B
RCOR1
PHLDB1
KANK1
FLOT2
UBXN4
CYFIP1
ATG4B
GANAB
FBXL7
MDN1
FAM120A
FAF2
PSME4
GSE1
ATP11B
FAM168A
PMPCA
ARL6IP1
ACSBG1
PLEKHM2
SYT11
MLC1
FLT1
JMJD6
ZC3H4
RRS1
SULF1
XPO6
PRRC2C
TBC1D1
ZFR2
NBEAL2
FBXO28
FLT3
DTX4
RHOBTB2
RRP12
SYNE2
NUP210
PLCL2
ARHGEF9
FLT3LG
VPS13A
SEL1L3
TBC1D12
EXOC6B
DNAJC9
SIK2
PLCB1
ARC
PHLPP1
FLT4
TMEM131L
PACS2
COBL
ANKRD28
PDS5A
ASTN2
BOP1
KIAA0556
RPRD2
ATP11A
MINAR1
OTUD3
ANKRD12
KAZN
MTCL1
SCFD1
DENND5A
DDHD2
FMO1
CAMTA1
PPIP5K2
MCF2L
ZC3H7B
EXOC7
ADGRL2
DNMBP
MGA
FMO2
TSPYL4
CAMSAP2
TASOR
CLEC16A
POFUT2
KLHL18
CLUH
NUP160
FMO3
MTUS2
CSTF2T
ADGRL3
KIAA1107
WWC1
AGTPBP1
IQCE
FMO4
FBXW11
SMG6
ANKS1A
MGRN1
BICD2
FMO5
ATMIN
EHBP1
WSCD1
KIF13B
UBR2
ACSL6
NEMP1
FKBP15
SIN3B
FMOD
NCAPD3
DMXL2
KIAA0930
SATB2
SLC9A8
CUX2
DNAJC13
TUT4
FMR1
TRIM2
RPGRIP1L
MAN2B2
WASHC4
USP22
NEDD4L
SASH1
TBC1D30
TTC28
CLASP1
DPY19L1
SZT2
WDR7
SYNM
JADE2
VPS39
AFF2
DNAJC16
ESYT1
SYNE1
SMCHD1
DOCK9
PHF24
FN1
U2SURP
KHNYN
UBR4
SUN1
HAUS5
VPS8
ANGEL1
USP24
FAM189A1
FNBP4
ZNF629
PSD3
OBSL1
ARHGEF12
KIAA0895
LARP1
PPP1R13B
PUM2
ARHGEF18
TNS2
CRTC1
UFL1
RRP8
ICE1
SRGAP2
SMG5
AHCYL2
MAU2
SPECC1L
NCSTN
NUDCD3
SIK3
MED13L
FNTA
ZDHHC17
ECPAS
ADNP
LARS2
PIP5K1C
NCAPH
PPWD1
CTDNEP1
ATP13A2
FRAT2
FBXO46
EXOSC2
DICER1
COTL1
SIRT5
SIRT4
SIRT3
SIRT1
COMMD3
NCS1
ZFPM2
KCNH4
KCNH3
MLYCD
CRB1
FNTB
NOMO1
ITGB3BP
TMED3
TDRD7
GRIP1
SLC7A8
RYBP
TPSD1
AP4E1
GPR161
RHOQ
LINC01565
TARDBP
CELA3B
HARS2
ATP1B4
OTP
SLC35A3
SLC44A1
SF3B3
SF3B1
ANGPTL2
ABCB10
ABCB9
FOLH1
ABCA6
ABCA5
HEY1
ICMT
GCAT
CBX6
NPTXR
CBX5
PHF3
TRAM1
CAPN7
ETHE1
QPRT
BRD4
SEC11A
ISCU
FOLR1
SEC61G
PES1
TGDS
LEPROTL1
CES3
CBX7
HEY2
TNFRSF13B
HAAO
MACF1
FOLR2
DAAM2
ZFYVE26
RIMBP2
TMEM131
BICRAL
LRRC8B
TTC9
POFUT1
KCTD2
NUP188
SUZ12
SCRIB
SPIDR
MORC3
SLC39A14
MTREX
R3HDM1
ANP32D
FOLR3
ANP32C
RPL13A
KAT6B
CABIN1
SRRM2
ARHGAP45
ACAP2
ZNF281
CLCF1
FOS
NNT
MMD
PRAME
PIK3R5
TNPO3
ADAT1
OR52A1
SLC16A8
FOSB
SEC14L2
MAPK8IP2
RBFOX2
SEZ6L
ATP6V0A2
SYNGR4
LILRA4
TTC33
DNPEP
FOSL2
PSD4
RASD2
CDK20
HYAL4
TSPAN12
TSPAN15
PIGN
SNAPIN
WBP2
WBP1
FPGS
GTPBP4
CLDN14
CHST5
DDAH2
LPAR3
ZNF346
ARL2BP
PADI4
FPR1
PRG1
DDAH1
FPR2
CDC42EP4
CASP14
CCNDBP1
SMUG1
VSIG2
TMEM50A
DDX58
ELP5
KLHDC2
CARHSP1
FPR3
PDSS1
FAM215A
LEMD3
HEBP2
ORC6
ORC3
OPN3
ACOT9
PATZ1
AMACR
CLEC5A
CORO1C
DAPK2
CD2AP
MKRN1
MKRN2
PHLDA3
ZMYND8
PPY2P
PYY2
SH3BP1
TSSK2
ZIM2
NTSR2
BACE1
RUSC1
CBLC
FAM89B
SPO11
PRND
BRD7P3
KCNE5
CA14
KPNA6
SSBP2
NUP62
RABGAP1
LRRC6
HSPBP1
LDOC1
SNHG1
LY96
EDC4
PPP1R15A
PLD3
ARFIP2
SSBP3
POLA2
TRIM29
PLXNB2
SLC7A11
LSM5
PLA2G15
ZKSCAN5
UBBP4
CEMIP2
TMEFF2
STX12
SMPX
SH3BP4
SGK3
RAB38
PRKD3
KCNE4
CADM1
GSPT2
GABARAPL1
SHPK
TMEM245
FRRS1L
EID1
NPAP1
BHMT2
AIPL1
SDF2L1
PPIL2
PITPNB
PISD
OSBP2
MAFF
IL17RA
GABARAPL3
FLRT3
FLRT2
FLRT1
FKBP8
BRD1
ARHGAP8
APOL2
AP1B1P1
ANKRD62P1-PARP4P3
POTEH
BCL2L13
MTCH1
MTCH2
ALK
ALOX12
FXN
ABCA4
ALOX5
ALOX5AP
KIF4A
IFIT5
EML2
FTSJ1
LAMP5
NAA80
TFIP11
PANX1
CLDN15
FJX1
PRPF6
ZNF318
ALOX12B
FRK
ALOX12P2
SPDYA
MS4A6E
VGLL2
CNPY4
DEFB108B
DEFB109A
DEFB110
DEFB112
DEFB113
DEFB114
DEFB115
DEFB116
DEFB119
DEFB121
DEFB122
DEFB123
DEFB124
DEFB125
DEFB128
DEFB130A
ATP6V0D2
ATP6V1C2
ALOX15
CNOT6L
GAS2L2
AKR7L
AKR7A2P1
CDC26
SLC17A8
RNASEH1
AFG1L
C21orf91-OT1
STAC3
PELI3
LINC00314
POLR2J2
STH
MTVR2
SPESP1
IL27
ALOX15B
MTOR
ALPI
FRG1
FRZB
FSHB
ALPL
CENPI
FSHR
NR5A2
FTH1
FTH1P3
ABL1
ALPP
ALPG
FTL
ADAM2
NR5A1
FUCA1
FUCA2
GAST
FUS
FUT1
FUT2
FUT3
FUT4
FUT5
FUT6
TMEM9
ZNF396
FUT7
NEIL2
STXBP4
FNDC5
FUT8
HEPACAM2
TECRL
HCG27
CUTALP
LINGO1-AS1
KDSR
LINC00612
PRR14L
EPHX4
SERHL2
ACKR1
RICTOR
ZNF503-AS1
FYB1
EIF4E1B
FYN
IPMK
ZBTB38
FZD2
SLC25A30
LCLAT1
CADM2
LINC02052
TMEM244
GPATCH11
ZNF620
ANKRD18A
IFI6
MMS22L
TTC41P
WASHC2C
EBF3
WDR27
CERS6
G6PC
MSRB3
ZDHHC20
MIR1-1HG-AS1
G6PD
ANGPTL5
YTHDF3
RALGAPA1
CACNA1G-AS1
SFTA3
KCTD13
ASPHD1
ETFBKMT
LOC254028
METAP1D
UBN2
LRRC43
BRWD3
LINC01342
SSSCA1-AS1
EHBP1L1
SNX32
NIFK-AS1
CXorf58
FBXO33
TTLL10
TSGA10IP
SLC37A4
RNF169
CALHM5
BPIFC
LCORL
CNIH2
AKNAD1
TBC1D28
PHYHD1
GAGE1
LINC00710
ZDHHC24
MCM9
PROSER2
SLC41A1
C11orf86
MEIOB
LPCAT4
NUDT8
MIR9-3HG
XRCC6
LYG2
VXN
OR6C74
OR6C3
GAA
NAALADL2
TMEM256
OR2T6
ZDHHC23
LOC254896
GAB1
LCE5A
KRTAP15-1
MORN5
OR1L4
GABBR1
CALHM1
LINC00879
MPV17L
LINC00957
TMEM86B
CBARP
TAC4
CASC2
GABPA
CFAP65
TMCO4
CFAP299
IGFBP7-AS1
LINC01018
GOLGA2P11
SH3TC2-DT
PLA2G4F
CSNK1G2-AS1
TXNDC8
MCOLN2
ANKK1
LRRC57
MYADML2
GABPB1
EIF2S3B
CT47A11
EPGN
NUP210P1
TMEM211
MBLAC1
TCP11L2
GABRA1
ZNF718
TEX49
RASGEF1C
TBX5-AS1
RNF144B
GABRA2
TOLLIP-AS1
ELMOD2
GABRA3
HIST1H2BA
COL24A1
OOSP1
LINC01743
GABRA4
OR52B2
PCSK9
NPNT
TCTEX1D2
PDZD9
INAFM1
SMCO1
GABRA5
C19orf38
SDHAP1
BCL6B
GABRA6
CNEP1R1
ADAM5
SYT14
PAN3
GABRB1
ANKRD31
LINC01619
ZNF549
COL6A5
GABRB2
SYCE2
TMEM196
OR4C3
OR4S1
HMCN2
GABRB3
CDRT15L2
STEAP1B
NAPSB
NUDT14
PTF1A
GABRD
NATD1
CCDC110
LMNTD2
RPS2P32
GK5
EML3
CCDC197
SCML4
SERPINA11
GABRE
ST6GALNAC3
MFSD8
TMEM151A
GABRG1
TCERG1L
LYSMD2
GABRG2
BCLAF3
NUTM1
MAMDC2
GABRG3
GLIPR1L1
MAP7D2
WDR72
GABRP
C10orf67
LOC256880
OR51F1
GABRR1
NPB
KANK3
HEATR9
SUN3
SERINC5
ALX3
GABRR2
TINCR
FRMD3
CATSPERE
CATSPERD
PLCXD2
GAD1
ZNF683
ARHGAP30
GCSAM
RNF214
C9orf43
CFAP126
NEGR1
GAD2
GPX6
DSCR9
SHPRH
CCDC96
KLHL34
UTS2B
LINC01366
SNX33
LOC257396
TAB3
GAGE2C
C2orf72
FAM133B
KIAA1549L
SHC2
GAGE4
ANKS4B
HYPM
HYPK
PRPF40B
SLC24A2
GAGE5
C22orf31
TBC1D22A
GSTT4
C22orf24
CBY1
SUN2
DSTYK
GAGE6
RASGRP3
RAB3GAP2
DGCR11
DGCR9
RAD54B
TMEM59L
GAGE7
CFAP45
NGEF
CIZ1
FBXO7
FSCN2
PGLS
QPCT
BRI3
ZNF324
AMBN
GAK
SLC39A6
GCA
SVIP
LMOD1
SPDEF
LSM4
BAMBI
VAX2
RHBDD3
TTLL1
GALC
POM121L1P
SAMM50
ATXN10
TNFAIP8
TAFA5
KLK5
NOCT
GALE
ARIH1
MTO1
DNAJB5
TPSG1
PRDX5
BACE2
SNORD82
FBXL2
TXN2
TMEM184B
B4GALNT1
SULT4A1
HECTD1
NBPF14
POU2F3
MGAT4C
NIPBL
RAB26
COG4
GALK1
METTL7A
ABTB2
ASF1A
MOB4
YIPF3
PP7080
ANAPC13
PARM1
GALK2
ZNF345
TECPR1
ARMC8
DCAF12
FAM149A
BRMS1
CATSPERZ
PART1
WHRN
USP49
ABHD14A
PRKD2
GALR1
SUMF2
NEPRO
RPL36
MPC2
LETMD1
SPEF1
MXRA5
DCAF13
GALNS
TMEM186
CHRDL2
POLR1A
POC1A
ZNF473
GALNT1
ABI3BP
PAMR1
TRIM58
PLEKHG4
EEF1AKMT3
INTS7
RNF19A
RCHY1
AMBP
GALNT2
IFFO1
CCDC28A
MTHFD1L
OLFML2B
CNOT10
ANAPC15
TMEM158
AHCTF1
GALNT3
DPCD
C1orf43
POT1
RTTN
NDUFAF3
THUMPD3
ALS2CL
NCR3
GALT
NELFB
ZDHHC5
LY6G6F
HSPA12A
ATL3
SGMS1
NALCN
DSCR10
TMIE
WFDC11
MYRIP
WFDC9
MRGPRX1
ZNF521
NOL11
ASPM
CNRIP1
SOSTDC1
BOD1L1
MDS2
TAS2R39
TAS2R40
TAS2R41
TAS2R43
GEMIN5
TAS2R31
TAS2R46
TAS2R30
TAS2R19
TAS2R20
TAS2R50
GAMT
PTPN23
IL4I1
FAM205A
CLIC4
NIPSNAP3A
NSL1
WWTR1
HEATR5A
SAMHD1
FAM98A
TPGS2
SIN3A
C20orf194
NECTIN3
ZNF385A
KBTBD2
SYF2
GANC
RWDD3
PNKD
SEC31B
PNISR
KANK2
GAP43
ADGRA2
NUDT13
VIRMA
TMEM87A
C2CD2
GAPDH
SH2B1
UNC50
PARS2
MMACHC
EGFL6
TIPARP
NECAP1
CHMP2B
DHRS7B
AAR2
DNAH1
NGDN
KRT23
TSKU
HINFP
ULK3
SNED1
HIGD1A
REXO2
IBTK
CLIP3
AOC1
TBC1D10B
RNF167
MOXD1
GORASP2
C2CD3
TKFC
ZZZ3
SPATS2L
TENM4
NSMF
L3MBTL1
RPAP1
FAM32A
LRIG1
UPF2
LRP10
TMEM98
PTCD1
PCDHGA12
ACOT11
CYP4X1
NSUN5P2
PLEKHG3
OSBPL3
SUSD5
ATRNL1
TUBB8P12
IPCEF1
TFAMP1
GLCE
ZNF451
SIPA1L1
CHD5
SS18L1
SETBP1
MAGI3
PRSS33
UBXN7
PYDC1
FDCSP
LRRTM2
LTN1
CNTNAP2
ZNF500
FAM169A
SLITRK5
PPP1R16B
DNM3
AUTS2
SENP6
RAB11FIP5
ANKRD17
GIGYF2
ERC2
APPL1
HACL1
HYAL6P
DECR2
RAI14
LSM14A
DKFZP434K028
RTL8A
POLDIP2
CFAP61
DKFZP434H168
FAM230C
ARHGEF26
KLK13
GPSM1
GGA1
ABHD12
HERC4
TOR1AIP1
CCDC9
DCAF4
PTPN20
CHTOP
EDRF1
SZRD1
WIPI2
DKFZP434A062
LRIT1
PYGO1
CCDC69
TANC2
WSB1
LDLRAP1
PRPF31
EPC2
TCTN3
FGFR1OP2
KIF1BP
GAPVD1
TRPC4AP
RALGAPA1P1
SERBP1
TES
ZBTB20
LINC00588
TTLL3
IRF2BP1
TRAF3IP1
PHF19
ZNF658
LRRC32
RIBC2
NAT9
ZNF337
KIF26A
ABCA12
NOC2L
RSL1D1
GIMAP2
IFT172
MTG2
SPATA31A7
RGS22
PCDHB5
SENP3
GARS
TIPRL
STEAP2
INTS1
NPHP4
TMEM251
GART
OR1F2P
OR1C1
OR1A2
GAS1
FBXW2
PTPN22
AMD1
GAS2
GMEB2
SPAG8
PITPNC1
GAS6
OR2F1
OR2B6
OR1J4
GAS8
DGCR5
DGCR10
FBXL21P
FBXL3
ARL5A
FBXW4P1
PHGDH
STAP1
B3GAT3
GATA1
TIAM2
LRRC29
FBXO2
FBXL6
FBXL5
FBXL4
LINC01558
LCE2B
GATA2
FAM50B
OR2M4
OR2L2
OR2L1P
OR2K2
KLHL3
GATA3
KCNG2
CLEC4E
OPTC
PTTG3P
CABYR
NKX2-8
BLOC1S6
FBXW8
GATA4
FBXO25
FBXO24
TSPAN17
FBXO22
SLC13A4
FBXO10
FBXO9
FBXO8
GATA6
FBXO6
FBXO5
FBXO4
FBXO3
HIBCH
VPS33B
TINF2
SACS
PLA2G2D
GATM
IL1RAPL2
FGF20
ERAL1
CLDN17
ARFGAP3
ANKRD2
AK5
GBA
GALNT8
FGF21
MYCBP
SERGEF
EHF
GBAP1
GBGT1
NIPSNAP2
GBE1
GBP1
GAPDHS
OR7A17
OR5L2
OR5K1
GBP2
OR5H1
OR5E1P
GBP3
HSPB8
GNL3
FAM162A
GBX1
GBX2
GC
GCDH
GCG
GCGR
GCH1
GCHFR
GCK
GCKR
LHX6
PTPN18
BLOC1S1
SEZ6L2
NUPR1
PPP1R14B
OR10J1
KAT2A
NR6A1
OR8G2P
OR8B8
OR8G1
OR10A3
OR10D3
PLEK2
AMELX
GCNT1
NARF
SLC17A5
CNNM4
CNNM3
CNNM1
HEYL
MYOF
GCNT2
CHIC2
INTS6
TIMM10B
TIMM13
TIMM10
OPN1MW
TIMM9
TIMM8B
AGO1
LATS2
IL36RN
TSPAN16
DAZAP1
OR12D2
GCSH
OR12D1
OR11A1
OR10H3
OR10G3
OR10G2
OR10H2
OR10H1
ITGB1BP2
GDF1
AATF
RGS17
SRPK3
PCOLCE2
OSTF1
MYEOV
GDF2
BSCL2
GREM1
CKAP2
MRPL46
OR8B2
MSTN
TBL2
VCX
GDF9
ELP4
GDF10
OR7E47P
GDI1
OR7E24
GDI2
OR7C2
OR7A5
SEC14L3
OR7C1
BRD3OS
BEST4
POM121L4P
HS6ST3
MDGA1
NPAS4
RGL4
GDNF
NAP1L5
OR4F4
OR4E2
OR4E1
OR4D1
GEM
D21S2088E
LINC00307
OR2W1
OR2V1
OR2T1
PIPSL
ADGRF1
AMFR
GFAP
PGBD2
PGBD3
RNU12
DAOA
ATP5MGL
OR2J2
GFER
OR2H1
GFI1
GFPT1
OR1L3
OR1L1
GFRA1
OR1J2
NUFIP1
GAGE12I
GAGE2E
GFRA2
RPS6KC1
SH3YL1
GFRA3
HAVCR1
SNORD12C
RNU105C
RNU105B
SNORA73B
SNORD81
GGCX
SNORD79
SNORD102
SNORD4B
SNORD4A
SNORD80
SNORA72
SNORA71B
SNORA71A
SNORA70
SNORA69
GGT1
SNORA68
SNORA67
SNORA66
SNORA65
SNORA64
SNORD63
SNORD62A
SNORD61
SNORD60
SNORD59A
GGT3P
SNORD58B
SNORD58A
SNORD57
SNORD56
SNORD54
SNORD53
SNORD52
SNORD51
SNORD50A
AMH
SNORD49A
SNORD48
SNORD47
SNORD45B
SNORD45A
SNORD44
SNORD43
SNORD42B
SNORD42A
GGTA1P
SNORD41
SNORD55
SNORD37
SNORD36C
SNORD36B
SNORD36A
SNORD35A
SNORD34
SNORD33
SNORD32A
SNORD24
SNORA74A
SNORD14A
RNU11
RNU5F-1
RNU5E-1
B4GALT1
RNU5D-1
RNU5A-1
RNU5B-1
RNU4-2
RNU4-1
SNORD3P3
GGT7
RNVU1-7
GGT5
STEAP1
OPLAH
GH1
GH2
AMHR2
GHR
GHRH
GHRHR
GHSR
CBLIF
GIP
SMR3A
RANBP6
COPG2
HBP1
GIPR
NBEA
GJA1
CHORDC1
ZNF285
SEC22A
AP3M1
PABPC1
AKAP8L
RNF11
TRUB2
GPR160
FETUB
CYFIP2
ABL2
AMPD1
GJA3
DNAJC2
TCL6
USP21
FGF22
GJA4
TPK1
KCNV1
CNPPD1
BEX3
DNAI1
GJA5
NPTN
FOXD3
FOXB1
GJA8
MLH3
NPHP3
ATP2C1
ZBTB32
ACAD8
NOX1
SIGLEC7
TRMT2A
PKD2L2
LAT
UTP25
PELP1
SND1
GJB1
GJB2
ANKRD1
NSG1
STAU2
PPA2
GHITM
GJB3
DAPP1
VPS41
LAMP3
TSPAN13
LYPD3
B9D1
RPUSD2
MTBP
FOXP1
B3GAT1
UQCRQ
GJB5
ST6GALNAC4
CACNG5
CACNG4
KCNMB3
TRAPPC3
TAF5L
CLUL1
SND1-IT1
AMPD2
GK
CACYBP
EIF2AK1
ARRDC2
ZBTB11
DMAC2L
SDCBP2
FAM155B
BBC3
PDE7B
GK2
DKKL1
DKK4
DKK3
DKK2
INPP5J
AFF4
SMC1B
CYTH4
HSPB7
GK3P
INVS
SNX5
CPNE7
KCNH5
TJP3
MORC1
CIDEB
PALD1
FILIP1
FAM184B
DENND2A
STK36
CPAMD8
INTU
ZNF777
BRPF3
RSPH14
NDOR1
CHIA
INGX
AGO2
NAAA
SALL3
GLS2
PRELID1
GLA
SLC39A1
TUBG2
IL36B
IL37
IL36A
SIGLEC9
SIGLEC8
VPS4A
DISC2
DISC1
IL17C
GPC3
IL17B
GPR82
HCAR1
OXGR1
AMPD3
GLB1
GPR78
C5AR2
TUBGCP4
SERP1
NMRK2
GNMT
SULT1C4
COQ2
ARFIP1
ARHGEF16
GPKOW
GPR162
SIT1
BBS9
TNFRSF21
CHMP2A
SESN1
AHDC1
RNF115
NFU1
ERLEC1
MMADHC
PDCD4
KLHL20
PCDH17
CSDC2
CNTN6
LSM1
LSM3
TINAG
SULT1B1
TEKT2
SRPX2
VENTX
RBMXL2
RND1
GCLC
SPINK4
R3HCC1L
DIMT1
SMPDL3B
DHDH
PDLIM3
TP53TG5
CRCP
ADAMDEC1
AMPH
GCLM
ZNF544
APEX2
BMP10
RBMS3
MOCS3
HPGDS
ZNF330
GLDC
RAB30
PGAP2
RBMX
BHLHE22
TNRC17
TOX3
TNRC6A
PCDH11X
ANGPTL3
GLE1
RPS6KA6
ZNF638
GOLIM4
P2RY10
EIF3K
HTATSF1
UBE2S
PRPF19
GLG1
UTP20
RRP7A
RABGEF1
POLL
PCSK1N
KCNMB4
TMEM97
STK39
TOR1B
MCAT
GLI1
APOBEC3C
DESI1
SGSM3
GLI2
GLI3
GLI4
GLO1
BIN1
GLP1R
GLRA1
GLRA2
HTRA2
GLRB
MAT2B
TOR2A
POLM
EML4
HSFY1P1
TMEM121B
GLS
HDHD5
CECR3
CECR2
PCLO
GLRX
GLUD1
GLUD2
GLUD1P3
AMT
GLUL
GM2A
GMDS
GMFB
GML
GMPR
GNA11
GNA12
GNA15
GNAI1
GNAI2
GNAI3
GNAL
GNAO1
GNAQ
GNAS
GNAT1
GNAT2
GNAZ
GNB1
GNB2
GNB3
GNG3
GNG4
GNG5
GNG7
AMY2A
GNG10
GNG11
GNGT1
GNGT2
GNL1
GNRH1
GNRH2
GNRHR
GNS
ABO
AMY2B
GOLGA1
GOLGA2
GOLGA3
GOLGA4
GOLGB1
GOT1
GOT2
SELENOH
IGBP1P1
SSX6P
SSX7
SSX8P
SSX9P
WFDC10B
SFN
GP1BA
GP1BB
GP2
GP5
GP9
GPC1
GPD1
GPD2
GPI
GPLD1
PPP2R3B
GPM6A
SLCO4A1
SLCO3A1
SLCO1B3
GPM6B
GPR1
LINC00515
CCR10
IFNL2
IFNL3
IFNL1
AQP11
GPR3
DAOA-AS1
OR51B5
OR10AG1
OR5J2
GPR4
RAB40AL
POC1B
ZNF311
XCR1
C10orf53
FUOM
JAKMIP3
STK32C
LINC00700
BLOC1S2
RBM20
PDCD4-AS1
ANG
GPR6
NUTM2E
FLJ37201
LINC01553
LOC283028
LINC00841
LOC283038
LOC283045
ZMIZ1-AS1
MKX
C10orf126
WDR11-AS1
OR4C13
OR4C12
NPBWR1
KRT8P41
SBF2-AS1
CSNK2A3
OR52Z1
OR51V1
TRIM49B
H19
MAJIN
SLC25A45
NEAT1
LOC283140
LINC00900
BCL9L
FOXR1
CCDC153
OR8D1
CDH20
OR8D2
OR8B4
KIRREL3-AS3
C11orf44
MIR4697HG
LOC283177
OR9G4
LOC283194
LINC00301
NPBWR2
P4HA3
PGM2L1
KLHL35
LOC283214
KCTD21
CRACR2B
TMEM80
CCDC88B
TTC9C
SLC22A24
RCOR2
HARBI1
LINC00294
IGSF22
OR10A4
OLFML1
LOC283299
CXCR3
MRGPRG-AS1
OTOGL
C1RL-AS1
CD163L1
LINC02396
LOC283335
ZNF740
RPL13P5
RASSF3
TMEM132D-AS1
B4GALNT3
OR6C6
ANKRD52
SLC39A5
SPRYD4
ADGRD1
MORN3
LOC283387
TRHDE-AS1
PRLHR
C12orf80
LINC00592
LINC01465
DPY19L2
CLEC9A
LINC01559
GAS2L3
LINC00485
LOC283435
ITFG2-AS1
MYO1H
HECTD4
KSR2
GATC
HNF1A-AS1
C12orf40
MUC19
GXYLT1
TMPRSS12
FGF14-IT1
FGF14-AS2
LINC00551
LINC00567
LINC00346
CHAMP1
OR7E156P
GPR12
SUGT1P3
SIAH3
KCNRG
TMEM272
SLC46A3
LINC00639
LINC01588
LINC00640
GPR137C
PROX2
LINC02288
ZDHHC22
TMED8
C14orf178
LINC01148
LINC01146
FAM181A-AS1
SNHG10
C14orf177
SLC25A47
LINC00523
OR4K3
LINC00641
TSSK4
FAM177A1
CEP170B
TEDC1
HMGN2P46
SLC24A5
PRTG
LINC00926
LOC283665
EWSAT1
REC114
LINC01579
LOC283683
GOLGA6L2
ST20-AS1
LINC00927
CPEB1-AS1
ACTG1P17
OR4N4
UTS2R
LOC283710
SAXO2
LOC283731
NTRK3-AS1
FAM98B
PLA2G4D
HERC2P3
LINC00928
GOLGA6L1
FAM169B
GPR15
FBXL22
TERB1
CES4A
EXOC3L1
CASC22
LOC283856
LINC00304
LINC00922
NPW
BRICD5
PGP
LINC00514
LINC00921
LINC02175
IL21R-AS1
C16orf54
INO80E
HCCAT5
LINC01566
LOC283922
NUDT7
FBXL19-AS1
ZNF843
NHLRC4
C16orf91
TMEM114
PDXDC2P-NPIPB14P
CLEC18C
LINC00685
LINC00469
FADS6
HID1
TSEN54
UBALD2
LINC00868
TMEM235
ANGPT1
GPR17
CCDC57
HEXD
LOC284009
VMO1
C17orf58
MILR1
RNF227
LINC00324
LINC00670
CDRT4
CCDC144B
KANSL1
CFAP97D1
FAM171A2
MEIOC
TTLL6
PICART1
KRT18P55
NEK8
PIGW
C17orf78
GPR18
YWHAEP7
CISD3
GSDMA
SLC13A5
TMEM102
KRT42P
CAVIN1
FAM27E5
FLJ36000
SLC26A11
ENDOV
GDPD1
NDUFAF8
LINC00482
LOC284191
LGALS9B
GPR19
METRNL
DLGAP1-AS5
LAMA1
ANKRD20A9P
CYP4F35P
LOC284240
LOC284241
KCTD1
DYNAP
BOD1L2
LINC00907
SIGLEC15
ZADH2
SMIM21
LINC00908
HMSD
LINC01924
SSC5D
GPR20
ZNF547
ZIK1
ZNF776
ZSCAN1
ZNF780A
C19orf54
PRR19
TMEM145
CXCL17
LOC284344
ZNF575
LYPD5
ZNF283
PPP1R37
NKPD1
TPRX1
MAMSTR
IZUMO1
EMC10
LINC01869
KLK9
SIGLEC17P
SIGLECL1
ZNF615
ZNF841
LOC284379
ACTL9
OR2Z1
ZNF561-AS1
ZNF763
ZNF844
LOC284395
GPR21
SCGB2B2
WDR62
ZFP82
ZNF790-AS1
LOC284412
VSTM1
TMEM150B
FAM71E2
SMIM24
MIR7-3HG
SLC25A41
MBD3L5
OR10H5
NWD1
SLC25A42
LINC00663
ZNF493
ODF3L2
LOC284454
ZNF875
TAFA3
RIIAD1
THEM5
C1orf167
GPR22
OR2L13
SLC9C2
OR14A16
CYP4A22
C1orf185
LINC01226
NBPF15
LINC00303
LEMD1-AS1
LOC284577
MFSD4A-AS1
LOC284581
FAM41C
LPAR4
FAM102B
SYPL2
CYB561D1
ANKRD34A
RUSC1-AS1
LOC284632
LINC01686
SMG7-AS1
RSPO1
EPHA10
LINC01777
SNHG28
SPATA46
LINC01142
ZNF326
BTBD8
MCHR1
RIMKLA
SLC25A34
ESPNP
C20orf204
LINC00494
LINC01270
C20orf197
MIR646HG
SIRPB2
LOC284788
LOC284798
GPR25
FAM182A
MIR663AHG
FRG1BP
C20orf203
LINC01697
KRTAP13-4
LINC00323
AATBC
LOC284865
MIF-AS1
LOC284898
GPR26
TTC28-AS1
SEC14L4
LOC284930
LOC284933
RPL23AP82
SH2D6
LOC284950
NT5DC4
CCDC150
RNF149
LINC01114
ANGPT2
GPR27
LOC285000
ALKAL2
CCDC141
STARD7-AS1
LINC01936
LINC00486
STPG4
LOC285074
LINC01305
RTP5
LOC285095
LOC285097
MED15P9
NKIRAS2
AHCTF1P1
NKIRAS1
DNAJC5G
CDH19
DLL1
ERICH2
IAH1
FLJ33534
CYP1B1-AS1
FAM126B
UNC80
RUFY4
PLGLA
RGPD4
LOC285191
DUSP28
TUSC7
SLC9A9
GPER1
EOGT
LINC00636
EPHA6
DNAJB8-AS1
FBXW12
C3orf38
HTR3E
ENTPD3-AS1
ZNF619
ZNF621
RABL3
LINC00877
GPR31
C3orf56
IGSF10
C3orf33
LINC00692
CCDC66
SLC9C1
TCAIM
ZNF852
ZNF660
KIF9-AS1
PDCL3P4
SUMF1
RPUSD3
PRRT3
LINC00606
LINC00620
DPH3
C3orf70
TPRG1
LINC02028
GPR32
LINC00698
ALG1L9P
LINC01091
IQCM
DCAF4L1
CYP4V2
F11-AS1
RPL34-AS1
CTBP1-AS
CRIPAK
LINC02495
DOK7
LINC00955
RNF212
LINC01098
FAM198B-AS1
FAM13A-AS1
GPRIN3
COX18
YIPF7
FRYL
RNF175
SEPSECS-AS1
LINC01097
LINC01096
FAM200B
STPG2
C4orf54
LINC01019
EFCAB9
SH3PXD2B
LOC285593
FAM153A
ARL10
GPR33
KIAA0825
GPR150
DTWD2
RELL2
NBPF22P
LOC285626
LINC01845
LINC02159
C5orf51
LOC285638
SLC36A3
KIF4B
OR2V2
C5orf64
RNF180
SREK1IP1
ZNF454
LINC02112
BASP1-AS1
GPR34
RGMB
LINC00491
LINC00326
PHACTR2-AS1
CEP57L1
PPIL6
LINC01268
FLJ34503
DCBLD1
LOC285762
LOC285766
LINC01622
LY86-AS1
CAGE1
PACRG-AS1
PRR18
LOC285804
LOC285819
HLA-F-AS1
HCG22
LOC285847
PNPLA1
TREML4
RPL7L1
LINC02537
POM121L12
VSTM2A-OT1
CNPY1
LOC285889
GPR35
INTS4P1
LINC00174
C7orf71
HOXA-AS2
INHBA-AS1
SPDYE1
SNHG15
SEPTIN7P9
WEE2-AS1
EPHA1-AS1
ZNF775
LINC00996
ATG9B
DLX6-AS1
ZNF789
ANK1
SLC26A4-AS1
LSMEM1
TPI1P2
FLJ40288
FAM86B3P
XKR6
NSMCE2
LOC286059
ZNF707
BREA2
FAM83H
LOC286083
LINC01591
MICU3
GPR37
ZNF252P
TMED10P1
ZNF252P-AS1
LINC02153
C8orf31
ZFP41
SCARA5
LINC02209
RNF5P1
TRIQK
DPY19L4
FBXO43
LOC286177
LOC286178
NKAIN3
LINC01289
LINC01299
PPP1R42
C8orf34-AS1
LACTB2-AS1
MLNR
CRB2
SCAI
CFAP157
C9orf47
SPATA31E1
LCN12
PAXX
TPRN
GPR39
TUSC1
FAM225A
FAM78A
LURAP1L
LOC286359
OR13C9
OR13D1
MIR4290HG
FOXD4L3
FFAR1
ATP11C
LINC00632
NLRP2B
H2BFM
LOC286437
LINC01281
YIPF6
CFAP47
FIRRE
UBE2E4P
TTC3P1
FAM133A
FFAR3
MAGEB18
P2RY8
GPR42
ILDR1
FFAR2
STON1-GTF2A1L
TRARG1
GRK4
LIN9
TRIM59
CSN1S2AP
KRT6C
GRK5
ANK2
GRK6
TRIM42
GRK6P1
MKNK2
GPS1
GPS2
GPT
GPX1
GPX2
GPX3
GPX4
ANK3
GPX5
GPX7
GRB2
GRB7
GRB10
GRB14
RAPGEF1
GRIA1
GRIA2
GRIA3
GRIA4
GRID1
GRID2
TRIB2
CCDC22
REM1
DEXI
LAMTOR2
MRPS28
COA3
TMEM176B
GRN
DCPS
OSTM1
GIT1
SLC27A6
SNX24
SLC6A16
BZW2
GRIK1
C11orf54
AAMDC
SPCS1
MRPS18B
C19orf53
ACAD9
MRPL42
TMEM14A
GRIK2
IFT81
FLVCR1
TMPRSS11E
RGCC
MCTS1
MAGEH1
NOB1
DBNL
NTMT1
GRIK3
ASTE1
COMMD5
MACROD1
HIPK2
MRPL13
KLF15
ABR
ANPEP
GRIK4
GRIK5
SLC43A3
FOXN3-AS2
GRIN1
ATAD2
GRIN2A
CPS1-IT1
C16orf72
GRIN2B
GRIN2C
TMEM230
GRIN2D
WDR91
ZCCHC4
ASAP1-IT1
ZC3H7A
ZBTB44
GRINA
CCDC113
C1GALT1C1
SETD2
MRPL18
LINC00652
NDUFAF4
MED4
NR3C1
CCDC59
METTL5
CHMP4A
GTPBP8
PHPT1
BABAM1
THYN1
MRPL15
UBE2T
ARHGAP35
TIMM21
STXBP6
LINC00339
MRPL22
LGALSL
ORMDL2
CNIH4
RANGRF
COMMD9
SLC25A4
TMEM208
SSU72
DROSHA
DNAJC15
N6AMT1
CFAP20
SCG3
NXT1
PYCARD
FHOD1
GRM1
TBK1
C6orf15
TAGLN3
SAP30BP
MYLIP
BRD7
DDX25
CTNNA3
GRM2
CLEC2D
PRSS50
ANKRD11
LGALS13
C11orf21
CD274
RACGAP1
UHRF1
GRM3
GRM4
GRM5
GRM6
GRM7
GRM8
CXCL1
SLC25A5
CXCL2
CXCL3
GRP
PDIA3
GRPR
GRSF1
GSC2
SLC25A6
GSK3A
GSK3B
GSN
GSPT1
GSR
GSS
GSTA1
GSTA2
GSTA3
GSTA4
GSTM1
GSTM2
GSTM3
GSTM4
GSTM5
GSTP1
GSTZ1
MSH6
GTF2A1
GTF2A2
GTF2B
GTF2E1
GTF2E2
GTF2F1
GTF2F2
GTF2H1
GTF2H3
GTF2H4
GTF2I
GTF3A
BRF1
GUCY1B2
GTF3C1
GTF3C2
BLNK
USP25
PACSIN3
TMOD4
TMOD3
TMOD2
GUCY1A2
POM121L9P
CARD10
ABT1
GUCA1A
PARVB
NCAPH2
CYP2S1
OLA1
GUCA1B
UQCR10
POM121L8P
C2orf27A
YPEL1
GUCA2A
ZDHHC1
ZDHHC8
VPREB3
REPIN1
GUCA2B
GUCY1A1
GUCY1B1
GUCY2C
GRHL1
TFCP2L1
SENP1
TFPT
TRPM5
ICOS
UBN1
GUCY2F
GUK1
ALG5
NPC1L1
ANAPC2
CNOT7
SNX8
SNX10
STRN4
GNL2
RBM15B
PSMC3IP
CPSF1
MYLPF
TRA2A
GPSM2
GUSB
SAC3D1
FAM216A
CCDC106
EEF2K
ST8SIA5
SNX15
GPR171
HOOK2
UBIAD1
HCFC2
SNX11
RMC1
GYG1
PYCR2
NME7
HILPDA
EPN1
GMPPB
GMPPA
SEC61A1
TIMM22
ALG6
GYPA
PCDHB1
LINC00312
GPR132
SNX12
RPA4
NENF
GYPB
DSE
PKN3
PURG
PADI1
PNMA3
ANAPC4
SERTAD3
DNMT3L
OSGIN1
IL19
GYPC
SERTAD1
PDZRN4
DPP7
TRHDE
POMT2
CERS2
SLC25A24
DMGDH
NRBP1
GYPE
MRM2
PRICKLE4
CDIP1
STRN3
LRP12
PSAT1
MDFIC
GYS1
SCHIP1
A1CF
UBQLN2
UBQLN1
GYS2
DONSON
NRBF2
RHOD
SLC39A3
SLC39A2
SLC2A8
OBP2B
GZMH
PILRB
OBP2A
PILRA
PACSIN1
BAZ2B
LMCD1
NOP53
BICRA
FSCN3
A2MP1
ACAA1
GUCY2D
TNPO2
ERO1A
EFEMP2
TBX21
GZMA
NXPH1
SH3KBP1
TLX3
GZMB
GZMK
GZMM
H1F0
HIST1H1C
SLC40A1
RAX
HIST1H1D
HIST1H1E
HIST1H1B
ANXA1
HIST1H1T
HIST1H2AE
HIST1H2AD
H2AFX
H2AFZ
HIST1H2BD
HIST1H2BB
ANXA2
H3F3A
H3F3B
HIST1H1A
HABP2
HSD17B10
HAGH
ANXA2P1
HADHA
HADHB
HADH
HAL
HARS
HAS1
HAS2
HAS3
HBA1
ANXA2P2
HBA2
HBM
HBB
HBBP1
HBD
HBE1
HBG1
HBG2
HBQ1
ANXA2P3
HBZ
HCCS
SERPIND1
HCFC1
HCK
HCLS1
ANXA3
HCRT
HCRTR1
HCRTR2
HTT
HDAC1
HDAC2
HDC
HDGF
HDLBP
ANXA4
HELLS
NCKAP1L
HEXA
HEXB
CFH
HFE
CFHR1
ANXA5
CFHR2
HGD
HUNK
SOX8
VSX1
PLA2G2E
ST6GALNAC6
ERVW-1
ADGRE2
KCNIP3
KCNIP2
HGF
KCNIP1
CXXC1
HGFAC
ZNF354C
NT5C
ZNRD1
CD209
DNTTIP2
SOCS7
NRG1
EHD4
EHD3
EHD2
CTAG2
PIK3R4
CDR2L
TAX1BP3
HHEX
ANXA6
HIC1
HIF1A
HIP1
UBE2K
HINT1
HIVEP1
STOML2
HIVEP2
HK1
HK2
ACACA
ANXA7
HK3
ZBTB48
HLA-A
HLA-B
HLA-C
HLA-DMA
HLA-DMB
ANXA11
MNX1
HLA-DOA
HLA-DOB
HLA-DPA1
HLA-DPB1
HLA-DPB2
HLA-DQA1
HLA-DQA2
HLA-DQB1
ANXA13
HLA-DQB2
HLA-DRA
HLA-DRB1
HLA-DRB5
HLA-DRB6
AOAH
HLF
HLA-E
HLA-F
HLA-G
HLA-H
HLA-J
HLA-L
AOC2
MR1
HLCS
HLX
HMBS
HMGB1
HMGB2
HMGB3
HMGN1
HMGN2
HMGCL
HMGCR
HMGCS1
HMGCS2
HMGA1
AOX1
HMMR
HMOX1
HMOX2
NR4A1
HMX1
HMX2
FOXA1
APAF1
FOXA2
FOXA3
HNF4A
HNF4G
ONECUT1
HNMT
NOP14-AS1
EIF4E3
FAM149B1
RFESD
SLC29A2
VN1R2
VN1R3
VN1R4
VN1R5
BPIFA4P
KLHL10
DHRS4L2
MESTIT1
POTED
ADAM20P1
C14orf39
CCDC85C
HIST2H2AB
DDX51
HNRNPA1
NUDT2
HNRNPA2B1
HNRNPAB
HNRNPC
HNRNPD
HNRNPF
HNRNPH1
HNRNPH2
HNRNPH3
APOF
HNRNPK
ITPK1-AS1
TTC6
HNRNPL
TAAR6
KRT73
SNORD8
SNORD56B
HNRNPU
TLX1
TLX2
HOXA1
HOXA2
ACACB
APBA1
HOXA3
HOXA4
HOXA5
HOXA6
HOXA7
HOXA9
HOXA10
HOXA11
HPCA
HOXA13
APBA2
HOXB1
HOXB2
HOXB3
HOXB4
HOXB5
HOXB6
HOXB7
HOXB8
HOXB9
APBB1
HOXC4
HOXC5
HOXC6
HOXC8
HOXC9
HOXC10
HOXC11
HOXC12
HOXC13
APBB2
HOXD1
HOXD3
HOXD4
HOXD8
HOXD9
HOXD10
HOXD11
HOXD12
HOXD13
APC
HP
HPCAL1
HPD
HPGD
HPN
APCS
HPR
HPRT1
HPS1
AIRE
HPX
ZAR1
ADGRE4P
MT1DP
HRAS
ERAS
RAB37
MMAB
AGFG1
AGFG2
HRH1
APEH
HRC
HRG
HRH2
PRMT2
PRMT1
SERPINA9
APEX1
HES1
HSBP1
HSD3B1
HSD3B2
BIRC2
HSD11B1
HSD11B2
HSD17B1
HSD17B3
HSD17B2
HSD17B4
HSF1
HSF2
HSF4
ACADL
BIRC3
DNAJB2
DNAJA1
HSPA1A
HSPA1B
HSPA1L
HSPA2
HSPA4
HSPA5
XIAP
HSPA6
HSPA7
HSPA8
HSPA9
HSPB1
HSPB2
BIRC5
HSP90AA1
IGSF3
HSP90AB1
HSPD1
APLP1
HSPE1
DNAJB1
DNAJC4
HSPG2
PPM1J
SNAI3
APLP2
NDST1
FOXN2
HTN1
HTN3
APOA1
HTR1A
HTR1B
HTR1D
HTR1E
HTR1F
HTR2A
HTR2B
HTR2C
HTR3A
APOA2
HTR4
HTR5A
HTR6
HTR7
HUS1
APOA4
TNC
HYAL1
IAPP
IARS
UBAC2
HIST2H2BC
HIST2H2BA
CHSY3
KRTAP7-1
KRTAP8-1
KRTAP11-1
KRTAP19-1
KRTAP13-2
KRTAP13-3
KRTAP23-1
KRTAP6-1
KRTAP6-2
KRTAP6-3
KRTAP19-2
KRTAP19-3
KRTAP19-4
KRTAP19-5
KRTAP19-6
KRTAP19-7
KRTAP20-1
KRTAP20-2
KRTAP21-1
KRTAP21-2
KRTAP22-1
KRTAP20-3
APOB
LINC00524
LINC00226
LINC00221
ST7-OT4
FAM151A
IBSP
ICA1
ICAM1
NLRP9
NLRP10
NLRP14
S100A7A
GPIHBP1
CLEC4D
IFNE
RAB7B
HIST2H2BB
TAS2R60
ICAM2
SNORD108
SNORD109A
SNORD109B
SNORD115-1
BLACE
ANO9
HCAR2
ICAM3
FFAR4
KCNK18
ANKRD30BP3
LINC00705
ST8SIA6
DUPD1
ICAM4
LUZP2
KRTAP5-AS1
KCNQ1-AS1
CCDC84
TMEM225
OR8D4
VSIG10L2
OR5F1
OR5AP2
ANKRD13D
LOC338694
ANKRD42
B4GALNT4
CSTF3-DT
OR52L1
OR2AG2
ATP2B1-AS1
C1QL4
TMEM119
KRT79
LINC02370
LINC01089
C12orf74
TAFA2
LINC01252
SLCO1B7
LINC00550
LINC00347
C1QTNF9
RNASE10
VSX2
TMEM202
LOC338963
APOBEC1
WHAMMP3
PKD1P1
LOC339059
PRSS53
RAB43
JMJD8
FAM92B
LOC339166
TMEM95
METTL2A
CCDC144NL
LOC339192
ASB16-AS1
C17orf67
ENPP7
OXLD1
CCDC137
ARL16
KRT17P5
KRT17P2
NOS2P3
LOC339260
LINC02693
MSL1
LINC00667
LRRC30
LOC339298
CPLX4
ZNF181
ZNF260
ZNF546
MYPOP
NANOS2
ADAMTSL5
CLEC4G
LINGO4
IRF8
FLG-AS1
RXFP4
ANKRD45
LINC01343
C1orf174
KLHL17
TMEM240
TMEM52
BRINP3
MTMR9LP
ZBTB8OS
TFAP2E
ZNF678
PRSS38
LINC01141
CCDC190
LINC01140
LOC339529
LINC01139
LOC339539
ARMH1
ZFP69
LINC01734
LOC339593
MRPL58
LINC01692
SLC35E4
LOC339666
TEX33
LINC00634
LOC339685
ID1
FAM201B
SPOPL
MAP3K20-AS1
CYP27C1
MROH2A
ESPNL
C2orf70
PRR30
LINC00298
LINC00299
ID2
LOC339803
C2orf74
LINC02579
LINC01115
CCDC39
CCDC36
KY
LOC339862
LOC339874
C3orf35
LINC00880
GADL1
ID3
LOC339902
PRSS42P
EHHADH-AS1
LPP-AS2
H1FX-AS1
CCDC158
TMPRSS11A
LOC339975
TRIML1
LRRC66
LINC02260
NAT8L
LINC002481
ACADM
ID4
LINC02433
SLC6A19
PRR7-AS1
TMEM173
FAM170A
C5orf66-AS2
LINC01959
ARSI
LOC340090
LINC01020
LINC02239
LINC02120
ANKRD34B
SLC35D3
ZC3H12D
MYLK4
DPPA5
IFITM4P
CLPSL1
TREML1
TREML3P
ZNF680
UNCX
COL28A1
ABCB5
FAM221A
FAM183BP
CTAGE6
TSPAN33
AGBL3
LOC340357
KLHL38
NRBP2
ZNF517
WDR97
TMEM249
RSPO2
POTEA
ZDHHC21
ACER2
GAS2L1P2
LOC340512
LINC01501
RTL5
NHSL2
PABPC1L2A
NEXMIF
BEX5
TCEAL5
MORF4L2-AS1
VSIG1
ZC3H12B
SATL1
DCAF12L2
LINC02243
CA5BP1
RTL4
LHFPL1
EZHIP
LIPM
CYP26C1
VWA2
NANOS1
LRIT2
HMX3
AKR1C8P
MALRD1
EBLN1
OR52B6
OTOG
APOC1
DCDC1
C11orf53
LOC341056
MS4A10
OR2AT4
HEPHL1
OR10A2
OVCH2
SMCO2
OVCH1
SYT10
ACSM4
ANKRD33
OR6C2
OR6C4
H1FNT
OR8S1
IDE
FREM2
NEK5
IDH1
OR6S1
IDH2
SLC35F4
LRRC9
IDH3A
COX8C
APOC1P1
IDH3B
GLDN
GOLGA6A
IDH3G
TMC3
ZNF774
FMN1
IDI1
IDS
C16orf96
ZKSCAN2
ATXN1L
PKD1L3
IDUA
CD300E
SMTNL2
NACA2
KRT27
CFI
SLFN14
LRRC37A11P
STAC2
IFI16
ANKRD62
VSTM2B
ZNF850
NCCRP1
SYCN
IFI27
LEUTX
ZNF404
ZNF284
C19orf81
ZNF677
RFPL4A
ZSCAN5B
ZSCAN22
NANOS3
PALM3
AQP8
IFI35
RD3
LOC343052
AADACL4
PRAMEF5
HNRNPCL1
PRAMEF9
PRAMEF10
CCDC18
SP110
OR6F1
OR14K1
OR2W3
OR2T8
OR2T3
MYBPHL
IFIT2
IFIT1
OR10R2
FCRL6
KCNT2
BARHL2
NBPF7
TCTEX1D4
OR2T29
ARHGAP40
RSPO4
TGM6
IFIT3
XKR7
IFNA1
MSGN1
KIAA1211L
APOC2
IFNA2
FIGLA
NOTO
IFNA4
NCKAP5
FOXI3
EVX2
IFNA5
IFNA6
CDKL4
IFNA7
PRORSD1P
IFNA8
SH3RF3
GPR148
DUBR
IFNA10
LRRIQ4
SAMD7
IFNA13
AADACL2
GPR149
ZNF860
IFNA14
TMPRSS7
CD200R1L
PAQR9
COL6A4P1
NMRAL2P
RTP2
IFNA16
OSTN
ATP13A5
LOC344967
APOC3
REELD1
PRSS48
SOWAHB
IFNA17
LRIT3
IFNA21
MSANTD1
SLC10A6
HSD17B13
IFNA22P
IFNAR1
PFN3
ZNF879
IFNAR2
PLCXD3
IFNB1
IRGM
FBLL1
MCIDAS
ACTBL2
FAM174A
MTX3
IFNG
RSPH4A
IFNGR1
ECT2L
APOC4
IFNGR2
EYS
ZNF391
ZFP57
SEPTIN14
MACC1
OR6V1
OR2A12
GNAT3
MOGAT3
FAM71F2
STRA8
KLRG2
IFNW1
APOD
SLC10A5
SPATA31D5P
QRFP
OR1J1
OR1B1
KIF24
IGFBPL1
CAVIN4
ZNF81
ITIH6
LANCL3
MPC1L
DCAF8L2
SOWAHD
OR13H1
CCDC160
CXorf66
IFRD1
DGAT2L6
RAB41
ARSH
MAGEB5
CENPVL3
IGBP1
SNORD64
TUBB8
SOX2-OT
ECEL1P2
USP32P3
LRRTM1
LRRTM3
CATSPER3
TUBB2B
SLC35B2
SERINC2
NME9
OTOP3
C6orf52
PWAR4
PWARSN
TBX10
GATD1
IGF1
AMIGO2
EP400P1
APOE
IGF1R
TMEM255B
LINC00442
RBPMS2
ANKDD1A
IGF2
ARPIN
LINC01193
ACSM2B
CLEC18A
CTU2
IGF2R
SKA2
CCL15-CCL14
CCDC144CP
MCRIP1
IGFALS
SELENOV
ZNF530
SHISAL2A
IGFBP1
FAM131C
IGFBP2
IGFBP3
C22orf34
GEN1
IGFBP4
C2orf48
FTCDNL1
SPATA3-AS1
WDR53
IGFBP5
LNP1
CFAP100
NPHP3-AS1
TPRXL
ANKRD18DP
IGFBP6
FAM86EP
SLC6A18
NIPAL4
HCN1
NUP43
IGFBP7
ZNF713
CCN1
LINC00265
WDR86
GJC3
DPY19L2P2
LOC349160
LINC00965
FOXD4L4
TLR8-AS1
NMNAT3
PLET1
RTN4RL2
ACADS
APOH
GPR142
IGHMBP2
APP
JCHAIN
RBPJ
DNAAF3
CASTOR3
HCG26
HLA-V
HCP5B
C6orf58
APRT
ZNF429
RAET1G
RILPL1
LCE1A
LCE1B
LCE1C
LCE1D
LCE1E
LCE1F
LCE2A
LCE2C
LCE2D
LCE3A
LCE3B
LCE3C
LCE3E
TBC1D26
TAS2R42
ZACN
SLCO4C1
KAAG1
PADI6
ZNF445
KRT26
RGSL1
ANKRD37
KRTAP12-2
SPATA12
KRTAP12-1
KRTAP10-10
GPR141
ZNF233
TICAM2
POLN
BMP8A
LILRA5
KLK3
IGLL1
IGSF1
IHH
FAS
IK
IKBKB
IL1A
IL1B
IL1R1
IL1RAP
IL1RN
IL2
IL2RA
FASLG
IL2RB
IL2RG
IL3
IL3RA
IL4
IL4R
IL5
IL5RA
IL6
SHROOM2
IL6R
IL6ST
IL7
IL7R
CXCL8
CXCR1
IL9
CXCR2
AQP1
CXCR2P1
IL10
IL10RA
IL10RB
IL11
AQP2
IL11RA
IL12A
IL12B
IL12RB1
IL12RB2
IL13
IL13RA1
BPIFB3
DPPA3
IL13RA2
PCNAP1
PEG13
MRPL42P5
KCNIP4-IT1
RFLNB
IRF2BP2
ACADSB
AQP3
IL15
ZBTB41
NANOGNB
IL15RA
FKBP9P1
CYCSP52
TMPRSS9
GLT6D1
PRAC2
PRSS41
IL16
TNFRSF9
IL17A
IL18
FOXK2
ILF2
ILF3
AQP4
ILK
IMPA1
IMPA2
IMPDH1
IMPDH2
IMPG1
INCENP
AQP5
IDO1
ING1
ING2
INHA
INHBA
INHBB
INHBC
CXCL10
INPP1
AQP6
INS
INPP4A
INPP5A
INPP5B
INPP5D
INPPL1
INSIG1
AQP7
INSL3
INSL4
INSM1
INSR
INSRR
EIF3E
PDX1
IPP
IPW
IRAK1
ITGA6
IRAK2
IREB2
IRF1
AQP9
IRF2
IRF3
IRF4
IRF5
IRF6
IRF7
IRS1
ISG20
AR
ISL1
ISLR
ITGA1
ITGA2
ITGA2B
ITGA3
ITGA4
ITGA5
ITGA7
ABCC6
ITGA9
ITGAD
ITGAE
ITGAL
ITGAM
ITGAV
ITGAX
ITGB1
ITGB2
ARAF
ITGB3
ITGB4
EIF6
ITGB5
ITGB6
ITGB7
ITGB8
ITIH1
ITIH2
ITIH3
ACADVL
ITIH4
ITK
STT3A
ITPA
ITPK1
ITPKA
ITPKB
ITPR1
ITPR2
ITPR3
IVD
IVL
JAG2
JAK1
JAK2
JAK3
ARCN1
JARID2
JUN
JUNB
JUND
JUP
TRIM23
ANOS1
GSTK1
CD82
KARS
USP50
KCNA1
KCNA2
KCNA3
HILS1
DND1
KCNA4
AREG
KCNA5
KCNA6
CDRT1
NDUFS7
KCNA7
PTCHD3
NHLRC2
CCDC172
GALNT18
NCR3LG1
DKFZp779M0652
FAM111B
TMEM179B
KCNA10
TBC1D10C
DNAJB13
LOC374443
KRT77
PTPRQ
C12orf42
TPTE2P6
KCNB1
ASPG
KCNC1
TEX9
GOLGA6L5P
KIF7
ZNF710
HDDC3
WASH3P
KCNC2
TEPP
SPEM1
EFCAB5
KCNC3
LRRC37A3
ANKRD30B
CCDC178
ATP9B
PEAK3
HSD11B1L
TEX45
ZNF699
TMEM205
YJEFN3
LINC01785
SBSN
ZNF829
KCNC4
ZNF568
B3GNT8
IGFL1
ZSWIM9
ZNF773
DRAXIN
SPATA21
SVBP
TEX38
MROH7
MIGA1
NEXN-AS1
ARF1
KCND1
PEAR1
SFT2D2
MIA3
STUM
FAM89A
KCND2
PI4KAP2
PFN4
FAM228B
LOC375196
KCND3
ANKRD36
WASH2P
RBM43
LINC01116
CERKL
KCNE1
CATIP
RBM44
AQP12A
LHFPL4
TOPAZ1
C3orf62
STIMATE
NRROS
KCNF1
C5orf34
MAST4
SIMC1
KCNG1
GUSBP4
GJB7
VWC2
KCNH1
NAT16
SLC26A5
LHFPL3
KCP
SPATC1
WASH5P
KCNH2
ENHO
AQP7P1
PTAR1
ERCC6L2
SWI5
C9orf50
PNPLA7
AGRN
CYSRT1
KCNJ1
KCNJ2
DMBT1P1
KCNJ3
KCNJ4
LRRC10
KCNJ5
RAB15
KCNJ6
KCNJ8
RNF126P1
SLC27A1
KCNJ9
KCNJ10
RPS10P7
KCNJ11
KCNJ12
SDC4P
KCNJ13
ZC3H6
ARF3
KCNJ14
KLHL30
PRSS45P
KCNJ15
KCNJ16
KCNK1
KCNK2
USP17L2
CA13
KCNK3
KCNMA1
ENTPD8
KCNMB1
ARF4
KCNN1
KCNN2
KCNN3
KCNN4
KCNQ1
KCNQ2
KCNQ3
KCNS1
RN7SL2
RN7SL3
CENPS
KCNS2
LINC-PINT
CATSPER4
PICSAR
LINC00317
COL18A1-AS1
MIR381HG
NHLRC1
RNF148
MALAT1
ARL4D
KCNS3
RNF138P1
PSMA3-AS1
LINC01181
KDR
KEL
KHK
KIF2A
KIF3C
KIF5A
KIF5B
ACAT1
KIF5C
KIFC3
KIR2DL1
KIR2DL2
KIR2DL3
KIR2DL4
KIR2DS1
KIR2DS3
KIR2DS4
ARF5
KIR2DS5
KIR3DL1
KIR3DL2
KIR3DS1
KISS1
KIT
KLK1
KLK2
KLKB1
ARF6
KLRB1
KLRC1
KLRC2
KLRC3
KLRD1
KNG1
ARG1
KLC1
KIF11
KIFC1
KIF25
KIF22
KPNA1
KPNB1
KPNA2
KPNA3
ARG2
KPNA4
KPNA5
TNPO1
IPO5
KRAS
KRTAP5-9
KRT1
KRT2
KRT3
KRT4
KRT5
KRT6A
KRT6B
KRT7
KRT8
KRT9
KRT10
KRT12
KRT13
KRT14
CHKB-CPT1B
RNF144A-AS1
KRT15
ZFP91-CNTF
KCTD8
KCTD4
SAP30L-AS1
IL31
KRTAP10-4
KRTAP10-6
KRTAP10-7
KRTAP10-9
KRTAP10-1
KRTAP10-11
KRTAP10-2
KRTAP10-5
KRTAP10-8
KRTAP10-3
KRTAP12-3
KRTAP12-4
KRTAP10-12
AMIGO3
MRGPRG
SLC6A10P
ZNF582-AS1
KRT16
RHOA
ZKSCAN4
GUSBP2
LINC00533
HMGA1P7
SNHG5
SUMO4
CENPW
SOGA3
LINC00222
CEP85L
NPSR1
KRT17
SLC7A5P2
C6orf120
KRTAP5-1
KRTAP5-3
KRTAP5-4
KRTAP5-10
VN1R10P
HIST1H2APS1
TBPL2
NSUN4
THEMIS
LINC00320
RASL11A
KRT18
GPR153
TMEM189
TMEM189-UBE2V1
TPTEP1
ILDR2
SLC22A25
FGF7P6
C10orf113
SKIDA1
FAM238C
LRRC37A6P
WASHC2A
SH2D4B
C10orf99
SLC16A12
CC2D2B
ENO4
ARMS2
TEX36
C10orf143
IFITM5
FAM99A
OR56B1
GVINP1
INSC
FIBIN
C11orf96
SLC22A10
SPDYC
LIPT2
VSTM5
LOC387810
CLEC2A
CLEC12B
RPL13AP20
REP15
CCDC184
C12orf75
CFAP73
TMEM233
KMT5A
LINC00944
C1QTNF9B
SHISA2
NHLRC3
SERP2
LINC01551
TOMM20L
RHOB
KRT19
SERPINA13P
LINC01550
RTL1
TMEM179
IGHV1OR15-1
KRT31
NANOGP8
CCDC9B
TNFAIP8L3
C2CD4B
INSYN1
GOLGA2P7
UBE2Q2P1
SPATA41
PRR25
KRT32
SBK1
LOC388242
C16orf87
C16orf97
LOC388282
C16orf86
C16orf47
KRT33A
GLTPD2
INCA1
SCIMP
C17orf100
SPDYE4
TMEM220
SHISA6
LRRC75A
TMIGD1
CCL4L1
C17orf98
LINC00671
CCDC103
RPRML
KRT33B
YPEL2
LINC01999
C17orf82
BTBD17
PVALEF
LINC01904
POTEC
LYPLA2P2
KRT34
C3P1
ZNF788P
CLEC17A
CYP4F24P
ZNF728
RPSAP58
RGS9BP
KRTDAP
ZNF790
CEACAM22P
CEACAM16
BLOC1S3
BHMG1
IGFL3
ZNF808
ZNF888
ZNF761
TMEM238
ZNF470
ZNF749
ZNF324B
RPL23AP87
C1QTNF12
HES5
SMIM1
RNF207
TMEM82
KRT35
TRNP1
CD164L2
TRABD2B
LDLRAD1
GBP7
C1orf146
DIPK1A
SLC6A17
C1orf137
NOTCH2NLA
LINC01138
LYSMD1
HRNR
FLG2
LINC00302
KRT81
C1orf189
FMO6P
LINC00272
C1orf53
TMEM81
CAPN8
COA6
C1orf229
OR14A2
OR2M1P
LOC388780
SMIM26
EFCAB8
SNHG17
FAM209B
KRT82
LOC388813
MIR99AHG
KRTAP26-1
LINC00316
CCDC188
FAM230I
LRRC75B
KRT83
OGFRP1
LINC00207
MFSD2B
PCARE
LINC01913
TMEM247
LINC01118
TSPYL6
C2orf78
BOLA3
C2orf81
FUNDC2P2
C2orf68
RHOC
KRT84
SLC9A4
DPP10-AS1
PLAC9P1
LINC01120
SP5
PLEKHM3
C2orf80
RESP18
SNORC
OR6B2
KRT85
ZNF662
CDHR4
INKA1
IQCF2
IQCF5
MUSTN1
VGLL3
PRR23B
PRR23C
PLSCR5
ANKUB1
LEKR1
TMEM212
C4orf50
LOC389199
KRT86
SMIM20
BEND4
GRXCR1
TMPRSS11F
LOC389247
LRRC14B
LINC02213
ANXA2R
TEX43
SMIM32
PROB1
C5orf46
ARHGEF37
PSMG4
SFTA2
CLPSL2
C6orf222
GLYATL3
GFRAL
LIN28B
SAMD5
IYD
RBAKDN
NUPR2
KTN1
GTF2IRD2B
CCZ1P-OR7E38P
LAMTOR4
FEZF1
FAM180A
LOC389602
XKR5
FAM90A25P
LINC00937
LOC389641
NUGGC
C8orf86
ASNSP1
ALKAL1
XKR9
C8orf87
RBM12B
MROH5
MAFA
L1CAM
LOC389705
FAM205BP
SPATA31A6
GLIDR
SPATA31D4
SPATA31D3
SPATA31D1
LOC389765
C9orf153
PTGES2-AS1
IER5L
CFAP77
LAD1
LCN15
AJM1
LRRC26
MYMK
MAP3K15
SPACA5
USP27X
PAGE2B
ZCCHC13
LOC389895
UBE2NL
AFF3
LOC389906
AKR1C6P
C1QL3
ACAT2
RND3
GUCY2GP
NKX1-2
OR52K1
OR52I1
OR51D1
OR52A5
OR51B6
OR51M1
OR51Q1
OR51I1
OR51I2
OR52D1
OR52H1
OR52N4
OR52N5
OR52N2
OR52E6
OR52E8
OR52E4
OR52E5
OR56A3
OR56A5
OR10A6
ACCSL
OR4X1
OR5D13
OR5D16
OR5W2
OR8H2
OR8H3
OR5T3
OR5T1
OR8K1
OR5M9
OR5M10
OR5M1
OR9G1
OR5AK2
OR5B2
OR5B12
OR5AN1
OR4D10
OR4D9
LAG3
OR10V1
LRRC10B
GPR152
DOC2GP
GUCY2EP
TRIM77
IZUMO1R
KDM4E
BSX
OR6X1
OR6M1
OR10G4
OR10G7
OR8B3
OR8A1
LAIR1
OR6C1
OR6C75
OR6C76
OR6C70
LAIR2
OR4N2
OR4K2
OR4Q2
OR4K13
OR4K17
OR4N5
OR11G2
OR11H7
OR11H4
RNASE9
OR5AU1
SERPINA2
GOLGA8EP
OR4M2
OR4N3P
HERC2P10
KBTBD13
UBAP1L
SKOR1
LALBA
ANKRD34C
GDPGP1
OR4F6
OR4F15
OR4F13P
ADAMTS7P1
C1QTNF8
PTX4
LOC390705
CES1P2
PABPN1L
OR3A4P
ARL5C
KRT39
LAMA2
OACYLP
ONECUT3
LOC390877
OR7G2
OR7G3
OR7A10
LAMA3
NUDT19
ZNF793
ACP7
LOC390937
PINLYP
ZNF818P
ZNF805
HES3
PRAMEF12
RHOG
LAMA4
PRAMEF8
PRAMEF18
PRAMEF17
PLA2G2C
SKINT1L
UOX
FRRS1
LAMA5
VHLL
OR10K2
OR10K1
OR6Y1
OR6K3
OR10J4
VSIG8
OR11L1
OR2L8
OR2AK2
OR2L3
OR2M2
OR2T33
OR2M7
LAMB1
OR2G6
SPINT4
SUMO1P1
ANKRD20A11P
LAMB2
PTRHD1
SULT6B1
LAMB3
DYTN
LAMC1
VENTXP7
LAMP1
USP17L6P
USP17L9P
TRIM61
HELT
H3.Y
LAMC2
ARHGAP1
LAMP2
RPSA
OR10AC1
OR2A25
USP17L8
LOC392196
USP17L7
LOC392232
GDF6
SMPD5
FAM221B
OR13J1
CTSL3P
LOC392364
OR13C2
OR1L6
OR5C1
OR1K1
LCN9
LOC392452
CXXC1P1
GLOD5
FLJ44635
STMN1
ARL13A
NCBP2L
ELFN1
AGMO
LASP1
IQCA1L
GRID2IP
LBP
ARHGAP4
LBR
OR2A5
LCAT
LCK
LCN1
LCN2
LCP1
LCP2
LCT
LDHA
ARHGAP5
MUC21
LDHB
LDHC
LDLR
ARHGAP6
LECT2
LEP
LEPR
LETM1
LFNG
LGALS1
LGALS2
LGALS3
LGALS3BP
ARHGDIA
LGALS4
LGALS7
LGALS8
LGALS9
ARHGDIB
LHB
LHCGR
LHX1
LIF
LIFR
LIG1
ARHGDIG
LIG3
LIG4
LIM2
ABLIM1
LIMK1
LIMK2
LIMS1
LIPA
RHOH
LIPC
LIPE
FADS1
LLGL2
SPRED3
TMEM200B
FADS3
SLC25A35
LLGL1
MEX3D
FAM102A
SMIM10L2A
ZNF321P
RPL13AP17
HEATR4
MYO18A
CCDC187
SHC4
CTXN2
LINC00200
LINC00701
LINC02649
LINC02656
GATA3-AS1
MIR1915HG
LINC00999
ACTR3BP5
BMS1P1
LMAN1
LBX1-AS1
C10orf120
LOC399815
EEF1AKMT2
EDRF1-DT
FOXI2
LINC01164
LINC01168
SPRNP1
LINC01002
NAV2-AS4
HNRNPKP3
LINC02687
FAM180B
PCNX3
FLJ42102
C11orf87
COLCA1
C11orf88
MIR100HG
PATE2
PATE4
GSEC
LOC399975
SNX19
ASIC2
ARL1
LMNA
CLEC12A-AS1
LINC00938
LINC02381
LINC02389
MKRN9P
C12orf76
LINC00939
LINC02393
LMNB1
ANKRD20A19P
SERTM1
LINC00547
LINC00548
TUSC8
ATP11AUN
LINC00517
FLJ22447
PLEKHD1
FOXN3-AS1
LINC00642
DICER1-AS1
C14orf180
HERC2P2
C15orf54
LMO1
ST20
FAM174B
LINC01197
LOC400464
LMO2
BCAR4
KNOP1
CRYM-AS1
LINC01567
NSMCE1-DT
LINC02167
LOC400541
LINC02139
FENDRR
LOC400553
ZC3H18-AS1
LINC02138
C17orf97
LINC01996
MED11
KRT16P2
LINC02076
GRAPL
C17orf102
TOB1-AS1
PRR29-AS1
KCNJ2-AS1
SOX9-AS1
LINC00511
LINC02092
LOC400622
LINC01973
LOC400627
TEX19
LINC00668
LINC01443
LINC01538
LOC400655
LINC00909
C18orf65
LINC00683
LINC01879
PRSS57
VMAC
LINC00664
LOC400682
LOC400684
LINC01801
LGALS17A
PRICKLE3
SIGLEC16
LOC400710
ZNF880
ZNF772
FAM87B
PRAMEF4
PRAMEF13
LOC400743
SH2D5
NCMAP
LINC01144
C1orf141
GBP1P1
LRRC8C-DT
MIR137HG
C1orf226
LRRC52-AS1
C1orf220
LINC01344
LMO7
LOC400800
C1orf140
FLJ39095
NBPF9
FAM177B
DEFB132
C20orf202
LINC01721
LINC01597
LINC00114
LOC400867
LRRC74B
BCRP2
LMX1A
CHCHD10
TPTEP2
MIRLET7BHG
LINC00898
IL17REL
LOC400940
LINC00487
LINC01376
LINC00954
C2orf91
LINC01121
EML6
LINC01122
LINC01185
LINC02245
PCBP1-AS1
PAIP2B
ANKRD36C
ACOXL-AS1
FLJ42351
PHOX2A
LMX1B
NOC2LP2
TEX41
LOC401021
HAGLR
FSIP2
C2orf66
ASB18
LINC01940
IQCF3
LINC00960
C3orf85
LINC01205
FOXL2NB
MBNL1-AS1
C3orf80
LINC01994
FLJ42393
LINC00884
LINC00885
C4orf48
DTHD1
LOC401127
LINC02232
SYT14P1
TMPRSS11BNL
PRR27
AMTN
CCSER1
LINC01061
C4orf3
LINC01060
LINC02145
LOC401176
LINC02111
RGS7BP
LNPEP
C5orf63
LINC01011
HTATSF1P2
STMND1
CASC15
LINC01623
LINC00243
MCCD1
SAPCD1
LINC00336
RAB44
LINC00951
LOC401261
CRIP3
TRAM2-AS1
KLHL31
DKFZp451B082
TCP10L2
LINC02538
LINC00242
LINC01624
VWA5A
ZNF815P
LOC401312
GARS-DT
LINC00997
LOC401324
RASA4CP
C7orf65
LINC01446
LOC401357
LRRD1
SMIM30
POT1-AS1
PRRT4
LOR
RAB19
OR2A7
ATP6V0E2-AS1
LOC401442
USP17L1
LOC401463
RBIS
GASAL1
SAMD12
LOC401478
VLDLR-AS1
LINC01235
HACD4
LINC01242
TMEM215
LOX
TOMM5
FAM74A4
ZNF658B
C9orf170
CENPP
C9orf152
SNX30
WDR38
GPRACR
LOC401557
LINC01451
LCNL1
C9orf139
FAM166A
CD99P1
LINC02595
ZNF674-AS1
LOXL1
SLC25A53
SERTM2
GOLGA7B
OR51H1
OR51T1
OR51A4
OR51A2
LOXL2
FIGNL2
LPA
ZNF833P
RNF223
LDLRAD2
ZNF847P
OR2T2
OR2T5
OR14I1
ARL2
SRRD
LOC402096
VWC2L
OR5K2
CFAP99
RPL21P44
LPL
SOHLH1
XKRX
LINC01000
LPO
KPNA7
C7orf61
LPP
GRIFIN
IGLON5
UFSP1
IFITM10
CSMD2-AS1
ARL3
FLJ31356
OR2T27
OR2T35
OR4A47
OR4C45
OR5H14
OR5H15
OR5K3
OR5K4
OR6C65
OR6C68
LRMP
LOC403312
PLPP6
APOBEC4
FAM92A1P2
LOC403323
DEFB133
ZBTB34
LRCH4
LRP1
LRP2
LRP3
LRP4
LRP6
HAPLN4
CUEDC1
LRP5
WDFY3-AS2
SPINK6
LINC01561
CTXN1
C6orf201
HOXB-AS3
YY2
LRPAP1
LSAMP
C16orf74
SCGB1D4
LSP1
FAM45A
LINC01194
CACTIN-AS1
GTF2H5
LSS
ANKHD1-EIF4EBP3
NPSR1-AS1
POTEG
LTA4H
LTA
ARNT
LTB
CYP4F3
LTBP1
LTBP2
LTBP3
LTBR
LTC4S
LTF
DUOXA2
ERVFRD-1
LTK
BCAM
ARNTL
LUM
LY6E
LY6H
LY9
CD180
LY75
LYL1
LYN
SH2D1A
MIRLET7A1
MIRLET7A2
MIRLET7A3
MIRLET7B
MIRLET7C
MIRLET7D
MIRLET7E
MIRLET7F1
MIRLET7F2
MIRLET7G
MIRLET7I
MIR100
MIR101-1
MIR101-2
MIR103A1
MIR103A2
MIR105-1
MIR105-2
MIR106A
LYZ
MIR106B
MIR107
MIR10A
MIR10B
MIR1-1
MIR1-2
MIR122
MIR124-1
MIR124-2
MIR124-3
MIR125A
MIR125B1
MIR125B2
MIR126
MIR127
MIR128-1
MIR128-2
MIR129-1
MIR129-2
MIR130A
MIR130B
MIR132
MIR133A1
MIR133A2
MIR134
MIR135A1
MIR135A2
MIR136
MIR137
MIR138-1
MIR138-2
MIR139
MIR140
MIR141
MIR142
MIR143
MIR144
MIR145
MIR146A
MIR147A
MIR148A
MIR149
MIR150
MIR152
MIR153-1
MIR153-2
MIR154
MIR155
MIR15A
MIR15B
MIR16-1
MIR16-2
MIR17
MIR18A
MIR181A2
MIR181B1
MIR181B2
MIR181C
MIR182
MIR183
MIR184
MIR185
MIR186
MIR187
MIR188
MIR190A
MIR191
MIR192
MIR193A
MIR194-1
MIR194-2
MIR195
MIR196A1
MIR196A2
MIR197
MIR198
MIR199A1
MIR199A2
MIR199B
MIR19A
MIR19B1
MIR19B2
MIR20A
MIR200A
MIR200B
MIR200C
MIR203A
MIR204
MIR205
MIR206
MIR208A
MIR21
MIR210
MIR211
MIR212
MIR181A1
MIR214
MIR215
MIR216A
MIR217
ARR3
TACSTD2
MIR218-1
MIR218-2
MIR219A1
MIR219A2
MIR22
MIR221
MIR222
MIR223
MIR224
MIR23A
MIR23B
MIR24-1
MIR24-2
MIR25
MIR26A1
MIR26A2
MIR26B
MIR27A
MIR27B
MIR28
MIR29A
MIR296
MIR299
MIR29B1
MIR29B2
MIR29C
MIR301A
MIR302A
MIR30A
MIR30B
MIR30C1
MIR30C2
MIR30D
MIR30E
MIR31
MIR32
MIR320A
MIR33A
MIR34A
MIR34B
MIR34C
MIR7-1
MIR7-2
MIR7-3
MIR9-1
MIR9-2
MIR92A1
MIR92A2
MIR93
MIR9-3
MIR95
MIR96
MIR98
MIR99A
MIR99B
TM4SF1
EPCAM
M6PR
CAPRIN1
NBR1
TAFA1
LOC407835
MIR17HG
TNFSF12-TNFSF13
ARRB1
C2orf27B
NOMO3
MAB21L1
OVOS
SPINK14
MARCKS
FNDC9
MXD1
MAD2L1
SMAD1
SMAD2
SMAD3
SMAD4
ARRB2
SMAD5
SMAD6
SMAD7
SMAD9
MAF
MAFG
MAG
ASIC1
ARSA
MAGEA1
MAGEA3
MAGEA4
MAGEA5
MAGEA6
MAGEA8
MAGEA10
ARSB
MAGEA11
MAGEA12
MAGEB1
MAGEB2
MAGEB3
MAGEB4
MAGOH
MAK
MAL
STS
MAN1A1
MAN2A2
MAN2C1
MAN2A1
MAN2B1
MANBA
MAOA
MAOB
MAP1A
MAP1B
MAP2
MAP4
MAP6
MAPT
MARK1
ARSD
MARK3
TBC1D3B
DNAJB3
CCL3L3
MARS
ACBD7
C10orf105
C10orf62
AGAP6
CCNYL2
CELF2-AS1
ZNF32-AS1
MAS1
ZNF32-AS3
ZNF32-AS2
GLUD1P2
AGAP12P
PRR26
C10orf55
SHLD2P1
LINC00595
DNAJC9-AS1
LINC00619
MAT1A
LOC414300
DDI1
COL5A1-AS1
C9orf106
LINC00587
IDNK
LCN10
LINC00229
MAT2A
MATK
MATN1
MATN2
HCG14
HCG15
HCG23
HCG25
HCG24
HCG18
HCG17
MATN3
BLID
MAX
DENND6B
C8orf82
LINC00593
MGC34796
ARSE
MAZ
CNTFR-AS1
MB
PIM3
STX19
MBD1
MBL2
MBNL1
MBP
MC1R
MC2R
MC3R
ARSF
MC4R
MC5R
MCAM
MCC
CHST6
MCF2
ART1
MCL1
MCM2
MCM3
MCM4
MCM5
MCM6
MCM7
CD46
SMCP
ADAM11
MDFI
DNAJB9
ART3
MDH1
MDH2
MDK
MDM2
MDM4
ME1
ART4
ME2
MEA1
MECP2
MEF2A
BORCS8-MEF2B
MEF2C
MEF2D
ARVCF
MEFV
MEIS1
MEIS2
MEIS3P1
MAP3K1
MAP3K3
MAP3K4
MAP3K5
RAB8A
MEN1
MEOX1
MEOX2
MEP1A
MEP1B
MEST
MET
METTL1
MFAP1
MFAP2
MFAP3
MFAP4
MFGE8
MELTF
MFNG
MGAT1
SCGB2A1
MGAT2
MGAT3
MGAT5
SCGB2A2
VCX3B
MIA2
KITLG
MGMT
MGP
MGST1
MGST2
MGST3
CIITA
CD99
ASAH1
MICB
MID1
MIF
CXCL9
MIP
MIPEP
MITF
ATXN3
MKI67
MKLN1
ASCL1
MLF1
MLH1
MAP3K9
MAP3K10
MLN
MAP3K11
KMT2A
MLLT1
AFF1
ACHE
ASCL2
MLLT3
AFDN
MLLT6
FOXO4
NR3C2
TRPM1
MME
MMP1
MMP2
MMP3
MMP7
MMP8
RGS21
ASTL
LHX8
MMP9
MMP10
ASGR1
MMP11
MMP12
MMP13
MMP14
SLURP2
MMP15
MMP16
MMP17
MMP19
ALDH6A1
ASGR2
MN1
MNAT1
MNDA
MNT
MOBP
MOCS1
MOCS2
ASIP
MOG
MOS
MOV10
CD200
ASL
MPG
MPI
MPL
MPO
MPP1
MPP2
MPP3
MPST
MPV17
MPZ
MRC1
MRE11
ABCC1
ASMT
KLK14
KLK12
ASNA1
KRTAP5-5
LINC00615
MXRA7
LINC01555
THAP7-AS1
LOC439933
LINC00575
C5orf17
FER1L6-AS1
PRKCQ-AS1
CELF2-AS2
SHLD2P3
LINC00857
LINC00863
IFIT1B
ASNS
KRTAP5-2
KRTAP5-6
TMEM41B
LOC440028
PAX6-AS1
LOC440040
TRIM51HP
SLC22A20P
KRTAP5-7
KRTAP5-11
CASP1P2
CARD17
LINC00167
IQSEC3
ZNF705A
FAM66C
DDX12P
LOC440084
SMCO3
H3F3C
DBX2
FLJ12825
TMEM198B
PLEKHG7
LINC02372
FZD10-AS1
LINC00544
LINC00545
ALG11
MZT1
OR11H12
RNASE13
LOC440173
CCDC196
CCDC88C
CXADRP3
NF1P2
GOLGA6L22
WHAMMP2
GOLGA8B
EIF2AK4
CATSPER2P1
UNC13C
UBL7-AS1
LOC440292
GOLGA6L9
LOC440300
TTLL13P
LOC440311
SMIM22
NPIPB4
LOC440346
NPIPB15
SNX29P2
NPIPB12
SMG1P2
CDIPTOSP
YBX3P1
CTRB2
LINC02181
RNASEK
CCDC144NL-AS1
TBC1D3P5
SUZ12P1
GPR179
LINC02072
TBC1D3P2
PLEKHM1P1
ARHGAP27P2
BAIAP2-DT
ANKRD20A5P
HSBP1L1
PLIN5
CLEC4GP1
ZNF506
GOLGA2P9
ZNF724
PSG8
PRDM16-DT
PRAMEF6
HNRNPCL2
UQCRHL
MICOS10
SLC2A1-AS1
FAM183A
ZYG11A
LINC01761
RBM15-AS1
CYMP-AS1
BCL2L15
HIST2H3PS2
HIST2H2BF
ETV3L
LRRC52
LOC440700
LINC01720
RHEX
C1orf143
TRIM67
MAP1LC3C
LINC00851
P2RX6P
PIWIL3
MIAT
SHISA8
ODF3B
CAPN14
ACTR3BP2
LOC440896
LINC01191
FAR2P1
LOC440910
POTEKP
FLJ46875
LINC01124
CT75
THUMPD3-AS1
EIF1B-AS1
TMEM89
IQCF6
SMIM4
LINC00971
LOC440982
MIR570HG
CPEB2-DT
MTHFD2L
LINC02483
TMEM150C
GUSBP5
LOC441052
C4orf47
LINC01667
MARCH11
FLJ31104
LOC441081
LOC441086
LOC441087
CRSP8P
NR2F1-AS1
C5orf56
LINC01951
LINC00266-3
GTF2IP20
C6orf226
TMEM151B
LOC441155
OOEP
CALHM6
FLJ46906
LINC00602
LINC02487
LOC441179
RNF216P1
PMS2CL
LOC441204
ZNRF2P1
RP9P
ZNF716
LOC441242
TYW1B
SPDYE7P
DTX2P1-UPK3BP1-PMS2P11
SPDYE3
SPDYE2
AKR1B15
CTAGE15
HRAT92
OR4F21
FAM90A10P
MIR2052HG
FLJ46284
FLJ42969
AARD
LRRC24
LINC01239
SUGT1P1
SPATA31C1
PTMAP11
LOC441455
NUTM2G
ANKRD18B
STX17-AS1
STPG3
NRARP
FTH1P18
RPS26P11
GLRA4
RTL8B
CT45A3
CT45A5
SPANXN4
PGAM4
CDNF
FRG2B
LOC441601
OR5B3
TSPAN11
OR9K2
LOC441666
OR4Q3
OR4M1
TEX21P
PRKXP1
WBP11P1
TARM1
ANKRD65
PRAMEF7
PGCP1
NBPF18P
OR10J3
BECN2
OR2W5
OR13G1
ZFAS1
LOC442028
SULT1C3
EMC3-AS1
GALNTL6
LOC442132
OR1F12
OR2B3
OR2J1
OR2J3
OR14J1
OR10C1
ATP6V0CP3
PTCHD4
SLC25A51P1
GSTM2P1
RFPL4B
ZNF727
OR2A2
SDR16C6P
PTGER4P2-CDK2AP2P2
FOXB2
FAM47C
UQCRBP1
LOC442497
DPY19L2P4
DPY19L2P3
STAG3L3
STAG3L2
SPDYE5
EIF3IP1
LMOD2
MIR133B
MIR135B
MIR148B
MIR151A
MIR302B
MIR302C
MIR302D
MIR323A
MIR324
MIR325
MIR326
MIR328
MIR330
MIR331
MIR335
MIR337
MIR338
MIR339
MIR340
MIR342
MIR345
MIR346
MIR367
MIR376C
MIR369
MIR370
MIR371A
MIR372
MIR373
MIR374A
MIR196B
ASPA
MYO1B
CITED1
MSH2
MSH3
MSH4
MSH5
ASPH
MSI1
IGFL4
ASS1
ARHGEF35
SULT1A4
TARP
TRIM6-TRIM34
CBWD3
C9orf129
POTEE
PALM2-AKAP2
MSMB
MSN
MSR1
MSRA
MST1
MST1R
MSX1
MSX2
FRG2
KPRP
LCE6A
MT1A
MT1B
MT1E
MT1F
DEFA8P
DEFA9P
DEFA10P
MT1G
GGNBP1
MT1H
MT1JP
MT1M
MT1L
MT1X
MT2A
MT3
MTAP
MTCP1
MTF1
NUDT1
MTHFD1
MTHFR
MTIF2
MTM1
MYO1F
MTNR1A
MTNR1B
MTTP
MTR
MTRR
MTX1
MUC1
MUC2
MUC3A
MUC4
MUC5AC
MUC6
MUC7
TRIM37
MUSK
MMUT
MUTYH
MVD
MVK
MX1
ASTN1
MX2
MXI1
MYB
MYBL1
MYBPC1
MYBL2
MYBPC2
MYBPC3
MYBPH
MYC
MYCL
MYCN
MYD88
GADD45B
MYF5
MYF6
MYH1
SERPINC1
MYH2
MYH3
MYH4
MYH6
MYH7
MYH8
MYH9
MYH10
MYH11
ZFHX3
MYL1
MYL2
MYL3
MYL4
MYL5
MYL6
MYLK
MYO1A
MYO1C
MYO1D
MYO1E
MYO5A
MYO5B
MYO6
MYO7A
MYO7B
MYO9A
MYO9B
MYO10
MYOC
MYOD1
MYOG
PPP1R12A
ATF1
PPP1R12B
MYT1
NAB1
NAB2
NACA
NAGA
NAGLU
ATF3
HNRNPM
NAIP
NAP1L1
NAP1L2
NAP1L3
NAP1L4
NARS
NASP
ATF4
CEACAM6
NBL1
NUBP1
NBN
NCAM1
NCAM2
NCBP1
NCF2
NCF4
NCK1
NCL
NDN
NDP
NDUFA1
NDUFA2
NDUFA3
NDUFA4
NDUFA5
ACLY
NDUFA6
NDUFA7
NDUFA8
NEB
NDUFA9
NDUFA10
NDUFAB1
NDUFB1
NDUFB2
NDUFB3
ATIC
NDUFB4
NDUFB5
NDUFB6
NDUFB7
NDUFB8
NDUFB9
NDUFB10
NDUFC1
NDUFC2
NDUFS1
ATM
NDUFS2
NDUFS3
NDUFV1
NDUFS4
NDUFS5
NDUFS6
NDUFS8
NDUFV2
RERE
NDUFV3
DRG1
NEDD4
SEPTIN2
RPL10A
NEDD8
NEDD9
ATOH1
NEFM
LRRC37A2
SUMO1P3
SPIN2B
GIMAP6
LRRC18
NEFH
NELL1
NEFL
ATOX1
NEK1
NEK2
NEK3
NELL2
NEO1
NEU1
NEU2
ATP1A1
NEUROD1
NEUROD2
NEUROG1
NF1
ATP1A2
NF2
NFATC1
NFATC2
NFIA
NFATC3
NFATC4
NFE2
NFE2L1
ATP1A3
NFE2L2
NFIB
NFIC
NFIL3
NFIX
ATP12A
NFKB1
NFKB2
NFKBIA
NFKBIB
NFKBIE
NFKBIL1
TONSL
NFRKB
NFX1
ACO1
ATP1A4
NFYA
NFYB
NFYC
NGF
NGFR
NHLH1
NHLH2
SNU13
ATP1B1
NHS
NID1
NINJ1
NINJ2
NIT1
NKG7
ATP1B2
NKTR
NKX2-2
NKX3-1
NKX6-1
NNAT
NMB
NMBR
ATP1B3
NME1
NME2
NME3
NME4
NQO2
NMT1
NNMT
NODAL
NOP2
NONO
NOS1
NOS2
NOS3
CNOT2
CNOT3
CNOT4
NOTCH1
NPY
NOTCH2
NOTCH3
NOTCH4
CCN3
NOVA1
NOVA2
FXYD2
PNP
NPAS1
NPAS2
NPAT
NPC1
NPHP1
NPHS1
NPM1
ATP2A1
NPPA
NPPB
ATP2A2
NPPC
NPR1
NPR2
NPR3
NPTX1
NPTX2
NPY1R
NPY2R
NPY6R
NPY5R
ATP2A3
SLC11A2
NRAP
NRAS
NRCAM
NRDC
NRF1
ACR
ATP2B1
NRGN
NRL
NRTN
YBX1
NSF
NT5E
NTF3
NTF4
ATP2B2
NTHL1
NTRK1
NTRK2
NTRK3
NTN3
ROR1
ATP2B3
ROR2
DDR2
NTS
NTSR1
GEMIN8P4
PPDPFL
IGIP
NUCB1
NUCB2
NUMA1
NUP88
NUP98
NR4A2
ATP2B4
NVL
GPR143
COA5
GS1-124K5.11
OAS1
HCG11
TRIM72
CISD2
CCDC73
EID3
GPX8
OAS2
TMEM9B-AS1
RNASE12
PHOSPHO2
PAPPA-AS1
OAS3
RBMXL1
SPANXN1
SPANXN2
LOC494127
LOC494141
CHAC2
FBXO47
SPANXN5
OAT
TBC1D25
MIR361
MIR375
MIR376A1
MIR377
MIR378A
MIR379
MIR380
MIR381
MIR382
MIR383
MIR384
MIR422A
MIR423
MIR424
MIR425
RNF165
PJVK
TYMSOS
WEE2
C9orf135-DT
OAZ1
OAZ2
OCA2
ATP4A
OCM2
OCRL
ODC1
ODF1
ODF2
OMD
ATP4B
OGDH
OGG1
OGN
KU-MEL-3
FLJ25758
TIFAB
CLEC18B
LOC497256
BDNF-AS
C18orf61
OLR1
OMG
OMP
OPA1
LINC00293
C18orf32
OPCML
ATP5F1A
TNFRSF11B
OPHN1
OPRD1
ZBTB21
SCAPER
WRAP73
OPRK1
CRNN
CLDN20
OPRL1
OPRM1
SIX6
OR1D2
OR1F1
OR2C1
OR3A1
OR3A2
ORC1
ORC2
ACO2
ORC4
ORC5
SLC22A18
SLC22A18AS
ORM1
ORM2
OSBP
OSM
OTC
ALDH7A1
CLDN11
OTX1
OTX2
OVGP1
OVOL1
OXA1L
OXCT1
OXT
OXTR
P2RX1
P2RX3
P2RX4
P2RX5
P2RX7
P2RY1
P2RY2
P2RY4
P2RY6
P2RY11
P4HA1
P4HB
MS4A13
LINC00929
A1BG-AS1
SPRN
RGMB-AS1
ARGFX
PA2G4
DUXAP8
ARGFXP2
DPRXP4
LOH12CR2
PEBP1
DPRX
DUXA
OR8U8
OR9G9
PABPC3
FURIN
PCSK6
PAEP
PAFAH1B1
RRM2B
SMARCAL1
G0S2
PLA2G3
MINK1
CD207
PAFAH1B2
PAFAH1B3
DUOX2
NOX4
NOX3
COL5A3
PAFAH2
SYCP3
PODXL2
CHST11
PRDX1
PAH
SERPINE1
SERPINB2
PAK1
ATP5F1B
IL20
UBQLN3
GALNT9
IL21R
IL22
ATP6V0A4
ITSN2
DEF6
PAK2
CUZD1
CYHR1
GEMIN4
PAK3
CALY
ANO7
PALM
PNPLA8
ARHGEF4
ARHGEF3
SLC45A1
PCA3
PAM
CNTN3
NEUROG3
REG3A
PAPPA
RDH8
PRKN
DCAF8
PARN
PAWR
PAX1
PAX2
PAX3
PAX4
PAX5
PAX6
KCNK4
MYEF2
IRX4
ASAP1
AK3
HP1BP3
PAX7
HDGFL3
COPS7A
NSDHL
PDCL
PAX9
TAS2R3
TAS2R4
TAS2R16
TAS2R1
TAS2R9
TAS2R8
TAS2R7
TAS2R13
TAS2R10
TAS2R14
DHH
F11R
TRAT1
VILL
SNHG32
PARD6A
CLEC4A
SPOCK3
STMN3
RNF141
NTM
HEBP1
PBX1
PBX2
ATP5F1C
PBX3
PC
PCBD1
PCBP1
CDON
IMPG2
PCBP2
PDE11A
FOXP3
SHANK1
TBX22
PCCA
PCCB
SOST
PCDH1
PCDHGC3
PCDH7
TMED5
ACOX1
PCDH8
SLC35B3
MTERF3
TPRKB
MED31
COQ6
AMDHD2
SLC35C2
ASCC1
DERL2
PCDH9
EXOSC3
FAHD2A
PRELID3B
EXOSC1
TMED7
ISOC1
EMC9
RRP15
WASHC3
HDDC2
MRPS16
GLRX2
MRPS18C
FIS1
PAM16
GOLT1B
BOLA1
VPS36
DESI2
TVP23B
GLOD4
CELA2B
UBXN1
SERPINA5
ZNF593
ZBTB7B
ST8SIA3
PCK1
PI15
PRLH
GMNN
PLEKHA8P1
LAP3
WDPCP
ZNF691
FAM135B
PCK2
TXNDC12
TXNDC11
ATL1
CALHM2
RPS27L
SSUH2
YARS2
NMD3
MRPL2
NOSIP
DERA
MEMO1
MRPL4
APIP
TMX2
CUTC
FCF1
THAP4
NDUFA13
PCM1
MRPS7
POLR1D
GAL
CRYL1
MLXIPL
TNNI3K
YBX2
KLHL5
PLLP
SEPSECS
SIDT2
RRNAD1
ADIPOR1
TRNT1
UTP18
SCCPDH
IFT52
ABHD5
PCMT1
SH3GLB1
ZC2HC1A
MECR
NDUFAF1
ABHD17B
PHF20L1
TFB1M
APH1A
METTL9
RDH11
PCNA
LACTB2
KMT5B
TRAPPC12
ZDHHC9
RMDN1
MRPS2
COQ4
UTP11
SBDS
RPL26L1
COMMD2
ZNF706
IER3IP1
GOLGA7
NAA20
TRIM17
SAR1B
ANGPTL4
ASB3
PHF11
RLIM
KCTD3
CEP83
IRAK4
RNFT1
COPS4
INSIG2
CHCHD2
DYNC1LI1
HSD17B12
LOC51145
A4GNT
ING4
CERCAM
MRNIP
SDF4
SLC45A2
MRTO4
JPT1
SERPINA10
ZNF580
PCNT
VPS28
C3orf18
EGFL7
DBR1
DCTN4
AADAT
CYB5R4
MYO15A
HSD17B11
HSD17B14
NAGPA
TUBD1
TUBE1
LEF1
PLEKHO1
HAO2
PCOLCE
DCXR
HSPA14
GPN3
CRBN
TCEAL9
RSL24D1
SS18L2
CHMP1A
HERC5
CKLF
ZNF639
IPO11
RAPGEFL1
PLCE1
CDKN2A-DT
NIN
CPA4
ZDHHC2
DDX47
NUSAP1
TACO1
ACP6
GP6
DUSP13
CLDN18
RAB9B
PCP4
LUZP4
IGF2-AS
GLRX5
PCSK1
ZNF219
ELOA2
ABI3
COPZ2
PIGP
GLTP
PHF20
VRK3
CRIM1
DRICH1
EMC4
HGH1
MZB1
ANKRD39
COX16
CCDC174
SHISA5
PAIP2
PDZD11
TMEM69
PCSK5
C6orf203
NT5C3A
FAM178B
MRPL37
RNF181
TBC1D7
MARCH2
MRPL51
TMEM216
PCSK2
PBDC1
MRPL30
MRPL27
CDKL3
CLEC1B
CLEC1A
PIPOX
CDK16
TFDP3
UBAP1
BET1L
KLF3
MAPKAPK5-AS1
ZNF571
DNAJC27
IER5
C1RL
CDK17
GOLM1
ANKMY1
SCAND1
BFAR
TLR7
RASL12
CEND1
COA4
RXFP3
CDK18
ERGIC2
GMIP
GMPR2
CD320
PCDH12
ECSIT
SLC15A3
BPIFA1
THEG
NRN1
ATP5F1D
PCYT1A
TIMMDC1
GCNT4
CYP39A1
FKBP11
ZDHHC3
KCNK9
FAM13B
FAM53C
REEP2
ARMCX1
SLC22A17
TLR8
SLC25A37
GASK1B
NME8
KRCC1
PLAC8
PHF21A
MRPL35
RSRC1
PDC
MEX3C
AMZ2
WAC
SPG21
AHSP
ARL6IP4
PDCD1
TNFRSF12A
SPTBN5
ZNF771
PRR16
NGRN
THEM6
MS4A4A
DACT1
PDCD2
CRNKL1
ZBTB7A
FZR1
TAOK3
KLRF1
KRT76
ZNF117
WT1-AS
PDE1A
MBTPS2
HOOK1
CDC40
CHST15
ZMYND10
PLA1A
UBR5
POP5
TEX264
PDE1C
POMP
TMA7
MRPS17
ATRAID
SNX7
UCHL5
ANGPT4
CRLF3
PDE2A
CSAD
ATP6V1D
WNT16
ZNF589
EIF3L
NIP7
RWDD1
PDE3A
AIG1
TRPV2
COMMD10
WDR83OS
TRAPPC4
ATP5F1E
PDE3B
PPME1
NOL7
HEMK1
PDE4A
BIN2
ACTL6B
PDE4B
AMOTL2
PRKAG2
POLK
ZNF107
DDX41
SNX9
PDE4C
SUCO
ANAPC5
ANAPC7
SCARA3
MAGEC2
FAM8A1
PDE4D
HPCAL4
YTHDF2
VGLL1
RNF138
IP6K2
PCYOX1
PDE6A
PRRX2
LCMT1
GULP1
REV1
RHCG
PDE6C
SFMBT1
GPR89B
UBE2J1
EVL
PDE6D
NAT8B
DCDC2
LIMA1
CABP2
ISYNA1
HSD17B7
ANKFY1
PDE6G
VCX2
VCX3A
PDE6H
SPOUT1
NOP16
RTCB
HACD3
CTDSPL2
NELFCD
TRIAP1
ATP5PB
PDE7A
HIKESHI
CWC15
TRMT112
UFC1
RTF2
PDE8A
CHMP5
GTSE1
ETV7
DTL
NCKIPSD
PDE9A
LARS
TMEM14C
CXXC5
TMEM138
OSER1
GSKIP
JKAMP
ANAPC11
PDE1B
ZC3HC1
TRMO
PHF7
VTA1
PPHLN1
MTFP1
ZCCHC17
PDGFA
SCLY
VPS54
ZNF581
SIRT7
SIRT6
PDGFB
CINP
RAB14
ACKR4
PEX5L
LGSN
NT5DC3
PDGFRA
RAB6B
IL23A
MBIP
HDAC7
ARMCX3
TDP2
UFM1
PDGFRL
FAM49B
GDE1
LARP7
ESF1
PDE6B
AZIN1
PCF11
MED15
PIAS4
PDGFRB
TRIM33
SRRT
NBAS
CUTA
LSR
ATP5MC1
PDHA1
LIPT1
NOP58
EEF1AKNMT
PIGT
TRMT6
ATP6V1H
GET4
PDHA2
DPH5
ERGIC3
TAF9B
NSG2
UBE2D4
PDHB
KLF13
CCZ1
DYNC2LI1
SLC25A39
PDK1
LUC7L2
OTUD6B
RBMX2
DHRS7
RTRAF
SF3B6
PDK2
MRPL48
TMBIM4
PPIL1
YPEL5
CIAO2B
MRPS23
PDK3
MRPS33
PTRH2
CHMP3
CDK5RAP1
RASD1
STYXL1
GINS2
PDK4
MPC1
FKBP7
ZFR
ASB1
ASB4
NUB1
HSPB11
SARAF
ENPP1
TPPP3
ASB2
MPP6
ENPP2
SUFU
OAZ3
ENPP3
LSM7
LSM8
CPSF3
TRAPPC2L
HECA
VPS29
ATP5MC2
PDPK1
CYB5R2
NLK
PADI3
ACSL5
GPRC5B
EMCN
CYB5R1
ZNF44
SELENOT
RAB23
CES1P1
CAB39
SLC26A4
UIMC1
FBXO40
DNAJB11
CMPK1
POLR3K
WBP11
PDYN
UPB1
MSRB1
RAPGEF6
GHRL
PDZK1
WWOX
ARID4B
CD244
LUC7L3
PECAM1
RTEL1
HIGD1B
ERAP1
TMEM8B
CDK12
C9orf78
SERPINF1
SYT17
ATP8A2
RAB8B
INPP5K
GNG13
STK26
TM7SF3
RSF1
MAP3K20
MYOZ2
PEG3
KDM3B
PENK
ATP5MC3
ASIC5
SIX4
COQ3
CALML5
TUBA8
PHAX
GALNT7
ADA2
PEPD
PER1
GATB
PEX1
PEX6
PEX7
PEX10
PEX12
PEX13
PEX14
PF4
PF4V1
PFAS
CFP
ACP1
PFDN1
PFDN2
PFDN4
PFDN5
ATP8B1
PFKFB1
PFKFB2
PFKFB3
ATP5ME
PFKFB4
PFKL
VIT
PFKM
PFKP
PFN1
PFN2
CDK14
ATP5PF
PGA5
PGAM1
PGAM2
PGC
PGD
PGF
PGGT1B
ATP6V1A
PGK1
PGK2
PGM1
PGM3
PGM5
PGR
ABCB1
ABCB4
PHB
ATP6V1B1
SLC25A3
PHEX
PHF1
PHF2
PHKA1
PHKA2
PHKB
ATP6V1B2
PHKG1
PHKG2
PHYH
SERPINA1
PI3
SERPINA4
SERPINB5
SERPINB6
ATP6V0C
SERPINE2
SERPINB8
SERPINB9
SERPINB10
SERPINI1
SERPINB13
SERPINI2
PIGA
PIGC
ATP6V1C1
PIGF
PIGH
PIGR
PIK3C2A
PIK3C2B
PIK3C2G
PIK3C3
ATP6V1E1
PIK3CA
PIK3CB
PIM1
PIK3CD
PIK3CG
PIK3R1
PIK3R2
PI4KA
PI4KB
ACP2
PIN1
PIN1P1
PIN4
PIP
PIP4K2A
PITPNA
PITX1
PITX2
PITX3
PKD1
PKD2
PKLR
PKHD1
PKM
PKNOX1
PKP1
PKP2
PLA2G1B
PLA2G2A
PLA2G4A
PLA2G5
PLAG1
PLAGL1
PLAGL2
PLAT
PLAU
PLAUR
ATP6V0B
PLCB2
PLCB3
PLCB4
PLCD1
BCL11A
CPXCR1
BTBD1
PLCL1
SPA17
IL17D
NUDT9
CHIC1
TM6SF2
TM6SF1
UBASH3A
ZFYVE1
PLCG1
LRP1B
PANK1
SHC3
PLCG2
PLD1
NUP54
TPCN1
PLD2
PLEC
ATP6V1G2
PLG
CLIC5
STX18
PLEK
SERPINF2
PLIN1
PLK1
FXYD1
FXYD3
ATP6V0A1
PLN
PLOD1
PLOD2
PLP1
PLP2
PLRG1
PLS1
PLS3
PLSCR1
PLTP
PLXNA1
MBD3
ADAM22
PLXNA2
BCO1
PRKAG3
PTOV1
S1PR5
PLXNB1
PLXNB3
PMAIP1
PMCH
PNOC
PMCHL1
ATP6AP1
PMCHL2
PML
PMM1
PMM2
PMP2
PMP22
PMS1
PMS2P1
ATP7A
PMS2P2
PMS2P4
RIPPLY3
FXYD7
FXYD6
FXYD5
FXYD4
P2RY13
PMS2P5
GPR84
IL20RA
IL20RB
FGFRL1
GPR87
C11orf24
TRIM34
CDHR5
CLDN22
COPG2IT1
PMS2P3
ATP5PO
MYO3A
DUOX1
RAB4B
RAB24
PELO
SLCO1C1
EXOSC9
PPIL3
EXOSC10
FTHL17
CNTN5
CSNK1G1
A4GALT
PMS2
PRRX1
CPSF2
ACP5
ATP7B
BRWD1
SLC37A1
RBM11
PPP1R2P2
PCBP3
CYP4F29P
C21orf58
YBEY
PNLIP
LINC00160
C21orf62-AS1
MIS18A
PNLIPRP1
LINC00158
CHODL-AS1
PNLIPRP2
TSPEAR-AS1
TSPEAR
LINC00113
LINC00112
PNMT
LINC00111
SETD4
FAM3B
RIPK4
CLIC6
GSAP
TLR9
POLE3
CHRAC1
PNN
GPR88
UBL3
SEPTIN5
SEPTIN4
LINC00308
CT45A6
CT45A1
LURAP1
BACH1-IT3
MIR4435-2HG
LOC541472
MRPL39
C21orf91
C8orf58
CXorf40B
DCUN1D1
NANS
PODXL
CYCS
ERRFI1
KCNK10
TREM2
TREM1
SNTG1
POLA1
SNTG2
POLB
POLD1
POLD2
POLE
POLE2
PCOTH
POLG
POLH
POLR2A
POLR2B
POLR2C
GPR173
GPR85
POLR2D
GNG2
GDAP1
POLR2E
DPM3
SOX18
UNC93A
POLR2F
POLR2G
CYTL1
WNT4
HAO1
POLR2H
POLR2I
TERF2IP
POLR2J
POLR2K
SLC38A2
POLR2L
NLGN3
SIAE
POLRMT
TAS2R5
POMC
DNAJC10
YIPF1
GAR1
SSH1
HCG4
SH3TC1
SEMA5B
GFOD1
RBM27
PON1
SASH3
STAG3L1
KCTD5
ANLN
PON2
RIN2
ATAD2B
FBXO42
MOV10L1
TAF7L
PRR13
PON3
MRPS21
FBXW5
CCSER2
RETREG1
XRN1
ETAA1
SPIN2A
ANKIB1
MIOS
ZFAND6
POR
ARMCX6
MIEF1
TOLLIP
KRT20
NLE1
RNF216
PLEKHA5
PIMREG
CHPF2
TRMT13
DGCR8
POU1F1
UGT2B28
OTULINL
NEURL1B
C11orf71
TMX3
PRMT7
HEATR5B
SMOX
TMCO1
ATR
POU2AF1
RBM47
ZDHHC13
CPVL
DHX29
ADAMTSL4
EPB41L4A-DT
RHOF
POU2F1
PCDH18
HMGCLL1
EXOSC4
DDX4
MTRF1L
PUS7
APBB1IP
POU2F2
CCDC93
WDR44
ANKRD16
ASNSD1
POU3F1
MIER2
USP53
MRPL50
CCHCR1
EXOC6
SHLD2
ROBO4
NDUFB11
POU3F2
FAM193B
DDIT4
RC3H2
TOMM7
CRCT1
MTMR12
RNF186
SDK2
POU3F3
NECAB2
MAGEL2
GNL3L
MIR4453HG
WDR5B
DDX49
ING3
SGTB
SPATA6
POU3F4
EPB41L4B
DLL4
POU4F1
UGT1A10
UGT1A8
UGT1A7
UGT1A6
UGT1A5
POU4F2
SCAND2P
EGLN1
GNB1L
LZTFL1
EQTN
MXRA8
POU4F3
L1TD1
ATRX
POU5F1
UGT1A9
NDFIP2
DDX56
INO80
CCNJ
POU5F1B
FBXL19
VSIG10
ARL15
PAF1
PARP14
HES2
MAP10
MINDY2
POU6F1
PPA1
PPARA
UGT1A4
UGT1A1
UGT1A3
PCDHB18P
PCDHB17P
TBC1D13
WDR74
TMEM106B
RSBN1
PPARD
LRRN3
CRLS1
GTPBP2
CROT
PPARG
ZNHIT6
P4HTM
MANSC1
MED1
KIF1A
PPEF2
PDP1
GPN2
MARCH5
PPAT
CNGB3
RBFOX1
SLC6A20
BTN2A3P
OTUD4
NKX1-1
PPBP
TMED9
SLC35F2
RAB39A
MPHOSPH8
FEV
XAF1
LEPROT
LY6K
EPDR1
PPEF1
FBLIM1
FNDC8
ZNF853
NUTM2F
IL17RD
FAM20A
KLHDC4
CTSA
PCSK4
GRAMD1C
ROPN1
ZRANB1
TRIM44
BTG4
HYDIN
DIRAS2
PPP1R12C
CFAP46
RNF111
PPIA
NSMCE4A
ALKBH4
BORCS6
DNAJB12
PPIB
TET2
KCTD9
TRPM4
BNC2
MED18
DCHS2
MBTD1
PPIC
KLHL24
HAUS6
TRIT1
CNNM2
AHI1
ZNF586
DYM
SAMD9
PPID
GIPC2
ZNF562
AFTPH
KLHL28
QPCTL
GATAD2A
ZNF280D
ZCCHC10
NDE1
ERCC6L
TRPM7
SWT1
CDHR2
GIN1
NXPE4
BCAS3
ASPN
NUP62CL
BEST2
VPS13C
GDAP2
BSPRY
WBP1L
LRRC49
APTX
BIVM
MFSD6
SYTL2
ESRP1
SIDT1
ARHGEF38
DEF8
FBXL12
ANKRD49
PAQR5
WDR55
FAM83E
TENT5C
GON4L
GDPD2
PGPEP1
ELP6
SLX1A
CKMT1A
MS4A12
SNRK
CC2D1A
TOR4A
POLR2J3
DNAJC25
GPATCH4
PPP1R14D
TMEM214
TMEM104
EPS8L1
QRICH1
PIGG
PALMD
FNBP1L
CNTLN
DCAF16
ZCCHC2
DPP8
ST7L
BCOR
TEX10
ANKHD1
CWC25
RETSAT
TBC1D8B
PLPPR1
UHRF1BP1
NSUN2
ALKBH5
INO80D
NCAPG2
MTMR10
RNF43
PQLC2
CASZ1
ELOVL2
PXK
AUH
LAX1
CDKAL1
TTC19
MKS1
NSD3
CYP2W1
TASOR2
SPDL1
SEMA4C
RPP25
FOCAD
YTHDF1
TMEM260
CMTM6
DNAAF5
DUS2
CHTF8
RASIP1
LIME1
ZSCAN32
UBE2R2
CHCHD3
IMPAD1
TMEM161A
PPL
HAUS4
TRMT10C
EXD3
RHBDL2
KANSL2
DUSP23
ADPRHL2
SOHLH2
SARS2
COMMD4
PPM1A
OCIAD1
RNF125
ABITRAM
DNAJC28
LINC01521
SLC41A3
LPCAT2
MRPL16
SDHAF2
PPM1B
COMMD8
TRNAU1AP
ODR4
FAM120C
C1orf109
PARP16
TXNL4B
TMEM160
ODAM
PPM1G
GEMIN8
SSH3
TIPIN
UCKL1
C1orf56
PIGX
CT55
TMEM70
HPF1
TTC12
BANP
TMEM132A
INTS11
THG1L
C20orf27
SLC25A38
SLC35F6
PLAAT2
PPOX
C2orf42
NMRK1
CLN6
PINX1
HCFC1R1
ULK4
CZIB
ACSM5
ZNF770
PPP1CA
C1orf159
ZSCAN2
GID8
OXSM
MARC2
TESC
AURKAIP1
ACPP
AUP1
PPP1CB
TUG1
TTC22
TMCO3
PAK1IP1
LAMTOR1
RMND1
TRMT61B
FAM118A
HERC6
C19orf24
PPP1CC
PARPBP
PIH1D1
UBA6-AS1
LOC550113
PPP2R3C
MCUB
STX17
PRPF39
MARCH1
C14orf119
ANKRD40CL
PPP1R1A
TTC38
PID1
PHIP
BANK1
TMEM255A
HEATR3
C17orf80
FBXO34
USP47
SLC35A5
FKBP14
MOCOS
NOL8
CCDC40
PTCD3
CDCA4
TRMT12
PPP1R2
EPN3
PLEKHB2
VPS37C
REX1BD
NRDE2
MRPL20
ATG16L1
ZWILCH
GABPB1-IT1
CRYBG2
PPP1R3A
SUSD4
WIPI1
ZCWPW1
CCDC157
SPATA6L
NBDY
SLC52A1
PDPR
ENOX1
TMEM248
PPP1R3C
DET1
C9orf40
RNF31
LRRC37A4P
OXR1
UACA
TMEM45A
FEZF2
TAPBPL
IFT57
ARGLU1
KIF26B
SOBP
RADX
CCDC186
SLC38A4
PPP1R3D
MED9
TMEM51
WDYHV1
GPATCH1
SAMD4B
EBLN2
AVP
PPP1R7
WDR70
DMAC2
ATG2B
RALGPS2
GPATCH2
SLFN12
ANO1
BSDC1
AGGF1
PPP1R8
MAGOHB
PLEKHJ1
WDR60
XKR8
ARHGAP17
TMEM39B
SLC6A15
CRTAC1
PRPF38B
FANCL
AKIRIN2
PIWIL2
CEP192
HEATR1
TRIM68
ANO10
ARMC4
RBM28
LARP1B
SRBD1
WRAP53
FIGN
FAM90A1
ANKZF1
PPP1R10
ELP3
HAUS2
CDCA8
LRRC8D
THAP1
ZDHHC4
RBM23
UBR7
MTPAP
PPP2CA
C19orf73
TMEM38B
DALRD3
SDAD1
MSTO1
ARMC1
DARS2
RFWD3
PPP2CB
ARHGEF10L
TMEM33
PNPO
SHQ1
CEP55
CENPQ
MSL2
MRPS18A
PRMT6
TBCCD1
DNAAF2
MRPS10
INTS10
KLHL11
SEC61A2
RMDN3
MRM3
FAIM
PPP2R1A
LINS1
SMG8
RNF220
RIF1
DZANK1
SLC25A36
VPS13D
RIC8B
PPP2R1B
NUDT11
NADSYN1
DNAJC17
PBRM1
EVA1B
CCDC198
RESF1
RPRD1A
APPL2
FAM86C1
AVPR1A
PPP2R2A
PLEKHG6
MAP1S
LGI2
GOLPH3L
ZNF532
SBNO1
ARL8B
DCUN1D2
SETD5
PPP2R2B
ATAD3A
DPPA4
BBS7
RCBTB1
P3H2
FANCI
NKAPD1
TMLHE
EXD2
MACO1
PPP2R2C
KLHDC8A
LRRC20
TRIM62
ETNK2
RAVER2
NAT10
LRRC1
PNMA8A
PANK4
PPP2R3A
USP40
CCDC87
MOB1A
SMU1
UBA6
VRTN
SLC38A7
OGFOD1
PTPA
STEAP3
KIRREL1
SLC47A1
UQCC1
CCDC25
NEIL3
TMEM206
YY1AP1
PPP2R5A
ELP2
PCMTD2
ASXL2
TYW1
TMEM39A
WDR41
ADI1
MRGBP
THNSL2
CASC1
PPP2R5B
TMEM143
MAP11
TMEM19
ECHDC2
PSPC1
PPP2R5C
NUDT15
IMP3
TMEM100
PHF10
VPS53
PGM2
FGGY
QRSL1
ZNF654
PPP2R5D
CWF19L1
TMEM140
LRRC36
MCOLN3
UBE2W
RBM41
NCRNA00250
LINC00251
C4orf19
SAMD12-AS1
TMEM40
RHOT1
ATXN7L3B
ACOXL
DNAJC25-GNG10
PPP2R5E
BRF2
BOLA2
PPP6R3
UEVLD
FBXW7
KLHL26
TBC1D19
CCDC91
RNF121
BRIX1
AVPR1B
PPP3CA
PI4K2B
OLAH
GIMAP4
SPTLC3
DDX19A
PPP4C
MIR3936HG
ZNF444
PEF1
RFK
CPPED1
TMEM144
SLC29A3
PRR5-ARHGAP8
RSAD1
AP5S1
TMA16
PPP3CB
MIS18BP1
TMEM74B
C5orf22
LARP6
ABCF3
UFSP2
AGPAT5
LIN7C
RNLS
MNS1
PPP3CC
BLOC1S4
ACER3
DRAM1
SYNJ2BP
SLC39A9
NIPSNAP3B
FBXL8
SHFL
LINC01949
WDR33
PPP3R1
GIMAP5
LSG1
STRBP
SLC35C1
PLCXD1
ZGRF1
TCP11L1
ABHD10
CHDH
PPP3R2
VNN3
STK32B
COPRS
LAPTM4B
HJURP
SLC22A15
TBC1D2
STYK1
PPP5C
PI4K2A
TMEM63B
HEMGN
IMPACT
TMEM176A
LGR4
PIDD1
PPP6C
PPP4R1L
TMCO6
LRRC59
PPT1
MEG3
MCM10
PPY
AVPR2
PRB1
CCDC148-AS1
MIR31HG
JPX
LOC554206
NCBP3
MIR429
MIR448
MIR449A
MIR450A1
ZNF331
STRCP1
ANKRD30BL
SIRPG
ASPDH
DPY19L2P1
GPALPP1
GDF5OS
FBXO48
LINC00862
YOD1
AP1AR
STRADB
PRB3
DHRS4-AS1
PRB4
CAMK2N1
LINC00216
CSGALNACT2
PRCC
DNAJA4
PRCP
NDUFAF7
RBM12B-AS1
PARL
PRELP
PREP
ETNK1
CHST12
HES6
TRPV6
TNFRSF19
NOP10
H2AFY2
GPRC5D
SLC35E3
BATF3
PRF1
DDX43
SAGE1
SMPD3
ASIC4
SRGN
ELAC1
TRIM36
DHTKD1
FEM1A
PIP4P2
PRG2
SVOP
ELMOD1
SLC30A10
MAML3
CDCA7L
KCNQ1DN
PRH1
IL17RB
RBM38
MSX2P1
PRH2
ZNF823
SOX6
KLK15
ENOSF1
PLXNA3
HAUS7
CDC42BPG
ZNF821
DNAH3
GALNT10
PRIM1
CNOT11
FOXRED1
CDV3
STAB2
NAGK
SUPT20H
PRIM2
KIF27
CHRNA9
UBE2Q1
MIOX
MED29
BMP2K
VEZT
GOLGA2P5
OTUD5
ZCCHC8
RNPC3
ITLN1
DDX60
CDKN2AIP
TENT5A
CARMIL1
KIF21A
PPP1R9A
ANKRD10
ZNF280C
VPS50
OTUB1
FERMT1
MTMR8
KIF16B
PRR5
ASAP3
TASP1
DOCK10
PRKAA1
STAP2
TRMT1
TTC27
THUMPD1
POMGNT1
ZDHHC7
AMBRA1
SMPD4
ZNF407
PNRC2
PRKAA2
SLC39A4
LRRC40
G2E3
TBC1D22B
KRBOX4
DEPDC1
CHD7
SYBU
PRKAB1
FLVCR2
BTBD2
OSGEP
LYAR
RAB20
PRKAB2
PIGV
NHP2
SLC48A1
BCAS4
TMEM127
NLRP2
INTS8
ZNF692
RNF126
ZNF416
PRKACA
PRPF40A
DDX27
HIF1AN
ZNF446
CDC37L1
URGCP
NPLOC4
DENND4C
GPATCH2L
MFN1
PRKACB
PEX26
PPP4R3A
NBPF1
SLC30A6
IWS1
LIMS2
PRKACG
RUFY2
SCYL2
KANSL3
RABL6
MREG
TRMU
YEATS2
PKIA
PACS1
FRMD4A
LUC7L
KDM4D
NSUN5
RBM22
VAC14
RADIL
IARS2
PKIB
MAP7D1
ARHGEF40
YJU2
POLR3B
CCDC88A
IPO9
NDC1
NECAP2
KBTBD4
PRKAG1
FAR2
ZNF334
TENM3
DOK4
LMBR1L
WDR11
POLR3E
SLF2
TSR1
IQCC
CEP72
ASF1B
INTS13
BTBD7
N4BP2
ATF7IP
PRKAR1A
FAM222B
C1orf112
HHAT
ZFP64
DNAJC11
VPS35
ARFGAP1
NAXD
ENAH
EDEM2
PARVA
CHFR
COA1
AP5M1
NUP133
CNDP2
CCAR1
PRKAR1B
AGK
TMEM184C
SEPTIN11
OGDHL
TMEM30A
CDK5RAP2
INTS9
UGGT2
RCOR3
WDR12
PRKAR2A
DHX32
TTC17
ZNF701
EXOC1
IFT122
INAVA
H2AFJ
NGLY1
ZNF83
PRKAR2B
EXOC2
PRR11
TBC1D23
TDP1
SAYSD1
MBD5
ZNF839
CFAP44
PRKCA
ERMARD
RIOK2
CMTR2
MCTP2
FGD6
ZNF415
TXLNG
LMBRD1
DEPDC1B
PRKCB
CSGALNACT1
LRIF1
MINDY1
DDX28
PCID2
MBNL3
METTL2B
CACNA2D3
AXL
PRKCD
SCN3B
IL26
DCP1A
ADAP2
LRP2BP
HR
ST6GALNAC1
TRERF1
PRKCE
FOXJ2
ADCY10
SPATA7
UTP6
BDP1
TSNAXIP1
DOK5
KDM3A
RNF130
PRKCG
ALLC
VPS11
PAG1
PECR
DCAF6
SELENOS
PRKCH
GLT8D1
EMC3
CAND1
UBAP2
CENPJ
EAPP
CENPN
PRKCI
EAF2
WWC3
ARHGAP15
PPP2R2D
BRK1
ITFG2
CISD1
PLGRKT
PKN1
USE1
PSENEN
TEX2
IDI2-AS1
ZC3H15
FAM45BP
ACOT13
KIZ
TMEM165
BEX1
PKN2
ACTR10
DBNDD2
ECHDC1
TMEM126B
SLC22A11
HDAC8
PRKD1
ASH1L
CBWD1
PBK
GSDMB
GABRQ
PRKCQ
WSB2
LMO3
ZKSCAN7
GOLGA6B
PRKCSH
GPRC5C
LENEP
MYNN
ZNF395
MESP1
UNC45A
PRKCZ
ZNF302
THSD1
ACSS2
KMT2E
RNF114
ZC4H2
CMAS
ANGPTL8
BIN3
PRKDC
APOBR
ERBIN
LANCL2
NXT2
CTTNBP2NL
PRKG1
RCC2
NKRF
INKA2
DMAP1
PRKG2
MYO5C
APOM
MAPK1
MAPK3
ZMAT5
LIN37
KLHL9
SULF2
MAPK4
SEPTIN3
AJAP1
NDUFA12
NSFL1C
RAB5IF
MAPK6
GNG12
BAIAP2L1
SLC25A40
BCAP29
SLC50A1
KLHL7
MAPK7
MAPK8
CFC1
NXF5
NXF4
ACRV1
MAPK11
NXF3
MYDGF
SMG9
MAPK9
MAPK10
MAPK13
BARX1
PDGFC
MAP2K1
MAP2K2
ALG1
MAP2K3
UBFD1
KLHL4
TMEM234
MAP2K5
MAP2K6
MAP2K7
PCDHGC5
PCDHGC4
PCDHGB7
EIF2AK2
PCDHGB6
PCDHGB5
PCDHGB3
PCDHGB2
PCDHGB1
PCDHGA11
PCDHGA10
PCDHGA9
PCDHGA7
PCDHGA6
DNAJC3
PCDHGA5
PCDHGA4
PCDHGA3
PCDHGA2
PCDHGA1
THAP12
PCDHGB8P
PCDHB15
PCDHB14
PCDHB13
PCDHB12
PCDHB11
PCDHB10
PCDHB9
PCDHB8
PCDHB7
PRKX
PCDHB6
PCDHB4
PCDHB3
PCDHB2
PCDHAC2
PCDHAC1
PCDHA13
PCDHA12
PCDHA11
PCDHA10
PCDHA8
PCDHA7
PCDHA6
PCDHA5
PCDHA4
PCDHA3
PCDHA2
PCDHA1
TEX15
TEX14
TEX13B
TEX13A
TEX12
TEX11
NSMCE3
RNF17
STK31
TDRD1
GSDMC
PRL
DNAH7
ANKH
PRLR
MOSPD1
MTFR1L
PRM1
PRM2
LMOD3
FAM214A
PRNP
PSPN
PROC
SUSD2
ZNF253
KIAA1217
BTNL2
C21orf62
MRAP
PRODH
YLPM1
CRTAM
RNF20
TMX4
SERTAD4
MEPCE
CTNNBL1
PROP1
C8orf44
GPCPD1
LRRC8A
CPXM1
KYAT3
IRGC
PROS1
WDR45B
BEX4
GKN1
PARD3
PROX1
AZGP1
PRPH
IL36G
SLC7A10
TRPV5
PRPS1
ANKRD7
METTL3
PRPS2
PRMT8
PPAN
CABP5
PRPSAP1
PRPSAP2
PRRG1
PRRG2
LGMN
LTB4R2
PRSS1
PRSS2
PRSS3
CTPS2
RPRM
CCL28
EIF4ENIF1
KCNQ5
MASP1
RELN
KLK7
TMPRSS15
PRSS8
DNAJC12
KLK6
HTRA1
MMP26
CHST7
KLK10
PRTN3
AZU1
PSAP
CYP26B1
ERO1B
SLC2A9
DIABLO
PSD
INPP5E
ASAH2
PSEN1
PSEN2
BCCIP
EIF5A2
TMPRSS4
CLDND1
LINC00470
TWNK
NPDC1
POLE4
OR2S2
TRIM39
KCNK13
KCNK12
VTRNA1-3
VTRNA1-2
VTRNA1-1
PANX2
MUC13
SUCNR1
AKIP1
C11orf16
TMEM9B
NRIP3
ASCL3
SAR1A
CFAP298
PSG1
B2M
PSG2
JPH1
PSG3
PSG4
RETN
PSG5
SLC2A4RG
PSG6
BARHL1
PSG7
FMN2
PSG9
PSG11
PSKH1
PSMA1
ZC3HAV1
PSMA2
IFNK
SLAMF8
GPR137
PSMA3
SPHK2
TCEAL7
PSMA4
GRIPAP1
EMC7
RAD18
CELF4
PSMA5
PSMA6
PSMA7
CDC42SE1
FSTL5
UGGT1
KCMF1
TM9SF3
PSMB1
MDM1
LGALS14
TCIM
UBQLN4
AGPAT3
AGPAT4
DPYSL5
WRNIP1
BDH2
ANKS1B
PSMB2
TMEM167B
NDUFA4L2
PNO1
PAPOLB
SH3GLB2
C15orf39
THAP10
SPIRE1
PSMB3
STARD7
MAP3K7CL
IFT46
C1GALT1
OTOR
EXOSC5
SMARCAD1
MEIS3
C2orf83
DHX33
PSMB4
SEMA3G
MCCC1
NMUR2
PAK6
LXN
NCLN
GPR108
SPPL2B
FEM1C
PSMB5
DUS3L
CA10
SMCO4
CCDC177
PMEPA1
ARNTL2
PSMB6
DUSP22
HMCES
CMC2
ENY2
OLFML3
MRPS22
EMSY
MFF
SDR39U1
XAB2
PSMB7
SMYD2
C5orf15
PRTFDC1
NT5M
NIT2
MEPE
LHX9
OTUD7B
PSMB8
SHD
RGMA
WDR93
PARP6
C14orf132
RPL23AP32
PYY
ATXN7L3
CEACAM19
FAM20C
STOX2
PRDM8
PRDM9
PSMB9
PRDM10
PRDM11
POGLUT1
PSMG2
ADPRM
DTWD1
BBX
PSMB10
CDC42SE2
KIF15
TOMM22
CHPT1
TULP4
SLC12A9
COQ8A
CTNNBIP1
ADAMTS9
BAAT
PSMC1
GSN-AS1
SDHAF3
YAE1
CCDC47
ACKR3
PSMC2
CABP4
AKR1B10
COQ9
CCNL1
CIAPIN1
PSMC3
VPS35L
PDXP
SLC17A7
RSRP1
ANKMY2
RARS2
PSMC4
TWSG1
PLSCR2
PLSCR3
PSMC5
UTP3
CHRNA10
TBX20
PSMC6
PCBP4
HYMAI
DDX24
PSMD1
PSMD2
KNL1
SLC17A6
AGTRAP
PLSCR4
ENTPD7
PSMD3
CASS4
PCNP
TRIM49
CPA6
PITHD1
RPGRIP1
PARP11
AVEN
BACH1
PSMD4
ANO2
C12orf4
TIGAR
PNPLA2
CYSLTR2
NAT14
PDSS2
REXO4
PSMD5
PLAAT1
RAB25
TRPC7
PGLYRP4
ZNF695
INTS12
CAMK1D
EPPIN
GOPC
LPAR5
NUP107
CD248
PLXDC1
CD177
RHBG
LYRM4
MRPL47
PSMD7
ATP13A1
CHMP1B
MAN1C1
APMAP
RGL3
PSMD8
RNPEPL1
RTN4
ADCK1
PAK5
TMEM159
SCYL3
RALGAPB
LYRM1
PSMD9
SMIM8
LYZL6
SLURP1
SLC44A2
SMURF1
TMEM63C
PHTF2
JPH2
TRIM54
PSMD10
PELI2
PELI1
GJC2
SALL4
ASPHD2
ZNFX1
PSMD11
DOLPP1
CAMK1G
CORO1B
VARS2
ZMIZ1
KIAA1191
PSMD12
ACTR3B
SLC39A10
ANKRD50
FAM219B
NIPAL3
RALGAPA2
THOC2
ADAMTSL3
KIAA1147
PSMD13
SELENON
VN1R1
MCOLN1
ATP10A
ATP8B2
BAD
PSME1
ATP10D
ZNF248
PSME2
SLC45A4
ADGRG6
TP73-AS1
SPRYD7
CEMIP
THAP11
VANGL2
TTC7A
ARFGEF3
ERGIC1
PPP4R3B
NHSL1
LYRM2
SMAGP
PSPH
SNX14
ZNF630
LINC00869
PTAFR
PTBP1
PGM5-AS1
TAS2R38
PTCH1
PTEN
SLC4A10
PTGDR
DANCR
BAG1
PTGDS
PTGER1
PTGER2
KAT14
PBXIP1
PTGER3
CBX8
RCN3
ZNF286A
ZNF287
SENP7
JPH3
PTGER4
ZNF304
TTYH1
GJD2
PTGFR
AICDA
PTGFRN
MRS2
RHOJ
PTGIR
CLTRN
CLK4
BAGE
PTGIS
CLLU1OS
S100A14
CLLU1
DUSP5P1
RAB22A
MIR362
MIR363
MIR20B
MIR18B
MIR433
SERTAD4-AS1
MIR431
CYP20A1
SNORA6
SNORA10
SPC25
ABHD6
NMRAL1
LRTM1
MIF4GD
PTH
SCYL1
AS3MT
TMIGD3
RHBDD2
C3orf14
WDR18
SLC24A3
PTGS1
PTGS2
PTHLH
ADAMTSL4-AS1
OBSCN-AS1
MIR329-1
MIR329-2
MIR323B
MIR451A
MIR452
MIR409
PRR9
IBA57-DT
MIR412
MIR410
MIR376B
MIR485
MIR488
MIR489
MIR490
MIR491
MIR511
MIR146B
MIR202
MIR492
MIR493
MIR432
MIR494
MIR495
MIR496
MIR193B
MIR497
MIR181D
MIR512-1
MIR512-2
NDRG3
MIR498
MIR520E
MIR515-1
MIR519E
MIR520F
MIR515-2
MIR519C
MIR520A
MIR526B
MIR519B
NDRG2
MIR525
MIR523
MIR518F
MIR520B
MIR518B
MIR526A1
MIR520C
MIR518C
MIR524
MIR517A
BIRC6
MIR519D
MIR521-2
MIR520D
MIR517B
MIR520G
MIR516B2
MIR526A2
MIR518E
MIR518A1
MIR518D
PLEKHG5
MIR516B1
MIR518A2
MIR517C
MIR520H
MIR521-1
MIR522
MIR519A1
MIR527
MIR516A1
MIR516A2
PTH1R
MIR519A2
MIR499A
MIR500A
MIR501
MIR502
MIR450A2
MIR503
MIR504
MIR505
MIR513A1
TENM2
MIR513A2
MIR506
MIR507
MIR508
MIR509-1
MIR510
MIR514A1
MIR514A2
MIR514A3
GALNT16
DSCAML1
UGT2A2
LOC574538
REXO1
KIAA1143
TMCC3
GATAD2B
PTH2R
PPM1H
ISY1
MYORG
AMIGO1
STRIP2
TBC1D24
SCAF4
HHATL
SLC12A5
PNMA8B
PTK2
LRRC47
ERMN
CNOT6
ZNF512B
ZNF490
PLEKHH1
GRAMD1B
SHROOM4
USP31
PRR12
PLEKHG1
KIAA1210
KIAA1211
RNF150
NLN
ESYT2
ODF2L
AHRR
ARID1B
HEG1
RIMKLB
NWD2
MRTFB
LRFN2
KIDINS220
ADGRB1
KIAA1257
NLGN4X
MTA3
AARS2
MAVS
ZNF608
INTS2
MTUS1
XPO5
COG6
GPR158
CASKIN2
ARHGAP31
SERINC1
STARD9
HECW2
RPTOR
SRGAP1
NYNRIN
CASKIN1
PCDH19
KCTD16
RTL9
PTK6
CGN
HACE1
NUFIP2
TBC1D14
MIB1
KIAA1324
KIAA1328
SORCS2
ALPK3
WDR35
PTK7
DISP3
ZNF398
KLHL42
TXNDC16
CC2D2A
PDP2
ZNF624
IGSF9
TAOK1
NCEH1
MICAL3
LRRC7
NLGN2
SEMA6A
USP35
STAMBPL1
TWF1
IFT80
ARRDC3
CEP126
KLHL8
KLHL14
ZNF319
SIPA1L2
ARHGAP20
PTMA
TRMT5
CARNS1
DOCK6
ZNF471
MARCH4
PCDH10
KIF17
CCDC191
UNC79
FAM135A
PREX1
KCNT1
TMEM181
ARHGAP21
CRAMP1
SYT13
CFAP97
RIC1
WDFY1
MRTFA
ZNF687
EBF4
HOMEZ
PDZD4
BEGAIN
BAHCC1
WDR48
ADGRB2
FNIP2
USP36
TRMT9B
PITPNM2
SLAIN2
JCAD
DIP2B
RANBP10
ISLR2
FAM234B
RELCH
ZNF492
TSHZ3
VPS18
SHROOM3
STIM2
ZBTB2
LRFN1
ZFAT
NYAP2
KLHL1
DPP10
PTMS
SH3RF1
LRCH2
LRRN1
EP400
ARHGAP23
CCDC146
PTN
COL20A1
ZSWIM5
MYH7B
POGK
USP28
DHX37
KIAA1522
PHF12
CIP2A
SUGT1P4-STRA6LP-CCDC180
UVSSA
GRAMD1A
HCN3
CALCOCO1
ZBTB4
PHRF1
CAMSAP3
USP29
PLEKHA4
RDH14
FBRSL1
EPB41L5
KIAA1549
BEND3
RNF213
ZFP14
GPAM
ALS2
QSOX1
CHD8
ZDBF2
ZBTB26
CACHD1
VAT1L
ZSWIM6
LRRC4C
TNRC6C
KIAA1586
MAGEE1
ZNF317
USP37
DDX55
FANCM
SHTN1
CPNE5
ADGRB3
PTPN1
FAM160B1
NCKAP5L
CWC22
GBA2
WDFY4
DENND1A
MEAK7
MIER1
SLC7A14
PTPN2
KIAA1614
ZNF529
SFMBT2
SEMA4G
PRX
PCDHB16
PPP4R4
ANO8
GPR107
METTL14
IGDCC4
EPG5
NCOA5
WDR19
ANKRD36B
SPTBN4
ZFYVE28
GBA3
PTPN3
PTPN4
SCUBE2
TRIB3
ANKRA2
PTPN6
PTPN7
RBAK
MARK4
SUGP1
BRINP2
GATAD1
RAB40C
BAK1
PTPN9
HES4
POLD4
CCAR2
PTPN11
HAMP
G6PC2
LSM2
PTPN12
CCNB1IP1
CCDC181
GRHL3
SLAMF7
HMHB1
RAP2C
C6orf47
CATSPERG
ZP4
PTPN13
KRTAP5-8
CYP4F11
SLC4A5
PTPN14
PTPRA
ZNF410
CADM3
SLC46A2
PTPRB
PTPRC
PTPRD
NKX3-2
PTPRCAP
PTPRE
PTPRF
PTPRG
PTPRH
PTPRJ
PTPRK
PTPRM
PTPRN
PTPRN2
ACTA1
BARD1
PTPRO
PTPRR
PTPRS
PTPRZ1
PTS
PTX3
BAX
RAD1
PURA
PURB
PTBP2
NGB
NEUROD4
PVALB
NFE4
PVR
NECTIN1
WFDC1
NECTIN2
CTDSP1
CXCL16
BBS1
PVT1
PEX19
ABCD3
ABCD4
PXMP2
PEX2
PXN
BBS2
PEX5
PYCR1
ALDH18A1
PCYT2
PYGB
PYGL
PYGM
SQOR
PLEKHB1
MS4A7
TP53INP2
SRPRB
ENOPH1
RHOU
LINC00474
NLRC4
TRAPPC1
ZBED5
CREBZF
PCTP
ABHD17C
RPRD1B
ZNF71
ZNF77
INIP
JAM2
OVOL2
LY6G5B
PRUNE1
MYL7
ZNF462
BBS4
ZNF250
OPRPN
ARHGAP22
OSTC
SCAF1
KMT2C
CACTIN
PRODH2
DNASE2B
DLGAP3
EPS15L1
SELENOK
SINHCAF
RBM25
DMRT3
WIZ
MID1IP1
ABRACL
RRAGD
MYOZ1
LY6G6D
PRM3
SNX6
MPP4
PZP
QARS
BCAT1
QDPR
RAB1A
RAB2A
RGL2
RAB3A
RAB3B
RAB3IL1
RAB4A
RAB5A
RAB5B
BCAT2
RAB6A
MAP4K2
RAB13
RAB27A
RAB27B
RABGGTA
RABGGTB
RABIF
RAB5C
RAC1
RAC2
RAC3
RAD9A
RAD17
RAD21
RAD23A
RAD23B
RAD51
RAD51C
RAD51B
MOK
RAD51D
RAD52
RAF1
RAG1
RAG2
RALA
IL22RA1
TMEM8A
RALB
ACTA2
BCHE
RALGDS
RAN
RANBP1
RANBP2
RANGAP1
RAP1A
IL21
RAP1B
CARD18
ENPP5
RAP1GAP
RAP1GDS1
RAP2A
RAP2B
RAPSN
RARA
RARB
RARG
RARS
RARRES1
RARRES2
PLAAT4
RASA1
RASA2
RASGRF1
RASGRF2
RB1
ARID4A
HIVEP3
KDM5A
EVA1C
ACE2
TLNRD1
NTN4
RBBP4
CACNG8
CACNG7
CACNG6
UBL5
RBBP5
BCKDHA
RBBP6
SIGIRR
RBBP7
RBBP8
RBL1
PRDM12
PRDM13
PLEKHA1
PLEKHA2
RBL2
HRH4
TRPV4
SCPEP1
SENP2
ALOXE3
GNB4
ZNF350
KLHL12
RBM3
RXFP1
PBOV1
LGR6
TMEM35A
RBM4
RBMS1
RBMS2
BCKDHB
RBP1
RBP2
SNORD101
SNORD100
SNORA33
ZFAT-AS1
HAS2-AS1
CPLX3
NPS
RBP3
CCND1
RBP4
SNORD16
SNORD18A
SNORD18B
SNORD18C
SMG1P5
PGM5P2
RCN1
RCN2
OPN1LW
RCVRN
RDH5
BCL2
PRPH2
RDX
RECQL
REL
REG1A
REG1B
REG1CP
BCL2A1
RELA
RELB
REN
RENBP
UPF1
DPF2
REST
RET
BCL2L1
REV3L
RFC1
RFC2
RFC3
RFC4
RFC5
RFNG
TRIM27
RFPL1
RFX1
BCL2L2
RFX2
RFX3
RFX4
RFX5
RFXAP
RGR
RGS1
RGS2
RGS3
RGS4
ACTB
RGS7
RGS10
RGS12
RGS13
RGS16
RHAG
RHCE
RHD
RHEB
RHO
GRK1
RLN1
RIT2
RING1
RIT1
RLBP1
RLF
RLN2
BCL3
RMRP
RN7SL1
AFAP1
GPBP1L1
C12orf10
FAM3A
RNASE1
RNASE2
RNASE3
AVPI1
RNASE4
TSKS
SLC25A19
RNASE6
BCL6
EDA2R
RNASEL
EXOC4
SNORA63
TGIF2
CDH26
SNORA62
RNF2
BRD2
BPESC1
BACH2
RNF4
RNF5
ELOVL5
SLC5A7
HAPLN2
SAV1
TRMT11
MRPS35
APOBEC3G
RNF6
PPCDC
NIF3L1
CCDC90B
FASTKD5
CCDC81
HPSE2
AASDHPPT
BCL7A
RNH1
NYX
AGBL5
RNPEP
LDAH
ELAC2
ALX4
GUF1
SPCS3
NAA35
RINT1
ABCE1
SCOC
KCNK15
NBEAP1
DHX35
RIC8A
KLKP1
RNVU1-11
CYB5RL
SNORD68
UBE2MP1
C8orf49
RNU2-1
MIIP
LOC606724
ATG101
GAS5
PROK2
PAPPA2
CELF6
EEFSEC
CELF5
FKBP10
SMAP1
TRAPPC11
ZFAND3
C14orf93
BCL9
SNORD15A
TNFRSF17
SNORA73A
SNORD20
SNORD21
RNY1
RNY3
RNY4
RNY5
ROBO1
ROBO2
ROCK1
ROM1
RORA
RORB
RORC
ROS1
HCN2
RP9
RP1
RP2
RPGR
OPN1SW
RPA1
RPA2
RPA3
RPE
RPE65
RPL3
RPL3L
RPL4
RPL5
RPL6
RPL7
BCR
RPL7A
NPIPB13
LOC613038
CYP51A1-AS1
RPL8
LOC613206
DEFB135
DEFB136
DEFB134
CTXN3
HIGD1C
LOC613266
RPL9
RPL10
RPL11
RPL12
RPL13
RPL15
RPL17
RPL18
RPL18A
RPL19
RPL22
RPL23A
MRPL23
RPL24
RPL26
RPL27
RPL30
RPL27A
RPL28
RPL29
RPL31
RPL32
RPL34
RPL35A
RPL36AL
RPL37
RPL37A
RPL38
BCS1L
RPL39
RPL41
RPL36A
RPLP0
RPLP1
BCYRN1
RPLP2
MRPL12
MRPS12
RPN1
RPN2
RPS2
RPS3
RPS3A
RPS4X
SERINC4
FDPSP2
SCART1
FAM229B
ZNF704
RPS5
LINC01298
LINC00589
MBOAT4
SCARNA9
RPS6
FAM85A
LINC00051
SPANXA2-OT1
SNORD74
SNORA27
RPS6KA1
SNORA21
SSBP3-AS1
MIR483
MIR484
MIR486-1
MIR487A
MIR455
SNORA3A
SNORA7A
SNORD72
SNORA52
SNORD2
SNORA4
SNORA41
SNORD95
SNORD96A
RPS6KA2
RPS6KA3
RPS6KB1
RPS6KB2
RPS7
RPS8
RPS9
RPS10
RPS11
RPS12
RPS13
RPS14
RPS15
RPS15A
RPS16
RPS17
BDH1
RPS18
RPS19
RPS20
RPS21
RPS23
RPS24
BDKRB1
RPS25
RPS26
RPS27
RPS27A
RPS28
RPS29
RRAD
RRAS
RRBP1
RREB1
BDKRB2
RRM1
RRM2
RTKN
RS1
RSC1A1
CLIP1
RSU1
RTN1
RTN2
RXRA
RXRB
RXRG
RYK
RYR1
RYR2
RYR3
BDNF
S100A1
SORT1
S100A2
S100A3
S100A4
S100A5
S100A6
S100A7
S100A8
S100A9
S100A10
S100A11
S100A12
S100A13
S100B
S100P
SAA1
SAA2
CFB
SAA3P
SAA4
VPS52
SAFB
SAG
ACSM3
SALL2
SALL1
MAPK12
SARS
TSPAN31
SLC22A23
SAT1
BCORL1
CELA2A
SATB1
SBF1
MSMO1
SC5D
BFSP1
ATXN1
ATXN2
ATXN7
ATXN8OS
SERPINB3
SERPINB4
SCD
BGLAP
CLEC11A
SCML1
SCN1A
SCN1B
SCN2A
SCN2B
SCN3A
SCN4A
BGN
SCN4B
SCN5A
SCN7A
SCN8A
SCN9A
SCN10A
SCNN1A
SCNN1B
SCNN1D
CEACAM1
SCNN1G
SCO1
SCP2
SCT
SCTR
SRL
CCL1
CCL2
CCL3
CCL3L1
BHMT
CCL4
CCL5
CCL7
CCL8
CCL11
CCL13
CCL14
CCL15
BICD1
CCL16
CCL17
CCL18
CCL19
CCL20
CCL21
CCL22
CCL23
CCL24
BID
CCL25
CXCL6
CXCL11
CXCL5
XCL1
CX3CL1
BIK
SDC1
SRR
BCAN
SDC2
SDC4
SDCBP
CXCL12
ABHD4
MRPL17
PKNOX2
FAM204A
SDF2
SDHA
RNF123
THADA
UBE2O
VIPAS39
PIEZO2
HEATR6
SH2D4A
NSUN3
PRDM1
SDHB
FAM111A
DUSP21
MANBAL
GPATCH3
NAPB
SDHC
SLC17A9
LINC01590
BLOC1S5
ELMO2
GALNT11
SDHD
ZBED8
CHTF18
TNN
CIDEC
ZNF335
ANKEF1
CHP2
XPNPEP3
LINC01749
MRPS14
CXorf56
MCUR1
ZNF667
PCIF1
FAM217B
GPSM3
NECAB3
FKBPL
DMRTC2
DMRTB1
DMRTA2
DMRTA1
SEC13
CLSPN
SEC14L1
TP53AIP1
KIF13A
NEUROG2
NEUROD6
PRDM16
PRDM15
PRDM14
FIGNL1
SECTM1
ANO3
TRAPPC2
BLK
SEL1L
PCGEM1
MYO1G
SELE
SELL
SELP
SELPLG
SEMA3F
SEMG1
TSPYL2
RBM26
PRSS22
OXCT2
PERP
MMP27
NPAS3
SEMG2
CDH23
C19orf33
LHPP
SLC28A3
RBKS
PBLD
GOLPH3
CLSTN2
MCCC2
SNX16
GAL3ST2
POPDC2
SAMSN1
SMOC1
SMOC2
GFRA4
EPB41L4A
PARVG
BLM
ELSPBP1
LRRC4
TNMD
CENPK
NPFFR1
RTP4
CRLF2
MAGEF1
NPVF
MOAP1
TMBIM1
VSIR
SLC39A8
DUS1L
RRAGC
FN3K
ADGRL4
NOD2
TINAGL1
SMG1P1
LIN7B
XYLT1
RPL31P11
XYLT2
ZNF674
IFIH1
SLC7A11-AS1
LINC00616
LOC641367
ABCG4
ACOT1
ACOT6
NRON
TMEM75
SELENOP
RBSN
SNORA19
POTEM
PDF
TSC22D1-AS1
KIF9
C17orf75
SELENOW
DIO3OS
NCAPG
MGAT4EP
KC6
LEF1-AS1
MAP2K4
SNHG6
SNORD87
TMEM91
HEPN1
ERAP2
NECAB1
CARD9
ECSCR
FAM138F
OSGEPL1
DPEP2
LOC641746
P3H1
SET
DPEP3
FAM185BP
EDDM3B
SETMAR
SEPTIN7P2
BLMH
GUSBP10
IRF2BPL
POPDC3
SFPQ
MMS19
LHX5
LOC642131
DNAJC1
TFB2M
SEMA4A
PJA1
SFRP1
STRA6
ROBO3
TOR3A
MLST8
FRG1JP
HERPUD2
ATL2
FAM110C
ZNF876P
SFRP2
MS4A6A
MS4A5
MIR4500HG
PDLIM2
LOC642361
LOC642366
ADARB2-AS1
SFRP4
ABCG5
GOLGA6L17P
ABCG8
LINC02297
TRIM64B
MROH6
LOC642484
SFRP5
PRRT1B
AGAP9
POU5F1P3
MIR205HG
AKAIN1
SRSF1
TRIM49C
UBTFL1
FAM230B
RAD21L1
FAM230E
LOC642648
SCX
SRSF2
TBC1D22A-AS1
DANT2
NPIPA3
NPIPA2
SRSF3
ZNF487
TENT4B
BMS1P2
ARHGEF28
RAB17
CPSF4L
LOC642846
RHBDF1
LINC00205
SPATA42
ZSCAN31
SRSF4
LINC00535
LOC642929
CERNA2
INSYN2A
LOC642943
FLVCR1-DT
FAM163B
GRIK1-AS1
TMEM232
CXCR5
SRSF5
SMIM5
SLED1
C11orf97
LOC643072
SRSF6
ZC3H11B
SMIM15
CYMP
FAM25A
NOC3L
CCT6P3
FBRS
SRSF7
RNF25
LOC643201
SOX17
TUBBP5
GRXCR2
TMEM72
NSD1
MAP1LC3B2
CCT6P1
COP1
LMBR1
XPO4
SFSWAP
CT47B1
KIAA0754
NFKBIZ
LOC643327
ARHGAP9
ECRP
C15orf62
LOC643339
LINC01750
LINC00452
BTBD18
TMEM253
LOC643387
SPINK9
TRA2B
PURPL
LOC643406
LIPK
LIPN
HS1BP3
AZI2
TSG1
HIF3A
LOC643441
FAM25E
BRDTP1
LINC00865
LOC643542
NXN
RNF224
LINC02523
ZNF862
LINC01189
LINC00842
SLC35G6
CCER2
CCDC168
MS4A4E
GOLGA8N
LOC643711
CASC16
SCGB1B2P
LYPLAL1-DT
CASP17P
SIL1
TRAF3IP2-AS1
IKZF4
IKZF5
NKAIN3-IT1
CHST8
LINC02453
USP46-AS1
LOC643802
KRTAP24-1
KRTAP27-1
CNTNAP3P2
PGA3
ZFP62
LINC01128
PGA4
TMPPE
CTAGE9
MMP25
CBLN3
GREM2
SFTPB
RNF222
CRNDE
ZMAT3
GMCL1
ZNF733P
GMCL2
TMEM88B
ZNF106
FLJ32255
MPP5
FNDC10
HHIP
BLVRA
SFTPC
AKTIP
CBWD6
CDH24
C18orf63
CDH22
LINC01529
FAM25C
RPS14P3
RGS18
GSG1L2
GLYCAM1
GALNT17
LOC644090
HCG2040054
SDHAF1
SFTPD
KLHL25
ARL14EPL
ARAP3
GZF1
RPL23AP53
LOC644135
PIRT
EXOC1L
WIPF3
BCRP3
DRGX
TMEM267
MAPK8IP1P2
TMEM168
SYCE3
LOC644189
MTMR14
NR2F2-AS1
SGCA
SUSD1
DCLRE1C
LOC644215
ATG3
INF2
LINC00622
KANSL1-AS1
SNCA-AS1
POLR1E
SUDS3
TTC31
CIAO3
LOC644285
ZDHHC6
SGCB
PCNX4
ACTR6
MT1IP
FLJ43315
MRPS25
LINC00244
NOM1
ZCCHC18
SGCD
DEFB131A
TMEM30CP
DNAI2
SGCG
RPL13AP6
NKX2-4
SMIM10
LOC644554
PPIAL4G
SMIM10L2B
SGK1
INTS4P2
APOOP5
LOC644656
RAD21-AS1
LOC644669
CLDN25
CDRT15P2
SCG5
LIMD1-AS1
SAGE2P
TMPRSS11GP
LOC644762
CSMD1
LINC02604
SGSH
C15orf56
FAM83G
LINC01829
PHGR1
NBPF13P
LINC01184
MEIG1
SGTA
GCC2-AS1
LINC02315
LINC00235
LOC644936
RASSF10
KRT16P3
ACTG1P20
TNRC18P1
ALG1L2
TPSB2
THRB-AS1
SMIM23
PIK3CD-AS1
BLVRB
SH3BGR
EVPLL
NFIA-AS1
GAGE2B
GAGE13
CPEB1
GAGE12G
ZCCHC23
SH3BGRL
CLRN2
CCNI2
CBX3P2
LOC645177
TEKT3
LOC645188
LINGO3
SH3BP2
LOC645202
LINC00693
EIF3J-DT
MNX1-AS1
ITSN1
LINC00461
FAM86C2P
SNRPD2P2
MIR3976HG
GGT8P
TMEM200C
PRAMEF33
USP17L4
PRAMEF19
PRAMEF20
TMEM191C
FUT8-AS1
ARRDC5
LINC01625
CEP170P1
LOC645485
SH3GL1
LOC645513
FAM138A
FAM238A
IGFL2-AS1
LHFPL3-AS1
SH3GL2
WFDC21P
FLJ42627
ASH1L-AS1
POU5F1P4
RPL13AP3
LINC00520
SH3GL3
ZNF890P
MT1HL1
LOC645752
ALDH8A1
ANKRD36BP2
NDST4
SH3GL1P1
CLEC7A
CCDC154
GPR135
SEBOX
TMEM14EP
MAGEB17
RPS7P5
SH3GL1P2
LINC01822
SVIL2P
RPS18P9
SPATA31C2
LOC645967
PABPC1L2B
MOSPD3
GIGYF1
NAP1L6
BNC1
PLA2G2F
SLC35G4
VPS16
CBY3
ADORA2A-AS1
RAET1K
LOC646029
LOC646030
POM121L10P
CHEK2P2
SHB
LINC00643
LRRC77P
C16orf90
SHBG
BASP1P1
LOC646214
LINC02223
CXADRP2
LACTBL1
LINC01704
PDCD6IPP2
AZGP1P1
COL6A4P2
LINC00607
IGHV1OR15-3
LOC646383
REREP3
SHC1
TPTE2P1
EBF2
SPINK8
MFSD14A
ARIH2OS
C19orf67
LOC646471
SPANXD
FABP9
FABP12
C3orf84
FAM90A27P
CSRNP1
LOC646522
LOC646548
HHIP-AS1
LOC646588
IGF2BP2-AS1
C4orf51
URAD
LOC646626
LYPD8
SPANXC
SBK2
LOC646652
SYNDIG1L
NIPBL-DT
LINC02618
LOC646736
TRIM64C
LOC646762
ZAR1L
FBXW4
CYP4F62P
LOC646813
SETSIP
ANAPC1
FAM227A
RNF225
ZNF723
GORASP1
SH2D7
SHH
LOC646903
ZNF806
CTAGE1
LOC646938
MINDY4B
PRSS56
HRCT1
LINC00598
TMPRSS3
SHMT1
YY1P2
C6orf132
PA2G4P4
GOLGA6L10
SPATA31A1
LOC647070
COPS7B
STMP1
NUCKS1
LINC01192
HS3ST6
EMBP1
SRGAP2B
PDIA2
C13orf42
SERPINE3
UNKL
RPS16P5
SHMT2
MROH3P
ASCL5
RD3L
CTAGE11P
SHOX
GMNC
TEX22
LINC02026
LINC00254
SHOX2
WDR13
SMAP2
METTL17
ACBD3
MFSD1
FRG2EP
PLPPR2
SMURF2
CCDC136
SMYD3
C16orf58
ATPAF1
MARC1
ANHX
TNS3
SI
FAM160B2
PARP12
GAREM1
ZNF574
CREB3L2
S100PBP
IPPK
MEAF6
SIAH1
CCDC14
ILRUN
ENGASE
PCED1A
C11orf1
RMND5B
FNDC3B
MTHFSD
SIAH2
MICAL1
CERK
AEN
RBM15
CRTC3
GINS3
OCLNP1
TBC1D15
EPS8L2
LMF1
EXO5
IFT22
CEP85
DDX31
MIR924HG
RMND5A
NORAD
DEPTOR
IQCH
BMI1
ST6GAL1
EFCAB6
ARV1
NMNAT1
P2RY12
IL25
CYP3A43
ST3GAL1
ST3GAL2
ELOVL1
KLC2
FNDC4
FBXL17
ST3GAL4
PORCN
GNPNAT1
ISL2
MARCH7
SPATA20
YTHDC2
SLC13A3
ETNPPL
TUT1
AIDA
USP46
NIBAN2
VWA1
PLEKHG2
DCLRE1B
NABP1
ARMCX5
METTL4
RFX7
CDCP1
LL22NC03-63E9.3
ST3GAL3
ACTG1P4
PPP1R3G
EFL1P1
PCDH20
ST8SIA1
PAPOLG
C12orf43
LOC648987
BMP1
PMEL
LPIN3
RANBP17
AGXT2
STIL
LOC649133
ZSCAN5C
PRAMENP
BCL11B
SIM1
CASD1
LRRC19
PNMA6E
SLC30A5
CCDC71
RASAL3
CES5AP1
TTC23
MRPL14
SIM2
LOC649352
YWHAEP1
SIPA1
STAG3L4
NT5DC2
DLGAP1-AS1
CENPH
MRPS26
SIX1
MRPS24
SIX3
MRPS15
MRPS11
MRPS9
MRPS6
MRPS5
SKI
MRPL41
MRPL40
MRPL38
MRPL36
SKIL
MRPL34
MRPL32
SKIV2L
RPL23AP64
BMP2
SKP1
MRPL11
MRPL9
MRPL1
NDRG4
SLC26A6
SLC26A10
PINK1
SKP2
LOC650226
SLA
TSSC2
SLAMF1
SLC1A1
REEP1
GPBP1
ACD
RAPH1
SLC1A2
CDK15
TMEM237
BEND3P3
NBEAL1
ABCA17P
GAS6-AS1
SLC1A3
CFLAR-AS1
IMPA1P1
RTN4R
MIPEPP3
SLC4A3
MRPL44
VPS33A
NOL6
TMEM135
SLC1A4
JMJD4
KRI1
BMP3
SLC1A5
MARCKSL1
UPF3B
SLC1A6
UPF3A
RSRC2
SLC1A7
PRAMEF1
PRAMEF2
INTS3
SOWAHC
WNK1
SLC2A1
ZNF192P1
LOC651337
SLC2A2
FLJ38576
SLC2A3
SLC2A4
ANKRD33B
SLC2A5
SLC3A1
BMP4
SLC3A2
SLC4A1
PCDH15
SLC4A2
NADK
LOC652276
SLC5A1
SLC5A2
ZFP69B
SPATS2
ZSWIM4
SMTN
CPLANE1
ZNF649
MPPE1
SLC5A3
COA7
PYCR3
UBE2Z
C8orf33
WNK4
WNK3
WNK2
SLC5A4
SLC5A5
SLC6A1
SNORA48
SNORD10
CASTOR1
LRRC37A5P
SKOR2
UCA1
BMP5
SLC6A2
GOLGA8S
ZDHHC11B
SLC6A3
FAM86FP
ZBTB8A
FAM74A6
GOLGA8K
FAM228A
ANXA8
NBPF6
LOC653160
RPSAP9
OR1D4
GUSBP3
ABCC6P1
TRIM43B
SLC6A4
FAM230A
AGAP10P
GTF2H2B
KRTAP4-11
PRB2
AGAP7P
POTEI
CFC1B
CT47A7
SLC6A6
ASAH2B
FAM153CP
KIAA0895L
FAM86B2
NCF1
SORD2P
RRN3P2
GSTTP2
SLC6A7
FOXD4L6
FOXD4L5
AQP12B
SRGAP2C
MRPL45P2
AFDN-DT
SCGB1C2
RGPD3
PSG10P
LGALS7B
SLC6A8
PPIAL4A
SFTPA1
GPR89A
TMEM236
PHLDB3
PPIAL4C
SLC6A9
HIST2H3D
PRAMEF22
PRAMEF15
WASH7P
GOLGA6C
GOLGA6D
TBC1D3P1-DHX40P1
LOC653653
MBD3L4
MBD3L3
TMEM183B
SEC1P
LOC653712
GOLGA8M
POTEJ
MZT2A
OTOAP1
SLC6A11
ZG16
FAM72B
ACTR3C
SLC6A12
BMP6
SLC6A13
SLC7A1
SLC7A2
OCM
ZNF732
SLC8A2
SNORA5A
SNORA8
SNORA75
SNORA13
LSP1P4
LGALS9C
NME1-NME2
FAM138B
LRTM2
PAX8-AS1
SNHG20
FER1L6
FGF7P3
BOLA2B
FAM30C
SLC7A4
IQCJ
SLC8A1
SLC8A3
LOC654780
PCP4L1
SLC9A1
NCF1B
NCF1C
FAM138C
LOC654841
SLC9A2
BMP7
SLC9A3
SLC9A5
SLC10A1
SLC10A2
SLC11A1
SLC12A1
SLC12A2
SLC12A3
BMP8B
SLC12A4
SLC13A1
SLC14A1
SLC15A1
SLC15A2
SLC16A1
SLC16A2
SLC17A1
SLC34A1
BMPR1A
SLC18A1
SLC18A2
SLC18A3
SLC19A1
SLC20A1
SLC20A2
SLC25A1
SLCO2A1
SLCO1A2
BMPR1B
SLC22A1
SLC22A3
SLC22A2
SLC22A4
SLC22A5
SLIT1
SLIT3
SLN
BMPR2
SLPI
SNAI2
SMARCA1
SMARCA2
HLTF
SMARCA4
STK33
PLEKHA3
PHACTR4
SMARCB1
BRD9
CAPRIN2
ZSCAN18
GRAMD2B
AACS
ZBTB10
KCTD14
ZNF747
DLK2
SMARCC1
FAM173A
FUNDC2
DDRGK1
MRPS34
CENPBD1P1
RASL11B
C11orf95
LRRC61
BMX
TMEM108
CYP4F12
LYNX1
CHID1
TRAK2
SMARCC2
SMARCD1
SMARCD2
SLC2A11
MTMR9
BOLL
SMARCD3
SMARCE1
SMN1
SMN2
SMO
SMPD1
POLR3D
SMPD2
SMS
SUMO3
SUMO2
SIGLEC1
SNAI1
SNAP25
SNAPC1
SNAPC2
SNAPC3
BNIP1
SNCB
SNAPC4
SNCA
SNCG
FSCN1
SNRNP70
SNRPA
SNRPA1
SNRPB
SNRPB2
BNIP2
SNRPC
SNRPD1
SNRPD2
SNRPD3
SNRPE
SNRPF
SNRPG
SNRPN
BNIP3
SNTA1
SNTB1
SNX1
SNX2
SNTB2
SOAT1
MIR539
MIR544A
MIR545
MIR376A2
MIR487B
MIR542
HSP90AB4P
SOD1
ZNF826P
HNRNPA1P10
SOD2
SOD3
BNIP3L
CAPN15
SON
SORD
SORL1
SOS1
SOS2
SOX1
SOX2
SOX3
SOX4
BOK
SOX5
SOX9
SOX10
SOX11
SOX15
SOX12
SP1
SP2
DST
SP3
SP4
SP100
SPAG1
UAP1
SPAG4
SPAM1
SPARC
FOXL2
SPAST
SPG7
SPI1
SPIB
BPGM
SPINK1
SPINK2
SPINT1
SPN
SPP2
SPOCK1
SPP1
SPR
SPRR1A
SPRR1B
BPHL
SPRR2A
SPRR2B
SPRR2C
SPRR2D
SPRR2E
SPRR2F
SPRR2G
SPRR3
SPTA1
SPTAN1
BPI
SPTB
SPTBN1
SPTBN2
SQLE
SRC
SRD5A1
SRD5A2
SRI
AKR1D1
SRD5A1P1
BRCA1
SREBF1
SREBF2
SRF
SRM
SRMS
SRP9
SRP14
SRP19
SRP54
BRAF
SRP68
SRP72
SRPK1
SRPK2
SRPRA
TRIM21
RO60
SSB
SSBP1
ITPRID2
SSR1
SSR2
SSR3
SSR4
SSRP1
BRCA2
SST
SSTR1
SSTR2
SSTR3
SSTR4
SSTR5
SSX1
SSX5
BRDT
SS18
ST5
ST13
ST14
STAC
ZFP36L1
STAR
STAT1
STAT2
STAT3
STAT4
STAT5A
SCARNA3
SCARNA20
STAT5B
SCARNA21
SCARNA18
SCARNA2
SCARNA7
SCARNA13
SCARNA17
SCARNA22
SCARNA4
SCARNA6
SCARNA23
SCARNA1
SCARNA5
SCARNA8
SCARNA12
SCARNA15
LINC00488
SCARNA11
SCARNA16
FAM138D
SNORA1
SNORA2A
SNORA2B
SNORA5B
SNORA5C
SNORA7B
SNORA9
SNORA11
STAT6
SNORA12
SNORA14A
SNORA14B
SNORA15
SNORA17A
SNORA18
SNORA20
SNORA22
SNORA23
SNORA24
SNORA26
SNORA28
SNORA29
SNORA30
SNORA31
SNORA2C
SNORA35
SNORA36A
SNORA36B
SNORA37
SNORA38
SNORA71E
SNORA40
SNORA80E
SNORA17B
SNORA44
SNORA3B
SNORA46
SNORA47
SNORA49
SNORA50A
SNORA51
SNORA53
SNORA54
SNORA55
SNORA56
SNORA58
SNORA60
SNORA61
SNORA71C
SNORA71D
SNORA74B
SNORA50C
SNORA77
SNORA78
SNORA79
SNORA80A
SNORA81
SNORD1A
SNORD1B
SNORD1C
STATH
ZFP36L2
STAU1
STC1
HSPA13
SULT1E1
ELOVL4
STIM1
CD27-AS1
NEK4
STK3
STK4
AURKA
AURKAP1
CDKL5
STK10
STK11
AURKC
SULT1A2
BRS3
STRN
STX1A
STX3
STX4
STX5
STXBP1
STXBP2
STXBP3
STYX
SULT1A1
SULT1A3
SULT1C2
BSG
SULT2B1
SUOX
SULT2A1
SUPT4H1
SUPT5H
BST1
SUPT6H
SUPV3L1
ABCC8
SURF1
SURF2
SURF4
MED22
SURF6
SUV39H1
BST2
SVIL
VAMP1
VAMP2
XCL2
SYCP1
SNORA25
BTC
SYK
SYN1
SYN2
SYP
SYPL1
SYT1
BTD
SYT4
SYT5
TBXT
TAC1
TACR2
TAC3
TACC1
ADAM17
TACR1
KLF9
TACR3
TADA2A
TAF1
TAF2
TAF4
TAF4B
TAGLN
TAF5
TAF6
TAF7
KLF5
TAF9
TAF10
TAF11
TAF12
TAF13
MAP3K7
TAL1
TAL2
TALDO1
BTF3
TAP1
TAP2
TAPBP
TARBP1
TARBP2
TARS
TAT
TBX1
BTF3P11
CNTN2
TAZ
TBCA
TBCC
TBCD
TBCE
SERPINA7
TBL1X
TBP
TBX2
TBX5
TBX6
TBX15
TBXA2R
TBXAS1
TCEA1
TCEA2
TCEA3
SNORD9
SNORD12
SNORD11
SNORA32
SNORD5
SNORA16A
SNORD6
SNORD7
SNORD13
SNORD45C
SNORD17
SNORD49B
SNORD50B
SNORD19
SNORD59B
SNORD23
SNORD32B
SNORD62B
MSMP
FAM86DP
ELOC
SNORD65
SNORD66
SNORD67
SNORD69
SNORD70
SNORD71
SCARNA10
SCARNA14
SNORA16B
SNORA57
GRASP-AS1
SNORD75
SNORD76
SNORD77
SNORD78
SNORD84
SNORD103C
SNORD86
SNORD88A
SNORD88B
SNORD88C
SNORD89
SNORD90
SNORD91A
SNORD91B
SNORD92
SNORD93
SNORD98
SNORD99
SNORD110
SNORD111
SNORD112
SNORD97
SNORD94
SNORD96B
SNORD104
SNORD105
SNORD117
SNORD103A
SNORD103B
LOC692247
ELOB
PPAN-P2RY11
ELOA
TCF4
TBX3
HNF1A
HNF1B
TCF3
MIR33B
MIR411
MIR421
MIR449B
MIR532
MIR548A1
MIR548A2
MIR548A3
MIR548B
MIR548C
MIR548D1
MIR548D2
MIR549A
MIR550A1
MIR550A2
MIR551A
MIR551B
MIR552
MIR553
MIR554
MIR555
MIR556
MIR557
MIR558
MIR559
MIR561
MIR562
MIR563
MIR564
MIR567
MIR568
MIR569
MIR570
MIR571
MIR572
MIR573
MIR574
MIR575
MIR576
MIR577
MIR578
MIR579
MIR580
MIR581
MIR582
MIR583
MIR584
MIR585
MIR586
MIR587
MIR588
MIR589
MIR590
MIR591
MIR592
MIR593
MIR595
MIR596
MIR597
MIR598
MIR599
MIR600
MIR601
MIR602
MIR603
MIR604
MIR605
MIR606
MIR607
MIR608
MIR609
MIR610
MIR611
MIR612
MIR613
MIR614
TCF7
MIR615
MIR616
MIR617
MIR618
MIR619
MIR620
MIR621
MIR622
MIR623
MIR624
MIR625
MIR626
MIR627
MIR628
MIR629
MIR630
MIR631
MIR632
MIR633
MIR634
MIR635
MIR636
MIR637
MIR638
MIR639
MIR640
MIR641
MIR642A
MIR643
MIR644A
MIR645
MIR646
MIR647
MIR648
MIR649
MIR92B
TCF7L2
ZEB1
GCFC2
TCF12
TCF15
BTG1
ZNF354A
TCF19
TCF20
TCF21
VPS72
MLX
TCN1
TCN2
TCOF1
BTK
TCP1
TCP10
TCP11
BTN1A1
TECTB
TCTA
BUB1
DYNLT3
TCTE3
PPP1R11
DYNLT1
TDG
TDGF1
TDGF1P3
TDO2
ACTC1
PRDX2
TEAD1
TEAD4
TEAD3
TEC
TECTA
TEF
TMBIM6
BUB1B
TEK
TEP1
TERC
TERF1
TERF2
TERT
TESK1
TF
TFAM
TFAP2A
TFAP2B
TFAP2C
TFAP4
TFCP2
NR2F1
NR2F2
TFDP1
TFDP2
TFE3
TFF1
TFF2
TFF3
TFPI
TFR2
TFRC
TG
TGFA
TGFB1
TGFB1I1
TGFB2
TGFB3
LEFTY2
TGFBI
TGFBR1
TGM4
TGFBR2
TGFBR3
BYSL
TGIF1
TGM1
TGM2
TGM3
TH
THBD
THBS1
THBS2
THBS3
TSPO
THBS4
TCHH
THOP1
THPO
THRA
THRB
THRSP
THY1
KLF10
TIA1
TIAL1
TIAM1
TIE1
TIMP1
TIMP2
TIMP3
TIMP4
C1QBP
NKX2-1
TJP1
TK1
TK2
TKT
ICAM5
TLE1
TLE2
TLE3
TLE4
TLL1
TLL2
TLN1
SEC62
TLR1
TLR2
TLR3
TLR4
ACTG1
SERPING1
TLR5
NR2E1
TSPAN7
TSPAN8
TM4SF4
TSPAN6
TSPAN4
GPR137B
TM7SF2
TRAPPC10
ERC2-IT1
TMF1
TMOD1
TMPO
TMPRSS2
TMSB4X
C1QA
CLDN5
CLEC3B
TNF
TNNC2
TNFAIP1
TNFAIP2
TNFAIP3
C1QB
TNFAIP6
TNFRSF1A
TNFRSF1B
TNNC1
TNNI1
TNNI2
TNNI3
TNNT1
TNNT2
C1QC
TNNT3
TNP1
TNP2
TNR
TNS1
TNXA
TNXB
C1R
TOP1
TOP1P1
TOP1P2
TOP2A
TOP2B
TOP3A
TP53
TP53BP1
TP53BP2
C1S
TP73
TPBG
TPD52
TPD52L1
TPD52L2
TPH1
TPI1
TPM1
TPM2
C2
TPM3
TPM4
TPMT
TPO
TPP2
TPR
TPSAB1
TPT1
TPTE
C3
CRISP2
NR2C1
NR2C2
HSP90B1
TRAF1
TRAF2
TRAF3
TRAF5
TRAF6
C3AR1
HSP90B2P
ACTG2
C4A
TRH
TRHR
CCT3
TRIO
TRIP6
C4B
TRO
C4BPA
TRPC1
TRPC2
TRPC3
TRPC4
TRPC5
TRPC6
TRPM2
TRPS1
MIR650
MIR651
MIG7
LHFPL3-AS2
INS-IGF2
ANP32AP1
MIR652
MIR653
MIR654
MIR655
MIR656
MIR657
MIR658
MIR659
MIR660
MIR661
MIR662
DEFA11P
LINC01545
SNHG4
TSN
TSC1
TSC2
C4BPB
TSG101
TSHB
TSHR
TSNAX
TSPYL1
CAPN5
EIPR1
PHLDA2
TST
TSTA3
TTC1
DNAJC7
TTC3
TTC4
C5
TTF1
TTK
TTN
TTPA
TUB
TTR
SNORD118
CASC8
TAB3-AS1
C1orf195
LINC00163
TUBA4A
SNORD116-19
LOC727751
ROCK1P1
TUBA3C
RNF208
SPATA31A3
GOLGA6L6
BHLHA9
LOC727896
MUC5B
SPATA31A5
GOLGA8Q
TLCD2
AGBL1-AS1
LINC02203
GXYLT2
LINC01874
SDHAP2
MROH1
LINC01249
PDYN-AS1
C5AR1
TUBB2A
MCHR2-AS1
LOC728024
BMS1P14
CT47A10
SSR4P1
LINC02499
CT47A9
GOLGA8O
CT47A8
CT47A6
FAM133DP
CT47A5
CT47A4
LINC00290
CT47A3
LINC02458
CT47A2
LOC728095
CT47A1
ANXA8L1
ZBTB8B
NUTM2A
NUTM2D
LOC728158
LINC02363
NUTM2A-AS1
LINC00460
LOC728196
FAM155A
FAM245A
KRTAP4-8
GGTLC3
LINC01433
TMEM191B
PI4KAP1
KRTAP1-4
FAM157A
CARMN
CLEC19A
KRTAP2-2
LINC02027
D2HGDH
KRTAP19-8
TUBG1
KRTAP9-1
LINC01881
LINC02667
FRG1-DT
LINC00992
DEFA1B
OVOL3
USP17L24
USP17L25
POTEF
USP17L26
USP17L5
LOC728392
USP17L27
TUFM
USP17L28
TPI1P3
USP17L29
PARGP1
LINC01548
USP17L30
LINC01137
C20orf187
GGT2
PPIEL
LINC00687
OPN1MW2
TGFB2-AS1
METTL24
LOC728485
DNLZ
SERF1B
FAM74A3
C2orf92
LOC728554
ENTPD1-AS1
C12orf73
CNTNAP3B
CCDC192
MS4A18
CCDC169
DCDC2C
TUFT1
PCAT18
SDHAP3
LOC728613
ASB9P1
CCDC30
SKP1P2
DHRS4L1
MEIKIN
FAM133CP
CDK11A
HNRNPA1P33
HULC
RPL13AP5
LOC728660
SLC35E2B
LOC728673
SPANXB1
TULP1
LOC728715
LINC01346
ZBED3-AS1
LINC00977
MAP4K3-DT
NPIPB8
LOC728739
NPIPB6
LOC728743
ANKRD20A4
LOC728752
LOC728755
PIN4P1
CROCC2
SCAMP1-AS1
PABPC1P2
ANKDD1B
FRMPD2B
TULP2
NSFP1
C1GALT1C1L
FAM72D
NBPF8
LINC00623
C12orf71
FAM182B
NPIPB11
TULP3
CT45A2
PDE4DIPP1
ZNF736
ELOA3B
ZNF705D
RPS15AP10
LOC728975
UNC5B-AS1
LOC728989
C6
HIRA
ZBED5-AS1
RPEL1
SLC15A5
FAAHP1
TEX46
LOC729080
OIP5-AS1
LINC02158
GASK1A
AGAP5
BMS1P4
TWIST1
RGPD4-AS1
GTF2IRD1P1
NPAP1L
FAM239B
ANKRD20A8P
KATNBL1P6
NBAT1
STXBP5-AS1
TNFSF4
SPACA5B
LOC729218
FLJ45513
KIAA2012-AS1
CCR2
PRR20B
FAHD2CP
SFTPA2
PRR20C
PRR20D
PRR20E
KRT16P1
LOC729254
NUTM2B
TP53TG3D
ZNF286B
LOC729291
LOC729296
TNFRSF4
LOC729305
LINC02510
OC90
CETN4P
LINC01873
PLIN4
FAM86HP
GAGE12J
TXK
GAGE2D
LMO7DN
GAGE12C
GAGE12B
GAGE12E
CASTOR2
CCDC61
GAGE12H
GAGE2A
FAM230J
HSD52
PGM5P4
RAD51AP2
TXN
LINC02226
TMEM242
AACSP1
PRAMEF14
FAM72A
LOC729558
DIRC3
LINC01556
SPDYE6
TXNRD1
LOC729603
LOC729609
FLJ37453
PRR23A
MRS2P2
ZNF812P
LOC729652
PACRG-AS3
CCDC175
GOLGA2P6
LINC00847
LOC729681
LOC729683
FAM90A2P
TYK2
DNAJC27-AS1
LOC729732
LOC729737
PPIAP46
ZNF878
PRSS44P
CEACAM18
GOLGA8CP
SEC14L1P1
TYMS
LOC729815
FAM160A1
UMAD1
LSP1P3
LOC729867
LOC729870
TYR
ANKRD34C-AS1
CRPPA
LOC729930
LINC01915
SHISA7
LOC729966
MORN2
LOC729968
LOC729970
RFPL4AL1
LINC01530
NPIPB2
LINC01776
BORCS8
SHISA9
C7
SEC14L6
ABCC6P2
ZNF814
ZNF726
LINC00886
RRN3P1
MOSMO
LOC730098
TYRO3
LOC730100
LOC730101
CRYZL2P
LINC01100
FAM166B
TMEM229A
GSTA7P
TEX50
LOC730183
MEIS1-AS3
TYRO3P
LOC730202
LINC01136
LOC730234
ACOD1
LOC730268
ZNF735
LOC730338
TYROBP
TYRP1
LOC730668
KRTAP2-3
MYT1L-AS1
LINC02447
C8A
UBA52
LOC731157
RFX8
LINC01220
LINC01347
UBB
MIR3945HG
UBC
LINC01348
UBA1
LINC01300
FAM238B
UBA7
UBE2A
C8B
UBE2B
UBE2D1
UBE2D2
TDRG1
LOC732265
LINC00917
UBE2D3
UBE2E1
UBE2E2
UBE2G1
UBE2G2
UBE2H
UBE2I
C8G
UBE2L3
UBE2N
UBE2V1
UBE2V2
UBE3A
OSGIN2
SUMO1
UBP1
UBTF
UCHL1
UCHL3
UPK1B
UCN
C9
UCP1
UCP2
UCP3
UFD1
SNHG9
SLC35A2
SCGB1A1
UGCG
UGDH
UGP2
UGT2B4
UGT2B7
UGT2B15
UGT2B17
UGT8
UMOD
UCK2
UMPS
COL14A1
UNG
USP4
NR1H2
UPP1
UPK2
VPS51
UPK3A
UQCRB
UQCRC1
UQCRC2
UQCRFS1
UQCRH
UROD
UROS
USF1
USF2
USP1
USH2A
MRPL49
CLRN1
UTRN
KDM6A
UVRAG
VARS
VASP
VAV1
ZNHIT2
VAV2
VBP1
VCAM1
VCL
VCP
VDAC1
VDAC2
VDAC3
VDR
VEGFA
VEGFB
VEGFC
VGF
VHL
VIL1
EZR
VIM
VIP
VIPR1
VIPR2
VLDLR
BEST1
MPPED2
VPREB1
TRPV1
VRK1
VRK2
VSNL1
VTN
MYRF
VWF
WARS
WAS
ZAN
WIPF1
EIF4H
TMEM258
CLIP2
LAT2
CORO2A
WEE1
WFS1
NSD2
NELFA
DAGLA
WNT1
WNT2
WNT3
WNT5A
WNT6
WNT7A
WNT7B
WNT8A
WNT8B
WNT10B
WNT11
WNT2B
WNT9A
WNT9B
WRB
WRN
WT1
XBP1
XDH
XG
GAS8-AS1
XIST
XK
XPA
XPC
CSKMT
XPNPEP1
XPNPEP2
XPO1
XRCC1
LINC00106
XRCC2
XRCC3
XRCC4
FMNL1
XRCC5
CEMP1
YES1
YY1
YWHAB
LDLRAD4
YWHAE
YWHAG
YWHAH
YWHAZ
ZAP70
SF1
ZFP36
ZFP37
PTTG1IP
ZBTB14
ZFPL1
ZFX
ZIC1
ZIC2
ZIC3
ZNF2
CFAP410
ZNF3
ZNF711
ZNF7
ZNF8
CNBP
ZNF10
ZNF12
ZNF14
ZNF708
ZNF16
ZNF17
ZNF18
ZNF19
ZNF20
ZNF182
TMEM50B
ZNF22
ZNF23
ZNF24
ZNF26
ZNF28
ZSCAN20
MPPED1
ZNF32
ZNF33A
ZNF33B
ZNF35
ZKSCAN1
ZNF37A
ZSCAN21
CA1
ZNF41
MZF1
ZNF43
ZNF45
ZBTB25
CA2
ZNF56
CA3
ZNF66
CA4
ZNF69
ZNF70
ZNF74
ZNF75D
ZNF75A
ZNF76
CA5A
ZNF79
ZNF80
ZNF84
ZNF221
ZNF85
ZNF90
ZNF91
CA6
ZNF99
CA7
CA8
ZNF222
ZNF121
SYS1-DBNDD2
LUZP6
SNORD113-1
SNORD113-2
SNORD113-3
SNORD113-4
SNORD113-5
SNORD113-6
SNORD113-7
SNORD113-8
SNORD113-9
SNORD114-1
SNORD114-2
SNORD114-3
SNORD114-4
SNORD114-5
SNORD114-6
SNORD114-7
SNORD114-8
SNORD114-9
SNORD114-10
SNORD114-11
SNORD114-12
SNORD114-13
SNORD114-14
SNORD114-15
SNORD114-16
SNORD114-17
SNORD114-18
SNORD114-19
SNORD114-20
SNORD114-21
SNORD114-22
SNORD114-23
SNORD114-24
SNORD114-25
SNORD114-26
SNORD114-27
SNORD114-28
SNORD114-29
SNORD114-30
SNORD114-31
ZNF124
PFN1P2
CA9
HAR1A
HAR1B
MKRN3
PRCD
RELL1
MIR758
MIR671
MIR668
MIR767
MIR454
MIR769
MIR766
MIR802
MIR765
MIR770
PSAPL1
MKRN7P
ZNF131
ZNF132
ZNF133
ZNF134
ZNF135
ZNF136
ZNF137P
ZNF138
ZNF140
CA11
ZNF141
ZNF142
ZNF143
PCGF2
ZBTB16
ZNF146
TRIM25
ZNF148
ZBTB17
CA12
ZNF154
ZNF155
ZNF157
VEZF1
ZNF165
TRIM26
ZNF174
ZNF175
CACNA1A
ZNF177
RNF112
ZNF180
RNF113A
ZNF184
ZNF185
CACNA1B
ZSCAN26
ZNF189
ZKSCAN8
ZSCAN9
ZNF195
CACNA1C
ZMYM2
ZNF200
ZNF202
ZNF204P
ZNF205
ZNF207
ZNF208
CACNA1D
ZNF213
ZNF214
ZNF215
ZFAND5
ZNF217
ZNF223
ZNF224
ZNF225
ZNF226
CACNA1E
ZNF227
ZNF112
ZNF229
ZNF230
ZNF232
ZNF236
SLC30A1
CACNA1F
SLC30A2
SLC30A3
SLC30A4
ZP2
ZP3
MAP3K12
ZXDA
CACNA1S
ZYX
LUZP1
PRDM2
DDR1
DNALI1
PTP4A1
LRP8
LAPTM5
LOC780529
TVP23A
SNORD3A
SNORD3C
SNORD3D
BSND
CACNA2D1
CSDE1
EVI5
DAP3
CACNB1
NPHS2
CACNB2
BTG2
PXDN
CACNB3
ALMS1
MOGS
RNF103
TUBA1A
PAX8
CACNB4
IL1R2
MALL
CXCR4
FZD5
SCG2
CACNG1
BRPF1
IFRD2
MAPKAPK3
SEMA3B
SLMAP
MANF
USP7
RAB7A
SLC25A20
KCNAB1
SLBP
DUSP26
CRELD1
MRPL57
COLEC11
OTUB2
PCYOX1L
YIPF2
PRR14
C17orf53
CYREN
GDAP1L1
RHPN1-AS1
LRFN4
CAD
AUNIP
VKORC1
TRIR
MIS12
CUEDC2
SCNM1
METRN
DBNDD1
SLX1B
DDX50
CAMKV
LINC01260
DDA1
GGCT
GID4
CENPM
C7orf25
TMEM106C
NUP37
SMIM2
FNDC11
AHNAK
ZNF655
SPATA5L1
ST8SIA4
PDCL3
ERI3
C7orf26
NABP2
KXD1
PVRIG
ZFYVE21
DDX54
TMEM38A
TSEN34
KCTD15
SECISBP2
REEP5
NOC4L
ALG8
TRPM8
PRRG4
PRRG3
ASPSCR1
TMEM223
ATG9A
METTL16
FTO
POGLUT2
ELOVL6
FASTKD3
TMEM109
C2orf49
DSCC1
DCTPP1
C1orf50
CCDC86
LBHD1
MLPH
WDR77
SLC25A23
SMIM7
ALG12
ZNF426
TMUB2
TRAPPC6A
METTL22
CARD14
CHAC1
C9orf16
ESRG
TSL
UQCC3
C11orf49
TRIM48
C1orf116
LINC00626
TAF1D
RNF26
MEG8
MAPKAP1
PWRN1
PWRN2
DEK
DHX58
NDUFAF5
TMEM185B
APOO
LY6G6E
RETREG2
DERL1
CCDC28B
PHF23
MBOAT7
PPDPF
CHCHD7
FKRP
MMP28
ZSCAN5A
ALDH5A1
MGC4859
FA2H
GDPD3
DHRS11
TNIP2
PLEKHF1
MFSD11
GNPTAB
NOL12
PRRC2A
LINC01711
TMEM243
LENG1
LILRP2
LILRA6
C1orf35
BAG6
PRR15L
RBM42
CENPO
C19orf57
CRELD2
ZNF343
FBXL15
ZNF576
THTPA
GPANK1
EFHD2
TTPAL
BRCC3
FSD1
TMEM43
DDX39B
IRX6
IRX3
IRX1
ABHD16A
SLC39A7
THOC6
HSD17B8
ZNF557
MMEL1
DCAF10
OR13A1
OR5H6
OR52E1
CALB1
OR5H2
OR7E91P
OR4K5
OR2H2
OR51G1
OR11H2
OR51B4
OR51B2
OR4C5
NELFE
CPLANE2
ZXDC
BHLHE41
HMGN5
FCRL2
B3GNT4
BCL2L14
CALB2
LST1
NOX5
PLA2G7
GLB1L
KREMEN2
ZBED2
LRFN3
CYBC1
TFEB
HAUS3
LRRC2
FYCO1
BIRC7
WDR25
PAGR1
ULBP3
DLEU2L
OR51J1
OR52N1
OR5AL1
OR10G6
S100G
OR4F5
OR2A4
OR4K1
OR6J1
RNF217-AS1
RIPOR1
MAIP1
EPM2A
NKAIN1
GCC1
ATP13A3
TTC13
EPS8L3
ABHD8
NKAP
CDC73
SLC52A2
SPAG16
TMEM231
CORO7
CHPF
CARS2
RNF128
MRPL24
ARMH3
MUL1
SAP130
RNF219
CEP97
CALCA
TCTN1
ADIPOR2
CERS4
PGBD5
FAM118B
RIC3
VCPKMT
ACSS3
NAA16
TANGO6
CCNJL
HMBOX1
RNASEH2B
SNRNP25
GALNT14
ARMT1
NDNF
TNFAIP8L2
OGFRL1
SH3TC2
OCEL1
C1orf54
EFL1
FAM184A
FAT4
SCRN3
CCDC121
ARMC7
TMEM53
C22orf46
ROGDI
ARSJ
CHMP6
SRD5A3
EFCAB1
PANK3
AKIRIN1
MCPH1
MAP7D3
AIMP2
USB1
RHBDF2
TMEM204
HECTD3
BEND5
RPAP3
ARHGAP10
DYNC2H1
PPP1R3B
NEIL1
HSPBAP1
ICE2
DHX40
PLEKHF2
KLF3-AS1
PARP8
C3orf52
TUT7
NLRX1
FN3KRP
ZNF329
VEPH1
FASTKD1
OGFOD2
SMC6
VTCN1
RTL10
CENPU
ZDHHC14
MSANTD2
SAP30L
STEAP4
GAL3ST4
QTRT2
ZNF322
YRDC
MANEA
GALNT12
ZC2HC1C
RIOX1
ZMAT4
ZYG11B
CALCB
OGFOD3
C11orf80
LRRK1
PRKRIP1
NOL9
COLGALT1
MORC4
IPO4
GTDC1
IGFLR1
CCDC51
NPEPL1
PPCS
TBL1XR1
AAGAB
VPS37B
ANKRD55
SUV39H2
ZNF768
THAP9
WDR59
LIN28A
PALB2
SH3D21
NSUN7
NARS2
E2F8
KCTD17
TBC1D17
TEFM
BBS10
TTLL7
ZBBX
CCDC7
DIPK2B
ZNF419
CLIP4
ECHDC3
ADGB
LMAN1L
MAFK
ZNF385D
SLC25A22
ZFAND1
SNIP1
ASB13
ZNF750
DHRS12
ZNF668
FZD3
GEMIN7
C1orf115
ISOC2
ELMO3
KATNBL1
TXNDC15
MCTP1
GRTP1
ZFHX4
ACBD4
MICALL2
MTERF1
CCDC82
IQCA1
LRRC31
SUGCT
MYH14
RERGL
KLHL36
ZNF665
CLMN
SEM1
FBXO31
GSDMD
C12orf49
ALG9
ZNF408
ARMC5
UGT2A3
TFPI2
CARF
SHCBP1
HHIPL2
HPS6
HAND2-AS1
VASH2
GSTCD
TTC21B
PTCD2
SLTM
MMRN2
EHMT1
AGMAT
NIPAL2
TLE6
MOB3B
ZNF552
WDR78
ST7
CATSPERB
ARHGAP28
CAMKMT
EFCC1
CLMP
METTL8
NAA40
ZMYM1
KDM8
QSER1
GEMIN6
PEAK1
LONRF3
PIP4K2C
TMC5
CCDC102B
ARHGEF5
NHEJ1
AGBL2
ZBTB3
FAM124B
ZDHHC11
RNF122
CFAP69
MFSD13A
CSPP1
PDZD3
FAM57A
EPHX3
TM4SF20
LINC00115
SNX22
FLJ13224
NEK11
TUBAL3
ZNF669
RBFA
JHY
TREML2
BORA
TCTN2
ALG13
CPSF7
BAALC
RPAP2
CBLL1
NUDT18
RABEP2
THSD4
UBA5
DCAKD
CCDC134
ZNF212
ZC3H14
PODNL1
MAP9
HDAC11
CAAP1
PLBD1
LPCAT1
RIN3
ZNF671
MCMBP
GGNBP2
ZNF672
ATP8B4
THNSL1
RPP21
ZNF613
PRR5L
CALCR
CYBRD1
NUP85
NAA60
TMC7
MORN1
BTNL8
TUSC3
PYROXD1
ACTR5
ATAD5
MAGIX
SETD6
MAB21L4
TCEAL4
MRM1
NANOG
ADM2
SPEF2
FAM110D
MAP6D1
UBXN8
DOK3
TNIP3
KIAA0319L
SYNPO2L
COQ8B
CNTD2
CNTNAP3
SLC35E1
KAT6A
LINC00472
ZNF696
L2HGDH
C10orf95
DHDDS
PLPPR3
PLEKHS1
SYNDIG1
NOL10
PDZD7
ERMP1
PAQR6
DENND1C
CEP76
JADE1
DENND2D
DNAJC22
ABCA11P
SCD5
WDR76
ATAT1
ZNF767P
WLS
ZNF442
CPED1
GRHL2
TRMT2B
DSN1
FRMD1
DNAJB14
POF1B
ZNF702P
SVEP1
TTC26
PLEKHH3
STN1
AGPAT4-IT1
ELOVL7
ANKRD53
CALD1
PSCA
GREB1L
PCNX2
ESRP2
DOCK5
TRAPPC13
C10orf88
TMEM156
GLRA3
RMI1
FAM192A
PHC3
MINDY3
WWC2
DGLUCY
NAA25
UBTD1
FOXRED2
TMEM62
MYO15B
NRSN2
SLC8B1
PANK2
FBXL18
SEMA6D
ZNF556
CSRNP3
ANP32A-IT1
TRPM3
FAM106A
GPR157
CEBPA-DT
PGAP1
LRRTM4
ATF7IP2
DCAF17
LINC00574
ADAMTS20
CCDC15
HEXA-AS1
LCAL1
TUBA4B
BIN3-IT1
ZNF606
MZT2B
C7orf69
CALM1
ZFP2
ZNF614
C3orf36
BICC1
BAIAP2L2
ARL14
PIF1
MAP3K19
VCPIP1
CCDC33
BBOF1
TRIM46
CCDC170
NR4A3
LRRC8E
MROH9
RPF1
ZNF703
PTGES2
SIKE1
FRAS1
THOC7
UXS1
PQLC1
ZC3H12A
ASRGL1
CENPT
EDC3
GOLGA2P10
NAA15
CWH43
ASMTL-AS1
PGGHG
PRR36
ABHD18
MOGAT2
CTC1
IFT74
DBF4B
SPSB1
MYCT1
TEDC2
MYO19
RUBCNL
CEP290
TTI2
BRD3
TMEM134
TMEM254
RNF34
MUS81
FUZ
HKDC1
FBXO11
CHD9
FHOD3
OPA3
SPG11
PROSER1
NUP214
ARMC9
CCDC92
TM2D3
RUNX1-IT1
ALPK1
CFAP43
NAA50
COQ10B
LHX3
ACSF2
TARS2
RAB11FIP1
NUBPL
PAAF1
ORAI2
RUFY1
CXorf21
WDR26
FAAP100
PIGZ
ELL3
PREX2
CEP63
SLC35F5
FAM214B
EFHC2
C16orf70
TRIM45
ZNF430
EDEM3
STAM
HSD3B7
ITPKC
GRPEL1
SCUBE1
CDK5RAP3
MLLT10
CUBN
MTERF2
CCDC6
PLEKHO2
EFHD1
WDCP
TRABD
MED28
FER1L4
FLAD1
SPHKAP
NCOA4
PDGFD
KLHL15
TET1
LRRC27
EPC1
CPEB4
PPP1R2C
ZKSCAN3
GKAP1
CXXC4
SP6
CEP70
CCDC68
PUS1
ABTB1
WNT10A
ULBP2
ULBP1
DNAJC5
ADAM33
KCNIP4
WDR82
PABPC1L
PNPLA3
SLC25A16
BPIFB2
TRAF3IP3
SEL1L2
DCAF11
ZSCAN16
REEP4
COASY
WDR61
LPAL2
TNKS2
RNF39
SHOC2
ADAM12
PDCD1LG2
CD276
RASSF7
CSRP3
CALM2
PDHX
FOSL1
CUL5
UBXN6
SLC19A3
TSGA10
AKNA
ESX1
PBX4
SLC35G2
ACAD10
SRCIN1
IQCN
TTYH3
ARHGAP39
PTP4A2
THSD7B
SLC44A4
VWA7
MPIG6B
FGF23
LY6G6C
LY6G5C
PRR3
THUMPD2
TSEN2
AARSD1
TMEM121
PRR7
KHDC1
MFAP5
ITIH5
NDFIP1
SPX
THAP7
STARD5
CPTP
LIMD2
TMEM177
B9D2
CYB5B
ZNF34
USP5
COL18A1
INTS5
MLF2
CMIP
CALM3
ASXL3
CEP44
ZNF436
SSPN
EEPD1
DDHD1
BHLHB9
DUSP16
ZFP91
APOL6
APOL5
APOL4
APOL3
TAS1R2
TAS1R1
KMT2D
SH3BP5L
GRIP2
KDM7A
SETD7
LNPK
AAAS
ZNRD1ASP
PRRT1
EGFL8
HCG4B
FXR1
YEATS4
ILKAP
NPL
HMGA2
ALX1
TMPRSS5
CDK2AP1
ACTN4
CALML3
IFT88
GJA9
TUBB1
WNT5B
ZBP1
SLC2A10
KCNH6
SLC25A32
COLEC12
CLPTM1L
OR5AC2
PABPN1
OR11H1
OR4F17
CALR
DPF3
GPR68
OR4K15
TCL1A
OR8J3
AP3B2
PWAR5
ANP32A
ST8SIA2
OR51G2
OR51E2
CALU
OR4P4
OR4C15
NPRL3
OR4A5
OR4A16
OR4A15
OR10W1
OR10V2P
GAN
OR2AE1
CAMK4
SLC7A5
OR6N2
OR6K2
OR2T7
OR2L5
OR2G3
OR2G2
OR2C3
TAF15
POLR2M
PTDSS2
GPR63
RSPH6A
SYNC
CFHR5
CAMK2A
DCSTAMP
HM13
RND2
MOB2
ITFG1
SGPP1
SLC38A1
TMX1
LRRC3
GDPD5
FBXO38
TDRD3
STMN4
VOPP1
FAM49A
RCC1L
YIPF5
INTS14
FAM117A
TRIM11
LMAN2L
C1orf21
NDEL1
CSRNP2
TXNDC5
ACTL8
CLPB
MIR600HG
PDRG1
ANKRD13C
APOLD1
CCDC130
GFOD2
COL21A1
PLA2G12A
CAMK2B
CDADC1
TRIM8
URM1
LBH
NECTIN4
FIP1L1
SNX27
COIL
FAM83D
ANP32E
NIPA2
TMEM163
ACSBG2
CAB39L
ITM2C
TSPAN14
CDT1
KAZALD1
UNC93B1
DEFB126
DIAPH3
SHCBP1L
TRMT1L
TSC22D4
TSSK3
MAP1LC3B
AKAP1
CCNL2
VMP1
C6orf62
ISCA1
REXO5
AMN
OR5V1
OR2B2
LINC00597
CAMK2D
SLC14A2
DOCK8
PPP1R14C
MADCAM1
SF3A2
ELL
TRIM7
NUAK2
TIGD6
RNF170
ADAMTS12
TLR10
ADAMTS10
SLCO5A1
OR12D3
CAMK2G
NETO2
NETO1
SPACA1
VANGL1
TRIM56
SBF2
RNF146
SPRY4
ST6GALNAC5
KRTAP1-3
KRTAP1-1
TMEM14B
ZNF205-AS1
SFXN3
ZNF611
MED25
SHARPIN
ZNF239
KRTAP9-9
KRTAP4-6
KRTAP2-1
ARPC5L
ISG20L2
RAB1B
LAS1L
HYI
FAHD1
SYMPK
QTRT1
SLIRP
SLC25A28
CAMLG
MIA
CLPP
ABHD17A
CABLES2
SEH1L
DPF1
KIF18A
ZNF93
HDHD3
MKKS
CAMP
GDF5
NCOA3
NRIP1
CHAF1B
CANX
DGCR6
LZTR1
CLTCL1
CAPG
ESS2
SYN3
GTPBP6
PUDP
AKAP17A
PNPLA4
CAPN1
ZRSR2
USP11
USP9X
CAPN2
RBM10
KDM5C
SMC1A
CAPN3
CAPNS1
NAA10
UBL4A
TMEM187
CAPN6
LAGE3
SLC10A3
TKTL1
CAPS
EPX
ARID1A
CAPZA1
HIST3H3
DYSF
COLQ
SERF1A
HIST1H4I
TRRAP
CAPZA2
PICALM
KLRC4
SNN
ACOX2
CAST
ACOX3
AXIN1
AXIN2
BAP1
BRAP
CDC7
CDC45
CAPZB
EOMES
FZD1
FZD4
FZD6
FZD7
FZD8
FZD9
GFI1B
HIST1H2AI
CARS
HIST1H2AK
HIST1H2AJ
HIST1H2AL
HIST1H2AC
HIST1H2AB
HIST1H2AM
HIST2H2AC
HIST1H2BG
PITPNM3
CASP1
HIST1H2BL
ELOVL3
HIST1H2BN
FCRL5
FCRL4
HIST1H2BM
HIST1H2BF
TCF7L1
HIST1H2BE
ADPGK
SH3BGRL3
SF3B5
INO80B
GSG1
CCDC70
SLC25A31
PUS7L
PMFBP1
HIST1H2BH
DRC3
ABHD11
RAB33B
HIST1H2BI
EMC6
CDCA3
MXD3
APH1B
GLT8D2
HIST1H2BC
KATNAL2
DOHH
ARHGAP24
DDX59
HIST1H2BO
PUS3
EPPK1
SCRT1
PLVAP
HIST2H2BE
CASP2
HIST1H3A
HIST1H3D
HIST1H3C
HIST1H3E
TTC25
CHST9
HIST1H3I
NUF2
FAM110A
AIF1L
DNAL1
RTBDN
RILP
COG3
UCK1
HIST1H3G
GPR101
TAAR8
MFRP
HIST1H3J
HIST1H3H
HIST1H3B
HIST1H4A
TMUB1
THAP2
AKR1E2
RASSF5
NUDT12
SOX7
BCL2L12
RTP3
LRRC2-AS1
CASP3
HIST1H4D
TMEM47
CCM2
GUCD1
AMMECR1L
C18orf21
HIST1H4F
HIST1H4K
HIST1H4J
C19orf12
ZMIZ2
C11orf68
TEX101
HIST1H4C
RAMAC
FAM107B
SELENOO
CCDC3
FAM167A
HIST1H4H
SLC35G5
LINC00208
FAM167A-AS1
DYNLRB2
DYNLRB1
TEKT1
HIST1H4B
TLN2
MS4A8
PARP9
SESN2
HIST1H4E
HIST1H4L
HIST1H4G
CRISPLD1
CD99L2
HSDL1
RPS6KL1
RHNO1
TRAPPC9
SLC4A9
CALN1
SH3BGRL2
CASP4
JAM3
FERMT3
TRPT1
NRIP2
ESPN
CRISPLD2
YPEL3
HYAL3
FAM57B
INHBE
RIOK1
SLC25A18
ATG10
ITCH
TFAP2D
MARVELD1
GRWD1
ZNF484
L3MBTL2
LONP2
KRTAP4-12
TAS1R3
RBP5
RBM4B
FRMD8
ARMC10
MAD1L1
KCNK16
CASP5
NME5
OR1A1
USP26
ESYT3
SYT16
SETDB2
ROPN1L
ANGPTL6
KLF16
FSD1L
TMTC1
ATAD3B
OR1D5
TAF3
RSPH3
TMEM120A
OR1E1
RAB34
HMCN1
GPR61
TBC1D10A
BCO2
MRO
TM2D2
USHBP1
CDCA7
OR1E2
MIXL1
TSPAN10
SLC25A2
PRSS27
TTLL2
FGFBP2
WDR87
OR1E3
SPATA9
SNX25
KCTD10
SPATA16
TTC29
KRTAP1-5
KRTAP3-1
KRTAP3-2
KRTAP9-2
CASP6
OR1G1
KRTAP9-3
KRTAP9-8
KRTAP17-1
HASPIN
OR3A3
STARD3NL
STK40
SPRTN
HDAC10
RASSF4
LRMDA
EIF2A
PIP5K1A
TATDN1
TM2D1
TSSK1B
IMMP2L
PIP5K1B
FCAMR
NACA4P
RACGAP1P
FRMD8P1
SLC4A11
PIP4K2B
PLA2G6
IFI27L2
TSSK6
SPNS1
FAM234A
CCDC8
NCALD
FAM172A
PLA2G10
BRIP1
CTTNBP2
REG4
KREMEN1
CASP7
TMPRSS13
B3GNT5
SLC25A11
SOX14
OBSCN
EMILIN2
SPARCL1
SPOP
PCDHB19P
KATNAL1
MND1
WDR54
ADGRV1
SRPX
RBM48
MAGT1
DTNBP1
KIRREL2
HDHD2
TMEM222
TEX35
FAM160A2
SLC10A7
PLEKHN1
TAGLN2
FAM186B
ARMC2
HORMAD1
MYCBPAP
QRICH2
FSCB
TKTL2
C3orf20
KBTBD7
ANKRD27
ULK1
ENKD1
NSRP1
ZRANB3
RAB6C
FBXO30
UXT
CASP8
ARL6
USP44
SLC41A2
C4orf17
PCBD2
PRAM1
ZIC4
PCGF6
QRFPR
EEA1
BCAR3
ZNF394
LRRIQ1
ATRIP
WDR75
ACAD11
CEP78
USP42
ZNRF3
TOMM40L
UTP15
SLC7A6OS
FAM161A
EVA1A
ABRAXAS1
SYDE2
ZNF644
KAT8
PPP1R1B
RNASEH2C
RPF2
ARID5B
ANXA9
KIAA1109
GTF2IRD2
ASCC2
NLRC5
C19orf44
ANTXR1
STX7
LOXL4
POLR1B
ELMOD3
SLA2
MYH16
SLC49A3
CMAHP
CHD6
MINDY4
ZCCHC7
TMEM164
FAR1
SLITRK6
BFSP2
METTL25
CIAO2A
SETD3
USP48
POMK
CASP9
SNHG3
TXNDC2
MEX3B
ZNF541
TMEM117
ZMYND12
WDR24
SPATC1L
TMEM191A
IQCG
NBPF3
ZMYND15
C2orf16
DRC7
LRRC8C
TRAF7
MAF1
TMEM126A
RHBDD1
ATP13A4
BBOX1
ZCCHC9
ZDHHC18
MRI1
MED10
RTL6
FYTTD1
PSD2
LTBP4
SLF1
SGIP1
GARNL3
CAMKK1
SLC37A3
FLYWCH1
SYT3
DCUN1D5
TCHP
FBXW9
PSMG3
HSDL2
HAGHL
POLR3GL
ALKBH7
C9orf64
RPAIN
CHCHD5
ZNF282
CARD19
POLDIP3
YIPF4
NOA1
COQ5
SLC25A33
NICN1
DNAJC30
MFSD14C
PRADC1
STK24
BTBD10
C2orf88
RNF135
TMEM79
NTPCR
EIF1AD
TMEM175
ZDHHC16
EFCAB2
ING5
CAPNS2
WDR83
PRXL2A
UTP23
PHF6
GINS4
LLPH
MIEN1
CASP10
UQCC2
DDI2
TMEM246
CHCHD6
NUDT22
PYM1
PDCD2L
ZNF397
NUDT16L1
NR0B2
C7orf50
MRPL45
BRMS1L
VPS25
TMEM107
MON1A
NAA38
CCDC115
CCDC77
CMSS1
ACBD6
THOC3
C18orf12
SARNP
METTL26
ZBED3
LZIC
HVCN1
UTF1
ZNF414
MCRIP2
DYDC2
PCGF5
COA8
AKT1S1
TMEM101
ELOF1
RECK
GFM2
COG8
HPS3
SOAT2
CAVIN2
ARFGAP2
NIFK
PRAC1
RASAL1
HOOK3
RAD54L
NSMAF
CASQ1
NCK2
ECRG4
CYSTM1
C15orf48
GNPAT
PROK1
CARD11
ADGRA1
ZNF528
MSANTD4
HHIPL1
DYRK3
RAB11FIP4
MAML2
FRMPD3
DOT1L
LZTS2
BRSK1
SYVN1
ABLIM2
ZNF333
DYRK2
ZNF512
MAP3K21
EFCAB7
L3MBTL3
PHYHIPL
LCOR
DUSP11
ZMAT1
NEURL4
SLX4
MEGF11
MEGF10
FBN3
DOC2B
DOC2A
DHX16
FAM120B
CASQ2
CUL4B
SPIRE2
JPH4
ZNF527
NKX6-2
CUL4A
PLPP5
GHDC
MCM8
DCTN5
ACTRT3
CNFN
ACRBP
CUL3
GON7
JAGN1
ZC3H8
HOPX
ZNF559
C15orf41
CUL2
SRRM4
ACSS1
LINC01547
MCHR2
CUL1
KBTBD8
KIAA1841
MRPL43
SNORD35B
PGBD1
TMEM185A
MAK16
ATRN
PARD6G
FAXC
MAP1LC3A
FOXN1
MT4
SLC12A8
LYZL1
COL25A1
GNPTG
TTF2
TPST2
CASR
TPST1
PARD6B
ZBTB37
KRTAP4-4
TUBB6
NT5C1A
ZGPAT
KLF11
ST6GAL2
ZNF594
KIRREL3
FNDC1
KRBA1
ZNF469
NTNG2
TNRC18
TEAD2
TTBK1
SLITRK2
AFAP1L2
KISS1R
GPR174
IL1F10
SUPT3H
USP38
MFSD14B
KIF2B
C22orf23
PLA2G12B
LCE3D
DGAT2
EBPL
SPINK7
SPZ1
GLYR1
LINC00852
ADGRE3
RNASE7
CCDC62
DPY30
GLIS2
MYPN
RETNLB
HES7
FAM126A
USP32
SMARCA5
ZNF347
CARD6
TRIM55
TRIM63
DSCR8
KDM2B
SLC9A7
FKBP6
ACCS
HINT2
INSM2
PPP1R9B
C9orf24
MS4A14
SPATA22
FAM71F1
CCDC54
MCEE
GJA10
LOXL3
ABHD1
CAPS2
CREB3L3
CAT
SORBS2
MYO18B
COX4I2
GTPBP3
GPT2
BEX2
LNX1
MGARP
IRS4
HDGFL2
LINC00260
PIGO
PSRC1
PLEKHA8
PRRC2B
SPSB2
OGT
CBX2
FAM167B
CNDP1
AFAP1-AS1
UNC119B
USP30
FUT10
B3GNT9
PCGF1
CDC42BPA
ZNF577
CRACR2A
TRIM51
MPV17L2
GPR65
DDX11L2
ZNF607
DLGAP1-AS2
NAA11
KMT5C
MGC2889
HIRIP3
TUBA1C
LINC00467
FAM220A
FOXD2-AS1
PYROXD2
C19orf48
RAE1
GPAT3
MFSD9
NFKBID
PERM1
CROCCP2
OFD1
BUD13
PLCD4
PLPP7
MGC12916
RTN4IP1
TXNDC17
IL17RC
SEMA7A
POLR2J4
LMNB2
FCRLA
SFT2D3
CILP
ADTRP
ANKRD36BP1
ATP5MD
ABHD14B
ARHGAP5-AS1
ZNF496
RAX2
GALR3
HPDL
PHF5A
LINC00525
MIR503HG
GLIS3-AS1
TRIM52
ATP1A1-AS1
LINC00839
ZNF503
LRCH3
KLHL22
RIOX2
CCDC142
TMEM25
PTPN5
HAVCR2
CBR4
GEMIN2
RSPO3
AGBL4
ZC3H10
ADGRG7
ZNF514
PARP10
ORAI1
ZBTB45
MFSD2A
RPUSD4
AIFM2
ZDHHC12
C1orf198
SPPL2A
SLC7A3
ADO
ZSCAN10
POMGNT2
FBH1
LINGO1
MIGA2
ATAD1
TBRG1
PLXDC2
TMTC4
RGS5
RNFT2
NFATC2IP
CEP89
ARHGEF39
ZNF341
FAM136A
AOPEP
MAP4K3
TMEM87B
ZNF382
SLC35B4
ATOH8
ZNF587
FAM222A
UTP4
LRP11
PPP1R15B
PRSS12
ALG10
FIZ1
FAM104A
ZNF566
SLC49A4
SPRYD3
TMEM209
FIBCD1
PPM1D
MASTL
LINC01101
RAB2B
C8orf76
RITA1
MEDAG
ZFYVE19
ZNRF1
ATG4C
PWWP3A
CORO6
HSH2D
WDR73
MAEL
ABHD13
LTV1
SERAC1
TIGD5
PPFIBP2
PRPF38A
TNS4
CGNL1
MICALCL
MPND
NUDCD1
RELT
SYTL1
UBASH3B
PPFIBP1
CCDC183
FBXL20
AJUBA
ALKBH6
IGSF21
LSM10
PNMA6A
TOX2
PPFIA4
C1orf94
ATG4D
SNHG7
MFSD5
DISP1
FRMD5
RANBP3
MIR22HG
FAM222A-AS1
CEP19
FAM83A
ARHGAP19
COX14
PPP1R16A
JMJD1C-AS1
PPFIA2
RBM17
PIGY
UBL7
URB1-AS1
PPFIA1
MGC16275
FAM86B1
BFSP2-AS1
RERG
PHYKPL
MGC16025
SLC43A1
TCEAL3
TMEM128
TMEM141
USP45
CFAP300
TMEM241
PKP4
REPS1
TMEM60
ARRDC1-AS1
SMIM3
SNHG12
PIK3R3
PEX3
PARG
CNTNAP1
ENC1
NIPSNAP1
NDST2
MMP23B
MMP23A
MBL1P
LIPF
KCNAB2
ITGA10
ITGA8
IKBKG
ELP1
IFITM1
HAT1
GCM1
GAS7
HIST1H2AH
HIST1H2BK
DGKZ
DGKE
DGKD
DDO
KRTAP9-4
KRTAP4-1
KRTAP4-5
CYP4F2
KRTAP4-3
KRTAP4-2
KRTAP3-3
KRTAP2-4
CST7
ATCAY
COL27A1
FBF1
YBX3
PPIL4
PAQR8
BAGE4
BAGE3
BAGE2
CPZ
ABCC11
LGALS12
COPS3
CHST1
KRT87P
CBX4
SHISAL1
SHANK3
DGCR6L
CAMK1
SYDE1
TRIM5
ZCCHC3
ALG2
MYLK2
STRIP1
BCAS1
KIAA1656
RIMBP3
MICALL1
TUBGCP6
KIAA1671
BARX2
SNORD14B
SNORD14C
API5
SNORD14D
SNORD14E
FAM207A
RGS8
AGPS
EAF1
DNAJC14
NKD1
NKD2
PPFIA3
SLC22A16
SLC45A3
RHPN2
ZIC5
CCNB3
APOL1
LMO4
ZCRB1
CABS1
STON2
PIR
DOCK7
HELZ2
KNDC1
DCLK3
LRRCC1
CNTNAP4
ZFHX2
KIAA1755
CGGBP1
ITPRIP
UNK
CFAP74
TSPYL5
DISP2
TNKS1BP1
CIPC
DIXDC1
CEP295
AP3B1
ZNF518B
TANC1
FHDC1
ZC3H12C
SSH2
SELENOI
FCN3
LBX2
GFM1
SCIN
CCDC65
DNAJC5B
BLZF1
TSLP
PSKH2
LGR5
RPPH1
MAPKAPK5
SCRT2
MBD3L1
INE2
INE1
BHLHE40
PIAS1
CDC14B
CDC14A
GALP
TCAP
CDK10
PRPF18
DEGS1
DENR
THOC5
KMO
YARS
PDXK
MADD
RRP1
MKNK1
CAV1
KHSRP
PDLIM4
CASK
AKR7A2
PRKRA
STK16
TMEFF1
SCARF1
CAV2
LY6D
GTPBP10
OR7E2P
CAV3
OR6A2
ACTL6A
RUNX2
TNFSF11
RGS20
NOP14
FAM193A
SLC25A12
PLA2G4C
RUVBL1
RDH16
KLF7
RUNX1
PLPP1
PLPP2
PLPP3
STC2
USO1
CADPS
RUNX1T1
NPFF
CDK13
PDE8B
ASMTL
PSMG1
RFXANK
TP63
JRK
CBFA2T3
HSD17B6
SKAP1
DNAH17
UNC5C
RTCA
RNASET2
SSNA1
EIF4EBP3
OASL
AOC3
RUNX3
PCDHGB4
DCHS1
PTCH2
AKR1C3
KCNK5
CHRD
ABCB11
NCOA1
LAMTOR3
CBFB
NUMB
SOCS1
PDE5A
DYNLL1
TNKS
ALDH4A1
SERPINA6
IRS2
EIF3A
EIF3B
EIF3D
EIF3F
EIF3G
EIF3H
EIF3I
EIF3J
CBL
SLC4A4
EIF4G3
VAMP8
VAMP4
STX16
STX11
STX10
BECN1
CBLB
JMJD7-PLA2G4B
PEA15
SRSF9
MARCO
KRT38
KRT37
KRT36
CBLN1
JRKL
HYAL2
GALNT4
DGAT1
CDC23
S1PR4
ACTN1
DNAH11
B4GALT4
B4GALT3
B4GALT2
B3GALT4
B3GALNT1
B3GALT2
B3GALT1
SERPINH1
SERPINB7
TNK1
PAGE1
ABCC3
NOL4
TRADD
PNPT1
TNFRSF25
MBTPS1
EDF1
CTSF
SNX4
SNX3
URI1
EED
CTNNAL1
ADAM19
GBF1
CBR1
RNMT
RNGTT
GPAA1
MYH13
MYOM1
RIPK1
CRADD
HRK
CBR3
TNFSF14
TNFSF13
TNFSF12
TNFSF10
TNFSF9
ADAM23
ADAM21
ADAM20
ADAM18
ADAM15
ADAM9
ADAM6
ADAM7
ADAM1A
CDS2
PABPC4
CD164
TNFRSF14
RAB11A
RIPK2
TNFRSF6B
FADD
SNAP23
NAPG
NAPA
MTMR1
GGACT
MPDZ
SIGLEC5
RIOK3
TNFRSF18
MATN4
RGS11
RGS9
DLK1
FBP2
FPGT
TNFRSF11A
TNFRSF10D
TNFRSF10C
TNFRSF10B
SCEL
TNFRSF10A
DYRK4
PEX11B
ACTN2
PEX11A
SUCLG2
SUCLG1
SUCLA2
CREG1
TRIM24
IL18RAP
IL1RL2
IL18R1
CCIN
GALR2
CCNK
DPM1
CDKL1
BANF1
DCAF5
FGF18
DPM2
SAP30
HESX1
INPP4B
FGF17
FGF16
CES2
LIN7A
IQGAP1
NRP2
NRP1
KYAT1
SYNGAP1
CD84
GMPS
TMEM11
SOCS2
GGH
CFLAR
CCN6
CCN5
CCN4
HDAC3
PROM1
HCAR3
KSR1
ANKRD13A
ALKBH1
DLEU2
TSC22D1
CCK
KAT2B
CDK5R1
AKAP4
ASAP2
ALDH1A2
NR1I2
FCGBP
PROZ
STK19
CCKAR
LDB1
APLN
PER3
PER2
SYNJ1
ST3GAL5
CCKBR
IER3
SYNJ2
CDC123
ARHGEF7
RRP36
VNN2
VNN1
SPHK1
SQSTM1
SGPL1
FUBP1
CDC16
ZPR1
NAE1
SLC5A6
DDX18
TAX1BP1
MCM3AP
KRIT1
EIF2B4
EIF2B3
EIF2B2
EIF2B5
EIF2S2
CPNE3
BUD31
MTMR3
MTMR2
PRPF4B
ACTN3
CCNA2
CCNA1
CPNE1
AP1S2
AP1G2
AP1M1
GYG2
ENDOU
CCNB1
SGCE
CACNA1I
CACNA1H
TRIM4
CACNA1G
TIMELESS
BCL10
HERC3
CCNC
HERC1
SNURF
BSN
FOXH1
PHOX2B
MBD4
MBD2
RTL8C
RAB29
SKAP2
WASF1
BAIAP3
FUBP3
CCND2
TOP3B
CDK5R2
KYNU
AP3D1
SNORD73A
BTRC
CCND3
HIST1H3F
HIST1H2AG
HIST1H2BJ
H1FX
MGAM
CHRNA6
P4HA2
USP13
LINC01621
WASL
RSPH1
UMODL1
SERPINB12
SERPINB11
WNT3A
HPS4
LMLN
SIGLEC10
GAL3ST3
NAV3
NAV1
NAV2
CCNE1
PPP1R3F
KCNK17
CHRFAM7A
ULK4P3
ARHGAP11B
ABCC10
FGD3
FCHSD1
ATG16L2
PLOD3
MVB12B
KLHL6
SIGLEC12
RPS6KA4
SEC16B
PLCZ1
STBD1
TRIM15
AQP10
SLC25A21
MAATS1
HSPB3
TPD52L3
OR6W1P
LHX4
FATE1
SLAMF9
ZNF628
TRPA1
KBTBD6
WDR34
TMEM116
CCNF
SELENBP1
UBE3B
ATP6V0E1
BMERB1
PGLYRP1
PAPLN
LIMD1
RHOT2
GLB1L2
TNFSF18
KLC4
SAPCD2
NOL3
KALRN
RSPRY1
DPH6
CDKL2
NAT1
ACVR1
CCNG1
MIDN
HAP1
KIR3DX1
SYT8
F2RL3
FLJ20021
UBE3D
FAM181A
CCDC120
LACRT
ZNF30
CCNG2
PHLDB2
VWA5B2
TMEM250
TSR2
TAF1C
KCNH7
BTBD6
TSPAN18
TAF1B
EFCAB11
TAF1A
SLC25A14
HS6ST2
FRMD7
EMILIN3
MPZL1
SYS1
WFDC8
CCNH
MAP3K14
SNX21
ZSWIM1
SOCS3
CLIC3
UCN2
CH25H
KIAA2013
ZNF551
BRSK2
LOC90246
UNC5A
RNF8
HIP1R
OTULIN
NAT8
OLMALINC
CEACAM21
RHBDL1
EFCAB12
KLHL13
BAZ1B
TP53I13
TGIF2LX
ZNF616
TM4SF5
ZNF766
CCDC97
THAP3
PKD2L1
EXOC3L2
ZNF468
ZNF160
CCRL2
FER1L5
CTU1
C5orf30
FAM110B
SEMA5A
SAMD1
DCAF15
TAAR5
TICRR
UBA3
MED30
CCNT1
UBE2M
TMEM41A
IFT20
MCFD2
CCDC32
KNSTRN
ATP6V1E2
BMF
SPAG9
BTAF1
ZNF622
RPL14
ERI1
DOK2
SH2D2A
ARTN
GADD45GIP1
ZNF835
TMEM263
AIP
FAM95A
CCNT2
PSTPIP2
LRRC46
SCRN2
PSTPIP1
GPRC5A
YIF1B
MLIP
SHF
DUOXA1
STPG1
MAP7
NFS1
PRC1
MCU
CCDC74A
SLC7A7
SLC7A6
ZNF799
SLC13A2
TIMM29
AOC4P
ZNF625
ZNF700
ZNF439
PAPSS2
PAPSS1
LYRM7
ERVH48-1
STARD13
PIAS2
LINC00473
N4BP2L1
ZFAND2A
COX19
MAP3K6
ZNF486
SYT7
CARMIL3
PPP1R3E
LRSAM1
ANGPTL1
CLDN12
CCDC126
ASH2L
SEC11C
CLDN10
CLDN8
FAM104B
PAGE5
CLDN6
CLDN2
CLDN1
TENM3-AS1
DIRAS3
PYGO2
LDB2
CEP95
CCT6A
CLDN9
ANGEL2
PIP4P1
PRMT9
ZNF479
CCDC189
TCEAL8
ZNF598
SPOCD1
JPT2
SPSB3
IL33
DMAC1
ZNF697
PKMYT1
CD1A
PIGQ
SART1
DNAJA3
TRIM41
UNC119
TBX19
ESAM
ADCK2
DHX57
TBX18
USP14
USP6
ZNF251
USP2
KIFC2
CREB3L1
ACVR1B
CD1B
USP10
USP8
FMNL3
CERS5
FCGR2C
DPP9
RGN
CCDC149
AP5B1
CCDC34
MTMR6
ANKRD30A
MTMR7
CD1C
MTMR4
TRIM47
NMI
MTA1
ZNF682
LATS1
L3MBTL4
SLC25A46
ATP6V0D1
TMEM67
RAPGEF4-AS1
TIGD7
IGFN1
SEC22C
SCARF2
INA
NUP210L
KRT75
CD1D
SLC16A6
SLC16A5
SLC16A4
GGTLC2
SLC16A3
PDLIM1
CNOT9
SLC39A13
SMC3
P2RX6
BOD1
PRPF4
MSANTD3
LMF2
PRPF3
C12orf29
CD1E
FAM50A
R3HDM4
TMEM259
AIFM1
GUSBP11
DERL3
KCNQ4
CCNB2
CCNE2
RABEP1
DDX60L
IGLL3P
LRP5L
RRP9
CDKN2AIPNL
ANKRD40
LOC91370
UAP1L1
ARHGEF1
SNORD107
CBFA2T2
ZNF502
CD2
ATG12
SESTD1
BTF3L4
CCDC74B
PDCD5
ATP23
SYNGR3
RCCD1
SYNGR2
FAAP24
RNF185
SYNGR1
LOC91450
ACBD5
HGS
PKDCC
ISX
NEMF
NEURL1
DYRK1B
CD3D
CTDP1
SLC6A5
COL23A1
PCED1B
ANKRD44
SLC28A2
SLC28A1
RSAD2
UBXN11
LOC91548
EXO1
C12orf65
FIBP
RPS19BP1
PLXNA4
PCSK7
CD3E
ZNF830
SLFN11
RASL10B
CHURC1
DEPDC7
DGKI
NEXN
TDRD12
ATPAF2
BOC
EBAG9
ZNF765
NLRP12
MYADM
ZNF845
COX7A2L
TMSB10
SYT12
CENPL
SMDT1
SCAF11
LONRF1
RRP7BP
CD3G
LPAR2
ACY3
MYOM2
IL1RL1
IDI2
YTHDC1
ELMSAN1
MFSD4B
MAP3K13
LIN52
ZNF804A
NEK9
CABLES1
HTR3B
NXPE3
CHMP7
AP4M1
OSMR
ALKBH8
MYLK3
ARHGEF2
RASSF9
EXOC3L4
ZW10
WDR20
BUB3
REPS2
CHRDL1
CALML4
MARVELD3
RFT1
SLC24A1
TTC5
DDX21
ZBED1
FDXACB1
C11orf52
CD247
DEDD
TIMD4
SLC16A7
NDUFAF2
ARRDC4
LINC00923
COG7
KCNAB3
CXorf40A
SLC33A1
ZNF300
MYOZ3
TPGS1
ACVR2A
CD4
HACD1
CCNQ
DCLK1
SLC25A51
SNX29
ZMYM4
ZMYM3
ZMYM6
ZMYM5
CTBP1-DT
LRRFIP1
GGTLC1
LRRFIP2
ZC3HAV1L
CD5
BMP15
TTC30A
INTS4
OXNAD1
LGI1
AURKB
DSEL
RIPPLY1
XPR1
FCMR
MTDH
LARGE1
MTSS2
TMEM88
VAPB
MTG1
VAPA
UBTD2
MTA2
DAPL1
CD5L
TIAF1
NOLC1
CDHR1
MAGI1
DUSP27
RCSD1
LINC01278
LMBRD2
MRPS36
LRAT
ATP6AP1L
DLGAP2
ZNF461
ZNF585B
DLGAP1
CAPN13
GLYATL1
TMEM132C
CD6
RAB11B
SCGB3A1
TMEM129
DLG5
MEX3A
PTTG1
STRADA
PRR29
METTL18
GORAB
NAF1
C1orf105
IL32
CRB3
CCPG1
SPSB4
PXYLP1
TBRG4
MRRF
CD7
PNMA1
RBM18
NOG
MSC
CHMP4C
CRLF1
GCNT3
UBE2L6
GCM2
GPR50
BBIP1
LDHAL6B
DHRS3
CD8A
RPS6KA5
SPECC1
NUMBL
CACNA2D2
AIMP1
ATXN3L
BICDL1
TSPOAP1
FANK1
G6PC3
MFHAS1
ASB16
ZNF764
MOB1B
CD8B
PDLIM7
TIMM50
MAPKAPK2
TIFA
STK17B
STK17A
CYTH3
MAFG-DT
CYTH2
MGME1
CYTH1
DTD1
FAM114A1
TMEM169
CD8B2
ITGB1BP1
TMEM183A
PIWIL1
ARRDC1
DPH7
OTOP2
DNER
BCL7C
SLC38A5
BPIFB1
DRC1
BCL7B
COPB2
WDR46
ZBTB22
HELB
SHKBP1
CD9
CENPBD1
HIST3H2A
MED14
ZNF276
GPR37L1
NPIPA1
REEP6
IMP4
TAAR2
TAAR3P
ADGRG1
CD14
GPR55
HNRNPLL
UBE2Q2
CCDC102A
GPR52
MARS2
S1PR2
ADAMTSL1
SRSF11
ATP6V1F
PEX11G
SNORD29
LINC00950
MARCH9
SNORD31
SNORD30
ZBTB47
ACVR2B
CD19
SNORD28
SNORD27
B3GNT7
SNORD26
SNORD25
NT5C1B
PKHD1L1
SNORD22
COQ10A
SOCS6
CD83
TEX30
NEURL3
DMKN
MS4A1
ZNF235
NAPRT
KCNG4
TMEM44
ASIC3
KCNB2
ORAI3
MMP20
ZNF561
KLF4
OLFM2
NREP
HTR7P1
PRDM6
PTER
COPS2
PIGM
IGSF8
TRIP13
C1orf158
MS4A3
TRIP12
TRIP11
PGAP3
TRIP10
CCDC114
HMGN3
TRIP4
ZNHIT3
LEMD1
GTF3C5
GTF3C4
CD22
GTF3C3
B4GALT6
CD163
HAUS8
TGM5
B4GALT5
MVB12A
SP140L
CNOT8
OPALIN
TCEAL1
MMGT1
GLP2R
MYL10
VAMP3
SNAP29
SYCE1
LOC93429
EFTUD2
MGAM2
ARMC6
TAOK2
LOC93463
ZNF670
NDST3
MAPK1IP1L
RPL23
TPTE2
CER1
SLC9A3R2
SDR42E1
TXNL1
SLIT2
UBE4A
LHX2
ZFAND4
EGFEM1P
SLC22A6
ITGBL1
TRMT10A
CACNA2D4
TBC1D31
PPIG
LONP1
FBXO44
CPNE6
MRFAP1
LOC93622
TADA2B
TBCK
RAB33A
RAB28
TJAP1
MYOCD
KL
ACP4
ST7-AS1
ST7-AS2
ST7-OT3
CGB5
RAB9BP1
CAPZA3
ARHGAP18
CADPS2
HPYR1
RAB9A
SLC9A3R1
NRXN3
ADIPOQ
KIF3B
ZFYVE9
PLAA
PPT2
TM9SF2
SLC22A8
COX5A
NRXN1
NRXN2
GRHPR
OTOF
COG1
TSIX
LIPG
SLC22A14
CD27
SLC22A13
CIAO1
TGFBRAP1
HS6ST1
GCNA
NMT2
ACTR8
ATP5IF1
CLEC6A
CPA5
CD101
FOXP2
STOML1
ACVRL1
CD28
RECQL5
PIGS
SERHL
RECQL4
TTYH2
GRAP2
MUC16
POM121L2
CGB7
SELENOF
LRRC4B
HTRA3
CAMK2N2
FTMT
ZNF101
LPXN
SYAP1
LENG9
ZRANB2
TMPRSS11D
SFXN1
HSPB9
PEX16
SFXN5
CD80
SNRNP40
ORMDL1
ORMDL3
PAXBP1
TMEM203
ARHGAP29
CGB8
MED21
SYTL3
SYTL4
SYTL5
FAM189A2
ARHGAP12
RP1L1
TJP2
CDRT3
FADS2
CDRT7
CDRT8
CDRT15P1
DDX23
ABCC12
SNORD46
SNORD38A
SNORD38B
CRIPT
CD86
CYP7B1
HAND1
ZNF264
NTN1
OPN4
FOXQ1
GNG8
DNAJA1P5
H2AFV
KCNK6
EPSTI1
TP53INP1
CDYL
ECEL1
PPP1R14A
ABCG2
TNFRSF8
CHST2
NCR2
NCR1
MED23
TNFSF8
MED17
MED26
MED27
MED7
QKI
ITM2B
GSTO1
AIM2
MAP4K4
CD33
LY86
EIF2AK3
ITM2A
GGPS1
HOMER3
HOMER2
HOMER1
FHL5
ARHGEF6
SIGLEC6
RASAL2
PICK1
HAND2
AKAP7
IL27RA
SH3BP5
PCYT1B
CHST3
CD34
EIF4E2
AKAP6
THEMIS2
ATG5
ROCK2
NAPSA
MED20
CABP1
MAPK8IP1
CD36
ONECUT2
SLC25A27
STX8
CHST10
PIGL
PIGB
PGS1
SCARB1
PSMF1
KIF23
AKAP5
TBX4
SLC4A7
SLC4A8
MYOT
ACY1
SCARB2
MAGED1
RPH3AL
XAGE2
PAGE4
ADAMTS4
ADAMTS3
ADAMTS2
CD37
ADAMTS1
PMPCB
FXR2
GAL3ST1
STXBP5L
LITAF
SPTLC2
GDF15
TBPL1
CD38
NPEPPS
EEF1E1
SCAMP1
TECR
VPS4B
MPDU1
GOSR1
TMEM59
BAG5
ENTPD1
BAG4
BAG3
BAG2
POLR1C
ZNF254
GMFG
PTGES
TP53I11
EI24
ENTPD2
TP53I3
CIR1
NRG2
IGDCC3
RAB3D
APBA3
CXCL14
ENTPD6
ATP6V1G1
ATP5MF
SPAG7
MRPL33
SEC22B
H2AFY
ATP5MPL
CHD1L
VPS26A
ENTPD3
CCL4L2
MINPP1
H6PD
BCAR1
GTPBP1
GABBR2
CEP41
GTF2IRD1
ENTPD5
GOSR2
NR1D1
GDF3
CLOCK
SPAG6
BABAM2
CDC42BPB
CD40
SOX13
PREPL
APOBEC3B
ENTPD4
RBM39
KIF20B
CREB5
MAD2L1BP
PRDX6
WTAP
CD40LG
AKAP12
IER2
CYTIP
SMAD5-AS1
CD44
PITPNM1
PDIA4
NFE2L3
RNF14
VPS9D1
CARTPT
RAB36
CD47
RIN1
NCOR1
NCOR2
GDA
RNF7
MTRF1
TRAF4
ABCG1
CD48
CELSR1
KLK4
TCL1B
AATK
GUCA1C
SNCAIP
RGS6
CLCA3P
CD53
GNA14
NUP155
SEC24C
TESMIN
CLCA2
ISG15
FEZ2
FEZ1
ARHGEF10
ZNF592
IKBKE
MORF4L2
SH3PXD2A
MICAL2
FNIP1
CTR9
PPM1F
GCC2
RALGPS1
CD58
MTFR1
PLCH2
TTC37
HS2ST1
TTLL4
SOCS5
MDC1
IQCB1
ZNF516
PDE4DIP
TBC1D27P
CD59
BMS1P20
CEP135
LPIN2
MARF1
DZIP3
SAFB2
ZNF432
EIF5B
CD63
IPO13
WSCD2
SDC3
SLC25A44
KIAA0040
TTI1
TGS1
PPIP5K1
PHF14
FAM53B
CD68
DEPDC5
KDM4A
N4BP1
LRRC14
CLINT1
VGLL4
GREB1
NUP93
BZW1
CD69
UBE3C
PRORP
RAPGEF2
EMC2
EDEM1
CROCC
TRAM2
PUM1
RIMS2
ACYP1
CD70
ESPL1
PPP6R2
CEP57
KIAA0100
DHX34
ST18
ULK2
PCDHGA8
HERPUD1
CD72
KIAA0355
RUBCN
USP6NL
FAM131B
AQR
SEC14L5
ECE2
ADAMTSL2
CD74
CCDC144A
GPRIN2
NOS1AP
SEMA3E
UTP14C
TMEM63A
ZNF646
RAB11FIP3
SECISBP2L
KIAA0408
CD79A
DCAF1
CEP104
DOCK4
SART3
HDAC9
KNTC1
USP34
GPRASP1
CCP110
SETD1A
CD79B
LAPTM4A
IFT140
ARHGAP32
ACAP1
ZNF536
CLSTN3
TCAF1
SLK
PHACTR2
CD81
RIPOR2
SNPH
PCDHA9
ZSCAN12
STARD8
TBKBP1
KMT2B
FRMPD4
HDAC4
ADGRE5
TOX
MLEC
LZTS3
KIAA0513
ZFYVE16
SUSD6
JADE3
PCLAF
CD151
RASSF2
RAPGEF5
TMEM94
BCLAF1
EIF4A3
ATG13
TM9SF4
KIAA0232
TBC1D5
CDA
PIEZO1
RNF144A
MATR3
RIMS3
SNX17
DHX38
KIAA0586
DLGAP5
MTSS1
SPCS2
BMS1
PTDSS1
SERTAD2
CKAP5
MAML1
PHYHIP
TATDN2
IST1
ACYP2
MRPL19
DAZAP2
TOMM20
SCRN1
SPOCK2
IP6K1
KIAA0087
RNF40
CTIF
DELE1
EFCAB14
SFI1
GIT2
URB2
KEAP1
NUP58
TSC22D2
CUL7
RB1CC1
ARMCX2
ARHGAP11A
SPATA2
ARHGEF11
RGP1
ARHGEF17
DNAJC6
CDK1
TRIM14
ZNF623
JAKMIP2
MELK
FAM30A
LCMT2
GINS1
ZEB2
CDK11B
TESPA1
ZBTB24
PLEKHM1
HEPH
ELMO1
GAB2
C2CD5
MFAP3L
ZNF518A
KIAA0753
EPM2AIP1
RUSC2
C2CD2L
FARP2
KIAA0319
CEP350
PPP1R26
CEP170
LRIG2
PSMD6
MED24
MAGI2
TRIL
TRIM66
PJA2
TOMM70
SETDB1
LRBA
AREL1
SEC24D
FCHSD2
TLK1
URB1
ZC3H11A
TOX4
DDX46
CDC5L
ZBTB39
TRANK1
TBC1D4
POM121
LRRC37A
OSBPL2
RHOBTB1
SMG7
ZBED4
SEPTIN7
PLPPR4
NUAK1
SNAP91
TELO2
TECPR2
FIG4
WASHC5
UBAP2L
SV2B
CDC6
SV2A
SRGAP3
MRC2
KLHL21
RBM19
SGSM2
SLC35E2A
AP5Z1
G3BP2
DENND4B
CDC20
RABGAP1L
TMCC2
ARHGAP44
SUPT7L
ATP2C2
ARNT2
FAM20B
NCAPD2
SEC16A
KBTBD11
RNF10
IQSEC1
ZBTB40
PAN2
ZBTB5
LPGAT1
MFN2
KIF14
JOSD1
CDC25A
HELZ
PUM3
P2RY14
MAFB
CD302
DCLRE1A
ARHGAP25
RBM8A
CDC25B
DLEC1
EXOG
XYLB
OXSR1
GFPT2
CRYZL1
MAGEC1
WDR1
AMMECR1
CDC25C
GOLGA5
HS3ST4
HS3ST3B1
HS3ST3A1
HS3ST2
HS3ST1
USP15
CDC27
USP3
MVP
SLC23A2
SLC23A1
FGF19
TNFSF15
THRAP3
MED12
MED13
CDC34
NR1I3
NR1H4
NUP153
CCS
NR1D2
CLEC2B
RBX1
CDC42
DOP1B
FGFBP1
THOC1
REC8
RCE1
HNRNPDL
DMTF1
PPP4R1
CDH1
SLC12A6
PTBP3
KCNE2
DGCR2
CASP8AP2
SCO2
