# Supplementary material for: Base-resolution UV footprinting by sequencing reveals distinctive damage signatures for DNA-binding proteins
Source: Nat Commun. 2023 May 11;14:2701. doi: 10.1038/s41467-023-38266-2 (PMC10175305; doi:10.1038/s41467-023-38266-2)
Supplement: Supplementary file 5 — Supplementary Software 1 [file 41467_2023_38266_MOESM5_ESM.zip › MATLAB/data/cna/extract_HeLa.sh]

gzcat CCLE_gene_cn.csv.gz | grep ACH-001086 | tr , '\n' | sed '1,1d' > cna_hela.txt
gzcat CCLE_gene_cn.csv.gz | head -n1 | tr , '\n' | sed '1,1d' | cut -f1 -d' ' > gene.txt
