# Supplementary material for: Base-resolution UV footprinting by sequencing reveals distinctive damage signatures for DNA-binding proteins
Source: Nat Commun. 2023 May 11;14:2701. doi: 10.1038/s41467-023-38266-2 (PMC10175305; doi:10.1038/s41467-023-38266-2)
Supplement: Supplementary file 5 — Supplementary Software 1 [file 41467_2023_38266_MOESM5_ESM.zip › MATLAB/data/SOI_ChIP_intersect/bound-carg.bed]

chr5	137800749	137800759	CArG
chr5	137800787	137800797	CArG
chr5	137800803	137800813	CArG
chr5	137801062	137801072	CArG
chr5	137801084	137801094	CArG
chr14	75745216	75745226	CArG
