# Supplementary material for: Base-resolution UV footprinting by sequencing reveals distinctive damage signatures for DNA-binding proteins
Source: Nat Commun. 2023 May 11;14:2701. doi: 10.1038/s41467-023-38266-2 (PMC10175305; doi:10.1038/s41467-023-38266-2)
Supplement: Supplementary file 5 — Supplementary Software 1 [file 41467_2023_38266_MOESM5_ESM.zip › MATLAB/data/SOI_ChIP_intersect/bound-ETS-elk1.bed]

chr1	11323000	11323005	ETS
chr1	59250317	59250322	ETS
chr1	186649575	186649580	ETS
chr1	186649627	186649632	ETS
chr1	186649716	186649721	ETS
chr1	186649731	186649736	ETS
chr1	186649740	186649745	ETS
chr1	186649839	186649844	ETS
chr1	186649883	186649888	ETS
chr3	16306452	16306457	ETS
chr3	16306505	16306510	ETS
chr5	137799706	137799711	ETS
chr5	137799909	137799914	ETS
chr5	137800741	137800746	ETS
chr5	137800762	137800767	ETS
chr5	137800778	137800783	ETS
chr5	137800837	137800842	ETS
chr8	128746953	128746958	ETS
chr8	128747023	128747028	ETS
chr8	128747120	128747125	ETS
chr8	128747148	128747153	ETS
chr8	128747230	128747235	ETS
chrX	77359382	77359387	ETS
chrX	77359489	77359494	ETS
chrX	77359517	77359522	ETS
chrX	77359552	77359557	ETS
chr14	75745325	75745330	ETS
chr17	40540727	40540732	ETS
chr17	40540818	40540823	ETS
chr17	40540847	40540852	ETS
chr19	2151608	2151613	ETS
chr19	2151737	2151742	ETS
chr19	2151778	2151783	ETS
chr19	2151793	2151798	ETS
chr19	2151918	2151923	ETS
chr19	2151939	2151944	ETS
chr19	49990688	49990693	ETS
chr19	49990713	49990718	ETS
chr19	49990781	49990786	ETS
