# Supplementary material for: Base-resolution UV footprinting by sequencing reveals distinctive damage signatures for DNA-binding proteins
Source: Nat Commun. 2023 May 11;14:2701. doi: 10.1038/s41467-023-38266-2 (PMC10175305; doi:10.1038/s41467-023-38266-2)
Supplement: Supplementary file 5 — Supplementary Software 1 [file 41467_2023_38266_MOESM5_ESM.zip › MATLAB/data/SOI_ChIP_intersect/bound-NFY-nfya.bed]

chr1	11322637	11322642	NF-Y
chr1	11322678	11322683	NF-Y
chr1	11322799	11322804	NF-Y
chr1	59249801	59249806	NF-Y
chr1	186649552	186649557	NF-Y
chr3	16306650	16306655	NF-Y
chr3	16306665	16306670	NF-Y
chr8	128746457	128746462	NF-Y
chr8	128747587	128747592	NF-Y
chr8	128747617	128747622	NF-Y
chrX	77359636	77359641	NF-Y
chr10	62538157	62538162	NF-Y
chr10	62538189	62538194	NF-Y
chr17	40540534	40540539	NF-Y
chr17	40540659	40540664	NF-Y
chr19	2151691	2151696	NF-Y
chr19	2151762	2151767	NF-Y
chr19	49990703	49990708	NF-Y
chr19	49990768	49990773	NF-Y
chr20	5100104	5100109	NF-Y
chr20	5100135	5100140	NF-Y
chr20	5100698	5100703	NF-Y
chr20	5100744	5100749	NF-Y
