# Supplementary material for: Base-resolution UV footprinting by sequencing reveals distinctive damage signatures for DNA-binding proteins
Source: Nat Commun. 2023 May 11;14:2701. doi: 10.1038/s41467-023-38266-2 (PMC10175305; doi:10.1038/s41467-023-38266-2)
Supplement: Supplementary file 5 — Supplementary Software 1 [file 41467_2023_38266_MOESM5_ESM.zip › MATLAB/data/dnase/Duke_DNaseI_HS_HeLaS3_DS.txt]

track type=wiggle_0 name="HeLaS3 DS" description="HeLa-S3 DNaseI HS Density Signal from ENCODE/Duke"
chr1	11321564	11321565	0.0045
chr1	11321565	11321566	0.0045
chr1	11321566	11321567	0.0045
chr1	11321567	11321568	0.0045
chr1	11321568	11321569	0.0045
chr1	11321569	11321570	0.0045
chr1	11321570	11321571	0.0045
chr1	11321571	11321572	0.0045
chr1	11321572	11321573	0.0046
chr1	11321573	11321574	0.0046
chr1	11321574	11321575	0.0046
chr1	11321575	11321576	0.0046
chr1	11321576	11321577	0.0046
chr1	11321577	11321578	0.0046
chr1	11321578	11321579	0.0046
chr1	11321579	11321580	0.0046
chr1	11321580	11321581	0.0046
chr1	11321581	11321582	0.0047
chr1	11321582	11321583	0.0047
chr1	11321583	11321584	0.0047
chr1	11321584	11321585	0.0047
chr1	11321585	11321586	0.0047
chr1	11321586	11321587	0.0047
chr1	11321587	11321588	0.0047
chr1	11321588	11321589	0.0047
chr1	11321589	11321590	0.0047
chr1	11321590	11321591	0.0047
chr1	11321591	11321592	0.0047
chr1	11321592	11321593	0.0047
chr1	11321593	11321594	0.0048
chr1	11321594	11321595	0.0048
chr1	11321595	11321596	0.0048
chr1	11321596	11321597	0.0048
chr1	11321597	11321598	0.0048
chr1	11321598	11321599	0.0048
chr1	11321599	11321600	0.0048
chr1	11321600	11321601	0.0048
chr1	11321601	11321602	0.0048
chr1	11321602	11321603	0.0048
chr1	11321603	11321604	0.0048
chr1	11321604	11321605	0.0048
chr1	11321605	11321606	0.0048
chr1	11321606	11321607	0.0048
chr1	11321607	11321608	0.0048
chr1	11321608	11321609	0.0048
chr1	11321609	11321610	0.0048
chr1	11321610	11321611	0.0049
chr1	11321611	11321612	0.0049
chr1	11321612	11321613	0.0049
chr1	11321613	11321614	0.0049
chr1	11321614	11321615	0.0049
chr1	11321615	11321616	0.0049
chr1	11321616	11321617	0.0049
chr1	11321617	11321618	0.0049
chr1	11321618	11321619	0.0049
chr1	11321619	11321620	0.0049
chr1	11321620	11321621	0.0049
chr1	11321621	11321622	0.0049
chr1	11321622	11321623	0.0049
chr1	11321623	11321624	0.0049
chr1	11321624	11321625	0.0049
chr1	11321625	11321626	0.0049
chr1	11321626	11321627	0.0049
chr1	11321627	11321628	0.0049
chr1	11321628	11321629	0.0049
chr1	11321629	11321630	0.0049
chr1	11321630	11321631	0.0049
chr1	11321631	11321632	0.0049
chr1	11321632	11321633	0.0049
chr1	11321633	11321634	0.0049
chr1	11321634	11321635	0.005
chr1	11321635	11321636	0.005
chr1	11321636	11321637	0.005
chr1	11321637	11321638	0.005
chr1	11321638	11321639	0.005
chr1	11321639	11321640	0.005
chr1	11321640	11321641	0.005
chr1	11321641	11321642	0.005
chr1	11321642	11321643	0.005
chr1	11321643	11321644	0.005
chr1	11321644	11321645	0.005
chr1	11321645	11321646	0.005
chr1	11321646	11321647	0.005
chr1	11321647	11321648	0.005
chr1	11321648	11321649	0.005
chr1	11321649	11321650	0.005
chr1	11321650	11321651	0.0051
chr1	11321651	11321652	0.0051
chr1	11321652	11321653	0.0051
chr1	11321653	11321654	0.0051
chr1	11321654	11321655	0.0051
chr1	11321655	11321656	0.0051
chr1	11321656	11321657	0.0051
chr1	11321657	11321658	0.0051
chr1	11321658	11321659	0.0051
chr1	11321659	11321660	0.0051
chr1	11321660	11321661	0.0052
chr1	11321661	11321662	0.0052
chr1	11321662	11321663	0.0052
chr1	11321663	11321664	0.0052
chr1	11321664	11321665	0.0052
chr1	11321665	11321666	0.0052
chr1	11321666	11321667	0.0052
chr1	11321667	11321668	0.0052
chr1	11321668	11321669	0.0053
chr1	11321669	11321670	0.0053
chr1	11321670	11321671	0.0053
chr1	11321671	11321672	0.0053
chr1	11321672	11321673	0.0053
chr1	11321673	11321674	0.0053
chr1	11321674	11321675	0.0054
chr1	11321675	11321676	0.0054
chr1	11321676	11321677	0.0054
chr1	11321677	11321678	0.0054
chr1	11321678	11321679	0.0054
chr1	11321679	11321680	0.0055
chr1	11321680	11321681	0.0055
chr1	11321681	11321682	0.0055
chr1	11321682	11321683	0.0055
chr1	11321683	11321684	0.0056
chr1	11321684	11321685	0.0056
chr1	11321685	11321686	0.0056
chr1	11321686	11321687	0.0056
chr1	11321687	11321688	0.0057
chr1	11321688	11321689	0.0057
chr1	11321689	11321690	0.0057
chr1	11321690	11321691	0.0057
chr1	11321691	11321692	0.0058
chr1	11321692	11321693	0.0058
chr1	11321693	11321694	0.0058
chr1	11321694	11321695	0.0059
chr1	11321695	11321696	0.0059
chr1	11321696	11321697	0.0059
chr1	11321697	11321698	0.006
chr1	11321698	11321699	0.006
chr1	11321699	11321700	0.006
chr1	11321700	11321701	0.0061
chr1	11321701	11321702	0.0061
chr1	11321702	11321703	0.0061
chr1	11321703	11321704	0.0062
chr1	11321704	11321705	0.0062
chr1	11321705	11321706	0.0062
chr1	11321706	11321707	0.0063
chr1	11321707	11321708	0.0063
chr1	11321708	11321709	0.0064
chr1	11321709	11321710	0.0064
chr1	11321710	11321711	0.0065
chr1	11321711	11321712	0.0065
chr1	11321712	11321713	0.0065
chr1	11321713	11321714	0.0066
chr1	11321714	11321715	0.0066
chr1	11321715	11321716	0.0067
chr1	11321716	11321717	0.0067
chr1	11321717	11321718	0.0068
chr1	11321718	11321719	0.0068
chr1	11321719	11321720	0.0069
chr1	11321720	11321721	0.0069
chr1	11321721	11321722	0.007
chr1	11321722	11321723	0.007
chr1	11321723	11321724	0.0071
chr1	11321724	11321725	0.0071
chr1	11321725	11321726	0.0072
chr1	11321726	11321727	0.0072
chr1	11321727	11321728	0.0073
chr1	11321728	11321729	0.0074
chr1	11321729	11321730	0.0074
chr1	11321730	11321731	0.0075
chr1	11321731	11321732	0.0075
chr1	11321732	11321733	0.0076
chr1	11321733	11321734	0.0077
chr1	11321734	11321735	0.0077
chr1	11321735	11321736	0.0078
chr1	11321736	11321737	0.0078
chr1	11321737	11321738	0.0079
chr1	11321738	11321739	0.008
chr1	11321739	11321740	0.008
chr1	11321740	11321741	0.0081
chr1	11321741	11321742	0.0082
chr1	11321742	11321743	0.0082
chr1	11321743	11321744	0.0083
chr1	11321744	11321745	0.0084
chr1	11321745	11321746	0.0085
chr1	11321746	11321747	0.0085
chr1	11321747	11321748	0.0086
chr1	11321748	11321749	0.0087
chr1	11321749	11321750	0.0087
chr1	11321750	11321751	0.0088
chr1	11321751	11321752	0.0089
chr1	11321752	11321753	0.009
chr1	11321753	11321754	0.009
chr1	11321754	11321755	0.0091
chr1	11321755	11321756	0.0092
chr1	11321756	11321757	0.0093
chr1	11321757	11321758	0.0093
chr1	11321758	11321759	0.0094
chr1	11321759	11321760	0.0095
chr1	11321760	11321761	0.0096
chr1	11321761	11321762	0.0097
chr1	11321762	11321763	0.0097
chr1	11321763	11321764	0.0098
chr1	11321764	11321765	0.0099
chr1	11321765	11321766	0.01
chr1	11321766	11321767	0.0101
chr1	11321767	11321768	0.0102
chr1	11321768	11321769	0.0102
chr1	11321769	11321770	0.0103
chr1	11321770	11321771	0.0104
chr1	11321771	11321772	0.0105
chr1	11321772	11321773	0.0106
chr1	11321773	11321774	0.0107
chr1	11321774	11321775	0.0108
chr1	11321775	11321776	0.0108
chr1	11321776	11321777	0.0109
chr1	11321777	11321778	0.011
chr1	11321778	11321779	0.0111
chr1	11321779	11321780	0.0112
chr1	11321780	11321781	0.0113
chr1	11321781	11321782	0.0114
chr1	11321782	11321783	0.0115
chr1	11321783	11321784	0.0115
chr1	11321784	11321785	0.0116
chr1	11321785	11321786	0.0117
chr1	11321786	11321787	0.0118
chr1	11321787	11321788	0.0119
chr1	11321788	11321789	0.012
chr1	11321789	11321790	0.0121
chr1	11321790	11321791	0.0122
chr1	11321791	11321792	0.0123
chr1	11321792	11321793	0.0124
chr1	11321793	11321794	0.0125
chr1	11321794	11321795	0.0125
chr1	11321795	11321796	0.0126
chr1	11321796	11321797	0.0127
chr1	11321797	11321798	0.0128
chr1	11321798	11321799	0.0129
chr1	11321799	11321800	0.013
chr1	11321800	11321801	0.0131
chr1	11321801	11321802	0.0132
chr1	11321802	11321803	0.0133
chr1	11321803	11321804	0.0134
chr1	11321804	11321805	0.0135
chr1	11321805	11321806	0.0135
chr1	11321806	11321807	0.0136
chr1	11321807	11321808	0.0137
chr1	11321808	11321809	0.0138
chr1	11321809	11321810	0.0139
chr1	11321810	11321811	0.014
chr1	11321811	11321812	0.0141
chr1	11321812	11321813	0.0142
chr1	11321813	11321814	0.0143
chr1	11321814	11321815	0.0144
chr1	11321815	11321816	0.0145
chr1	11321816	11321817	0.0145
chr1	11321817	11321818	0.0146
chr1	11321818	11321819	0.0147
chr1	11321819	11321820	0.0148
chr1	11321820	11321821	0.0149
chr1	11321821	11321822	0.015
chr1	11321822	11321823	0.0151
chr1	11321823	11321824	0.0152
chr1	11321824	11321825	0.0152
chr1	11321825	11321826	0.0153
chr1	11321826	11321827	0.0154
chr1	11321827	11321828	0.0155
chr1	11321828	11321829	0.0156
chr1	11321829	11321830	0.0157
chr1	11321830	11321831	0.0158
chr1	11321831	11321832	0.0158
chr1	11321832	11321833	0.0159
chr1	11321833	11321834	0.016
chr1	11321834	11321835	0.0161
chr1	11321835	11321836	0.0162
chr1	11321836	11321837	0.0163
chr1	11321837	11321838	0.0163
chr1	11321838	11321839	0.0164
chr1	11321839	11321840	0.0165
chr1	11321840	11321841	0.0166
chr1	11321841	11321842	0.0167
chr1	11321842	11321843	0.0167
chr1	11321843	11321844	0.0168
chr1	11321844	11321845	0.0169
chr1	11321845	11321846	0.017
chr1	11321846	11321847	0.017
chr1	11321847	11321848	0.0171
chr1	11321848	11321849	0.0172
chr1	11321849	11321850	0.0173
chr1	11321850	11321851	0.0173
chr1	11321851	11321852	0.0174
chr1	11321852	11321853	0.0175
chr1	11321853	11321854	0.0175
chr1	11321854	11321855	0.0176
chr1	11321855	11321856	0.0177
chr1	11321856	11321857	0.0178
chr1	11321857	11321858	0.0178
chr1	11321858	11321859	0.0179
chr1	11321859	11321860	0.018
chr1	11321860	11321861	0.018
chr1	11321861	11321862	0.0181
chr1	11321862	11321863	0.0182
chr1	11321863	11321864	0.0182
chr1	11321864	11321865	0.0183
chr1	11321865	11321866	0.0183
chr1	11321866	11321867	0.0184
chr1	11321867	11321868	0.0185
chr1	11321868	11321869	0.0185
chr1	11321869	11321870	0.0186
chr1	11321870	11321871	0.0186
chr1	11321871	11321872	0.0187
chr1	11321872	11321873	0.0188
chr1	11321873	11321874	0.0188
chr1	11321874	11321875	0.0189
chr1	11321875	11321876	0.0189
chr1	11321876	11321877	0.019
chr1	11321877	11321878	0.019
chr1	11321878	11321879	0.0191
chr1	11321879	11321880	0.0191
chr1	11321880	11321881	0.0192
chr1	11321881	11321882	0.0192
chr1	11321882	11321883	0.0193
chr1	11321883	11321884	0.0193
chr1	11321884	11321885	0.0194
chr1	11321885	11321886	0.0194
chr1	11321886	11321887	0.0195
chr1	11321887	11321888	0.0195
chr1	11321888	11321889	0.0196
chr1	11321889	11321890	0.0196
chr1	11321890	11321891	0.0196
chr1	11321891	11321892	0.0197
chr1	11321892	11321893	0.0197
chr1	11321893	11321894	0.0198
chr1	11321894	11321895	0.0198
chr1	11321895	11321896	0.0199
chr1	11321896	11321897	0.0199
chr1	11321897	11321898	0.0199
chr1	11321898	11321899	0.02
chr1	11321899	11321900	0.02
chr1	11321900	11321901	0.02
chr1	11321901	11321902	0.0201
chr1	11321902	11321903	0.0201
chr1	11321903	11321904	0.0201
chr1	11321904	11321905	0.0202
chr1	11321905	11321906	0.0202
chr1	11321906	11321907	0.0203
chr1	11321907	11321908	0.0203
chr1	11321908	11321909	0.0203
chr1	11321909	11321910	0.0203
chr1	11321910	11321911	0.0204
chr1	11321911	11321912	0.0204
chr1	11321912	11321913	0.0204
chr1	11321913	11321914	0.0205
chr1	11321914	11321915	0.0205
chr1	11321915	11321916	0.0205
chr1	11321916	11321917	0.0205
chr1	11321917	11321918	0.0206
chr1	11321918	11321919	0.0206
chr1	11321919	11321920	0.0206
chr1	11321920	11321921	0.0207
chr1	11321921	11321922	0.0207
chr1	11321922	11321923	0.0207
chr1	11321923	11321924	0.0207
chr1	11321924	11321925	0.0207
chr1	11321925	11321926	0.0208
chr1	11321926	11321927	0.0208
chr1	11321927	11321928	0.0208
chr1	11321928	11321929	0.0208
chr1	11321929	11321930	0.0209
chr1	11321930	11321931	0.0209
chr1	11321931	11321932	0.0209
chr1	11321932	11321933	0.0209
chr1	11321933	11321934	0.0209
chr1	11321934	11321935	0.021
chr1	11321935	11321936	0.021
chr1	11321936	11321937	0.021
chr1	11321937	11321938	0.021
chr1	11321938	11321939	0.021
chr1	11321939	11321940	0.0211
chr1	11321940	11321941	0.0211
chr1	11321941	11321942	0.0211
chr1	11321942	11321943	0.0211
chr1	11321943	11321944	0.0211
chr1	11321944	11321945	0.0212
chr1	11321945	11321946	0.0212
chr1	11321946	11321947	0.0212
chr1	11321947	11321948	0.0212
chr1	11321948	11321949	0.0212
chr1	11321949	11321950	0.0212
chr1	11321950	11321951	0.0213
chr1	11321951	11321952	0.0213
chr1	11321952	11321953	0.0213
chr1	11321953	11321954	0.0213
chr1	11321954	11321955	0.0213
chr1	11321955	11321956	0.0214
chr1	11321956	11321957	0.0214
chr1	11321957	11321958	0.0214
chr1	11321958	11321959	0.0214
chr1	11321959	11321960	0.0214
chr1	11321960	11321961	0.0214
chr1	11321961	11321962	0.0215
chr1	11321962	11321963	0.0215
chr1	11321963	11321964	0.0215
chr1	11321964	11321965	0.0215
chr1	11321965	11321966	0.0215
chr1	11321966	11321967	0.0216
chr1	11321967	11321968	0.0216
chr1	11321968	11321969	0.0216
chr1	11321969	11321970	0.0216
chr1	11321970	11321971	0.0216
chr1	11321971	11321972	0.0217
chr1	11321972	11321973	0.0217
chr1	11321973	11321974	0.0217
chr1	11321974	11321975	0.0217
chr1	11321975	11321976	0.0217
chr1	11321976	11321977	0.0218
chr1	11321977	11321978	0.0218
chr1	11321978	11321979	0.0218
chr1	11321979	11321980	0.0218
chr1	11321980	11321981	0.0219
chr1	11321981	11321982	0.0219
chr1	11321982	11321983	0.0219
chr1	11321983	11321984	0.0219
chr1	11321984	11321985	0.022
chr1	11321985	11321986	0.022
chr1	11321986	11321987	0.022
chr1	11321987	11321988	0.022
chr1	11321988	11321989	0.0221
chr1	11321989	11321990	0.0221
chr1	11321990	11321991	0.0221
chr1	11321991	11321992	0.0221
chr1	11321992	11321993	0.0222
chr1	11321993	11321994	0.0222
chr1	11321994	11321995	0.0222
chr1	11321995	11321996	0.0223
chr1	11321996	11321997	0.0223
chr1	11321997	11321998	0.0223
chr1	11321998	11321999	0.0224
chr1	11321999	11322000	0.0224
chr1	11322000	11322001	0.0224
chr1	11322001	11322002	0.0225
chr1	11322002	11322003	0.0225
chr1	11322003	11322004	0.0225
chr1	11322004	11322005	0.0226
chr1	11322005	11322006	0.0226
chr1	11322006	11322007	0.0227
chr1	11322007	11322008	0.0227
chr1	11322008	11322009	0.0227
chr1	11322009	11322010	0.0228
chr1	11322010	11322011	0.0228
chr1	11322011	11322012	0.0229
chr1	11322012	11322013	0.0229
chr1	11322013	11322014	0.0229
chr1	11322014	11322015	0.023
chr1	11322015	11322016	0.023
chr1	11322016	11322017	0.0231
chr1	11322017	11322018	0.0231
chr1	11322018	11322019	0.0232
chr1	11322019	11322020	0.0232
chr1	11322020	11322021	0.0233
chr1	11322021	11322022	0.0233
chr1	11322022	11322023	0.0234
chr1	11322023	11322024	0.0234
chr1	11322024	11322025	0.0235
chr1	11322025	11322026	0.0236
chr1	11322026	11322027	0.0236
chr1	11322027	11322028	0.0237
chr1	11322028	11322029	0.0237
chr1	11322029	11322030	0.0238
chr1	11322030	11322031	0.0238
chr1	11322031	11322032	0.0239
chr1	11322032	11322033	0.024
chr1	11322033	11322034	0.024
chr1	11322034	11322035	0.0241
chr1	11322035	11322036	0.0242
chr1	11322036	11322037	0.0242
chr1	11322037	11322038	0.0243
chr1	11322038	11322039	0.0244
chr1	11322039	11322040	0.0244
chr1	11322040	11322041	0.0245
chr1	11322041	11322042	0.0246
chr1	11322042	11322043	0.0247
chr1	11322043	11322044	0.0247
chr1	11322044	11322045	0.0248
chr1	11322045	11322046	0.0249
chr1	11322046	11322047	0.025
chr1	11322047	11322048	0.025
chr1	11322048	11322049	0.0251
chr1	11322049	11322050	0.0252
chr1	11322050	11322051	0.0253
chr1	11322051	11322052	0.0254
chr1	11322052	11322053	0.0255
chr1	11322053	11322054	0.0256
chr1	11322054	11322055	0.0256
chr1	11322055	11322056	0.0257
chr1	11322056	11322057	0.0258
chr1	11322057	11322058	0.0259
chr1	11322058	11322059	0.026
chr1	11322059	11322060	0.0261
chr1	11322060	11322061	0.0262
chr1	11322061	11322062	0.0263
chr1	11322062	11322063	0.0264
chr1	11322063	11322064	0.0265
chr1	11322064	11322065	0.0266
chr1	11322065	11322066	0.0267
chr1	11322066	11322067	0.0268
chr1	11322067	11322068	0.0269
chr1	11322068	11322069	0.027
chr1	11322069	11322070	0.0271
chr1	11322070	11322071	0.0272
chr1	11322071	11322072	0.0273
chr1	11322072	11322073	0.0275
chr1	11322073	11322074	0.0276
chr1	11322074	11322075	0.0277
chr1	11322075	11322076	0.0278
chr1	11322076	11322077	0.0279
chr1	11322077	11322078	0.028
chr1	11322078	11322079	0.0282
chr1	11322079	11322080	0.0283
chr1	11322080	11322081	0.0284
chr1	11322081	11322082	0.0285
chr1	11322082	11322083	0.0286
chr1	11322083	11322084	0.0288
chr1	11322084	11322085	0.0289
chr1	11322085	11322086	0.029
chr1	11322086	11322087	0.0292
chr1	11322087	11322088	0.0293
chr1	11322088	11322089	0.0294
chr1	11322089	11322090	0.0296
chr1	11322090	11322091	0.0297
chr1	11322091	11322092	0.0298
chr1	11322092	11322093	0.03
chr1	11322093	11322094	0.0301
chr1	11322094	11322095	0.0303
chr1	11322095	11322096	0.0304
chr1	11322096	11322097	0.0305
chr1	11322097	11322098	0.0307
chr1	11322098	11322099	0.0308
chr1	11322099	11322100	0.031
chr1	11322100	11322101	0.0311
chr1	11322101	11322102	0.0313
chr1	11322102	11322103	0.0314
chr1	11322103	11322104	0.0316
chr1	11322104	11322105	0.0318
chr1	11322105	11322106	0.0319
chr1	11322106	11322107	0.0321
chr1	11322107	11322108	0.0322
chr1	11322108	11322109	0.0324
chr1	11322109	11322110	0.0325
chr1	11322110	11322111	0.0327
chr1	11322111	11322112	0.0329
chr1	11322112	11322113	0.033
chr1	11322113	11322114	0.0332
chr1	11322114	11322115	0.0334
chr1	11322115	11322116	0.0335
chr1	11322116	11322117	0.0337
chr1	11322117	11322118	0.0339
chr1	11322118	11322119	0.0341
chr1	11322119	11322120	0.0342
chr1	11322120	11322121	0.0344
chr1	11322121	11322122	0.0346
chr1	11322122	11322123	0.0348
chr1	11322123	11322124	0.0349
chr1	11322124	11322125	0.0351
chr1	11322125	11322126	0.0353
chr1	11322126	11322127	0.0355
chr1	11322127	11322128	0.0357
chr1	11322128	11322129	0.0358
chr1	11322129	11322130	0.036
chr1	11322130	11322131	0.0362
chr1	11322131	11322132	0.0364
chr1	11322132	11322133	0.0366
chr1	11322133	11322134	0.0368
chr1	11322134	11322135	0.037
chr1	11322135	11322136	0.0371
chr1	11322136	11322137	0.0373
chr1	11322137	11322138	0.0375
chr1	11322138	11322139	0.0377
chr1	11322139	11322140	0.0379
chr1	11322140	11322141	0.0381
chr1	11322141	11322142	0.0383
chr1	11322142	11322143	0.0385
chr1	11322143	11322144	0.0387
chr1	11322144	11322145	0.0389
chr1	11322145	11322146	0.0391
chr1	11322146	11322147	0.0393
chr1	11322147	11322148	0.0395
chr1	11322148	11322149	0.0397
chr1	11322149	11322150	0.0399
chr1	11322150	11322151	0.0401
chr1	11322151	11322152	0.0403
chr1	11322152	11322153	0.0405
chr1	11322153	11322154	0.0407
chr1	11322154	11322155	0.0409
chr1	11322155	11322156	0.0411
chr1	11322156	11322157	0.0413
chr1	11322157	11322158	0.0415
chr1	11322158	11322159	0.0417
chr1	11322159	11322160	0.0419
chr1	11322160	11322161	0.0421
chr1	11322161	11322162	0.0423
chr1	11322162	11322163	0.0425
chr1	11322163	11322164	0.0427
chr1	11322164	11322165	0.043
chr1	11322165	11322166	0.0432
chr1	11322166	11322167	0.0434
chr1	11322167	11322168	0.0436
chr1	11322168	11322169	0.0438
chr1	11322169	11322170	0.044
chr1	11322170	11322171	0.0442
chr1	11322171	11322172	0.0444
chr1	11322172	11322173	0.0446
chr1	11322173	11322174	0.0448
chr1	11322174	11322175	0.045
chr1	11322175	11322176	0.0452
chr1	11322176	11322177	0.0454
chr1	11322177	11322178	0.0457
chr1	11322178	11322179	0.0459
chr1	11322179	11322180	0.0461
chr1	11322180	11322181	0.0463
chr1	11322181	11322182	0.0465
chr1	11322182	11322183	0.0467
chr1	11322183	11322184	0.0469
chr1	11322184	11322185	0.0471
chr1	11322185	11322186	0.0473
chr1	11322186	11322187	0.0475
chr1	11322187	11322188	0.0477
chr1	11322188	11322189	0.0479
chr1	11322189	11322190	0.0481
chr1	11322190	11322191	0.0483
chr1	11322191	11322192	0.0486
chr1	11322192	11322193	0.0488
chr1	11322193	11322194	0.049
chr1	11322194	11322195	0.0492
chr1	11322195	11322196	0.0494
chr1	11322196	11322197	0.0496
chr1	11322197	11322198	0.0498
chr1	11322198	11322199	0.05
chr1	11322199	11322200	0.0502
chr1	11322200	11322201	0.0504
chr1	11322201	11322202	0.0506
chr1	11322202	11322203	0.0508
chr1	11322203	11322204	0.051
chr1	11322204	11322205	0.0512
chr1	11322205	11322206	0.0514
chr1	11322206	11322207	0.0516
chr1	11322207	11322208	0.0518
chr1	11322208	11322209	0.0519
chr1	11322209	11322210	0.0521
chr1	11322210	11322211	0.0523
chr1	11322211	11322212	0.0525
chr1	11322212	11322213	0.0527
chr1	11322213	11322214	0.0529
chr1	11322214	11322215	0.0531
chr1	11322215	11322216	0.0533
chr1	11322216	11322217	0.0535
chr1	11322217	11322218	0.0536
chr1	11322218	11322219	0.0538
chr1	11322219	11322220	0.054
chr1	11322220	11322221	0.0542
chr1	11322221	11322222	0.0544
chr1	11322222	11322223	0.0546
chr1	11322223	11322224	0.0547
chr1	11322224	11322225	0.0549
chr1	11322225	11322226	0.0551
chr1	11322226	11322227	0.0553
chr1	11322227	11322228	0.0554
chr1	11322228	11322229	0.0556
chr1	11322229	11322230	0.0558
chr1	11322230	11322231	0.056
chr1	11322231	11322232	0.0561
chr1	11322232	11322233	0.0563
chr1	11322233	11322234	0.0565
chr1	11322234	11322235	0.0566
chr1	11322235	11322236	0.0568
chr1	11322236	11322237	0.057
chr1	11322237	11322238	0.0571
chr1	11322238	11322239	0.0573
chr1	11322239	11322240	0.0575
chr1	11322240	11322241	0.0576
chr1	11322241	11322242	0.0578
chr1	11322242	11322243	0.0579
chr1	11322243	11322244	0.0581
chr1	11322244	11322245	0.0582
chr1	11322245	11322246	0.0584
chr1	11322246	11322247	0.0586
chr1	11322247	11322248	0.0587
chr1	11322248	11322249	0.0589
chr1	11322249	11322250	0.059
chr1	11322250	11322251	0.0592
chr1	11322251	11322252	0.0593
chr1	11322252	11322253	0.0595
chr1	11322253	11322254	0.0596
chr1	11322254	11322255	0.0597
chr1	11322255	11322256	0.0599
chr1	11322256	11322257	0.06
chr1	11322257	11322258	0.0602
chr1	11322258	11322259	0.0603
chr1	11322259	11322260	0.0604
chr1	11322260	11322261	0.0606
chr1	11322261	11322262	0.0607
chr1	11322262	11322263	0.0608
chr1	11322263	11322264	0.061
chr1	11322264	11322265	0.0611
chr1	11322265	11322266	0.0612
chr1	11322266	11322267	0.0614
chr1	11322267	11322268	0.0615
chr1	11322268	11322269	0.0616
chr1	11322269	11322270	0.0618
chr1	11322270	11322271	0.0619
chr1	11322271	11322272	0.062
chr1	11322272	11322273	0.0622
chr1	11322273	11322274	0.0623
chr1	11322274	11322275	0.0624
chr1	11322275	11322276	0.0625
chr1	11322276	11322277	0.0626
chr1	11322277	11322278	0.0628
chr1	11322278	11322279	0.0629
chr1	11322279	11322280	0.063
chr1	11322280	11322281	0.0631
chr1	11322281	11322282	0.0633
chr1	11322282	11322283	0.0634
chr1	11322283	11322284	0.0635
chr1	11322284	11322285	0.0636
chr1	11322285	11322286	0.0637
chr1	11322286	11322287	0.0639
chr1	11322287	11322288	0.064
chr1	11322288	11322289	0.0641
chr1	11322289	11322290	0.0642
chr1	11322290	11322291	0.0643
chr1	11322291	11322292	0.0644
chr1	11322292	11322293	0.0646
chr1	11322293	11322294	0.0647
chr1	11322294	11322295	0.0648
chr1	11322295	11322296	0.0649
chr1	11322296	11322297	0.065
chr1	11322297	11322298	0.0652
chr1	11322298	11322299	0.0653
chr1	11322299	11322300	0.0654
chr1	11322300	11322301	0.0655
chr1	11322301	11322302	0.0656
chr1	11322302	11322303	0.0658
chr1	11322303	11322304	0.0659
chr1	11322304	11322305	0.066
chr1	11322305	11322306	0.0661
chr1	11322306	11322307	0.0662
chr1	11322307	11322308	0.0664
chr1	11322308	11322309	0.0665
chr1	11322309	11322310	0.0666
chr1	11322310	11322311	0.0668
chr1	11322311	11322312	0.0669
chr1	11322312	11322313	0.067
chr1	11322313	11322314	0.0671
chr1	11322314	11322315	0.0673
chr1	11322315	11322316	0.0674
chr1	11322316	11322317	0.0675
chr1	11322317	11322318	0.0677
chr1	11322318	11322319	0.0678
chr1	11322319	11322320	0.068
chr1	11322320	11322321	0.0681
chr1	11322321	11322322	0.0682
chr1	11322322	11322323	0.0684
chr1	11322323	11322324	0.0685
chr1	11322324	11322325	0.0687
chr1	11322325	11322326	0.0688
chr1	11322326	11322327	0.069
chr1	11322327	11322328	0.0692
chr1	11322328	11322329	0.0693
chr1	11322329	11322330	0.0695
chr1	11322330	11322331	0.0696
chr1	11322331	11322332	0.0698
chr1	11322332	11322333	0.07
chr1	11322333	11322334	0.0702
chr1	11322334	11322335	0.0703
chr1	11322335	11322336	0.0705
chr1	11322336	11322337	0.0707
chr1	11322337	11322338	0.0709
chr1	11322338	11322339	0.0711
chr1	11322339	11322340	0.0713
chr1	11322340	11322341	0.0715
chr1	11322341	11322342	0.0717
chr1	11322342	11322343	0.0719
chr1	11322343	11322344	0.0721
chr1	11322344	11322345	0.0723
chr1	11322345	11322346	0.0725
chr1	11322346	11322347	0.0727
chr1	11322347	11322348	0.073
chr1	11322348	11322349	0.0732
chr1	11322349	11322350	0.0734
chr1	11322350	11322351	0.0737
chr1	11322351	11322352	0.0739
chr1	11322352	11322353	0.0742
chr1	11322353	11322354	0.0744
chr1	11322354	11322355	0.0747
chr1	11322355	11322356	0.0749
chr1	11322356	11322357	0.0752
chr1	11322357	11322358	0.0755
chr1	11322358	11322359	0.0758
chr1	11322359	11322360	0.0761
chr1	11322360	11322361	0.0764
chr1	11322361	11322362	0.0767
chr1	11322362	11322363	0.077
chr1	11322363	11322364	0.0773
chr1	11322364	11322365	0.0776
chr1	11322365	11322366	0.0779
chr1	11322366	11322367	0.0783
chr1	11322367	11322368	0.0786
chr1	11322368	11322369	0.0789
chr1	11322369	11322370	0.0793
chr1	11322370	11322371	0.0797
chr1	11322371	11322372	0.08
chr1	11322372	11322373	0.0804
chr1	11322373	11322374	0.0808
chr1	11322374	11322375	0.0812
chr1	11322375	11322376	0.0816
chr1	11322376	11322377	0.082
chr1	11322377	11322378	0.0824
chr1	11322378	11322379	0.0828
chr1	11322379	11322380	0.0833
chr1	11322380	11322381	0.0837
chr1	11322381	11322382	0.0841
chr1	11322382	11322383	0.0846
chr1	11322383	11322384	0.0851
chr1	11322384	11322385	0.0855
chr1	11322385	11322386	0.086
chr1	11322386	11322387	0.0865
chr1	11322387	11322388	0.087
chr1	11322388	11322389	0.0875
chr1	11322389	11322390	0.088
chr1	11322390	11322391	0.0886
chr1	11322391	11322392	0.0891
chr1	11322392	11322393	0.0897
chr1	11322393	11322394	0.0902
chr1	11322394	11322395	0.0908
chr1	11322395	11322396	0.0914
chr1	11322396	11322397	0.092
chr1	11322397	11322398	0.0926
chr1	11322398	11322399	0.0932
chr1	11322399	11322400	0.0938
chr1	11322400	11322401	0.0944
chr1	11322401	11322402	0.0951
chr1	11322402	11322403	0.0958
chr1	11322403	11322404	0.0964
chr1	11322404	11322405	0.0971
chr1	11322405	11322406	0.0978
chr1	11322406	11322407	0.0985
chr1	11322407	11322408	0.0992
chr1	11322408	11322409	0.0999
chr1	11322409	11322410	0.1007
chr1	11322410	11322411	0.1014
chr1	11322411	11322412	0.1022
chr1	11322412	11322413	0.103
chr1	11322413	11322414	0.1038
chr1	11322414	11322415	0.1046
chr1	11322415	11322416	0.1054
chr1	11322416	11322417	0.1062
chr1	11322417	11322418	0.107
chr1	11322418	11322419	0.1079
chr1	11322419	11322420	0.1087
chr1	11322420	11322421	0.1096
chr1	11322421	11322422	0.1105
chr1	11322422	11322423	0.1114
chr1	11322423	11322424	0.1123
chr1	11322424	11322425	0.1133
chr1	11322425	11322426	0.1142
chr1	11322426	11322427	0.1152
chr1	11322427	11322428	0.1161
chr1	11322428	11322429	0.1171
chr1	11322429	11322430	0.1181
chr1	11322430	11322431	0.1191
chr1	11322431	11322432	0.1202
chr1	11322432	11322433	0.1212
chr1	11322433	11322434	0.1223
chr1	11322434	11322435	0.1233
chr1	11322435	11322436	0.1244
chr1	11322436	11322437	0.1255
chr1	11322437	11322438	0.1266
chr1	11322438	11322439	0.1278
chr1	11322439	11322440	0.1289
chr1	11322440	11322441	0.1301
chr1	11322441	11322442	0.1312
chr1	11322442	11322443	0.1324
chr1	11322443	11322444	0.1336
chr1	11322444	11322445	0.1348
chr1	11322445	11322446	0.1361
chr1	11322446	11322447	0.1373
chr1	11322447	11322448	0.1386
chr1	11322448	11322449	0.1399
chr1	11322449	11322450	0.1411
chr1	11322450	11322451	0.1424
chr1	11322451	11322452	0.1438
chr1	11322452	11322453	0.1451
chr1	11322453	11322454	0.1465
chr1	11322454	11322455	0.1478
chr1	11322455	11322456	0.1492
chr1	11322456	11322457	0.1506
chr1	11322457	11322458	0.152
chr1	11322458	11322459	0.1534
chr1	11322459	11322460	0.1549
chr1	11322460	11322461	0.1563
chr1	11322461	11322462	0.1578
chr1	11322462	11322463	0.1593
chr1	11322463	11322464	0.1608
chr1	11322464	11322465	0.1623
chr1	11322465	11322466	0.1638
chr1	11322466	11322467	0.1653
chr1	11322467	11322468	0.1669
chr1	11322468	11322469	0.1685
chr1	11322469	11322470	0.17
chr1	11322470	11322471	0.1716
chr1	11322471	11322472	0.1733
chr1	11322472	11322473	0.1749
chr1	11322473	11322474	0.1765
chr1	11322474	11322475	0.1782
chr1	11322475	11322476	0.1798
chr1	11322476	11322477	0.1815
chr1	11322477	11322478	0.1832
chr1	11322478	11322479	0.1849
chr1	11322479	11322480	0.1867
chr1	11322480	11322481	0.1884
chr1	11322481	11322482	0.1902
chr1	11322482	11322483	0.1919
chr1	11322483	11322484	0.1937
chr1	11322484	11322485	0.1955
chr1	11322485	11322486	0.1973
chr1	11322486	11322487	0.1991
chr1	11322487	11322488	0.2009
chr1	11322488	11322489	0.2028
chr1	11322489	11322490	0.2046
chr1	11322490	11322491	0.2065
chr1	11322491	11322492	0.2084
chr1	11322492	11322493	0.2103
chr1	11322493	11322494	0.2122
chr1	11322494	11322495	0.2141
chr1	11322495	11322496	0.216
chr1	11322496	11322497	0.2179
chr1	11322497	11322498	0.2199
chr1	11322498	11322499	0.2219
chr1	11322499	11322500	0.2238
chr1	11322500	11322501	0.2258
chr1	11322501	11322502	0.2278
chr1	11322502	11322503	0.2298
chr1	11322503	11322504	0.2318
chr1	11322504	11322505	0.2338
chr1	11322505	11322506	0.2359
chr1	11322506	11322507	0.2379
chr1	11322507	11322508	0.24
chr1	11322508	11322509	0.242
chr1	11322509	11322510	0.2441
chr1	11322510	11322511	0.2462
chr1	11322511	11322512	0.2482
chr1	11322512	11322513	0.2503
chr1	11322513	11322514	0.2524
chr1	11322514	11322515	0.2545
chr1	11322515	11322516	0.2567
chr1	11322516	11322517	0.2588
chr1	11322517	11322518	0.2609
chr1	11322518	11322519	0.2631
chr1	11322519	11322520	0.2652
chr1	11322520	11322521	0.2674
chr1	11322521	11322522	0.2695
chr1	11322522	11322523	0.2717
chr1	11322523	11322524	0.2738
chr1	11322524	11322525	0.276
chr1	11322525	11322526	0.2782
chr1	11322526	11322527	0.2804
chr1	11322527	11322528	0.2826
chr1	11322528	11322529	0.2848
chr1	11322529	11322530	0.287
chr1	11322530	11322531	0.2892
chr1	11322531	11322532	0.2914
chr1	11322532	11322533	0.2936
chr1	11322533	11322534	0.2958
chr1	11322534	11322535	0.298
chr1	11322535	11322536	0.3002
chr1	11322536	11322537	0.3024
chr1	11322537	11322538	0.3047
chr1	11322538	11322539	0.3069
chr1	11322539	11322540	0.3091
chr1	11322540	11322541	0.3113
chr1	11322541	11322542	0.3136
chr1	11322542	11322543	0.3158
chr1	11322543	11322544	0.318
chr1	11322544	11322545	0.3202
chr1	11322545	11322546	0.3225
chr1	11322546	11322547	0.3247
chr1	11322547	11322548	0.3269
chr1	11322548	11322549	0.3291
chr1	11322549	11322550	0.3314
chr1	11322550	11322551	0.3336
chr1	11322551	11322552	0.3358
chr1	11322552	11322553	0.338
chr1	11322553	11322554	0.3402
chr1	11322554	11322555	0.3424
chr1	11322555	11322556	0.3447
chr1	11322556	11322557	0.3469
chr1	11322557	11322558	0.3491
chr1	11322558	11322559	0.3513
chr1	11322559	11322560	0.3534
chr1	11322560	11322561	0.3556
chr1	11322561	11322562	0.3578
chr1	11322562	11322563	0.36
chr1	11322563	11322564	0.3622
chr1	11322564	11322565	0.3643
chr1	11322565	11322566	0.3665
chr1	11322566	11322567	0.3687
chr1	11322567	11322568	0.3708
chr1	11322568	11322569	0.373
chr1	11322569	11322570	0.3751
chr1	11322570	11322571	0.3772
chr1	11322571	11322572	0.3793
chr1	11322572	11322573	0.3815
chr1	11322573	11322574	0.3836
chr1	11322574	11322575	0.3857
chr1	11322575	11322576	0.3878
chr1	11322576	11322577	0.3898
chr1	11322577	11322578	0.3919
chr1	11322578	11322579	0.394
chr1	11322579	11322580	0.396
chr1	11322580	11322581	0.3981
chr1	11322581	11322582	0.4001
chr1	11322582	11322583	0.4021
chr1	11322583	11322584	0.4041
chr1	11322584	11322585	0.4061
chr1	11322585	11322586	0.4081
chr1	11322586	11322587	0.4101
chr1	11322587	11322588	0.4121
chr1	11322588	11322589	0.414
chr1	11322589	11322590	0.416
chr1	11322590	11322591	0.4179
chr1	11322591	11322592	0.4199
chr1	11322592	11322593	0.4218
chr1	11322593	11322594	0.4237
chr1	11322594	11322595	0.4255
chr1	11322595	11322596	0.4274
chr1	11322596	11322597	0.4293
chr1	11322597	11322598	0.4311
chr1	11322598	11322599	0.433
chr1	11322599	11322600	0.4348
chr1	11322600	11322601	0.4366
chr1	11322601	11322602	0.4384
chr1	11322602	11322603	0.4402
chr1	11322603	11322604	0.4419
chr1	11322604	11322605	0.4437
chr1	11322605	11322606	0.4454
chr1	11322606	11322607	0.4471
chr1	11322607	11322608	0.4488
chr1	11322608	11322609	0.4505
chr1	11322609	11322610	0.4522
chr1	11322610	11322611	0.4538
chr1	11322611	11322612	0.4555
chr1	11322612	11322613	0.4571
chr1	11322613	11322614	0.4587
chr1	11322614	11322615	0.4603
chr1	11322615	11322616	0.4619
chr1	11322616	11322617	0.4635
chr1	11322617	11322618	0.465
chr1	11322618	11322619	0.4665
chr1	11322619	11322620	0.4681
chr1	11322620	11322621	0.4695
chr1	11322621	11322622	0.471
chr1	11322622	11322623	0.4725
chr1	11322623	11322624	0.4739
chr1	11322624	11322625	0.4754
chr1	11322625	11322626	0.4768
chr1	11322626	11322627	0.4782
chr1	11322627	11322628	0.4796
chr1	11322628	11322629	0.4809
chr1	11322629	11322630	0.4823
chr1	11322630	11322631	0.4836
chr1	11322631	11322632	0.4849
chr1	11322632	11322633	0.4862
chr1	11322633	11322634	0.4875
chr1	11322634	11322635	0.4887
chr1	11322635	11322636	0.49
chr1	11322636	11322637	0.4912
chr1	11322637	11322638	0.4924
chr1	11322638	11322639	0.4936
chr1	11322639	11322640	0.4947
chr1	11322640	11322641	0.4959
chr1	11322641	11322642	0.497
chr1	11322642	11322643	0.4981
chr1	11322643	11322644	0.4992
chr1	11322644	11322645	0.5003
chr1	11322645	11322646	0.5014
chr1	11322646	11322647	0.5024
chr1	11322647	11322648	0.5034
chr1	11322648	11322649	0.5044
chr1	11322649	11322650	0.5054
chr1	11322650	11322651	0.5064
chr1	11322651	11322652	0.5074
chr1	11322652	11322653	0.5083
chr1	11322653	11322654	0.5092
chr1	11322654	11322655	0.5101
chr1	11322655	11322656	0.511
chr1	11322656	11322657	0.5118
chr1	11322657	11322658	0.5127
chr1	11322658	11322659	0.5135
chr1	11322659	11322660	0.5143
chr1	11322660	11322661	0.5151
chr1	11322661	11322662	0.5159
chr1	11322662	11322663	0.5166
chr1	11322663	11322664	0.5174
chr1	11322664	11322665	0.5181
chr1	11322665	11322666	0.5188
chr1	11322666	11322667	0.5195
chr1	11322667	11322668	0.5202
chr1	11322668	11322669	0.5208
chr1	11322669	11322670	0.5214
chr1	11322670	11322671	0.522
chr1	11322671	11322672	0.5226
chr1	11322672	11322673	0.5232
chr1	11322673	11322674	0.5238
chr1	11322674	11322675	0.5243
chr1	11322675	11322676	0.5249
chr1	11322676	11322677	0.5254
chr1	11322677	11322678	0.5259
chr1	11322678	11322679	0.5263
chr1	11322679	11322680	0.5268
chr1	11322680	11322681	0.5272
chr1	11322681	11322682	0.5277
chr1	11322682	11322683	0.5281
chr1	11322683	11322684	0.5285
chr1	11322684	11322685	0.5288
chr1	11322685	11322686	0.5292
chr1	11322686	11322687	0.5295
chr1	11322687	11322688	0.5299
chr1	11322688	11322689	0.5302
chr1	11322689	11322690	0.5305
chr1	11322690	11322691	0.5307
chr1	11322691	11322692	0.531
chr1	11322692	11322693	0.5312
chr1	11322693	11322694	0.5315
chr1	11322694	11322695	0.5317
chr1	11322695	11322696	0.5319
chr1	11322696	11322697	0.5321
chr1	11322697	11322698	0.5322
chr1	11322698	11322699	0.5324
chr1	11322699	11322700	0.5325
chr1	11322700	11322701	0.5326
chr1	11322701	11322702	0.5327
chr1	11322702	11322703	0.5328
chr1	11322703	11322704	0.5329
chr1	11322704	11322705	0.5329
chr1	11322705	11322706	0.533
chr1	11322706	11322707	0.533
chr1	11322707	11322708	0.533
chr1	11322708	11322709	0.533
chr1	11322709	11322710	0.533
chr1	11322710	11322711	0.5329
chr1	11322711	11322712	0.5329
chr1	11322712	11322713	0.5328
chr1	11322713	11322714	0.5328
chr1	11322714	11322715	0.5327
chr1	11322715	11322716	0.5326
chr1	11322716	11322717	0.5324
chr1	11322717	11322718	0.5323
chr1	11322718	11322719	0.5321
chr1	11322719	11322720	0.532
chr1	11322720	11322721	0.5318
chr1	11322721	11322722	0.5316
chr1	11322722	11322723	0.5314
chr1	11322723	11322724	0.5312
chr1	11322724	11322725	0.531
chr1	11322725	11322726	0.5307
chr1	11322726	11322727	0.5304
chr1	11322727	11322728	0.5302
chr1	11322728	11322729	0.5299
chr1	11322729	11322730	0.5296
chr1	11322730	11322731	0.5293
chr1	11322731	11322732	0.5289
chr1	11322732	11322733	0.5286
chr1	11322733	11322734	0.5282
chr1	11322734	11322735	0.5279
chr1	11322735	11322736	0.5275
chr1	11322736	11322737	0.5271
chr1	11322737	11322738	0.5267
chr1	11322738	11322739	0.5263
chr1	11322739	11322740	0.5258
chr1	11322740	11322741	0.5254
chr1	11322741	11322742	0.5249
chr1	11322742	11322743	0.5245
chr1	11322743	11322744	0.524
chr1	11322744	11322745	0.5235
chr1	11322745	11322746	0.523
chr1	11322746	11322747	0.5225
chr1	11322747	11322748	0.5219
chr1	11322748	11322749	0.5214
chr1	11322749	11322750	0.5208
chr1	11322750	11322751	0.5203
chr1	11322751	11322752	0.5197
chr1	11322752	11322753	0.5191
chr1	11322753	11322754	0.5185
chr1	11322754	11322755	0.5179
chr1	11322755	11322756	0.5172
chr1	11322756	11322757	0.5166
chr1	11322757	11322758	0.5159
chr1	11322758	11322759	0.5153
chr1	11322759	11322760	0.5146
chr1	11322760	11322761	0.5139
chr1	11322761	11322762	0.5132
chr1	11322762	11322763	0.5125
chr1	11322763	11322764	0.5118
chr1	11322764	11322765	0.5111
chr1	11322765	11322766	0.5103
chr1	11322766	11322767	0.5096
chr1	11322767	11322768	0.5088
chr1	11322768	11322769	0.508
chr1	11322769	11322770	0.5072
chr1	11322770	11322771	0.5064
chr1	11322771	11322772	0.5056
chr1	11322772	11322773	0.5048
chr1	11322773	11322774	0.504
chr1	11322774	11322775	0.5031
chr1	11322775	11322776	0.5023
chr1	11322776	11322777	0.5014
chr1	11322777	11322778	0.5005
chr1	11322778	11322779	0.4996
chr1	11322779	11322780	0.4987
chr1	11322780	11322781	0.4978
chr1	11322781	11322782	0.4969
chr1	11322782	11322783	0.496
chr1	11322783	11322784	0.4951
chr1	11322784	11322785	0.4941
chr1	11322785	11322786	0.4931
chr1	11322786	11322787	0.4922
chr1	11322787	11322788	0.4912
chr1	11322788	11322789	0.4902
chr1	11322789	11322790	0.4892
chr1	11322790	11322791	0.4882
chr1	11322791	11322792	0.4872
chr1	11322792	11322793	0.4861
chr1	11322793	11322794	0.4851
chr1	11322794	11322795	0.484
chr1	11322795	11322796	0.483
chr1	11322796	11322797	0.4819
chr1	11322797	11322798	0.4808
chr1	11322798	11322799	0.4797
chr1	11322799	11322800	0.4786
chr1	11322800	11322801	0.4775
chr1	11322801	11322802	0.4764
chr1	11322802	11322803	0.4753
chr1	11322803	11322804	0.4741
chr1	11322804	11322805	0.473
chr1	11322805	11322806	0.4718
chr1	11322806	11322807	0.4706
chr1	11322807	11322808	0.4695
chr1	11322808	11322809	0.4683
chr1	11322809	11322810	0.4671
chr1	11322810	11322811	0.4659
chr1	11322811	11322812	0.4647
chr1	11322812	11322813	0.4634
chr1	11322813	11322814	0.4622
chr1	11322814	11322815	0.461
chr1	11322815	11322816	0.4597
chr1	11322816	11322817	0.4584
chr1	11322817	11322818	0.4572
chr1	11322818	11322819	0.4559
chr1	11322819	11322820	0.4546
chr1	11322820	11322821	0.4533
chr1	11322821	11322822	0.452
chr1	11322822	11322823	0.4507
chr1	11322823	11322824	0.4494
chr1	11322824	11322825	0.448
chr1	11322825	11322826	0.4467
chr1	11322826	11322827	0.4454
chr1	11322827	11322828	0.444
chr1	11322828	11322829	0.4426
chr1	11322829	11322830	0.4413
chr1	11322830	11322831	0.4399
chr1	11322831	11322832	0.4385
chr1	11322832	11322833	0.4371
chr1	11322833	11322834	0.4357
chr1	11322834	11322835	0.4343
chr1	11322835	11322836	0.4328
chr1	11322836	11322837	0.4314
chr1	11322837	11322838	0.43
chr1	11322838	11322839	0.4285
chr1	11322839	11322840	0.4271
chr1	11322840	11322841	0.4256
chr1	11322841	11322842	0.4241
chr1	11322842	11322843	0.4227
chr1	11322843	11322844	0.4212
chr1	11322844	11322845	0.4197
chr1	11322845	11322846	0.4182
chr1	11322846	11322847	0.4167
chr1	11322847	11322848	0.4152
chr1	11322848	11322849	0.4136
chr1	11322849	11322850	0.4121
chr1	11322850	11322851	0.4106
chr1	11322851	11322852	0.409
chr1	11322852	11322853	0.4075
chr1	11322853	11322854	0.4059
chr1	11322854	11322855	0.4044
chr1	11322855	11322856	0.4028
chr1	11322856	11322857	0.4012
chr1	11322857	11322858	0.3996
chr1	11322858	11322859	0.3981
chr1	11322859	11322860	0.3965
chr1	11322860	11322861	0.3949
chr1	11322861	11322862	0.3932
chr1	11322862	11322863	0.3916
chr1	11322863	11322864	0.39
chr1	11322864	11322865	0.3884
chr1	11322865	11322866	0.3867
chr1	11322866	11322867	0.3851
chr1	11322867	11322868	0.3835
chr1	11322868	11322869	0.3818
chr1	11322869	11322870	0.3802
chr1	11322870	11322871	0.3785
chr1	11322871	11322872	0.3768
chr1	11322872	11322873	0.3752
chr1	11322873	11322874	0.3735
chr1	11322874	11322875	0.3718
chr1	11322875	11322876	0.3701
chr1	11322876	11322877	0.3684
chr1	11322877	11322878	0.3667
chr1	11322878	11322879	0.365
chr1	11322879	11322880	0.3633
chr1	11322880	11322881	0.3616
chr1	11322881	11322882	0.3599
chr1	11322882	11322883	0.3582
chr1	11322883	11322884	0.3564
chr1	11322884	11322885	0.3547
chr1	11322885	11322886	0.353
chr1	11322886	11322887	0.3512
chr1	11322887	11322888	0.3495
chr1	11322888	11322889	0.3477
chr1	11322889	11322890	0.346
chr1	11322890	11322891	0.3442
chr1	11322891	11322892	0.3425
chr1	11322892	11322893	0.3407
chr1	11322893	11322894	0.3389
chr1	11322894	11322895	0.3372
chr1	11322895	11322896	0.3354
chr1	11322896	11322897	0.3336
chr1	11322897	11322898	0.3318
chr1	11322898	11322899	0.3301
chr1	11322899	11322900	0.3283
chr1	11322900	11322901	0.3265
chr1	11322901	11322902	0.3247
chr1	11322902	11322903	0.3229
chr1	11322903	11322904	0.3211
chr1	11322904	11322905	0.3193
chr1	11322905	11322906	0.3175
chr1	11322906	11322907	0.3157
chr1	11322907	11322908	0.3139
chr1	11322908	11322909	0.3121
chr1	11322909	11322910	0.3103
chr1	11322910	11322911	0.3085
chr1	11322911	11322912	0.3067
chr1	11322912	11322913	0.3048
chr1	11322913	11322914	0.303
chr1	11322914	11322915	0.3012
chr1	11322915	11322916	0.2994
chr1	11322916	11322917	0.2976
chr1	11322917	11322918	0.2958
chr1	11322918	11322919	0.2939
chr1	11322919	11322920	0.2921
chr1	11322920	11322921	0.2903
chr1	11322921	11322922	0.2885
chr1	11322922	11322923	0.2867
chr1	11322923	11322924	0.2848
chr1	11322924	11322925	0.283
chr1	11322925	11322926	0.2812
chr1	11322926	11322927	0.2794
chr1	11322927	11322928	0.2775
chr1	11322928	11322929	0.2757
chr1	11322929	11322930	0.2739
chr1	11322930	11322931	0.2721
chr1	11322931	11322932	0.2702
chr1	11322932	11322933	0.2684
chr1	11322933	11322934	0.2666
chr1	11322934	11322935	0.2648
chr1	11322935	11322936	0.263
chr1	11322936	11322937	0.2611
chr1	11322937	11322938	0.2593
chr1	11322938	11322939	0.2575
chr1	11322939	11322940	0.2557
chr1	11322940	11322941	0.2539
chr1	11322941	11322942	0.2521
chr1	11322942	11322943	0.2503
chr1	11322943	11322944	0.2484
chr1	11322944	11322945	0.2466
chr1	11322945	11322946	0.2448
chr1	11322946	11322947	0.243
chr1	11322947	11322948	0.2412
chr1	11322948	11322949	0.2394
chr1	11322949	11322950	0.2376
chr1	11322950	11322951	0.2359
chr1	11322951	11322952	0.2341
chr1	11322952	11322953	0.2323
chr1	11322953	11322954	0.2305
chr1	11322954	11322955	0.2287
chr1	11322955	11322956	0.2269
chr1	11322956	11322957	0.2252
chr1	11322957	11322958	0.2234
chr1	11322958	11322959	0.2216
chr1	11322959	11322960	0.2199
chr1	11322960	11322961	0.2181
chr1	11322961	11322962	0.2163
chr1	11322962	11322963	0.2146
chr1	11322963	11322964	0.2129
chr1	11322964	11322965	0.2111
chr1	11322965	11322966	0.2094
chr1	11322966	11322967	0.2076
chr1	11322967	11322968	0.2059
chr1	11322968	11322969	0.2042
chr1	11322969	11322970	0.2025
chr1	11322970	11322971	0.2007
chr1	11322971	11322972	0.199
chr1	11322972	11322973	0.1973
chr1	11322973	11322974	0.1956
chr1	11322974	11322975	0.1939
chr1	11322975	11322976	0.1922
chr1	11322976	11322977	0.1906
chr1	11322977	11322978	0.1889
chr1	11322978	11322979	0.1872
chr1	11322979	11322980	0.1855
chr1	11322980	11322981	0.1839
chr1	11322981	11322982	0.1822
chr1	11322982	11322983	0.1806
chr1	11322983	11322984	0.1789
chr1	11322984	11322985	0.1773
chr1	11322985	11322986	0.1757
chr1	11322986	11322987	0.174
chr1	11322987	11322988	0.1724
chr1	11322988	11322989	0.1708
chr1	11322989	11322990	0.1692
chr1	11322990	11322991	0.1676
chr1	11322991	11322992	0.166
chr1	11322992	11322993	0.1644
chr1	11322993	11322994	0.1628
chr1	11322994	11322995	0.1613
chr1	11322995	11322996	0.1597
chr1	11322996	11322997	0.1582
chr1	11322997	11322998	0.1566
chr1	11322998	11322999	0.1551
chr1	11322999	11323000	0.1535
chr1	11323000	11323001	0.152
chr1	11323001	11323002	0.1505
chr1	11323002	11323003	0.149
chr1	11323003	11323004	0.1475
chr1	11323004	11323005	0.146
chr1	11323005	11323006	0.1445
chr1	11323006	11323007	0.143
chr1	11323007	11323008	0.1415
chr1	11323008	11323009	0.1401
chr1	11323009	11323010	0.1386
chr1	11323010	11323011	0.1372
chr1	11323011	11323012	0.1357
chr1	11323012	11323013	0.1343
chr1	11323013	11323014	0.1329
chr1	11323014	11323015	0.1314
chr1	11323015	11323016	0.13
chr1	11323016	11323017	0.1286
chr1	11323017	11323018	0.1273
chr1	11323018	11323019	0.1259
chr1	11323019	11323020	0.1245
chr1	11323020	11323021	0.1231
chr1	11323021	11323022	0.1218
chr1	11323022	11323023	0.1204
chr1	11323023	11323024	0.1191
chr1	11323024	11323025	0.1178
chr1	11323025	11323026	0.1165
chr1	11323026	11323027	0.1151
chr1	11323027	11323028	0.1138
chr1	11323028	11323029	0.1126
chr1	11323029	11323030	0.1113
chr1	11323030	11323031	0.11
chr1	11323031	11323032	0.1087
chr1	11323032	11323033	0.1075
chr1	11323033	11323034	0.1062
chr1	11323034	11323035	0.105
chr1	11323035	11323036	0.1038
chr1	11323036	11323037	0.1025
chr1	11323037	11323038	0.1013
chr1	11323038	11323039	0.1001
chr1	11323039	11323040	0.0989
chr1	11323040	11323041	0.0978
chr1	11323041	11323042	0.0966
chr1	11323042	11323043	0.0954
chr1	11323043	11323044	0.0943
chr1	11323044	11323045	0.0931
chr1	11323045	11323046	0.092
chr1	11323046	11323047	0.0909
chr1	11323047	11323048	0.0898
chr1	11323048	11323049	0.0887
chr1	11323049	11323050	0.0876
chr1	11323050	11323051	0.0865
chr1	11323051	11323052	0.0854
chr1	11323052	11323053	0.0843
chr1	11323053	11323054	0.0833
chr1	11323054	11323055	0.0822
chr1	11323055	11323056	0.0812
chr1	11323056	11323057	0.0802
chr1	11323057	11323058	0.0791
chr1	11323058	11323059	0.0781
chr1	11323059	11323060	0.0771
chr1	11323060	11323061	0.0761
chr1	11323061	11323062	0.0751
chr1	11323062	11323063	0.0742
chr1	11323063	11323064	0.0732
chr1	11323064	11323065	0.0723
chr1	11323065	11323066	0.0713
chr1	11323066	11323067	0.0704
chr1	11323067	11323068	0.0694
chr1	11323068	11323069	0.0685
chr1	11323069	11323070	0.0676
chr1	11323070	11323071	0.0667
chr1	11323071	11323072	0.0658
chr1	11323072	11323073	0.0649
chr1	11323073	11323074	0.0641
chr1	11323074	11323075	0.0632
chr1	11323075	11323076	0.0624
chr1	11323076	11323077	0.0615
chr1	11323077	11323078	0.0607
chr1	11323078	11323079	0.0599
chr1	11323079	11323080	0.059
chr1	11323080	11323081	0.0582
chr1	11323081	11323082	0.0574
chr1	11323082	11323083	0.0566
chr1	11323083	11323084	0.0559
chr1	11323084	11323085	0.0551
chr1	11323085	11323086	0.0543
chr1	11323086	11323087	0.0536
chr1	11323087	11323088	0.0528
chr1	11323088	11323089	0.0521
chr1	11323089	11323090	0.0513
chr1	11323090	11323091	0.0506
chr1	11323091	11323092	0.0499
chr1	11323092	11323093	0.0492
chr1	11323093	11323094	0.0485
chr1	11323094	11323095	0.0478
chr1	11323095	11323096	0.0471
chr1	11323096	11323097	0.0465
chr1	11323097	11323098	0.0458
chr1	11323098	11323099	0.0451
chr1	11323099	11323100	0.0445
chr1	11323100	11323101	0.0438
chr1	11323101	11323102	0.0432
chr1	11323102	11323103	0.0426
chr1	11323103	11323104	0.042
chr1	11323104	11323105	0.0414
chr1	11323105	11323106	0.0408
chr1	11323106	11323107	0.0402
chr1	11323107	11323108	0.0396
chr1	11323108	11323109	0.039
chr1	11323109	11323110	0.0384
chr1	11323110	11323111	0.0379
chr1	11323111	11323112	0.0373
chr1	11323112	11323113	0.0368
chr1	11323113	11323114	0.0362
chr1	11323114	11323115	0.0357
chr1	11323115	11323116	0.0352
chr1	11323116	11323117	0.0346
chr1	11323117	11323118	0.0341
chr1	11323118	11323119	0.0336
chr1	11323119	11323120	0.0331
chr1	11323120	11323121	0.0326
chr1	11323121	11323122	0.0321
chr1	11323122	11323123	0.0317
chr1	11323123	11323124	0.0312
chr1	11323124	11323125	0.0307
chr1	11323125	11323126	0.0303
chr1	11323126	11323127	0.0298
chr1	11323127	11323128	0.0294
chr1	11323128	11323129	0.0289
chr1	11323129	11323130	0.0285
chr1	11323130	11323131	0.0281
chr1	11323131	11323132	0.0276
chr1	11323132	11323133	0.0272
chr1	11323133	11323134	0.0268
chr1	11323134	11323135	0.0264
chr1	11323135	11323136	0.026
chr1	11323136	11323137	0.0256
chr1	11323137	11323138	0.0252
chr1	11323138	11323139	0.0248
chr1	11323139	11323140	0.0245
chr1	11323140	11323141	0.0241
chr1	11323141	11323142	0.0237
chr1	11323142	11323143	0.0234
chr1	11323143	11323144	0.023
chr1	11323144	11323145	0.0227
chr1	11323145	11323146	0.0223
chr1	11323146	11323147	0.022
chr1	11323147	11323148	0.0216
chr1	11323148	11323149	0.0213
chr1	11323149	11323150	0.021
chr1	11323150	11323151	0.0207
chr1	11323151	11323152	0.0204
chr1	11323152	11323153	0.0201
chr1	11323153	11323154	0.0198
chr1	11323154	11323155	0.0195
chr1	11323155	11323156	0.0192
chr1	11323156	11323157	0.0189
chr1	11323157	11323158	0.0186
chr1	11323158	11323159	0.0183
chr1	11323159	11323160	0.018
chr1	11323160	11323161	0.0177
chr1	11323161	11323162	0.0175
chr1	11323162	11323163	0.0172
chr1	11323163	11323164	0.017
chr1	11323164	11323165	0.0167
chr1	11323165	11323166	0.0164
chr1	11323166	11323167	0.0162
chr1	11323167	11323168	0.016
chr1	11323168	11323169	0.0157
chr1	11323169	11323170	0.0155
chr1	11323170	11323171	0.0152
chr1	11323171	11323172	0.015
chr1	11323172	11323173	0.0148
chr1	11323173	11323174	0.0146
chr1	11323174	11323175	0.0144
chr1	11323175	11323176	0.0141
chr1	11323176	11323177	0.0139
chr1	11323177	11323178	0.0137
chr1	11323178	11323179	0.0135
chr1	11323179	11323180	0.0133
chr1	11323180	11323181	0.0131
chr1	11323181	11323182	0.0129
chr1	11323182	11323183	0.0127
chr1	11323183	11323184	0.0125
chr1	11323184	11323185	0.0124
chr1	11323185	11323186	0.0122
chr1	11323186	11323187	0.012
chr1	11323187	11323188	0.0118
chr1	11323188	11323189	0.0117
chr1	11323189	11323190	0.0115
chr1	11323190	11323191	0.0113
chr1	11323191	11323192	0.0112
chr1	11323192	11323193	0.011
chr1	11323193	11323194	0.0108
chr1	11323194	11323195	0.0107
chr1	11323195	11323196	0.0105
chr1	11323196	11323197	0.0104
chr1	11323197	11323198	0.0102
chr1	11323198	11323199	0.0101
chr1	11323199	11323200	0.0099
chr1	11323200	11323201	0.0098
chr1	11323201	11323202	0.0097
chr1	11323202	11323203	0.0095
chr1	11323203	11323204	0.0094
chr1	11323204	11323205	0.0092
chr1	11323205	11323206	0.0091
chr1	11323206	11323207	0.009
chr1	11323207	11323208	0.0089
chr1	11323208	11323209	0.0087
chr1	11323209	11323210	0.0086
chr1	11323210	11323211	0.0085
chr1	11323211	11323212	0.0084
chr1	11323212	11323213	0.0083
chr1	11323213	11323214	0.0082
chr1	11323214	11323215	0.008
chr1	11323215	11323216	0.0079
chr1	11323216	11323217	0.0078
chr1	11323217	11323218	0.0077
chr1	11323218	11323219	0.0076
chr1	11323219	11323220	0.0075
chr1	11323220	11323221	0.0074
chr1	11323221	11323222	0.0073
chr1	11323222	11323223	0.0072
chr1	11323223	11323224	0.0071
chr1	11323224	11323225	0.007
chr1	11323225	11323226	0.007
chr1	11323226	11323227	0.0069
chr1	11323227	11323228	0.0068
chr1	11323228	11323229	0.0067
chr1	11323229	11323230	0.0066
chr1	11323230	11323231	0.0065
chr1	11323231	11323232	0.0064
chr1	11323232	11323233	0.0064
chr1	11323233	11323234	0.0063
chr1	11323234	11323235	0.0062
chr1	11323235	11323236	0.0061
chr1	11323236	11323237	0.0061
chr1	11323237	11323238	0.006
chr1	11323238	11323239	0.0059
chr1	11323239	11323240	0.0058
chr1	11323240	11323241	0.0058
chr1	11323241	11323242	0.0057
chr1	11323242	11323243	0.0056
chr1	11323243	11323244	0.0056
chr1	11323244	11323245	0.0055
chr1	11323245	11323246	0.0054
chr1	11323246	11323247	0.0054
chr1	11323247	11323248	0.0053
chr1	11323248	11323249	0.0053
chr1	11323249	11323250	0.0052
chr1	11323250	11323251	0.0052
chr1	11323251	11323252	0.0051
chr1	11323252	11323253	0.005
chr1	11323253	11323254	0.005
chr1	11323254	11323255	0.0049
chr1	11323255	11323256	0.0049
chr1	11323256	11323257	0.0048
chr1	11323257	11323258	0.0048
chr1	11323258	11323259	0.0047
chr1	11323259	11323260	0.0047
chr1	11323260	11323261	0.0046
chr1	11323261	11323262	0.0046
chr1	11323262	11323263	0.0046
chr1	11323263	11323264	0.0045
chr1	11323264	11323265	0.0045
chr1	11323265	11323266	0.0044
chr1	11323266	11323267	0.0044
chr1	11323267	11323268	0.0043
chr1	11323268	11323269	0.0043
chr1	11323269	11323270	0.0043
chr1	11323270	11323271	0.0042
chr1	11323271	11323272	0.0042
chr1	11323272	11323273	0.0042
chr1	11323273	11323274	0.0041
chr1	11323274	11323275	0.0041
chr1	11323275	11323276	0.0041
chr1	11323276	11323277	0.004
chr1	11323277	11323278	0.004
chr1	11323278	11323279	0.004
chr1	11323279	11323280	0.0039
chr1	11323280	11323281	0.0039
chr1	11323281	11323282	0.0039
chr1	11323282	11323283	0.0039
chr1	11323283	11323284	0.0038
chr1	11323284	11323285	0.0038
chr1	11323285	11323286	0.0038
chr1	11323286	11323287	0.0038
chr1	11323287	11323288	0.0037
chr1	11323288	11323289	0.0037
chr1	11323289	11323290	0.0037
chr1	11323290	11323291	0.0037
chr1	11323291	11323292	0.0036
chr1	11323292	11323293	0.0036
chr1	11323293	11323294	0.0036
chr1	11323294	11323295	0.0036
chr1	11323295	11323296	0.0036
chr1	11323296	11323297	0.0036
chr1	11323297	11323298	0.0035
chr1	11323298	11323299	0.0035
chr1	11323299	11323300	0.0035
chr1	11323300	11323301	0.0035
chr1	11323301	11323302	0.0035
chr1	11323302	11323303	0.0035
chr1	11323303	11323304	0.0034
chr1	11323304	11323305	0.0034
chr1	11323305	11323306	0.0034
chr1	11323306	11323307	0.0034
chr1	11323307	11323308	0.0034
chr1	11323308	11323309	0.0034
chr1	11323309	11323310	0.0034
chr1	11323310	11323311	0.0034
chr1	11323311	11323312	0.0034
chr1	11323312	11323313	0.0034
chr1	11323313	11323314	0.0033
chr1	11323314	11323315	0.0033
chr1	11323315	11323316	0.0033
chr1	11323316	11323317	0.0033
chr1	11323317	11323318	0.0033
chr1	11323318	11323319	0.0033
chr1	11323319	11323320	0.0033
chr1	11323320	11323321	0.0033
chr1	11323321	11323322	0.0033
chr1	11323322	11323323	0.0033
chr1	11323323	11323324	0.0033
chr1	11323324	11323325	0.0033
chr1	11323325	11323326	0.0033
chr1	11323326	11323327	0.0033
chr1	11323327	11323328	0.0033
chr1	11323328	11323329	0.0033
chr1	11323329	11323330	0.0033
chr1	11323330	11323331	0.0033
chr1	11323331	11323332	0.0033
chr1	11323332	11323333	0.0033
chr1	11323333	11323334	0.0033
chr1	11323334	11323335	0.0033
chr1	11323335	11323336	0.0033
chr1	11323336	11323337	0.0033
chr1	11323337	11323338	0.0033
chr1	11323338	11323339	0.0033
chr1	11323339	11323340	0.0033
chr1	11323340	11323341	0.0033
chr1	11323341	11323342	0.0033
chr1	11323342	11323343	0.0033
chr1	11323343	11323344	0.0033
chr1	11323344	11323345	0.0033
chr1	11323345	11323346	0.0033
chr1	11323346	11323347	0.0033
chr1	11323347	11323348	0.0033
chr1	11323348	11323349	0.0033
chr1	11323349	11323350	0.0034
chr1	11323350	11323351	0.0034
chr1	11323351	11323352	0.0034
chr1	11323352	11323353	0.0034
chr1	11323353	11323354	0.0034
chr1	11323354	11323355	0.0034
chr1	11323355	11323356	0.0034
chr1	11323356	11323357	0.0034
chr1	11323357	11323358	0.0034
chr1	11323358	11323359	0.0034
chr1	11323359	11323360	0.0034
chr1	11323360	11323361	0.0035
chr1	11323361	11323362	0.0035
chr1	11323362	11323363	0.0035
chr1	11323363	11323364	0.0035
chr1	11323364	11323365	0.0035
chr1	11323365	11323366	0.0035
chr1	11323366	11323367	0.0035
chr1	11323367	11323368	0.0035
chr1	11323368	11323369	0.0035
chr1	11323369	11323370	0.0035
chr1	11323370	11323371	0.0036
chr1	11323371	11323372	0.0036
chr1	11323372	11323373	0.0036
chr1	11323373	11323374	0.0036
chr1	11323374	11323375	0.0036
chr1	11323375	11323376	0.0036
chr1	11323376	11323377	0.0036
chr1	11323377	11323378	0.0037
chr1	11323378	11323379	0.0037
chr1	11323379	11323380	0.0037
chr1	11323380	11323381	0.0037
chr1	11323381	11323382	0.0037
chr1	11323382	11323383	0.0037
chr1	11323383	11323384	0.0037
chr1	11323384	11323385	0.0038
chr1	11323385	11323386	0.0038
chr1	11323386	11323387	0.0038
chr1	11323387	11323388	0.0038
chr1	11323388	11323389	0.0038
chr1	11323389	11323390	0.0038
chr1	11323390	11323391	0.0038
chr1	11323391	11323392	0.0039
chr1	11323392	11323393	0.0039
chr1	11323393	11323394	0.0039
chr1	11323394	11323395	0.0039
chr1	11323395	11323396	0.0039
chr1	11323396	11323397	0.0039
chr1	11323397	11323398	0.0039
chr1	11323398	11323399	0.004
chr1	11323399	11323400	0.004
chr1	11323400	11323401	0.004
chr1	11323401	11323402	0.004
chr1	11323402	11323403	0.004
chr1	11323403	11323404	0.004
chr1	11323404	11323405	0.0041
chr1	11323405	11323406	0.0041
chr1	11323406	11323407	0.0041
chr1	11323407	11323408	0.0041
chr1	11323408	11323409	0.0041
chr1	11323409	11323410	0.0041
chr1	11323410	11323411	0.0042
chr1	11323411	11323412	0.0042
chr1	11323412	11323413	0.0042
chr1	11323413	11323414	0.0042
chr1	11323414	11323415	0.0042
chr1	11323415	11323416	0.0042
chr1	11323416	11323417	0.0043
chr1	11323417	11323418	0.0043
chr1	11323418	11323419	0.0043
chr1	11323419	11323420	0.0043
chr1	11323420	11323421	0.0043
chr1	11323421	11323422	0.0043
chr1	11323422	11323423	0.0043
chr1	11323423	11323424	0.0044
chr1	11323424	11323425	0.0044
chr1	11323425	11323426	0.0044
chr1	11323426	11323427	0.0044
chr1	11323427	11323428	0.0044
chr1	11323428	11323429	0.0044
chr1	11323429	11323430	0.0045
chr1	11323430	11323431	0.0045
chr1	11323431	11323432	0.0045
chr1	11323432	11323433	0.0045
chr1	11323433	11323434	0.0045
chr1	11323434	11323435	0.0045
chr1	11323435	11323436	0.0045
chr1	11323436	11323437	0.0046
chr1	11323437	11323438	0.0046
chr1	11323438	11323439	0.0046
chr1	11323439	11323440	0.0046
chr1	11323440	11323441	0.0046
chr1	11323441	11323442	0.0046
chr1	11323442	11323443	0.0046
chr1	11323443	11323444	0.0047
chr1	11323444	11323445	0.0047
chr1	11323445	11323446	0.0047
chr1	11323446	11323447	0.0047
chr1	11323447	11323448	0.0047
chr1	11323448	11323449	0.0047
chr1	11323449	11323450	0.0047
chr1	11323450	11323451	0.0047
chr1	11323451	11323452	0.0048
chr1	11323452	11323453	0.0048
chr1	11323453	11323454	0.0048
chr1	11323454	11323455	0.0048
chr1	11323455	11323456	0.0048
chr1	11323456	11323457	0.0048
chr1	11323457	11323458	0.0048
chr1	11323458	11323459	0.0048
chr1	11323459	11323460	0.0048
chr1	11323460	11323461	0.0048
chr1	11323461	11323462	0.0049
chr1	11323462	11323463	0.0049
chr1	11323463	11323464	0.0049
chr1	11323464	11323465	0.0049
chr1	11323465	11323466	0.0049
chr1	11323466	11323467	0.0049
chr1	11323467	11323468	0.0049
chr1	11323468	11323469	0.0049
chr1	11323469	11323470	0.0049
chr1	11323470	11323471	0.0049
chr1	11323471	11323472	0.0049
chr1	11323472	11323473	0.0049
chr1	11323473	11323474	0.0049
chr1	11323474	11323475	0.0049
chr1	11323475	11323476	0.0049
chr1	11323476	11323477	0.005
chr1	11323477	11323478	0.005
chr1	11323478	11323479	0.005
chr1	11323479	11323480	0.005
chr1	11323480	11323481	0.005
chr1	11323481	11323482	0.005
chr1	11323482	11323483	0.005
chr1	11323483	11323484	0.005
chr1	11323484	11323485	0.005
chr1	11323485	11323486	0.005
chr1	11323486	11323487	0.005
chr1	11323487	11323488	0.005
chr1	11323488	11323489	0.005
chr1	11323489	11323490	0.005
chr1	11323490	11323491	0.005
chr1	11323491	11323492	0.005
chr1	11323492	11323493	0.005
chr1	11323493	11323494	0.005
chr1	11323494	11323495	0.005
chr1	11323495	11323496	0.005
chr1	11323496	11323497	0.005
chr1	11323497	11323498	0.005
chr1	11323498	11323499	0.005
chr1	11323499	11323500	0.005
chr1	11323500	11323501	0.005
chr1	11323501	11323502	0.005
chr1	11323502	11323503	0.005
chr1	11323503	11323504	0.005
chr1	11323504	11323505	0.0049
chr1	11323505	11323506	0.0049
chr1	11323506	11323507	0.0049
chr1	11323507	11323508	0.0049
chr1	11323508	11323509	0.0049
chr1	11323509	11323510	0.0049
chr1	11323510	11323511	0.0049
chr1	11323511	11323512	0.0049
chr1	11323512	11323513	0.0049
chr1	11323513	11323514	0.0049
chr1	11323514	11323515	0.0049
chr1	11323515	11323516	0.0049
chr1	11323516	11323517	0.0049
chr1	11323517	11323518	0.0048
chr1	11323518	11323519	0.0048
chr1	11323519	11323520	0.0048
chr1	11323520	11323521	0.0048
chr1	11323521	11323522	0.0048
chr1	11323522	11323523	0.0048
chr1	11323523	11323524	0.0048
chr1	11323524	11323525	0.0048
chr1	11323525	11323526	0.0048
chr1	11323526	11323527	0.0047
chr1	11323527	11323528	0.0047
chr1	11323528	11323529	0.0047
chr1	11323529	11323530	0.0047
chr1	11323530	11323531	0.0047
chr1	11323531	11323532	0.0047
chr1	11323532	11323533	0.0047
chr1	11323533	11323534	0.0046
chr1	11323534	11323535	0.0046
chr1	11323535	11323536	0.0046
chr1	11323536	11323537	0.0046
chr1	11323537	11323538	0.0046
chr1	11323538	11323539	0.0046
chr1	11323539	11323540	0.0045
chr1	11323540	11323541	0.0045
chr1	11323541	11323542	0.0045
chr1	11323542	11323543	0.0045
chr1	11323543	11323544	0.0045
chr1	11323544	11323545	0.0045
chr1	11323545	11323546	0.0044
chr1	11323546	11323547	0.0044
chr1	11323547	11323548	0.0044
chr1	11323548	11323549	0.0044
chr1	11323549	11323550	0.0044
chr1	11323550	11323551	0.0043
chr1	11323551	11323552	0.0043
chr1	11323552	11323553	0.0043
chr1	11323553	11323554	0.0043
chr1	11323554	11323555	0.0042
chr1	11323555	11323556	0.0042
chr1	11323556	11323557	0.0042
chr1	11323557	11323558	0.0042
chr1	11323558	11323559	0.0042
chr1	11323559	11323560	0.0041
chr1	11323560	11323561	0.0041
chr1	11323561	11323562	0.0041
chr1	11323562	11323563	0.0041
[truncated: 66,001 more rows]
