# Supplementary material for: Base-resolution UV footprinting by sequencing reveals distinctive damage signatures for DNA-binding proteins
Source: Nat Commun. 2023 May 11;14:2701. doi: 10.1038/s41467-023-38266-2 (PMC10175305; doi:10.1038/s41467-023-38266-2)
Supplement: Supplementary file 5 — Supplementary Software 1 [file 41467_2023_38266_MOESM5_ESM.zip › MATLAB/data/ENCODE_rnaseq/hela-s3/ENCFF294GCU.tsv]

gene_id	transcript_id(s)	length	effective_length	expected_count	TPM	FPKM	posterior_mean_count	posterior_standard_deviation_of_count	pme_TPM	pme_FPKM	TPM_ci_lower_bound	TPM_ci_upper_bound	TPM_coefficient_of_quartile_variation	FPKM_ci_lower_bound	FPKM_ci_upper_bound	FPKM_coefficient_of_quartile_variation
10904	10904	93.00	0.00	0.00	0.00	0.00	0.00	0.00	0.00	0.00	0	0	0	0	0	0
12954	12954	94.00	0.00	0.00	0.00	0.00	0.00	0.00	0.00	0.00	0	0	0	0	0	0
12956	12956	72.00	0.00	0.00	0.00	0.00	0.00	0.00	0.00	0.00	0	0	0	0	0	0
12958	12958	82.00	0.00	0.00	0.00	0.00	0.00	0.00	0.00	0.00	0	0	0	0	0	0
12960	12960	73.00	0.00	0.00	0.00	0.00	0.00	0.00	0.00	0.00	0	0	0	0	0	0
12962	12962	72.00	0.00	0.00	0.00	0.00	0.00	0.00	0.00	0.00	0	0	0	0	0	0
12964	12964	74.00	0.00	0.00	0.00	0.00	0.00	0.00	0.00	0.00	0	0	0	0	0	0
12965	12965	82.00	0.00	0.00	0.00	0.00	0.00	0.00	0.00	0.00	0	0	0	0	0	0
12967	12967	73.00	0.00	0.00	0.00	0.00	0.00	0.00	0.00	0.00	0	0	0	0	0	0
12969	12969	73.00	0.00	0.00	0.00	0.00	0.00	0.00	0.00	0.00	0	0	0	0	0	0
12971	12971	74.00	0.00	0.00	0.00	0.00	0.00	0.00	0.00	0.00	0	0	0	0	0	0
12973	12973	74.00	0.00	0.00	0.00	0.00	0.00	0.00	0.00	0.00	0	0	0	0	0	0
12975	12975	73.00	0.00	0.00	0.00	0.00	0.00	0.00	0.00	0.00	0	0	0	0	0	0
12977	12977	74.00	0.00	0.00	0.00	0.00	0.00	0.00	0.00	0.00	0	0	0	0	0	0
12979	12979	72.00	0.00	0.00	0.00	0.00	0.00	0.00	0.00	0.00	0	0	0	0	0	0
12981	12981	82.00	0.00	0.00	0.00	0.00	0.00	0.00	0.00	0.00	0	0	0	0	0	0
12983	12983	82.00	0.00	0.00	0.00	0.00	0.00	0.00	0.00	0.00	0	0	0	0	0	0
12985	12985	72.00	0.00	0.00	0.00	0.00	0.00	0.00	0.00	0.00	0	0	0	0	0	0
12987	12987	82.00	0.00	0.00	0.00	0.00	0.00	0.00	0.00	0.00	0	0	0	0	0	0
12989	12989	82.00	0.00	0.00	0.00	0.00	0.00	0.00	0.00	0.00	0	0	0	0	0	0
12991	12991	72.00	0.00	0.00	0.00	0.00	0.00	0.00	0.00	0.00	0	0	0	0	0	0
12993	12993	72.00	0.00	0.00	0.00	0.00	0.00	0.00	0.00	0.00	0	0	0	0	0	0
12995	12995	82.00	0.00	0.00	0.00	0.00	0.00	0.00	0.00	0.00	0	0	0	0	0	0
12997	12997	82.00	0.00	0.00	0.00	0.00	0.00	0.00	0.00	0.00	0	0	0	0	0	0
12999	12999	87.00	0.00	0.00	0.00	0.00	0.00	0.00	0.00	0.00	0	0	0	0	0	0
13001	13001	73.00	0.00	0.00	0.00	0.00	0.00	0.00	0.00	0.00	0	0	0	0	0	0
13003	13003	74.00	0.00	0.00	0.00	0.00	0.00	0.00	0.00	0.00	0	0	0	0	0	0
13004	13004	94.00	0.00	0.00	0.00	0.00	0.00	0.00	0.00	0.00	0	0	0	0	0	0
13005	13005	76.00	0.00	0.00	0.00	0.00	0.00	0.00	0.00	0.00	0	0	0	0	0	0
13006	13006	74.00	0.00	0.00	0.00	0.00	0.00	0.00	0.00	0.00	0	0	0	0	0	0
13007	13007	74.00	0.00	0.00	0.00	0.00	0.00	0.00	0.00	0.00	0	0	0	0	0	0
13008	13008	74.00	0.00	0.00	0.00	0.00	0.00	0.00	0.00	0.00	0	0	0	0	0	0
13009	13009	74.00	0.00	0.00	0.00	0.00	0.00	0.00	0.00	0.00	0	0	0	0	0	0
13010	13010	72.00	0.00	0.00	0.00	0.00	0.00	0.00	0.00	0.00	0	0	0	0	0	0
13011	13011	71.00	0.00	0.00	0.00	0.00	0.00	0.00	0.00	0.00	0	0	0	0	0	0
13012	13012	72.00	0.00	0.00	0.00	0.00	0.00	0.00	0.00	0.00	0	0	0	0	0	0
13013	13013	72.00	0.00	0.00	0.00	0.00	0.00	0.00	0.00	0.00	0	0	0	0	0	0
13014	13014	72.00	0.00	0.00	0.00	0.00	0.00	0.00	0.00	0.00	0	0	0	0	0	0
13015	13015	73.00	0.00	0.00	0.00	0.00	0.00	0.00	0.00	0.00	0	0	0	0	0	0
13016	13016	73.00	0.00	0.00	0.00	0.00	0.00	0.00	0.00	0.00	0	0	0	0	0	0
13017	13017	83.00	0.00	0.00	0.00	0.00	0.00	0.00	0.00	0.00	0	0	0	0	0	0
13018	13018	74.00	0.00	0.00	0.00	0.00	0.00	0.00	0.00	0.00	0	0	0	0	0	0
13019	13019	73.00	0.00	0.00	0.00	0.00	0.00	0.00	0.00	0.00	0	0	0	0	0	0
13020	13020	82.00	0.00	0.00	0.00	0.00	0.00	0.00	0.00	0.00	0	0	0	0	0	0
13021	13021	73.00	0.00	0.00	0.00	0.00	0.00	0.00	0.00	0.00	0	0	0	0	0	0
13022	13022	73.00	0.00	0.00	0.00	0.00	0.00	0.00	0.00	0.00	0	0	0	0	0	0
13023	13023	108.00	0.00	0.00	0.00	0.00	0.00	0.00	0.00	0.00	0	0	0	0	0	0
13024	13024	107.00	0.00	0.00	0.00	0.00	0.00	0.00	0.00	0.00	0	0	0	0	0	0
13025	13025	72.00	0.00	0.00	0.00	0.00	0.00	0.00	0.00	0.00	0	0	0	0	0	0
13026	13026	73.00	0.00	0.00	0.00	0.00	0.00	0.00	0.00	0.00	0	0	0	0	0	0
13027	13027	72.00	0.00	0.00	0.00	0.00	0.00	0.00	0.00	0.00	0	0	0	0	0	0
13028	13028	82.00	0.00	0.00	0.00	0.00	0.00	0.00	0.00	0.00	0	0	0	0	0	0
13029	13029	72.00	0.00	0.00	0.00	0.00	0.00	0.00	0.00	0.00	0	0	0	0	0	0
13030	13030	82.00	0.00	0.00	0.00	0.00	0.00	0.00	0.00	0.00	0	0	0	0	0	0
13031	13031	82.00	0.00	0.00	0.00	0.00	0.00	0.00	0.00	0.00	0	0	0	0	0	0
13032	13032	73.00	0.00	0.00	0.00	0.00	0.00	0.00	0.00	0.00	0	0	0	0	0	0
13033	13033	72.00	0.00	0.00	0.00	0.00	0.00	0.00	0.00	0.00	0	0	0	0	0	0
13034	13034	72.00	0.00	0.00	0.00	0.00	0.00	0.00	0.00	0.00	0	0	0	0	0	0
13035	13035	73.00	0.00	0.00	0.00	0.00	0.00	0.00	0.00	0.00	0	0	0	0	0	0
13036	13036	74.00	0.00	0.00	0.00	0.00	0.00	0.00	0.00	0.00	0	0	0	0	0	0
13037	13037	74.00	0.00	0.00	0.00	0.00	0.00	0.00	0.00	0.00	0	0	0	0	0	0
13038	13038	83.00	0.00	0.00	0.00	0.00	0.00	0.00	0.00	0.00	0	0	0	0	0	0
13039	13039	73.00	0.00	0.00	0.00	0.00	0.00	0.00	0.00	0.00	0	0	0	0	0	0
13040	13040	73.00	0.00	0.00	0.00	0.00	0.00	0.00	0.00	0.00	0	0	0	0	0	0
13041	13041	74.00	0.00	0.00	0.00	0.00	0.00	0.00	0.00	0.00	0	0	0	0	0	0
16733	16733	73.00	0.00	0.00	0.00	0.00	0.00	0.00	0.00	0.00	0	0	0	0	0	0
17592	17592	74.00	0.00	0.00	0.00	0.00	0.00	0.00	0.00	0.00	0	0	0	0	0	0
17593	17593	74.00	0.00	0.00	0.00	0.00	0.00	0.00	0.00	0.00	0	0	0	0	0	0
17594	17594	74.00	0.00	0.00	0.00	0.00	0.00	0.00	0.00	0.00	0	0	0	0	0	0
18401	18401	73.00	0.00	0.00	0.00	0.00	0.00	0.00	0.00	0.00	0	0	0	0	0	0
19145	19145	71.00	0.00	0.00	0.00	0.00	0.00	0.00	0.00	0.00	0	0	0	0	0	0
19162	19162	75.00	0.00	0.00	0.00	0.00	0.00	0.00	0.00	0.00	0	0	0	0	0	0
19345	19345	72.00	0.00	0.00	0.00	0.00	0.00	0.00	0.00	0.00	0	0	0	0	0	0
19359	19359	83.00	0.00	0.00	0.00	0.00	0.00	0.00	0.00	0.00	0	0	0	0	0	0
19368	19368	78.00	0.00	0.00	0.00	0.00	0.00	0.00	0.00	0.00	0	0	0	0	0	0
19464	19464	73.00	0.00	0.00	0.00	0.00	0.00	0.00	0.00	0.00	0	0	0	0	0	0
19496	19496	69.00	0.00	0.00	0.00	0.00	0.00	0.00	0.00	0.00	0	0	0	0	0	0
19543	19543	71.00	0.00	0.00	0.00	0.00	0.00	0.00	0.00	0.00	0	0	0	0	0	0
19697	19697	73.00	0.00	0.00	0.00	0.00	0.00	0.00	0.00	0.00	0	0	0	0	0	0
19740	19740	72.00	0.00	0.00	0.00	0.00	0.00	0.00	0.00	0.00	0	0	0	0	0	0
19747	19747	76.00	0.00	0.00	0.00	0.00	0.00	0.00	0.00	0.00	0	0	0	0	0	0
19842	19842	69.00	0.00	0.00	0.00	0.00	0.00	0.00	0.00	0.00	0	0	0	0	0	0
19843	19843	73.00	0.00	0.00	0.00	0.00	0.00	0.00	0.00	0.00	0	0	0	0	0	0
20010	20010	86.00	0.00	0.00	0.00	0.00	0.00	0.00	0.00	0.00	0	0	0	0	0	0
20044	20044	73.00	0.00	0.00	0.00	0.00	0.00	0.00	0.00	0.00	0	0	0	0	0	0
20087	20087	72.00	0.00	0.00	0.00	0.00	0.00	0.00	0.00	0.00	0	0	0	0	0	0
20088	20088	75.00	0.00	0.00	0.00	0.00	0.00	0.00	0.00	0.00	0	0	0	0	0	0
20137	20137	82.00	0.00	0.00	0.00	0.00	0.00	0.00	0.00	0.00	0	0	0	0	0	0
20259	20259	71.00	0.00	0.00	0.00	0.00	0.00	0.00	0.00	0.00	0	0	0	0	0	0
20271	20271	73.00	0.00	0.00	0.00	0.00	0.00	0.00	0.00	0.00	0	0	0	0	0	0
20272	20272	72.00	0.00	0.00	0.00	0.00	0.00	0.00	0.00	0.00	0	0	0	0	0	0
20273	20273	88.00	0.00	0.00	0.00	0.00	0.00	0.00	0.00	0.00	0	0	0	0	0	0
20274	20274	71.00	0.00	0.00	0.00	0.00	0.00	0.00	0.00	0.00	0	0	0	0	0	0
20275	20275	72.00	0.00	0.00	0.00	0.00	0.00	0.00	0.00	0.00	0	0	0	0	0	0
20276	20276	82.00	0.00	0.00	0.00	0.00	0.00	0.00	0.00	0.00	0	0	0	0	0	0
20277	20277	74.00	0.00	0.00	0.00	0.00	0.00	0.00	0.00	0.00	0	0	0	0	0	0
20278	20278	74.00	0.00	0.00	0.00	0.00	0.00	0.00	0.00	0.00	0	0	0	0	0	0
20279	20279	72.00	0.00	0.00	0.00	0.00	0.00	0.00	0.00	0.00	0	0	0	0	0	0
20280	20280	74.00	0.00	0.00	0.00	0.00	0.00	0.00	0.00	0.00	0	0	0	0	0	0
20281	20281	82.00	0.00	0.00	0.00	0.00	0.00	0.00	0.00	0.00	0	0	0	0	0	0
20282	20282	74.00	0.00	0.00	0.00	0.00	0.00	0.00	0.00	0.00	0	0	0	0	0	0
20283	20283	72.00	0.00	0.00	0.00	0.00	0.00	0.00	0.00	0.00	0	0	0	0	0	0
20284	20284	72.00	0.00	0.00	0.00	0.00	0.00	0.00	0.00	0.00	0	0	0	0	0	0
20285	20285	72.00	0.00	0.00	0.00	0.00	0.00	0.00	0.00	0.00	0	0	0	0	0	0
20286	20286	74.00	0.00	0.00	0.00	0.00	0.00	0.00	0.00	0.00	0	0	0	0	0	0
20287	20287	82.00	0.00	0.00	0.00	0.00	0.00	0.00	0.00	0.00	0	0	0	0	0	0
20288	20288	82.00	0.00	0.00	0.00	0.00	0.00	0.00	0.00	0.00	0	0	0	0	0	0
20332	20332	72.00	0.00	0.00	0.00	0.00	0.00	0.00	0.00	0.00	0	0	0	0	0	0
20334	20334	72.00	0.00	0.00	0.00	0.00	0.00	0.00	0.00	0.00	0	0	0	0	0	0
20368	20368	73.00	0.00	0.00	0.00	0.00	0.00	0.00	0.00	0.00	0	0	0	0	0	0
20561	20561	73.00	0.00	0.00	0.00	0.00	0.00	0.00	0.00	0.00	0	0	0	0	0	0
20644	20644	73.00	0.00	0.00	0.00	0.00	0.00	0.00	0.00	0.00	0	0	0	0	0	0
20645	20645	71.00	0.00	0.00	0.00	0.00	0.00	0.00	0.00	0.00	0	0	0	0	0	0
20646	20646	73.00	0.00	0.00	0.00	0.00	0.00	0.00	0.00	0.00	0	0	0	0	0	0
20647	20647	71.00	0.00	0.00	0.00	0.00	0.00	0.00	0.00	0.00	0	0	0	0	0	0
20648	20648	72.00	0.00	0.00	0.00	0.00	0.00	0.00	0.00	0.00	0	0	0	0	0	0
20649	20649	74.00	0.00	0.00	0.00	0.00	0.00	0.00	0.00	0.00	0	0	0	0	0	0
20650	20650	74.00	0.00	0.00	0.00	0.00	0.00	0.00	0.00	0.00	0	0	0	0	0	0
20651	20651	72.00	0.00	0.00	0.00	0.00	0.00	0.00	0.00	0.00	0	0	0	0	0	0
20652	20652	73.00	0.00	0.00	0.00	0.00	0.00	0.00	0.00	0.00	0	0	0	0	0	0
20653	20653	71.00	0.00	0.00	0.00	0.00	0.00	0.00	0.00	0.00	0	0	0	0	0	0
20654	20654	73.00	0.00	0.00	0.00	0.00	0.00	0.00	0.00	0.00	0	0	0	0	0	0
20655	20655	71.00	0.00	0.00	0.00	0.00	0.00	0.00	0.00	0.00	0	0	0	0	0	0
20656	20656	72.00	0.00	0.00	0.00	0.00	0.00	0.00	0.00	0.00	0	0	0	0	0	0
20657	20657	74.00	0.00	0.00	0.00	0.00	0.00	0.00	0.00	0.00	0	0	0	0	0	0
20658	20658	74.00	0.00	0.00	0.00	0.00	0.00	0.00	0.00	0.00	0	0	0	0	0	0
20664	20664	72.00	0.00	0.00	0.00	0.00	0.00	0.00	0.00	0.00	0	0	0	0	0	0
20665	20665	72.00	0.00	0.00	0.00	0.00	0.00	0.00	0.00	0.00	0	0	0	0	0	0
20666	20666	72.00	0.00	0.00	0.00	0.00	0.00	0.00	0.00	0.00	0	0	0	0	0	0
20819	20819	72.00	0.00	0.00	0.00	0.00	0.00	0.00	0.00	0.00	0	0	0	0	0	0
20820	20820	82.00	0.00	0.00	0.00	0.00	0.00	0.00	0.00	0.00	0	0	0	0	0	0
20821	20821	73.00	0.00	0.00	0.00	0.00	0.00	0.00	0.00	0.00	0	0	0	0	0	0
20822	20822	72.00	0.00	0.00	0.00	0.00	0.00	0.00	0.00	0.00	0	0	0	0	0	0
20829	20829	72.00	0.00	0.00	0.00	0.00	0.00	0.00	0.00	0.00	0	0	0	0	0	0
20830	20830	73.00	0.00	0.00	0.00	0.00	0.00	0.00	0.00	0.00	0	0	0	0	0	0
21301	21301	75.00	0.00	0.00	0.00	0.00	0.00	0.00	0.00	0.00	0	0	0	0	0	0
21322	21322	72.00	0.00	0.00	0.00	0.00	0.00	0.00	0.00	0.00	0	0	0	0	0	0
21323	21323	73.00	0.00	0.00	0.00	0.00	0.00	0.00	0.00	0.00	0	0	0	0	0	0
21324	21324	73.00	0.00	0.00	0.00	0.00	0.00	0.00	0.00	0.00	0	0	0	0	0	0
21325	21325	82.00	0.00	0.00	0.00	0.00	0.00	0.00	0.00	0.00	0	0	0	0	0	0
21326	21326	73.00	0.00	0.00	0.00	0.00	0.00	0.00	0.00	0.00	0	0	0	0	0	0
21327	21327	83.00	0.00	0.00	0.00	0.00	0.00	0.00	0.00	0.00	0	0	0	0	0	0
21328	21328	73.00	0.00	0.00	0.00	0.00	0.00	0.00	0.00	0.00	0	0	0	0	0	0
21329	21329	73.00	0.00	0.00	0.00	0.00	0.00	0.00	0.00	0.00	0	0	0	0	0	0
21330	21330	72.00	0.00	0.00	0.00	0.00	0.00	0.00	0.00	0.00	0	0	0	0	0	0
21331	21331	74.00	0.00	0.00	0.00	0.00	0.00	0.00	0.00	0.00	0	0	0	0	0	0
21332	21332	72.00	0.00	0.00	0.00	0.00	0.00	0.00	0.00	0.00	0	0	0	0	0	0
21333	21333	73.00	0.00	0.00	0.00	0.00	0.00	0.00	0.00	0.00	0	0	0	0	0	0
21334	21334	91.00	0.00	0.00	0.00	0.00	0.00	0.00	0.00	0.00	0	0	0	0	0	0
21335	21335	90.00	0.00	0.00	0.00	0.00	0.00	0.00	0.00	0.00	0	0	0	0	0	0
21336	21336	89.00	0.00	0.00	0.00	0.00	0.00	0.00	0.00	0.00	0	0	0	0	0	0
21337	21337	89.00	0.00	0.00	0.00	0.00	0.00	0.00	0.00	0.00	0	0	0	0	0	0
21338	21338	73.00	0.00	0.00	0.00	0.00	0.00	0.00	0.00	0.00	0	0	0	0	0	0
21339	21339	73.00	0.00	0.00	0.00	0.00	0.00	0.00	0.00	0.00	0	0	0	0	0	0
21340	21340	73.00	0.00	0.00	0.00	0.00	0.00	0.00	0.00	0.00	0	0	0	0	0	0
21341	21341	73.00	0.00	0.00	0.00	0.00	0.00	0.00	0.00	0.00	0	0	0	0	0	0
21342	21342	73.00	0.00	0.00	0.00	0.00	0.00	0.00	0.00	0.00	0	0	0	0	0	0
21343	21343	73.00	0.00	0.00	0.00	0.00	0.00	0.00	0.00	0.00	0	0	0	0	0	0
21344	21344	73.00	0.00	0.00	0.00	0.00	0.00	0.00	0.00	0.00	0	0	0	0	0	0
21345	21345	73.00	0.00	0.00	0.00	0.00	0.00	0.00	0.00	0.00	0	0	0	0	0	0
21346	21346	74.00	0.00	0.00	0.00	0.00	0.00	0.00	0.00	0.00	0	0	0	0	0	0
21347	21347	73.00	0.00	0.00	0.00	0.00	0.00	0.00	0.00	0.00	0	0	0	0	0	0
21348	21348	74.00	0.00	0.00	0.00	0.00	0.00	0.00	0.00	0.00	0	0	0	0	0	0
21349	21349	73.00	0.00	0.00	0.00	0.00	0.00	0.00	0.00	0.00	0	0	0	0	0	0
21350	21350	73.00	0.00	0.00	0.00	0.00	0.00	0.00	0.00	0.00	0	0	0	0	0	0
21351	21351	73.00	0.00	0.00	0.00	0.00	0.00	0.00	0.00	0.00	0	0	0	0	0	0
21352	21352	73.00	0.00	0.00	0.00	0.00	0.00	0.00	0.00	0.00	0	0	0	0	0	0
21353	21353	73.00	0.00	0.00	0.00	0.00	0.00	0.00	0.00	0.00	0	0	0	0	0	0
21354	21354	73.00	0.00	0.00	0.00	0.00	0.00	0.00	0.00	0.00	0	0	0	0	0	0
21355	21355	73.00	0.00	0.00	0.00	0.00	0.00	0.00	0.00	0.00	0	0	0	0	0	0
21356	21356	73.00	0.00	0.00	0.00	0.00	0.00	0.00	0.00	0.00	0	0	0	0	0	0
21357	21357	74.00	0.00	0.00	0.00	0.00	0.00	0.00	0.00	0.00	0	0	0	0	0	0
21358	21358	73.00	0.00	0.00	0.00	0.00	0.00	0.00	0.00	0.00	0	0	0	0	0	0
21359	21359	74.00	0.00	0.00	0.00	0.00	0.00	0.00	0.00	0.00	0	0	0	0	0	0
21360	21360	73.00	0.00	0.00	0.00	0.00	0.00	0.00	0.00	0.00	0	0	0	0	0	0
21361	21361	74.00	0.00	0.00	0.00	0.00	0.00	0.00	0.00	0.00	0	0	0	0	0	0
21362	21362	72.00	0.00	0.00	0.00	0.00	0.00	0.00	0.00	0.00	0	0	0	0	0	0
21363	21363	72.00	0.00	0.00	0.00	0.00	0.00	0.00	0.00	0.00	0	0	0	0	0	0
21364	21364	72.00	0.00	0.00	0.00	0.00	0.00	0.00	0.00	0.00	0	0	0	0	0	0
21365	21365	72.00	0.00	0.00	0.00	0.00	0.00	0.00	0.00	0.00	0	0	0	0	0	0
21366	21366	82.00	0.00	0.00	0.00	0.00	0.00	0.00	0.00	0.00	0	0	0	0	0	0
21367	21367	72.00	0.00	0.00	0.00	0.00	0.00	0.00	0.00	0.00	0	0	0	0	0	0
21368	21368	72.00	0.00	0.00	0.00	0.00	0.00	0.00	0.00	0.00	0	0	0	0	0	0
21369	21369	84.00	0.00	0.00	0.00	0.00	0.00	0.00	0.00	0.00	0	0	0	0	0	0
21435	21435	73.00	0.00	0.00	0.00	0.00	0.00	0.00	0.00	0.00	0	0	0	0	0	0
21436	21436	72.00	0.00	0.00	0.00	0.00	0.00	0.00	0.00	0.00	0	0	0	0	0	0
21907	21907	73.00	0.00	0.00	0.00	0.00	0.00	0.00	0.00	0.00	0	0	0	0	0	0
21915	21915	72.00	0.00	0.00	0.00	0.00	0.00	0.00	0.00	0.00	0	0	0	0	0	0
21916	21916	72.00	0.00	0.00	0.00	0.00	0.00	0.00	0.00	0.00	0	0	0	0	0	0
21977	21977	73.00	0.00	0.00	0.00	0.00	0.00	0.00	0.00	0.00	0	0	0	0	0	0
22204	22204	73.00	0.00	0.00	0.00	0.00	0.00	0.00	0.00	0.00	0	0	0	0	0	0
22206	22206	73.00	0.00	0.00	0.00	0.00	0.00	0.00	0.00	0.00	0	0	0	0	0	0
22261	22261	72.00	0.00	0.00	0.00	0.00	0.00	0.00	0.00	0.00	0	0	0	0	0	0
22262	22262	72.00	0.00	0.00	0.00	0.00	0.00	0.00	0.00	0.00	0	0	0	0	0	0
22263	22263	72.00	0.00	0.00	0.00	0.00	0.00	0.00	0.00	0.00	0	0	0	0	0	0
22264	22264	72.00	0.00	0.00	0.00	0.00	0.00	0.00	0.00	0.00	0	0	0	0	0	0
22265	22265	72.00	0.00	0.00	0.00	0.00	0.00	0.00	0.00	0.00	0	0	0	0	0	0
22266	22266	72.00	0.00	0.00	0.00	0.00	0.00	0.00	0.00	0.00	0	0	0	0	0	0
22267	22267	74.00	0.00	0.00	0.00	0.00	0.00	0.00	0.00	0.00	0	0	0	0	0	0
22343	22343	72.00	0.00	0.00	0.00	0.00	0.00	0.00	0.00	0.00	0	0	0	0	0	0
22344	22344	75.00	0.00	0.00	0.00	0.00	0.00	0.00	0.00	0.00	0	0	0	0	0	0
22349	22349	72.00	0.00	0.00	0.00	0.00	0.00	0.00	0.00	0.00	0	0	0	0	0	0
22350	22350	72.00	0.00	0.00	0.00	0.00	0.00	0.00	0.00	0.00	0	0	0	0	0	0
22351	22351	72.00	0.00	0.00	0.00	0.00	0.00	0.00	0.00	0.00	0	0	0	0	0	0
22420	22420	74.00	0.00	0.00	0.00	0.00	0.00	0.00	0.00	0.00	0	0	0	0	0	0
22421	22421	74.00	0.00	0.00	0.00	0.00	0.00	0.00	0.00	0.00	0	0	0	0	0	0
22422	22422	74.00	0.00	0.00	0.00	0.00	0.00	0.00	0.00	0.00	0	0	0	0	0	0
22641	22641	72.00	0.00	0.00	0.00	0.00	0.00	0.00	0.00	0.00	0	0	0	0	0	0
22773	22773	72.00	0.00	0.00	0.00	0.00	0.00	0.00	0.00	0.00	0	0	0	0	0	0
22774	22774	72.00	0.00	0.00	0.00	0.00	0.00	0.00	0.00	0.00	0	0	0	0	0	0
22775	22775	69.00	0.00	0.00	0.00	0.00	0.00	0.00	0.00	0.00	0	0	0	0	0	0
22776	22776	71.00	0.00	0.00	0.00	0.00	0.00	0.00	0.00	0.00	0	0	0	0	0	0
22777	22777	74.00	0.00	0.00	0.00	0.00	0.00	0.00	0.00	0.00	0	0	0	0	0	0
22778	22778	73.00	0.00	0.00	0.00	0.00	0.00	0.00	0.00	0.00	0	0	0	0	0	0
22779	22779	71.00	0.00	0.00	0.00	0.00	0.00	0.00	0.00	0.00	0	0	0	0	0	0
22780	22780	72.00	0.00	0.00	0.00	0.00	0.00	0.00	0.00	0.00	0	0	0	0	0	0
22781	22781	74.00	0.00	0.00	0.00	0.00	0.00	0.00	0.00	0.00	0	0	0	0	0	0
22782	22782	73.00	0.00	0.00	0.00	0.00	0.00	0.00	0.00	0.00	0	0	0	0	0	0
22783	22783	74.00	0.00	0.00	0.00	0.00	0.00	0.00	0.00	0.00	0	0	0	0	0	0
22784	22784	74.00	0.00	0.00	0.00	0.00	0.00	0.00	0.00	0.00	0	0	0	0	0	0
22785	22785	72.00	0.00	0.00	0.00	0.00	0.00	0.00	0.00	0.00	0	0	0	0	0	0
22786	22786	72.00	0.00	0.00	0.00	0.00	0.00	0.00	0.00	0.00	0	0	0	0	0	0
22787	22787	72.00	0.00	0.00	0.00	0.00	0.00	0.00	0.00	0.00	0	0	0	0	0	0
22883	22883	73.00	0.00	0.00	0.00	0.00	0.00	0.00	0.00	0.00	0	0	0	0	0	0
23238	23238	75.00	0.00	0.00	0.00	0.00	0.00	0.00	0.00	0.00	0	0	0	0	0	0
23355	23355	74.00	0.00	0.00	0.00	0.00	0.00	0.00	0.00	0.00	0	0	0	0	0	0
23461	23461	73.00	0.00	0.00	0.00	0.00	0.00	0.00	0.00	0.00	0	0	0	0	0	0
23496	23496	72.00	0.00	0.00	0.00	0.00	0.00	0.00	0.00	0.00	0	0	0	0	0	0
23497	23497	73.00	0.00	0.00	0.00	0.00	0.00	0.00	0.00	0.00	0	0	0	0	0	0
23726	23726	74.00	0.00	0.00	0.00	0.00	0.00	0.00	0.00	0.00	0	0	0	0	0	0
23898	23898	72.00	0.00	0.00	0.00	0.00	0.00	0.00	0.00	0.00	0	0	0	0	0	0
23968	23968	73.00	0.00	0.00	0.00	0.00	0.00	0.00	0.00	0.00	0	0	0	0	0	0
23969	23969	73.00	0.00	0.00	0.00	0.00	0.00	0.00	0.00	0.00	0	0	0	0	0	0
24113	24113	73.00	0.00	0.00	0.00	0.00	0.00	0.00	0.00	0.00	0	0	0	0	0	0
24173	24173	72.00	0.00	0.00	0.00	0.00	0.00	0.00	0.00	0.00	0	0	0	0	0	0
24302	24302	72.00	0.00	0.00	0.00	0.00	0.00	0.00	0.00	0.00	0	0	0	0	0	0
24303	24303	72.00	0.00	0.00	0.00	0.00	0.00	0.00	0.00	0.00	0	0	0	0	0	0
24304	24304	72.00	0.00	0.00	0.00	0.00	0.00	0.00	0.00	0.00	0	0	0	0	0	0
24305	24305	73.00	0.00	0.00	0.00	0.00	0.00	0.00	0.00	0.00	0	0	0	0	0	0
24306	24306	72.00	0.00	0.00	0.00	0.00	0.00	0.00	0.00	0.00	0	0	0	0	0	0
24307	24307	74.00	0.00	0.00	0.00	0.00	0.00	0.00	0.00	0.00	0	0	0	0	0	0
24308	24308	74.00	0.00	0.00	0.00	0.00	0.00	0.00	0.00	0.00	0	0	0	0	0	0
24309	24309	71.00	0.00	0.00	0.00	0.00	0.00	0.00	0.00	0.00	0	0	0	0	0	0
24310	24310	74.00	0.00	0.00	0.00	0.00	0.00	0.00	0.00	0.00	0	0	0	0	0	0
24311	24311	76.00	0.00	0.00	0.00	0.00	0.00	0.00	0.00	0.00	0	0	0	0	0	0
24590	24590	86.00	0.00	0.00	0.00	0.00	0.00	0.00	0.00	0.00	0	0	0	0	0	0
24591	24591	83.00	0.00	0.00	0.00	0.00	0.00	0.00	0.00	0.00	0	0	0	0	0	0
24592	24592	73.00	0.00	0.00	0.00	0.00	0.00	0.00	0.00	0.00	0	0	0	0	0	0
24593	24593	73.00	0.00	0.00	0.00	0.00	0.00	0.00	0.00	0.00	0	0	0	0	0	0
24594	24594	73.00	0.00	0.00	0.00	0.00	0.00	0.00	0.00	0.00	0	0	0	0	0	0
24595	24595	73.00	0.00	0.00	0.00	0.00	0.00	0.00	0.00	0.00	0	0	0	0	0	0
24596	24596	73.00	0.00	0.00	0.00	0.00	0.00	0.00	0.00	0.00	0	0	0	0	0	0
24597	24597	73.00	0.00	0.00	0.00	0.00	0.00	0.00	0.00	0.00	0	0	0	0	0	0
24598	24598	71.00	0.00	0.00	0.00	0.00	0.00	0.00	0.00	0.00	0	0	0	0	0	0
24607	24607	71.00	0.00	0.00	0.00	0.00	0.00	0.00	0.00	0.00	0	0	0	0	0	0
24705	24705	73.00	0.00	0.00	0.00	0.00	0.00	0.00	0.00	0.00	0	0	0	0	0	0
24761	24761	72.00	0.00	0.00	0.00	0.00	0.00	0.00	0.00	0.00	0	0	0	0	0	0
24766	24766	74.00	0.00	0.00	0.00	0.00	0.00	0.00	0.00	0.00	0	0	0	0	0	0
24768	24768	82.00	0.00	0.00	0.00	0.00	0.00	0.00	0.00	0.00	0	0	0	0	0	0
24991	24991	73.00	0.00	0.00	0.00	0.00	0.00	0.00	0.00	0.00	0	0	0	0	0	0
24992	24992	71.00	0.00	0.00	0.00	0.00	0.00	0.00	0.00	0.00	0	0	0	0	0	0
24993	24993	69.00	0.00	0.00	0.00	0.00	0.00	0.00	0.00	0.00	0	0	0	0	0	0
25049	25049	73.00	0.00	0.00	0.00	0.00	0.00	0.00	0.00	0.00	0	0	0	0	0	0
25052	25052	74.00	0.00	0.00	0.00	0.00	0.00	0.00	0.00	0.00	0	0	0	0	0	0
25289	25289	72.00	0.00	0.00	0.00	0.00	0.00	0.00	0.00	0.00	0	0	0	0	0	0
25290	25290	73.00	0.00	0.00	0.00	0.00	0.00	0.00	0.00	0.00	0	0	0	0	0	0
25574	25574	72.00	0.00	0.00	0.00	0.00	0.00	0.00	0.00	0.00	0	0	0	0	0	0
25583	25583	72.00	0.00	0.00	0.00	0.00	0.00	0.00	0.00	0.00	0	0	0	0	0	0
25584	25584	72.00	0.00	0.00	0.00	0.00	0.00	0.00	0.00	0.00	0	0	0	0	0	0
25597	25597	72.00	0.00	0.00	0.00	0.00	0.00	0.00	0.00	0.00	0	0	0	0	0	0
25598	25598	72.00	0.00	0.00	0.00	0.00	0.00	0.00	0.00	0.00	0	0	0	0	0	0
25599	25599	73.00	0.00	0.00	0.00	0.00	0.00	0.00	0.00	0.00	0	0	0	0	0	0
25600	25600	72.00	0.00	0.00	0.00	0.00	0.00	0.00	0.00	0.00	0	0	0	0	0	0
25601	25601	72.00	0.00	0.00	0.00	0.00	0.00	0.00	0.00	0.00	0	0	0	0	0	0
25602	25602	72.00	0.00	0.00	0.00	0.00	0.00	0.00	0.00	0.00	0	0	0	0	0	0
25603	25603	72.00	0.00	0.00	0.00	0.00	0.00	0.00	0.00	0.00	0	0	0	0	0	0
25604	25604	72.00	0.00	0.00	0.00	0.00	0.00	0.00	0.00	0.00	0	0	0	0	0	0
25605	25605	72.00	0.00	0.00	0.00	0.00	0.00	0.00	0.00	0.00	0	0	0	0	0	0
25606	25606	72.00	0.00	0.00	0.00	0.00	0.00	0.00	0.00	0.00	0	0	0	0	0	0
25607	25607	72.00	0.00	0.00	0.00	0.00	0.00	0.00	0.00	0.00	0	0	0	0	0	0
25608	25608	72.00	0.00	0.00	0.00	0.00	0.00	0.00	0.00	0.00	0	0	0	0	0	0
25609	25609	72.00	0.00	0.00	0.00	0.00	0.00	0.00	0.00	0.00	0	0	0	0	0	0
25610	25610	72.00	0.00	0.00	0.00	0.00	0.00	0.00	0.00	0.00	0	0	0	0	0	0
25611	25611	72.00	0.00	0.00	0.00	0.00	0.00	0.00	0.00	0.00	0	0	0	0	0	0
25612	25612	72.00	0.00	0.00	0.00	0.00	0.00	0.00	0.00	0.00	0	0	0	0	0	0
25721	25721	73.00	0.00	0.00	0.00	0.00	0.00	0.00	0.00	0.00	0	0	0	0	0	0
25809	25809	73.00	0.00	0.00	0.00	0.00	0.00	0.00	0.00	0.00	0	0	0	0	0	0
25810	25810	73.00	0.00	0.00	0.00	0.00	0.00	0.00	0.00	0.00	0	0	0	0	0	0
25811	25811	73.00	0.00	0.00	0.00	0.00	0.00	0.00	0.00	0.00	0	0	0	0	0	0
25812	25812	82.00	0.00	0.00	0.00	0.00	0.00	0.00	0.00	0.00	0	0	0	0	0	0
25933	25933	73.00	0.00	0.00	0.00	0.00	0.00	0.00	0.00	0.00	0	0	0	0	0	0
26025	26025	73.00	0.00	0.00	0.00	0.00	0.00	0.00	0.00	0.00	0	0	0	0	0	0
26038	26038	91.00	0.00	0.00	0.00	0.00	0.00	0.00	0.00	0.00	0	0	0	0	0	0
26221	26221	73.00	0.00	0.00	0.00	0.00	0.00	0.00	0.00	0.00	0	0	0	0	0	0
26266	26266	75.00	0.00	0.00	0.00	0.00	0.00	0.00	0.00	0.00	0	0	0	0	0	0
26291	26291	72.00	0.00	0.00	0.00	0.00	0.00	0.00	0.00	0.00	0	0	0	0	0	0
26446	26446	71.00	0.00	0.00	0.00	0.00	0.00	0.00	0.00	0.00	0	0	0	0	0	0
26447	26447	72.00	0.00	0.00	0.00	0.00	0.00	0.00	0.00	0.00	0	0	0	0	0	0
26448	26448	74.00	0.00	0.00	0.00	0.00	0.00	0.00	0.00	0.00	0	0	0	0	0	0
26449	26449	72.00	0.00	0.00	0.00	0.00	0.00	0.00	0.00	0.00	0	0	0	0	0	0
26450	26450	72.00	0.00	0.00	0.00	0.00	0.00	0.00	0.00	0.00	0	0	0	0	0	0
26451	26451	72.00	0.00	0.00	0.00	0.00	0.00	0.00	0.00	0.00	0	0	0	0	0	0
26452	26452	74.00	0.00	0.00	0.00	0.00	0.00	0.00	0.00	0.00	0	0	0	0	0	0
26453	26453	74.00	0.00	0.00	0.00	0.00	0.00	0.00	0.00	0.00	0	0	0	0	0	0
26454	26454	74.00	0.00	0.00	0.00	0.00	0.00	0.00	0.00	0.00	0	0	0	0	0	0
26455	26455	72.00	0.00	0.00	0.00	0.00	0.00	0.00	0.00	0.00	0	0	0	0	0	0
26456	26456	72.00	0.00	0.00	0.00	0.00	0.00	0.00	0.00	0.00	0	0	0	0	0	0
26457	26457	72.00	0.00	0.00	0.00	0.00	0.00	0.00	0.00	0.00	0	0	0	0	0	0
26458	26458	74.00	0.00	0.00	0.00	0.00	0.00	0.00	0.00	0.00	0	0	0	0	0	0
26578	26578	73.00	0.00	0.00	0.00	0.00	0.00	0.00	0.00	0.00	0	0	0	0	0	0
26579	26579	73.00	0.00	0.00	0.00	0.00	0.00	0.00	0.00	0.00	0	0	0	0	0	0
26615	26615	74.00	0.00	0.00	0.00	0.00	0.00	0.00	0.00	0.00	0	0	0	0	0	0
26644	26644	72.00	0.00	0.00	0.00	0.00	0.00	0.00	0.00	0.00	0	0	0	0	0	0
26715	26715	72.00	0.00	0.00	0.00	0.00	0.00	0.00	0.00	0.00	0	0	0	0	0	0
26864	26864	73.00	0.00	0.00	0.00	0.00	0.00	0.00	0.00	0.00	0	0	0	0	0	0
26876	26876	72.00	0.00	0.00	0.00	0.00	0.00	0.00	0.00	0.00	0	0	0	0	0	0
26877	26877	72.00	0.00	0.00	0.00	0.00	0.00	0.00	0.00	0.00	0	0	0	0	0	0
26893	26893	176.00	5.22	0.00	0.00	0.00	0.00	0.00	5.87	5.32	0.000294469	17.8676	0.65501	0.000266663	16.2011	0.655089
26894	26894	72.00	0.00	0.00	0.00	0.00	0.00	0.00	0.00	0.00	0	0	0	0	0	0
26895	26895	71.00	0.00	0.00	0.00	0.00	0.00	0.00	0.00	0.00	0	0	0	0	0	0
26896	26896	73.00	0.00	0.00	0.00	0.00	0.00	0.00	0.00	0.00	0	0	0	0	0	0
26897	26897	93.00	0.00	0.00	0.00	0.00	0.00	0.00	0.00	0.00	0	0	0	0	0	0
26898	26898	89.00	0.00	0.00	0.00	0.00	0.00	0.00	0.00	0.00	0	0	0	0	0	0
26899	26899	73.00	0.00	0.00	0.00	0.00	0.00	0.00	0.00	0.00	0	0	0	0	0	0
26900	26900	88.00	0.00	0.00	0.00	0.00	0.00	0.00	0.00	0.00	0	0	0	0	0	0
26901	26901	75.00	0.00	0.00	0.00	0.00	0.00	0.00	0.00	0.00	0	0	0	0	0	0
26902	26902	72.00	0.00	0.00	0.00	0.00	0.00	0.00	0.00	0.00	0	0	0	0	0	0
26986	26986	71.00	0.00	0.00	0.00	0.00	0.00	0.00	0.00	0.00	0	0	0	0	0	0
26987	26987	73.00	0.00	0.00	0.00	0.00	0.00	0.00	0.00	0.00	0	0	0	0	0	0
26988	26988	89.00	0.00	0.00	0.00	0.00	0.00	0.00	0.00	0.00	0	0	0	0	0	0
26989	26989	73.00	0.00	0.00	0.00	0.00	0.00	0.00	0.00	0.00	0	0	0	0	0	0
26990	26990	71.00	0.00	0.00	0.00	0.00	0.00	0.00	0.00	0.00	0	0	0	0	0	0
26991	26991	72.00	0.00	0.00	0.00	0.00	0.00	0.00	0.00	0.00	0	0	0	0	0	0
26992	26992	71.00	0.00	0.00	0.00	0.00	0.00	0.00	0.00	0.00	0	0	0	0	0	0
27064	27064	69.00	0.00	0.00	0.00	0.00	0.00	0.00	0.00	0.00	0	0	0	0	0	0
27065	27065	71.00	0.00	0.00	0.00	0.00	0.00	0.00	0.00	0.00	0	0	0	0	0	0
27066	27066	74.00	0.00	0.00	0.00	0.00	0.00	0.00	0.00	0.00	0	0	0	0	0	0
27067	27067	73.00	0.00	0.00	0.00	0.00	0.00	0.00	0.00	0.00	0	0	0	0	0	0
27068	27068	71.00	0.00	0.00	0.00	0.00	0.00	0.00	0.00	0.00	0	0	0	0	0	0
27069	27069	72.00	0.00	0.00	0.00	0.00	0.00	0.00	0.00	0.00	0	0	0	0	0	0
27070	27070	74.00	0.00	0.00	0.00	0.00	0.00	0.00	0.00	0.00	0	0	0	0	0	0
27071	27071	73.00	0.00	0.00	0.00	0.00	0.00	0.00	0.00	0.00	0	0	0	0	0	0
27080	27080	82.00	0.00	0.00	0.00	0.00	0.00	0.00	0.00	0.00	0	0	0	0	0	0
27081	27081	83.00	0.00	0.00	0.00	0.00	0.00	0.00	0.00	0.00	0	0	0	0	0	0
27082	27082	83.00	0.00	0.00	0.00	0.00	0.00	0.00	0.00	0.00	0	0	0	0	0	0
27244	27244	68.00	0.00	0.00	0.00	0.00	0.00	0.00	0.00	0.00	0	0	0	0	0	0
27448	27448	72.00	0.00	0.00	0.00	0.00	0.00	0.00	0.00	0.00	0	0	0	0	0	0
27471	27471	73.00	0.00	0.00	0.00	0.00	0.00	0.00	0.00	0.00	0	0	0	0	0	0
27556	27556	72.00	0.00	0.00	0.00	0.00	0.00	0.00	0.00	0.00	0	0	0	0	0	0
27579	27579	72.00	0.00	0.00	0.00	0.00	0.00	0.00	0.00	0.00	0	0	0	0	0	0
27613	27613	70.00	0.00	0.00	0.00	0.00	0.00	0.00	0.00	0.00	0	0	0	0	0	0
27614	27614	75.00	0.00	0.00	0.00	0.00	0.00	0.00	0.00	0.00	0	0	0	0	0	0
27627	27627	73.00	0.00	0.00	0.00	0.00	0.00	0.00	0.00	0.00	0	0	0	0	0	0
27656	27656	72.00	0.00	0.00	0.00	0.00	0.00	0.00	0.00	0.00	0	0	0	0	0	0
27657	27657	77.00	0.00	0.00	0.00	0.00	0.00	0.00	0.00	0.00	0	0	0	0	0	0
28020	28020	74.00	0.00	0.00	0.00	0.00	0.00	0.00	0.00	0.00	0	0	0	0	0	0
28032	28032	72.00	0.00	0.00	0.00	0.00	0.00	0.00	0.00	0.00	0	0	0	0	0	0
28108	28108	72.00	0.00	0.00	0.00	0.00	0.00	0.00	0.00	0.00	0	0	0	0	0	0
28109	28109	72.00	0.00	0.00	0.00	0.00	0.00	0.00	0.00	0.00	0	0	0	0	0	0
28121	28121	71.00	0.00	0.00	0.00	0.00	0.00	0.00	0.00	0.00	0	0	0	0	0	0
28141	28141	73.00	0.00	0.00	0.00	0.00	0.00	0.00	0.00	0.00	0	0	0	0	0	0
28155	28155	72.00	0.00	0.00	0.00	0.00	0.00	0.00	0.00	0.00	0	0	0	0	0	0
28156	28156	70.00	0.00	0.00	0.00	0.00	0.00	0.00	0.00	0.00	0	0	0	0	0	0
28163	28163	82.00	0.00	0.00	0.00	0.00	0.00	0.00	0.00	0.00	0	0	0	0	0	0
28360	28360	72.00	0.00	0.00	0.00	0.00	0.00	0.00	0.00	0.00	0	0	0	0	0	0
28494	28494	73.00	0.00	0.00	0.00	0.00	0.00	0.00	0.00	0.00	0	0	0	0	0	0
28495	28495	72.00	0.00	0.00	0.00	0.00	0.00	0.00	0.00	0.00	0	0	0	0	0	0
28521	28521	72.00	0.00	0.00	0.00	0.00	0.00	0.00	0.00	0.00	0	0	0	0	0	0
28522	28522	69.00	0.00	0.00	0.00	0.00	0.00	0.00	0.00	0.00	0	0	0	0	0	0
28523	28523	74.00	0.00	0.00	0.00	0.00	0.00	0.00	0.00	0.00	0	0	0	0	0	0
28524	28524	73.00	0.00	0.00	0.00	0.00	0.00	0.00	0.00	0.00	0	0	0	0	0	0
28525	28525	71.00	0.00	0.00	0.00	0.00	0.00	0.00	0.00	0.00	0	0	0	0	0	0
28526	28526	72.00	0.00	0.00	0.00	0.00	0.00	0.00	0.00	0.00	0	0	0	0	0	0
28527	28527	74.00	0.00	0.00	0.00	0.00	0.00	0.00	0.00	0.00	0	0	0	0	0	0
28528	28528	73.00	0.00	0.00	0.00	0.00	0.00	0.00	0.00	0.00	0	0	0	0	0	0
28529	28529	74.00	0.00	0.00	0.00	0.00	0.00	0.00	0.00	0.00	0	0	0	0	0	0
28530	28530	72.00	0.00	0.00	0.00	0.00	0.00	0.00	0.00	0.00	0	0	0	0	0	0
28531	28531	72.00	0.00	0.00	0.00	0.00	0.00	0.00	0.00	0.00	0	0	0	0	0	0
28532	28532	74.00	0.00	0.00	0.00	0.00	0.00	0.00	0.00	0.00	0	0	0	0	0	0
28569	28569	72.00	0.00	0.00	0.00	0.00	0.00	0.00	0.00	0.00	0	0	0	0	0	0
28611	28611	71.00	0.00	0.00	0.00	0.00	0.00	0.00	0.00	0.00	0	0	0	0	0	0
28612	28612	71.00	0.00	0.00	0.00	0.00	0.00	0.00	0.00	0.00	0	0	0	0	0	0
28619	28619	68.00	0.00	0.00	0.00	0.00	0.00	0.00	0.00	0.00	0	0	0	0	0	0
28620	28620	73.00	0.00	0.00	0.00	0.00	0.00	0.00	0.00	0.00	0	0	0	0	0	0
28640	28640	86.00	0.00	0.00	0.00	0.00	0.00	0.00	0.00	0.00	0	0	0	0	0	0
28652	28652	72.00	0.00	0.00	0.00	0.00	0.00	0.00	0.00	0.00	0	0	0	0	0	0
28722	28722	73.00	0.00	0.00	0.00	0.00	0.00	0.00	0.00	0.00	0	0	0	0	0	0
28781	28781	72.00	0.00	0.00	0.00	0.00	0.00	0.00	0.00	0.00	0	0	0	0	0	0
28782	28782	85.00	0.00	0.00	0.00	0.00	0.00	0.00	0.00	0.00	0	0	0	0	0	0
28783	28783	73.00	0.00	0.00	0.00	0.00	0.00	0.00	0.00	0.00	0	0	0	0	0	0
28794	28794	74.00	0.00	0.00	0.00	0.00	0.00	0.00	0.00	0.00	0	0	0	0	0	0
28795	28795	74.00	0.00	0.00	0.00	0.00	0.00	0.00	0.00	0.00	0	0	0	0	0	0
28796	28796	74.00	0.00	0.00	0.00	0.00	0.00	0.00	0.00	0.00	0	0	0	0	0	0
28797	28797	73.00	0.00	0.00	0.00	0.00	0.00	0.00	0.00	0.00	0	0	0	0	0	0
28798	28798	73.00	0.00	0.00	0.00	0.00	0.00	0.00	0.00	0.00	0	0	0	0	0	0
28799	28799	73.00	0.00	0.00	0.00	0.00	0.00	0.00	0.00	0.00	0	0	0	0	0	0
28800	28800	73.00	0.00	0.00	0.00	0.00	0.00	0.00	0.00	0.00	0	0	0	0	0	0
28801	28801	73.00	0.00	0.00	0.00	0.00	0.00	0.00	0.00	0.00	0	0	0	0	0	0
28802	28802	73.00	0.00	0.00	0.00	0.00	0.00	0.00	0.00	0.00	0	0	0	0	0	0
28803	28803	73.00	0.00	0.00	0.00	0.00	0.00	0.00	0.00	0.00	0	0	0	0	0	0
28804	28804	73.00	0.00	0.00	0.00	0.00	0.00	0.00	0.00	0.00	0	0	0	0	0	0
28805	28805	73.00	0.00	0.00	0.00	0.00	0.00	0.00	0.00	0.00	0	0	0	0	0	0
28809	28809	75.00	0.00	0.00	0.00	0.00	0.00	0.00	0.00	0.00	0	0	0	0	0	0
28837	28837	73.00	0.00	0.00	0.00	0.00	0.00	0.00	0.00	0.00	0	0	0	0	0	0
28858	28858	73.00	0.00	0.00	0.00	0.00	0.00	0.00	0.00	0.00	0	0	0	0	0	0
28937	28937	74.00	0.00	0.00	0.00	0.00	0.00	0.00	0.00	0.00	0	0	0	0	0	0
28963	28963	72.00	0.00	0.00	0.00	0.00	0.00	0.00	0.00	0.00	0	0	0	0	0	0
29107	29107	69.00	0.00	0.00	0.00	0.00	0.00	0.00	0.00	0.00	0	0	0	0	0	0
29210	29210	74.00	0.00	0.00	0.00	0.00	0.00	0.00	0.00	0.00	0	0	0	0	0	0
29211	29211	74.00	0.00	0.00	0.00	0.00	0.00	0.00	0.00	0.00	0	0	0	0	0	0
29212	29212	74.00	0.00	0.00	0.00	0.00	0.00	0.00	0.00	0.00	0	0	0	0	0	0
29213	29213	72.00	0.00	0.00	0.00	0.00	0.00	0.00	0.00	0.00	0	0	0	0	0	0
29236	29236	69.00	0.00	0.00	0.00	0.00	0.00	0.00	0.00	0.00	0	0	0	0	0	0
29238	29238	73.00	0.00	0.00	0.00	0.00	0.00	0.00	0.00	0.00	0	0	0	0	0	0
29239	29239	74.00	0.00	0.00	0.00	0.00	0.00	0.00	0.00	0.00	0	0	0	0	0	0
29255	29255	72.00	0.00	0.00	0.00	0.00	0.00	0.00	0.00	0.00	0	0	0	0	0	0
29256	29256	74.00	0.00	0.00	0.00	0.00	0.00	0.00	0.00	0.00	0	0	0	0	0	0
29262	29262	73.00	0.00	0.00	0.00	0.00	0.00	0.00	0.00	0.00	0	0	0	0	0	0
29476	29476	71.00	0.00	0.00	0.00	0.00	0.00	0.00	0.00	0.00	0	0	0	0	0	0
2949	2949	72.00	0.00	0.00	0.00	0.00	0.00	0.00	0.00	0.00	0	0	0	0	0	0
29501	29501	93.00	0.00	0.00	0.00	0.00	0.00	0.00	0.00	0.00	0	0	0	0	0	0
29933	29933	72.00	0.00	0.00	0.00	0.00	0.00	0.00	0.00	0.00	0	0	0	0	0	0
29934	29934	72.00	0.00	0.00	0.00	0.00	0.00	0.00	0.00	0.00	0	0	0	0	0	0
29952	29952	69.00	0.00	0.00	0.00	0.00	0.00	0.00	0.00	0.00	0	0	0	0	0	0
30030	30030	73.00	0.00	0.00	0.00	0.00	0.00	0.00	0.00	0.00	0	0	0	0	0	0
30031	30031	106.00	0.00	0.00	0.00	0.00	0.00	0.00	0.00	0.00	0	0	0	0	0	0
30032	30032	72.00	0.00	0.00	0.00	0.00	0.00	0.00	0.00	0.00	0	0	0	0	0	0
30116	30116	73.00	0.00	0.00	0.00	0.00	0.00	0.00	0.00	0.00	0	0	0	0	0	0
30128	30128	72.00	0.00	0.00	0.00	0.00	0.00	0.00	0.00	0.00	0	0	0	0	0	0
30129	30129	71.00	0.00	0.00	0.00	0.00	0.00	0.00	0.00	0.00	0	0	0	0	0	0
30130	30130	72.00	0.00	0.00	0.00	0.00	0.00	0.00	0.00	0.00	0	0	0	0	0	0
30131	30131	82.00	0.00	0.00	0.00	0.00	0.00	0.00	0.00	0.00	0	0	0	0	0	0
30343	30343	72.00	0.00	0.00	0.00	0.00	0.00	0.00	0.00	0.00	0	0	0	0	0	0
30376	30376	71.00	0.00	0.00	0.00	0.00	0.00	0.00	0.00	0.00	0	0	0	0	0	0
30465	30465	72.00	0.00	0.00	0.00	0.00	0.00	0.00	0.00	0.00	0	0	0	0	0	0
30466	30466	72.00	0.00	0.00	0.00	0.00	0.00	0.00	0.00	0.00	0	0	0	0	0	0
30737	30737	73.00	0.00	0.00	0.00	0.00	0.00	0.00	0.00	0.00	0	0	0	0	0	0
30787	30787	82.00	0.00	0.00	0.00	0.00	0.00	0.00	0.00	0.00	0	0	0	0	0	0
30788	30788	82.00	0.00	0.00	0.00	0.00	0.00	0.00	0.00	0.00	0	0	0	0	0	0
30789	30789	72.00	0.00	0.00	0.00	0.00	0.00	0.00	0.00	0.00	0	0	0	0	0	0
30790	30790	73.00	0.00	0.00	0.00	0.00	0.00	0.00	0.00	0.00	0	0	0	0	0	0
30791	30791	89.00	0.00	0.00	0.00	0.00	0.00	0.00	0.00	0.00	0	0	0	0	0	0
30792	30792	72.00	0.00	0.00	0.00	0.00	0.00	0.00	0.00	0.00	0	0	0	0	0	0
30793	30793	82.00	0.00	0.00	0.00	0.00	0.00	0.00	0.00	0.00	0	0	0	0	0	0
30794	30794	94.00	0.00	0.00	0.00	0.00	0.00	0.00	0.00	0.00	0	0	0	0	0	0
30795	30795	94.00	0.00	0.00	0.00	0.00	0.00	0.00	0.00	0.00	0	0	0	0	0	0
30796	30796	94.00	0.00	0.00	0.00	0.00	0.00	0.00	0.00	0.00	0	0	0	0	0	0
30797	30797	94.00	0.00	0.00	0.00	0.00	0.00	0.00	0.00	0.00	0	0	0	0	0	0
30798	30798	73.00	0.00	0.00	0.00	0.00	0.00	0.00	0.00	0.00	0	0	0	0	0	0
30799	30799	73.00	0.00	0.00	0.00	0.00	0.00	0.00	0.00	0.00	0	0	0	0	0	0
30800	30800	72.00	0.00	0.00	0.00	0.00	0.00	0.00	0.00	0.00	0	0	0	0	0	0
30801	30801	72.00	0.00	0.00	0.00	0.00	0.00	0.00	0.00	0.00	0	0	0	0	0	0
30929	30929	72.00	0.00	0.00	0.00	0.00	0.00	0.00	0.00	0.00	0	0	0	0	0	0
30946	30946	82.00	0.00	0.00	0.00	0.00	0.00	0.00	0.00	0.00	0	0	0	0	0	0
30947	30947	94.00	0.00	0.00	0.00	0.00	0.00	0.00	0.00	0.00	0	0	0	0	0	0
30948	30948	72.00	0.00	0.00	0.00	0.00	0.00	0.00	0.00	0.00	0	0	0	0	0	0
30949	30949	72.00	0.00	0.00	0.00	0.00	0.00	0.00	0.00	0.00	0	0	0	0	0	0
30950	30950	72.00	0.00	0.00	0.00	0.00	0.00	0.00	0.00	0.00	0	0	0	0	0	0
30951	30951	72.00	0.00	0.00	0.00	0.00	0.00	0.00	0.00	0.00	0	0	0	0	0	0
30952	30952	72.00	0.00	0.00	0.00	0.00	0.00	0.00	0.00	0.00	0	0	0	0	0	0
30953	30953	74.00	0.00	0.00	0.00	0.00	0.00	0.00	0.00	0.00	0	0	0	0	0	0
30954	30954	72.00	0.00	0.00	0.00	0.00	0.00	0.00	0.00	0.00	0	0	0	0	0	0
30955	30955	73.00	0.00	0.00	0.00	0.00	0.00	0.00	0.00	0.00	0	0	0	0	0	0
30956	30956	73.00	0.00	0.00	0.00	0.00	0.00	0.00	0.00	0.00	0	0	0	0	0	0
30957	30957	73.00	0.00	0.00	0.00	0.00	0.00	0.00	0.00	0.00	0	0	0	0	0	0
30958	30958	105.00	0.00	3.00	0.00	0.00	3.00	0.00	0.00	0.00	0	0	0	0	0	0
30959	30959	73.00	0.00	0.00	0.00	0.00	0.00	0.00	0.00	0.00	0	0	0	0	0	0
30960	30960	73.00	0.00	0.00	0.00	0.00	0.00	0.00	0.00	0.00	0	0	0	0	0	0
30961	30961	73.00	0.00	0.00	0.00	0.00	0.00	0.00	0.00	0.00	0	0	0	0	0	0
30962	30962	82.00	0.00	0.00	0.00	0.00	0.00	0.00	0.00	0.00	0	0	0	0	0	0
30963	30963	72.00	0.00	0.00	0.00	0.00	0.00	0.00	0.00	0.00	0	0	0	0	0	0
30964	30964	106.00	0.00	0.00	0.00	0.00	0.00	0.00	0.00	0.00	0	0	0	0	0	0
30965	30965	72.00	0.00	0.00	0.00	0.00	0.00	0.00	0.00	0.00	0	0	0	0	0	0
30966	30966	72.00	0.00	0.00	0.00	0.00	0.00	0.00	0.00	0.00	0	0	0	0	0	0
30967	30967	74.00	0.00	0.00	0.00	0.00	0.00	0.00	0.00	0.00	0	0	0	0	0	0
30968	30968	72.00	0.00	0.00	0.00	0.00	0.00	0.00	0.00	0.00	0	0	0	0	0	0
30969	30969	72.00	0.00	0.00	0.00	0.00	0.00	0.00	0.00	0.00	0	0	0	0	0	0
30970	30970	73.00	0.00	0.00	0.00	0.00	0.00	0.00	0.00	0.00	0	0	0	0	0	0
30971	30971	71.00	0.00	0.00	0.00	0.00	0.00	0.00	0.00	0.00	0	0	0	0	0	0
30972	30972	72.00	0.00	0.00	0.00	0.00	0.00	0.00	0.00	0.00	0	0	0	0	0	0
30973	30973	73.00	0.00	0.00	0.00	0.00	0.00	0.00	0.00	0.00	0	0	0	0	0	0
30974	30974	72.00	0.00	0.00	0.00	0.00	0.00	0.00	0.00	0.00	0	0	0	0	0	0
30975	30975	72.00	0.00	0.00	0.00	0.00	0.00	0.00	0.00	0.00	0	0	0	0	0	0
30976	30976	74.00	0.00	0.00	0.00	0.00	0.00	0.00	0.00	0.00	0	0	0	0	0	0
30977	30977	72.00	0.00	0.00	0.00	0.00	0.00	0.00	0.00	0.00	0	0	0	0	0	0
30978	30978	73.00	0.00	0.00	0.00	0.00	0.00	0.00	0.00	0.00	0	0	0	0	0	0
30979	30979	72.00	0.00	0.00	0.00	0.00	0.00	0.00	0.00	0.00	0	0	0	0	0	0
30980	30980	73.00	0.00	0.00	0.00	0.00	0.00	0.00	0.00	0.00	0	0	0	0	0	0
30981	30981	72.00	0.00	0.00	0.00	0.00	0.00	0.00	0.00	0.00	0	0	0	0	0	0
30982	30982	74.00	0.00	0.00	0.00	0.00	0.00	0.00	0.00	0.00	0	0	0	0	0	0
30983	30983	72.00	0.00	0.00	0.00	0.00	0.00	0.00	0.00	0.00	0	0	0	0	0	0
30984	30984	72.00	0.00	0.00	0.00	0.00	0.00	0.00	0.00	0.00	0	0	0	0	0	0
30985	30985	74.00	0.00	0.00	0.00	0.00	0.00	0.00	0.00	0.00	0	0	0	0	0	0
30986	30986	72.00	0.00	0.00	0.00	0.00	0.00	0.00	0.00	0.00	0	0	0	0	0	0
30987	30987	82.00	0.00	0.00	0.00	0.00	0.00	0.00	0.00	0.00	0	0	0	0	0	0
30988	30988	73.00	0.00	0.00	0.00	0.00	0.00	0.00	0.00	0.00	0	0	0	0	0	0
30989	30989	74.00	0.00	0.00	0.00	0.00	0.00	0.00	0.00	0.00	0	0	0	0	0	0
30990	30990	82.00	0.00	0.00	0.00	0.00	0.00	0.00	0.00	0.00	0	0	0	0	0	0
30991	30991	74.00	0.00	0.00	0.00	0.00	0.00	0.00	0.00	0.00	0	0	0	0	0	0
31351	31351	71.00	0.00	0.00	0.00	0.00	0.00	0.00	0.00	0.00	0	0	0	0	0	0
31352	31352	73.00	0.00	0.00	0.00	0.00	0.00	0.00	0.00	0.00	0	0	0	0	0	0
31403	31403	82.00	0.00	0.00	0.00	0.00	0.00	0.00	0.00	0.00	0	0	0	0	0	0
31482	31482	72.00	0.00	0.00	0.00	0.00	0.00	0.00	0.00	0.00	0	0	0	0	0	0
31483	31483	72.00	0.00	0.00	0.00	0.00	0.00	0.00	0.00	0.00	0	0	0	0	0	0
31484	31484	73.00	0.00	0.00	0.00	0.00	0.00	0.00	0.00	0.00	0	0	0	0	0	0
31485	31485	72.00	0.00	0.00	0.00	0.00	0.00	0.00	0.00	0.00	0	0	0	0	0	0
31486	31486	72.00	0.00	0.00	0.00	0.00	0.00	0.00	0.00	0.00	0	0	0	0	0	0
31487	31487	73.00	0.00	0.00	0.00	0.00	0.00	0.00	0.00	0.00	0	0	0	0	0	0
31855	31855	73.00	0.00	0.00	0.00	0.00	0.00	0.00	0.00	0.00	0	0	0	0	0	0
31856	31856	73.00	0.00	0.00	0.00	0.00	0.00	0.00	0.00	0.00	0	0	0	0	0	0
31857	31857	72.00	0.00	0.00	0.00	0.00	0.00	0.00	0.00	0.00	0	0	0	0	0	0
31858	31858	95.00	0.00	0.00	0.00	0.00	0.00	0.00	0.00	0.00	0	0	0	0	0	0
31859	31859	73.00	0.00	0.00	0.00	0.00	0.00	0.00	0.00	0.00	0	0	0	0	0	0
31860	31860	72.00	0.00	0.00	0.00	0.00	0.00	0.00	0.00	0.00	0	0	0	0	0	0
31861	31861	73.00	0.00	0.00	0.00	0.00	0.00	0.00	0.00	0.00	0	0	0	0	0	0
31862	31862	72.00	0.00	0.00	0.00	0.00	0.00	0.00	0.00	0.00	0	0	0	0	0	0
31863	31863	72.00	0.00	0.00	0.00	0.00	0.00	0.00	0.00	0.00	0	0	0	0	0	0
31864	31864	73.00	0.00	0.00	0.00	0.00	0.00	0.00	0.00	0.00	0	0	0	0	0	0
31865	31865	72.00	0.00	0.00	0.00	0.00	0.00	0.00	0.00	0.00	0	0	0	0	0	0
31866	31866	73.00	0.00	0.00	0.00	0.00	0.00	0.00	0.00	0.00	0	0	0	0	0	0
31867	31867	73.00	0.00	0.00	0.00	0.00	0.00	0.00	0.00	0.00	0	0	0	0	0	0
31868	31868	72.00	0.00	0.00	0.00	0.00	0.00	0.00	0.00	0.00	0	0	0	0	0	0
31869	31869	72.00	0.00	0.00	0.00	0.00	0.00	0.00	0.00	0.00	0	0	0	0	0	0
31870	31870	72.00	0.00	0.00	0.00	0.00	0.00	0.00	0.00	0.00	0	0	0	0	0	0
31871	31871	73.00	0.00	0.00	0.00	0.00	0.00	0.00	0.00	0.00	0	0	0	0	0	0
31872	31872	71.00	0.00	0.00	0.00	0.00	0.00	0.00	0.00	0.00	0	0	0	0	0	0
31873	31873	73.00	0.00	0.00	0.00	0.00	0.00	0.00	0.00	0.00	0	0	0	0	0	0
31874	31874	72.00	0.00	0.00	0.00	0.00	0.00	0.00	0.00	0.00	0	0	0	0	0	0
31895	31895	74.00	0.00	0.00	0.00	0.00	0.00	0.00	0.00	0.00	0	0	0	0	0	0
32239	32239	78.00	0.00	0.00	0.00	0.00	0.00	0.00	0.00	0.00	0	0	0	0	0	0
32528	32528	99.00	0.00	0.00	0.00	0.00	0.00	0.00	0.00	0.00	0	0	0	0	0	0
32571	32571	74.00	0.00	0.00	0.00	0.00	0.00	0.00	0.00	0.00	0	0	0	0	0	0
32718	32718	72.00	0.00	0.00	0.00	0.00	0.00	0.00	0.00	0.00	0	0	0	0	0	0
32719	32719	74.00	0.00	0.00	0.00	0.00	0.00	0.00	0.00	0.00	0	0	0	0	0	0
32720	32720	69.00	0.00	0.00	0.00	0.00	0.00	0.00	0.00	0.00	0	0	0	0	0	0
32721	32721	71.00	0.00	0.00	0.00	0.00	0.00	0.00	0.00	0.00	0	0	0	0	0	0
32722	32722	74.00	0.00	0.00	0.00	0.00	0.00	0.00	0.00	0.00	0	0	0	0	0	0
32723	32723	73.00	0.00	0.00	0.00	0.00	0.00	0.00	0.00	0.00	0	0	0	0	0	0
32724	32724	71.00	0.00	0.00	0.00	0.00	0.00	0.00	0.00	0.00	0	0	0	0	0	0
32725	32725	72.00	0.00	0.00	0.00	0.00	0.00	0.00	0.00	0.00	0	0	0	0	0	0
32726	32726	74.00	0.00	0.00	0.00	0.00	0.00	0.00	0.00	0.00	0	0	0	0	0	0
32727	32727	73.00	0.00	0.00	0.00	0.00	0.00	0.00	0.00	0.00	0	0	0	0	0	0
32728	32728	74.00	0.00	0.00	0.00	0.00	0.00	0.00	0.00	0.00	0	0	0	0	0	0
32729	32729	75.00	0.00	0.00	0.00	0.00	0.00	0.00	0.00	0.00	0	0	0	0	0	0
33209	33209	78.00	0.00	0.00	0.00	0.00	0.00	0.00	0.00	0.00	0	0	0	0	0	0
33309	33309	71.00	0.00	0.00	0.00	0.00	0.00	0.00	0.00	0.00	0	0	0	0	0	0
33323	33323	70.00	0.00	0.00	0.00	0.00	0.00	0.00	0.00	0.00	0	0	0	0	0	0
33359	33359	74.00	0.00	0.00	0.00	0.00	0.00	0.00	0.00	0.00	0	0	0	0	0	0
33463	33463	73.00	0.00	0.00	0.00	0.00	0.00	0.00	0.00	0.00	0	0	0	0	0	0
33638	33638	75.00	0.00	0.00	0.00	0.00	0.00	0.00	0.00	0.00	0	0	0	0	0	0
33974	33974	73.00	0.00	0.00	0.00	0.00	0.00	0.00	0.00	0.00	0	0	0	0	0	0
34158	34158	73.00	0.00	0.00	0.00	0.00	0.00	0.00	0.00	0.00	0	0	0	0	0	0
34159	34159	82.00	0.00	0.00	0.00	0.00	0.00	0.00	0.00	0.00	0	0	0	0	0	0
34160	34160	73.00	0.00	0.00	0.00	0.00	0.00	0.00	0.00	0.00	0	0	0	0	0	0
34161	34161	73.00	0.00	0.00	0.00	0.00	0.00	0.00	0.00	0.00	0	0	0	0	0	0
34162	34162	73.00	0.00	0.00	0.00	0.00	0.00	0.00	0.00	0.00	0	0	0	0	0	0
34163	34163	82.00	0.00	0.00	0.00	0.00	0.00	0.00	0.00	0.00	0	0	0	0	0	0
34164	34164	72.00	0.00	0.00	0.00	0.00	0.00	0.00	0.00	0.00	0	0	0	0	0	0
34165	34165	73.00	0.00	0.00	0.00	0.00	0.00	0.00	0.00	0.00	0	0	0	0	0	0
34166	34166	73.00	0.00	0.00	0.00	0.00	0.00	0.00	0.00	0.00	0	0	0	0	0	0
34167	34167	73.00	0.00	0.00	0.00	0.00	0.00	0.00	0.00	0.00	0	0	0	0	0	0
34168	34168	73.00	0.00	0.00	0.00	0.00	0.00	0.00	0.00	0.00	0	0	0	0	0	0
34169	34169	72.00	0.00	0.00	0.00	0.00	0.00	0.00	0.00	0.00	0	0	0	0	0	0
34170	34170	72.00	0.00	0.00	0.00	0.00	0.00	0.00	0.00	0.00	0	0	0	0	0	0
34171	34171	73.00	0.00	0.00	0.00	0.00	0.00	0.00	0.00	0.00	0	0	0	0	0	0
34172	34172	82.00	0.00	0.00	0.00	0.00	0.00	0.00	0.00	0.00	0	0	0	0	0	0
34173	34173	82.00	0.00	0.00	0.00	0.00	0.00	0.00	0.00	0.00	0	0	0	0	0	0
34174	34174	73.00	0.00	0.00	0.00	0.00	0.00	0.00	0.00	0.00	0	0	0	0	0	0
34175	34175	82.00	0.00	0.00	0.00	0.00	0.00	0.00	0.00	0.00	0	0	0	0	0	0
34905	34905	75.00	0.00	0.00	0.00	0.00	0.00	0.00	0.00	0.00	0	0	0	0	0	0
35057	35057	71.00	0.00	0.00	0.00	0.00	0.00	0.00	0.00	0.00	0	0	0	0	0	0
35058	35058	71.00	0.00	0.00	0.00	0.00	0.00	0.00	0.00	0.00	0	0	0	0	0	0
35059	35059	73.00	0.00	0.00	0.00	0.00	0.00	0.00	0.00	0.00	0	0	0	0	0	0
35060	35060	71.00	0.00	0.00	0.00	0.00	0.00	0.00	0.00	0.00	0	0	0	0	0	0
35061	35061	71.00	0.00	0.00	0.00	0.00	0.00	0.00	0.00	0.00	0	0	0	0	0	0
35065	35065	72.00	0.00	0.00	0.00	0.00	0.00	0.00	0.00	0.00	0	0	0	0	0	0
35320	35320	73.00	0.00	0.00	0.00	0.00	0.00	0.00	0.00	0.00	0	0	0	0	0	0
35691	35691	74.00	0.00	0.00	0.00	0.00	0.00	0.00	0.00	0.00	0	0	0	0	0	0
35692	35692	73.00	0.00	0.00	0.00	0.00	0.00	0.00	0.00	0.00	0	0	0	0	0	0
35831	35831	82.00	0.00	0.00	0.00	0.00	0.00	0.00	0.00	0.00	0	0	0	0	0	0
35832	35832	82.00	0.00	0.00	0.00	0.00	0.00	0.00	0.00	0.00	0	0	0	0	0	0
35839	35839	73.00	0.00	0.00	0.00	0.00	0.00	0.00	0.00	0.00	0	0	0	0	0	0
35943	35943	72.00	0.00	0.00	0.00	0.00	0.00	0.00	0.00	0.00	0	0	0	0	0	0
35944	35944	72.00	0.00	0.00	0.00	0.00	0.00	0.00	0.00	0.00	0	0	0	0	0	0
35945	35945	72.00	0.00	0.00	0.00	0.00	0.00	0.00	0.00	0.00	0	0	0	0	0	0
35946	35946	72.00	0.00	0.00	0.00	0.00	0.00	0.00	0.00	0.00	0	0	0	0	0	0
35947	35947	76.00	0.00	0.00	0.00	0.00	0.00	0.00	0.00	0.00	0	0	0	0	0	0
35948	35948	72.00	0.00	0.00	0.00	0.00	0.00	0.00	0.00	0.00	0	0	0	0	0	0
35969	35969	75.00	0.00	0.00	0.00	0.00	0.00	0.00	0.00	0.00	0	0	0	0	0	0
35974	35974	72.00	0.00	0.00	0.00	0.00	0.00	0.00	0.00	0.00	0	0	0	0	0	0
35975	35975	72.00	0.00	0.00	0.00	0.00	0.00	0.00	0.00	0.00	0	0	0	0	0	0
36013	36013	72.00	0.00	0.00	0.00	0.00	0.00	0.00	0.00	0.00	0	0	0	0	0	0
36014	36014	70.00	0.00	0.00	0.00	0.00	0.00	0.00	0.00	0.00	0	0	0	0	0	0
36015	36015	72.00	0.00	0.00	0.00	0.00	0.00	0.00	0.00	0.00	0	0	0	0	0	0
36058	36058	72.00	0.00	0.00	0.00	0.00	0.00	0.00	0.00	0.00	0	0	0	0	0	0
36059	36059	75.00	0.00	0.00	0.00	0.00	0.00	0.00	0.00	0.00	0	0	0	0	0	0
36068	36068	73.00	0.00	0.00	0.00	0.00	0.00	0.00	0.00	0.00	0	0	0	0	0	0
36069	36069	83.00	0.00	0.00	0.00	0.00	0.00	0.00	0.00	0.00	0	0	0	0	0	0
36070	36070	71.00	0.00	0.00	0.00	0.00	0.00	0.00	0.00	0.00	0	0	0	0	0	0
36071	36071	83.00	0.00	0.00	0.00	0.00	0.00	0.00	0.00	0.00	0	0	0	0	0	0
36072	36072	71.00	0.00	0.00	0.00	0.00	0.00	0.00	0.00	0.00	0	0	0	0	0	0
36073	36073	83.00	0.00	0.00	0.00	0.00	0.00	0.00	0.00	0.00	0	0	0	0	0	0
36074	36074	71.00	0.00	0.00	0.00	0.00	0.00	0.00	0.00	0.00	0	0	0	0	0	0
36075	36075	83.00	0.00	0.00	0.00	0.00	0.00	0.00	0.00	0.00	0	0	0	0	0	0
36076	36076	71.00	0.00	0.00	0.00	0.00	0.00	0.00	0.00	0.00	0	0	0	0	0	0
36077	36077	83.00	0.00	0.00	0.00	0.00	0.00	0.00	0.00	0.00	0	0	0	0	0	0
36078	36078	71.00	0.00	0.00	0.00	0.00	0.00	0.00	0.00	0.00	0	0	0	0	0	0
36079	36079	72.00	0.00	0.00	0.00	0.00	0.00	0.00	0.00	0.00	0	0	0	0	0	0
36080	36080	72.00	0.00	0.00	0.00	0.00	0.00	0.00	0.00	0.00	0	0	0	0	0	0
36081	36081	72.00	0.00	0.00	0.00	0.00	0.00	0.00	0.00	0.00	0	0	0	0	0	0
36082	36082	74.00	0.00	0.00	0.00	0.00	0.00	0.00	0.00	0.00	0	0	0	0	0	0
36083	36083	72.00	0.00	0.00	0.00	0.00	0.00	0.00	0.00	0.00	0	0	0	0	0	0
36084	36084	72.00	0.00	0.00	0.00	0.00	0.00	0.00	0.00	0.00	0	0	0	0	0	0
36085	36085	74.00	0.00	0.00	0.00	0.00	0.00	0.00	0.00	0.00	0	0	0	0	0	0
36086	36086	84.00	0.00	0.00	0.00	0.00	0.00	0.00	0.00	0.00	0	0	0	0	0	0
36087	36087	83.00	0.00	0.00	0.00	0.00	0.00	0.00	0.00	0.00	0	0	0	0	0	0
36088	36088	71.00	0.00	0.00	0.00	0.00	0.00	0.00	0.00	0.00	0	0	0	0	0	0
36089	36089	72.00	0.00	0.00	0.00	0.00	0.00	0.00	0.00	0.00	0	0	0	0	0	0
36090	36090	72.00	0.00	0.00	0.00	0.00	0.00	0.00	0.00	0.00	0	0	0	0	0	0
36091	36091	72.00	0.00	0.00	0.00	0.00	0.00	0.00	0.00	0.00	0	0	0	0	0	0
36092	36092	72.00	0.00	0.00	0.00	0.00	0.00	0.00	0.00	0.00	0	0	0	0	0	0
36093	36093	72.00	0.00	0.00	0.00	0.00	0.00	0.00	0.00	0.00	0	0	0	0	0	0
36094	36094	72.00	0.00	0.00	0.00	0.00	0.00	0.00	0.00	0.00	0	0	0	0	0	0
36095	36095	72.00	0.00	0.00	0.00	0.00	0.00	0.00	0.00	0.00	0	0	0	0	0	0
36096	36096	72.00	0.00	0.00	0.00	0.00	0.00	0.00	0.00	0.00	0	0	0	0	0	0
36097	36097	72.00	0.00	0.00	0.00	0.00	0.00	0.00	0.00	0.00	0	0	0	0	0	0
36098	36098	72.00	0.00	0.00	0.00	0.00	0.00	0.00	0.00	0.00	0	0	0	0	0	0
36099	36099	72.00	0.00	0.00	0.00	0.00	0.00	0.00	0.00	0.00	0	0	0	0	0	0
36100	36100	72.00	0.00	0.00	0.00	0.00	0.00	0.00	0.00	0.00	0	0	0	0	0	0
36101	36101	72.00	0.00	0.00	0.00	0.00	0.00	0.00	0.00	0.00	0	0	0	0	0	0
36102	36102	72.00	0.00	0.00	0.00	0.00	0.00	0.00	0.00	0.00	0	0	0	0	0	0
36103	36103	74.00	0.00	0.00	0.00	0.00	0.00	0.00	0.00	0.00	0	0	0	0	0	0
36104	36104	72.00	0.00	0.00	0.00	0.00	0.00	0.00	0.00	0.00	0	0	0	0	0	0
36105	36105	73.00	0.00	0.00	0.00	0.00	0.00	0.00	0.00	0.00	0	0	0	0	0	0
36231	36231	83.00	0.00	0.00	0.00	0.00	0.00	0.00	0.00	0.00	0	0	0	0	0	0
36232	36232	73.00	0.00	0.00	0.00	0.00	0.00	0.00	0.00	0.00	0	0	0	0	0	0
36308	36308	74.00	0.00	0.00	0.00	0.00	0.00	0.00	0.00	0.00	0	0	0	0	0	0
36332	36332	72.00	0.00	0.00	0.00	0.00	0.00	0.00	0.00	0.00	0	0	0	0	0	0
36393	36393	71.00	0.00	0.00	0.00	0.00	0.00	0.00	0.00	0.00	0	0	0	0	0	0
36543	36543	73.00	0.00	0.00	0.00	0.00	0.00	0.00	0.00	0.00	0	0	0	0	0	0
36544	36544	73.00	0.00	0.00	0.00	0.00	0.00	0.00	0.00	0.00	0	0	0	0	0	0
4123	4123	75.00	0.00	0.00	0.00	0.00	0.00	0.00	0.00	0.00	0	0	0	0	0	0
4761	4761	75.00	0.00	0.00	0.00	0.00	0.00	0.00	0.00	0.00	0	0	0	0	0	0
5499	5499	72.00	0.00	0.00	0.00	0.00	0.00	0.00	0.00	0.00	0	0	0	0	0	0
5500	5500	73.00	0.00	0.00	0.00	0.00	0.00	0.00	0.00	0.00	0	0	0	0	0	0
6953	6953	70.00	0.00	0.00	0.00	0.00	0.00	0.00	0.00	0.00	0	0	0	0	0	0
6954	6954	72.00	0.00	0.00	0.00	0.00	0.00	0.00	0.00	0.00	0	0	0	0	0	0
8414	8414	93.00	0.00	0.00	0.00	0.00	0.00	0.00	0.00	0.00	0	0	0	0	0	0
8789	8789	82.00	0.00	0.00	0.00	0.00	0.00	0.00	0.00	0.00	0	0	0	0	0	0
ENSG00000000003.14	ENST00000373020.8,ENST00000494424.1,ENST00000496771.5,ENST00000612152.4,ENST00000614008.4	2192.18	1986.60	2485.00	40.52	34.90	2485.00	0.03	38.58	34.95	37.0501	40.1494	0.0138945	33.5693	36.3739	0.0138437
ENSG00000000005.5	ENST00000373031.4,ENST00000485971.1	1339.00	1133.42	1.00	0.03	0.02	1.00	0.00	0.15	0.13	0.00797558	0.336473	0.432971	0.0084198	0.305999	0.432977
ENSG00000000419.12	ENST00000371582.8,ENST00000371584.8,ENST00000371588.9,ENST00000413082.1,ENST00000466152.5,ENST00000494752.1	1082.63	877.05	1870.00	69.07	59.49	1870.00	0.00	65.66	59.48	62.768	68.7243	0.0156662	56.9195	62.316	0.0156783
ENSG00000000457.13	ENST00000367770.5,ENST00000367771.10,ENST00000367772.8,ENST00000423670.1,ENST00000470238.1	3802.44	3596.86	305.01	2.75	2.37	304.70	5.00	2.70	2.44	2.28061	3.09326	0.0517762	2.07297	2.80947	0.0518332
ENSG00000000460.16	ENST00000286031.10,ENST00000359326.8,ENST00000413811.3,ENST00000459772.5,ENST00000466580.6,ENST00000472795.5,ENST00000481744.5,ENST00000496973.5,ENST00000498289.5	2347.10	2141.52	901.99	13.64	11.75	902.30	5.00	13.17	11.93	11.7905	14.529	0.0362249	10.6855	13.1677	0.0362121
ENSG00000000938.12	ENST00000374003.7,ENST00000374004.5,ENST00000374005.7,ENST00000399173.5,ENST00000457296.5,ENST00000468038.1,ENST00000475472.5	2350.00	2144.42	6.00	0.09	0.08	6.00	0.00	0.30	0.27	0.121998	0.507919	0.225425	0.110184	0.45999	0.225496
ENSG00000000971.15	ENST00000359637.2,ENST00000367429.8,ENST00000466229.5,ENST00000470918.1,ENST00000496761.1,ENST00000630130.2	3052.72	2847.14	9852.02	112.10	96.55	9849.42	3.86	106.25	96.25	103.418	109.105	0.00919638	93.741	98.8853	0.00915545
ENSG00000001036.13	ENST00000002165.10,ENST00000367585.1,ENST00000451668.1	2295.70	2090.12	3699.09	57.33	49.38	3698.68	1.51	54.39	49.27	52.5176	56.2445	0.011894	47.6364	51.0128	0.0118475
ENSG00000001084.12	ENST00000229416.10,ENST00000504353.1,ENST00000504525.1,ENST00000505197.1,ENST00000505294.5,ENST00000509541.5,ENST00000510837.5,ENST00000513939.6,ENST00000514004.5,ENST00000514373.3,ENST00000514933.2,ENST00000515580.1,ENST00000616923.5,ENST00000643939.1,ENST00000650454.1	2283.40	2077.83	1814.00	28.28	24.36	1814.00	0.00	27.73	25.12	24.5994	30.7425	0.0375929	22.3133	27.8858	0.0375812
ENSG00000001167.14	ENST00000341376.10,ENST00000353205.5	3336.80	3131.22	1659.00	17.16	14.78	1659.00	0.00	16.25	14.72	15.3473	17.1792	0.0194439	13.9297	15.5905	0.0194727
ENSG00000001460.17	ENST00000003583.12,ENST00000337248.8,ENST00000374409.5,ENST00000435187.1,ENST00000438866.1,ENST00000468303.5,ENST00000475760.1,ENST00000483261.1,ENST00000483528.1,ENST00000492753.1,ENST00000497384.1,ENST00000498488.5	2046.07	1840.51	213.00	3.75	3.23	213.00	0.00	4.37	3.96	3.41541	5.346	0.0751182	3.09802	4.84802	0.075172
ENSG00000001461.16	ENST00000003912.7,ENST00000339255.2,ENST00000358028.8,ENST00000374399.8,ENST00000432012.1,ENST00000475663.2,ENST00000488155.1	4125.28	3919.70	1584.00	13.09	11.28	1584.00	0.00	12.67	11.48	11.7803	13.5602	0.0243065	10.6882	12.2999	0.0243625
ENSG00000001497.16	ENST00000374804.9,ENST00000374807.9,ENST00000374811.7,ENST00000469091.1,ENST00000484069.1	2400.74	2195.16	4786.00	70.63	60.83	4786.00	0.00	66.95	60.66	64.6619	69.2263	0.0117128	58.5978	62.7266	0.01171
ENSG00000001561.6	ENST00000321037.4	4651.00	4445.42	0.00	0.00	0.00	0.00	0.00	0.01	0.01	1.09773e-07	0.0206654	0.652235	9.94493e-08	0.0187321	0.652288
ENSG00000001617.11	ENST00000002829.7,ENST00000413852.5,ENST00000414301.5,ENST00000420831.1,ENST00000426511.5,ENST00000434342.5,ENST00000450338.5,ENST00000470737.1,ENST00000493743.1	2182.98	1977.43	3793.42	62.15	53.53	3793.43	0.49	59.40	53.81	54.4048	64.3087	0.0282364	49.2624	58.2476	0.028236
ENSG00000001626.15	ENST00000003084.10,ENST00000426809.5,ENST00000429014.1,ENST00000446805.1,ENST00000468795.1,ENST00000472848.1,ENST00000546407.1,ENST00000600166.1,ENST00000608965.5,ENST00000610149.1,ENST00000621535.1,ENST00000647639.1,ENST00000647720.1,ENST00000647978.1,ENST00000648260.1,ENST00000649406.1,ENST00000649781.1,ENST00000649850.1	1122.89	917.43	8.00	0.28	0.24	8.00	0.00	13.57	12.29	1.02609	35.4715	0.513195	0.910787	32.1367	0.513388
ENSG00000001629.9	ENST00000265742.7,ENST00000413588.1,ENST00000422095.1,ENST00000439883.1,ENST00000442183.1,ENST00000465883.1,ENST00000486698.1	5570.12	5364.55	2490.00	15.04	12.95	2490.00	0.00	15.61	14.15	14.1005	17.3511	0.0363136	12.7913	15.7374	0.0363742
ENSG00000001630.16	ENST00000003100.12,ENST00000422867.1,ENST00000450723.5,ENST00000482924.1	2828.15	2622.57	2414.39	29.82	25.69	2409.36	5.03	28.44	25.77	27.0339	29.9702	0.0176896	24.4938	27.1541	0.0176458
ENSG00000001631.15	ENST00000340022.6,ENST00000394503.6,ENST00000394505.6,ENST00000394507.5,ENST00000412043.6,ENST00000413688.5,ENST00000422347.5,ENST00000425073.1,ENST00000425919.5,ENST00000430102.5,ENST00000433016.5,ENST00000440209.5,ENST00000444960.5,ENST00000445516.1,ENST00000452773.5,ENST00000454017.5,ENST00000458177.5,ENST00000458493.5,ENST00000466166.1,ENST00000470309.5,ENST00000475770.5,ENST00000486261.5,ENS…	1950.17	1744.62	904.82	16.80	14.47	901.06	24.12	18.09	16.38	15.867	20.4542	0.0432701	14.3777	18.5341	0.0432437
ENSG00000002016.17	ENST00000228345.9,ENST00000358495.7,ENST00000397230.6,ENST00000430095.6,ENST00000461568.5,ENST00000463750.5,ENST00000468231.5,ENST00000481052.5,ENST00000488642.6,ENST00000535376.5,ENST00000536177.5,ENST00000541619.1,ENST00000542297.1,ENST00000542584.5,ENST00000542785.5,ENST00000543912.5,ENST00000544742.5,ENST00000545564.5,ENST00000545967.1	1650.86	1445.35	319.00	7.15	6.16	319.10	0.34	8.20	7.43	6.43188	10.0936	0.0777851	5.83923	9.15782	0.0776761
ENSG00000002079.14	ENST00000425880.1,ENST00000429079.1,ENST00000439784.7,ENST00000452010.2,ENST00000453194.2	2787.58	2582.00	101.00	1.27	1.09	101.00	0.00	1.64	1.48	1.08714	2.26797	0.121288	0.988052	2.05767	0.121307
ENSG00000002330.13	ENST00000309032.7,ENST00000394531.3,ENST00000394532.7,ENST00000492141.1,ENST00000493798.1,ENST00000544271.1,ENST00000544785.1	920.69	715.12	297.17	13.46	11.59	297.09	1.42	13.62	12.33	11.9667	15.3828	0.043224	10.7774	13.8749	0.0432371
ENSG00000002549.12	ENST00000226299.8,ENST00000503467.1,ENST00000504614.5,ENST00000507960.1,ENST00000508014.5,ENST00000508497.5,ENST00000509583.1,ENST00000512397.1,ENST00000513105.1,ENST00000606142.5,ENST00000618908.4	1890.25	1684.67	1885.00	36.25	31.22	1885.00	0.00	35.31	31.99	33.4747	37.2424	0.0182877	30.3751	33.7874	0.0182616
ENSG00000002586.19	ENST00000381177.7,ENST00000381180.9,ENST00000381184.6,ENST00000381187.8,ENST00000381192.9,ENST00000449611.6,ENST00000482293.6,ENST00000482405.7,ENST00000497752.7,ENST00000611428.5,ENST00000623253.4,ENST00000624481.4,ENST00000645950.1,ENST00000646103.1,ENST00000647297.1	1178.30	972.72	2671.00	88.96	76.62	2671.00	0.00	85.66	77.60	82.0043	89.3961	0.0148663	74.2786	80.9678	0.0148354
ENSG00000002586.19_PAR_Y	ENST00000381177.7_PAR_Y,ENST00000381180.9_PAR_Y,ENST00000381184.6_PAR_Y,ENST00000381187.8_PAR_Y,ENST00000381192.9_PAR_Y,ENST00000449611.6_PAR_Y,ENST00000482293.6_PAR_Y,ENST00000482405.7_PAR_Y,ENST00000497752.7_PAR_Y,ENST00000611428.5_PAR_Y,ENST00000623253.4_PAR_Y,ENST00000624481.4_PAR_Y,ENST00000645950.1_PAR_Y,ENST00000646103.1_PAR_Y,ENST00000647297.1_PAR_Y	825.33	619.80	0.00	0.00	0.00	0.00	0.00	0.92	0.83	0.453195	1.45697	0.192359	0.409735	1.31955	0.192405
ENSG00000002587.9	ENST00000002596.5,ENST00000510712.1,ENST00000514690.5	6930.74	6725.18	119.00	0.57	0.49	119.00	0.00	0.91	0.83	0.488127	1.42935	0.188682	0.443188	1.29646	0.188775
ENSG00000002726.20	ENST00000360937.8,ENST00000416793.6,ENST00000460213.1,ENST00000467291.5,ENST00000480582.1,ENST00000483043.1,ENST00000493429.5	2453.00	2247.42	1.00	0.01	0.01	1.00	0.00	0.17	0.15	0.0544841	0.312713	0.269754	0.0495035	0.283523	0.269773
ENSG00000002745.12	ENST00000222462.2,ENST00000361301.6	2025.39	1819.80	5.00	0.09	0.08	5.00	0.00	0.12	0.11	0.0333259	0.238902	0.30255	0.0301557	0.216542	0.302518
ENSG00000002746.14	ENST00000395891.6,ENST00000429529.1,ENST00000453890.5,ENST00000461842.1,ENST00000464944.1,ENST00000471043.1,ENST00000471527.1,ENST00000481031.5,ENST00000490954.2,ENST00000492310.5,ENST00000493057.1	633.38	427.91	54.00	4.09	3.52	54.00	0.00	4.71	4.26	3.3806	6.11769	0.100939	3.07126	5.55208	0.100967
ENSG00000002822.15	ENST00000265854.11,ENST00000399654.6,ENST00000402746.5,ENST00000406869.5,ENST00000421113.5,ENST00000429625.5,ENST00000429779.1,ENST00000437877.1,ENST00000438959.5,ENST00000444373.6,ENST00000445959.5,ENST00000450235.5,ENST00000455998.5,ENST00000459731.1,ENST00000464742.5,ENST00000468372.5,ENST00000469871.1,ENST00000477172.1,ENST00000481633.1,ENST00000483165.5,ENST00000486340.5,ENST00000491858.5,EN…	2045.66	1840.11	651.00	11.46	9.87	651.00	0.00	13.66	12.38	11.539	15.8726	0.0548027	10.4516	14.3786	0.0547891
ENSG00000002834.17	ENST00000318008.10,ENST00000419929.1,ENST00000433206.6,ENST00000435347.7,ENST00000443937.7,ENST00000579123.1,ENST00000581485.1,ENST00000584106.1,ENST00000585841.5	4044.25	3838.67	8378.02	70.71	60.90	8378.28	8.52	67.27	60.94	65.7357	68.8543	0.00805324	59.5852	62.4041	0.008013
ENSG00000002919.14	ENST00000359238.6,ENST00000393405.6,ENST00000452859.6,ENST00000577310.1,ENST00000578861.5,ENST00000580219.5,ENST00000580875.1,ENST00000581298.5,ENST00000581705.5,ENST00000582104.5,ENST00000582481.1,ENST00000583320.5,ENST00000584335.5	2125.38	1919.80	578.00	9.75	8.40	578.00	0.00	10.24	9.27	9.09636	11.4557	0.0391013	8.24332	10.384	0.0391128
ENSG00000002933.8	ENST00000004103.7,ENST00000461345.5,ENST00000462826.1,ENST00000468689.2,ENST00000474166.1,ENST00000475007.5,ENST00000475536.5,ENST00000475710.1,ENST00000481305.1,ENST00000484928.5,ENST00000494349.5	1062.82	857.26	0.00	0.00	0.00	0.00	0.00	0.51	0.46	0.206054	0.850121	0.223014	0.187334	0.771119	0.223066
ENSG00000003056.7	ENST00000000412.7,ENST00000536844.5,ENST00000537621.1,ENST00000539143.5,ENST00000540837.1,ENST00000541507.5,ENST00000543159.1,ENST00000543258.1,ENST00000543704.5,ENST00000543834.1,ENST00000543845.1,ENST00000544193.1,ENST00000544245.1	2051.66	1846.11	6056.33	106.28	91.54	6052.69	15.93	104.27	94.46	97.7562	110.693	0.0214147	88.5444	100.267	0.0213669
ENSG00000003096.14	ENST00000262820.7,ENST00000371876.5,ENST00000371878.5,ENST00000371882.5,ENST00000453826.1,ENST00000469946.5,ENST00000540167.5,ENST00000541812.5,ENST00000545703.5	3235.53	3029.95	423.00	4.52	3.90	423.00	0.00	4.67	4.23	4.01944	5.42664	0.0483612	3.64084	4.91726	0.0483535
ENSG00000003137.8	ENST00000001146.6,ENST00000412253.1,ENST00000461519.1,ENST00000474509.1,ENST00000546307.5	2815.16	2609.62	561.00	6.96	6.00	561.00	0.00	6.70	6.07	5.46402	7.92257	0.0638882	4.94044	7.169	0.0638387
ENSG00000003147.18	ENST00000265577.11,ENST00000317367.9,ENST00000339809.10,ENST00000396675.7,ENST00000401396.5,ENST00000402384.7,ENST00000406470.6,ENST00000407906.5,ENST00000422063.6,ENST00000430867.5,ENST00000446305.1,ENST00000447326.5,ENST00000455539.5,ENST00000457755.5,ENST00000470696.1,ENST00000476942.1,ENST00000486677.1,ENST00000490041.1,ENST00000650486.1	1376.61	1171.07	205.00	5.67	4.88	205.00	0.00	6.65	6.02	5.06293	8.29589	0.0843472	4.58733	7.5185	0.0843389
ENSG00000003249.13	ENST00000002501.10,ENST00000304733.7,ENST00000392973.7,ENST00000568330.2,ENST00000568662.1,ENST00000568838.1,ENST00000623401.1	2038.25	1832.67	339.00	5.99	5.16	339.00	0.00	5.97	5.41	5.24456	6.70816	0.0418532	4.76287	6.09037	0.0418543
ENSG00000003393.14	ENST00000264276.10,ENST00000409632.6,ENST00000410052.1,ENST00000439495.5,ENST00000462747.1,ENST00000467448.5,ENST00000482789.5,ENST00000482891.5,ENST00000483703.1,ENST00000489440.5,ENST00000494017.5,ENST00000496244.5	3754.97	3549.40	684.00	6.24	5.38	684.00	0.00	7.09	6.42	5.81118	8.46597	0.0658501	5.27132	7.67795	0.0657606
ENSG00000003400.14	ENST00000272879.9,ENST00000286186.10,ENST00000313728.11,ENST00000346817.9,ENST00000360132.7,ENST00000374650.7,ENST00000438843.5,ENST00000448480.1,ENST00000460140.5,ENST00000471191.1,ENST00000484926.1,ENST00000485408.1,ENST00000492363.5	4138.44	3932.85	229.00	1.89	1.62	229.00	0.00	2.61	2.36	1.95085	3.3492	0.0910081	1.76507	3.03259	0.0910117
ENSG00000003402.19	ENST00000309955.7,ENST00000340870.6,ENST00000341222.10,ENST00000341582.10,ENST00000342795.9,ENST00000395148.6,ENST00000417748.1,ENST00000423241.6,ENST00000425030.1,ENST00000433445.1,ENST00000439154.6,ENST00000440180.5,ENST00000441224.5,ENST00000443227.5,ENST00000457277.5,ENST00000460961.1,ENST00000461422.1,ENST00000461820.5,ENST00000462763.5,ENST00000470178.6,ENST00000470664.1,ENST00000474842.1,E…	2275.76	2070.19	1719.36	26.91	23.17	1712.00	8.61	27.74	25.13	25.4467	30.1028	0.0285386	23.0796	27.2995	0.0285475
ENSG00000003436.15	ENST00000233156.8,ENST00000339091.8,ENST00000392365.5,ENST00000409676.5,ENST00000417013.5,ENST00000420747.1,ENST00000421427.5,ENST00000435414.5,ENST00000437725.5,ENST00000453013.5,ENST00000481132.5,ENST00000481389.1	1714.02	1508.45	3163.00	67.93	58.51	3163.00	0.06	65.13	59.00	61.4767	68.876	0.0195555	55.7383	62.4443	0.0195393
ENSG00000003509.15	ENST00000002125.8,ENST00000336237.10,ENST00000416653.5,ENST00000419278.2,ENST00000431821.5,ENST00000432075.1,ENST00000439218.5,ENST00000441905.1,ENST00000455230.5,ENST00000469831.1,ENST00000474154.5,ENST00000474257.5,ENST00000483999.5	1755.41	1549.84	601.48	12.57	10.83	601.79	2.76	13.23	11.99	11.6682	14.9229	0.0424577	10.5702	13.5197	0.0423739
ENSG00000003756.16	ENST00000347869.7,ENST00000395174.6,ENST00000404526.6,ENST00000417905.1,ENST00000433556.6,ENST00000437500.5,ENST00000438369.5,ENST00000441305.5,ENST00000441812.6,ENST00000461242.1,ENST00000462025.1,ENST00000464087.6,ENST00000464988.1,ENST00000469838.5,ENST00000471995.5,ENST00000474470.1,ENST00000474818.5,ENST00000475128.5,ENST00000475590.5,ENST00000479275.1,ENST00000489437.1,ENST00000492430.1,ENS…	2020.55	1814.99	3202.37	57.16	49.23	3200.58	6.63	56.93	51.57	52.1897	61.9085	0.0298938	47.2866	56.1034	0.0298775
ENSG00000003987.13	ENST00000180173.9,ENST00000517317.5,ENST00000518272.5,ENST00000519122.5,ENST00000519590.5,ENST00000519763.1,ENST00000521177.1,ENST00000521857.5,ENST00000523571.1	2822.82	2617.26	61.72	0.76	0.66	61.35	1.51	1.31	1.18	0.837089	1.81826	0.130988	0.758957	1.64855	0.130963
ENSG00000003989.17	ENST00000004531.14,ENST00000398090.3,ENST00000470360.5,ENST00000494857.5,ENST00000522656.5,ENST00000640220.1	7415.64	7210.06	12922.00	58.06	50.01	12922.00	0.00	55.02	49.84	53.9647	56.1313	0.00676863	48.9146	50.8744	0.00674183
ENSG00000004059.10	ENST00000000233.9,ENST00000415666.1,ENST00000459680.1,ENST00000463733.5,ENST00000467281.5,ENST00000489673.1	1110.10	904.52	1677.61	60.08	51.75	1677.17	1.09	57.67	52.25	54.5958	60.6799	0.0180803	49.4659	54.9756	0.0180631
ENSG00000004139.13	ENST00000379061.8,ENST00000577870.2,ENST00000578128.5,ENST00000579593.1,ENST00000580711.1,ENST00000582323.1,ENST00000585453.5,ENST00000585482.5	4021.90	3816.36	194.32	1.65	1.42	196.48	12.97	2.10	1.90	1.31456	2.93162	0.138601	1.19026	2.65605	0.138805
ENSG00000004142.11	ENST00000540200.5,ENST00000618887.2	2120.41	1914.83	5454.00	92.27	79.47	5454.00	0.00	87.35	79.13	85.0044	89.6734	0.00920007	77.0819	81.2985	0.00917623
ENSG00000004399.12	ENST00000324093.8,ENST00000501038.6,ENST00000503166.1,ENST00000504524.5,ENST00000504689.1,ENST00000504767.5,ENST00000504979.1,ENST00000505237.2,ENST00000505505.1,ENST00000505665.5,ENST00000506979.1,ENST00000508630.1,ENST00000511018.1,ENST00000512744.5,ENST00000512807.1,ENST00000514990.1,ENST00000515191.1	2571.95	2366.39	1865.00	25.53	21.99	1865.00	0.00	26.37	23.89	23.6288	29.3233	0.0369432	21.3456	26.4996	0.0369276
ENSG00000004455.16	ENST00000354858.10,ENST00000373449.6,ENST00000466029.1,ENST00000467905.5,ENST00000469238.1,ENST00000480134.5,ENST00000482191.1,ENST00000487289.1,ENST00000491241.1,ENST00000548033.5,ENST00000548559.1,ENST00000550338.5,ENST00000551979.1,ENST00000626911.1,ENST00000629371.2	1655.22	1449.67	10322.19	230.67	198.67	10321.64	7.05	231.95	210.13	214.22	256.381	0.0290973	194.535	232.729	0.0291073
ENSG00000004468.12	ENST00000226279.7,ENST00000502843.5,ENST00000506191.1,ENST00000510674.1,ENST00000511430.1	1672.00	1466.42	1.00	0.02	0.02	1.00	0.00	0.27	0.25	0.0447147	0.569574	0.360184	0.0423321	0.518104	0.360238
ENSG00000004478.7	ENST00000001008.5,ENST00000538622.1,ENST00000539181.1,ENST00000540260.1,ENST00000543037.1,ENST00000543769.1,ENST00000544366.1,ENST00000630279.1	3241.21	3035.63	9053.00	96.61	83.21	9052.94	0.26	101.99	92.39	89.2821	121.881	0.0524577	80.9859	110.501	0.0524274
ENSG00000004487.16	ENST00000356634.7,ENST00000400181.8,ENST00000465864.2,ENST00000481879.1,ENST00000494920.1,ENST00000602503.1	2798.76	2593.18	4564.00	57.02	49.11	4564.00	0.00	54.19	49.09	51.3098	56.8646	0.0172659	46.5396	51.5657	0.0172769
ENSG00000004534.14	ENST00000266022.8,ENST00000419610.5,ENST00000421682.1,ENST00000422955.5,ENST00000425608.5,ENST00000433811.1,ENST00000434592.5,ENST00000438912.1,ENST00000441115.5,ENST00000442092.5,ENST00000443081.5,ENST00000446471.1,ENST00000454079.5,ENST00000464013.5,ENST00000466247.1,ENST00000478026.1,ENST00000483350.1,ENST00000488807.2,ENST00000491874.5,ENST00000493652.1	2447.41	2241.84	2623.53	37.91	32.65	2623.77	1.52	37.72	34.17	34.9961	40.4978	0.0248556	31.747	36.7328	0.0248536
ENSG00000004660.14	ENST00000158166.5,ENST00000348335.6,ENST00000381769.6,ENST00000573483.1	3491.11	3285.53	2313.00	22.81	19.64	2313.00	0.00	21.61	19.57	20.7282	22.4962	0.0141365	18.788	20.3907	0.0141142
ENSG00000004700.15	ENST00000314748.10,ENST00000396093.7,ENST00000421138.6,ENST00000444129.6,ENST00000536240.5,ENST00000536964.5,ENST00000539672.1,ENST00000542432.5	2768.93	2563.36	2318.48	29.30	25.24	2321.66	14.65	28.32	25.65	26.6173	30.0623	0.0207855	24.0914	27.2132	0.0207729
ENSG00000004766.16	ENST00000251739.9,ENST00000305866.9,ENST00000436177.5,ENST00000438395.5,ENST00000441602.5,ENST00000443443.1,ENST00000458530.1,ENST00000458707.1,ENST00000467326.5,ENST00000471188.5,ENST00000474412.1,ENST00000476413.1,ENST00000477572.1,ENST00000477935.1,ENST00000480943.5,ENST00000484954.1,ENST00000485140.1,ENST00000485994.5,ENST00000495039.1,ENST00000544910.5,ENST00000649152.1	3038.81	2833.23	689.00	7.88	6.79	689.00	0.00	9.78	8.86	8.39818	11.2741	0.0507465	7.59623	10.204	0.0507528
ENSG00000004776.12	ENST00000004982.5,ENST00000587965.1,ENST00000592984.6	1457.00	1251.42	16.00	0.41	0.36	14.88	1.18	0.54	0.49	0.269449	0.843151	0.182471	0.244031	0.763905	0.182346
ENSG00000004777.18	ENST00000007510.8,ENST00000221905.1,ENST00000314737.9,ENST00000378944.9,ENST00000586918.1,ENST00000587447.3,ENST00000587984.1,ENST00000588248.6,ENST00000589133.5,ENST00000590893.5,ENST00000591438.1,ENST00000593034.5,ENST00000601474.5	2819.95	2614.40	215.00	2.66	2.29	215.00	0.00	6.93	6.28	2.78257	13.6275	0.28843	2.52244	12.3526	0.288339
ENSG00000004779.9	ENST00000007516.7,ENST00000484769.1,ENST00000562133.5,ENST00000567761.1,ENST00000570319.5	704.73	499.19	2046.00	132.78	114.36	2046.00	0.00	125.99	114.14	119.859	132.281	0.0171837	108.729	119.987	0.0171903
ENSG00000004799.7	ENST00000005178.5,ENST00000468445.1,ENST00000473301.1,ENST00000473796.1,ENST00000498190.1	3360.59	3155.02	890.00	9.14	7.87	890.00	0.00	9.02	8.18	8.21474	9.89834	0.0315526	7.43736	8.96325	0.0314938
ENSG00000004809.13	ENST00000330550.8,ENST00000368919.7,ENST00000424139.1,ENST00000434949.5,ENST00000437378.5,ENST00000451557.5,ENST00000460159.1,ENST00000461487.1	1391.75	1186.19	0.00	0.00	0.00	0.00	0.00	0.31	0.29	0.0797996	0.595943	0.293519	0.0749113	0.542836	0.293526
ENSG00000004838.13	ENST00000231749.7,ENST00000360165.7,ENST00000431869.1,ENST00000442887.1,ENST00000443080.5,ENST00000468182.1,ENST00000475688.1,ENST00000478269.5,ENST00000490675.5	1896.34	1690.77	66.00	1.26	1.09	66.00	0.00	1.89	1.71	1.2966	2.58336	0.118084	1.17228	2.3387	0.118016
ENSG00000004846.16	ENST00000258738.10,ENST00000404938.6,ENST00000406935.5,ENST00000441315.1,ENST00000443026.6,ENST00000477094.5	2554.00	2348.43	0.00	0.00	0.00	0.00	0.00	0.14	0.12	0.0232811	0.281979	0.341763	0.0210234	0.255561	0.341655
ENSG00000004848.7	ENST00000379044.4,ENST00000636609.1,ENST00000636885.1,ENST00000637394.1,ENST00000637993.1	661.40	534.58	0.00	0.00	0.00	0.00	0.00	12.24	11.08	0.00210835	37.0905	0.656856	0.00243142	33.6185	0.656776
ENSG00000004864.13	ENST00000265631.9,ENST00000416240.6,ENST00000472162.2,ENST00000484495.5,ENST00000487710.1,ENST00000490072.5,ENST00000492869.1,ENST00000494085.1	2771.59	2566.02	1336.00	16.87	14.53	1336.00	0.00	20.04	18.15	15.552	26.9153	0.0950208	14.124	24.4195	0.0950166
ENSG00000004866.20	ENST00000265437.9,ENST00000323984.7,ENST00000393443.5,ENST00000393444.7,ENST00000393446.6,ENST00000393447.8,ENST00000393449.5,ENST00000393451.7,ENST00000417919.5,ENST00000420755.5,ENST00000421345.5,ENST00000422922.5,ENST00000432298.5,ENST00000434836.5,ENST00000438863.5,ENST00000443979.5,ENST00000446490.5,ENST00000449366.5,ENST00000462544.1,ENST00000464020.1,ENST00000465133.5,ENST00000465641.5,ENS…	2140.70	1935.12	796.73	13.34	11.49	797.37	1.06	14.72	13.34	13.2986	16.2723	0.0347462	12.0477	14.7415	0.0347568
ENSG00000004897.11	ENST00000066544.7,ENST00000525495.6,ENST00000526866.5,ENST00000527547.5,ENST00000528147.1,ENST00000528748.5,ENST00000531206.5,ENST00000532575.1,ENST00000532893.5,ENST00000533415.5,ENST00000570740.1,ENST00000570818.5,ENST00000571643.5,ENST00000573502.1,ENST00000573550.5,ENST00000574304.5,ENST00000575483.5,ENST00000575830.2,ENST00000576484.1	2499.49	2293.93	3077.00	43.46	37.43	3076.99	0.08	42.92	38.88	38.8892	46.9346	0.0317821	35.2585	42.5449	0.0318509
ENSG00000004939.14	ENST00000262418.11,ENST00000399246.3,ENST00000471005.5,ENST00000498270.1,ENST00000631130.1	2964.70	2759.12	3.00	0.04	0.03	3.00	0.00	0.34	0.30	0.0590549	0.715952	0.370868	0.0535426	0.649135	0.370917
ENSG00000004948.14	ENST00000359558.6,ENST00000360249.8,ENST00000394441.5,ENST00000415529.2,ENST00000421592.6,ENST00000423724.5,ENST00000426151.6,ENST00000649521.1	2613.50	2407.92	0.00	0.00	0.00	0.00	0.00	0.13	0.11	0.0434424	0.224295	0.255859	0.0376685	0.201652	0.255761
ENSG00000004961.14	ENST00000321143.8,ENST00000380762.4,ENST00000380763.7	1313.53	1107.95	2447.77	71.57	61.64	2447.80	0.40	67.78	61.41	64.7781	70.8046	0.0153958	58.7037	64.1584	0.015387
ENSG00000004975.11	ENST00000005340.9,ENST00000571745.1,ENST00000572285.5,ENST00000573354.1,ENST00000574143.1,ENST00000574591.1,ENST00000574642.5,ENST00000575086.1,ENST00000575458.5,ENST00000575756.5,ENST00000576285.1,ENST00000576439.1,ENST00000576840.5,ENST00000576949.1,ENST00000577154.1	2565.55	2359.98	2061.00	28.29	24.37	2061.00	0.00	28.00	25.37	26.2639	29.7665	0.0217192	23.8076	26.9806	0.021678
ENSG00000005001.9	ENST00000161006.7,ENST00000570950.1,ENST00000571228.1,ENST00000572061.1,ENST00000574768.5,ENST00000575164.1,ENST00000576381.1,ENST00000577177.1	1233.66	1028.09	7.00	0.22	0.19	7.00	0.00	0.78	0.71	0.350181	1.26594	0.204041	0.316764	1.14709	0.204117
ENSG00000005007.12	ENST00000262803.9,ENST00000594243.1,ENST00000594504.5,ENST00000596842.5,ENST00000598209.5,ENST00000598471.1,ENST00000599848.5,ENST00000600012.5,ENST00000600310.5,ENST00000600689.1,ENST00000600868.5,ENST00000601689.1,ENST00000601981.5	4699.46	4493.88	2874.00	20.72	17.84	2874.00	0.00	21.24	19.24	19.4707	23.2673	0.0308091	17.6592	21.1011	0.0307768
ENSG00000005020.12	ENST00000345317.6,ENST00000432747.1,ENST00000468712.5,ENST00000481204.5,ENST00000487720.1,ENST00000489977.5,ENST00000490456.6,ENST00000495802.5,ENST00000497511.5	3886.08	3680.50	671.00	5.91	5.09	671.00	0.00	7.04	6.38	5.9212	8.32327	0.0595235	5.36197	7.54061	0.0596098
ENSG00000005022.5	ENST00000317881.8,ENST00000460013.1,ENST00000463551.1,ENST00000475354.1	1259.08	1053.50	22420.88	689.47	593.82	22420.90	0.31	652.42	591.04	643.036	661.219	0.00471581	582.946	599.31	0.00468196
ENSG00000005059.15	ENST00000394650.6,ENST00000452915.3,ENST00000472310.5,ENST00000494604.1,ENST00000515114.3	1907.86	1702.30	597.00	11.36	9.79	597.00	0.00	11.30	10.24	9.51578	13.2685	0.060287	8.56805	11.9681	0.0603454
ENSG00000005073.5	ENST00000006015.3,ENST00000517402.1	2290.56	2084.98	308.81	4.80	4.13	304.70	3.85	4.51	4.09	4.00282	5.03354	0.0397094	3.63137	4.56538	0.039708
ENSG00000005075.15	ENST00000292614.9,ENST00000393794.4	929.35	723.77	1256.51	56.24	48.44	1255.84	13.77	53.25	48.24	50.087	56.4072	0.0205549	45.3739	51.0945	0.0205354
ENSG00000005100.12	ENST00000225296.7,ENST00000433302.7,ENST00000572490.1,ENST00000574023.1,ENST00000575153.5	5235.40	5029.81	3705.00	23.86	20.55	3705.00	0.00	22.65	20.52	21.7881	23.5207	0.0131627	19.7477	21.3157	0.0131644
ENSG00000005102.12	ENST00000318579.8,ENST00000329168.3,ENST00000393661.2,ENST00000549132.1	2707.00	2501.42	15.00	0.19	0.17	15.00	0.00	0.30	0.28	0.159224	0.45803	0.172107	0.144443	0.415312	0.172003
ENSG00000005108.15	ENST00000408005.2,ENST00000423059.8,ENST00000480061.1,ENST00000497575.1,ENST00000617773.1	10583.00	10377.42	1.00	0.00	0.00	1.00	0.00	0.21	0.19	0.0233302	0.464631	0.40629	0.0214188	0.421433	0.406464
ENSG00000005156.11	ENST00000262327.9,ENST00000378526.8,ENST00000585370.1,ENST00000585740.5,ENST00000585941.5,ENST00000586058.1,ENST00000586119.1,ENST00000586407.1,ENST00000586435.1,ENST00000588109.5,ENST00000588713.1,ENST00000590181.5,ENST00000590630.5,ENST00000592244.1,ENST00000592690.1,ENST00000593099.5	3137.64	2932.08	1265.71	13.98	12.04	1265.17	14.93	15.95	14.45	12.5331	19.608	0.0768844	11.3612	17.7754	0.0768752
ENSG00000005175.9	ENST00000005386.7,ENST00000380650.4,ENST00000432584.7,ENST00000547706.1,ENST00000548211.1,ENST00000548296.1,ENST00000551293.1	2026.51	1820.96	1547.00	27.52	23.70	1547.00	0.00	26.61	24.10	24.5007	28.7978	0.0275876	22.1981	26.0973	0.0275886
ENSG00000005187.11	ENST00000289416.9,ENST00000440284.6,ENST00000501740.6,ENST00000561499.1,ENST00000561584.5,ENST00000561795.5,ENST00000562251.5,ENST00000563914.1,ENST00000564701.1,ENST00000567006.1,ENST00000567387.5,ENST00000567711.1,ENST00000568235.5,ENST00000569141.1,ENST00000614721.1	1107.86	902.33	14.65	0.53	0.45	15.52	1.60	1.65	1.50	0.904812	2.46753	0.167645	0.817235	2.23277	0.167623
ENSG00000005189.19	ENST00000261377.10,ENST00000348433.10,ENST00000561474.1,ENST00000563045.1,ENST00000563068.1,ENST00000563617.1,ENST00000564200.1,ENST00000564274.5,ENST00000565340.5,ENST00000566276.5,ENST00000566518.5,ENST00000566993.5,ENST00000567297.5,ENST00000568046.5,ENST00000568334.1,ENST00000568476.5,ENST00000568501.5,ENST00000568647.5,ENST00000568894.5	1871.12	1665.57	465.92	9.06	7.81	465.91	0.29	10.07	9.12	8.56433	11.5471	0.0511795	7.76794	10.4714	0.0511861
ENSG00000005194.14	ENST00000394391.8,ENST00000563341.1,ENST00000563561.1,ENST00000564885.1,ENST00000565368.5,ENST00000565786.5,ENST00000565961.5,ENST00000566284.1,ENST00000567518.5,ENST00000567751.5,ENST00000568940.5,ENST00000569246.5,ENST00000569370.5,ENST00000569979.5,ENST00000570000.5	1847.53	1641.95	2321.00	45.79	39.44	2321.00	0.00	44.98	40.75	42.3554	47.633	0.0200461	38.4061	43.1902	0.0200924
ENSG00000005206.16	ENST00000585725.2,ENST00000586111.3,ENST00000586332.5,ENST00000587851.1,ENST00000589515.2,ENST00000593243.5,ENST00000610743.4,ENST00000612623.1,ENST00000613503.4,ENST00000614784.1,ENST00000614794.4,ENST00000618220.4,ENST00000621568.4,ENST00000622308.4	1833.89	1628.35	1291.00	25.68	22.12	1288.65	2.89	25.16	22.79	22.5344	27.7674	0.035874	20.4344	25.1729	0.0358721
ENSG00000005238.19	ENST00000322813.9,ENST00000378557.1,ENST00000378561.5,ENST00000378566.5,ENST00000488109.6,ENST00000603301.5,ENST00000605104.1,ENST00000605244.5,ENST00000605392.1	2707.13	2501.55	628.00	8.13	7.00	628.00	0.00	8.02	7.27	7.1386	8.92438	0.0382242	6.46667	8.08446	0.0381902
ENSG00000005243.9	ENST00000579263.1,ENST00000580174.1,ENST00000580409.5,ENST00000581637.5,ENST00000581756.5,ENST00000583414.5,ENST00000584955.5,ENST00000585182.1,ENST00000612370.4,ENST00000621465.4	745.76	540.23	26.00	1.56	1.34	26.00	0.00	11.10	10.06	1.67471	28.5958	0.500176	1.46307	25.8666	0.500023
ENSG00000005249.12	ENST00000265717.4,ENST00000393613.6,ENST00000488792.1	2604.39	2398.83	6.00	0.08	0.07	6.00	0.00	0.25	0.23	0.0580709	0.507413	0.329931	0.0532195	0.460664	0.329847
ENSG00000005302.18	ENST00000312196.9,ENST00000337339.7,ENST00000361672.6,ENST00000380691.3,ENST00000380692.7,ENST00000380693.8,ENST00000398527.7,ENST00000421368.3,ENST00000467141.2,ENST00000468149.5,ENST00000473380.2,ENST00000476743.5,ENST00000478462.5,ENST00000482871.6,ENST00000483645.6,ENST00000494268.1,ENST00000647599.1,ENST00000647701.1,ENST00000647839.1,ENST00000647857.1,ENST00000647869.1,ENST00000647985.1,ENS…	2809.59	2604.02	2224.00	27.67	23.83	2224.00	0.00	30.27	27.43	27.8319	32.8503	0.0289067	25.2444	29.7865	0.0289595
ENSG00000005339.14	ENST00000262367.9,ENST00000382070.7,ENST00000570939.2,ENST00000571763.5,ENST00000571826.5,ENST00000572134.1,ENST00000572569.1,ENST00000573517.6,ENST00000573672.1,ENST00000574740.1,ENST00000575237.2,ENST00000576720.1,ENST00000634839.1,ENST00000635753.1,ENST00000635899.1,ENST00000635919.1,ENST00000636002.1,ENST00000636895.1,ENST00000637492.1,ENST00000638158.1	6157.21	5951.65	3211.00	17.47	15.05	3211.00	0.00	17.76	16.09	15.4707	20.0288	0.0441957	13.9864	18.1206	0.0442185
ENSG00000005379.16	ENST00000268893.10,ENST00000343736.8,ENST00000577871.1,ENST00000578486.1,ENST00000578511.5,ENST00000580669.6,ENST00000581675.5,ENST00000581692.2,ENST00000582679.1,ENST00000583624.1,ENST00000585149.1	2519.73	2314.21	0.00	0.00	0.00	0.00	0.00	0.61	0.56	0.174258	1.15475	0.290693	0.158376	1.0474	0.290667
ENSG00000005381.7	ENST00000225275.3,ENST00000577220.1,ENST00000578493.1,ENST00000580005.1,ENST00000581022.1	967.40	762.03	0.00	0.00	0.00	0.00	0.00	0.95	0.86	0.111365	2.12309	0.392803	0.106367	1.93027	0.392811
ENSG00000005421.8	ENST00000222381.7,ENST00000433729.1,ENST00000462594.1,ENST00000470502.1	2568.00	2362.42	2.00	0.03	0.02	2.00	0.00	0.25	0.22	0.0446406	0.494806	0.340225	0.0410464	0.449206	0.340119
ENSG00000005436.13	ENST00000321027.7,ENST00000409857.7,ENST00000427862.1,ENST00000442309.5,ENST00000470197.5,ENST00000470285.1,ENST00000470503.1,ENST00000472230.5,ENST00000486016.1,ENST00000492826.1,ENST00000541687.5	1347.52	1141.98	910.93	25.84	22.26	910.93	0.26	24.76	22.43	22.0286	27.4711	0.0377751	19.9722	24.8985	0.0377782
ENSG00000005448.16	ENST00000348227.4,ENST00000409791.5,ENST00000426787.5,ENST00000461531.5,ENST00000465134.5,ENST00000468778.5,ENST00000469321.5,ENST00000469932.5,ENST00000475328.5,ENST00000480089.5,ENST00000482605.1,ENST00000482880.5,ENST00000493982.5	1072.03	866.46	1892.00	70.74	60.93	1892.00	0.00	68.08	61.68	64.1437	72.1009	0.0200352	58.2298	65.4509	0.0200186
ENSG00000005469.11	ENST00000331536.7,ENST00000412227.6,ENST00000419147.6,ENST00000442291.1,ENST00000469785.1,ENST00000479014.1,ENST00000488850.1	1756.13	1550.57	109.00	2.28	1.96	109.00	0.00	2.54	2.30	1.90092	3.26719	0.0935283	1.72039	2.95887	0.0935065
ENSG00000005471.17	ENST00000265723.8,ENST00000358400.7,ENST00000359206.8,ENST00000417608.1,ENST00000440025.1,ENST00000453593.5,ENST00000467079.1,ENST00000467983.1,ENST00000469770.1,ENST00000473795.1,ENST00000643670.1,ENST00000644106.1,ENST00000649586.1	2290.00	2084.45	0.00	0.00	0.00	0.00	0.00	0.47	0.43	0.1564	0.866471	0.269306	0.142894	0.786597	0.269189
ENSG00000005483.20	ENST00000257745.8,ENST00000311117.7,ENST00000334884.9,ENST00000468607.1,ENST00000473063.1,ENST00000474203.5,ENST00000476671.5,ENST00000478079.1,ENST00000478990.5,ENST00000479838.2,ENST00000480368.5,ENST00000482560.6,ENST00000485619.1,ENST00000495267.5,ENST00000496191.1,ENST00000622386.1	4680.82	4475.25	2463.00	17.83	15.36	2463.00	0.00	18.32	16.59	16.596	20.156	0.0335886	15.0621	18.286	0.0335702
ENSG00000005486.16	ENST00000006777.10,ENST00000318622.8,ENST00000428119.1,ENST00000454791.1,ENST00000466232.5,ENST00000467406.2,ENST00000468304.1,ENST00000468644.5,ENST00000476218.1	1511.85	1306.27	1203.00	29.84	25.70	1203.00	0.00	34.18	30.96	27.2943	45.3382	0.0883856	24.6435	40.9968	0.0884991
ENSG00000005513.9	ENST00000293894.3,ENST00000566034.1	3601.00	3395.42	0.00	0.00	0.00	0.00	0.00	0.02	0.02	0.000354546	0.0445222	0.475602	0.000334074	0.0403794	0.47566
ENSG00000005700.14	ENST00000306270.11,ENST00000369751.2,ENST00000445419.6,ENST00000471036.1,ENST00000503400.5,ENST00000503631.5,ENST00000505222.5,ENST00000508381.1,ENST00000510291.5,ENST00000610980.4	5849.44	5643.86	3462.00	19.87	17.12	3462.00	0.00	19.14	17.34	18.3891	19.9	0.0133623	16.6725	18.0393	0.0133228
ENSG00000005801.17	ENST00000005082.13,ENST00000330692.11,ENST00000343338.11,ENST00000354599.10,ENST00000399602.8,ENST00000427810.6,ENST00000429541.6,ENST00000438262.6,ENST00000524857.5,ENST00000525313.6,ENST00000525502.5,ENST00000526501.5,ENST00000526540.5,ENST00000526598.1,ENST00000526601.5,ENST00000527386.1,ENST00000528218.5,ENST00000528410.5,ENST00000528636.1,ENST00000528796.5,ENST00000529085.5,ENST00000529228.5…	2274.21	2068.65	1388.00	21.74	18.72	1388.00	0.00	22.73	20.59	20.6091	24.8735	0.0325	18.6823	22.5446	0.0325169
ENSG00000005810.17	ENST00000357337.10,ENST00000429715.1,ENST00000462987.2,ENST00000466564.2,ENST00000474882.2,ENST00000482517.5,ENST00000485061.2,ENST00000486679.2,ENST00000491491.1,ENST00000498073.2,ENST00000544440.6,ENST00000612956.4	4430.24	4224.68	3359.78	25.76	22.19	3356.39	3.15	25.28	22.91	22.9176	27.6528	0.0322745	20.8105	25.102	0.0322282
ENSG00000005812.10	ENST00000355619.9,ENST00000417323.1,ENST00000470210.1,ENST00000472949.1,ENST00000477982.2,ENST00000485797.2	3392.22	3186.63	1989.56	20.23	17.42	1988.95	9.84	19.86	17.99	18.7173	21.0875	0.0201141	16.9766	19.1227	0.0201515
ENSG00000005844.17	ENST00000356798.10,ENST00000358164.9,ENST00000433423.2,ENST00000562020.1,ENST00000562652.1,ENST00000562857.5,ENST00000563615.5,ENST00000564118.1,ENST00000564632.1,ENST00000564935.1,ENST00000565348.5,ENST00000565864.5,ENST00000566149.1,ENST00000566267.1,ENST00000568012.5,ENST00000568926.5,ENST00000568987.1,ENST00000569570.5,ENST00000569725.1	585.00	379.50	1.00	0.09	0.07	1.00	0.00	1.45	1.32	0.797852	2.15967	0.162639	0.722386	1.95743	0.162651
ENSG00000005882.11	ENST00000007708.7,ENST00000503076.1,ENST00000503176.5,ENST00000503614.5,ENST00000505440.5,ENST00000505897.5,ENST00000506242.5,ENST00000506647.1,ENST00000508030.5,ENST00000508960.1,ENST00000510219.2,ENST00000511026.1,ENST00000512204.5,ENST00000512238.1,ENST00000515040.5,ENST00000614357.4	1557.82	1352.27	1034.16	24.78	21.34	1033.07	1.64	24.84	22.50	21.5766	27.9845	0.0453477	19.5581	25.3679	0.0453537
ENSG00000005884.17	ENST00000007722.11,ENST00000320031.12,ENST00000504417.1,ENST00000505306.5,ENST00000505552.1,ENST00000505612.1,ENST00000506401.6,ENST00000506437.1,ENST00000506827.1,ENST00000507771.5,ENST00000508100.1,ENST00000510809.1,ENST00000512553.5,ENST00000514834.1,ENST00000515147.1,ENST00000570989.1	2552.95	2347.41	13537.00	186.82	160.91	13537.00	0.00	179.85	162.93	169.869	189.964	0.0192111	153.981	172.194	0.0192145
ENSG00000005889.15	ENST00000304543.9,ENST00000338565.3,ENST00000379177.5,ENST00000379188.7,ENST00000419690.5,ENST00000428571.5,ENST00000459724.1,ENST00000474385.1,ENST00000480195.1,ENST00000497813.1,ENST00000539115.5	3939.37	3733.82	2214.00	19.21	16.54	2214.00	0.00	19.09	17.29	16.9021	21.3519	0.0401829	15.328	19.3651	0.0401778
ENSG00000005893.15	ENST00000200639.8,ENST00000371335.4,ENST00000434600.6,ENST00000486593.5	2887.67	2682.09	3639.00	43.95	37.86	3639.00	0.00	41.70	37.77	40.0405	43.3515	0.0135271	36.3167	39.3151	0.0135126
ENSG00000005961.18	ENST00000262407.5,ENST00000587295.5,ENST00000589645.5,ENST00000591990.5,ENST00000592075.5,ENST00000592226.5,ENST00000592253.5,ENST00000592462.5,ENST00000592944.1,ENST00000648408.1	2813.60	2608.02	6.00	0.07	0.06	6.00	0.00	0.74	0.67	0.292606	1.23755	0.227639	0.266704	1.1231	0.227812
ENSG00000005981.12	ENST00000257621.4,ENST00000325885.5,ENST00000428113.5	3825.00	3619.42	2.00	0.02	0.02	2.00	0.00	0.13	0.12	0.014588	0.300343	0.411085	0.0132184	0.272215	0.41119
ENSG00000006007.11	ENST00000353258.7,ENST00000563645.1,ENST00000564172.1,ENST00000569773.1,ENST00000569899.5	2221.92	2016.35	3902.38	62.70	54.00	3899.75	3.51	59.64	54.03	55.9809	63.4047	0.0214359	50.7314	57.4664	0.0214407
ENSG00000006015.17	ENST00000358607.10,ENST00000450195.6,ENST00000595077.1,ENST00000595490.1,ENST00000597371.1,ENST00000598375.5,ENST00000600997.5,ENST00000601736.1	747.90	542.42	460.00	27.47	23.66	460.00	0.00	26.45	23.96	23.3194	29.673	0.0412474	21.1057	26.8628	0.0411931
ENSG00000006016.10	ENST00000392386.7,ENST00000593286.1,ENST00000594325.1,ENST00000596360.1,ENST00000597131.1	959.18	753.64	129.90	5.58	4.81	129.89	3.92	5.75	5.21	4.53101	7.06096	0.0760481	4.10594	6.39873	0.0760317
ENSG00000006025.11	ENST00000007414.7,ENST00000392507.7,ENST00000578461.1,ENST00000579728.5,ENST00000580140.5,ENST00000580226.5,ENST00000580808.1,ENST00000583167.5,ENST00000584698.1,ENST00000585051.1,ENST00000613735.4	3006.93	2801.37	674.00	7.79	6.71	674.00	0.00	8.18	7.41	7.05479	9.38342	0.0488775	6.38212	8.49196	0.0488364
ENSG00000006042.11	ENST00000261713.8,ENST00000394642.7,ENST00000395149.6,ENST00000439138.5,ENST00000578289.5,ENST00000579849.5,ENST00000582227.5,ENST00000583120.1,ENST00000583437.2	1239.67	1034.13	0.00	0.00	0.00	0.00	0.00	0.52	0.47	0.176652	0.9373	0.261796	0.158896	0.848303	0.261713
ENSG00000006047.12	ENST00000007699.9,ENST00000570627.1,ENST00000570720.1,ENST00000571127.1,ENST00000571464.1,ENST00000571485.5,ENST00000571834.5	2839.00	2633.43	27.00	0.33	0.29	27.00	0.00	0.71	0.65	0.36327	1.10108	0.182351	0.329378	0.997943	0.182352
ENSG00000006059.3	ENST00000007735.3	1287.00	1081.42	0.00	0.00	0.00	0.00	0.00	0.03	0.03	3.0691e-08	0.0840055	0.658005	2.77887e-08	0.0761826	0.657959
ENSG00000006062.15	ENST00000344686.7,ENST00000376926.8,ENST00000586644.2,ENST00000592267.1,ENST00000617331.2,ENST00000640087.1,ENST00000648527.1	4220.33	4014.75	660.71	5.33	4.59	660.60	1.55	5.22	4.73	4.74352	5.70762	0.030966	4.29743	5.17096	0.0309627
ENSG00000006071.13	ENST00000302539.9,ENST00000389817.7,ENST00000524561.1,ENST00000525022.1,ENST00000526002.1,ENST00000526037.5,ENST00000526168.5,ENST00000526921.5,ENST00000527905.5,ENST00000528202.5,ENST00000528374.1,ENST00000529967.5,ENST00000530147.5,ENST00000531137.1,ENST00000531642.5,ENST00000531891.1,ENST00000531911.1,ENST00000532220.1,ENST00000532728.6,ENST00000612903.1,ENST00000635881.1,ENST00000642271.1,ENS…	1150.58	945.05	65.00	2.23	1.92	65.00	0.00	8.26	7.48	2.46298	18.5974	0.377667	2.1811	16.8021	0.37757
ENSG00000006116.3	ENST00000005284.3	3088.00	2882.42	0.00	0.00	0.00	0.00	0.00	0.01	0.01	3.07671e-07	0.0316721	0.656422	2.78493e-07	0.0287174	0.656447
ENSG00000006118.14	ENST00000005286.8,ENST00000453848.6,ENST00000534983.5,ENST00000535480.1,ENST00000536409.1,ENST00000536928.1,ENST00000537065.1,ENST00000537110.1,ENST00000538090.1,ENST00000540112.1,ENST00000540276.1,ENST00000543732.1,ENST00000544065.5,ENST00000544098.1	2187.38	1981.83	3295.00	53.86	46.39	3295.00	0.00	52.15	47.24	48.7688	55.6657	0.0227877	44.1883	50.4432	0.0228013
ENSG00000006125.17	ENST00000587805.1,ENST00000588093.1,ENST00000588116.1,ENST00000589774.5,ENST00000590432.5,ENST00000590538.5,ENST00000591561.5,ENST00000591610.5,ENST00000592167.5,ENST00000593014.3,ENST00000610402.4,ENST00000612035.4,ENST00000612116.5,ENST00000614600.4,ENST00000616681.4,ENST00000616784.4,ENST00000618940.4,ENST00000619183.1,ENST00000620039.4,ENST00000621668.4,ENST00000621914.4,ENST00000628168.1	4863.37	4657.80	12444.97	86.56	74.55	12444.97	0.18	90.52	82.00	82.1396	102.191	0.0371198	74.4728	92.6503	0.0371179
ENSG00000006128.11	ENST00000319273.9,ENST00000346867.4,ENST00000350485.8,ENST00000491437.1,ENST00000495916.1	870.80	665.26	0.00	0.00	0.00	0.00	0.00	0.28	0.25	0.0608396	0.55834	0.325256	0.0550861	0.505953	0.325301
ENSG00000006194.9	ENST00000219069.5,ENST00000538765.2,ENST00000572748.1,ENST00000573578.1,ENST00000574253.1,ENST00000574674.1,ENST00000575332.1,ENST00000575823.1	2249.59	2044.01	1778.65	28.19	24.28	1779.40	9.35	27.01	24.47	25.2938	28.684	0.0215932	22.9274	26.0002	0.0215207
ENSG00000006210.6	ENST00000006053.6,ENST00000563383.1,ENST00000564948.1,ENST00000565912.1	1685.75	1480.22	4.00	0.09	0.08	4.00	0.00	0.19	0.17	0.0319984	0.424518	0.394419	0.0289657	0.384703	0.394358
ENSG00000006282.20	ENST00000006658.10,ENST00000356488.8,ENST00000502911.5,ENST00000503063.5,ENST00000503127.5,ENST00000504265.5,ENST00000504271.1,ENST00000504334.5,ENST00000505085.5,ENST00000505336.1,ENST00000505456.6,ENST00000505559.5,ENST00000505656.5,ENST00000508528.1,ENST00000508598.5,ENST00000510917.5,ENST00000511347.5,ENST00000511605.1,ENST00000511845.5,ENST00000511937.5,ENST00000512181.5,ENST00000512416.5,EN…	2311.20	2105.63	666.00	10.25	8.83	666.00	0.00	11.50	10.42	10.2175	12.8667	0.0396597	9.26389	11.6665	0.0396531
ENSG00000006283.17	ENST00000352832.9,ENST00000354983.8,ENST00000358244.9,ENST00000359106.9,ENST00000360761.8,ENST00000416767.8,ENST00000429973.6,ENST00000442258.6,ENST00000502264.5,ENST00000503436.5,ENST00000503485.5,ENST00000503607.5,ENST00000504076.5,ENST00000505165.5,ENST00000506406.5,ENST00000506520.1,ENST00000507336.5,ENST00000507510.6,ENST00000507609.5,ENST00000507896.5,ENST00000510115.5,ENST00000510366.5,ENS…	3529.80	3324.22	5.00	0.05	0.04	5.02	0.15	0.23	0.21	0.142209	0.329192	0.140876	0.126374	0.295894	0.140881
ENSG00000006327.13	ENST00000326577.8,ENST00000341627.5,ENST00000571351.1,ENST00000573001.5,ENST00000574699.1,ENST00000575124.1,ENST00000575836.1	1168.99	963.41	1564.00	52.59	45.30	1564.00	0.00	58.19	52.71	47.889	74.935	0.0773859	43.1841	67.7048	0.077446
ENSG00000006377.10	ENST00000493273.2,ENST00000518156.2,ENST00000555308.1	1527.33	1321.77	0.00	0.00	0.00	0.00	0.00	0.10	0.09	0.00666439	0.242999	0.439778	0.0058489	0.220031	0.439837
ENSG00000006432.15	ENST00000381250.8,ENST00000553414.5,ENST00000554024.1,ENST00000554146.1,ENST00000554752.6,ENST00000555993.6,ENST00000611979.4	9343.54	9137.97	942.00	3.34	2.88	942.00	0.00	3.34	3.02	2.96907	3.74939	0.0390825	2.68944	3.39688	0.0390929
ENSG00000006451.7	ENST00000005257.6,ENST00000434466.1,ENST00000436179.1,ENST00000466491.1,ENST00000468201.1	2701.18	2495.60	2008.00	26.07	22.45	2007.99	0.10	25.31	22.93	23.7719	26.9296	0.0216027	21.5382	24.4032	0.0215702
ENSG00000006453.13	ENST00000005260.8,ENST00000462558.5,ENST00000473569.1,ENST00000479789.1,ENST00000480580.1	3246.11	3040.53	2277.11	24.26	20.90	2276.95	1.24	23.12	20.95	21.4544	24.7751	0.0248013	19.5001	22.5075	0.0248621
ENSG00000006459.10	ENST00000397560.6,ENST00000472616.1,ENST00000478996.1	8997.33	8791.75	907.00	3.34	2.88	907.00	0.00	3.47	3.14	3.00819	4.0885	0.0527254	2.73174	3.71253	0.0526968
ENSG00000006468.13	ENST00000242066.9,ENST00000399357.7,ENST00000403527.5,ENST00000403685.5,ENST00000405192.6,ENST00000405218.6,ENST00000405358.8,ENST00000420159.6,ENST00000421381.5,ENST00000430479.5,ENST00000431887.5,ENST00000433547.1,ENST00000438956.5,ENST00000443137.5,ENST00000443608.5,ENST00000460438.5,ENST00000472931.6,ENST00000476355.5,ENST00000476720.6,ENST00000483075.1,ENST00000485475.1,ENST00000493831.1,ENS…	2341.83	2136.28	0.00	0.00	0.00	0.00	0.00	0.98	0.89	0.50163	1.49638	0.178467	0.456585	1.3584	0.178504
ENSG00000006530.16	ENST00000355413.8,ENST00000465241.5,ENST00000473247.5,ENST00000473884.5,ENST00000492693.5,ENST00000494053.1,ENST00000494688.1,ENST00000495028.5,ENST00000496273.1,ENST00000496784.1,ENST00000629555.2,ENST00000647568.1,ENST00000647898.1,ENST00000648068.1,ENST00000648395.1,ENST00000648489.1,ENST00000648690.1,ENST00000649014.1,ENST00000649286.1,ENST00000649365.1,ENST00000649538.1,ENST00000649790.1,ENS…	2156.48	1950.91	889.18	14.77	12.72	888.99	2.11	16.04	14.53	14.2587	17.9359	0.0396015	12.9338	16.2681	0.0395568
ENSG00000006534.15	ENST00000342456.10,ENST00000527514.1,ENST00000612297.4,ENST00000614849.4,ENST00000615368.4,ENST00000615463.4,ENST00000616697.1,ENST00000617288.4,ENST00000617449.4,ENST00000619675.4	2687.51	2481.94	3236.00	42.24	36.38	3236.00	0.00	40.41	36.61	38.7239	42.1605	0.0147362	35.1218	38.2387	0.0147124
ENSG00000006555.10	ENST00000371274.8,ENST00000371276.8,ENST00000448308.2,ENST00000474654.1,ENST00000488771.1	1831.60	1626.04	0.00	0.00	0.00	0.00	0.00	0.18	0.16	0.0285573	0.374867	0.369376	0.0242849	0.338163	0.369349
ENSG00000006576.16	ENST00000248550.7,ENST00000275575.11,ENST00000307305.12,ENST00000415251.6,ENST00000416283.6,ENST00000422959.6,ENST00000424760.5,ENST00000450574.5,ENST00000454592.5,ENST00000468351.1,ENST00000470215.1,ENST00000479515.1	2720.82	2515.24	868.00	11.18	9.63	868.00	0.00	11.21	10.15	10.0684	12.4157	0.0353564	9.11866	11.2477	0.0353787
ENSG00000006606.8	ENST00000005180.8,ENST00000394905.2	526.00	320.54	9.00	0.91	0.78	9.00	0.00	0.96	0.87	0.419549	1.55901	0.211702	0.383669	1.41648	0.211805
ENSG00000006607.13	ENST00000264042.7,ENST00000373287.8,ENST00000412332.1,ENST00000413432.2,ENST00000418082.1,ENST00000422951.1,ENST00000444371.1,ENST00000445489.1,ENST00000464142.5,ENST00000467260.1,ENST00000470617.1,ENST00000471447.5,ENST00000473082.5,ENST00000473510.1,ENST00000476799.1,ENST00000478489.5,ENST00000479427.5,ENST00000485051.1,ENST00000486736.5,ENST00000491425.1,ENST00000492868.1,ENST00000496470.1,ENS…	3172.82	2967.27	800.67	8.74	7.53	801.17	1.78	10.81	9.79	8.84388	12.8285	0.0627572	8.03206	11.6423	0.0627411
ENSG00000006611.15	ENST00000005226.11,ENST00000318024.8,ENST00000526181.1,ENST00000526313.5,ENST00000527020.5,ENST00000527551.1,ENST00000527720.5,ENST00000529563.5,ENST00000530700.1,ENST00000534556.1,ENST00000624811.1	1519.94	1314.37	189.00	4.66	4.01	189.00	0.00	5.75	5.21	4.07947	7.71802	0.104172	3.69783	6.99474	0.104226
ENSG00000006625.17	ENST00000005374.10,ENST00000275428.8,ENST00000409144.5,ENST00000409390.5,ENST00000409436.2,ENST00000426081.5,ENST00000440082.5,ENST00000447901.1	1100.18	894.60	2797.99	101.32	87.27	2796.53	1.83	96.16	87.11	92.5771	99.9115	0.0131993	83.8691	90.5113	0.0131805
ENSG00000006634.7	ENST00000265728.5,ENST00000413643.5,ENST00000430279.5,ENST00000431138.5,ENST00000486925.1,ENST00000495067.1,ENST00000498144.5,ENST00000498726.1	1654.59	1449.05	1059.79	23.69	20.41	1059.78	1.14	22.72	20.58	19.7601	25.6505	0.0452749	17.9617	23.305	0.0453356
ENSG00000006638.11	ENST00000375190.8,ENST00000411851.3,ENST00000587717.1,ENST00000589966.1	2321.60	2116.02	49.00	0.75	0.65	49.00	0.00	0.93	0.85	0.618849	1.29593	0.122004	0.56079	1.17435	0.121984
ENSG00000006652.13	ENST00000005558.8,ENST00000403825.7,ENST00000417662.1,ENST00000421296.1,ENST00000429071.5,ENST00000432734.1,ENST00000440625.5,ENST00000443101.6,ENST00000445335.1,ENST00000462155.2,ENST00000466459.5,ENST00000470441.1,ENST00000476927.5,ENST00000486688.1,ENST00000489994.5,ENST00000535603.5,ENST00000621379.4	2045.46	1839.90	2358.00	41.52	35.76	2358.00	0.00	40.98	37.12	38.1467	43.8718	0.024257	34.577	39.7644	0.0241998
ENSG00000006659.12	ENST00000360675.7,ENST00000392052.7,ENST00000601802.1	672.00	466.48	0.00	0.00	0.00	0.00	0.00	0.22	0.20	0.0194739	0.495996	0.399519	0.0178978	0.449921	0.399409
ENSG00000006695.10	ENST00000261643.7,ENST00000429152.6,ENST00000580561.1,ENST00000581931.5	2279.19	2073.61	958.93	14.98	12.90	958.87	0.35	14.32	12.97	13.0301	15.6806	0.0318438	11.8192	14.2222	0.0318661
ENSG00000006704.10	ENST00000265755.7,ENST00000424337.6,ENST00000455841.6,ENST00000470715.1,ENST00000476977.5,ENST00000486086.1,ENST00000489094.1	1501.88	1296.40	1861.00	46.51	40.05	1861.00	0.00	44.37	40.20	40.1312	48.7338	0.0332371	36.4055	44.1947	0.0332074
ENSG00000006712.14	ENST00000221265.7,ENST00000416728.3,ENST00000595379.1,ENST00000595564.5,ENST00000595797.5,ENST00000597365.1,ENST00000598127.1,ENST00000598594.1	1941.10	1735.53	2033.00	37.95	32.68	2033.00	0.00	37.08	33.59	34.7658	39.6041	0.0220971	31.4777	35.8563	0.0220701
ENSG00000006715.15	ENST00000265745.13,ENST00000310301.8,ENST00000395969.6,ENST00000413141.5,ENST00000414632.5,ENST00000418457.6,ENST00000439468.1,ENST00000448833.5,ENST00000457055.1,ENST00000462429.1,ENST00000466017.1,ENST00000482217.1,ENST00000485955.1,ENST00000490924.1	2849.77	2644.23	1618.00	19.82	17.07	1618.00	0.00	21.69	19.65	18.5815	25.0498	0.0509195	16.8387	22.7038	0.0509334
ENSG00000006740.16	ENST00000262444.13,ENST00000340825.7,ENST00000379672.9,ENST00000538915.2,ENST00000544416.6,ENST00000578087.1,ENST00000578442.1,ENST00000580768.5,ENST00000581437.1,ENST00000583608.1,ENST00000584974.1,ENST00000616670.4	4252.26	4046.67	20.00	0.16	0.14	20.00	0.00	0.57	0.51	0.289579	0.886347	0.186484	0.263225	0.804221	0.186557
ENSG00000006744.18	ENST00000338034.8,ENST00000395962.6,ENST00000426905.7,ENST00000446899.5,ENST00000465825.5,ENST00000476042.1,ENST00000480891.5,ENST00000484122.5,ENST00000487229.6,ENST00000491478.5,ENST00000492559.5,ENST00000578071.1,ENST00000578104.1,ENST00000578991.5,ENST00000580504.5,ENST00000581499.6,ENST00000583371.5,ENST00000584650.5,ENST00000609101.5,ENST00000609345.1,ENST00000609757.5	2467.54	2261.97	3334.00	47.75	41.13	3334.00	0.00	48.55	43.98	45.2018	51.8986	0.02337	41.0106	47.0677	0.0233887
ENSG00000006747.14	ENST00000297029.9,ENST00000341757.9,ENST00000417018.1,ENST00000436854.1,ENST00000473722.5,ENST00000476649.1,ENST00000486980.5,ENST00000518849.1,ENST00000519209.5,ENST00000523729.5	2569.00	2363.42	4.00	0.05	0.05	4.00	0.00	0.62	0.56	0.246259	1.03845	0.230237	0.223709	0.941587	0.230354
ENSG00000006756.15	ENST00000217890.10,ENST00000381154.5,ENST00000458014.1,ENST00000481340.1,ENST00000494870.5,ENST00000495294.1,ENST00000559324.1	3452.83	3247.29	400.00	3.99	3.44	397.65	2.31	4.41	4.00	3.38661	5.57133	0.0865049	3.06768	5.0482	0.0865721
ENSG00000006757.11	ENST00000381042.8,ENST00000442940.1,ENST00000444736.5,ENST00000537427.5	1111.81	906.27	1003.00	35.85	30.88	1003.00	0.00	34.00	30.81	31.0523	36.9978	0.0299027	28.1213	33.5042	0.0299016
ENSG00000006788.13	ENST00000252172.8,ENST00000418404.8,ENST00000621918.1	5991.67	5786.09	0.00	0.00	0.00	0.00	0.00	0.02	0.01	0.00169602	0.0340303	0.388278	0.00122624	0.0305349	0.388391
ENSG00000006831.9	ENST00000357103.4,ENST00000535774.1,ENST00000537190.1,ENST00000537545.1,ENST00000540974.1,ENST00000543456.1,ENST00000544470.1	3951.66	3746.08	5068.00	43.83	37.75	5068.00	0.00	42.22	38.25	40.7791	43.6484	0.0116017	36.9873	39.59	0.0115618
ENSG00000006837.11	ENST00000265334.8,ENST00000518990.5,ENST00000519312.5,ENST00000520592.1,ENST00000520693.5,ENST00000521118.5,ENST00000521755.1,ENST00000522501.1,ENST00000523054.5,ENST00000523832.1	714.98	509.49	18.84	1.20	1.03	20.82	2.20	1.75	1.59	0.969872	2.59602	0.162413	0.879844	2.3544	0.16237
ENSG00000007001.12	ENST00000005756.4,ENST00000460456.1,ENST00000489438.1,ENST00000605860.5	1640.75	1435.17	0.00	0.00	0.00	0.00	0.00	0.11	0.10	0.0157694	0.234428	0.368692	0.0140895	0.212302	0.36872
ENSG00000007038.10	ENST00000005995.7,ENST00000450020.7,ENST00000570594.5,ENST00000570629.5,ENST00000571141.1,ENST00000574265.1,ENST00000574813.5,ENST00000575199.1,ENST00000575739.1,ENST00000577043.1	882.39	676.83	5168.01	247.36	213.05	5168.01	0.08	234.39	212.33	226.876	242.032	0.0111842	205.631	219.327	0.0111332
ENSG00000007047.14	ENST00000262891.8,ENST00000300843.8,ENST00000587566.5,ENST00000588533.5,ENST00000588621.5,ENST00000590897.1,ENST00000590909.1,ENST00000592207.5,ENST00000592762.5,ENST00000620044.4,ENST00000622871.1	1973.44	1767.90	509.00	9.33	8.03	509.02	0.14	10.21	9.25	8.45029	12.0299	0.0602608	7.67159	10.9138	0.0602134
ENSG00000007062.11	ENST00000447510.6,ENST00000502501.1,ENST00000502943.1,ENST00000503884.5,ENST00000504842.5,ENST00000505450.5,ENST00000508167.5,ENST00000508322.1,ENST00000508940.1,ENST00000510224.5,ENST00000511153.5,ENST00000511270.1,ENST00000512304.2,ENST00000513108.1,ENST00000513448.5,ENST00000513946.1,ENST00000514693.5,ENST00000514967.5,ENST00000539194.5,ENST00000540805.5	943.09	737.55	6.00	0.26	0.23	6.00	0.00	1.52	1.38	0.709672	2.45565	0.195325	0.647993	2.23094	0.195443
ENSG00000007080.10	ENST00000445755.6,ENST00000596123.1,ENST00000597436.5,ENST00000602080.1	960.02	754.45	1538.00	66.04	56.88	1538.00	0.00	62.72	56.82	59.3915	65.933	0.0177402	53.86	59.7894	0.0177866
ENSG00000007129.17	ENST00000187608.13,ENST00000401445.3,ENST00000407170.6,ENST00000457737.5,ENST00000482870.6,ENST00000618577.4,ENST00000632983.1	1161.29	955.73	0.00	0.00	0.00	0.00	0.00	0.32	0.29	0.0788401	0.6188	0.304625	0.071454	0.560863	0.304677
ENSG00000007168.12	ENST00000397193.7,ENST00000397195.9,ENST00000570400.1,ENST00000571289.1,ENST00000571495.1,ENST00000572915.6,ENST00000574213.1,ENST00000574468.1,ENST00000574816.5,ENST00000575477.5,ENST00000576586.5,ENST00000609078.1,ENST00000610190.1	2508.82	2303.27	5248.35	73.82	63.58	5247.45	1.40	71.14	64.45	66.2729	76.0311	0.0239084	59.9751	68.8248	0.0238996
ENSG00000007171.17	ENST00000313735.10,ENST00000621962.1,ENST00000646938.1	3838.67	3633.09	0.00	0.00	0.00	0.00	0.00	0.03	0.02	0.00292228	0.0549188	0.390899	0.00242043	0.0495422	0.391146
ENSG00000007174.17	ENST00000262442.8,ENST00000396001.6,ENST00000454412.6,ENST00000578834.1,ENST00000579406.1,ENST00000579602.1,ENST00000579703.1,ENST00000579813.1,ENST00000579828.5,ENST00000580255.1,ENST00000581682.1,ENST00000583192.1,ENST00000584663.1,ENST00000585197.1,ENST00000608377.5	2892.87	2687.35	0.00	0.00	0.00	0.00	0.00	0.96	0.87	0.344719	1.69824	0.244249	0.313223	1.53967	0.244291
ENSG00000007202.14	ENST00000389003.7,ENST00000528896.6,ENST00000544884.5,ENST00000577261.1,ENST00000577417.5,ENST00000577580.1,ENST00000579253.1,ENST00000579924.6,ENST00000580395.1,ENST00000580882.5,ENST00000581064.1,ENST00000581267.1,ENST00000582417.1,ENST00000582901.1,ENST00000583403.5,ENST00000583860.1	6145.29	5939.73	10382.94	56.63	48.77	10382.52	1.58	55.94	50.68	52.5548	59.4247	0.0208391	47.7246	53.9555	0.0208129
ENSG00000007216.14	ENST00000314669.9,ENST00000444914.7,ENST00000459818.2,ENST00000541739.6,ENST00000545060.2,ENST00000577903.5,ENST00000579281.5	2153.57	1947.99	0.00	0.00	0.00	0.00	0.00	0.13	0.11	0.041281	0.230788	0.269838	0.0373807	0.209201	0.269826
ENSG00000007237.18	ENST00000323816.8,ENST00000396115.6,ENST00000432992.6,ENST00000437099.6,ENST00000542249.5,ENST00000578456.1,ENST00000578599.5,ENST00000578655.1,ENST00000579140.5,ENST00000579158.5,ENST00000580043.1,ENST00000580811.5,ENST00000580865.5,ENST00000581112.5,ENST00000581871.5,ENST00000583882.5,ENST00000584146.6,ENST00000584389.5,ENST00000585266.5	3584.55	3379.03	144.00	1.38	1.19	144.00	0.00	2.40	2.17	1.67488	3.22651	0.112832	1.5006	2.90752	0.11284
ENSG00000007255.10	ENST00000006275.8,ENST00000585934.1,ENST00000587818.1,ENST00000588062.5,ENST00000592647.1	747.38	541.83	124.00	7.41	6.39	124.00	0.00	7.52	6.82	6.13814	8.92418	0.0644556	5.5647	8.09096	0.0644384
ENSG00000007264.14	ENST00000310132.10,ENST00000395040.6,ENST00000395045.6,ENST00000585778.5,ENST00000587180.1,ENST00000588983.5,ENST00000590028.5,ENST00000590493.5,ENST00000590821.1,ENST00000590849.1,ENST00000590980.1,ENST00000591059.1,ENST00000592300.1,ENST00000592612.1,ENST00000619596.4	1719.28	1513.70	1989.00	42.57	36.66	1989.00	0.00	41.49	37.59	38.8839	44.1738	0.021985	35.2291	40.0204	0.0220077
ENSG00000007306.14	ENST00000006724.7,ENST00000401731.5,ENST00000599715.1,ENST00000602225.1	1197.75	992.23	0.00	0.00	0.00	0.00	0.00	0.23	0.21	0.0267743	0.498501	0.388538	0.0242759	0.452021	0.388644
ENSG00000007312.12	ENST00000006750.7,ENST00000349817.2,ENST00000392795.7,ENST00000558969.1,ENST00000559358.1,ENST00000583260.1	842.67	637.18	0.00	0.00	0.00	0.00	0.00	0.49	0.44	0.0982576	0.970855	0.327276	0.0906515	0.881759	0.327323
ENSG00000007314.12	ENST00000435607.3,ENST00000581514.1,ENST00000584310.1	4095.91	3890.37	21.00	0.17	0.15	21.00	0.00	0.34	0.30	0.100347	0.622468	0.288627	0.0910812	0.564498	0.2885
ENSG00000007341.18	ENST00000343210.11,ENST00000358039.8,ENST00000360743.8,ENST00000361846.7,ENST00000369664.1,ENST00000369666.5,ENST00000369669.5,ENST00000418497.5,ENST00000459630.5,ENST00000463235.5,ENST00000466360.5,ENST00000467335.5,ENST00000470519.5,ENST00000470683.1,ENST00000473206.5,ENST00000477332.5,ENST00000477682.1,ENST00000479436.5,ENST00000480988.5,ENST00000485753.5,ENST00000490067.5,ENST00000490715.5,EN…	1134.17	928.61	817.36	28.52	24.56	818.50	6.46	29.06	26.33	26.0985	32.024	0.0352291	23.6799	29.0493	0.035178
ENSG00000007350.16	ENST00000369912.2,ENST00000369915.7,ENST00000426203.5,ENST00000426989.5,ENST00000439635.5,ENST00000463884.1,ENST00000465168.1,ENST00000482044.1	1059.50	854.00	0.00	0.00	0.00	0.00	0.00	0.58	0.53	0.179822	1.03935	0.265967	0.163089	0.94247	0.26599
ENSG00000007372.22	ENST00000241001.13,ENST00000379107.7,ENST00000379109.7,ENST00000379111.7,ENST00000379115.9,ENST00000379123.10,ENST00000379129.7,ENST00000379132.8,ENST00000419022.6,ENST00000423822.7,ENST00000438681.6,ENST00000455099.6,ENST00000464174.6,ENST00000470027.7,ENST00000471303.6,ENST00000474783.2,ENST00000481563.6,ENST00000494377.7,ENST00000524853.6,ENST00000525535.2,ENST00000527769.5,ENST00000530373.6,E…	1768.56	1563.03	374.59	7.76	6.69	384.39	5.82	11.03	10.00	9.20522	12.871	0.0578991	8.31562	11.638	0.0579211
ENSG00000007376.7	ENST00000007264.6,ENST00000561734.5,ENST00000562070.1,ENST00000563560.1,ENST00000565377.1,ENST00000565503.5,ENST00000565809.5,ENST00000567114.5,ENST00000567283.5,ENST00000569601.5	1787.07	1581.49	623.00	12.76	10.99	623.00	0.00	12.79	11.59	11.6006	14.0007	0.0324947	10.532	12.7072	0.0324866
ENSG00000007384.15	ENST00000262316.10,ENST00000417043.5,ENST00000419764.1,ENST00000428730.5,ENST00000448893.1,ENST00000450643.5,ENST00000472390.1,ENST00000482904.1,ENST00000486045.1,ENST00000487201.1,ENST00000493647.1	1601.52	1395.95	520.00	12.07	10.39	520.00	0.00	12.24	11.09	10.7105	13.7513	0.0426102	9.7223	12.4774	0.0426705
ENSG00000007392.16	ENST00000293872.12,ENST00000337351.8,ENST00000397780.5,ENST00000397783.5,ENST00000418978.5,ENST00000419516.5,ENST00000426094.5,ENST00000428363.1,ENST00000429378.5,ENST00000430864.5,ENST00000442701.1,ENST00000443357.5,ENST00000464711.5,ENST00000467552.1,ENST00000468732.5,ENST00000469109.1,ENST00000490762.5,ENST00000494366.5,ENST00000494545.1,ENST00000495349.5,ENST00000629543.2	1487.95	1282.39	1158.00	29.25	25.20	1158.00	0.00	29.76	26.96	26.9764	32.6325	0.0329212	24.4066	29.5321	0.0328973
ENSG00000007402.11	ENST00000266039.7,ENST00000360963.7,ENST00000423994.6,ENST00000424201.6,ENST00000429770.5,ENST00000479441.1,ENST00000483620.1,ENST00000487413.1	2526.00	2320.42	7.00	0.10	0.08	7.00	0.00	0.17	0.15	0.0761755	0.277846	0.207706	0.069333	0.252089	0.207867
ENSG00000007516.13	ENST00000324385.9,ENST00000397488.6,ENST00000421665.6,ENST00000426824.7,ENST00000561602.1,ENST00000561793.1,ENST00000562208.5,ENST00000564213.1,ENST00000565665.5,ENST00000566162.1,ENST00000566389.1,ENST00000567203.1,ENST00000567825.3,ENST00000568198.1,ENST00000568887.5,ENST00000628027.2	2585.64	2380.13	167.13	2.27	1.96	167.10	0.31	3.20	2.90	2.22421	4.27308	0.109829	2.00493	3.86237	0.109778
ENSG00000007520.3	ENST00000007390.2,ENST00000566296.1	1236.04	1030.46	817.87	25.71	22.15	817.90	0.31	24.45	22.15	22.764	26.156	0.0239049	20.6096	23.6891	0.0238635
ENSG00000007541.16	ENST00000026218.9,ENST00000293874.2,ENST00000321878.9,ENST00000409527.6,ENST00000420990.6,ENST00000422307.6,ENST00000439574.1,ENST00000443147.5,ENST00000470411.2,ENST00000476438.1,ENST00000480424.6,ENST00000537901.1,ENST00000540241.1,ENST00000540548.1,ENST00000544860.1,ENST00000634341.1,ENST00000635205.1,ENST00000635909.1,ENST00000635935.1,ENST00000636005.1,ENST00000636657.1,ENST00000637468.1,ENS…	2117.94	1912.37	1078.05	18.26	15.73	1075.81	5.14	23.60	21.38	17.334	33.2496	0.114498	15.7368	30.1671	0.114491
ENSG00000007545.15	ENST00000293925.9,ENST00000397412.7,ENST00000415022.1,ENST00000466562.5,ENST00000467286.1,ENST00000468839.1,ENST00000492778.5,ENST00000498594.5	5507.67	5302.12	1499.20	9.16	7.89	1497.86	11.70	9.34	8.46	8.16232	10.6052	0.0452954	7.39979	9.61323	0.0453963
ENSG00000007866.20	ENST00000338863.11,ENST00000402886.8,ENST00000639578.2	2969.69	2764.11	501.00	5.87	5.06	501.00	0.00	5.62	5.09	5.11794	6.10873	0.0305822	4.64602	5.54388	0.0306419
ENSG00000007908.15	ENST00000333360.11,ENST00000367774.1,ENST00000367775.5,ENST00000367776.5,ENST00000367777.5,ENST00000461085.1,ENST00000609271.1	2433.14	2227.59	0.00	0.00	0.00	0.00	0.00	0.23	0.21	0.0428425	0.482272	0.352089	0.0388452	0.437245	0.352055
ENSG00000007923.15	ENST00000294401.11,ENST00000377577.9,ENST00000426784.1,ENST00000451196.5,ENST00000460594.5,ENST00000465508.5,ENST00000465911.1,ENST00000469318.5,ENST00000472414.1,ENST00000473993.5,ENST00000485073.5	2085.60	1880.05	2836.99	48.89	42.10	2835.58	8.49	47.65	43.16	43.6966	51.6941	0.0292744	39.58	46.8269	0.0292061
ENSG00000007933.12	ENST00000367755.8,ENST00000472784.5,ENST00000478457.1,ENST00000479749.1,ENST00000530212.5,ENST00000534514.1	723.00	517.45	2.00	0.13	0.11	2.00	0.00	0.40	0.37	0.136415	0.715081	0.25834	0.124252	0.648841	0.258334
ENSG00000007944.14	ENST00000349606.4,ENST00000356840.7	2428.79	2223.21	683.00	9.95	8.57	683.00	0.00	9.44	8.55	8.70596	10.2114	0.0274295	7.89046	9.254	0.0274492
ENSG00000007952.17	ENST00000217885.5,ENST00000372960.8,ENST00000372964.5,ENST00000372966.7,ENST00000427768.5	789.49	583.95	4.00	0.22	0.19	4.00	0.00	0.38	0.35	0.122632	0.682198	0.266124	0.109025	0.616204	0.266148
ENSG00000007968.6	ENST00000361729.2,ENST00000487237.1	3635.74	3430.20	907.00	8.57	7.38	907.00	0.00	8.20	7.43	7.10617	9.2595	0.0452178	6.45652	8.40649	0.0451306
ENSG00000008018.8	ENST00000262193.6,ENST00000462957.1	950.02	744.44	4467.00	194.39	167.43	4467.00	0.00	183.84	166.54	178.326	189.278	0.0102701	161.61	171.511	0.0102431
ENSG00000008056.13	ENST00000295987.12,ENST00000340666.5,ENST00000638337.1,ENST00000639776.1,ENST00000640721.1	2165.82	1960.26	68.00	1.12	0.97	68.00	0.00	1.27	1.15	0.795688	1.81776	0.14366	0.697968	1.6243	0.143617
ENSG00000008083.13	ENST00000341776.6,ENST00000397311.4,ENST00000474854.1	5678.49	5472.91	1057.00	6.26	5.39	1057.00	0.00	6.03	5.46	5.63539	6.46348	0.023114	5.0984	5.84833	0.023061
ENSG00000008086.11	ENST00000379989.6,ENST00000379996.7,ENST00000463994.4,ENST00000623364.3,ENST00000623535.1,ENST00000623610.1,ENST00000624700.3,ENST00000624953.1,ENST00000635828.1,ENST00000636046.1,ENST00000637881.1	8798.48	8592.94	703.00	2.65	2.28	703.00	0.00	2.82	2.56	2.22589	3.47863	0.0779281	2.01558	3.15143	0.0778929
ENSG00000008118.9	ENST00000009105.5,ENST00000361322.2,ENST00000423146.5,ENST00000494990.1	2440.00	2234.42	12.00	0.17	0.15	12.00	0.00	0.32	0.29	0.138532	0.54206	0.218659	0.126343	0.492109	0.218785
ENSG00000008128.22	ENST00000356200.7,ENST00000356937.7,ENST00000357760.6,ENST00000358779.9,ENST00000378633.5,ENST00000378638.6,ENST00000401096.2,ENST00000404249.7,ENST00000460465.5,ENST00000463652.5,ENST00000464748.1,ENST00000468397.1,ENST00000468800.5,ENST00000474916.1,ENST00000478901.1,ENST00000479362.1,ENST00000487462.1,ENST00000489300.1,ENST00000491311.1,ENST00000492390.5,ENST00000495016.5,ENST00000498810.1,ENS…	1326.02	1120.46	964.02	27.87	24.01	973.46	16.65	28.91	26.19	25.9055	32.1428	0.0370409	23.4155	29.0679	0.0370279
ENSG00000008130.15	ENST00000341426.9,ENST00000341991.7,ENST00000342348.9,ENST00000378625.5,ENST00000460602.5,ENST00000464373.1,ENST00000469045.5,ENST00000477235.5,ENST00000480499.5,ENST00000480542.1,ENST00000489538.1,ENST00000492768.5,ENST00000492845.6,ENST00000497186.5,ENST00000497615.1,ENST00000497747.5,ENST00000498806.1	2040.54	1835.01	2189.00	38.65	33.28	2189.00	0.00	38.39	34.78	35.017	41.9157	0.0304943	31.7521	38.0058	0.030554
ENSG00000008196.12	ENST00000344788.7,ENST00000393655.3,ENST00000489228.1	2468.33	2262.76	0.00	0.00	0.00	0.00	0.00	0.11	0.10	0.00595198	0.245974	0.446516	0.00557453	0.22317	0.446596
ENSG00000008197.4	ENST00000008391.3,ENST00000492804.1	1204.00	998.44	0.00	0.00	0.00	0.00	0.00	0.08	0.07	0.000941256	0.211913	0.510584	0.000685287	0.191895	0.510473
ENSG00000008226.19	ENST00000308059.10,ENST00000346219.7,ENST00000440294.6,ENST00000447130.1,ENST00000469151.1,ENST00000477260.1,ENST00000478428.1	1874.32	1668.78	12.16	0.24	0.20	12.93	3.09	2.12	1.92	0.21475	5.44653	0.490632	0.197113	4.93893	0.490642
ENSG00000008256.15	ENST00000350796.7,ENST00000396741.3,ENST00000461891.5,ENST00000465320.1,ENST00000466543.1,ENST00000478541.1,ENST00000481329.1,ENST00000482460.1,ENST00000488964.5,ENST00000491641.5,ENST00000495176.5	4184.95	3979.38	683.00	5.56	4.79	683.00	0.00	6.39	5.79	5.48371	7.37417	0.0510056	4.97688	6.68961	0.0509573
ENSG00000008277.14	ENST00000265727.11,ENST00000398201.8,ENST00000398203.7,ENST00000398204.8,ENST00000398209.7,ENST00000412441.5,ENST00000413139.1,ENST00000426930.5,ENST00000439864.5,ENST00000476330.1,ENST00000478920.1	6329.32	6123.75	228.00	1.21	1.04	228.00	0.00	1.67	1.51	1.21733	2.18467	0.0989072	1.10118	1.97805	0.098982
ENSG00000008282.8	ENST00000011473.6,ENST00000455385.6,ENST00000460770.1,ENST00000464029.5,ENST00000470347.1,ENST00000483448.1,ENST00000634737.1	2117.58	1911.99	2716.00	46.02	39.64	2716.00	0.00	44.20	40.04	42.377	46.0433	0.0142707	38.4502	41.7737	0.0142704
ENSG00000008283.15	ENST00000360793.7,ENST00000392975.6,ENST00000392976.5,ENST00000448884.6,ENST00000542042.5,ENST00000577368.5,ENST00000577989.5,ENST00000578016.1,ENST00000578072.1,ENST00000580592.1,ENST00000580691.5,ENST00000581163.5,ENST00000581573.5,ENST00000582034.5,ENST00000582143.1,ENST00000582297.5,ENST00000582997.5,ENST00000583478.1,ENST00000584031.5,ENST00000584291.5,ENST00000585153.1	2639.39	2433.81	1245.00	16.57	14.27	1245.00	0.00	17.57	15.92	16.0082	19.2086	0.0310746	14.5101	17.4132	0.0310643
ENSG00000008294.20	ENST00000262013.11,ENST00000357122.8,ENST00000502329.1,ENST00000505173.5,ENST00000505279.5,ENST00000506483.1,ENST00000506500.1,ENST00000509724.1,ENST00000510283.5,ENST00000510855.1,ENST00000511312.2,ENST00000511795.1,ENST00000511987.5,ENST00000513547.5,ENST00000513746.6,ENST00000513827.5,ENST00000513906.1,ENST00000514205.1,ENST00000514613.5,ENST00000515685.1,ENST00000576492.1,ENST00000618113.4	4157.94	3952.37	4956.97	40.63	34.99	4956.96	0.19	41.14	37.27	38.2621	44.2355	0.0245664	34.7044	40.1148	0.0245653
ENSG00000008300.16	ENST00000164024.4,ENST00000461362.5,ENST00000470999.1,ENST00000498057.1	6402.10	6196.52	1399.00	7.31	6.30	1399.00	0.00	7.12	6.45	6.54563	7.67855	0.0267082	5.92991	6.95618	0.0266821
ENSG00000008311.14	ENST00000358954.6,ENST00000393376.5,ENST00000417368.6,ENST00000426162.1,ENST00000431170.5,ENST00000460376.5,ENST00000473553.5	2081.48	1875.90	20.00	0.35	0.30	20.00	0.00	0.44	0.40	0.260878	0.645552	0.150401	0.238374	0.586999	0.150388
ENSG00000008323.15	ENST00000011684.11,ENST00000304581.8,ENST00000396988.7,ENST00000449001.6,ENST00000535616.1,ENST00000536531.5,ENST00000538208.1,ENST00000543000.1,ENST00000544743.1	1883.87	1678.29	11.00	0.21	0.18	11.00	0.00	1.60	1.45	0.431717	3.10428	0.30127	0.389459	2.813	0.30118
ENSG00000008324.11	ENST00000011691.5,ENST00000447630.5,ENST00000474941.1	783.88	578.32	507.04	28.40	24.46	507.06	0.23	26.99	24.45	24.6808	29.3822	0.0300665	22.368	26.6322	0.0300862
ENSG00000008382.15	ENST00000262966.12,ENST00000359935.8,ENST00000594162.1,ENST00000594716.5,ENST00000596722.5,ENST00000597036.5,ENST00000599840.5,ENST00000601877.1	1148.13	942.64	149.00	5.12	4.41	149.00	0.00	5.52	5.00	4.1834	6.95463	0.0865045	3.81553	6.32609	0.0864871
ENSG00000008394.12	ENST00000010404.6,ENST00000359720.3,ENST00000396207.1,ENST00000396209.5,ENST00000396210.7,ENST00000534835.5,ENST00000535309.5,ENST00000535624.1,ENST00000536371.5,ENST00000537878.5,ENST00000538857.1,ENST00000538885.5,ENST00000539036.5,ENST00000539708.5,ENST00000540056.5,ENST00000540126.5,ENST00000542256.5,ENST00000543076.5,ENST00000624056.1	699.61	494.16	1924.00	126.13	108.64	1924.00	0.00	125.05	113.28	111.598	139.253	0.0379603	101.32	126.382	0.0379589
ENSG00000008405.11	ENST00000008527.9,ENST00000546722.1,ENST00000549356.1,ENST00000550633.1,ENST00000552790.5	3043.43	2837.87	735.00	8.39	7.23	735.00	0.00	8.35	7.56	7.42108	9.31038	0.0386967	6.73287	8.44551	0.0386999
ENSG00000008438.4	ENST00000008938.4	720.00	514.45	1.00	0.06	0.05	1.00	0.00	0.12	0.11	0.00336909	0.283809	0.471988	0.00305248	0.257254	0.472001
ENSG00000008441.16	ENST00000358552.7,ENST00000360105.8,ENST00000397661.6,ENST00000585382.5,ENST00000585575.5,ENST00000586797.5,ENST00000586873.1,ENST00000587260.1,ENST00000587760.5,ENST00000588228.5,ENST00000588680.1,ENST00000590027.1,ENST00000591028.1,ENST00000592199.5	2846.01	2640.43	223.00	2.74	2.36	223.00	0.00	4.08	3.69	2.79898	5.58217	0.118614	2.55811	5.08125	0.118552
ENSG00000008513.15	ENST00000399640.3,ENST00000517668.5,ENST00000518298.5,ENST00000519435.5,ENST00000519924.5,ENST00000520020.5,ENST00000521180.5,ENST00000521627.1,ENST00000522204.1,ENST00000522285.1,ENST00000522652.5,ENST00000522873.1,ENST00000523634.1,ENST00000523854.5,ENST00000523855.1,ENST00000648219.1	5542.30	5336.74	1658.76	10.07	8.67	1658.75	0.44	11.01	9.98	9.74188	12.339	0.0409078	8.79592	11.1494	0.0408963
ENSG00000008516.16	ENST00000336577.8,ENST00000570755.1,ENST00000575441.1,ENST00000612971.1	1590.17	1384.61	14.29	0.33	0.29	14.27	0.48	0.50	0.45	0.215429	0.805117	0.214083	0.195122	0.729511	0.214066
ENSG00000008517.16	ENST00000008180.13,ENST00000325568.9,ENST00000382213.7,ENST00000396887.7,ENST00000396890.6,ENST00000440815.7,ENST00000444393.7,ENST00000525003.1,ENST00000525228.5,ENST00000525377.6,ENST00000525643.6,ENST00000526464.6,ENST00000528163.6,ENST00000528652.2,ENST00000529550.5,ENST00000529699.5,ENST00000530538.6,ENST00000530890.5,ENST00000531965.5,ENST00000532086.1,ENST00000532247.5,ENST00000533097.6,EN…	934.06	728.49	950.00	42.25	36.39	950.00	0.00	42.70	38.68	39.5505	45.7223	0.0246882	35.905	41.4959	0.0247024
ENSG00000008710.19	ENST00000262304.8,ENST00000415938.7,ENST00000423118.5,ENST00000468674.5,ENST00000469241.2,ENST00000469851.1,ENST00000471603.6,ENST00000472577.1,ENST00000472659.1,ENST00000473780.2,ENST00000474088.1,ENST00000475889.1,ENST00000480227.5,ENST00000483024.1,ENST00000483558.5,ENST00000483731.5,ENST00000483814.1,ENST00000485120.1,ENST00000486339.6,ENST00000487932.5,ENST00000488185.2,ENST00000496574.6,ENS…	2901.76	2696.24	2677.85	32.18	27.71	2673.31	13.89	34.02	30.82	30.2526	37.8943	0.038817	27.4673	34.398	0.0387847
ENSG00000008735.13	ENST00000008876.7,ENST00000329492.5	5596.00	5390.42	3.00	0.02	0.02	3.00	0.00	0.03	0.03	0.00742868	0.0614013	0.308142	0.00674088	0.055643	0.30811
ENSG00000008838.19	ENST00000356271.7,ENST00000394126.5,ENST00000394127.6,ENST00000394128.6,ENST00000422942.6,ENST00000428757.6,ENST00000470126.1,ENST00000479829.5,ENST00000491466.5,ENST00000492176.2,ENST00000495586.1,ENST00000501516.7,ENST00000535071.6,ENST00000535508.6,ENST00000537674.6,ENST00000543759.6,ENST00000577488.5,ENST00000578161.2,ENST00000578901.1,ENST00000579364.1,ENST00000580008.5,ENST00000580302.1,ENS…	1720.41	1514.86	2795.00	59.77	51.48	2795.00	0.00	59.50	53.90	55.0379	64.014	0.0264178	49.8498	57.9836	0.0263464
ENSG00000008853.16	ENST00000251822.6,ENST00000517528.1,ENST00000518534.1,ENST00000519210.1,ENST00000519685.5,ENST00000522948.5,ENST00000523918.1,ENST00000524077.5	3727.13	3521.58	2093.02	19.25	16.58	2092.51	4.14	19.25	17.44	17.056	21.6603	0.0410845	15.3664	19.5404	0.0411067
ENSG00000008869.11	ENST00000233099.5,ENST00000425467.5,ENST00000467978.1,ENST00000471051.1,ENST00000478810.1	6416.48	6210.90	1259.00	6.57	5.66	1259.00	0.00	6.76	6.12	6.07071	7.51806	0.0361079	5.50017	6.81132	0.0361011
ENSG00000008952.16	ENST00000337002.8,ENST00000460513.5,ENST00000461933.1,ENST00000469515.6,ENST00000469890.1,ENST00000470355.1,ENST00000480708.5,ENST00000481435.5,ENST00000487736.5,ENST00000497277.1	2349.99	2144.42	4907.00	74.13	63.85	4907.00	0.00	71.82	65.07	68.0226	75.7837	0.0184154	61.5153	68.5483	0.0184051
ENSG00000008988.9	ENST00000009589.7,ENST00000518875.5,ENST00000519369.1,ENST00000519606.5,ENST00000519807.5,ENST00000520490.1,ENST00000520627.1,ENST00000521262.5,ENST00000521289.5,ENST00000523936.5,ENST00000524349.5,ENST00000618656.1	629.19	423.67	32108.22	2455.17	2114.57	32108.24	0.68	2322.04	2103.58	2295.44	2348.63	0.00394748	2080.84	2128.54	0.00389567
ENSG00000009307.15	ENST00000261443.9,ENST00000339438.10,ENST00000358528.8,ENST00000369530.5,ENST00000438362.6,ENST00000483030.1,ENST00000483407.1,ENST00000524652.1,ENST00000525132.1,ENST00000525878.5,ENST00000525970.5,ENST00000529046.5,ENST00000530784.1,ENST00000530886.5,ENST00000533818.5,ENST00000534389.2,ENST00000534699.5,ENST00000610726.4	2491.79	2286.26	31016.14	439.50	378.53	31016.15	0.35	418.18	378.84	405.083	430.972	0.0105949	366.999	390.469	0.01059
ENSG00000009335.17	ENST00000348165.9,ENST00000389103.4,ENST00000430750.1,ENST00000469336.1,ENST00000470408.5,ENST00000474153.1,ENST00000494532.1,ENST00000497368.1,ENST00000611269.4	4336.66	4131.09	4532.00	35.54	30.61	4532.00	0.00	34.51	31.26	32.5292	36.5244	0.0199345	29.4976	33.1236	0.0199449
ENSG00000009413.15	ENST00000358835.7,ENST00000368802.7,ENST00000368805.5,ENST00000413831.1,ENST00000422377.5,ENST00000434009.5,ENST00000435970.5,ENST00000460981.1,ENST00000462119.5,ENST00000467500.1,ENST00000470871.1,ENST00000492520.1,ENST00000494858.1,ENST00000619481.1	7368.43	7162.85	1686.42	7.63	6.57	1686.41	0.78	8.95	8.11	7.58804	10.4673	0.0553747	6.89098	9.50046	0.0554311
ENSG00000009694.13	ENST00000371130.7,ENST00000422452.2,ENST00000461429.1	12891.00	12685.42	6.00	0.02	0.01	6.00	0.00	0.17	0.15	0.00875139	0.454251	0.563788	0.00925465	0.413074	0.563799
ENSG00000009709.11	ENST00000375375.7,ENST00000400661.3,ENST00000420770.6	3166.00	2960.42	0.00	0.00	0.00	0.00	0.00	0.04	0.04	0.00353515	0.0923665	0.414282	0.00291985	0.0834507	0.41425
ENSG00000009724.16	ENST00000400897.7,ENST00000400898.3,ENST00000478645.1,ENST00000480221.1	2416.71	2211.12	112.00	1.64	1.41	112.00	0.00	1.77	1.60	1.39441	2.17615	0.0747743	1.26197	1.9714	0.0747419
ENSG00000009765.14	ENST00000229447.9,ENST00000344419.7,ENST00000367335.7,ENST00000392255.7,ENST00000392256.6,ENST00000422583.2,ENST00000425615.3,ENST00000500320.7,ENST00000546121.1	2567.11	2361.57	0.00	0.00	0.00	0.00	0.00	0.45	0.41	0.11866	0.857204	0.295445	0.108728	0.777932	0.295282
ENSG00000009780.15	ENST00000010299.10,ENST00000234549.11,ENST00000373949.5,ENST00000373954.10,ENST00000419687.6,ENST00000446647.1,ENST00000530324.5	1982.12	1776.54	206.00	3.76	3.24	206.00	0.00	3.95	3.57	3.20635	4.72476	0.0667659	2.90278	4.27945	0.0667555
ENSG00000009790.14	ENST00000367023.5,ENST00000367024.5,ENST00000367025.7,ENST00000367026.7,ENST00000400959.7,ENST00000460314.1,ENST00000467830.1,ENST00000468672.5,ENST00000471368.1,ENST00000474496.5,ENST00000476050.5,ENST00000477431.1,ENST00000478359.5,ENST00000479796.5,ENST00000487271.5,ENST00000488702.1	3302.00	3096.42	1.00	0.01	0.01	2.65	1.55	0.86	0.77	0.411454	1.37167	0.199523	0.372505	1.24281	0.199463
ENSG00000009830.11	ENST00000261534.8,ENST00000452340.7,ENST00000553863.5,ENST00000553880.5,ENST00000554564.1,ENST00000554767.5,ENST00000554884.5,ENST00000554948.1,ENST00000555134.1,ENST00000555675.5,ENST00000555710.1,ENST00000555788.5,ENST00000556171.1,ENST00000556326.5,ENST00000556394.1,ENST00000556404.1,ENST00000556446.1,ENST00000556851.1,ENST00000556880.5,ENST00000557289.1,ENST00000557525.1,ENST00000557675.5,ENS…	3341.01	3135.45	953.00	9.85	8.48	953.00	0.00	12.77	11.57	10.6372	15.0528	0.0599263	9.67685	13.6816	0.0599065
ENSG00000009844.15	ENST00000367621.1,ENST00000367630.8,ENST00000452973.6,ENST00000491881.1,ENST00000620996.4	2142.53	1936.95	1450.00	24.25	20.89	1450.00	0.00	23.07	20.90	21.6105	24.5895	0.0221991	19.5874	22.2853	0.022148
ENSG00000009950.15	ENST00000313375.7,ENST00000345114.9,ENST00000354613.5,ENST00000414749.6,ENST00000429400.6,ENST00000434326.5,ENST00000453275.1,ENST00000456640.1,ENST00000467221.1,ENST00000476404.5,ENST00000488212.1	1925.28	1719.72	526.00	9.91	8.53	526.00	0.00	9.65	8.74	8.34285	11.0031	0.0478416	7.54961	9.95957	0.0478781
ENSG00000009954.10	ENST00000339594.8,ENST00000404251.1,ENST00000466844.1	5590.28	5384.70	6365.08	38.29	32.98	6365.06	0.24	36.28	32.87	35.1655	37.3735	0.0104759	31.9251	33.9148	0.0104183
ENSG00000010017.12	ENST00000011619.5,ENST00000469916.1	2798.11	2592.54	1774.35	22.17	19.10	1774.43	0.99	21.14	19.15	19.4865	22.8892	0.0279378	17.6547	20.7399	0.0279389
ENSG00000010030.13	ENST00000339796.9,ENST00000340181.8,ENST00000373737.8,ENST00000373738.4,ENST00000538992.3,ENST00000615781.4,ENST00000620358.4,ENST00000627426.2	1285.00	1079.42	1.00	0.03	0.03	1.00	0.00	0.21	0.19	0.084714	0.351847	0.225981	0.0767858	0.318917	0.225927
ENSG00000010072.15	ENST00000008440.9,ENST00000295050.11,ENST00000366644.3,ENST00000391858.8,ENST00000469904.1,ENST00000492437.1	3380.42	3174.84	342.93	3.50	3.01	342.98	1.01	3.92	3.55	3.26065	4.63728	0.0598124	2.96132	4.20971	0.059778
ENSG00000010165.19	ENST00000361735.3,ENST00000362019.7,ENST00000367737.9,ENST00000466643.1,ENST00000476386.1,ENST00000478330.1,ENST00000485629.1	2186.57	1981.01	2026.00	33.13	28.54	2026.00	0.00	32.01	29.00	29.2355	34.8245	0.0302881	26.4795	31.5484	0.0302494
ENSG00000010219.13	ENST00000010132.6,ENST00000536137.1,ENST00000536157.5,ENST00000536645.1,ENST00000537719.5,ENST00000538520.5,ENST00000539309.5,ENST00000539490.1,ENST00000539701.5,ENST00000540644.1,ENST00000540757.6,ENST00000541024.1,ENST00000542905.1,ENST00000543431.5,ENST00000544050.1,ENST00000544671.1,ENST00000545571.5	733.31	527.80	416.89	25.59	22.04	416.86	0.35	25.74	23.32	22.7214	28.9031	0.0414881	20.6041	26.2109	0.041478
ENSG00000010244.18	ENST00000321233.10,ENST00000342555.10,ENST00000394670.8,ENST00000394673.6,ENST00000394679.9,ENST00000577324.1,ENST00000577908.5,ENST00000578918.1,ENST00000579416.1,ENST00000579634.5,ENST00000579810.2,ENST00000580759.5,ENST00000581531.5,ENST00000582165.1,ENST00000582705.1,ENST00000584416.1,ENST00000584696.1	2269.36	2063.79	9324.15	146.37	126.06	9322.17	1.97	140.03	126.85	134.805	145.332	0.0130264	122.272	131.829	0.0130288
ENSG00000010256.10	ENST00000203407.5,ENST00000412343.5,ENST00000415995.5,ENST00000460105.1,ENST00000463708.1,ENST00000467690.5,ENST00000471189.5,ENST00000472438.5,ENST00000480561.5,ENST00000493806.1	1051.99	846.47	8070.00	308.86	266.01	8070.00	0.00	293.40	265.79	282.195	305.378	0.0136893	255.642	276.668	0.0136773
ENSG00000010270.13	ENST00000009041.11,ENST00000396013.5,ENST00000429075.1,ENST00000434197.5,ENST00000440144.5,ENST00000453225.5,ENST00000471550.1	1618.32	1412.73	194.00	4.45	3.83	194.00	0.00	4.58	4.15	3.88075	5.28093	0.0522535	3.52117	4.79029	0.0522338
ENSG00000010278.13	ENST00000009180.9,ENST00000382515.7,ENST00000382518.6,ENST00000382519.9,ENST00000481267.6,ENST00000536586.6,ENST00000538418.1,ENST00000538834.6,ENST00000540891.1,ENST00000543916.5,ENST00000546073.6,ENST00000610354.4,ENST00000642746.1,ENST00000645368.1,ENST00000645565.1,ENST00000646407.1	1220.81	1015.23	3709.01	118.36	101.94	3709.00	0.05	112.76	102.15	108.684	116.867	0.0125139	98.6075	106.007	0.0125079
ENSG00000010282.14	ENST00000310417.9,ENST00000416756.5,ENST00000417472.5,ENST00000426666.5,ENST00000441594.5,ENST00000442469.1,ENST00000455195.5,ENST00000457462.5,ENST00000466007.1,ENST00000480939.1,ENST00000490003.5,ENST00000497000.1	861.50	655.98	0.00	0.00	0.00	0.00	0.00	0.79	0.71	0.336274	1.28237	0.213686	0.313832	1.1713	0.213769
ENSG00000010292.12	ENST00000315579.9,ENST00000382457.8,ENST00000535804.1,ENST00000536090.1,ENST00000536538.1,ENST00000538600.1,ENST00000539084.5,ENST00000539714.5,ENST00000539885.1,ENST00000541399.1,ENST00000542472.1,ENST00000542492.1,ENST00000545732.1	4529.75	4324.19	9275.15	69.49	59.85	9274.79	11.30	67.77	61.40	64.4602	71.3192	0.0173374	58.4023	64.6179	0.017362
ENSG00000010295.19	ENST00000336604.8,ENST00000356896.8,ENST00000396830.2,ENST00000396840.6,ENST00000436152.6,ENST00000465801.5,ENST00000471408.5,ENST00000472558.6,ENST00000487279.6,ENST00000488007.5,ENST00000615885.4,ENST00000619571.4	2571.00	2365.42	6.00	0.08	0.07	6.00	0.00	0.23	0.20	0.123725	0.331259	0.162707	0.111675	0.299754	0.162693
ENSG00000010310.8	ENST00000263281.7,ENST00000304207.12,ENST00000585889.1,ENST00000588816.1,ENST00000590918.5,ENST00000591224.1,ENST00000591322.1,ENST00000593127.1	2446.24	2240.68	24.00	0.35	0.30	24.00	0.00	10.31	9.34	0.410804	29.7107	0.610159	0.371813	26.9239	0.610229
ENSG00000010318.20	ENST00000327906.7,ENST00000347025.6,ENST00000459935.1,ENST00000461861.5,ENST00000465863.1,ENST00000472337.5,ENST00000473145.5,ENST00000482327.5,ENST00000498509.2,ENST00000614886.4,ENST00000615126.1	994.35	788.79	174.00	7.15	6.15	174.00	0.00	7.47	6.77	6.21122	8.80892	0.0598468	5.62109	7.97376	0.0597948
ENSG00000010319.6	ENST00000231721.6,ENST00000465657.1,ENST00000475739.1	4650.34	4444.76	617.00	4.50	3.87	617.00	0.00	4.44	4.02	3.97938	4.94527	0.0373723	3.6083	4.48388	0.0373284
ENSG00000010322.15	ENST00000345716.8,ENST00000420808.2,ENST00000460759.1,ENST00000464280.5,ENST00000467594.1,ENST00000474188.1,ENST00000479054.5,ENST00000481211.1,ENST00000485765.5,ENST00000488157.5,ENST00000488243.1,ENST00000488380.5,ENST00000489895.5,ENST00000490425.1	3032.33	2826.77	2243.00	25.71	22.14	2243.00	0.00	25.29	22.91	23.3778	27.1569	0.0258224	21.1972	24.6223	0.0258753
ENSG00000010327.10	ENST00000321725.10,ENST00000461325.1,ENST00000462681.1,ENST00000462741.5,ENST00000469989.1,ENST00000479355.1,ENST00000481607.1,ENST00000481626.5,ENST00000484850.1	2886.59	2681.02	9.00	0.11	0.09	9.01	0.08	0.50	0.45	0.175076	0.882493	0.253404	0.166012	0.806981	0.253347
ENSG00000010361.13	ENST00000313777.8,ENST00000377092.8,ENST00000525130.5,ENST00000525370.5,ENST00000525800.5,ENST00000526435.1,ENST00000526575.1,ENST00000527111.2,ENST00000527585.5,ENST00000527973.1,ENST00000528043.5,ENST00000528094.5,ENST00000529302.1,ENST00000529634.2,ENST00000531017.5,ENST00000533418.5,ENST00000534008.5,ENST00000534138.1	654.75	449.25	4.04	0.29	0.25	4.48	0.72	1.35	1.22	0.756631	1.97853	0.159342	0.687164	1.7943	0.1594
ENSG00000010379.15	ENST00000343164.8,ENST00000436453.1,ENST00000445055.6,ENST00000534887.1,ENST00000536842.5,ENST00000539260.1,ENST00000539668.1,ENST00000542272.5,ENST00000542379.1,ENST00000542947.1,ENST00000543722.1,ENST00000546319.5	1950.00	1744.42	1.00	0.02	0.02	1.00	0.00	1.05	0.95	0.43913	1.78042	0.224363	0.398067	1.61393	0.224512
ENSG00000010404.17	ENST00000340855.10,ENST00000370441.8,ENST00000428056.6,ENST00000464251.5,ENST00000466019.1,ENST00000466323.5,ENST00000490775.5,ENST00000521702.1	3696.36	3490.78	1275.96	11.84	10.20	1279.77	17.15	11.70	10.60	10.4932	13.0123	0.0370222	9.51864	11.802	0.0369945
ENSG00000010438.16	ENST00000342836.8,ENST00000361005.9,ENST00000379405.3,ENST00000429677.7,ENST00000457896.5,ENST00000468152.2,ENST00000477653.2,ENST00000495682.1	786.00	580.43	1.00	0.06	0.05	1.02	0.13	4.62	4.19	0.271957	12.8513	0.570257	0.217972	11.6239	0.570193
ENSG00000010539.11	ENST00000396868.7,ENST00000396870.8,ENST00000396871.8,ENST00000414144.6,ENST00000431561.7,ENST00000575285.1,ENST00000575617.1,ENST00000575630.1,ENST00000575948.1,ENST00000577015.1	2864.25	2658.67	632.00	7.70	6.63	632.00	0.00	7.71	6.99	6.90952	8.51565	0.0360489	6.26761	7.72211	0.0360288
ENSG00000010610.9	ENST00000011653.8,ENST00000437800.6,ENST00000535466.5,ENST00000535707.5,ENST00000536563.1,ENST00000536590.1,ENST00000536610.5,ENST00000538827.5,ENST00000539492.1,ENST00000541982.5,ENST00000543755.1,ENST00000544344.5	3114.00	2908.42	1.00	0.01	0.01	1.00	0.00	0.74	0.67	0.307177	1.19181	0.213759	0.278924	1.08093	0.213707
ENSG00000010626.14	ENST00000007969.12,ENST00000323702.9,ENST00000415834.5,ENST00000428946.5,ENST00000429740.1,ENST00000431207.5,ENST00000433346.5,ENST00000436789.5,ENST00000443597.6,ENST00000449039.5,ENST00000451681.5,ENST00000457146.5,ENST00000472633.1,ENST00000486401.1,ENST00000622489.4	1195.46	989.89	176.23	5.77	4.97	176.59	1.15	6.50	5.89	5.40366	7.65121	0.0595054	4.90654	6.94375	0.0595352
ENSG00000010671.15	ENST00000308731.7,ENST00000372880.5,ENST00000464006.1,ENST00000464567.1,ENST00000470069.1,ENST00000470329.1,ENST00000478995.1,ENST00000488970.1,ENST00000618050.4,ENST00000621635.4	2417.00	2211.42	1.00	0.01	0.01	1.00	0.00	0.91	0.82	0.261386	1.70389	0.28588	0.237254	1.54475	0.285844
ENSG00000010704.18	ENST00000309234.10,ENST00000317896.11,ENST00000336625.12,ENST00000349999.8,ENST00000352392.8,ENST00000353147.9,ENST00000357618.9,ENST00000397022.7,ENST00000461397.5,ENST00000470149.5,ENST00000483782.1,ENST00000485729.1,ENST00000486147.1,ENST00000488199.5	2567.19	2361.61	504.00	6.91	5.95	504.00	0.00	7.43	6.73	6.28784	8.63753	0.0538608	5.68691	7.81718	0.0538773
ENSG00000010803.16	ENST00000326197.11,ENST00000337495.9,ENST00000361191.9,ENST00000361705.7,ENST00000372595.5,ENST00000372596.5,ENST00000372597.5,ENST00000397171.6,ENST00000397174.6,ENST00000402904.6,ENST00000456518.3,ENST00000460215.5,ENST00000472037.5,ENST00000482530.1,ENST00000488592.1,ENST00000489421.1,ENST00000498793.5	2285.16	2079.60	915.16	14.26	12.28	915.13	0.34	14.39	13.04	12.6643	16.2126	0.0428374	11.4756	14.6896	0.0427995
ENSG00000010810.17	ENST00000229471.8,ENST00000354650.7,ENST00000368667.6,ENST00000368678.8,ENST00000368682.7,ENST00000462598.7,ENST00000462856.6,ENST00000467899.5,ENST00000467921.6,ENST00000471959.2,ENST00000476769.6,ENST00000484067.6,ENST00000487824.2,ENST00000491885.6,ENST00000495927.5,ENST00000495935.1,ENST00000496864.6,ENST00000517419.5,ENST00000518295.5,ENST00000518630.5,ENST00000520518.5,ENST00000521062.5,ENS…	2016.91	1811.34	1063.00	19.01	16.37	1063.00	0.00	23.64	21.42	19.9352	27.6859	0.0579816	17.9735	25.0042	0.0580246
ENSG00000010818.9	ENST00000012134.7,ENST00000367603.7,ENST00000367604.6,ENST00000421237.1,ENST00000474532.1	9763.79	9558.21	1453.00	4.92	4.24	1451.51	1.51	5.44	4.93	4.54282	6.76915	0.0689078	4.1255	6.143	0.0688939
ENSG00000010932.16	ENST00000354841.4,ENST00000367750.7,ENST00000402921.6,ENST00000459868.1,ENST00000469112.5,ENST00000469711.1,ENST00000472893.1,ENST00000617670.5	1644.88	1439.35	0.00	0.00	0.00	0.00	0.00	0.40	0.37	0.0847431	0.808062	0.327413	0.0778277	0.733654	0.327421
ENSG00000011007.12	ENST00000418390.6,ENST00000487554.1,ENST00000609199.1,ENST00000613537.4	4027.12	3821.54	2213.26	18.76	16.16	2212.91	12.57	17.89	16.20	16.8791	18.9092	0.019671	15.2991	17.1381	0.0196918
ENSG00000011009.10	ENST00000374501.1,ENST00000374502.7,ENST00000374503.7,ENST00000374505.6,ENST00000374514.7,ENST00000420982.5,ENST00000421070.1,ENST00000472213.1,ENST00000492577.1,ENST00000495365.5	1518.61	1313.04	1273.00	31.41	27.05	1273.00	0.03	30.82	27.92	28.6392	33.0641	0.0246535	25.9553	29.9567	0.0246608
ENSG00000011021.22	ENST00000312413.10,ENST00000346436.10,ENST00000376490.7,ENST00000376491.7,ENST00000376492.3,ENST00000376496.4,ENST00000376497.7,ENST00000400892.3,ENST00000446542.5,ENST00000494028.1	4569.19	4363.61	884.00	6.56	5.65	884.00	0.00	6.64	6.02	5.96324	7.38227	0.0373092	5.39817	6.68586	0.0373006
ENSG00000011028.13	ENST00000303375.9,ENST00000446119.2,ENST00000579432.1,ENST00000580916.1,ENST00000583597.5,ENST00000584265.1,ENST00000584682.1	3378.06	3172.48	994.44	10.15	8.75	994.44	0.73	12.25	11.10	9.28931	17.2495	0.112819	8.4123	15.6243	0.112837
ENSG00000011052.21	ENST00000376392.10,ENST00000393193.6,ENST00000555572.1	1021.00	815.42	262.29	10.42	8.97	266.57	40.16	10.13	9.18	7.07235	13.3358	0.110503	6.47288	12.1516	0.110454
ENSG00000011083.8	ENST00000230671.6,ENST00000513403.1,ENST00000524041.1	3739.00	3533.42	55.00	0.50	0.43	55.00	0.00	0.58	0.52	0.39216	0.785054	0.112375	0.355358	0.711616	0.112364
ENSG00000011105.13	ENST00000011898.9,ENST00000407263.2,ENST00000431374.6,ENST00000444315.6,ENST00000492305.1,ENST00000537971.5,ENST00000539631.1,ENST00000640568.1,ENST00000649909.1	3607.34	3401.76	526.00	5.01	4.31	526.00	0.00	5.47	4.95	4.59388	6.44445	0.0591252	4.14257	5.82014	0.0591046
ENSG00000011114.14	ENST00000298896.7,ENST00000334746.9,ENST00000355125.3,ENST00000553975.1,ENST00000554565.5,ENST00000554644.1,ENST00000554968.1,ENST00000555525.1	6068.63	5863.05	1226.00	6.77	5.83	1226.00	0.00	7.15	6.48	6.20691	8.33076	0.0473425	5.64355	7.56886	0.0473362
ENSG00000011132.11	ENST00000316757.3,ENST00000586991.1,ENST00000588984.5,ENST00000589934.1,ENST00000590064.1,ENST00000590238.1,ENST00000591678.1,ENST00000592826.1	1393.00	1187.45	354.00	9.66	8.32	354.00	0.00	9.53	8.63	8.12095	10.9979	0.052327	7.35906	9.96702	0.0523213
ENSG00000011143.16	ENST00000313863.10,ENST00000393119.6,ENST00000393120.6,ENST00000537529.6,ENST00000577315.5,ENST00000577824.5,ENST00000578789.1,ENST00000579358.1,ENST00000580127.5,ENST00000581180.1,ENST00000581761.5,ENST00000583577.1,ENST00000585134.1	1652.23	1446.66	719.00	16.10	13.87	719.00	0.00	16.13	14.61	14.5027	17.7726	0.0347262	13.1464	16.109	0.0347591
ENSG00000011198.9	ENST00000013894.3,ENST00000413300.2,ENST00000454293.2,ENST00000456453.5,ENST00000458276.7,ENST00000463153.2,ENST00000486764.1,ENST00000642351.1,ENST00000643140.1,ENST00000643477.1,ENST00000643500.1,ENST00000643520.1,ENST00000644371.1,ENST00000646378.1,ENST00000646799.1,ENST00000649763.1	2261.15	2055.57	1057.00	16.66	14.35	1057.00	0.00	16.66	15.09	15.1651	18.1819	0.0312038	13.7487	16.4814	0.031277
ENSG00000011201.11	ENST00000262648.7,ENST00000481896.1,ENST00000488294.1	2605.00	2399.44	0.00	0.00	0.00	0.00	0.00	0.12	0.11	0.00566456	0.277202	0.452553	0.0044238	0.250503	0.452521
ENSG00000011243.17	ENST00000397410.9,ENST00000593845.5,ENST00000594594.6,ENST00000594893.5,ENST00000595067.1,ENST00000595087.5,ENST00000595136.5,ENST00000595465.6,ENST00000595879.5,ENST00000596195.5,ENST00000596213.5,ENST00000596750.2,ENST00000597994.5,ENST00000598292.1,ENST00000599137.5,ENST00000599488.5,ENST00000600065.5,ENST00000600247.5,ENST00000601147.2,ENST00000609519.5	1635.75	1430.19	1882.80	42.65	36.73	1884.66	4.58	42.96	38.91	39.3978	46.5637	0.0293934	35.6961	42.1963	0.0293954
ENSG00000011258.15	ENST00000376381.3,ENST00000405860.7,ENST00000415868.5,ENST00000586178.5,ENST00000586898.1,ENST00000591270.1,ENST00000593259.1	4301.81	4096.25	1088.00	8.60	7.41	1088.00	0.00	8.49	7.69	7.6731	9.38445	0.034562	6.94588	8.49817	0.0345471
ENSG00000011260.13	ENST00000225298.11,ENST00000508506.3,ENST00000579261.6,ENST00000582150.1,ENST00000582832.1,ENST00000583205.5,ENST00000583725.5	1760.82	1555.24	2400.00	49.99	43.06	2400.00	0.00	48.13	43.60	45.5264	50.825	0.0189063	41.2	46.0001	0.0188892
ENSG00000011275.18	ENST00000389900.8,ENST00000389902.7,ENST00000411812.1,ENST00000416985.5,ENST00000425013.6,ENST00000469375.1,ENST00000476345.1,ENST00000479541.1,ENST00000484458.2	4665.42	4459.84	2614.21	18.99	16.36	2614.12	0.76	18.60	16.85	17.6681	19.5637	0.0173564	16.0082	17.7245	0.0173749
ENSG00000011295.15	ENST00000261647.9,ENST00000465567.1,ENST00000466729.5,ENST00000470399.1,ENST00000470649.1,ENST00000475723.5,ENST00000481107.1,ENST00000497842.6,ENST00000578103.1,ENST00000583704.1	2773.88	2568.29	2945.67	37.16	32.00	2945.92	0.95	35.71	32.35	34.2643	37.1143	0.0136945	31.0608	33.642	0.0136458
ENSG00000011304.19	ENST00000349038.8,ENST00000350092.8,ENST00000356948.10,ENST00000394601.8,ENST00000585535.2,ENST00000585856.2,ENST00000585932.5,ENST00000585956.5,ENST00000586481.5,ENST00000586944.5,ENST00000587094.2,ENST00000587136.1,ENST00000587191.3,ENST00000589575.5,ENST00000589883.1,ENST00000590887.5,ENST00000592113.5,ENST00000592804.1,ENST00000621737.4,ENST00000627714.2,ENST00000635647.1	1455.93	1250.45	12577.00	325.84	280.64	12577.00	0.06	310.55	281.33	293.557	327.489	0.0190199	266.171	296.969	0.019028
ENSG00000011332.19	ENST00000355526.8,ENST00000412732.5,ENST00000414789.5,ENST00000416611.5,ENST00000418517.5,ENST00000420980.6,ENST00000438060.5,ENST00000438365.5,ENST00000456296.5,ENST00000471976.5,ENST00000472656.5,ENST00000473716.5,ENST00000475938.1,ENST00000488378.1,ENST00000494031.5,ENST00000586624.1,ENST00000614244.4	1749.06	1543.49	71.00	1.49	1.28	71.00	0.00	2.48	2.25	1.73875	3.30361	0.109096	1.57636	2.9952	0.109112
ENSG00000011347.9	ENST00000263846.8,ENST00000535826.5,ENST00000539008.5,ENST00000539246.5,ENST00000539468.5,ENST00000540677.5,ENST00000540831.1,ENST00000542670.5,ENST00000542836.5,ENST00000545053.1	4249.56	4043.97	555.00	4.45	3.83	555.00	0.00	4.65	4.21	4.03329	5.28393	0.0455916	3.65757	4.79112	0.0456188
ENSG00000011376.10	ENST00000265537.7,ENST00000414984.5,ENST00000415258.5,ENST00000430399.1,ENST00000431023.6,ENST00000467936.5,ENST00000474585.1,ENST00000485461.1,ENST00000642274.1,ENST00000645846.1	4217.54	4011.95	1586.00	12.81	11.03	1586.00	0.00	13.03	11.81	12.0134	14.1402	0.0276179	10.8895	12.815	0.0276345
ENSG00000011405.13	ENST00000265970.11,ENST00000503729.2,ENST00000531428.1,ENST00000532035.1,ENST00000533645.1	5743.78	5538.23	2812.18	16.45	14.17	2812.18	0.38	17.03	15.43	14.5514	20.2029	0.0526974	13.1472	18.2714	0.0526739
ENSG00000011422.11	ENST00000221264.8,ENST00000339082.7,ENST00000340093.7,ENST00000593396.1,ENST00000593447.5,ENST00000593714.5,ENST00000593939.5,ENST00000594364.1,ENST00000595038.5,ENST00000597107.1,ENST00000598875.1,ENST00000599546.1,ENST00000599892.5,ENST00000601723.5,ENST00000601876.1,ENST00000602141.5	1324.92	1119.35	3765.00	108.97	93.85	3765.00	0.00	104.38	94.56	100.486	108.321	0.0128935	91.0676	98.1562	0.0128232
ENSG00000011426.10	ENST00000265748.6,ENST00000396068.6,ENST00000418118.1,ENST00000424865.1,ENST00000428612.5,ENST00000429082.1,ENST00000441696.5,ENST00000446635.5,ENST00000452877.5,ENST00000457743.1,ENST00000460598.1,ENST00000491782.1,ENST00000495714.1	4334.17	4128.59	8420.85	66.08	56.91	8420.87	0.34	65.04	58.92	62.3483	67.7479	0.0143123	56.5381	61.4369	0.0143006
ENSG00000011451.19	ENST00000263381.11,ENST00000389282.8,ENST00000545156.5,ENST00000595214.2,ENST00000596159.1,ENST00000599686.3,ENST00000599910.6,ENST00000600632.1,ENST00000643092.1,ENST00000648664.1	4383.30	4177.72	2436.00	18.89	16.27	2436.00	0.00	18.19	16.48	17.2414	19.1554	0.0179603	15.6271	17.36	0.0179684
ENSG00000011454.16	ENST00000317419.7,ENST00000373647.8,ENST00000402311.5,ENST00000426918.2,ENST00000456584.5,ENST00000459903.5,ENST00000468760.1,ENST00000474707.1,ENST00000475607.1,ENST00000480054.1,ENST00000485090.1,ENST00000493854.5,ENST00000616002.1	4435.03	4229.47	3351.00	25.67	22.11	3351.69	0.77	25.52	23.12	23.8817	27.2147	0.022188	21.6503	24.6704	0.0222059
ENSG00000011465.16	ENST00000052754.9,ENST00000393155.5,ENST00000420120.6,ENST00000425043.5,ENST00000441303.6,ENST00000456569.2,ENST00000546370.5,ENST00000546391.5,ENST00000546745.5,ENST00000547568.6,ENST00000547937.5,ENST00000548218.1,ENST00000548768.1,ENST00000549513.5,ENST00000550099.5,ENST00000550563.5,ENST00000550758.1,ENST00000551354.1,ENST00000552145.5,ENST00000552962.5	1588.30	1382.74	355.00	8.32	7.16	355.00	0.00	10.66	9.65	8.06596	13.7902	0.0861616	7.31056	12.5006	0.0861761
ENSG00000011478.11	ENST00000012049.9,ENST00000366382.8,ENST00000591606.1,ENST00000592769.1	2225.89	2020.31	830.00	13.31	11.46	830.00	0.06	13.01	11.79	11.9119	14.0972	0.0285816	10.7854	12.7702	0.0285639
ENSG00000011485.14	ENST00000012443.8,ENST00000391919.1,ENST00000467502.6,ENST00000467902.2,ENST00000478046.5,ENST00000486994.5,ENST00000487483.6,ENST00000491003.5,ENST00000492109.6,ENST00000493347.5,ENST00000525507.5,ENST00000527193.1,ENST00000527623.1,ENST00000532058.1,ENST00000595055.1	1706.40	1500.85	2501.00	53.98	46.50	2496.90	3.39	52.40	47.47	48.5636	56.5219	0.0268117	44.1018	51.3156	0.02676
ENSG00000011523.13	ENST00000260569.4,ENST00000377990.6,ENST00000475851.1,ENST00000497039.1,ENST00000537589.1	4793.81	4588.24	563.42	3.98	3.43	563.40	0.60	3.95	3.57	3.3299	4.63631	0.0573897	3.01569	4.19881	0.0574252
ENSG00000011566.14	ENST00000263881.7,ENST00000341681.9,ENST00000414968.1,ENST00000429397.5,ENST00000437545.5,ENST00000437968.1,ENST00000465701.1,ENST00000474502.5,ENST00000475457.1,ENST00000479708.1,ENST00000484274.1,ENST00000495648.3,ENST00000497566.5	3313.33	3107.77	795.00	8.29	7.14	795.00	0.00	12.42	11.25	8.11408	19.1745	0.153142	7.34839	17.3746	0.153212
ENSG00000011590.13	ENST00000262630.7,ENST00000392197.6,ENST00000426659.6,ENST00000442282.1,ENST00000451726.1,ENST00000481182.1	915.73	710.32	8.00	0.36	0.31	8.00	0.00	0.77	0.70	0.260995	1.42703	0.273728	0.234379	1.29124	0.273701
ENSG00000011600.11	ENST00000262629.8,ENST00000424586.7,ENST00000544690.6,ENST00000585626.1,ENST00000585901.6,ENST00000586946.1,ENST00000587837.5,ENST00000588439.1,ENST00000589517.1	533.33	327.87	0.00	0.00	0.00	0.00	0.00	0.88	0.80	0.350221	1.47854	0.228652	0.319042	1.34204	0.228711
ENSG00000011638.10	ENST00000233047.8,ENST00000261388.7,ENST00000451578.6,ENST00000572258.5,ENST00000572599.5,ENST00000573487.5,ENST00000573688.1,ENST00000574092.1,ENST00000577162.1	1509.60	1304.04	402.00	9.99	8.60	402.00	0.00	10.68	9.68	9.13173	12.3549	0.052056	8.29053	11.2131	0.0520022
ENSG00000011677.12	ENST00000370314.8,ENST00000417858.1,ENST00000497894.1,ENST00000535043.1	3712.00	3506.42	2.00	0.02	0.02	2.00	0.00	0.45	0.41	0.0522261	1.01938	0.421376	0.0444312	0.921245	0.421323
ENSG00000012048.21	ENST00000352993.7,ENST00000354071.7,ENST00000357654.8,ENST00000412061.3,ENST00000461221.5,ENST00000461574.1,ENST00000461798.5,ENST00000468300.5,ENST00000470026.5,ENST00000471181.7,ENST00000472490.1,ENST00000473961.5,ENST00000476777.5,ENST00000477152.5,ENST00000478531.5,ENST00000484087.5,ENST00000487825.5,ENST00000489037.1,ENST00000491747.6,ENST00000492859.5,ENST00000493795.5,ENST00000493919.5,ENS…	3627.23	3421.66	3812.00	36.09	31.09	3812.00	0.00	36.89	33.42	33.8349	40.0244	0.028722	30.6258	36.2319	0.0287479
ENSG00000012061.15	ENST00000013807.9,ENST00000300853.7,ENST00000340192.11,ENST00000423698.6,ENST00000587888.5,ENST00000588300.1,ENST00000588738.5,ENST00000589165.5,ENST00000589214.1,ENST00000589381.5,ENST00000590701.5,ENST00000591636.5,ENST00000592023.5,ENST00000592083.5,ENST00000592410.5,ENST00000592444.5,ENST00000592905.5	1625.54	1419.96	1514.50	34.55	29.76	1510.96	17.70	34.60	31.34	31.9505	37.2094	0.0260592	28.9367	33.6984	0.0260884
ENSG00000012124.16	ENST00000085219.9,ENST00000341773.10,ENST00000419549.6,ENST00000536635.6,ENST00000544992.6,ENST00000593704.1,ENST00000593867.5,ENST00000594125.1,ENST00000594250.5,ENST00000594349.1,ENST00000594954.5,ENST00000595419.5,ENST00000595780.5,ENST00000596492.5,ENST00000597433.1,ENST00000597916.5,ENST00000598028.5,ENST00000598138.5,ENST00000598537.5,ENST00000598815.5,ENST00000599717.5,ENST00000599799.1,EN…	1169.68	964.16	20.00	0.67	0.58	20.00	0.00	2.84	2.58	1.95323	3.7662	0.110754	1.77587	3.41977	0.110743
ENSG00000012171.19	ENST00000416295.1,ENST00000418576.3,ENST00000419007.5,ENST00000433753.4,ENST00000434030.1,ENST00000439487.5,ENST00000441915.5,ENST00000456210.5,ENST00000456560.6,ENST00000611067.4,ENST00000612509.4,ENST00000616701.4,ENST00000618865.4,ENST00000619119.4,ENST00000621029.4	2409.94	2204.36	3737.00	54.92	47.30	3737.00	0.00	52.42	47.49	49.9323	54.8926	0.0164414	45.3001	49.7951	0.0163872
ENSG00000012174.11	ENST00000365779.2,ENST00000379484.9,ENST00000465888.1	4032.09	3826.51	2702.45	22.88	19.71	2702.88	13.40	21.68	19.64	20.5753	22.7889	0.0178259	18.6652	20.6675	0.0177768
ENSG00000012211.12	ENST00000376310.7,ENST00000376317.4,ENST00000432913.5,ENST00000453382.5,ENST00000540849.5,ENST00000599218.5,ENST00000611313.1,ENST00000614014.1	1597.92	1392.35	864.00	20.10	17.31	864.00	0.00	19.40	17.57	17.5514	21.2429	0.0327538	15.9868	19.3312	0.0327763
ENSG00000012223.12	ENST00000231751.8,ENST00000417439.5,ENST00000426532.6,ENST00000431944.1,ENST00000443496.5,ENST00000462667.1,ENST00000478874.2,ENST00000493056.5,ENST00000498301.1	2031.37	1825.82	8.00	0.14	0.12	8.00	0.00	0.75	0.68	0.293729	1.25977	0.231983	0.265391	1.14122	0.231979
ENSG00000012232.8	ENST00000220562.8,ENST00000454906.6,ENST00000517738.1,ENST00000518223.1,ENST00000519288.5,ENST00000519886.5,ENST00000520679.1,ENST00000520940.1,ENST00000521473.5,ENST00000521532.5,ENST00000522698.1,ENST00000522725.5,ENST00000523149.5,ENST00000523271.1	4285.18	4079.65	1723.26	13.68	11.79	1723.25	0.43	14.36	13.00	11.976	16.8325	0.057367	10.8435	15.2439	0.0573629
ENSG00000012504.14	ENST00000188403.7,ENST00000321046.9,ENST00000392986.7,ENST00000546380.1,ENST00000548621.2,ENST00000548884.5,ENST00000549996.5,ENST00000551184.1,ENST00000551379.5,ENST00000648861.1,ENST00000649582.1	1441.45	1235.92	0.00	0.00	0.00	0.00	0.00	0.67	0.61	0.145598	1.40974	0.332781	0.131971	1.27768	0.332716
ENSG00000012660.13	ENST00000304434.10,ENST00000370913.5,ENST00000370918.8,ENST00000465983.5,ENST00000485336.5,ENST00000486973.1,ENST00000542638.5	2504.75	2299.18	3579.00	50.43	43.43	3579.00	0.00	47.99	43.47	45.9954	50.0313	0.0143751	41.6756	45.3258	0.0143579
ENSG00000012779.10	ENST00000374391.6,ENST00000475300.1,ENST00000481117.1,ENST00000483623.2,ENST00000493336.1,ENST00000498461.1,ENST00000542434.5,ENST00000612635.4	1859.06	1653.52	199.00	3.90	3.36	199.00	0.00	4.39	3.98	3.40163	5.44228	0.0812049	3.10164	4.95205	0.0812415
ENSG00000012817.15	ENST00000317961.8,ENST00000382806.6,ENST00000415360.1,ENST00000440077.5,ENST00000447300.1,ENST00000469599.6,ENST00000478891.1,ENST00000485154.1,ENST00000492117.1,ENST00000541639.5	3548.60	3343.02	0.00	0.00	0.00	0.00	0.00	0.21	0.19	0.0642387	0.387369	0.283692	0.058127	0.351037	0.283878
ENSG00000012822.15	ENST00000262059.8,ENST00000430117.6,ENST00000546443.5,ENST00000546619.5,ENST00000546774.1,ENST00000547885.5,ENST00000547949.6,ENST00000547988.5,ENST00000548177.5,ENST00000548263.5,ENST00000548431.1,ENST00000549173.5,ENST00000549349.5,ENST00000549613.1,ENST00000549688.1,ENST00000549784.5,ENST00000549935.6,ENST00000550804.5,ENST00000551900.5,ENST00000552282.1,ENST00000552623.5,ENST00000553154.5	2140.35	1934.78	1547.00	25.90	22.31	1547.00	0.00	26.56	24.06	24.1686	29.1185	0.0322364	21.8952	26.3828	0.0322207
ENSG00000012963.14	ENST00000013070.10,ENST00000553674.1,ENST00000553857.5,ENST00000554232.5,ENST00000555113.5,ENST00000555329.1,ENST00000556871.5	3394.46	3188.89	3435.94	34.91	30.06	3434.27	2.03	33.96	30.77	32.2323	35.7734	0.0179254	29.183	32.3916	0.0179159
ENSG00000012983.11	ENST00000013125.8,ENST00000554066.1,ENST00000554091.5,ENST00000554273.1,ENST00000554990.5,ENST00000555216.5,ENST00000557124.1,ENST00000557210.5,ENST00000557390.5,ENST00000557578.1	3541.23	3335.67	1795.00	17.43	15.01	1795.00	0.00	17.90	16.22	16.0749	19.8954	0.0369315	14.5675	18.032	0.036879
ENSG00000013016.15	ENST00000322054.9	4636.00	4430.42	0.00	0.00	0.00	0.00	0.00	0.01	0.01	2.80086e-08	0.0207074	0.658018	2.53644e-08	0.0187606	0.658158
ENSG00000013275.7	ENST00000157812.6,ENST00000455878.2,ENST00000593455.5,ENST00000596386.1,ENST00000601194.1,ENST00000601697.5	1565.28	1359.70	3455.00	82.32	70.90	3455.00	0.00	78.22	70.86	75.5969	81.0228	0.0118544	68.529	73.4265	0.0118278
ENSG00000013288.8	ENST00000285599.7,ENST00000504248.5,ENST00000504960.1,ENST00000505907.1,ENST00000510427.1	5316.17	5110.59	741.00	4.70	4.05	741.00	0.00	11.62	10.53	4.19884	25.8408	0.369267	3.88829	23.5086	0.369211
ENSG00000013293.5	ENST00000231706.5,ENST00000466168.1	5288.00	5082.50	0.00	0.00	0.00	0.00	0.00	0.12	0.11	0.000212951	0.346387	0.636392	0.000234775	0.314125	0.636442
ENSG00000013297.11	ENST00000064724.7,ENST00000468358.5,ENST00000477531.3,ENST00000486429.1,ENST00000488989.1,ENST00000489485.5,ENST00000643053.1	2078.26	1872.68	8.00	0.14	0.12	7.75	0.43	0.43	0.39	0.19069	0.704324	0.21202	0.173192	0.638917	0.211998
ENSG00000013306.15	ENST00000225308.12,ENST00000377095.9,ENST00000537904.6,ENST00000585523.1,ENST00000585636.5,ENST00000585695.5,ENST00000586016.5,ENST00000586633.5,ENST00000588049.5,ENST00000588315.5,ENST00000588767.5,ENST00000590194.5,ENST00000591006.5,ENST00000591151.1,ENST00000592372.5,ENST00000592857.5,ENST00000593166.1	1458.52	1252.94	4601.00	118.96	102.46	4601.00	0.00	114.04	103.31	109.977	118.025	0.0122818	99.7148	107.003	0.0122503
ENSG00000013364.18	ENST00000357402.9,ENST00000395353.5,ENST00000562463.5,ENST00000563096.1,ENST00000563123.1,ENST00000563558.5,ENST00000563915.5,ENST00000565164.1,ENST00000565830.5,ENST00000566066.5,ENST00000566252.1,ENST00000566554.1,ENST00000566859.5,ENST00000568068.1,ENST00000569612.1,ENST00000569887.1,ENST00000570061.1,ENST00000570234.5,ENST00000629059.1	2373.60	2168.04	1728.73	25.83	22.25	1728.73	0.44	67.79	61.41	26.4544	138.508	0.330619	24.0135	125.605	0.330647
ENSG00000013374.16	ENST00000413040.6,ENST00000460712.1,ENST00000468404.5,ENST00000470229.6,ENST00000470316.5,ENST00000477666.1,ENST00000480714.1,ENST00000480907.5,ENST00000483358.5,ENST00000493588.5,ENST00000497987.1,ENST00000568733.5	1578.38	1372.81	2636.99	62.23	53.60	2636.99	0.10	59.58	53.97	55.8746	63.3449	0.0212962	50.5901	57.3623	0.0212731
ENSG00000013375.15	ENST00000283977.8,ENST00000503094.1,ENST00000504780.5,ENST00000505470.5,ENST00000506587.5,ENST00000507404.1,ENST00000507554.1,ENST00000508748.5,ENST00000509219.1,ENST00000510258.1,ENST00000512866.5,ENST00000513973.5,ENST00000515333.1,ENST00000605602.1,ENST00000616566.4	2718.13	2512.58	2462.95	31.76	27.35	2462.53	4.34	45.87	41.56	29.705	71.7266	0.15928	27.0331	65.1355	0.159244
ENSG00000013392.7	ENST00000369724.4	3744.00	3538.42	350.00	3.20	2.76	350.00	0.00	3.04	2.75	2.72881	3.36514	0.0356486	2.47288	3.05013	0.0356664
ENSG00000013441.15	ENST00000321356.8,ENST00000409403.6,ENST00000409769.6,ENST00000432425.5,ENST00000434813.3,ENST00000461326.1,ENST00000461981.5,ENST00000464454.1,ENST00000472679.1,ENST00000473565.5,ENST00000481641.1,ENST00000482590.1,ENST00000492793.1,ENST00000496205.1,ENST00000621181.4	1612.25	1406.69	2373.00	54.65	47.07	2373.00	0.00	54.03	48.94	50.2884	57.9526	0.0241408	45.613	52.5631	0.0241446
ENSG00000013503.9	ENST00000228347.8,ENST00000539066.5,ENST00000549195.1,ENST00000549569.1	4273.00	4067.42	651.00	5.19	4.47	651.00	0.00	5.17	4.68	4.6799	5.67902	0.0321747	4.24753	5.15179	0.0321858
ENSG00000013523.9	ENST00000251089.6,ENST00000554941.1,ENST00000555079.1,ENST00000556298.1,ENST00000557179.5,ENST00000557497.1	4480.83	4275.26	1512.50	11.46	9.87	1512.41	3.17	11.31	10.25	10.3456	12.3244	0.0298772	9.37266	11.1697	0.029894
ENSG00000013561.17	ENST00000347642.7,ENST00000356143.5,ENST00000394514.6,ENST00000394519.5,ENST00000394520.6,ENST00000502341.5,ENST00000506004.5,ENST00000506822.5,ENST00000506938.5,ENST00000507163.5,ENST00000507291.1,ENST00000511961.5,ENST00000512565.5,ENST00000513019.5,ENST00000514620.5,ENST00000515613.5	1748.96	1543.40	970.00	20.36	17.54	969.98	0.14	20.39	18.47	18.2575	22.6297	0.0366986	16.5336	20.4919	0.0366903
ENSG00000013563.13	ENST00000014935.7,ENST00000309585.9,ENST00000369807.5,ENST00000369808.7,ENST00000369809.5,ENST00000393638.5,ENST00000412184.1,ENST00000424626.5,ENST00000432135.1,ENST00000447892.1,ENST00000451865.5,ENST00000497242.1	2032.97	1827.39	1540.22	27.31	23.52	1539.18	3.54	27.06	24.51	24.8163	29.6301	0.0284022	22.4935	26.8591	0.0284419
ENSG00000013573.16	ENST00000228264.10,ENST00000350437.8,ENST00000415475.6,ENST00000435753.6,ENST00000438391.6,ENST00000535158.5,ENST00000535317.5,ENST00000536265.5,ENST00000536580.5,ENST00000537136.1,ENST00000538345.1,ENST00000538740.1,ENST00000539049.5,ENST00000539673.5,ENST00000539699.5,ENST00000539702.1,ENST00000540935.5,ENST00000542129.5,ENST00000542242.1,ENST00000542244.5,ENST00000542661.1,ENST00000542777.1,EN…	1966.01	1760.46	4425.86	81.45	70.15	4426.28	10.69	79.37	71.91	74.2416	84.4666	0.0219932	67.2495	76.5213	0.0219966
ENSG00000013583.9	ENST00000014930.8,ENST00000535636.1,ENST00000536942.1,ENST00000540916.1,ENST00000647702.1	1178.17	972.59	1581.38	52.67	45.37	1581.99	0.85	50.84	46.05	48.1529	53.6157	0.0183666	43.6104	48.5512	0.0183422
ENSG00000013588.8	ENST00000014914.5,ENST00000534831.1,ENST00000537783.1,ENST00000540125.1,ENST00000542056.1,ENST00000648791.1	5105.19	4899.62	42993.15	284.27	244.83	42993.00	0.73	268.95	243.64	261.067	276.948	0.0103286	236.633	250.986	0.0103103
ENSG00000013619.13	ENST00000262858.7,ENST00000358892.7,ENST00000370401.6,ENST00000426613.4,ENST00000432680.6,ENST00000464149.1,ENST00000468306.1	3996.59	3791.01	655.00	5.60	4.82	655.00	0.00	5.81	5.27	5.10637	6.65002	0.0445072	4.63642	6.03622	0.0444515
ENSG00000013725.14	ENST00000313421.11,ENST00000344931.9,ENST00000352009.9,ENST00000419282.2,ENST00000433107.6,ENST00000452451.6,ENST00000505761.2,ENST00000538288.1,ENST00000538611.1,ENST00000541964.1,ENST00000542157.5,ENST00000542254.5,ENST00000545105.5,ENST00000545320.1	3197.00	2991.42	1.00	0.01	0.01	1.00	0.00	0.91	0.82	0.389981	1.50859	0.219297	0.355006	1.36926	0.219224
ENSG00000013810.18	ENST00000313288.8,ENST00000404054.3,ENST00000458173.3,ENST00000466077.1,ENST00000467746.5,ENST00000470136.1,ENST00000470808.1,ENST00000484264.1,ENST00000484651.5,ENST00000485989.6,ENST00000493975.5,ENST00000612220.4,ENST00000617535.4	2049.72	1844.15	2297.00	40.35	34.75	2297.00	0.00	39.19	35.50	36.9417	41.4773	0.0200254	33.4943	37.5987	0.020049
ENSG00000014123.9	ENST00000369278.4,ENST00000461673.1	4142.36	3936.79	1438.00	11.83	10.19	1438.00	0.00	11.32	10.25	10.6185	12.0165	0.0210305	9.62578	10.8933	0.0210169
ENSG00000014138.8	ENST00000265465.7,ENST00000525924.1,ENST00000527618.5,ENST00000527850.5,ENST00000532391.1,ENST00000532469.1,ENST00000533192.1,ENST00000534785.1	2196.13	1990.57	1581.89	25.75	22.17	1589.28	45.84	25.17	22.80	21.7135	28.5194	0.0472457	19.7118	25.8805	0.0472557
ENSG00000014164.6	ENST00000262577.5,ENST00000528401.1	3280.00	3074.42	569.00	6.00	5.16	569.00	0.00	5.77	5.23	5.26887	6.27547	0.0296703	4.77916	5.69128	0.0295953
ENSG00000014216.15	ENST00000279247.10,ENST00000524773.5,ENST00000525013.1,ENST00000526468.1,ENST00000526954.5,ENST00000526966.5,ENST00000527189.5,ENST00000527323.5,ENST00000527469.1,ENST00000527699.5,ENST00000527739.5,ENST00000527887.1,ENST00000527897.1,ENST00000528165.5,ENST00000528396.5,ENST00000528739.5,ENST00000529133.5,ENST00000530442.5,ENST00000530495.1,ENST00000530567.1,ENST00000531068.5,ENST00000532285.1,EN…	2577.23	2371.66	4830.00	65.98	56.82	4830.00	0.00	67.38	61.04	63.4685	71.4022	0.0202784	57.5395	64.7204	0.0202543
ENSG00000014257.15	ENST00000336375.9,ENST00000351273.11,ENST00000475741.5,ENST00000483689.1,ENST00000489084.5,ENST00000493235.5,ENST00000495911.5,ENST00000507647.1,ENST00000512463.1	2589.19	2383.62	131.00	1.78	1.53	131.00	0.00	2.66	2.41	1.92518	3.46731	0.101362	1.74396	3.14135	0.101268
ENSG00000014641.17	ENST00000233114.12,ENST00000409476.5,ENST00000409908.5,ENST00000421012.1,ENST00000432309.5,ENST00000436321.5,ENST00000442225.5,ENST00000454035.5,ENST00000462944.1,ENST00000472098.5,ENST00000484538.1,ENST00000485155.1,ENST00000485781.5,ENST00000495083.1,ENST00000539945.5,ENST00000544381.3	1280.61	1075.05	4687.00	141.24	121.65	4687.00	0.00	134.94	122.25	128.593	141.518	0.016543	116.597	128.31	0.0165419
ENSG00000014824.13	ENST00000264451.11,ENST00000505523.1,ENST00000509683.5,ENST00000510460.1,ENST00000513699.5	3255.37	3049.79	1943.06	20.64	17.78	1943.05	0.22	19.81	17.95	17.9603	21.6803	0.0328248	16.3066	19.6754	0.032821
ENSG00000014914.20	ENST00000369140.7,ENST00000439741.3,ENST00000466496.5,ENST00000479272.1,ENST00000482025.5,ENST00000482343.5,ENST00000490310.1,ENST00000492824.5,ENST00000493562.1,ENST00000495054.1	1668.61	1463.03	606.00	13.42	11.56	606.00	0.00	13.09	11.86	11.773	14.3797	0.0342421	10.6776	13.0386	0.0342223
ENSG00000014919.12	ENST00000016171.5,ENST00000370483.9,ENST00000497381.1	2458.39	2252.83	2790.45	40.13	34.56	2790.34	2.03	38.16	34.57	36.2533	40.1201	0.0175196	32.8761	36.3719	0.0175035
ENSG00000015133.18	ENST00000331194.8,ENST00000334448.5,ENST00000389856.9,ENST00000389857.10,ENST00000553403.1,ENST00000553437.1,ENST00000554051.1,ENST00000554165.1,ENST00000554872.5,ENST00000555995.1,ENST00000556726.5,ENST00000556767.1,ENST00000557455.1,ENST00000557507.1	4602.56	4396.99	1202.00	8.86	7.63	1202.00	0.00	9.59	8.69	8.356	10.9167	0.0459691	7.59448	9.9173	0.0459655
ENSG00000015153.14	ENST00000327791.8,ENST00000380790.4,ENST00000534854.6,ENST00000541702.2,ENST00000546726.5,ENST00000546782.1,ENST00000546972.5,ENST00000547254.5,ENST00000547351.5,ENST00000547622.5,ENST00000547724.1,ENST00000548661.5,ENST00000548917.1,ENST00000550315.1,ENST00000551268.5,ENST00000551528.5,ENST00000552109.5,ENST00000552928.5,ENST00000555248.2	1357.98	1152.44	739.00	20.77	17.89	739.00	0.00	21.33	19.33	18.6092	24.2257	0.0453706	16.8428	21.9364	0.0453888
ENSG00000015171.19	ENST00000309776.8,ENST00000381584.5,ENST00000381591.5,ENST00000381604.8,ENST00000381607.8,ENST00000397955.6,ENST00000397959.7,ENST00000397962.8,ENST00000402736.5,ENST00000403354.5,ENST00000439456.5,ENST00000473115.1,ENST00000488275.1,ENST00000509513.6,ENST00000558098.4,ENST00000602682.5,ENST00000627286.1	3476.43	3270.85	1863.00	18.45	15.89	1863.00	0.04	18.35	16.63	16.9633	19.7706	0.0258159	15.3632	17.9099	0.0258262
ENSG00000015285.10	ENST00000376701.4,ENST00000450772.5,ENST00000465982.5,ENST00000470107.1,ENST00000474174.1,ENST00000483750.5,ENST00000490627.1	1651.46	1445.88	11.00	0.25	0.21	11.00	0.00	1.54	1.40	0.424059	3.14112	0.319394	0.388834	2.85221	0.319338
ENSG00000015413.9	ENST00000261615.5,ENST00000393092.7,ENST00000421184.5,ENST00000561484.1,ENST00000564281.5,ENST00000564645.1,ENST00000565249.5,ENST00000568281.5,ENST00000570029.5	1592.00	1386.42	1.00	0.02	0.02	1.00	0.00	0.54	0.49	0.186121	0.963607	0.260727	0.168323	0.872897	0.260852
ENSG00000015475.18	ENST00000317361.11,ENST00000342111.9,ENST00000399765.5,ENST00000399767.5,ENST00000399774.7,ENST00000473439.5,ENST00000494097.5,ENST00000550946.5,ENST00000551952.5,ENST00000552886.1,ENST00000611040.1,ENST00000614949.4,ENST00000615414.4,ENST00000617586.1,ENST00000622694.4	1268.26	1062.78	818.00	24.93	21.48	818.00	0.03	24.55	22.24	20.8344	28.3533	0.05221	18.7864	25.6075	0.0522864
ENSG00000015479.18	ENST00000394805.7,ENST00000502422.5,ENST00000502499.5,ENST00000502944.1,ENST00000503340.1,ENST00000503811.5,ENST00000504023.1,ENST00000504045.5,ENST00000504311.5,ENST00000504643.5,ENST00000505625.5,ENST00000507860.1,ENST00000508689.1,ENST00000509918.5,ENST00000510056.5,ENST00000511249.5,ENST00000511333.5,ENST00000511978.5,ENST00000512040.1,ENST00000512876.5,ENST00000513121.1,ENST00000513678.5,ENS…	2622.02	2416.45	12481.28	167.33	144.12	12403.30	174.34	158.81	143.87	149.731	166.804	0.0177641	135.655	151.104	0.0177407
ENSG00000015520.14	ENST00000289547.8,ENST00000381160.7,ENST00000423141.1,ENST00000546276.5	4217.41	4011.83	8.00	0.06	0.06	8.00	0.00	0.09	0.08	0.0427679	0.146344	0.199457	0.0388053	0.132678	0.199497
ENSG00000015532.9	ENST00000017003.6,ENST00000376550.7,ENST00000507602.5,ENST00000509778.1,ENST00000511654.1,ENST00000571021.1,ENST00000574840.1	3192.96	2987.38	1113.00	12.07	10.40	1113.00	0.00	23.57	21.35	11.0771	47.657	0.304669	10.0534	43.2186	0.304797
ENSG00000015568.12	ENST00000016946.7,ENST00000272454.10,ENST00000393283.5,ENST00000413468.1,ENST00000430736.5,ENST00000432606.1,ENST00000441344.1,ENST00000472794.1,ENST00000477523.1,ENST00000482778.1,ENST00000493394.1,ENST00000495473.1,ENST00000495582.1	4989.59	4784.02	288.12	1.95	1.68	405.32	140.52	5.40	4.89	2.31922	9.68755	0.23077	2.10493	8.78533	0.230828
ENSG00000015592.16	ENST00000265770.11,ENST00000350889.8,ENST00000519614.5,ENST00000519997.5,ENST00000522750.1,ENST00000522908.1,ENST00000523048.5	1337.14	1131.57	0.00	0.00	0.00	0.00	0.00	0.22	0.20	0.0690121	0.410967	0.274011	0.0625869	0.372414	0.273874
ENSG00000015676.17	ENST00000338427.10,ENST00000355451.7,ENST00000460110.5,ENST00000464812.1,ENST00000472246.5,ENST00000475952.1,ENST00000478769.1,ENST00000480209.1,ENST00000487118.1,ENST00000493613.5,ENST00000497978.1	2624.79	2419.22	2297.00	30.76	26.49	2297.00	0.00	30.41	27.55	27.4802	33.3817	0.0335429	24.9044	30.2516	0.0335659
ENSG00000016082.14	ENST00000230658.11,ENST00000505475.3,ENST00000511384.1	2459.00	2253.42	7.00	0.10	0.09	7.00	0.00	0.19	0.17	0.0683269	0.320093	0.23758	0.0614558	0.289649	0.237609
ENSG00000016391.10	ENST00000315251.10,ENST00000467802.1,ENST00000481668.5	7665.00	7459.42	754.69	3.28	2.82	755.52	1.77	3.30	2.99	2.97962	3.66931	0.0346373	2.70301	3.32822	0.0345805
ENSG00000016402.13	ENST00000316649.9,ENST00000367746.3,ENST00000367748.4,ENST00000460306.1,ENST00000461799.1,ENST00000468393.5,ENST00000541547.5,ENST00000635289.1	3280.78	3075.20	112.00	1.18	1.02	112.00	0.00	1.66	1.50	1.15658	2.1986	0.106885	1.04675	1.99153	0.106816
ENSG00000016490.15	ENST00000234701.7,ENST00000394711.1	3118.00	2912.42	1.00	0.01	0.01	1.00	0.00	0.03	0.03	0.00322767	0.0655003	0.386802	0.00288805	0.0593308	0.3869
ENSG00000016602.9	ENST00000370563.3,ENST00000496322.1	1846.50	1640.99	0.00	0.00	0.00	0.00	0.00	0.12	0.11	0.000847163	0.346356	0.588824	0.000517211	0.313731	0.588811
ENSG00000016864.18	ENST00000266014.10,ENST00000394783.7,ENST00000463762.1,ENST00000463827.1,ENST00000464705.1,ENST00000478968.6,ENST00000479553.5,ENST00000480080.1,ENST00000481643.5,ENST00000484163.5,ENST00000485899.1,ENST00000487642.5,ENST00000491606.5,ENST00000497436.5,ENST00000497953.5	1534.88	1329.30	2384.86	58.12	50.06	2384.88	0.93	55.81	50.56	52.499	59.1874	0.0209892	47.5824	53.641	0.0209986
ENSG00000017260.19	ENST00000328560.12,ENST00000359644.7,ENST00000422190.6,ENST00000428331.6,ENST00000504381.5,ENST00000504571.5,ENST00000504612.5,ENST00000504948.5,ENST00000505072.5,ENST00000505330.5,ENST00000507194.1,ENST00000507488.6,ENST00000508297.2,ENST00000508532.5,ENST00000508660.5,ENST00000509150.1,ENST00000509662.5,ENST00000510168.5,ENST00000510774.1,ENST00000513636.1,ENST00000513801.5,ENST00000514654.5,EN…	2998.16	2792.60	4729.12	54.86	47.25	4729.10	0.89	54.61	49.47	49.4219	59.6313	0.032726	44.8972	54.147	0.032699
ENSG00000017427.16	ENST00000307046.8,ENST00000337514.10,ENST00000392904.5,ENST00000392905.7,ENST00000424202.6,ENST00000481539.1,ENST00000644491.1	2037.36	1831.80	7.10	0.13	0.11	7.08	0.84	0.60	0.54	0.194826	1.09207	0.265568	0.177372	0.990624	0.265387
ENSG00000017483.14	ENST00000413668.5,ENST00000416711.5,ENST00000429543.2,ENST00000440085.5,ENST00000441948.5,ENST00000480105.1,ENST00000488083.5,ENST00000494034.5,ENST00000497336.1,ENST00000595796.5,ENST00000615300.4,ENST00000619100.4,ENST00000620913.4,ENST00000622196.4	1380.74	1175.17	9331.00	257.23	221.55	9331.00	0.03	244.27	221.29	236.124	251.796	0.0111182	214.248	228.398	0.0111187
ENSG00000017797.12	ENST00000019317.8,ENST00000383432.7,ENST00000458039.3,ENST00000577221.1,ENST00000585015.6,ENST00000609094.2	3874.82	3669.24	3865.86	34.13	29.40	3865.86	0.35	32.55	29.49	31.1021	33.9953	0.0152222	28.2008	30.8201	0.0152395
ENSG00000018189.12	ENST00000226328.8,ENST00000381006.7,ENST00000417478.6,ENST00000502653.5,ENST00000503025.5,ENST00000503876.5,ENST00000504805.6,ENST00000507333.5,ENST00000512103.5,ENST00000512331.5,ENST00000513593.1,ENST00000513597.5,ENST00000514898.1,ENST00000515442.1,ENST00000515479.5	1666.22	1460.69	214.00	4.75	4.09	214.00	0.00	5.84	5.29	4.53603	7.21519	0.0793644	4.10711	6.53535	0.0793845
ENSG00000018236.14	ENST00000347616.5,ENST00000348761.2,ENST00000547702.5,ENST00000547849.5,ENST00000548005.5,ENST00000548481.1,ENST00000550305.1,ENST00000551295.6,ENST00000551424.5,ENST00000552248.5,ENST00000552913.5	5507.00	5301.42	1.00	0.01	0.01	1.00	0.00	0.58	0.53	0.197943	1.03097	0.258478	0.179255	0.93411	0.258458
ENSG00000018280.16	ENST00000233202.10,ENST00000354352.9,ENST00000460592.1,ENST00000465984.5,ENST00000468221.5,ENST00000468721.1,ENST00000469449.1,ENST00000469799.5,ENST00000471875.5,ENST00000473367.5,ENST00000475225.5,ENST00000481524.5,ENST00000483487.2,ENST00000490536.1,ENST00000490872.1,ENST00000492413.5,ENST00000494322.5,ENST00000539932.5	3852.00	3646.42	27.00	0.24	0.21	27.00	0.00	1.66	1.50	0.761204	2.74683	0.210812	0.689444	2.49056	0.21078
ENSG00000018408.14	ENST00000360632.7,ENST00000460517.1,ENST00000465804.5,ENST00000467467.5,ENST00000471586.5,ENST00000472417.1,ENST00000474080.1,ENST00000475579.1,ENST00000479238.1,ENST00000485244.1,ENST00000485352.1,ENST00000494754.1	2798.35	2592.81	3590.58	44.86	38.64	3589.93	1.14	43.31	39.24	39.566	47.0276	0.0299694	35.8574	42.6274	0.0299076
ENSG00000018510.14	ENST00000264167.8,ENST00000409888.1,ENST00000460342.1,ENST00000637633.1,ENST00000642466.1	4572.68	4367.10	2615.20	19.40	16.71	2615.31	0.52	18.58	16.83	17.4673	19.6939	0.0206909	15.8488	17.8628	0.020699
ENSG00000018607.6	ENST00000438300.1	1774.00	1568.42	0.00	0.00	0.00	0.00	0.00	0.02	0.02	3.1145e-07	0.0590339	0.65505	2.8193e-07	0.0535277	0.655206
ENSG00000018610.14	ENST00000320339.8,ENST00000469448.1,ENST00000536133.2,ENST00000644802.1	1393.06	1187.48	1082.91	29.54	25.45	1082.90	0.31	28.16	25.51	26.2429	30.2045	0.024125	23.766	27.3557	0.0241009
ENSG00000018625.14	ENST00000361216.7,ENST00000392233.7,ENST00000447527.1,ENST00000459972.1,ENST00000463989.1,ENST00000468587.1,ENST00000472488.5,ENST00000478587.1	4413.00	4207.42	1.00	0.01	0.01	1.00	0.00	0.42	0.38	0.104057	0.81085	0.308287	0.0940033	0.734564	0.308371
ENSG00000018699.12	ENST00000317907.8,ENST00000428527.1,ENST00000433416.5,ENST00000438654.1,ENST00000448773.5,ENST00000454690.1,ENST00000647819.1	2563.62	2358.05	1246.00	17.12	14.74	1246.00	0.00	17.15	15.54	15.5165	18.8312	0.033082	14.1242	17.1339	0.033078
ENSG00000018869.16	ENST00000301310.8,ENST00000586929.5,ENST00000587778.5,ENST00000589143.5,ENST00000589895.1,ENST00000593145.5,ENST00000619584.4	1393.29	1187.74	0.00	0.00	0.00	0.00	0.00	0.34	0.30	0.0792751	0.632509	0.301243	0.0744598	0.575934	0.301137
ENSG00000019102.11	ENST00000326621.9,ENST00000403470.1	1169.50	963.92	0.00	0.00	0.00	0.00	0.00	0.06	0.06	0.00100026	0.151294	0.472943	0.00089637	0.137128	0.47279
ENSG00000019144.18	ENST00000356063.9,ENST00000361417.6,ENST00000392852.7,ENST00000524713.5,ENST00000525226.5,ENST00000525427.1,ENST00000526374.5,ENST00000526537.2,ENST00000526699.5,ENST00000526826.1,ENST00000527259.5,ENST00000527500.5,ENST00000527898.5,ENST00000528594.5,ENST00000528875.5,ENST00000529005.5,ENST00000530708.4,ENST00000530994.5,ENST00000531987.2,ENST00000532517.5,ENST00000532639.3,ENST00000534140.2,ENS…	3358.97	3153.40	414.00	4.25	3.66	413.05	1.24	5.36	4.86	4.51815	6.29227	0.0569595	4.09962	5.70876	0.0569612
ENSG00000019169.10	ENST00000327097.4,ENST00000412481.1,ENST00000494979.1	987.67	782.15	0.00	0.00	0.00	0.00	0.00	0.19	0.17	0.0137435	0.433889	0.427353	0.0124738	0.393263	0.427326
ENSG00000019186.9	ENST00000216862.7,ENST00000395954.3,ENST00000395955.7,ENST00000460643.1,ENST00000472970.1,ENST00000487593.1	2665.36	2459.79	5.00	0.07	0.06	5.00	0.00	0.54	0.49	0.139276	1.06259	0.308922	0.126244	0.963596	0.30906
ENSG00000019485.13	ENST00000424263.6,ENST00000526442.5,ENST00000528980.1,ENST00000530656.5,ENST00000534751.2,ENST00000622142.5	4435.88	4230.31	971.00	7.44	6.40	971.00	0.00	7.28	6.60	6.422	8.22551	0.0426519	5.80887	7.44287	0.0425943
ENSG00000019505.7	ENST00000020926.7,ENST00000528101.1,ENST00000533332.1	5144.00	4938.42	61.00	0.40	0.34	61.00	0.00	0.54	0.49	0.345472	0.768812	0.134727	0.313485	0.6972	0.134546
ENSG00000019549.11	ENST00000020945.3,ENST00000396822.6,ENST00000642303.1,ENST00000649776.1	2021.06	1815.48	358.00	6.39	5.50	358.00	0.00	6.17	5.59	5.4248	6.95255	0.0419276	4.89033	6.2745	0.0419329
ENSG00000019582.14	ENST00000009530.11,ENST00000353334.10,ENST00000377795.7,ENST00000517752.5,ENST00000517791.1,ENST00000518797.5,ENST00000522153.1,ENST00000522246.5,ENST00000523208.5,ENST00000523813.1,ENST00000523836.5,ENST00000524315.5	1295.63	1090.05	989.00	29.39	25.32	989.00	0.00	28.71	26.01	26.805	30.6374	0.0230149	24.3107	27.781	0.0230544
ENSG00000019991.16	ENST00000222390.10,ENST00000354224.10,ENST00000412881.5,ENST00000421558.1,ENST00000423064.7,ENST00000444829.7,ENST00000453018.1,ENST00000453411.6,ENST00000457544.7,ENST00000465234.2,ENST00000643024.1,ENST00000644543.1	3749.15	3543.57	7.00	0.06	0.06	7.00	0.00	0.48	0.43	0.208835	0.796183	0.214185	0.189701	0.721846	0.214233
ENSG00000019995.6	ENST00000359653.4,ENST00000471421.1	5695.00	5489.42	1521.21	8.98	7.73	1523.89	20.45	8.61	7.80	8.09373	9.13428	0.020626	7.33388	8.27756	0.0205854
ENSG00000020129.15	ENST00000356090.8,ENST00000373243.6,ENST00000373253.7,ENST00000423723.1,ENST00000437806.1,ENST00000459931.1	3096.03	2890.45	947.00	10.61	9.14	947.00	0.00	10.23	9.27	9.38509	11.1306	0.0293393	8.51127	10.0931	0.0293583
ENSG00000020181.17	ENST00000315215.11,ENST00000412232.2,ENST00000428068.5	5833.93	5628.35	281.52	1.62	1.40	282.28	5.66	1.67	1.52	1.39614	1.99068	0.0570653	1.26553	1.80464	0.0570771
ENSG00000020219.9	ENST00000465400.1	1674.00	1468.42	1.00	0.02	0.02	1.00	0.00	0.04	0.04	0.000863449	0.0994055	0.475428	0.000565828	0.0898663	0.475323
ENSG00000020256.19	ENST00000216923.4,ENST00000346617.8,ENST00000361387.6,ENST00000371515.8,ENST00000371518.6,ENST00000371523.8,ENST00000395979.1,ENST00000395989.7,ENST00000456175.5,ENST00000461898.1,ENST00000467811.5,ENST00000477786.5	3030.72	2825.14	819.00	9.39	8.09	819.00	0.00	9.99	9.05	8.91079	11.1866	0.0384988	8.07034	10.1337	0.0384952
ENSG00000020426.10	ENST00000261245.8,ENST00000539616.6,ENST00000553354.5,ENST00000554002.5,ENST00000554641.1,ENST00000555545.1,ENST00000556525.1,ENST00000556764.5,ENST00000557134.1	953.07	747.52	1173.00	50.84	43.78	1172.90	0.32	49.15	44.53	46.0375	52.5328	0.0228109	41.6264	47.5082	0.0227836
ENSG00000020577.13	ENST00000251091.9,ENST00000392067.7,ENST00000553988.5,ENST00000554335.5,ENST00000554587.1,ENST00000555091.1,ENST00000555112.1,ENST00000555192.1,ENST00000555719.1,ENST00000556069.5,ENST00000557013.1,ENST00000557692.2,ENST00000631086.2	5656.58	5451.00	554.00	3.29	2.84	554.00	0.00	3.92	3.55	3.23815	4.71801	0.0649668	2.9305	4.27145	0.064982
ENSG00000020633.18	ENST00000308873.10,ENST00000338888.3,ENST00000399916.5,ENST00000479341.1,ENST00000496967.1	3861.00	3655.42	8.00	0.07	0.06	8.00	0.00	0.57	0.51	0.082961	1.36239	0.433297	0.0753503	1.2359	0.433306
ENSG00000020922.12	ENST00000323929.7,ENST00000323977.7,ENST00000393241.8,ENST00000407439.7,ENST00000535120.1,ENST00000536144.1,ENST00000536754.5,ENST00000538923.1,ENST00000540013.5,ENST00000541157.5	3398.93	3193.36	3260.85	33.08	28.49	3260.85	0.36	33.04	29.93	29.695	36.6483	0.0357631	26.9112	33.212	0.0357437
ENSG00000021300.13	ENST00000227214.10,ENST00000354190.9,ENST00000398492.8,ENST00000398494.8,ENST00000426191.2,ENST00000535129.5,ENST00000535582.5,ENST00000536527.5,ENST00000538227.5,ENST00000539157.5,ENST00000540157.1,ENST00000540431.1,ENST00000541597.5,ENST00000541760.1,ENST00000542389.5,ENST00000543085.5,ENST00000543524.5,ENST00000544282.1,ENST00000544532.5,ENST00000545106.1,ENST00000545798.5,ENST00000546251.5	2016.00	1810.42	7.00	0.13	0.11	7.00	0.00	1.70	1.54	1.00952	2.49434	0.151282	0.910463	2.25659	0.151355
ENSG00000021355.12	ENST00000380739.5,ENST00000460260.1,ENST00000468511.5,ENST00000476896.5,ENST00000490094.5	2271.30	2065.72	5525.00	86.65	74.63	5525.00	0.03	82.39	74.64	78.3243	86.4674	0.0168915	71.0186	78.4019	0.0168945
ENSG00000021461.16	ENST00000222382.5,ENST00000312017.9,ENST00000342499.8,ENST00000354829.6,ENST00000415413.5,ENST00000417625.5,ENST00000433277.5,ENST00000434806.5,ENST00000436834.5,ENST00000444905.5,ENST00000463915.5,ENST00000472352.1,ENST00000477658.5,ENST00000481362.5,ENST00000491648.5,ENST00000495115.5,ENST00000631161.2	1131.06	925.52	0.00	0.00	0.00	0.00	0.00	0.90	0.82	0.381945	1.53005	0.223346	0.346117	1.38691	0.223472
ENSG00000021488.12	ENST00000023064.8,ENST00000587772.1,ENST00000589659.1,ENST00000590341.5,ENST00000590465.5,ENST00000592232.5	1030.00	824.42	4.00	0.16	0.14	4.00	0.00	0.30	0.28	0.124201	0.507896	0.222724	0.112192	0.459989	0.222666
ENSG00000021574.12	ENST00000315285.8,ENST00000345662.5,ENST00000615843.4,ENST00000621856.2,ENST00000642281.1,ENST00000642455.1,ENST00000642751.1,ENST00000642999.1,ENST00000643327.1,ENST00000643334.1,ENST00000644408.1,ENST00000644954.1,ENST00000645159.1,ENST00000645400.1,ENST00000645550.1,ENST00000645671.1,ENST00000645730.1,ENST00000646082.1,ENST00000646571.1,ENST00000647007.1,ENST00000647133.1	3542.72	3337.14	642.00	6.23	5.37	642.00	0.00	6.81	6.17	5.97921	7.71728	0.043906	5.40767	6.98333	0.0438458
ENSG00000021645.18	ENST00000281127.11,ENST00000335750.6,ENST00000428277.6,ENST00000553363.5,ENST00000553631.1,ENST00000553803.5,ENST00000554719.5,ENST00000554738.5,ENST00000555073.5,ENST00000555387.1,ENST00000556003.1,ENST00000556088.1,ENST00000556496.2,ENST00000557081.1,ENST00000557594.5,ENST00000634266.1,ENST00000634499.1,ENST00000635466.1	2737.00	2531.42	2.00	0.03	0.02	2.00	0.00	0.74	0.67	0.309871	1.21227	0.216089	0.279738	1.0979	0.216238
ENSG00000021762.19	ENST00000263650.11,ENST00000348039.9,ENST00000389989.7,ENST00000459995.5,ENST00000465323.1,ENST00000471998.6,ENST00000477622.1,ENST00000478260.5,ENST00000498536.5,ENST00000525498.5,ENST00000526122.5,ENST00000528124.1,ENST00000530372.5,ENST00000532951.1,ENST00000533234.5,ENST00000533721.5,ENST00000534157.1,ENST00000534454.5,ENST00000534491.5	2150.57	1945.02	1671.00	27.83	23.97	1671.00	0.00	27.51	24.92	24.8225	30.3516	0.0344113	22.5209	27.5269	0.0343388
ENSG00000021776.10	ENST00000156471.9,ENST00000543879.6,ENST00000558202.1,ENST00000559090.5,ENST00000559767.1,ENST00000560117.1	6823.47	6617.89	2531.00	12.39	10.67	2531.00	0.00	12.22	11.07	11.2687	13.2297	0.0274218	10.2093	11.9862	0.0273796
ENSG00000021826.15	ENST00000233072.9,ENST00000417946.5,ENST00000430249.6,ENST00000451903.2,ENST00000467353.1,ENST00000470791.1,ENST00000479988.1,ENST00000497121.1,ENST00000497163.1,ENST00000518043.5,ENST00000523702.5,ENST00000619804.1,ENST00000645825.1	4884.70	4679.13	12641.00	87.52	75.38	12641.00	0.00	85.12	77.12	81.4757	88.7845	0.0146287	73.8556	80.4723	0.0145834
ENSG00000021852.12	ENST00000371237.8,ENST00000465658.1,ENST00000468990.1,ENST00000494324.1,ENST00000535057.5,ENST00000543257.5	1367.17	1161.67	0.00	0.00	0.00	0.00	0.00	0.45	0.41	0.0725216	0.98648	0.37496	0.0658593	0.894144	0.374941
ENSG00000022267.16	ENST00000345434.7,ENST00000370674.3,ENST00000370676.7,ENST00000370683.5,ENST00000370690.7,ENST00000394153.6,ENST00000394155.6,ENST00000420362.5,ENST00000434885.5,ENST00000449474.5,ENST00000452016.5,ENST00000456445.5,ENST00000458357.5,ENST00000477080.1,ENST00000477204.5,ENST00000535737.5,ENST00000539015.5,ENST00000543669.5,ENST00000618438.4,ENST00000625935.2,ENST00000626004.1,ENST00000627383.2,ENS…	2257.32	2051.74	3364.00	53.12	45.75	3364.00	0.00	54.20	49.10	51.3452	57.0419	0.0181461	46.5106	51.6684	0.0181726
ENSG00000022277.12	ENST00000023939.8,ENST00000357348.9,ENST00000395881.7,ENST00000449062.1,ENST00000466260.1,ENST00000477485.1,ENST00000477573.1,ENST00000484084.5,ENST00000487211.5	1701.06	1495.48	4256.00	92.20	79.41	4255.98	0.13	87.93	79.66	84.5947	91.3615	0.0131634	76.631	82.7628	0.0131529
ENSG00000022355.16	ENST00000023897.10,ENST00000393943.9,ENST00000428797.7,ENST00000437025.6,ENST00000519542.1,ENST00000519621.2,ENST00000521339.5,ENST00000522651.6,ENST00000634335.1,ENST00000635096.1,ENST00000635880.1,ENST00000635916.1,ENST00000636340.1,ENST00000636408.1,ENST00000636573.1,ENST00000637044.1,ENST00000637620.1,ENST00000637827.1,ENST00000638112.1,ENST00000638159.1	2127.85	1927.58	0.00	0.00	0.00	0.00	0.00	0.77	0.69	0.308595	1.28078	0.2268	0.285901	1.16721	0.226918
ENSG00000022556.15	ENST00000263437.10,ENST00000339757.11,ENST00000381637.3,ENST00000391721.8,ENST00000397169.3,ENST00000427260.6,ENST00000433772.6,ENST00000448584.6,ENST00000537859.5,ENST00000539848.5,ENST00000540005.1,ENST00000540597.5,ENST00000542755.1,ENST00000543010.5,ENST00000543277.1,ENST00000585500.5,ENST00000586512.1,ENST00000588107.5,ENST00000588619.5	1879.79	1674.26	0.00	0.00	0.00	0.00	0.00	0.96	0.87	0.447271	1.52908	0.20082	0.403089	1.38368	0.200801
ENSG00000022567.9	ENST00000024061.7,ENST00000517878.5,ENST00000519067.5,ENST00000519986.1,ENST00000520137.1,ENST00000521804.1	3671.50	3465.93	365.00	3.41	2.94	365.00	0.00	3.46	3.13	2.85864	4.11621	0.0631498	2.59174	3.73216	0.0631552
ENSG00000022840.15	ENST00000325954.8,ENST00000366112.6,ENST00000413266.6,ENST00000535395.1,ENST00000535417.1,ENST00000535470.5,ENST00000536869.5,ENST00000537376.1,ENST00000537740.1,ENST00000537997.1,ENST00000538254.1,ENST00000538796.5,ENST00000539486.1,ENST00000540046.5,ENST00000542207.5,ENST00000542438.1,ENST00000542701.1,ENST00000543578.1,ENST00000543675.5,ENST00000543757.5,ENST00000544124.1,ENST00000544805.1,ENS…	1661.70	1456.18	4450.00	99.00	85.27	4450.00	0.00	98.95	89.64	90.5983	107.398	0.0292208	82.2277	97.4565	0.0291644
ENSG00000022976.15	ENST00000420933.2,ENST00000442396.6,ENST00000557803.5,ENST00000558462.5,ENST00000558490.5,ENST00000558850.5,ENST00000559098.5,ENST00000559155.5,ENST00000559185.5,ENST00000560112.1,ENST00000560568.5,ENST00000561251.5	2336.51	2130.93	656.25	9.98	8.59	660.33	7.99	10.02	9.08	8.89696	11.1776	0.0390538	8.05591	10.123	0.0390353
ENSG00000023041.11	ENST00000369404.3,ENST00000369405.7,ENST00000471035.1,ENST00000482410.5,ENST00000626395.2	1868.97	1663.42	2355.06	45.87	39.50	2355.06	0.24	43.89	39.76	40.9384	46.7307	0.0227035	37.1199	42.3749	0.0227124
ENSG00000023171.17	ENST00000322282.11,ENST00000450171.2,ENST00000456860.6,ENST00000525757.1,ENST00000525945.1,ENST00000529432.5,ENST00000529750.5,ENST00000532581.5,ENST00000533341.2,ENST00000534764.1,ENST00000632815.1,ENST00000633087.1,ENST00000633646.1,ENST00000635736.1,ENST00000638086.1,ENST00000638157.1,ENST00000640939.1,ENST00000646146.1	3192.06	2986.49	9595.00	104.08	89.64	9595.00	0.00	98.76	89.46	95.0866	102.327	0.012754	86.2593	92.8154	0.0127372
ENSG00000023191.16	ENST00000354420.6,ENST00000356187.9,ENST00000397604.7,ENST00000397614.5,ENST00000397615.6,ENST00000438658.6,ENST00000524464.5,ENST00000524780.5,ENST00000525522.5,ENST00000525701.5,ENST00000526295.1,ENST00000527485.5,ENST00000528713.5,ENST00000529115.5,ENST00000529306.5,ENST00000529368.5,ENST00000529768.5,ENST00000531149.1,ENST00000531223.1,ENST00000531540.5,ENST00000532055.5,ENST00000533410.5,ENS…	1837.82	1632.24	2649.00	52.58	45.28	2649.00	0.03	51.52	46.67	49.1513	53.928	0.0159732	44.5213	48.845	0.0158997
ENSG00000023228.13	ENST00000233190.10,ENST00000423725.5,ENST00000432169.5,ENST00000440274.5,ENST00000449699.5,ENST00000454195.1,ENST00000455934.6,ENST00000456284.5,ENST00000457011.5,ENST00000498520.1	2443.14	2237.57	3764.66	54.51	46.94	3759.94	4.28	51.75	46.88	48.8823	54.5873	0.0190168	44.3399	49.5094	0.019007
ENSG00000023287.12	ENST00000025008.9,ENST00000435644.6,ENST00000517963.1,ENST00000518211.1,ENST00000518468.1,ENST00000518710.5,ENST00000519912.1,ENST00000521611.1,ENST00000522957.1,ENST00000523594.1	6015.20	5809.62	4366.53	24.35	20.97	4366.52	0.50	23.88	21.63	22.6018	25.1758	0.0187146	20.4751	22.8075	0.0187075
ENSG00000023318.7	ENST00000262455.6	4854.00	4648.42	1790.00	12.48	10.74	1790.00	0.00	11.80	10.69	11.2611	12.3636	0.015982	10.2042	11.2003	0.015949
ENSG00000023330.14	ENST00000310271.6,ENST00000394965.6,ENST00000459884.1,ENST00000469224.5,ENST00000484952.5,ENST00000493402.1	2077.96	1872.39	2493.00	43.13	37.15	2493.00	0.00	41.31	37.43	38.9413	43.7529	0.0201097	35.2567	39.6117	0.0201466
ENSG00000023445.13	ENST00000263464.7,ENST00000526421.5,ENST00000527309.1,ENST00000527336.1,ENST00000528940.1,ENST00000532808.5,ENST00000615299.4	4278.57	4073.00	1388.00	11.04	9.51	1388.00	0.00	10.80	9.78	9.84331	11.7918	0.0309312	8.9175	10.6846	0.0309346
ENSG00000023516.8	ENST00000025301.3	9920.00	9714.42	1820.00	6.07	5.23	1820.00	0.00	5.74	5.20	5.47734	6.00359	0.0158151	4.96678	5.44346	0.015826
ENSG00000023572.9	ENST00000367439.7,ENST00000367440.3,ENST00000472197.1,ENST00000608166.2	1263.64	1058.09	895.56	27.42	23.62	895.51	2.49	26.12	23.66	23.6291	28.6301	0.0331661	21.4317	25.962	0.0331497
ENSG00000023608.4	ENST00000216294.4	2656.00	2450.42	835.77	11.05	9.52	836.04	14.44	10.46	9.48	9.68309	11.264	0.0258612	8.77978	10.2122	0.0258477
ENSG00000023697.12	ENST00000428559.6,ENST00000524480.5,ENST00000526521.5,ENST00000526530.1,ENST00000528821.5,ENST00000530274.5,ENST00000531803.5,ENST00000532573.1,ENST00000532964.5,ENST00000533447.5	1423.30	1217.73	1125.00	29.93	25.78	1125.00	0.00	29.27	26.52	26.6133	32.0224	0.031808	24.1342	29.0361	0.031791
ENSG00000023734.10	ENST00000025399.10,ENST00000419869.6,ENST00000536737.1,ENST00000538718.1,ENST00000539887.1,ENST00000541731.1	1592.28	1386.71	5214.00	121.81	104.91	5214.00	0.03	115.74	104.85	110.761	120.744	0.0147788	100.295	109.34	0.0147484
ENSG00000023839.11	ENST00000370434.1,ENST00000370449.9,ENST00000496621.1,ENST00000647814.1,ENST00000647836.1,ENST00000648324.1,ENST00000648523.1,ENST00000648689.1,ENST00000649459.1,ENST00000649493.1,ENST00000649932.1	4919.25	4713.67	4652.00	31.97	27.54	4652.00	0.00	30.98	28.06	28.9438	33.0424	0.0230668	26.2756	29.9901	0.0230271
ENSG00000023892.10	ENST00000316637.6,ENST00000444278.2,ENST00000468102.1	2262.00	2056.42	4.00	0.06	0.05	4.00	0.00	0.37	0.34	0.0647753	0.795675	0.374476	0.0587832	0.721225	0.374369
ENSG00000023902.13	ENST00000369124.4,ENST00000369126.5,ENST00000441340.1,ENST00000477309.1,ENST00000479194.5,ENST00000485470.1,ENST00000492304.1,ENST00000502767.1,ENST00000607609.2	1526.21	1320.66	19.00	0.47	0.40	19.00	0.00	0.92	0.83	0.478244	1.37184	0.17267	0.451936	1.26164	0.172686
ENSG00000023909.9	ENST00000370238.7,ENST00000462183.1,ENST00000467772.1,ENST00000615724.1	1809.65	1604.11	550.00	11.11	9.57	550.00	0.00	10.68	9.68	9.00524	12.3942	0.05455	8.15169	11.2255	0.0545111
ENSG00000024048.10	ENST00000372899.5,ENST00000372901.1,ENST00000372903.6	7857.00	7651.42	1840.00	7.79	6.71	1840.00	0.00	7.41	6.71	7.06343	7.75135	0.0158968	6.3992	7.02247	0.0158806
ENSG00000024422.11	ENST00000263277.7,ENST00000538399.1,ENST00000540884.1,ENST00000596225.5,ENST00000602215.1	3570.09	3364.51	1846.00	17.77	15.31	1846.00	0.00	18.38	16.65	16.541	20.7254	0.0362541	14.9909	18.7803	0.0362184
ENSG00000024526.16	ENST00000370966.9,ENST00000456315.6,ENST00000488146.5,ENST00000489862.1,ENST00000525124.1	4339.73	4134.16	1773.93	13.90	11.97	1773.93	0.27	13.34	12.09	12.1621	14.5767	0.0311405	11.019	13.2084	0.0311317
ENSG00000024862.17	ENST00000332797.10,ENST00000611852.4,ENST00000617445.4	1245.87	1040.29	511.00	15.91	13.71	511.00	0.00	15.08	13.66	13.7882	16.4051	0.0298967	12.473	14.8463	0.0298768
ENSG00000025039.14	ENST00000359203.3,ENST00000369415.8,ENST00000492783.1	2296.62	2091.04	3.00	0.05	0.04	3.00	0.00	0.10	0.09	0.0160223	0.225161	0.381908	0.0145472	0.204204	0.381949
ENSG00000025156.12	ENST00000368455.8,ENST00000452194.5,ENST00000465214.2	2618.80	2413.21	545.00	7.32	6.30	545.00	0.00	7.32	6.63	6.49377	8.22006	0.0394217	5.89216	7.45719	0.0394058
ENSG00000025293.16	ENST00000339089.10,ENST00000374000.8,ENST00000374012.7,ENST00000420233.1,ENST00000449988.1,ENST00000452270.5,ENST00000461122.5,ENST00000461405.1,ENST00000473943.1,ENST00000480940.1,ENST00000481202.5,ENST00000485604.1,ENST00000486408.5,ENST00000495338.5,ENST00000496305.5,ENST00000617560.1	2393.53	2187.99	3270.00	48.42	41.70	3270.00	0.00	47.44	42.98	44.2447	50.5571	0.0229859	40.182	45.9046	0.0230183
ENSG00000025423.11	ENST00000322165.1,ENST00000553476.1,ENST00000554150.5,ENST00000554155.1,ENST00000554643.5,ENST00000555159.5,ENST00000555805.5,ENST00000556481.5,ENST00000556650.5,ENST00000556875.5	1359.47	1153.90	21.00	0.59	0.51	21.00	0.07	1.33	1.21	0.67647	2.11189	0.186014	0.613166	1.91457	0.186
ENSG00000025434.18	ENST00000395397.7,ENST00000405576.5,ENST00000405853.7,ENST00000407404.5,ENST00000412937.5,ENST00000419652.5,ENST00000420369.5,ENST00000436029.5,ENST00000436778.5,ENST00000437276.1,ENST00000441012.6,ENST00000444396.5,ENST00000449369.5,ENST00000457932.5,ENST00000461778.5,ENST00000462051.5,ENST00000467728.5,ENST00000473222.1,ENST00000476086.6,ENST00000481020.5,ENST00000481889.6,ENST00000483882.1,ENS…	1122.35	916.82	1174.00	41.48	35.73	1174.00	0.00	41.65	37.73	38.1117	45.2628	0.029756	34.5309	41.0012	0.0297262
ENSG00000025708.13	ENST00000252029.7,ENST00000395678.7,ENST00000395680.5,ENST00000395681.5,ENST00000425169.1,ENST00000476284.1,ENST00000487162.1,ENST00000487577.5	1854.44	1648.86	92.73	1.82	1.57	92.64	0.48	1.91	1.73	1.53773	2.28979	0.0679674	1.39665	2.07799	0.0679426
ENSG00000025770.18	ENST00000299821.15,ENST00000395698.7,ENST00000395701.7,ENST00000418794.1,ENST00000420993.6,ENST00000518394.5,ENST00000520297.5,ENST00000522048.1,ENST00000522304.1,ENST00000523045.5	1703.89	1498.32	1456.00	31.48	27.11	1456.00	0.00	30.82	27.92	28.2327	33.4149	0.0294035	25.6139	30.3115	0.0294299
ENSG00000025772.7	ENST00000372813.3	2062.00	1856.42	3018.00	52.67	45.36	3018.00	0.00	49.81	45.12	48.07	51.6268	0.0123469	43.5465	46.7695	0.0123376
ENSG00000025796.13	ENST00000369002.8,ENST00000429168.1,ENST00000446496.1,ENST00000459782.1,ENST00000460009.1,ENST00000465210.1,ENST00000466419.1,ENST00000473746.1,ENST00000484803.5,ENST00000489455.1	3983.59	3778.05	4929.96	42.27	36.41	4929.74	2.45	41.48	37.58	37.0108	45.9375	0.037725	33.7321	41.8275	0.0377497
ENSG00000025800.13	ENST00000373625.7,ENST00000446515.1,ENST00000469790.1,ENST00000471599.5	7378.00	7172.42	3223.85	14.56	12.54	3223.02	3.23	14.03	12.71	13.4598	14.6298	0.0139321	12.1929	13.2505	0.0139179
ENSG00000026025.15	ENST00000224237.9,ENST00000421459.2,ENST00000469543.5,ENST00000478746.1,ENST00000485947.1,ENST00000487938.5,ENST00000495528.1,ENST00000497849.1,ENST00000544301.6,ENST00000637053.1	1860.33	1654.75	45222.64	885.36	762.53	45222.07	3.64	837.50	758.71	829.538	845.808	0.00336987	752.006	766.456	0.00329345
ENSG00000026036.22	ENST00000480273.5,ENST00000492259.6,ENST00000496281.2	5652.39	5446.81	504.47	3.00	2.58	494.31	22.49	2.80	2.54	2.43857	3.16172	0.0444847	2.20935	2.86482	0.0444289
ENSG00000026103.21	ENST00000313771.9,ENST00000352159.8,ENST00000355279.2,ENST00000355740.6,ENST00000357339.6,ENST00000371857.7,ENST00000460510.5,ENST00000466081.5,ENST00000477270.5,ENST00000479522.5,ENST00000484444.5,ENST00000487314.1,ENST00000488877.5,ENST00000492756.5,ENST00000494410.5,ENST00000494799.5,ENST00000612663.5,ENST00000640140.1,ENST00000640250.1,ENST00000640681.1	2091.12	1885.54	873.83	15.01	12.93	874.27	1.31	15.69	14.21	14.2979	17.1474	0.0307882	12.9607	15.5468	0.0308266
ENSG00000026297.15	ENST00000028008.9,ENST00000358165.7,ENST00000366855.10,ENST00000421787.5,ENST00000467705.6,ENST00000476238.6,ENST00000478180.6,ENST00000496851.6,ENST00000499370.6,ENST00000508775.5,ENST00000509073.1,ENST00000510083.1,ENST00000611959.1,ENST00000620173.4	1086.83	881.25	483.00	17.76	15.29	482.07	1.29	17.48	15.84	15.7831	19.3129	0.0348941	14.3174	17.5155	0.0348569
ENSG00000026508.18	ENST00000263398.10,ENST00000278385.10,ENST00000278386.10,ENST00000279452.10,ENST00000352818.8,ENST00000415148.6,ENST00000425428.6,ENST00000428726.7,ENST00000433892.6,ENST00000434472.6,ENST00000442151.6,ENST00000524922.1,ENST00000525209.5,ENST00000525211.6,ENST00000525241.1,ENST00000525293.5,ENST00000525348.1,ENST00000525469.1,ENST00000525685.6,ENST00000525688.5,ENST00000526000.6,ENST00000526025.2…	1777.30	1571.73	28865.00	594.96	512.42	28865.00	0.04	565.18	512.01	548.023	582.784	0.0105213	496.827	528.2	0.010506
ENSG00000026559.13	ENST00000371571.4,ENST00000424171.5,ENST00000433903.5,ENST00000439216.5,ENST00000447736.1,ENST00000506387.1	1567.67	1362.10	0.00	0.00	0.00	0.00	0.00	0.23	0.20	0.0503325	0.438205	0.311044	0.0486571	0.400399	0.310993
ENSG00000026652.13	ENST00000320285.8,ENST00000366905.3,ENST00000366911.9,ENST00000436279.1,ENST00000437165.1	3189.20	2983.62	112.00	1.22	1.05	112.00	0.00	1.36	1.23	0.899827	1.84537	0.122318	0.816031	1.67268	0.122394
ENSG00000026751.16	ENST00000359331.8,ENST00000368042.7,ENST00000368043.7,ENST00000441662.6,ENST00000444090.6,ENST00000458104.6,ENST00000458602.6,ENST00000484221.1,ENST00000488819.1,ENST00000495334.1,ENST00000621377.4	2243.55	2037.98	0.00	0.00	0.00	0.00	0.00	0.27	0.25	0.084895	0.513679	0.281327	0.0769767	0.465505	0.281361
ENSG00000026950.16	ENST00000082468.11,ENST00000289361.10,ENST00000414912.2,ENST00000425234.6,ENST00000427334.5,ENST00000450085.6,ENST00000465690.6,ENST00000476549.6,ENST00000502361.1,ENST00000506698.1,ENST00000513047.5	2494.91	2289.34	780.27	11.04	9.51	780.24	2.74	11.08	10.03	9.7934	12.3916	0.0402275	8.88716	11.2421	0.0402524
ENSG00000027001.9	ENST00000382172.3,ENST00000433710.2,ENST00000464194.3,ENST00000469167.1,ENST00000494139.1	1523.45	1317.93	690.00	16.96	14.61	690.00	0.00	16.29	14.76	14.0457	18.5975	0.0485123	12.7384	16.8649	0.048533
ENSG00000027075.14	ENST00000332981.9,ENST00000536400.5,ENST00000552875.2,ENST00000553265.5,ENST00000553726.5,ENST00000553830.1,ENST00000553831.5,ENST00000553846.1,ENST00000553889.5,ENST00000554835.1,ENST00000555082.5,ENST00000555110.1,ENST00000555185.5,ENST00000555233.5,ENST00000555382.5,ENST00000555542.5,ENST00000555604.1,ENST00000555628.5,ENST00000555906.5,ENST00000556164.5,ENST00000556245.1,ENST00000556778.5,ENS…	1993.71	1788.16	233.00	4.22	3.64	232.18	1.17	7.52	6.81	5.69024	9.55786	0.0874494	5.15991	8.66572	0.0875103
ENSG00000027644.4	ENST00000368195.3	5101.00	4895.42	0.00	0.00	0.00	0.00	0.00	0.01	0.01	1.0307e-07	0.0186484	0.655556	9.34759e-08	0.0168974	0.655462
ENSG00000027697.14	ENST00000367739.8,ENST00000414770.5,ENST00000458076.5,ENST00000478333.1,ENST00000642390.1,ENST00000643119.1,ENST00000644894.1,ENST00000645045.1,ENST00000645753.1,ENST00000646036.1,ENST00000646898.1,ENST00000647124.1	2077.61	1872.04	1474.00	25.51	21.97	1474.00	0.00	24.73	22.41	23.2585	26.2695	0.0209794	21.0662	23.7936	0.0209681
ENSG00000027847.13	ENST00000029410.9,ENST00000502420.1,ENST00000505145.1,ENST00000505433.5,ENST00000505468.1,ENST00000507061.1,ENST00000510761.1,ENST00000515353.1	1642.30	1436.75	682.00	15.38	13.24	682.00	0.00	15.08	13.66	13.5456	16.681	0.0356171	12.2683	15.1105	0.0355814
ENSG00000027869.11	ENST00000368198.7,ENST00000368199.7,ENST00000392306.2,ENST00000468744.5,ENST00000486350.1,ENST00000495306.1	1221.56	1016.00	272.00	8.67	7.47	272.00	0.00	8.42	7.63	7.28953	9.61398	0.0474554	6.61576	8.7222	0.047462
ENSG00000028116.17	ENST00000340157.8,ENST00000412104.6,ENST00000417641.6,ENST00000428021.1,ENST00000432057.2,ENST00000435505.6,ENST00000440705.6,ENST00000463222.1,ENST00000478687.5,ENST00000648897.1	1892.58	1687.00	685.89	13.17	11.34	686.52	9.59	12.83	11.62	11.7573	13.8928	0.0286564	10.6655	12.5995	0.0285835
ENSG00000028137.18	ENST00000376259.6,ENST00000489921.1,ENST00000492361.1,ENST00000536782.2	732.20	526.71	3.00	0.18	0.16	3.00	0.00	0.42	0.38	0.0832312	0.84391	0.338628	0.0754146	0.764826	0.338616
ENSG00000028203.17	ENST00000261219.7,ENST00000356859.8,ENST00000397792.8,ENST00000436874.5,ENST00000546365.5,ENST00000546398.5,ENST00000546409.5,ENST00000546445.5,ENST00000546557.5,ENST00000546951.1,ENST00000547484.5,ENST00000547611.5,ENST00000547894.5,ENST00000547997.5,ENST00000548245.5,ENST00000548371.5,ENST00000548455.5,ENST00000548822.5,ENST00000548838.5,ENST00000549002.5,ENST00000549192.5,ENST00000549589.5,ENS…	1929.35	1723.81	1610.00	30.26	26.06	1610.00	0.00	31.39	28.43	28.6297	34.1229	0.0302556	25.9731	30.9455	0.0302475
ENSG00000028277.21	ENST00000342301.8,ENST00000389341.9,ENST00000524801.6,ENST00000526816.6,ENST00000526831.2,ENST00000528894.8,ENST00000529067.5,ENST00000529952.5,ENST00000530982.7,ENST00000531773.5,ENST00000532176.2,ENST00000533548.1,ENST00000534559.5,ENST00000558596.4,ENST00000560398.5,ENST00000560558.5,ENST00000560804.6,ENST00000598842.2,ENST00000625670.2,ENST00000636631.1	1740.04	1534.49	11.00	0.23	0.20	11.00	0.00	5.47	4.96	0.725647	14.1579	0.497805	0.658419	12.8338	0.497791
ENSG00000028310.17	ENST00000466684.5,ENST00000467963.5,ENST00000475706.5,ENST00000483173.5,ENST00000483234.5,ENST00000487688.1,ENST00000489093.1,ENST00000489816.5,ENST00000490814.6,ENST00000493082.5,ENST00000494422.1,ENST00000495265.5,ENST00000495794.5,ENST00000497410.5,ENST00000518250.5,ENST00000518251.1,ENST00000519112.5,ENST00000519838.5,ENST00000523139.5	2464.21	2258.64	4792.52	68.74	59.20	4792.53	0.64	66.66	60.39	63.5202	70.1342	0.0170175	57.5147	63.5041	0.0169602
ENSG00000028528.14	ENST00000261889.9,ENST00000380285.7,ENST00000558040.5,ENST00000559061.5,ENST00000559339.1,ENST00000559389.1,ENST00000559401.1,ENST00000559844.5,ENST00000559961.1,ENST00000560260.5,ENST00000560829.5,ENST00000560861.1,ENST00000561026.5,ENST00000625244.2	2744.46	2538.89	4533.00	57.84	49.82	4533.00	0.00	56.07	50.79	53.3173	58.9238	0.0171756	48.3561	53.4438	0.0171593
ENSG00000028839.9	ENST00000237264.8,ENST00000367869.1,ENST00000367871.5,ENST00000416965.5,ENST00000457715.1,ENST00000477527.1,ENST00000481694.1,ENST00000613034.4	911.14	705.59	250.00	11.48	9.89	249.91	0.29	11.54	10.46	9.70098	13.4308	0.0554611	8.79289	12.1725	0.055425
ENSG00000029153.14	ENST00000261178.9,ENST00000266503.9,ENST00000311001.9,ENST00000395901.6,ENST00000457040.6,ENST00000539558.1,ENST00000542388.1,ENST00000544915.5,ENST00000546179.5	3751.95	3546.40	1407.37	12.86	11.07	1407.40	0.49	12.61	11.43	11.1717	14.1462	0.0401115	10.1465	12.8433	0.0401725
ENSG00000029363.16	ENST00000353331.8,ENST00000392348.6,ENST00000476194.1,ENST00000526228.1,ENST00000527536.5,ENST00000527613.5,ENST00000527759.5,ENST00000528229.1,ENST00000529522.5,ENST00000529826.5,ENST00000529917.5,ENST00000530429.5,ENST00000530767.5,ENST00000531224.5,ENST00000532076.1,ENST00000532384.5,ENST00000533422.5,ENST00000533621.1,ENST00000534269.5,ENST00000534321.1,ENST00000534762.5,ENST00000534792.5,ENS…	3980.63	3775.06	6029.42	51.74	44.56	6028.80	8.07	50.06	45.35	46.5646	53.6628	0.0245866	42.1582	48.5967	0.0245671
ENSG00000029364.11	ENST00000031146.8,ENST00000336643.9,ENST00000538956.5,ENST00000554023.1,ENST00000554059.1,ENST00000555245.5,ENST00000555840.5,ENST00000556125.5,ENST00000556605.5,ENST00000557046.1,ENST00000628474.2	3499.11	3293.53	3687.00	36.27	31.24	3687.01	0.07	34.69	31.43	33.1933	36.2574	0.0153053	30.0481	32.8243	0.0153256
ENSG00000029534.20	ENST00000265709.13,ENST00000289734.12,ENST00000314214.12,ENST00000335651.6,ENST00000347528.8,ENST00000348036.8,ENST00000518061.1,ENST00000518715.2,ENST00000520299.5,ENST00000521407.1,ENST00000522231.5,ENST00000522543.5,ENST00000524227.5,ENST00000645531.1	3814.18	3608.63	119.00	1.07	0.92	119.27	0.52	1.57	1.42	1.05587	2.10286	0.115669	0.954073	1.9035	0.115707
ENSG00000029559.6	ENST00000226284.6	1546.00	1340.42	0.00	0.00	0.00	0.00	0.00	0.02	0.02	1.16101e-06	0.0691155	0.652922	1.05242e-06	0.0626348	0.652871
ENSG00000029639.10	ENST00000367166.4,ENST00000466349.1,ENST00000468889.5,ENST00000470239.1,ENST00000475849.1,ENST00000480390.1,ENST00000487586.5,ENST00000489874.5,ENST00000495806.1	1166.63	961.09	368.00	12.40	10.68	368.00	0.00	12.70	11.51	11.0434	14.5173	0.0472497	10.0076	13.1562	0.0472468
ENSG00000029725.16	ENST00000341923.10,ENST00000537505.5,ENST00000570487.1,ENST00000572250.1,ENST00000574568.1,ENST00000575475.2,ENST00000575991.1	3414.45	3208.92	3025.88	30.55	26.31	3025.79	3.34	29.43	26.66	26.9275	32.0445	0.0299808	24.3855	29.0197	0.0299973
ENSG00000029993.14	ENST00000325307.11,ENST00000419110.5,ENST00000430118.1,ENST00000448905.6,ENST00000455596.5	1272.41	1066.89	2628.99	79.83	68.76	2628.99	0.11	75.41	68.31	70.232	80.5135	0.0234229	63.6312	72.9406	0.0234401
ENSG00000030066.13	ENST00000378460.6,ENST00000526569.1,ENST00000526870.1,ENST00000527126.1,ENST00000527750.1,ENST00000528071.5,ENST00000528501.5,ENST00000529863.1,ENST00000530326.5,ENST00000531016.1,ENST00000532773.1	4556.43	4350.86	12855.00	95.72	82.44	12855.00	0.00	91.40	82.80	88.8483	94.0861	0.00982556	80.5097	85.2486	0.00980549
ENSG00000030110.12	ENST00000360661.9,ENST00000374467.3,ENST00000442998.6	2136.00	1930.42	610.75	10.25	8.83	610.71	0.54	9.73	8.82	8.95162	10.4883	0.0271484	8.11769	9.50945	0.0271645
ENSG00000030304.13	ENST00000189978.10,ENST00000374438.1,ENST00000374439.1,ENST00000374440.7,ENST00000374448.8,ENST00000416899.7,ENST00000634612.1	1873.00	1667.46	0.00	0.00	0.00	0.00	0.00	0.30	0.28	0.0550505	0.628637	0.356476	0.0535136	0.573407	0.356374
ENSG00000030419.16	ENST00000342002.6,ENST00000374319.8,ENST00000374326.7,ENST00000412444.5,ENST00000431520.5,ENST00000433134.5,ENST00000434687.5,ENST00000439848.5,ENST00000442445.1,ENST00000451136.6,ENST00000452786.2,ENST00000453575.5,ENST00000457361.5,ENST00000484040.1	4910.52	4704.96	56.00	0.39	0.33	56.00	0.00	0.84	0.76	0.486015	1.24401	0.159145	0.438535	1.12547	0.159142
ENSG00000030582.17	ENST00000053867.7,ENST00000585348.1,ENST00000585512.5,ENST00000586242.1,ENST00000586443.1,ENST00000586782.5,ENST00000587109.5,ENST00000587387.5,ENST00000587518.5,ENST00000587958.1,ENST00000588143.5,ENST00000588170.5,ENST00000588237.5,ENST00000589265.5,ENST00000589536.5,ENST00000589923.1,ENST00000590984.1,ENST00000591740.5,ENST00000592323.5,ENST00000592783.5,ENST00000593167.5,ENST00000639447.1	1850.03	1644.47	10763.00	212.03	182.62	10763.00	0.07	204.23	185.02	196.465	212.284	0.0135501	178.053	192.37	0.0135288
ENSG00000031003.10	ENST00000033079.7,ENST00000420893.6,ENST00000425075.6,ENST00000502471.5,ENST00000505281.1,ENST00000505961.1,ENST00000508403.5,ENST00000509596.5,ENST00000510804.1,ENST00000513640.1,ENST00000514310.5	4718.04	4512.47	1748.81	12.56	10.81	1748.69	0.59	12.75	11.55	11.7149	13.7969	0.0280488	10.6274	12.5142	0.028119
ENSG00000031081.10	ENST00000264245.8,ENST00000482743.1	5401.74	5196.20	27.00	0.17	0.14	27.00	0.00	0.27	0.25	0.0726463	0.557989	0.352896	0.0668108	0.506764	0.353033
ENSG00000031691.6	ENST00000335783.3	1733.00	1527.42	659.00	13.98	12.04	659.00	0.00	13.23	11.99	12.2361	14.2397	0.0261315	11.0925	12.9074	0.0261266
ENSG00000031698.12	ENST00000234677.6,ENST00000369923.4,ENST00000468588.1,ENST00000471705.1,ENST00000477544.5,ENST00000482384.1	1589.85	1384.28	6167.00	144.33	124.30	6167.00	0.00	136.74	123.88	132.764	140.402	0.00953134	120.364	127.262	0.00947896
ENSG00000031823.14	ENST00000034275.12,ENST00000340578.10,ENST00000439268.6,ENST00000585339.5,ENST00000586117.5,ENST00000586344.5,ENST00000587159.5,ENST00000587263.5,ENST00000587411.5,ENST00000587463.5,ENST00000587479.2,ENST00000587799.1,ENST00000587956.5,ENST00000588010.5,ENST00000588879.5,ENST00000589353.5,ENST00000589886.5,ENST00000590623.5,ENST00000590953.5,ENST00000591092.5,ENST00000591124.5,ENST00000591333.5,E…	1996.67	1791.13	904.00	16.35	14.08	904.00	0.00	19.88	18.01	17.2247	22.7236	0.048125	15.6296	20.6122	0.0480699
ENSG00000032219.18	ENST00000348476.7,ENST00000355431.7,ENST00000395168.7,ENST00000417477.2,ENST00000424658.5,ENST00000431317.6,ENST00000431612.5,ENST00000445108.5,ENST00000466065.1,ENST00000469635.1,ENST00000553355.1	4720.71	4515.14	1028.00	7.38	6.35	1028.00	0.00	7.90	7.15	6.87446	8.97708	0.0456764	6.25694	8.162	0.0457529
ENSG00000032389.12	ENST00000382125.8,ENST00000398659.8,ENST00000406835.6,ENST00000435721.5,ENST00000441271.1,ENST00000443925.6,ENST00000444776.1,ENST00000455162.5,ENST00000462515.1,ENST00000463662.5,ENST00000470625.1,ENST00000478754.5,ENST00000482570.5,ENST00000496433.5	1566.96	1361.39	1265.00	30.10	25.93	1265.00	0.00	29.77	26.97	27.6703	31.9742	0.0248184	25.0564	28.9548	0.0248415
ENSG00000032444.16	ENST00000221249.10,ENST00000414982.7,ENST00000450331.7,ENST00000545201.6,ENST00000593924.5,ENST00000594098.1,ENST00000594551.1,ENST00000594754.5,ENST00000594864.1,ENST00000595176.5,ENST00000595264.5,ENST00000595352.1,ENST00000595889.1,ENST00000596515.5,ENST00000597202.1,ENST00000598462.1,ENST00000599311.5,ENST00000599947.1,ENST00000599951.1,ENST00000600737.5,ENST00000600942.5,ENST00000601001.5,EN…	2311.38	2105.82	1245.00	19.15	16.50	1239.82	5.22	20.49	18.56	18.0714	22.9178	0.0404864	16.4264	20.8204	0.0404815
ENSG00000032742.17	ENST00000319980.10,ENST00000351808.9,ENST00000389373.3,ENST00000461115.5,ENST00000470695.1,ENST00000482172.5,ENST00000537103.2	2251.92	2046.36	155.00	2.45	2.11	155.00	0.00	2.69	2.44	2.08343	3.31421	0.0790735	1.8863	3.00169	0.0790125
ENSG00000033011.12	ENST00000262374.9,ENST00000544428.1,ENST00000586840.1,ENST00000588623.5,ENST00000591783.5,ENST00000591822.5,ENST00000592661.1,ENST00000592793.5,ENST00000650085.1	2010.93	1805.35	1466.22	26.31	22.66	1463.69	15.52	25.70	23.28	23.8797	27.4835	0.0240739	21.6898	24.9527	0.024061
ENSG00000033030.13	ENST00000536306.5,ENST00000536663.5,ENST00000538116.5,ENST00000538493.1,ENST00000540586.1,ENST00000542892.2,ENST00000543897.5,ENST00000544054.5,ENST00000546149.1,ENST00000633063.1	2502.37	2296.79	1463.09	20.64	17.77	1463.11	0.31	19.79	17.93	18.4489	21.0913	0.0231146	16.7544	19.146	0.0231378
ENSG00000033050.8	ENST00000287844.6,ENST00000441774.1,ENST00000468073.5,ENST00000473874.1,ENST00000477252.1	3065.07	2859.50	3134.72	35.51	30.59	3148.56	67.04	34.75	31.48	31.7668	37.7639	0.0291576	28.8386	34.2735	0.029154
ENSG00000033100.16	ENST00000035307.6,ENST00000465601.1,ENST00000482173.5,ENST00000495645.5	3900.45	3694.87	1568.00	13.75	11.84	1568.00	0.00	13.29	12.04	12.5208	14.0693	0.020134	11.3544	12.7593	0.0201615
ENSG00000033122.18	ENST00000035383.9,ENST00000310961.9,ENST00000370958.5,ENST00000415775.2,ENST00000441830.1,ENST00000565615.1,ENST00000588515.5,ENST00000607936.5,ENST00000608470.5,ENST00000608744.5,ENST00000608815.5,ENST00000609072.5,ENST00000609498.5	3256.50	3050.92	13.00	0.14	0.12	13.00	0.00	0.73	0.66	0.332192	1.21125	0.212293	0.297122	1.09352	0.212365
ENSG00000033170.16	ENST00000342677.10,ENST00000358307.6,ENST00000360689.9,ENST00000394586.6,ENST00000549235.6,ENST00000553924.5,ENST00000554610.1,ENST00000554667.1,ENST00000554765.1,ENST00000555559.5,ENST00000556292.1,ENST00000556518.5,ENST00000557164.5,ENST00000557338.5,ENST00000557536.5	2338.50	2132.92	991.50	15.06	12.97	991.43	0.77	15.47	14.02	13.9929	17.0222	0.0336694	12.677	15.4226	0.0336721
ENSG00000033178.12	ENST00000322244.9,ENST00000420827.2,ENST00000429659.7,ENST00000505673.2,ENST00000506571.1,ENST00000514261.1	3888.90	3683.40	2127.00	18.71	16.11	2127.00	0.00	17.99	16.29	14.4374	21.6343	0.0688583	13.0924	19.6167	0.0688739
ENSG00000033327.12	ENST00000340149.6,ENST00000361507.4,ENST00000526030.1,ENST00000528329.1,ENST00000528886.5,ENST00000530915.1,ENST00000534823.1	6092.00	5886.42	464.00	2.55	2.20	464.00	0.00	3.12	2.83	2.5466	3.76832	0.0680932	2.31078	3.41795	0.0681645
ENSG00000033627.16	ENST00000264649.10,ENST00000343619.8,ENST00000393829.6,ENST00000537728.5,ENST00000544137.5,ENST00000585525.5,ENST00000585828.5,ENST00000586001.1,ENST00000586201.5,ENST00000586315.1,ENST00000587299.1,ENST00000587375.1,ENST00000587510.5,ENST00000587797.1,ENST00000587824.5,ENST00000587882.5,ENST00000588138.1,ENST00000588629.1,ENST00000588806.1,ENST00000588901.5,ENST00000589213.1,ENST00000589727.5,EN…	2822.34	2616.77	1674.00	20.72	17.85	1674.00	0.00	21.94	19.88	19.7552	24.1594	0.0346762	17.9036	21.8945	0.0346791
ENSG00000033800.13	ENST00000249636.10,ENST00000545237.1,ENST00000562190.1,ENST00000563996.1,ENST00000564009.1,ENST00000564915.5,ENST00000567417.1,ENST00000611270.1	3637.74	3432.17	2114.06	19.95	17.19	2105.05	13.53	19.42	17.59	17.3414	21.5932	0.0370749	15.7155	19.5651	0.0370802
ENSG00000033867.16	ENST00000295736.9,ENST00000419036.5,ENST00000425128.6,ENST00000428005.1,ENST00000428179.1,ENST00000428386.5,ENST00000437179.5,ENST00000437266.5,ENST00000438530.5,ENST00000440156.5,ENST00000445684.5,ENST00000446700.5,ENST00000454389.5,ENST00000455077.5,ENST00000457377.5,ENST00000465487.5,ENST00000475120.1,ENST00000491211.1	4342.16	4136.59	1255.00	9.83	8.47	1255.00	0.00	9.80	8.88	8.38448	11.2548	0.0509594	7.61131	10.2116	0.0510125
ENSG00000034053.14	ENST00000382938.3,ENST00000411764.5,ENST00000558206.1,ENST00000558259.5,ENST00000558330.5,ENST00000558358.1,ENST00000558402.5,ENST00000558804.5,ENST00000559709.5,ENST00000559814.5,ENST00000560283.5,ENST00000561069.5	2132.58	1927.03	0.00	0.00	0.00	0.00	0.00	0.44	0.40	0.148926	0.776295	0.256886	0.138347	0.707082	0.257046
ENSG00000034152.18	ENST00000316920.10,ENST00000342679.8,ENST00000361818.9,ENST00000395491.6,ENST00000477540.1,ENST00000479129.5,ENST00000483928.6,ENST00000496046.5,ENST00000526076.6,ENST00000527123.1,ENST00000529517.1,ENST00000534743.1,ENST00000583508.1,ENST00000613338.4,ENST00000627447.1	1830.71	1625.15	1912.00	38.11	32.83	1912.00	0.00	37.12	33.63	33.9884	40.257	0.0300029	30.7728	36.4619	0.029934
ENSG00000034239.10	ENST00000262103.7,ENST00000433756.1,ENST00000519425.1,ENST00000521002.5,ENST00000521701.5,ENST00000521721.1,ENST00000522254.5,ENST00000523008.5,ENST00000523092.5	1108.33	902.79	0.00	0.00	0.00	0.00	0.00	0.47	0.43	0.165249	0.830396	0.251234	0.14864	0.751344	0.251041
ENSG00000034510.5	ENST00000233143.5	496.00	290.56	35989.00	4012.67	3456.01	35989.00	0.03	3793.74	3436.82	3753.48	3833.09	0.00358518	3403.93	3475.05	0.00354406
ENSG00000034533.11	ENST00000264992.7,ENST00000504725.1,ENST00000504964.1,ENST00000505290.1,ENST00000505545.5,ENST00000507978.5,ENST00000509060.1,ENST00000514044.5	2354.63	2149.06	217.88	3.28	2.83	217.90	0.89	3.90	3.54	3.03545	4.91735	0.0803614	2.75616	4.46242	0.0804375
ENSG00000034677.12	ENST00000341084.6,ENST00000432381.2,ENST00000517584.5,ENST00000519342.1,ENST00000519449.5,ENST00000519527.5,ENST00000520071.1,ENST00000520903.1,ENST00000522182.1,ENST00000522369.5,ENST00000523167.1,ENST00000523255.5,ENST00000523481.5,ENST00000523644.1,ENST00000524233.1	3170.41	2964.85	1909.00	20.86	17.97	1908.94	0.24	22.33	20.23	19.9167	24.966	0.0386388	17.955	22.5257	0.0386201
ENSG00000034693.14	ENST00000367591.4,ENST00000367592.5,ENST00000585848.1	1381.55	1176.03	478.73	13.19	11.36	478.72	0.47	12.67	11.48	10.2878	15.1384	0.0680911	9.35532	13.7484	0.0680991
ENSG00000034713.7	ENST00000037243.6,ENST00000563744.1,ENST00000565057.5,ENST00000565985.1,ENST00000568455.1	1008.98	803.40	1803.00	72.70	62.62	1803.00	0.00	69.25	62.74	65.951	72.5295	0.016313	59.7886	65.7359	0.0162883
ENSG00000034971.16	ENST00000037502.10,ENST00000638471.1	1833.00	1627.42	0.00	0.00	0.00	0.00	0.00	0.04	0.04	0.000930687	0.0934048	0.475819	0.000566615	0.0844108	0.47584
ENSG00000035115.21	ENST00000356150.9,ENST00000402632.5,ENST00000403657.5,ENST00000403658.5,ENST00000403712.6,ENST00000405430.5,ENST00000415368.5,ENST00000431160.5,ENST00000451005.5,ENST00000454318.1,ENST00000460974.1,ENST00000462719.1,ENST00000463865.5,ENST00000465733.5,ENST00000468321.5,ENST00000471948.5,ENST00000472012.1,ENST00000472861.1,ENST00000473104.5,ENST00000475027.5,ENST00000477707.5,ENST00000479739.6,ENS…	1636.01	1430.46	208.00	4.71	4.06	208.00	0.00	6.23	5.64	5.06423	7.43309	0.0657548	4.58494	6.73293	0.0657644
ENSG00000035141.7	ENST00000037869.7,ENST00000430566.5,ENST00000438759.1,ENST00000450256.1,ENST00000460307.1,ENST00000498665.1	1822.35	1616.77	4573.39	91.64	78.93	4572.75	1.00	87.01	78.82	84.3431	89.6038	0.0104186	76.5029	81.262	0.0104189
ENSG00000035403.17	ENST00000211998.9,ENST00000372755.7,ENST00000461383.1,ENST00000472585.1,ENST00000478896.2,ENST00000623461.3,ENST00000624354.3	5952.24	5746.67	9518.19	53.66	46.21	9518.15	4.10	51.56	46.71	48.1199	55.0773	0.0244206	43.6281	49.9384	0.0244337
ENSG00000035499.12	ENST00000265036.9,ENST00000453022.6,ENST00000505017.1,ENST00000509006.1,ENST00000512078.5,ENST00000512452.1	2169.72	1964.13	721.00	11.89	10.24	721.00	0.00	11.52	10.43	10.4752	12.5352	0.0308743	9.5059	11.3744	0.0308943
ENSG00000035664.11	ENST00000261891.7,ENST00000457488.5,ENST00000557867.1,ENST00000558064.1,ENST00000558069.5,ENST00000558076.1,ENST00000558482.5,ENST00000559007.5,ENST00000559306.1,ENST00000559731.5,ENST00000559897.1,ENST00000561162.5,ENST00000612884.4	2492.88	2287.31	135.00	1.91	1.65	135.00	0.00	2.76	2.50	1.99609	3.5424	0.0969084	1.85122	3.25276	0.0969186
ENSG00000035681.8	ENST00000038176.7,ENST00000427130.6,ENST00000517612.5,ENST00000518159.5,ENST00000518229.5,ENST00000519166.5,ENST00000519174.1,ENST00000519227.1,ENST00000519858.1,ENST00000519871.1,ENST00000521712.1,ENST00000521972.1,ENST00000522645.5,ENST00000523106.5,ENST00000523177.5,ENST00000523982.5,ENST00000524148.5,ENST00000649465.1	2735.37	2529.80	1859.00	23.81	20.50	1859.00	0.00	24.60	22.29	22.084	27.1985	0.035587	19.9963	24.6304	0.0355807
ENSG00000035687.9	ENST00000366535.3,ENST00000462358.1,ENST00000468215.1	2672.49	2466.91	2381.00	31.27	26.93	2381.00	0.05	29.74	26.95	28.4038	31.117	0.0157067	25.7591	28.2142	0.0156785
ENSG00000035720.7	ENST00000265404.6,ENST00000396225.1	1328.50	1122.92	0.00	0.00	0.00	0.00	0.00	0.06	0.05	0.000996707	0.134161	0.477146	0.000756969	0.121466	0.477146
ENSG00000035862.12	ENST00000262768.11,ENST00000536189.6,ENST00000585421.5,ENST00000586057.5,ENST00000592761.2	3398.33	3192.75	8229.00	83.50	71.91	8222.42	6.46	78.89	71.47	77.1968	80.6633	0.00752507	69.9511	73.0763	0.00750644
ENSG00000035928.15	ENST00000349703.6,ENST00000381897.5,ENST00000418436.5,ENST00000502706.1,ENST00000502991.5,ENST00000503784.1,ENST00000504554.1,ENST00000504849.5,ENST00000504974.1,ENST00000505077.1,ENST00000509084.1,ENST00000510783.5,ENST00000512275.5,ENST00000512726.1,ENST00000512881.5,ENST00000514572.1,ENST00000639695.1	3845.46	3639.89	3963.00	35.27	30.38	3963.00	0.00	35.83	32.46	32.6432	39.1216	0.0305771	29.5911	35.4624	0.0305907
ENSG00000036054.12	ENST00000344949.9,ENST00000394144.8,ENST00000471098.1,ENST00000471273.1,ENST00000475134.1,ENST00000484231.1,ENST00000485687.5,ENST00000486274.5,ENST00000496167.1	2868.83	2663.27	1061.00	12.91	11.12	1061.00	0.00	12.86	11.65	11.0846	14.7939	0.0504766	10.0114	13.3728	0.0505222
ENSG00000036257.12	ENST00000264414.8,ENST00000344951.8,ENST00000409096.5,ENST00000409777.5,ENST00000432260.2,ENST00000436172.1,ENST00000451538.1,ENST00000454323.1,ENST00000481135.1,ENST00000484081.1,ENST00000487558.1,ENST00000497715.1,ENST00000536702.1,ENST00000541548.5,ENST00000546102.1,ENST00000617432.4	2087.00	1881.43	1859.00	32.01	27.57	1857.31	1.64	31.34	28.39	28.7229	33.8367	0.028067	26.0422	30.6816	0.0280563
ENSG00000036448.9	ENST00000262113.8,ENST00000517520.1,ENST00000518203.5,ENST00000518513.1,ENST00000518803.1,ENST00000519372.5,ENST00000519518.5,ENST00000519631.5,ENST00000520072.5,ENST00000520298.5,ENST00000520779.1,ENST00000523438.1,ENST00000523443.5,ENST00000612167.4,ENST00000621894.4	1102.33	897.31	0.00	0.00	0.00	0.00	0.00	3.22	2.92	0.499474	7.89528	0.45006	0.459241	7.16489	0.45004
ENSG00000036473.7	ENST00000039007.4,ENST00000488812.1,ENST00000643344.1	1172.00	966.44	0.00	0.00	0.00	0.00	0.00	0.12	0.11	0.00900579	0.282413	0.423383	0.00798387	0.255747	0.423496
ENSG00000036530.8	ENST00000261835.7,ENST00000380228.6,ENST00000554176.5,ENST00000554611.5,ENST00000554917.5,ENST00000556313.1,ENST00000556822.1	3224.96	3019.38	2.00	0.02	0.02	2.00	0.00	0.30	0.27	0.0817549	0.56346	0.292792	0.0725058	0.509143	0.292665
ENSG00000036549.12	ENST00000370798.5,ENST00000370801.7,ENST00000414381.5,ENST00000433749.5,ENST00000458763.2,ENST00000463166.5,ENST00000469944.1,ENST00000474746.1,ENST00000476195.5,ENST00000476275.5,ENST00000481346.5	3497.31	3291.75	2153.00	21.19	18.25	2153.00	0.00	20.91	18.94	19.3184	22.5016	0.0261273	17.5388	20.4241	0.0261089
ENSG00000036565.14	ENST00000265808.11,ENST00000276373.9,ENST00000381608.8,ENST00000437980.3,ENST00000440926.3,ENST00000517776.5,ENST00000519026.5,ENST00000519171.1,ENST00000522513.5,ENST00000524272.1	1999.90	1794.32	0.00	0.00	0.00	0.00	0.00	0.25	0.23	0.0891837	0.446481	0.254359	0.0811679	0.405079	0.254245
ENSG00000036672.15	ENST00000260187.6,ENST00000455332.6,ENST00000525189.5,ENST00000525735.1,ENST00000527843.1,ENST00000531070.1,ENST00000532613.1	3546.47	3340.89	32.40	0.31	0.27	31.33	1.36	0.75	0.68	0.392376	1.14696	0.179475	0.354516	1.03851	0.179356
ENSG00000036828.16	ENST00000490131.7,ENST00000498619.4,ENST00000638296.1,ENST00000638421.1,ENST00000639785.1,ENST00000643573.1	4383.17	4177.59	0.00	0.00	0.00	0.00	0.00	0.11	0.10	0.0159388	0.258891	0.394005	0.0144737	0.234662	0.393899
ENSG00000037042.8	ENST00000251412.7,ENST00000588870.1,ENST00000590396.1	1539.69	1334.11	468.37	11.37	9.80	468.57	3.44	10.84	9.82	9.82031	11.9147	0.0335106	8.89879	10.7966	0.0335107
ENSG00000037241.7	ENST00000265100.6,ENST00000519156.1,ENST00000519239.5,ENST00000519522.1,ENST00000519974.5,ENST00000521476.5	711.31	505.76	1442.88	92.42	79.60	1442.87	1.33	88.91	80.54	83.8484	93.9323	0.0193156	76.0461	85.1927	0.0193507
ENSG00000037280.15	ENST00000261937.10,ENST00000393347.7,ENST00000424276.6,ENST00000502293.5,ENST00000502603.5,ENST00000502649.5,ENST00000507059.5,ENST00000510000.1,ENST00000512795.1,ENST00000513527.1,ENST00000514810.1,ENST00000619105.4	3806.00	3600.42	1.00	0.01	0.01	1.00	0.00	0.43	0.39	0.164871	0.756709	0.246245	0.149564	0.685978	0.246287
ENSG00000037474.14	ENST00000264670.10,ENST00000502932.1,ENST00000504374.5,ENST00000505264.1,ENST00000505892.5,ENST00000506139.5,ENST00000507888.1,ENST00000513888.5,ENST00000514127.1	2515.80	2310.23	8575.00	120.25	103.57	8575.00	0.00	114.09	103.36	110.667	117.571	0.0103185	100.326	106.571	0.010299
ENSG00000037637.10	ENST00000375592.7,ENST00000444116.1,ENST00000456164.5,ENST00000478089.1	4089.76	3884.17	973.00	8.12	6.99	973.00	0.00	7.70	6.98	6.6123	8.80319	0.0494755	5.98682	7.974	0.0495292
ENSG00000037749.12	ENST00000322602.9,ENST00000439768.2,ENST00000518497.6,ENST00000519325.1,ENST00000519612.5,ENST00000519928.1,ENST00000520327.6,ENST00000520899.1,ENST00000521527.5,ENST00000522177.1,ENST00000522440.5,ENST00000522782.5	1875.33	1669.76	996.00	19.32	16.64	996.00	0.00	19.05	17.26	16.9502	21.1767	0.0384695	15.3767	19.2044	0.0384367
ENSG00000037757.13	ENST00000040663.7,ENST00000319545.12,ENST00000588526.5,ENST00000589290.1,ENST00000591688.5,ENST00000593245.5	2105.74	1900.16	1553.31	26.48	22.81	1543.96	7.32	25.27	22.90	23.7226	26.8481	0.0214566	21.4712	24.3027	0.0214553
ENSG00000037897.16	ENST00000257848.7,ENST00000324871.11,ENST00000547653.1,ENST00000548504.1,ENST00000548681.1,ENST00000549773.1,ENST00000551117.1,ENST00000553125.5	936.17	730.63	608.00	26.96	23.22	608.00	0.00	26.18	23.72	22.987	29.4806	0.0429425	20.7969	26.6819	0.0429576
ENSG00000037965.5	ENST00000040584.5	1889.00	1683.42	78.00	1.50	1.29	78.00	0.00	1.44	1.30	1.12072	1.74868	0.0760866	1.01591	1.58491	0.0761053
ENSG00000038002.8	ENST00000264595.6,ENST00000502310.5,ENST00000506853.5,ENST00000510635.1,ENST00000510955.5,ENST00000511231.1	1542.41	1336.84	319.00	7.73	6.66	319.00	0.00	8.08	7.32	6.68523	9.52637	0.0607504	6.03089	8.60601	0.0607406
ENSG00000038210.12	ENST00000264864.7	3540.00	3334.42	756.51	7.35	6.33	758.89	21.15	6.98	6.32	6.3723	7.6196	0.0308786	5.77702	6.90733	0.0308715
ENSG00000038219.12	ENST00000040738.9,ENST00000482713.1,ENST00000505343.1,ENST00000507943.1,ENST00000509897.1,ENST00000511119.1	7683.43	7477.85	3411.00	14.78	12.73	3411.00	0.00	18.49	16.75	13.2948	27.4092	0.136062	12.0527	24.8431	0.135979
ENSG00000038274.16	ENST00000280969.9,ENST00000321757.10,ENST00000421814.6,ENST00000518095.5,ENST00000519719.1,ENST00000520449.1,ENST00000521838.2,ENST00000523606.1	2080.74	1875.16	1962.00	33.90	29.19	1962.00	0.00	32.68	29.60	30.7153	34.7499	0.0215668	27.8724	31.5286	0.0215639
ENSG00000038295.7	ENST00000061240.6,ENST00000504560.5,ENST00000506144.1,ENST00000507499.5,ENST00000509505.5,ENST00000513213.5	3817.07	3611.50	97.00	0.87	0.75	97.00	0.00	1.10	1.00	0.710512	1.5536	0.133316	0.644951	1.40919	0.133372
ENSG00000038358.14	ENST00000358933.9,ENST00000536072.6,ENST00000572031.1,ENST00000572221.5,ENST00000572724.1,ENST00000573985.5,ENST00000573992.5,ENST00000574770.5,ENST00000575033.1,ENST00000575507.1,ENST00000575514.5,ENST00000576972.5,ENST00000577028.5,ENST00000577105.1	2363.31	2157.77	3116.27	46.79	40.30	3116.18	7.91	45.90	41.58	41.4981	50.5116	0.0333546	37.5351	45.7111	0.03335
ENSG00000038382.19	ENST00000344135.5,ENST00000344204.8,ENST00000502490.1,ENST00000502816.1,ENST00000503399.1,ENST00000504606.1,ENST00000505971.5,ENST00000506611.1,ENST00000507714.1,ENST00000508283.5,ENST00000508343.1,ENST00000508717.1,ENST00000509354.1,ENST00000509967.6,ENST00000510281.1,ENST00000510757.1,ENST00000511019.1,ENST00000512070.6,ENST00000512303.1,ENST00000512979.1,ENST00000513206.5,ENST00000515144.5,ENS…	3897.46	3691.91	5448.00	47.81	41.17	5448.00	0.00	47.94	43.43	44.0256	51.8734	0.0282302	39.9027	47.0153	0.0281803
ENSG00000038427.15	ENST00000265077.7,ENST00000342785.8,ENST00000343200.9,ENST00000502527.2,ENST00000503923.1,ENST00000505615.1,ENST00000507162.1,ENST00000512590.6,ENST00000513016.5,ENST00000513960.5,ENST00000513984.5,ENST00000515397.1	2824.15	2618.65	8.00	0.10	0.09	8.00	0.00	0.47	0.42	0.157528	0.831621	0.262126	0.142566	0.753544	0.26241
ENSG00000038532.15	ENST00000261657.5,ENST00000409552.4,ENST00000409790.5,ENST00000428742.6,ENST00000436973.5,ENST00000459723.1,ENST00000463459.1,ENST00000463896.5,ENST00000465491.5,ENST00000476025.5,ENST00000487189.5,ENST00000494853.1,ENST00000646363.1	4326.37	4120.79	619.00	4.87	4.19	619.00	0.00	5.90	5.35	4.96491	6.94959	0.0580524	4.4931	6.29176	0.0580475
ENSG00000038945.14	ENST00000262101.9,ENST00000350896.3,ENST00000355282.6,ENST00000381998.8,ENST00000445506.6,ENST00000517522.1,ENST00000518026.5,ENST00000518343.5,ENST00000518960.5,ENST00000519060.6,ENST00000520846.1,ENST00000521876.5,ENST00000522130.1,ENST00000522672.5	1157.07	951.58	0.00	0.00	0.00	0.00	0.00	1.11	1.01	0.450817	1.85942	0.226148	0.409269	1.68613	0.226051
ENSG00000039068.18	ENST00000261769.9,ENST00000422392.6,ENST00000561751.1,ENST00000562118.1,ENST00000562836.5,ENST00000564676.5,ENST00000564745.1,ENST00000565810.1,ENST00000566510.5,ENST00000566612.5,ENST00000567320.1,ENST00000611625.4,ENST00000612417.4,ENST00000621016.4	1319.18	1113.67	3.00	0.09	0.08	3.00	0.00	0.98	0.88	0.269819	1.9052	0.303652	0.233902	1.7166	0.303566
ENSG00000039123.15	ENST00000230640.9,ENST00000502953.1,ENST00000503165.5,ENST00000504388.5,ENST00000504997.1,ENST00000505565.5,ENST00000506750.5,ENST00000508716.1,ENST00000518955.1	3445.63	3240.07	4127.91	41.27	35.55	4127.21	5.32	40.15	36.37	35.2833	45.2674	0.0467244	32.0264	41.0726	0.0466923
ENSG00000039139.9	ENST00000265104.4,ENST00000504001.3,ENST00000508040.1,ENST00000512443.1	5574.04	5368.46	47.00	0.28	0.24	47.00	0.00	0.41	0.37	0.212253	0.62225	0.17657	0.192462	0.564124	0.176543
ENSG00000039319.16	ENST00000338008.9,ENST00000505560.4,ENST00000507548.1,ENST00000509558.1,ENST00000509562.2,ENST00000510158.5,ENST00000510995.1,ENST00000511050.5,ENST00000511829.5,ENST00000512442.1,ENST00000512558.5,ENST00000512907.5,ENST00000513789.1	4455.23	4249.69	1687.00	12.86	11.08	1687.00	0.00	13.35	12.10	10.8064	15.9284	0.0693138	9.7908	14.432	0.0693455
ENSG00000039523.19	ENST00000042381.8,ENST00000379312.7,ENST00000422602.8,ENST00000428437.6,ENST00000540839.7,ENST00000561534.5,ENST00000562116.1,ENST00000562755.5,ENST00000564616.1,ENST00000565176.5,ENST00000565190.1,ENST00000565679.1,ENST00000566522.5,ENST00000566559.5,ENST00000566730.1,ENST00000566815.5,ENST00000566907.1,ENST00000566920.5,ENST00000568959.1,ENST00000569179.1,ENST00000569253.5,ENST00000569474.5,ENS…	2909.71	2704.16	2429.00	29.10	25.06	2428.95	0.52	31.02	28.10	27.1455	34.9322	0.0439987	24.64	31.691	0.0439734
ENSG00000039537.13	ENST00000263413.7,ENST00000337836.9,ENST00000417809.1,ENST00000433294.1,ENST00000461473.1,ENST00000473450.1,ENST00000475349.5,ENST00000511470.1	1368.12	1162.61	0.00	0.00	0.00	0.00	0.00	0.52	0.47	0.157624	0.931505	0.271752	0.143034	0.844443	0.27173
ENSG00000039560.13	ENST00000265109.7,ENST00000428746.6,ENST00000502736.5,ENST00000503222.5,ENST00000503673.5,ENST00000504052.5,ENST00000505185.5,ENST00000506376.1,ENST00000507276.5,ENST00000507502.5,ENST00000507883.1,ENST00000508315.5,ENST00000508777.5,ENST00000509247.1,ENST00000510319.5,ENST00000510386.1,ENST00000511652.5,ENST00000512305.5,ENST00000512625.5,ENST00000512629.5,ENST00000513772.1,ENST00000513974.5,ENS…	4290.57	4085.01	1726.00	13.69	11.79	1726.00	0.00	17.36	15.73	14.5934	20.9453	0.0577088	13.2185	18.9764	0.0577886
ENSG00000039600.10	ENST00000265007.10,ENST00000311371.9,ENST00000519442.1	2549.00	2343.42	0.00	0.00	0.00	0.00	0.00	0.04	0.04	0.00361498	0.094174	0.400754	0.00327755	0.0853578	0.400733
ENSG00000039650.11	ENST00000322344.7,ENST00000593706.3,ENST00000593946.5,ENST00000594661.5,ENST00000595081.5,ENST00000595792.1,ENST00000596014.5,ENST00000596624.1,ENST00000596726.3,ENST00000597965.2,ENST00000598020.3,ENST00000599454.5,ENST00000599543.3,ENST00000600573.5,ENST00000600910.5,ENST00000601816.3,ENST00000625216.2,ENST00000625299.1,ENST00000626274.2,ENST00000627232.2,ENST00000627317.1,ENST00000629088.1,ENS…	931.10	725.61	1140.48	50.92	43.86	1140.47	2.59	69.36	62.83	49.425	98.1453	0.124328	44.5563	88.7088	0.124348
ENSG00000039987.6	ENST00000042931.1,ENST00000549706.5,ENST00000552539.1,ENST00000553030.5	1137.80	932.26	7.00	0.24	0.21	7.00	0.00	0.35	0.31	0.120062	0.600513	0.248452	0.111882	0.547271	0.248367
ENSG00000040199.18	ENST00000393524.6,ENST00000538126.5,ENST00000564884.5,ENST00000567016.1,ENST00000568004.5,ENST00000568954.5,ENST00000574977.1	7565.71	7360.13	250.73	1.10	0.95	250.91	0.92	1.27	1.15	0.989355	1.60502	0.079215	0.89526	1.45341	0.0792286
ENSG00000040275.16	ENST00000265295.8,ENST00000503209.1,ENST00000503871.1,ENST00000505977.1,ENST00000506574.5,ENST00000507232.5,ENST00000508247.5,ENST00000508837.1,ENST00000509785.5,ENST00000510751.5,ENST00000512028.5,ENST00000513795.1,ENST00000513941.5,ENST00000515224.5,ENST00000523518.1,ENST00000629457.2	1831.87	1626.32	2217.00	44.16	38.04	2217.00	0.00	44.98	40.75	40.9171	49.4322	0.0319791	37.1189	44.8343	0.0320225
ENSG00000040341.17	ENST00000355780.9,ENST00000517542.5,ENST00000518502.5,ENST00000518767.5,ENST00000518981.5,ENST00000519818.5,ENST00000519961.5,ENST00000520872.5,ENST00000520945.5,ENST00000521210.5,ENST00000521293.5,ENST00000521419.5,ENST00000521447.5,ENST00000521451.5,ENST00000521727.5,ENST00000521736.5,ENST00000521845.5,ENST00000522061.5,ENST00000522509.5,ENST00000522695.5,ENST00000522818.1,ENST00000522962.5,ENS…	1830.61	1625.05	1694.96	33.79	29.10	1694.95	3.58	36.06	32.67	32.0833	40.2971	0.038116	29.0666	36.5126	0.0381068
ENSG00000040487.12	ENST00000375153.7,ENST00000375155.7,ENST00000400548.6,ENST00000432465.1,ENST00000469076.5,ENST00000497827.1	1577.17	1371.59	304.00	7.18	6.18	304.00	0.00	6.98	6.32	6.12734	7.80522	0.0416875	5.56068	7.08015	0.0417532
ENSG00000040531.14	ENST00000046640.7,ENST00000381870.7,ENST00000399306.6,ENST00000452111.5,ENST00000467663.5,ENST00000488623.5,ENST00000495445.5,ENST00000574218.1,ENST00000574776.5,ENST00000576979.1	1883.73	1678.18	644.00	12.43	10.71	644.00	0.00	12.84	11.64	11.1378	14.5462	0.0456096	10.095	13.1839	0.04556
ENSG00000040608.13	ENST00000043402.7,ENST00000416372.5,ENST00000425986.1,ENST00000463936.1,ENST00000469601.1,ENST00000474642.1	1814.24	1608.66	87.00	1.75	1.51	87.00	0.00	1.99	1.80	1.50805	2.49067	0.0843127	1.36506	2.25597	0.0843154
ENSG00000040633.12	ENST00000320316.7,ENST00000454255.6,ENST00000570753.5,ENST00000570899.1,ENST00000571362.5,ENST00000572789.5,ENST00000573826.5,ENST00000574236.5,ENST00000574323.5,ENST00000574407.5,ENST00000574899.1,ENST00000576955.5,ENST00000613632.4	1596.44	1390.89	1415.00	32.96	28.39	1415.00	0.00	32.42	29.37	29.1112	35.8988	0.0365065	26.3227	32.4746	0.0365694
ENSG00000040731.10	ENST00000264463.8,ENST00000502921.5,ENST00000503958.1,ENST00000510477.5	1515.49	1309.91	121.00	2.99	2.58	121.00	0.00	2.89	2.62	2.28374	3.51871	0.0744098	2.06988	3.18925	0.0743855
ENSG00000040933.15	ENST00000074304.9,ENST00000409016.8,ENST00000409463.5,ENST00000409540.7,ENST00000409851.7,ENST00000463367.1,ENST00000467042.1,ENST00000468638.1,ENST00000498026.1,ENST00000523221.1	5350.41	5144.83	784.00	4.94	4.25	784.00	0.00	5.18	4.70	4.42292	6.05723	0.0538731	3.99959	5.48198	0.0537885
ENSG00000041353.9	ENST00000262094.9,ENST00000586570.5,ENST00000586594.1,ENST00000592334.1	5454.19	5248.63	1105.00	6.82	5.87	1104.90	0.33	6.97	6.31	5.67708	8.32097	0.0680981	5.13237	7.5277	0.0680195
ENSG00000041357.15	ENST00000044462.11,ENST00000413382.6,ENST00000557929.5,ENST00000558094.1,ENST00000558281.5,ENST00000558341.5,ENST00000558635.1,ENST00000558639.5,ENST00000559082.5,ENST00000559146.5,ENST00000559154.5,ENST00000559365.5,ENST00000559437.5,ENST00000559906.1,ENST00000559934.5,ENST00000559948.5,ENST00000560033.5,ENST00000560099.5,ENST00000560217.5,ENST00000560737.5,ENST00000560842.1	815.02	609.47	10418.00	553.76	476.94	10418.00	0.05	524.72	475.35	513.951	535.783	0.00711816	465.944	485.701	0.00707496
ENSG00000041515.15	ENST00000251041.9,ENST00000356711.6,ENST00000357550.3,ENST00000375857.6,ENST00000457511.6,ENST00000467639.1,ENST00000482793.1	4783.86	4578.31	34.00	0.24	0.21	34.00	0.00	0.50	0.45	0.207273	0.887215	0.252058	0.18826	0.80452	0.252135
ENSG00000041802.10	ENST00000265245.9,ENST00000427461.1,ENST00000437613.1,ENST00000460584.1,ENST00000461343.1,ENST00000466391.1,ENST00000475763.5,ENST00000480853.1	2466.69	2261.14	3321.00	47.58	40.98	3321.00	0.00	45.69	41.39	42.6625	48.7482	0.0232724	38.7262	44.2479	0.0232427
ENSG00000041880.14	ENST00000398755.7,ENST00000417220.6,ENST00000431474.5,ENST00000470601.5,ENST00000470749.1,ENST00000471971.5,ENST00000475782.1,ENST00000486510.1,ENST00000498510.1	1879.45	1673.88	772.00	14.94	12.87	772.00	0.00	14.73	13.34	13.2644	16.2214	0.034781	12.0447	14.7264	0.0348012
ENSG00000041982.15	ENST00000341037.8,ENST00000350763.8,ENST00000423613.6,ENST00000460345.1,ENST00000473855.1,ENST00000476680.1,ENST00000481475.1,ENST00000498724.5,ENST00000534839.1,ENST00000535648.5,ENST00000537320.5,ENST00000542877.5,ENST00000544972.1,ENST00000635336.1	5196.44	4990.86	222.00	1.44	1.24	222.00	0.00	2.11	1.91	1.47954	2.80954	0.109553	1.34886	2.5549	0.109572
ENSG00000041988.15	ENST00000054650.8,ENST00000307896.10,ENST00000377627.7,ENST00000472925.1,ENST00000480647.1,ENST00000484669.6,ENST00000484676.1,ENST00000487819.5	1257.14	1051.58	295.01	9.09	7.83	296.42	8.49	9.20	8.34	7.93813	10.5542	0.0484332	7.1848	9.55541	0.0484199
ENSG00000042062.11	ENST00000045083.6,ENST00000327979.6,ENST00000462493.1,ENST00000462842.1,ENST00000482129.1,ENST00000488529.5	1123.89	918.31	14.00	0.49	0.43	14.00	0.00	0.59	0.54	0.311719	0.88722	0.171596	0.285197	0.806973	0.171513
ENSG00000042088.13	ENST00000335725.8,ENST00000393452.7,ENST00000393454.6,ENST00000545686.6,ENST00000553527.1,ENST00000553569.1,ENST00000553617.5,ENST00000553989.1,ENST00000554180.5,ENST00000554976.5,ENST00000555178.5,ENST00000555565.5,ENST00000555880.5,ENST00000556063.1,ENST00000556498.1,ENST00000556867.1,ENST00000557782.1	2236.74	2031.17	1419.00	22.63	19.49	1419.00	0.00	22.66	20.52	20.8273	24.5253	0.0282365	18.8822	22.2368	0.0282607
ENSG00000042286.14	ENST00000307864.2,ENST00000373248.5,ENST00000482166.1,ENST00000613322.4	3211.68	3006.10	1298.00	13.99	12.05	1298.00	0.00	13.34	12.08	12.5934	14.1069	0.0194487	11.4282	12.7982	0.0194351
ENSG00000042304.11	ENST00000264387.8,ENST00000409066.1,ENST00000509872.1,ENST00000641422.1,ENST00000641887.1,ENST00000642055.1	1068.50	863.03	0.00	0.00	0.00	0.00	0.00	0.63	0.57	0.0883139	1.4103	0.38755	0.0800236	1.27854	0.387502
ENSG00000042317.16	ENST00000045347.11,ENST00000356583.9,ENST00000393545.8,ENST00000553303.1,ENST00000553626.5,ENST00000553885.5,ENST00000553908.5,ENST00000554102.5,ENST00000554168.5,ENST00000554802.1,ENST00000555356.5,ENST00000555401.5,ENST00000555515.5,ENST00000555534.5,ENST00000555715.5,ENST00000556406.5,ENST00000556553.5,ENST00000556666.5,ENST00000556870.5,ENST00000557248.5,ENST00000557567.1,ENST00000557724.5	1753.86	1548.28	272.00	5.69	4.90	272.00	0.00	6.83	6.19	5.85205	7.88199	0.0510142	5.29618	7.13688	0.0509749
ENSG00000042429.11	ENST00000251871.8,ENST00000507258.4,ENST00000525026.6,ENST00000525613.2,ENST00000528786.2,ENST00000529626.2,ENST00000530819.1,ENST00000531920.6,ENST00000533133.6,ENST00000533359.5,ENST00000533367.6,ENST00000638270.1,ENST00000638294.1,ENST00000638487.1,ENST00000638518.1,ENST00000638790.1,ENST00000639189.1,ENST00000639457.1,ENST00000639523.1,ENST00000639596.1,ENST00000639724.1,ENST00000640027.1,ENS…	2670.51	2464.93	2768.86	36.39	31.34	2759.32	25.25	35.71	32.35	33.8403	37.6004	0.0180478	30.6751	34.0824	0.0180355
ENSG00000042445.13	ENST00000295802.8,ENST00000409984.2,ENST00000429806.5,ENST00000438611.4,ENST00000449375.1,ENST00000482694.1,ENST00000490291.1	2723.12	2517.54	2420.97	31.15	26.83	2420.93	0.27	29.90	27.08	28.2055	31.5488	0.0192834	25.5617	28.5898	0.0192513
ENSG00000042493.15	ENST00000263867.8,ENST00000409275.1,ENST00000409670.5,ENST00000409724.5,ENST00000409921.5,ENST00000415012.1,ENST00000439385.5,ENST00000447219.6,ENST00000449030.5,ENST00000453973.5,ENST00000459793.2,ENST00000471064.1,ENST00000479651.1,ENST00000483659.5,ENST00000491267.1	816.94	611.44	3110.00	164.78	141.92	3110.00	0.00	157.45	142.64	150.043	164.859	0.0159825	136.069	149.515	0.0160011
ENSG00000042753.11	ENST00000263270.10,ENST00000352203.8,ENST00000593442.5,ENST00000597020.5,ENST00000597421.1,ENST00000598027.1,ENST00000599990.5,ENST00000600964.1,ENST00000601498.5,ENST00000601649.1	884.71	679.14	1714.00	81.76	70.42	1714.00	0.00	78.69	71.29	74.6647	82.8544	0.0178864	67.6162	75.0245	0.0179099
ENSG00000042781.12	ENST00000307340.7,ENST00000366942.3,ENST00000463147.1,ENST00000481786.1	18883.00	18677.42	5.00	0.01	0.01	5.00	0.00	0.16	0.15	0.0175838	0.3667	0.423345	0.0158584	0.332321	0.423292
ENSG00000042813.7	ENST00000046087.6,ENST00000413331.1,ENST00000419417.5,ENST00000450231.1,ENST00000465922.1,ENST00000491129.5	757.33	551.82	0.00	0.00	0.00	0.00	0.00	0.42	0.38	0.105663	0.778613	0.293795	0.0960415	0.705745	0.293653
ENSG00000042832.11	ENST00000220616.8,ENST00000518058.1,ENST00000518097.1,ENST00000518108.1,ENST00000518505.1,ENST00000519178.5,ENST00000519294.5,ENST00000519543.5,ENST00000520089.5,ENST00000520197.5,ENST00000520769.1,ENST00000521107.1,ENST00000522523.5,ENST00000522691.1,ENST00000522797.1,ENST00000522809.1,ENST00000522996.5,ENST00000523756.5,ENST00000523901.1,ENST00000524151.5	1498.80	1294.62	0.00	0.00	0.00	0.00	0.00	6.21	5.62	0.780829	16.2576	0.496364	0.677975	14.7083	0.4964
ENSG00000042980.12	ENST00000265769.8,ENST00000437154.6,ENST00000518326.1,ENST00000518516.5,ENST00000518737.1,ENST00000520448.5,ENST00000520665.1,ENST00000521110.1,ENST00000521629.5,ENST00000523236.5,ENST00000523379.5,ENST00000523440.1	2247.07	2041.50	300.00	4.76	4.10	300.00	0.00	5.52	5.00	4.53533	6.53839	0.0625751	4.1165	5.93178	0.0625177
ENSG00000043039.6	ENST00000281437.5,ENST00000605151.1	1980.50	1774.92	0.00	0.00	0.00	0.00	0.00	0.03	0.03	0.000881943	0.0841079	0.477085	0.00067897	0.0761346	0.477052
ENSG00000043093.13	ENST00000292782.8,ENST00000460412.5,ENST00000466812.1,ENST00000469954.5,ENST00000487822.5,ENST00000492563.1,ENST00000497606.5,ENST00000632685.1	3287.12	3081.55	1448.00	15.22	13.11	1448.00	0.00	15.87	14.38	13.6775	18.0281	0.0475371	12.4081	16.3557	0.0474701
ENSG00000043143.20	ENST00000282605.8,ENST00000361895.6,ENST00000395003.5,ENST00000402835.5,ENST00000430087.1,ENST00000431355.1,ENST00000453515.1,ENST00000470876.1,ENST00000512386.5,ENST00000515554.1,ENST00000612830.1	4503.58	4298.01	1932.00	14.56	12.54	1932.00	0.00	14.35	13.00	13.1463	15.6716	0.0299849	11.907	14.1961	0.0299223
ENSG00000043355.11	ENST00000376335.7,ENST00000468291.1,ENST00000477213.1,ENST00000481565.1,ENST00000490085.5	2681.87	2476.31	914.00	11.96	10.30	914.00	0.00	13.90	12.60	10.9986	17.8718	0.0804511	9.96874	16.1996	0.0804039
ENSG00000043462.11	ENST00000046794.9,ENST00000519149.1,ENST00000519594.5,ENST00000520322.1,ENST00000520344.1,ENST00000521416.5,ENST00000522760.5,ENST00000522823.5,ENST00000523369.1,ENST00000628092.2	1514.90	1309.35	0.00	0.00	0.00	0.00	0.00	0.46	0.42	0.159673	0.800681	0.250365	0.144897	0.725948	0.250371
ENSG00000043514.16	ENST00000316891.9,ENST00000372818.5,ENST00000441669.6,ENST00000462243.2,ENST00000462797.5,ENST00000465417.5,ENST00000467774.1,ENST00000469476.2,ENST00000486825.6,ENST00000489945.5,ENST00000491865.5,ENST00000492612.6,ENST00000495175.6,ENST00000537440.5,ENST00000541099.5,ENST00000648678.1	1878.99	1673.41	1344.00	26.02	22.41	1344.00	0.00	25.96	23.52	24.1379	27.7808	0.0239499	21.8911	25.1899	0.0239567
ENSG00000043591.5	ENST00000369295.3	2853.00	2647.42	19.00	0.23	0.20	19.00	0.00	0.23	0.21	0.132866	0.334253	0.151313	0.120399	0.302995	0.151276
ENSG00000044012.3	ENST00000372581.1	597.00	391.50	0.00	0.00	0.00	0.00	0.00	0.08	0.07	1.53413e-06	0.233361	0.656122	1.39041e-06	0.211559	0.656093
ENSG00000044090.8	ENST00000265348.7,ENST00000478630.1,ENST00000535468.1	4767.04	4561.46	1474.93	10.48	9.02	1474.93	0.27	10.01	9.07	9.19325	10.8697	0.0290591	8.35608	9.87393	0.0290082
ENSG00000044115.20	ENST00000302763.11,ENST00000517533.5,ENST00000517534.5,ENST00000517656.5,ENST00000517904.1,ENST00000517980.5,ENST00000518263.5,ENST00000518381.5,ENST00000518585.1,ENST00000518825.5,ENST00000518910.5,ENST00000518919.1,ENST00000519113.5,ENST00000519116.5,ENST00000519309.5,ENST00000519489.1,ENST00000519634.5,ENST00000519768.5,ENST00000520158.5,ENST00000520260.5,ENST00000520339.5,ENST00000520400.5,EN…	3382.91	3177.37	12800.00	130.51	112.40	12800.00	0.05	130.73	118.43	125.145	136.527	0.0145732	113.48	123.777	0.0145531
ENSG00000044446.11	ENST00000379942.4,ENST00000464455.1,ENST00000469485.5,ENST00000469645.5,ENST00000473597.1,ENST00000473739.5,ENST00000481718.1,ENST00000486231.2	3547.57	3342.01	1829.97	17.74	15.28	1829.25	0.83	17.55	15.90	15.8776	19.395	0.0343682	14.3741	17.5617	0.0343061
ENSG00000044459.14	ENST00000380641.4,ENST00000380647.7,ENST00000461247.1,ENST00000484374.1	4422.96	4217.39	788.00	6.05	5.21	788.00	0.00	5.87	5.31	5.29312	6.49964	0.0348248	4.79829	5.89124	0.034858
ENSG00000044524.10	ENST00000336596.6,ENST00000452448.6,ENST00000494014.1	3813.33	3607.75	0.00	0.00	0.00	0.00	0.00	0.03	0.03	0.00290603	0.0638171	0.397655	0.00249346	0.0577048	0.397523
ENSG00000044574.7	ENST00000324460.6	3908.00	3702.42	51611.99	451.61	388.96	51611.99	0.12	426.96	386.79	423.188	430.693	0.00302006	383.771	390.4	0.00293937
ENSG00000046604.12	ENST00000261590.12,ENST00000585206.1	5781.85	5576.26	9365.97	54.41	46.86	9365.97	0.18	51.54	46.69	50.4319	52.6783	0.00750298	45.7116	47.737	0.007482
ENSG00000046647.13	ENST00000332885.7,ENST00000380523.8,ENST00000398355.7,ENST00000460203.1,ENST00000477386.1	1143.32	937.74	379.00	13.09	11.28	379.00	0.00	12.57	11.39	11.1875	13.9522	0.0379874	10.1411	12.6486	0.0379676
ENSG00000046651.14	ENST00000340096.10,ENST00000380550.6,ENST00000380567.5,ENST00000398395.7,ENST00000464463.5,ENST00000466534.1,ENST00000474705.1,ENST00000485052.5,ENST00000490265.5	2395.90	2190.33	2691.00	39.80	34.28	2691.00	0.00	38.08	34.50	35.6317	40.5886	0.0224897	32.3125	36.8116	0.0225148
ENSG00000046653.14	ENST00000316715.8,ENST00000355135.6,ENST00000356942.9,ENST00000398361.7,ENST00000454189.6,ENST00000468080.1,ENST00000472735.5,ENST00000475307.1,ENST00000493085.5,ENST00000493677.5,ENST00000495211.2	3761.02	3555.43	56.00	0.51	0.44	56.00	0.00	1.02	0.92	0.67028	1.41816	0.127812	0.607003	1.28495	0.12779
ENSG00000046774.9	ENST00000247452.3	1991.00	1785.42	5.00	0.09	0.08	5.00	0.00	0.10	0.09	0.0293251	0.186251	0.27456	0.0251733	0.167399	0.274555
ENSG00000046889.18	ENST00000288368.4,ENST00000517617.1,ENST00000520235.1,ENST00000522247.5,ENST00000529398.5	10750.00	10544.42	2.00	0.01	0.01	2.00	0.00	0.25	0.23	0.0247486	0.57279	0.419539	0.0227594	0.51943	0.419634
ENSG00000047056.15	ENST00000263150.8,ENST00000358220.5,ENST00000381329.5,ENST00000436154.1,ENST00000482165.1,ENST00000620998.4,ENST00000650072.1	4049.58	3844.00	542.00	4.57	3.93	542.00	0.00	4.57	4.14	4.05699	5.0807	0.0376585	3.68485	4.6133	0.0376377
ENSG00000047188.15	ENST00000161863.8,ENST00000503857.5,ENST00000506333.1,ENST00000507567.1,ENST00000512600.1,ENST00000514720.1,ENST00000515883.5	5943.46	5737.88	1322.00	7.46	6.43	1322.00	0.00	7.70	6.97	6.95196	8.54455	0.03487	6.30296	7.74516	0.0348667
ENSG00000047230.14	ENST00000359276.8,ENST00000380241.7,ENST00000443824.5,ENST00000455276.1,ENST00000483053.1	3607.14	3401.56	1408.00	13.41	11.55	1408.00	0.00	12.93	11.72	11.9407	13.987	0.0272035	10.8251	12.6799	0.0271778
ENSG00000047249.17	ENST00000355221.7,ENST00000359530.6,ENST00000396774.6,ENST00000518072.1,ENST00000519588.1,ENST00000519922.1,ENST00000520188.5,ENST00000521275.5,ENST00000521335.1,ENST00000521377.5,ENST00000521707.1,ENST00000521900.5,ENST00000522159.5,ENST00000522849.1,ENST00000523343.1,ENST00000523426.1,ENST00000523899.5,ENST00000524164.5,ENST00000524234.1	1676.75	1471.20	1418.00	31.22	26.89	1418.00	0.00	32.33	29.29	29.0616	35.7547	0.0359445	26.3215	32.3804	0.0359654
ENSG00000047315.15	ENST00000314595.5,ENST00000381227.5,ENST00000431623.6,ENST00000433463.1,ENST00000441246.6,ENST00000450656.5,ENST00000464918.1,ENST00000478188.5,ENST00000484821.1,ENST00000495311.1,ENST00000497845.1,ENST00000510355.1,ENST00000639658.1	2847.43	2641.88	4233.71	51.92	44.71	4233.78	4.02	50.05	45.34	46.6589	53.5954	0.023944	42.2146	48.5055	0.0238986
ENSG00000047346.12	ENST00000261844.11,ENST00000399202.8,ENST00000534964.6,ENST00000546305.6,ENST00000561490.5,ENST00000561543.5,ENST00000562135.5,ENST00000562351.2,ENST00000566768.5,ENST00000566948.5,ENST00000568637.5,ENST00000568668.1,ENST00000568863.1,ENST00000568871.1,ENST00000570204.1,ENST00000619572.4	3097.67	2892.09	1125.00	12.60	10.85	1125.00	0.06	13.88	12.58	12.3658	15.4489	0.0384179	11.2234	14.017	0.0383861
ENSG00000047365.11	ENST00000303965.8,ENST00000503225.5,ENST00000503904.1,ENST00000505837.1,ENST00000506189.1,ENST00000508066.1,ENST00000511416.1,ENST00000512804.1,ENST00000513032.2,ENST00000618163.1	4899.38	4693.86	312.00	2.15	1.85	312.00	0.00	4.78	4.33	1.88412	9.22461	0.274464	1.70861	8.36413	0.27445
ENSG00000047410.13	ENST00000367478.8,ENST00000451586.1,ENST00000467810.1,ENST00000469463.1,ENST00000474852.1,ENST00000481347.1,ENST00000491783.5,ENST00000492973.1,ENST00000613151.1	6932.82	6727.26	12675.37	61.04	52.57	12675.41	0.91	58.54	53.03	54.3137	62.8938	0.0245817	49.3358	57.1125	0.0246025
ENSG00000047457.13	ENST00000264613.10,ENST00000455472.3,ENST00000460674.5,ENST00000462336.5,ENST00000463556.5,ENST00000471356.1,ENST00000473296.1,ENST00000474204.1,ENST00000479771.5,ENST00000481169.5,ENST00000489736.5,ENST00000490639.5,ENST00000494544.1,ENST00000497797.5,ENST00000497902.5	2352.19	2146.63	1196.77	18.06	15.56	1197.30	6.63	18.43	16.70	16.211	20.8175	0.043463	14.6986	18.8746	0.0434985
ENSG00000047578.12	ENST00000261588.8,ENST00000562207.1,ENST00000564749.5,ENST00000565672.5,ENST00000566023.1,ENST00000567894.5,ENST00000568258.5,ENST00000568622.1,ENST00000573850.1,ENST00000618117.1	3657.75	3452.20	1148.00	10.77	9.28	1147.95	0.22	11.31	10.25	9.46291	13.2677	0.0574207	8.55833	12.011	0.057422
ENSG00000047579.19	ENST00000338950.9,ENST00000344537.9,ENST00000355917.7,ENST00000462989.6,ENST00000506844.1,ENST00000509674.1,ENST00000510395.5,ENST00000511762.2,ENST00000513680.5,ENST00000514651.1,ENST00000515875.5,ENST00000622898.4	1410.65	1205.07	294.00	7.90	6.81	294.00	0.00	8.23	7.45	7.16671	9.28889	0.0438708	6.50847	8.43045	0.0438631
ENSG00000047597.6	ENST00000378616.4	5209.00	5003.42	1096.00	7.10	6.11	1096.00	0.00	6.72	6.08	6.3072	7.10497	0.0203942	5.72028	6.44235	0.0203602
ENSG00000047617.14	ENST00000327087.12,ENST00000356134.9,ENST00000536751.1,ENST00000538154.5,ENST00000540543.1,ENST00000541487.1,ENST00000541874.1,ENST00000542326.5,ENST00000544988.1,ENST00000545860.1,ENST00000546188.5,ENST00000612575.1	3702.00	3496.42	1.00	0.01	0.01	1.00	0.00	0.78	0.71	0.304274	1.29947	0.226836	0.276165	1.17844	0.226821
ENSG00000047621.11	ENST00000261250.7,ENST00000509318.2,ENST00000535030.1,ENST00000535887.1,ENST00000541014.5,ENST00000542080.5,ENST00000544258.1,ENST00000544697.1,ENST00000545746.5	2580.03	2374.47	394.00	5.38	4.63	394.00	0.00	5.94	5.38	4.81268	7.08427	0.0660157	4.37101	6.4301	0.0659761
ENSG00000047634.14	ENST00000380041.7,ENST00000380043.7,ENST00000380045.7,ENST00000398080.5,ENST00000419185.1,ENST00000427362.2,ENST00000487842.1	2920.24	2714.65	1568.00	18.71	16.12	1568.00	0.00	17.85	16.17	16.809	18.8911	0.0199418	15.237	17.1251	0.0200003
ENSG00000047644.18	ENST00000380861.8,ENST00000466248.1	4789.09	4583.54	1854.00	13.10	11.29	1854.00	0.00	12.49	11.31	11.2724	13.731	0.0342549	10.2269	12.4554	0.0342559
ENSG00000047648.21	ENST00000303025.10,ENST00000337414.8,ENST00000380717.7,ENST00000380718.1,ENST00000380736.5,ENST00000489330.6,ENST00000491514.1,ENST00000495242.5	6299.00	6093.42	1.00	0.01	0.00	1.00	0.00	0.11	0.10	0.0301103	0.217497	0.298358	0.0283261	0.198163	0.298281
ENSG00000047662.4	ENST00000265018.3	6622.00	6416.42	0.00	0.00	0.00	0.23	0.53	0.01	0.01	6.77912e-08	0.017642	0.656608	6.15392e-08	0.0159967	0.656455
ENSG00000047849.21	ENST00000335271.9,ENST00000360240.10,ENST00000383736.3,ENST00000395734.7,ENST00000420772.6,ENST00000423088.5,ENST00000426837.6,ENST00000429422.5,ENST00000434267.5,ENST00000439356.2,ENST00000462206.1,ENST00000468075.2,ENST00000477765.1,ENST00000482752.1,ENST00000497735.1,ENST00000633710.1	5185.00	4979.43	9830.62	63.96	55.09	9830.61	0.60	61.63	55.83	59.3396	64.0599	0.0130246	53.8098	58.0771	0.0129804
ENSG00000047932.13	ENST00000052569.10,ENST00000368498.6,ENST00000535237.2	4588.97	4383.39	1194.00	8.82	7.60	1192.91	1.51	8.36	7.58	7.90027	8.85178	0.019461	7.14285	8.00488	0.0194446
ENSG00000047936.10	ENST00000368507.7,ENST00000368508.7,ENST00000403284.2	7417.00	7211.42	3.00	0.01	0.01	3.00	0.00	0.09	0.08	0.00971667	0.217381	0.470812	0.00878361	0.197019	0.470753
ENSG00000048028.11	ENST00000003302.8,ENST00000535607.5,ENST00000537490.1,ENST00000537642.1,ENST00000537706.5,ENST00000538224.1,ENST00000538475.5,ENST00000540438.5,ENST00000540925.5,ENST00000542033.5,ENST00000544272.1,ENST00000544750.1,ENST00000544967.5,ENST00000545540.5,ENST00000545608.5	2813.62	2608.05	1493.00	18.55	15.97	1493.00	0.00	19.07	17.28	16.7438	21.4033	0.0426857	15.2587	19.4807	0.0427133
ENSG00000048052.21	ENST00000401921.5,ENST00000405010.7,ENST00000406072.5,ENST00000406451.8,ENST00000411993.1,ENST00000413380.5,ENST00000413509.6,ENST00000417496.6,ENST00000425071.5,ENST00000428307.6,ENST00000430454.5,ENST00000432645.6,ENST00000433709.6,ENST00000441542.6,ENST00000441986.5,ENST00000446646.1,ENST00000455069.1,ENST00000456174.6,ENST00000461159.6,ENST00000461409.1,ENST00000471887.1,ENST00000474742.1,ENS…	2185.90	1980.32	13.00	0.21	0.18	13.00	0.00	1.78	1.61	0.988345	2.6811	0.165649	0.897911	2.43183	0.165585
ENSG00000048140.17	ENST00000298564.14,ENST00000310032.12,ENST00000503030.1,ENST00000503045.5,ENST00000504168.5,ENST00000507471.1,ENST00000508164.5,ENST00000514705.5,ENST00000515708.5	2352.58	2147.00	747.00	11.27	9.71	747.00	0.00	11.00	9.96	10.0334	12.0153	0.030966	9.09426	10.8913	0.030966
ENSG00000048162.20	ENST00000502577.1,ENST00000502663.5,ENST00000503849.5,ENST00000504821.1,ENST00000509257.1,ENST00000510608.1,ENST00000614830.4,ENST00000616685.1,ENST00000618911.4,ENST00000619979.4,ENST00000621444.4	939.38	733.84	1791.96	79.11	68.13	1790.25	5.79	75.51	68.41	70.3884	80.6903	0.0235685	63.8236	73.1623	0.0235427
ENSG00000048342.15	ENST00000389652.9,ENST00000424120.5,ENST00000438599.6,ENST00000503292.5,ENST00000503658.2,ENST00000506643.4,ENST00000507954.5,ENST00000510220.1,ENST00000511544.5,ENST00000512202.1,ENST00000512702.5,ENST00000513035.1,ENST00000513811.5,ENST00000514039.5,ENST00000514450.2,ENST00000515124.5,ENST00000634028.1	2401.42	2195.88	775.00	11.43	9.85	775.00	0.00	12.21	11.06	10.2842	14.1968	0.0555879	9.32323	12.8705	0.0555586
ENSG00000048392.11	ENST00000251810.7,ENST00000395910.6,ENST00000395912.6,ENST00000517517.1,ENST00000519125.1,ENST00000519317.5,ENST00000519962.5,ENST00000522368.5,ENST00000522394.1,ENST00000523957.1,ENST00000621845.1	3200.44	2994.90	747.00	8.08	6.96	747.00	0.00	12.48	11.31	7.46755	19.6312	0.161918	6.76883	17.796	0.161819
ENSG00000048405.9	ENST00000265827.7,ENST00000393312.5,ENST00000393313.5,ENST00000434602.5,ENST00000436992.5,ENST00000439506.1,ENST00000485577.1,ENST00000619291.4	2869.89	2664.31	1033.00	12.56	10.82	1033.00	0.00	12.52	11.34	11.432	13.6444	0.030207	10.3592	12.3642	0.0301716
ENSG00000048462.10	ENST00000053243.5,ENST00000396495.3,ENST00000562385.1	724.33	518.81	0.00	0.00	0.00	0.00	0.00	0.21	0.19	0.0156167	0.449774	0.404681	0.0142937	0.40788	0.404728
ENSG00000048471.13	ENST00000562510.1,ENST00000563308.1,ENST00000564111.5,ENST00000564791.5,ENST00000566228.5,ENST00000568359.1,ENST00000568949.1,ENST00000569801.5	7632.18	7426.60	434.30	1.89	1.63	434.28	0.67	2.54	2.31	1.93496	3.22053	0.0886375	1.77434	2.93895	0.0886531
ENSG00000048540.14	ENST00000261169.10,ENST00000320122.10,ENST00000332914.10,ENST00000354662.5,ENST00000396205.6,ENST00000424192.6,ENST00000439600.2,ENST00000441439.6,ENST00000447609.5,ENST00000453727.6,ENST00000534946.5,ENST00000535535.5,ENST00000536172.5,ENST00000536509.5,ENST00000537304.5,ENST00000537568.1,ENST00000537757.5,ENST00000538020.1,ENST00000538051.5,ENST00000539232.1,ENST00000539534.5,ENST00000540445.5,…	1568.11	1362.58	0.00	0.00	0.00	0.00	0.00	1.79	1.62	1.10395	2.54548	0.139678	1.01134	2.31792	0.139644
ENSG00000048544.5	ENST00000053468.3	2110.00	1904.42	1780.00	30.28	26.08	1779.73	0.44	28.64	25.94	27.3196	29.9901	0.0161273	24.7568	27.1728	0.0161034
ENSG00000048545.13	ENST00000053469.8,ENST00000372958.1,ENST00000394237.5,ENST00000418175.5,ENST00000541991.5	1680.80	1475.22	0.00	0.00	0.00	0.00	0.00	0.13	0.11	0.0250662	0.250716	0.325891	0.0228671	0.227366	0.325894
ENSG00000048649.13	ENST00000308488.10,ENST00000440064.2,ENST00000467567.1,ENST00000480887.5,ENST00000526324.5,ENST00000528095.5,ENST00000529470.1,ENST00000530604.1,ENST00000531026.5,ENST00000531768.1,ENST00000532556.1,ENST00000534794.1	2853.16	2647.66	4258.14	52.10	44.87	4258.75	4.88	50.44	45.69	45.2566	55.7125	0.035222	40.9898	50.4661	0.0352173
ENSG00000048707.15	ENST00000011700.10,ENST00000460333.5,ENST00000466732.2,ENST00000469054.1,ENST00000473099.1,ENST00000476045.5,ENST00000476169.1,ENST00000481484.1,ENST00000487188.1,ENST00000489961.1,ENST00000543710.5,ENST00000543766.2,ENST00000613099.4,ENST00000620676.6,ENST00000643711.1,ENST00000645148.1,ENST00000645371.1,ENST00000646411.1,ENST00000646917.1,ENST00000647414.1	7886.05	7680.48	2203.00	9.29	8.00	2203.00	0.00	10.87	9.85	9.31273	12.6193	0.0526192	8.43155	11.4295	0.05265
ENSG00000048740.18	ENST00000354897.3,ENST00000399850.7,ENST00000416382.6,ENST00000417956.6,ENST00000542579.5,ENST00000608830.5,ENST00000609692.5,ENST00000609870.5,ENST00000631460.1,ENST00000631816.1,ENST00000632065.1,ENST00000632728.1,ENST00000633077.1,ENST00000633200.1,ENST00000636488.1,ENST00000637215.1,ENST00000638035.1	3661.18	3455.60	0.00	0.00	0.00	0.00	0.00	0.23	0.21	0.11386	0.351391	0.184685	0.103848	0.319214	0.184653
ENSG00000048828.16	ENST00000277165.10,ENST00000375389.7,ENST00000427765.1,ENST00000446420.2,ENST00000475933.1	5010.50	4804.92	8009.42	54.00	46.51	8007.98	1.86	51.36	46.53	50.0626	52.7067	0.00886406	45.3764	47.7656	0.00882085
ENSG00000048991.16	ENST00000264160.8,ENST00000409478.5,ENST00000409606.5,ENST00000410054.5,ENST00000425804.1,ENST00000429703.6,ENST00000436436.5,ENST00000438014.5,ENST00000441871.5,ENST00000443537.2,ENST00000445855.1,ENST00000456040.1,ENST00000463230.5,ENST00000480793.1,ENST00000483021.5,ENST00000483065.1,ENST00000486532.5,ENST00000487294.1,ENST00000488035.5,ENST00000628915.2	3360.10	3154.53	1216.00	12.49	10.76	1216.00	0.00	14.27	12.93	12.0651	16.9069	0.0548859	10.9448	15.3339	0.0549442
ENSG00000049089.14	ENST00000372736.3,ENST00000372748.7,ENST00000417105.6,ENST00000427563.1,ENST00000461118.6,ENST00000466267.1,ENST00000482722.5,ENST00000488463.6,ENST00000490132.1,ENST00000495948.1,ENST00000496215.5,ENST00000642679.1	2203.69	1998.11	3.00	0.05	0.04	3.00	0.00	1.05	0.95	0.407912	1.7957	0.231445	0.369643	1.62772	0.231545
ENSG00000049130.15	ENST00000228280.9,ENST00000347404.10,ENST00000357116.4,ENST00000378535.4,ENST00000552044.1,ENST00000644744.1,ENST00000646633.1	4604.71	4399.13	257.00	1.89	1.63	257.00	0.00	2.09	1.89	1.62793	2.57494	0.0784107	1.48003	2.33831	0.0783775
ENSG00000049167.14	ENST00000265038.9,ENST00000381118.7,ENST00000439176.5,ENST00000462279.5,ENST00000477893.1,ENST00000484330.5,ENST00000495985.5,ENST00000497892.5,ENST00000643034.1,ENST00000643708.1,ENST00000647431.1,ENST00000647486.1	1355.40	1149.83	373.64	10.53	9.07	375.42	5.36	10.66	9.66	9.23777	12.1237	0.0468326	8.37659	10.9931	0.046831
ENSG00000049192.14	ENST00000314351.9,ENST00000381052.8,ENST00000381055.7,ENST00000417396.2,ENST00000464680.6,ENST00000470597.5,ENST00000502886.1,ENST00000504282.1	3877.64	3672.06	37.00	0.33	0.28	37.00	0.00	0.76	0.69	0.326549	1.30285	0.224655	0.297047	1.18168	0.224728
ENSG00000049239.12	ENST00000377403.6,ENST00000495451.1,ENST00000602477.1	9146.00	8940.42	1315.00	4.76	4.10	1315.00	0.00	4.57	4.14	4.30486	4.82556	0.0195544	3.90143	4.37249	0.0195582
ENSG00000049245.12	ENST00000054666.10,ENST00000470357.1,ENST00000487194.1	2080.72	1875.15	2587.00	44.69	38.49	2587.00	0.00	42.79	38.76	40.6015	45.2131	0.0180326	36.8055	40.9839	0.0180418
ENSG00000049246.14	ENST00000361923.2,ENST00000377532.7,ENST00000377541.5,ENST00000463106.1,ENST00000473653.1,ENST00000494684.1,ENST00000602883.1,ENST00000613533.4,ENST00000614998.4	2425.06	2219.54	93.92	1.37	1.18	93.90	1.15	1.70	1.54	1.06788	2.39434	0.138165	0.975821	2.17773	0.138153
ENSG00000049247.13	ENST00000054668.5,ENST00000361696.9,ENST00000377516.6	616.06	410.57	76.08	6.00	5.17	76.10	1.15	5.93	5.37	4.58069	7.38215	0.081188	4.15014	6.68665	0.081211
ENSG00000049249.8	ENST00000377507.7,ENST00000474475.1,ENST00000492571.1,ENST00000615230.4	3662.70	3457.12	245.00	2.30	1.98	245.00	0.00	2.42	2.19	1.91851	2.9267	0.0709371	1.74243	2.65585	0.0708511
ENSG00000049283.17	ENST00000268933.7,ENST00000503246.1,ENST00000503690.5,ENST00000504857.1,ENST00000507467.1,ENST00000507709.1,ENST00000507998.5,ENST00000510045.5,ENST00000510462.5,ENST00000511414.5,ENST00000512291.5,ENST00000512379.5,ENST00000514874.5,ENST00000515028.5,ENST00000515126.1,ENST00000537145.2,ENST00000571402.1,ENST00000574464.5	582.00	376.50	1.00	0.09	0.07	1.00	0.00	1.36	1.23	0.636235	2.21701	0.200749	0.57571	2.00877	0.200665
ENSG00000049323.15	ENST00000402934.5,ENST00000404525.5,ENST00000404816.6,ENST00000407925.5,ENST00000413303.5,ENST00000415140.6,ENST00000418533.6,ENST00000422669.1,ENST00000432635.1,ENST00000468091.2,ENST00000489740.1,ENST00000498013.1	4750.75	4545.18	10.00	0.07	0.06	10.00	0.00	0.65	0.59	0.277336	1.06667	0.213458	0.264485	0.979781	0.21339
ENSG00000049449.9	ENST00000054950.3,ENST00000527337.1,ENST00000528630.1,ENST00000531345.1,ENST00000532474.5,ENST00000532721.1,ENST00000533898.5	2549.54	2343.96	11237.97	155.32	133.77	11235.70	100.16	147.95	134.03	144.003	152.112	0.00939216	130.468	137.799	0.00938101
ENSG00000049540.16	ENST00000252034.11,ENST00000320399.10,ENST00000320492.11,ENST00000357036.9,ENST00000358929.8,ENST00000380553.8,ENST00000380562.8,ENST00000380575.8,ENST00000380576.9,ENST00000380584.8,ENST00000414324.5,ENST00000416107.5,ENST00000417091.5,ENST00000419398.1,ENST00000428787.5,ENST00000429192.5,ENST00000431562.5,ENST00000438880.5,ENST00000438906.5,ENST00000442310.5,ENST00000445912.5,ENST00000458204.5,…	2703.00	2497.42	4.00	0.05	0.04	4.00	0.00	1.79	1.62	1.08594	2.5229	0.141885	0.982844	2.28559	0.141978
ENSG00000049541.10	ENST00000055077.7,ENST00000352131.7,ENST00000463194.1,ENST00000470266.5,ENST00000473493.2,ENST00000479105.6,ENST00000480432.5,ENST00000485545.5,ENST00000491206.5,ENST00000493156.6,ENST00000494019.5,ENST00000497430.1,ENST00000621097.4	1356.52	1150.95	1778.00	50.05	43.10	1778.00	0.00	48.52	43.95	45.2957	51.5931	0.0222583	41.1718	46.8763	0.0222161
ENSG00000049618.23	ENST00000319584.11,ENST00000346085.10,ENST00000350026.10,ENST00000400790.3,ENST00000414678.7,ENST00000452544.2,ENST00000478761.4,ENST00000493658.2,ENST00000494260.2,ENST00000635849.1,ENST00000635928.1,ENST00000635957.1,ENST00000636205.1,ENST00000636227.1,ENST00000636254.1,ENST00000636426.1,ENST00000636607.1,ENST00000636748.1,ENST00000636909.1,ENST00000636930.1,ENST00000636940.1,ENST00000637003.1,…	5099.99	4894.43	1737.10	11.50	9.90	1737.15	0.36	12.61	11.42	11.1375	14.2253	0.0417967	10.089	12.8848	0.0418772
ENSG00000049656.13	ENST00000320895.9,ENST00000503042.5,ENST00000503151.5,ENST00000503534.5,ENST00000505605.5,ENST00000505914.5,ENST00000506641.5,ENST00000507195.5,ENST00000507807.3,ENST00000508765.5,ENST00000511268.6,ENST00000511786.1,ENST00000512451.5,ENST00000513250.1,ENST00000515719.5,ENST00000630539.1	1889.65	1684.09	7989.20	153.69	132.37	7989.19	0.39	147.51	133.63	141.351	153.794	0.0147227	128.075	139.343	0.0147013
ENSG00000049759.17	ENST00000256830.13,ENST00000356462.10,ENST00000357895.9,ENST00000382850.8,ENST00000400345.7,ENST00000431212.6,ENST00000435432.6,ENST00000456173.6,ENST00000456986.5,ENST00000585323.5,ENST00000585363.5,ENST00000585594.5,ENST00000585970.1,ENST00000586263.5,ENST00000586268.5,ENST00000587190.5,ENST00000587246.1,ENST00000587547.1,ENST00000587634.5,ENST00000587881.1,ENST00000588066.5,ENST00000588494.5,E…	2852.85	2647.30	3170.00	38.79	33.41	3168.77	1.61	62.86	56.95	41.3159	92.328	0.144028	37.4713	83.7191	0.143909
ENSG00000049768.14	ENST00000376197.1,ENST00000376199.6,ENST00000376207.8,ENST00000455775.6,ENST00000518685.5,ENST00000557224.5	2274.00	2068.42	16.00	0.25	0.22	16.00	0.00	0.36	0.32	0.21185	0.518298	0.150019	0.191917	0.469626	0.149998
ENSG00000049769.12	ENST00000055335.10,ENST00000376188.1,ENST00000466508.5,ENST00000471261.2,ENST00000495799.5	3421.00	3215.42	24.00	0.24	0.21	24.00	0.00	0.45	0.40	0.222248	0.729215	0.191838	0.201016	0.660452	0.191897
ENSG00000049860.13	ENST00000261416.11,ENST00000503312.5,ENST00000504459.5,ENST00000505859.1,ENST00000509579.1,ENST00000510820.1,ENST00000511181.5,ENST00000511621.1,ENST00000513079.5,ENST00000513336.5,ENST00000513539.1,ENST00000513867.1,ENST00000515528.1	1164.71	959.17	3830.32	129.37	111.42	3830.43	0.60	123.96	112.30	117.294	130.719	0.0186966	106.432	118.593	0.018685
ENSG00000049883.14	ENST00000308077.9,ENST00000380639.9,ENST00000460837.2,ENST00000486995.5,ENST00000493283.5,ENST00000503315.5,ENST00000503868.5,ENST00000510676.6,ENST00000511752.5,ENST00000515198.5,ENST00000536805.5,ENST00000543322.5	4058.44	3852.87	1174.00	9.87	8.50	1174.00	0.00	10.01	9.07	8.70533	11.3615	0.0466353	7.88031	10.2877	0.046633
ENSG00000050030.14	ENST00000055682.11,ENST00000424929.2,ENST00000616200.1,ENST00000642681.1	865.68	660.21	2.00	0.10	0.08	2.00	0.00	0.19	0.17	0.0129065	0.448805	0.465408	0.0106943	0.406002	0.465284
ENSG00000050130.17	ENST00000261247.13,ENST00000356057.9,ENST00000425728.6,ENST00000553156.2,ENST00000553647.1,ENST00000553941.5,ENST00000554271.5,ENST00000554721.1,ENST00000554754.5,ENST00000554795.1,ENST00000555491.5,ENST00000556985.5,ENST00000557560.5,ENST00000602482.5,ENST00000616435.4	1506.84	1301.28	1648.00	41.03	35.34	1647.98	0.13	39.94	36.19	37.1088	42.7919	0.0244117	33.6666	38.8152	0.024396
ENSG00000050165.17	ENST00000326932.8,ENST00000396505.6,ENST00000525493.5,ENST00000525927.5,ENST00000526218.5,ENST00000527132.1,ENST00000528188.5,ENST00000529338.1,ENST00000530694.5,ENST00000531309.1,ENST00000532372.5,ENST00000532873.5,ENST00000533813.5,ENST00000533900.1,ENST00000534479.5,ENST00000534511.5	1662.77	1457.20	11.00	0.24	0.21	11.00	0.00	1.14	1.04	0.647039	1.67408	0.157189	0.586793	1.51736	0.157287
ENSG00000050327.14	ENST00000056217.9,ENST00000471847.2,ENST00000474817.5,ENST00000498580.5	4221.86	4016.28	1310.34	10.57	9.10	1311.53	24.39	10.19	9.23	9.36443	11.0363	0.028175	8.48134	9.99778	0.0281618
ENSG00000050344.8	ENST00000056233.3,ENST00000606261.1,ENST00000607375.1	2643.90	2438.32	91.00	1.21	1.04	91.00	0.00	1.51	1.37	0.965574	2.25902	0.137533	0.867394	2.04006	0.137524
ENSG00000050393.11	ENST00000379170.8,ENST00000488770.1,ENST00000607303.1	4774.23	4568.66	1459.02	10.35	8.91	1459.02	0.13	10.03	9.09	8.50632	11.584	0.0567659	7.71948	10.5096	0.0566515
ENSG00000050405.13	ENST00000341247.8,ENST00000394943.7,ENST00000547825.5,ENST00000549064.1,ENST00000550592.1,ENST00000550611.1,ENST00000551486.1,ENST00000551691.5,ENST00000552008.5,ENST00000552045.1,ENST00000552338.5,ENST00000552491.5,ENST00000552720.5,ENST00000552783.5,ENST00000552823.5,ENST00000552909.5	3389.99	3184.41	905.00	9.21	7.93	905.00	0.00	9.97	9.03	8.89383	11.0926	0.0376952	8.06651	10.0595	0.0377439
ENSG00000050426.15	ENST00000262055.8,ENST00000380135.7,ENST00000418425.6,ENST00000546814.1,ENST00000546992.5,ENST00000547008.5,ENST00000547029.5,ENST00000547256.1,ENST00000547318.5,ENST00000547555.5,ENST00000547660.5,ENST00000547877.5,ENST00000548209.5,ENST00000548251.5,ENST00000548390.5,ENST00000548401.1,ENST00000548516.5,ENST00000549340.5,ENST00000549395.1,ENST00000549686.5,ENST00000550100.5,ENST00000550274.1,ENS…	1419.42	1213.86	5400.00	144.12	124.13	5400.00	0.04	140.67	127.44	134.899	146.334	0.0140839	122.464	132.818	0.0140579
ENSG00000050438.16	ENST00000319957.10,ENST00000358657.7,ENST00000453097.6,ENST00000514353.7,ENST00000535225.6,ENST00000546497.1,ENST00000546663.1,ENST00000546872.1,ENST00000546875.1,ENST00000547697.6,ENST00000548352.5,ENST00000548616.1,ENST00000548811.5,ENST00000550211.1,ENST00000551071.5,ENST00000552001.1,ENST00000604314.5,ENST00000615370.1	11731.00	11525.42	1.00	0.00	0.00	1.00	0.00	7.08	6.42	0.55249	18.1512	0.501463	0.502549	16.4557	0.501453
ENSG00000050555.17	ENST00000355452.5,ENST00000361069.8,ENST00000462567.1,ENST00000480883.1	3865.07	3659.49	119.00	1.05	0.91	119.00	0.00	1.11	1.00	0.691351	1.54374	0.138895	0.626779	1.39974	0.13892
ENSG00000050628.20	ENST00000306666.9,ENST00000351052.9,ENST00000354608.9,ENST00000356595.8,ENST00000361210.6,ENST00000370924.4,ENST00000370931.7,ENST00000370932.6,ENST00000460330.5,ENST00000479353.5,ENST00000497146.5,ENST00000628037.2	4126.15	3920.57	3.00	0.02	0.02	3.00	0.00	0.24	0.22	0.119416	0.378291	0.188132	0.106959	0.341623	0.188092
ENSG00000050730.15	ENST00000057513.7,ENST00000506753.1,ENST00000507879.5,ENST00000509841.1,ENST00000511909.5,ENST00000515036.1,ENST00000515605.1	1778.00	1572.42	4.00	0.08	0.07	4.00	0.00	0.34	0.31	0.13413	0.568716	0.229167	0.121788	0.515674	0.228898
ENSG00000050748.17	ENST00000343111.10,ENST00000347470.8,ENST00000393360.7,ENST00000393362.8,ENST00000397072.7,ENST00000425491.6,ENST00000452135.6,ENST00000455781.5,ENST00000520212.6,ENST00000523135.1,ENST00000523583.1,ENST00000524170.5,ENST00000539014.5	2787.96	2582.39	2132.00	26.75	23.04	2132.00	0.00	26.00	23.56	24.0748	28.0471	0.025895	21.8259	25.4259	0.0258951
ENSG00000050767.16	ENST00000390654.7,ENST00000407622.2,ENST00000484750.1,ENST00000646779.1	2329.00	2123.42	1.00	0.02	0.01	1.00	0.00	0.46	0.41	0.026272	1.13991	0.476644	0.0247482	1.03408	0.47661
ENSG00000050820.16	ENST00000162330.9,ENST00000393420.10,ENST00000393422.6,ENST00000418647.7,ENST00000420641.7,ENST00000535626.6,ENST00000538440.6,ENST00000542031.6,ENST00000546196.2,ENST00000561970.1,ENST00000562556.5,ENST00000563038.5,ENST00000563323.1,ENST00000563700.1,ENST00000564028.1,ENST00000564170.1,ENST00000566465.1,ENST00000566982.1,ENST00000567215.1,ENST00000568864.1,ENST00000569006.1,ENST00000569340.1	3064.80	2859.23	1160.00	13.14	11.32	1160.25	0.45	14.72	13.33	13.0183	16.495	0.0414591	11.7984	14.9487	0.0414762
ENSG00000051009.10	ENST00000265978.8,ENST00000449352.6,ENST00000524416.1,ENST00000529360.1,ENST00000532797.1	2356.20	2150.62	1655.00	24.93	21.47	1655.00	0.00	23.86	21.61	22.4621	25.2793	0.0204451	20.3436	22.8981	0.0204789
ENSG00000051108.14	ENST00000300302.9,ENST00000344114.8,ENST00000379792.6,ENST00000439977.6,ENST00000562914.1,ENST00000563343.5,ENST00000563781.5,ENST00000563911.5,ENST00000564678.1,ENST00000565966.5,ENST00000566550.1,ENST00000567944.1,ENST00000568358.1,ENST00000568651.1,ENST00000568676.5,ENST00000568814.1,ENST00000569429.5,ENST00000569569.5,ENST00000570273.5	1455.70	1250.16	3523.00	91.29	78.63	3523.00	0.00	87.96	79.68	83.1994	92.7839	0.0190026	75.3562	84.0484	0.0189809
ENSG00000051128.18	ENST00000221222.15,ENST00000392351.7,ENST00000433218.6,ENST00000539827.5,ENST00000542541.6,ENST00000594439.5,ENST00000594794.5,ENST00000595756.1,ENST00000596482.5,ENST00000599097.1,ENST00000599808.1,ENST00000600077.5	1141.83	936.26	563.55	19.50	16.79	563.45	0.70	19.19	17.38	17.2855	21.2198	0.0354551	15.6626	19.2247	0.0354448
ENSG00000051180.16	ENST00000267868.7,ENST00000382643.7,ENST00000423169.6,ENST00000525066.5,ENST00000526763.5,ENST00000527860.5,ENST00000531277.2,ENST00000532743.5,ENST00000533741.1,ENST00000557850.5	1949.21	1743.63	1158.00	21.52	18.53	1149.09	9.45	22.18	20.09	19.5226	24.8954	0.0441403	17.6976	22.5712	0.0441656
ENSG00000051341.13	ENST00000264233.5,ENST00000474243.1,ENST00000488282.1,ENST00000621776.4	5866.01	5660.46	963.00	5.51	4.75	963.00	0.00	5.38	4.87	4.53325	6.25444	0.0560317	4.1093	5.66939	0.0560884
ENSG00000051382.8	ENST00000289153.6,ENST00000461451.1,ENST00000462294.1,ENST00000462898.5,ENST00000465581.1,ENST00000469284.6,ENST00000473435.1,ENST00000477593.5,ENST00000481749.5,ENST00000483968.5,ENST00000485060.1,ENST00000487552.1,ENST00000493568.5,ENST00000544716.5	3410.26	3204.69	1220.00	12.33	10.62	1220.00	0.00	12.48	11.31	11.204	13.7367	0.0348014	10.212	12.5093	0.0348001
ENSG00000051523.10	ENST00000261623.7,ENST00000561972.1,ENST00000562209.1,ENST00000563526.5,ENST00000565588.5,ENST00000566229.1,ENST00000566534.5,ENST00000567174.5,ENST00000568278.1,ENST00000569359.5	828.70	623.16	4589.00	238.57	205.47	4589.00	0.00	228.13	206.66	220.198	236.518	0.0119612	199.495	214.273	0.0119342
ENSG00000051596.9	ENST00000265097.8,ENST00000432305.6,ENST00000505969.1,ENST00000510300.5,ENST00000511062.5,ENST00000513006.1,ENST00000513118.1,ENST00000513482.1,ENST00000514250.1,ENST00000514861.5,ENST00000515016.1,ENST00000628318.2	1376.62	1171.06	1825.25	50.49	43.49	1824.26	55.93	50.48	45.73	42.907	58.3444	0.0542542	38.8497	52.823	0.0541912
ENSG00000051620.10	ENST00000367697.7,ENST00000448741.5,ENST00000453452.1,ENST00000607197.5	1723.81	1518.32	355.00	7.57	6.52	355.00	0.00	7.26	6.58	5.6099	8.9087	0.0787088	5.08584	8.0752	0.0787158
ENSG00000051825.14	ENST00000302373.8,ENST00000369865.3,ENST00000535049.5,ENST00000536198.1,ENST00000537854.5,ENST00000538169.5,ENST00000538250.5,ENST00000539024.5,ENST00000539336.2,ENST00000539639.5,ENST00000541076.6,ENST00000541437.5,ENST00000541603.6,ENST00000541823.1,ENST00000544217.1,ENST00000545406.1,ENST00000545556.6,ENST00000545974.5,ENST00000563178.1,ENST00000606320.5,ENST00000606321.1,ENST00000606326.1,ENS…	2174.76	1969.23	1330.73	21.89	18.86	1331.93	4.81	23.54	21.32	20.213	26.8	0.0478045	18.28	24.2463	0.0478223
ENSG00000052126.14	ENST00000299275.10,ENST00000424268.5,ENST00000429027.6,ENST00000510738.2,ENST00000534979.1,ENST00000535357.5,ENST00000536974.5,ENST00000537027.1,ENST00000538034.5,ENST00000538068.1,ENST00000538305.5,ENST00000538677.1,ENST00000538714.5,ENST00000538972.1,ENST00000539256.5,ENST00000540972.5	3738.83	3533.26	997.00	9.14	7.87	997.00	0.00	9.66	8.75	8.61458	10.6633	0.0362617	7.82971	9.68619	0.036217
ENSG00000052344.15	ENST00000317508.10,ENST00000564025.1,ENST00000567531.5,ENST00000567797.1,ENST00000567833.1,ENST00000568261.5	1836.54	1630.96	164.00	3.26	2.81	163.91	0.29	3.53	3.20	2.92211	4.18272	0.0608261	2.6521	3.79526	0.060821
ENSG00000052723.11	ENST00000060969.5,ENST00000369524.5,ENST00000369528.9,ENST00000462123.5,ENST00000466657.1,ENST00000471969.1,ENST00000474562.1,ENST00000475335.5,ENST00000506320.1,ENST00000510745.5	1412.67	1207.24	1888.00	50.66	43.64	1888.00	0.00	49.16	44.54	44.0459	54.2321	0.0358158	39.9732	49.2025	0.0358424
ENSG00000052749.13	ENST00000315563.10,ENST00000370992.8,ENST00000414986.5,ENST00000439965.6,ENST00000465394.1,ENST00000479317.1,ENST00000479481.5,ENST00000487612.1,ENST00000490815.1,ENST00000491313.5,ENST00000536831.5,ENST00000618765.1,ENST00000619048.1,ENST00000621606.4,ENST00000622320.4	3705.54	3499.97	2661.00	24.63	21.21	2660.86	0.40	24.49	22.18	23.0596	25.9993	0.0205044	20.8798	23.5455	0.0205122
ENSG00000052795.12	ENST00000264433.10,ENST00000504704.6,ENST00000504715.1,ENST00000505130.1,ENST00000505445.1,ENST00000512986.5	5360.10	5154.52	87.00	0.55	0.47	87.00	0.00	0.87	0.79	0.512351	1.26791	0.153461	0.463229	1.14829	0.153456
ENSG00000052802.12	ENST00000261507.10,ENST00000393766.6,ENST00000504317.1,ENST00000505270.1,ENST00000507013.5	2161.32	1955.74	537.00	8.90	7.66	537.00	0.00	8.78	7.95	7.96156	9.62156	0.0324453	7.19944	8.70488	0.0324568
ENSG00000052841.14	ENST00000039989.8,ENST00000299240.10,ENST00000418561.2,ENST00000524936.1,ENST00000525029.1,ENST00000525135.5,ENST00000525543.5,ENST00000526774.5,ENST00000529140.1,ENST00000530469.1,ENST00000530483.1,ENST00000533072.1,ENST00000533554.1,ENST00000534347.5,ENST00000534417.1	3317.09	3111.53	4724.00	49.18	42.36	4724.00	0.00	48.22	43.69	45.4423	51.0439	0.0199619	41.2586	46.3381	0.0199562
ENSG00000052850.6	ENST00000329255.4	5754.00	5548.42	5.00	0.03	0.03	5.00	0.00	0.03	0.03	0.00971106	0.0598784	0.273558	0.00873562	0.0542286	0.273563
ENSG00000053108.16	ENST00000265342.11,ENST00000507112.1,ENST00000509525.5,ENST00000510685.1,ENST00000511375.1,ENST00000514998.1,ENST00000621681.4	1418.71	1213.14	2.00	0.05	0.05	2.00	0.00	0.38	0.35	0.111752	0.715343	0.286504	0.101432	0.648634	0.286483
ENSG00000053254.15	ENST00000261302.9,ENST00000345097.8,ENST00000553353.5,ENST00000553840.5,ENST00000553904.1,ENST00000554005.1,ENST00000555010.1,ENST00000555034.5,ENST00000555353.5,ENST00000555658.5,ENST00000555855.5,ENST00000556541.1,ENST00000556916.5,ENST00000557258.5,ENST00000557261.1,ENST00000557496.1,ENST00000557572.1,ENST00000557718.5,ENST00000615335.4	5922.24	5716.66	1695.36	9.61	8.27	1694.83	10.38	12.44	11.27	10.0038	15.4188	0.0713338	9.0695	13.9789	0.0713415
ENSG00000053328.8	ENST00000338882.4,ENST00000490043.1	948.00	742.43	0.00	0.00	0.00	0.00	0.00	0.09	0.08	0.00133987	0.209547	0.478178	0.00112521	0.189921	0.478468
ENSG00000053371.12	ENST00000235835.7,ENST00000330072.9,ENST00000481966.1,ENST00000489286.5,ENST00000492217.1	1349.42	1143.84	1055.97	29.91	25.76	1055.97	0.18	28.67	25.97	26.9242	30.5169	0.0214819	24.3771	27.631	0.0214629
ENSG00000053372.4	ENST00000330263.4,ENST00000479559.1,ENST00000493700.1	2160.01	1954.45	2477.03	41.06	35.36	2477.03	0.18	39.20	35.51	37.0374	41.4325	0.0190424	33.6391	37.6171	0.0190206
ENSG00000053438.9	ENST00000062104.3,ENST00000346199.3,ENST00000647955.1,ENST00000649309.1,ENST00000649451.1,ENST00000649697.1	1140.84	935.27	53.00	1.84	1.58	53.00	0.00	2.05	1.86	1.47731	2.6235	0.0965261	1.3394	2.37839	0.0965995
ENSG00000053501.12	ENST00000263897.9,ENST00000445667.6,ENST00000593597.1,ENST00000594399.1,ENST00000594724.5,ENST00000595101.5,ENST00000596136.5,ENST00000600970.5,ENST00000601592.5,ENST00000601662.5	819.83	614.27	785.00	41.40	35.66	785.00	0.00	40.05	36.28	37.0704	43.0358	0.0258748	33.5811	38.9895	0.0258595
ENSG00000053524.12	ENST00000328913.7,ENST00000414362.6,ENST00000447025.6,ENST00000459750.5,ENST00000461074.1,ENST00000464626.1,ENST00000468976.5,ENST00000473233.5,ENST00000475664.1,ENST00000478652.1,ENST00000482017.1,ENST00000488149.5,ENST00000492331.1,ENST00000640043.1	2766.88	2561.30	81.59	1.03	0.89	80.73	1.75	1.64	1.48	1.11177	2.22382	0.119058	1.00776	2.01647	0.119103
ENSG00000053702.14	ENST00000337508.8,ENST00000542386.1,ENST00000542990.5	2746.00	2540.42	89.00	1.13	0.98	89.00	0.00	1.25	1.13	0.945481	1.57457	0.0850771	0.858374	1.42894	0.0851321
ENSG00000053747.16	ENST00000269217.10,ENST00000313654.13,ENST00000399516.7,ENST00000585600.5,ENST00000586709.1,ENST00000586751.5,ENST00000587184.5,ENST00000588004.1,ENST00000588164.2,ENST00000588770.5,ENST00000590104.1,ENST00000591749.1,ENST00000592442.1,ENST00000592519.1,ENST00000649721.1	5907.57	5702.02	2418.00	13.74	11.83	2418.00	0.00	13.92	12.61	12.1325	15.6699	0.0440633	11.0462	14.2517	0.0440584
ENSG00000053770.11	ENST00000261558.7,ENST00000431972.6,ENST00000554213.1,ENST00000554863.1,ENST00000554931.1,ENST00000555448.5,ENST00000556377.1,ENST00000556723.1,ENST00000556995.1	2112.07	1906.50	712.00	12.10	10.42	712.00	0.00	12.33	11.17	10.6649	14.1115	0.0481183	9.67281	12.7953	0.0481201
ENSG00000053900.10	ENST00000315368.7,ENST00000503805.5,ENST00000504256.5,ENST00000505080.1,ENST00000505842.5,ENST00000505991.1,ENST00000506973.1,ENST00000507809.1,ENST00000507925.1,ENST00000510092.5,ENST00000515848.1	2110.19	1904.64	680.00	11.57	9.96	680.00	0.00	11.83	10.72	10.2848	13.4197	0.0456081	9.33461	12.1785	0.0456452
ENSG00000053918.16	ENST00000155840.10,ENST00000335475.5,ENST00000345015.4,ENST00000380776.4,ENST00000496887.6,ENST00000526095.2,ENST00000646564.1	1304.96	1099.39	18.00	0.53	0.46	18.00	0.00	2.23	2.02	0.54641	4.76357	0.344652	0.495588	4.31596	0.344416
ENSG00000054116.11	ENST00000373159.1,ENST00000373162.5,ENST00000373163.5,ENST00000373166.7,ENST00000462715.1,ENST00000469757.1,ENST00000497251.1,ENST00000616074.4,ENST00000616395.4,ENST00000617904.4	1281.55	1075.97	1422.00	42.81	36.88	1422.00	0.00	42.60	38.60	39.1707	46.6825	0.027373	35.4871	42.2946	0.0273267
ENSG00000054118.14	ENST00000354618.9,ENST00000466743.1,ENST00000469141.6,ENST00000648638.1	4164.74	3959.16	5697.96	46.62	40.16	5697.95	0.21	44.43	40.25	42.4473	46.5126	0.0157975	38.5131	42.1963	0.0158104
ENSG00000054148.17	ENST00000247665.11,ENST00000371661.5,ENST00000462205.5,ENST00000463215.1,ENST00000492540.5,ENST00000497413.1	821.89	616.33	2040.00	107.23	92.35	2040.00	0.00	101.82	92.24	97.0791	106.932	0.0165791	87.9952	96.9208	0.0165652
ENSG00000054179.11	ENST00000312665.7,ENST00000355097.6,ENST00000460614.1,ENST00000469106.4	1999.38	1793.79	15.00	0.27	0.23	15.00	0.00	0.42	0.38	0.223521	0.6512	0.175044	0.198656	0.586345	0.174975
ENSG00000054219.10	ENST00000263636.4,ENST00000471164.1,ENST00000484559.1,ENST00000492955.1	2922.50	2716.94	0.00	0.00	0.00	0.32	0.47	0.12	0.11	0.0123551	0.291378	0.433779	0.00988174	0.262839	0.433654
ENSG00000054267.21	ENST00000264183.8,ENST00000349213.7,ENST00000366603.6,ENST00000418304.1,ENST00000421364.5,ENST00000444620.2,ENST00000462969.1,ENST00000466653.1,ENST00000471257.5,ENST00000474401.1,ENST00000474953.5,ENST00000491632.5,ENST00000494543.1	4433.28	4227.72	1130.00	8.66	7.46	1138.43	7.74	9.29	8.42	7.89941	10.8124	0.0528826	7.1603	9.80029	0.052818
ENSG00000054277.13	ENST00000366554.2,ENST00000462265.5,ENST00000463155.5,ENST00000469376.5,ENST00000478849.1,ENST00000490673.5,ENST00000635737.1	1792.16	1586.58	407.20	8.31	7.16	406.75	3.40	8.16	7.39	6.90056	9.52736	0.0559092	6.22833	8.60884	0.0558464
ENSG00000054282.15	ENST00000366541.7,ENST00000435549.1,ENST00000463012.1,ENST00000463042.1,ENST00000476722.6,ENST00000482234.1,ENST00000490065.5,ENST00000491888.1,ENST00000493334.1,ENST00000496361.1,ENST00000497459.1	1573.58	1368.04	578.98	13.71	11.81	578.98	0.13	14.70	13.32	12.3536	17.2013	0.056632	11.1962	15.589	0.0566805
ENSG00000054356.13	ENST00000295718.6,ENST00000409251.7,ENST00000412847.5,ENST00000423636.6,ENST00000440552.5,ENST00000442029.5,ENST00000443981.5,ENST00000446182.5,ENST00000451506.5,ENST00000460801.5,ENST00000462351.5,ENST00000468454.1,ENST00000476930.1,ENST00000477819.1,ENST00000484986.1,ENST00000486480.1,ENST00000489650.1,ENST00000497977.1,ENST00000606213.5	881.18	675.69	20.00	0.96	0.83	20.00	0.00	2.14	1.94	1.34942	3.00068	0.133979	1.22116	2.71728	0.134108
ENSG00000054392.12	ENST00000261458.7,ENST00000367009.2,ENST00000367010.5,ENST00000413764.6,ENST00000426968.2,ENST00000537898.5,ENST00000541565.5,ENST00000545154.5,ENST00000545781.2	3149.18	2943.60	8.00	0.09	0.08	8.00	0.00	0.22	0.20	0.0996415	0.364745	0.203923	0.0903419	0.330754	0.203858
ENSG00000054523.17	ENST00000263934.10,ENST00000377081.5,ENST00000377083.5,ENST00000377086.5,ENST00000377093.8,ENST00000465635.5,ENST00000470616.1,ENST00000483340.1,ENST00000495136.1,ENST00000497835.1,ENST00000620295.2,ENST00000622724.3,ENST00000635499.1	8304.43	8098.85	2187.90	8.75	7.54	2187.60	3.16	8.89	8.06	8.24343	9.5717	0.0255774	7.47806	8.68233	0.025554
ENSG00000054598.7	ENST00000380874.3,ENST00000645831.1	3833.36	3627.78	1442.00	12.88	11.09	1442.00	0.00	12.18	11.03	11.5554	12.8225	0.0179271	10.4897	11.6382	0.0179812
ENSG00000054611.13	ENST00000337137.8,ENST00000355704.7,ENST00000380995.5,ENST00000394449.6,ENST00000406733.1,ENST00000407381.7,ENST00000441162.5,ENST00000441936.5,ENST00000472791.5,ENST00000486163.5,ENST00000496139.5	2508.74	2303.16	578.00	8.13	7.00	578.00	0.00	8.26	7.48	7.43054	9.10164	0.0349302	6.72531	8.24045	0.0349113
ENSG00000054654.16	ENST00000341472.9,ENST00000344113.8,ENST00000357395.7,ENST00000358025.7,ENST00000394768.6,ENST00000441438.2,ENST00000458046.6,ENST00000553289.5,ENST00000553308.1,ENST00000553455.1,ENST00000553801.1,ENST00000554584.5,ENST00000554805.6,ENST00000554928.1,ENST00000554997.1,ENST00000555002.5,ENST00000555022.5,ENST00000555241.5,ENST00000555323.1,ENST00000555612.5,ENST00000556342.1,ENST00000556725.1,ENS…	6683.01	6477.44	4548.00	22.75	19.59	4548.00	0.00	23.34	21.15	21.506	25.2158	0.0280288	19.5111	22.8705	0.028037
ENSG00000054690.13	ENST00000329153.9,ENST00000557971.5,ENST00000558214.1,ENST00000558296.1,ENST00000558366.5,ENST00000558386.5,ENST00000558981.5,ENST00000559168.1,ENST00000559766.1,ENST00000559832.1,ENST00000559981.1,ENST00000560100.1,ENST00000561057.1,ENST00000561135.1,ENST00000561370.5,ENST00000561456.5	3749.73	3544.16	910.69	8.32	7.17	910.60	2.35	15.55	14.08	8.08195	28.9881	0.246403	7.36784	26.3189	0.246539
ENSG00000054793.13	ENST00000311637.9,ENST00000338821.5,ENST00000477492.1	7759.31	7553.73	1748.99	7.50	6.46	1748.98	0.13	7.28	6.59	6.8136	7.77864	0.021307	6.17407	7.04875	0.0213174
ENSG00000054796.12	ENST00000345868.8,ENST00000371260.8,ENST00000371263.7,ENST00000418127.5,ENST00000494972.1	1410.20	1204.62	0.00	0.00	0.00	0.00	0.00	0.15	0.13	0.0302482	0.280581	0.315848	0.0272662	0.254241	0.315951
ENSG00000054803.3	ENST00000064571.2	3024.00	2818.42	0.00	0.00	0.00	0.00	0.00	0.01	0.01	3.28913e-07	0.0327112	0.65936	2.98095e-07	0.0296419	0.65944
ENSG00000054938.15	ENST00000263671.9,ENST00000376324.7,ENST00000376332.7,ENST00000525413.5,ENST00000528471.1,ENST00000528789.1,ENST00000529912.5,ENST00000534159.5,ENST00000534276.5,ENST00000622063.4	345.58	140.30	78.00	18.01	15.51	78.00	0.00	17.47	15.82	13.7196	21.2875	0.075294	12.4129	19.2752	0.0754023
ENSG00000054965.10	ENST00000064778.8,ENST00000356467.4,ENST00000432223.2,ENST00000450446.6,ENST00000632101.1	6210.98	6005.40	3231.00	17.43	15.01	3231.00	0.00	16.74	15.17	15.8694	17.6398	0.0181316	14.3909	15.9945	0.0181568
ENSG00000054967.12	ENST00000064780.6,ENST00000393580.2,ENST00000537771.1,ENST00000539134.1,ENST00000544075.5,ENST00000545687.5,ENST00000545886.1	3286.63	3081.05	1477.00	15.53	13.38	1472.05	5.28	15.20	13.77	14.1528	16.2532	0.0238244	12.8512	14.7541	0.0238242
ENSG00000054983.16	ENST00000261304.6,ENST00000393568.8,ENST00000393569.6,ENST00000474294.6,ENST00000477716.3,ENST00000544807.6,ENST00000554372.5,ENST00000554916.5,ENST00000555000.5,ENST00000555179.1,ENST00000555956.1,ENST00000556261.5,ENST00000556879.5,ENST00000557316.5,ENST00000557520.1,ENST00000622264.4	1377.44	1171.91	0.00	0.00	0.00	0.00	0.00	0.85	0.77	0.38089	1.37847	0.208982	0.345046	1.24935	0.208915
ENSG00000055044.10	ENST00000264279.9,ENST00000426814.5,ENST00000433543.2,ENST00000467734.5,ENST00000472050.5,ENST00000478508.1,ENST00000478941.1,ENST00000488403.5,ENST00000492688.5,ENST00000492740.5	1744.82	1539.25	4584.02	96.48	83.09	4584.02	0.13	92.49	83.79	88.9242	96.1621	0.0134694	80.532	87.0855	0.013497
ENSG00000055070.16	ENST00000401088.8,ENST00000401089.3,ENST00000471507.5,ENST00000472351.5,ENST00000472461.1,ENST00000475078.1,ENST00000475554.5,ENST00000476423.5,ENST00000486763.5,ENST00000492354.1	3277.37	3071.79	5709.37	60.21	51.86	5709.31	0.58	57.90	52.45	55.7515	60.0279	0.0128492	50.6028	54.4804	0.0128348
ENSG00000055118.14	ENST00000262186.9,ENST00000330883.8,ENST00000430723.4,ENST00000461280.1,ENST00000473610.5,ENST00000532957.5	3131.17	2925.59	0.00	0.00	0.00	0.00	0.00	0.07	0.06	0.0183942	0.118586	0.277935	0.0166451	0.107461	0.277912
ENSG00000055130.15	ENST00000325222.8,ENST00000409469.5,ENST00000602748.5,ENST00000617797.1	3063.69	2858.11	2842.00	32.21	27.74	2842.72	1.00	30.52	27.65	29.3922	31.6289	0.0127188	26.665	28.6901	0.0126541
ENSG00000055147.18	ENST00000351797.8,ENST00000517605.1,ENST00000517803.5,ENST00000518102.5,ENST00000518735.1,ENST00000518900.1,ENST00000518914.1,ENST00000518946.1,ENST00000519808.5,ENST00000520313.5,ENST00000520667.5,ENST00000521031.1,ENST00000522395.5,ENST00000522634.1,ENST00000522858.5,ENST00000523705.5,ENST00000524246.1	2020.37	1814.82	528.00	9.43	8.12	528.00	0.00	10.64	9.64	9.05962	12.3242	0.052751	8.17767	11.1364	0.052767
ENSG00000055163.19	ENST00000435847.6,ENST00000518456.1,ENST00000518511.1,ENST00000518555.1,ENST00000519663.5,ENST00000520424.1,ENST00000520942.1,ENST00000520960.2,ENST00000521420.5,ENST00000522463.5,ENST00000522637.5,ENST00000522775.1,ENST00000522884.5,ENST00000522892.1,ENST00000523383.5,ENST00000524058.1,ENST00000611075.4,ENST00000611925.4,ENST00000616178.4,ENST00000617629.4,ENST00000618329.4,ENST00000620254.4,ENS…	3543.21	3337.64	852.00	8.27	7.12	852.00	0.03	10.13	9.17	8.43261	11.95	0.0619115	7.64057	10.8275	0.06191
ENSG00000055208.18	ENST00000367456.5,ENST00000461481.5,ENST00000470466.5,ENST00000484505.1,ENST00000538427.5,ENST00000606202.1,ENST00000606797.5,ENST00000636456.1,ENST00000637181.1	4174.16	3968.59	2432.00	19.85	17.10	2432.00	0.00	19.42	17.59	18.4277	20.4111	0.0172549	16.7095	18.5069	0.0172728
ENSG00000055211.13	ENST00000367419.9,ENST00000433539.1,ENST00000650599.1	2024.00	1818.42	982.00	17.49	15.07	982.00	0.00	16.89	15.30	15.7089	18.086	0.023784	14.2485	16.3986	0.0237756
ENSG00000055332.17	ENST00000233057.8,ENST00000390013.3,ENST00000395127.6,ENST00000405334.5,ENST00000411537.6,ENST00000462861.1,ENST00000496059.1,ENST00000647926.1	7091.29	6885.72	3920.07	18.44	15.88	3920.17	0.55	18.48	16.74	16.8832	20.1625	0.0308227	15.2952	18.2708	0.030791
ENSG00000055483.19	ENST00000312010.10,ENST00000449938.6,ENST00000542802.7,ENST00000586066.3,ENST00000586531.5,ENST00000586896.2,ENST00000587010.5,ENST00000587379.1,ENST00000587783.5,ENST00000588086.5,ENST00000588130.5,ENST00000588365.1,ENST00000588467.5,ENST00000589225.5,ENST00000589254.1,ENST00000589424.5,ENST00000590312.1,ENST00000590546.6,ENST00000591052.5,ENST00000591942.6,ENST00000592231.5,ENST00000592275.5,EN…	2261.80	2056.25	4820.00	75.94	65.40	4820.00	0.00	73.79	66.85	69.1743	78.4641	0.0219861	62.7055	71.1303	0.0219419
ENSG00000055609.17	ENST00000262189.10,ENST00000355193.6,ENST00000360104.7,ENST00000418061.1,ENST00000418673.1,ENST00000424877.5,ENST00000452749.1,ENST00000473186.5,ENST00000485241.1,ENST00000489110.1,ENST00000490130.1,ENST00000558084.5,ENST00000558665.1	11805.21	11599.64	2192.00	6.12	5.27	2191.95	0.23	6.90	6.25	5.98362	7.90519	0.0481525	5.42594	7.16764	0.0481993
ENSG00000055732.12	ENST00000341115.8,ENST00000370587.5,ENST00000370589.6,ENST00000474447.1,ENST00000475312.1,ENST00000490600.6	2534.50	2328.92	0.00	0.00	0.00	0.00	0.00	0.08	0.07	0.0223987	0.149255	0.278728	0.0203498	0.135378	0.278504
ENSG00000055813.5	ENST00000407595.2	3982.00	3776.42	0.00	0.00	0.00	0.00	0.00	0.01	0.01	1.90661e-07	0.0241683	0.654498	1.72609e-07	0.0219073	0.654611
ENSG00000055917.15	ENST00000319801.9,ENST00000338086.9,ENST00000361078.6,ENST00000403432.5,ENST00000420234.5,ENST00000424110.1,ENST00000429419.6,ENST00000432105.5,ENST00000440577.5,ENST00000442400.5,ENST00000446940.5	4999.87	4794.30	5031.00	34.00	29.28	5031.00	0.00	33.04	29.93	31.3286	34.826	0.0182636	28.4287	31.6024	0.0182414
ENSG00000055950.16	ENST00000299179.9,ENST00000318325.6,ENST00000318364.12,ENST00000342071.5,ENST00000370234.4,ENST00000370236.5,ENST00000370241.7,ENST00000370242.8,ENST00000448244.5,ENST00000476012.5,ENST00000477279.1,ENST00000487059.1,ENST00000493646.1,ENST00000523148.5	874.60	669.02	1804.00	87.36	75.24	1804.00	0.07	82.80	75.01	78.6728	86.9882	0.0173724	71.3014	78.8256	0.0173873
ENSG00000055955.15	ENST00000266041.8,ENST00000406595.5,ENST00000441637.2,ENST00000461966.5,ENST00000464000.1,ENST00000467462.1,ENST00000471505.1,ENST00000473904.1,ENST00000481977.5,ENST00000483372.1,ENST00000484632.1,ENST00000485816.5,ENST00000485894.1,ENST00000491663.5,ENST00000537897.5	1741.51	1535.99	299.15	6.31	5.43	301.33	7.35	7.63	6.91	5.92896	9.47434	0.077925	5.37247	8.5876	0.0779104
ENSG00000055957.10	ENST00000273283.6,ENST00000405128.3,ENST00000428133.5,ENST00000478667.5,ENST00000480409.1,ENST00000482836.1,ENST00000484844.2,ENST00000487686.5,ENST00000494603.1,ENST00000494705.1,ENST00000537050.5,ENST00000628722.2	2493.00	2287.42	1.00	0.01	0.01	1.00	0.00	0.65	0.59	0.252662	1.09798	0.230863	0.229201	0.995634	0.23082
ENSG00000056050.6	ENST00000393381.2,ENST00000506125.1,ENST00000515204.1	1125.94	920.38	599.00	21.08	18.16	599.00	0.04	20.56	18.63	18.1548	22.8689	0.0394749	16.4664	20.7367	0.0394881
ENSG00000056097.15	ENST00000265069.12,ENST00000502988.5,ENST00000505204.1,ENST00000505366.1,ENST00000507465.1,ENST00000510369.5,ENST00000514356.5	3680.12	3474.54	5686.00	53.02	45.66	5686.00	0.00	50.51	45.76	48.0594	52.8596	0.0163879	43.6133	47.9469	0.0163248
ENSG00000056277.15	ENST00000370978.8,ENST00000447817.1	4427.46	4221.88	265.00	2.03	1.75	265.00	0.00	1.96	1.77	1.70368	2.21582	0.0448674	1.5448	2.00913	0.0448997
ENSG00000056291.17	ENST00000308744.10,ENST00000344413.5,ENST00000358749.3,ENST00000395999.5,ENST00000506359.1	1550.40	1344.82	0.00	0.00	0.00	0.00	0.00	0.12	0.11	0.0295504	0.232022	0.30688	0.0266287	0.210163	0.30685
ENSG00000056487.15	ENST00000313237.9,ENST00000396103.7,ENST00000403565.5,ENST00000414269.1,ENST00000420689.1,ENST00000460507.5,ENST00000462631.1,ENST00000474327.5,ENST00000490679.5,ENST00000491522.1,ENST00000495348.1,ENST00000629843.2	3491.00	3285.42	3.00	0.03	0.03	3.00	0.00	0.86	0.78	0.327846	1.49942	0.241658	0.297369	1.35892	0.241646
ENSG00000056558.10	ENST00000373887.7,ENST00000540010.1,ENST00000546084.5	4683.93	4478.35	218.00	1.58	1.36	218.00	0.00	1.53	1.38	1.32059	1.74379	0.0477929	1.19441	1.57791	0.0477986
ENSG00000056586.15	ENST00000335387.9,ENST00000357244.6,ENST00000373670.5,ENST00000398671.2,ENST00000423239.6,ENST00000454740.5,ENST00000471874.2,ENST00000478216.1,ENST00000495727.2,ENST00000498479.5	4743.78	4538.21	4295.99	30.67	26.41	4295.99	0.10	29.61	26.82	27.3935	31.9329	0.0266252	24.803	28.9143	0.0266371
ENSG00000056736.9	ENST00000288167.7,ENST00000475124.1,ENST00000494338.1	2229.81	2024.23	519.00	8.31	7.15	519.00	0.00	7.94	7.19	7.23473	8.67427	0.031467	6.56356	7.86864	0.03142
ENSG00000056972.18	ENST00000340026.10,ENST00000359831.8,ENST00000368730.5,ENST00000368731.6,ENST00000368734.5,ENST00000368735.1,ENST00000368761.9,ENST00000392556.8,ENST00000464903.1,ENST00000492671.1,ENST00000528599.1,ENST00000532708.5	1988.15	1782.58	679.00	12.34	10.63	679.00	0.00	12.70	11.50	11.0014	14.4165	0.0465101	9.97428	13.0689	0.0464736
ENSG00000056998.19	ENST00000353656.10,ENST00000381157.2,ENST00000381161.5,ENST00000381163.7,ENST00000398806.7,ENST00000453106.1,ENST00000469234.6,ENST00000520904.3,ENST00000639373.1	1956.00	1750.42	2.00	0.04	0.03	2.00	0.00	0.35	0.32	0.116438	0.622887	0.256931	0.105417	0.564402	0.257021
ENSG00000057019.15	ENST00000326840.10,ENST00000326857.9,ENST00000449482.1,ENST00000460008.1,ENST00000469648.5,ENST00000470393.1,ENST00000479144.5,ENST00000486004.1,ENST00000494614.5,ENST00000496736.1	3616.64	3411.09	1194.00	11.34	9.77	1194.00	0.00	11.95	10.83	10.0951	13.9008	0.0553866	9.1517	12.6019	0.0554097
ENSG00000057149.15	ENST00000283752.9,ENST00000332821.8	1777.00	1571.42	1955.19	40.31	34.72	1954.43	4.87	38.15	34.56	36.46	39.8856	0.0154595	33.0575	36.1596	0.0154412
ENSG00000057252.12	ENST00000367619.7,ENST00000426956.1,ENST00000539888.5,ENST00000540564.5	3641.47	3435.89	2755.00	25.98	22.37	2755.00	0.00	24.76	22.43	22.6764	26.8775	0.0291526	20.5516	24.3592	0.0291815
ENSG00000057294.14	ENST00000070846.10,ENST00000340811.8,ENST00000546498.1,ENST00000546741.2,ENST00000546769.1,ENST00000549461.1,ENST00000552612.5	3557.33	3351.75	2148.84	20.77	17.89	2148.81	0.43	20.51	18.58	19.0929	22.0398	0.0248372	17.2617	19.9336	0.0248053
ENSG00000057468.6	ENST00000263187.3	3266.00	3060.42	0.00	0.00	0.00	0.00	0.00	0.01	0.01	1.56292e-08	0.0299336	0.655645	1.41943e-08	0.0271262	0.655644
ENSG00000057593.13	ENST00000346342.7,ENST00000375581.3,ENST00000444337.1,ENST00000473085.1,ENST00000479674.1,ENST00000541084.5	1713.33	1507.79	0.00	0.00	0.00	0.00	0.00	0.26	0.24	0.0524143	0.534611	0.340785	0.0485595	0.485762	0.340855
ENSG00000057608.16	ENST00000380127.5,ENST00000380181.7,ENST00000380191.8,ENST00000418688.5,ENST00000447751.5,ENST00000456041.5,ENST00000479928.1,ENST00000608581.5,ENST00000609712.1	2375.34	2169.76	7812.92	116.65	100.47	7812.90	0.32	111.10	100.65	108.429	113.708	0.00812016	98.3536	103.124	0.00808152
ENSG00000057657.16	ENST00000369089.3,ENST00000369091.6,ENST00000369096.8,ENST00000424894.1,ENST00000450060.5,ENST00000481163.1,ENST00000489365.1,ENST00000648754.1	4299.25	4093.69	1909.00	15.11	13.01	1909.00	0.00	14.92	13.52	13.2519	16.7271	0.0416337	12.0164	15.1648	0.0415864
ENSG00000057663.15	ENST00000343245.7,ENST00000360666.6,ENST00000369070.5,ENST00000369076.7,ENST00000475645.1,ENST00000476518.1,ENST00000613993.1,ENST00000635758.2,ENST00000636335.1,ENST00000636437.1,ENST00000646025.1	2421.48	2215.90	1538.00	22.49	19.37	1538.00	0.00	21.88	19.82	20.2511	23.5204	0.0254817	18.4008	21.3631	0.0255137
ENSG00000057704.12	ENST00000261226.8,ENST00000548918.1,ENST00000551457.1,ENST00000552239.1	4361.00	4155.42	13.00	0.10	0.09	13.00	0.00	0.30	0.27	0.0897744	0.585129	0.306354	0.0774448	0.526359	0.306377
ENSG00000057757.9	ENST00000246151.8,ENST00000374524.1,ENST00000415372.1	1394.75	1189.17	1699.00	46.29	39.86	1699.00	0.00	43.86	39.73	41.701	46.0267	0.0171234	37.8007	41.718	0.0170539
ENSG00000057935.13	ENST00000405094.1,ENST00000405592.5,ENST00000406652.5,ENST00000406911.5,ENST00000407270.7,ENST00000409019.5,ENST00000430763.5,ENST00000433553.5,ENST00000454356.5,ENST00000461256.5,ENST00000467925.5,ENST00000472767.5,ENST00000475383.5,ENST00000478602.1,ENST00000482875.5,ENST00000484780.5,ENST00000490611.1,ENST00000491314.1,ENST00000493983.1	1851.76	1646.21	1100.00	21.65	18.64	1100.00	0.00	22.10	20.02	19.6892	24.4777	0.0379327	17.8791	22.2242	0.0379382
ENSG00000058056.8	ENST00000263966.7,ENST00000482333.5,ENST00000496897.5,ENST00000497155.1,ENST00000497380.1	6413.51	6207.93	2489.00	12.99	11.19	2489.00	0.00	12.68	11.48	11.6633	13.6703	0.0272103	10.564	12.3823	0.0272404
ENSG00000058063.15	ENST00000323116.9,ENST00000466758.5,ENST00000475636.1,ENST00000482070.1,ENST00000482794.1,ENST00000484691.1,ENST00000490303.5,ENST00000491699.6,ENST00000493826.1,ENST00000498086.5	4120.63	3915.05	1941.77	16.07	13.84	1941.66	2.82	15.89	14.40	13.9737	17.7688	0.0417098	12.6631	16.1033	0.0417704
ENSG00000058085.14	ENST00000264144.4,ENST00000461729.1,ENST00000476255.1,ENST00000493293.5	5075.36	4869.78	170.00	1.13	0.97	170.00	0.00	1.51	1.37	0.989678	2.31473	0.1473	0.896939	2.0979	0.147362
ENSG00000058091.16	ENST00000265741.7,ENST00000380050.7,ENST00000406263.5,ENST00000430760.5,ENST00000431029.5,ENST00000436577.3,ENST00000446224.5,ENST00000446790.5,ENST00000449528.5,ENST00000456689.5,ENST00000460493.1,ENST00000478540.1,ENST00000484035.5,ENST00000487145.1,ENST00000496279.5	4930.22	4724.64	1122.00	7.69	6.63	1122.00	0.00	14.92	13.52	8.03625	27.3455	0.236788	7.29749	24.8021	0.236712
ENSG00000058262.9	ENST00000243253.7,ENST00000424880.2,ENST00000464451.5,ENST00000481210.5,ENST00000483956.1,ENST00000491668.1,ENST00000498837.1	3495.59	3290.01	11283.54	111.11	95.69	11283.54	1.01	105.59	95.66	103.038	108.011	0.00809279	93.4887	97.9833	0.00808613
ENSG00000058272.18	ENST00000261207.9,ENST00000437004.6,ENST00000450142.6,ENST00000546369.5,ENST00000546762.5,ENST00000547131.1,ENST00000547253.5,ENST00000547330.5,ENST00000548318.1,ENST00000548908.3,ENST00000550001.1,ENST00000550007.1,ENST00000550107.5,ENST00000550299.5,ENST00000550351.5,ENST00000550510.5,ENST00000550903.5,ENST00000551191.1,ENST00000551781.2,ENST00000552892.1,ENST00000553081.5,ENST00000634739.1,ENS…	3968.48	3762.92	2373.80	20.44	17.60	2373.78	0.47	22.13	20.05	19.0601	25.3774	0.0506757	17.2966	23.0186	0.0506955
ENSG00000058335.15	ENST00000394745.3,ENST00000419573.7,ENST00000558480.6,ENST00000559926.1,ENST00000560286.1,ENST00000560334.5,ENST00000560943.5,ENST00000561112.1,ENST00000623620.1	2624.48	2418.93	10.00	0.13	0.12	10.00	0.00	1.05	0.95	0.227255	2.1992	0.34102	0.215655	2.00282	0.340913
ENSG00000058404.19	ENST00000258682.10,ENST00000346990.8,ENST00000347193.8,ENST00000350811.7,ENST00000353185.7,ENST00000353625.8,ENST00000358707.7,ENST00000395747.6,ENST00000395749.6,ENST00000415369.5,ENST00000421607.1,ENST00000424197.5,ENST00000425809.5,ENST00000427209.1,ENST00000433930.1,ENST00000440254.6,ENST00000457475.5,ENST00000462128.5,ENST00000466584.5,ENST00000470984.5,ENST00000484972.5,ENST00000489429.5,EN…	632.00	426.48	1.00	0.08	0.07	1.00	0.00	1.34	1.22	0.7509	2.01056	0.164482	0.679296	1.82161	0.164524
ENSG00000058453.16	ENST00000375541.9,ENST00000445545.6,ENST00000465021.5,ENST00000465291.1,ENST00000466256.6,ENST00000467715.2,ENST00000467938.5,ENST00000477773.1,ENST00000486318.1,ENST00000492631.5,ENST00000494191.6,ENST00000497654.2,ENST00000498688.5	2845.03	2639.46	361.74	4.44	3.82	361.75	0.70	5.02	4.55	4.10743	5.96593	0.0645961	3.72456	5.40858	0.0646165
ENSG00000058600.15	ENST00000299853.9,ENST00000359210.8,ENST00000418581.6,ENST00000561494.5,ENST00000563024.5,ENST00000563282.1,ENST00000563766.5,ENST00000564061.5,ENST00000564209.5,ENST00000564256.1,ENST00000564750.5,ENST00000564883.5,ENST00000565117.1,ENST00000565358.5,ENST00000565551.5,ENST00000567022.5,ENST00000569757.1,ENST00000569787.1,ENST00000615879.4	2115.17	1909.63	2085.00	35.37	30.46	2085.00	0.00	35.48	32.14	31.3206	39.6663	0.0405462	28.3897	35.9562	0.0405464
ENSG00000058668.14	ENST00000341360.6,ENST00000356729.5,ENST00000357681.9,ENST00000367218.7,ENST00000458092.5,ENST00000466407.1,ENST00000484746.1	6684.03	6478.46	3109.00	15.55	13.39	3109.00	0.00	15.27	13.83	14.2103	16.3985	0.024818	12.8737	14.8573	0.0248502
ENSG00000058673.16	ENST00000332127.8,ENST00000367210.2,ENST00000367212.7,ENST00000367214.5,ENST00000432282.5,ENST00000453771.5,ENST00000461980.1,ENST00000466470.5,ENST00000480354.1,ENST00000488411.1,ENST00000492823.1,ENST00000495527.5,ENST00000638800.1,ENST00000639812.1,ENST00000640465.1	3911.03	3705.46	9624.39	84.14	72.47	9615.59	199.59	80.58	73.00	77.5105	83.6978	0.01329	70.2793	75.8886	0.0132788
ENSG00000058729.10	ENST00000283109.7,ENST00000508447.1,ENST00000508991.1,ENST00000510384.1,ENST00000511012.1,ENST00000511293.1,ENST00000511920.1	1413.49	1207.98	1413.92	37.92	32.66	1413.86	0.38	36.75	33.29	32.6467	40.9164	0.0388118	29.5897	37.083	0.0388249
ENSG00000058799.14	ENST00000072644.6,ENST00000371399.5,ENST00000464950.6,ENST00000465897.5,ENST00000469457.5,ENST00000472983.1,ENST00000480151.5	1593.61	1388.03	357.00	8.33	7.18	357.00	0.00	8.22	7.45	7.29645	9.14905	0.0387233	6.60151	8.28097	0.0387199
ENSG00000058804.11	ENST00000371429.3,ENST00000480952.1	4925.67	4720.09	3397.00	23.32	20.08	3397.00	0.00	22.17	20.08	21.11	23.2014	0.0159274	19.136	21.0296	0.0158925
ENSG00000058866.14	ENST00000265022.7,ENST00000344484.8,ENST00000382164.8,ENST00000437018.2,ENST00000447054.5,ENST00000466466.1,ENST00000472506.1,ENST00000480809.5,ENST00000480933.1,ENST00000482566.1,ENST00000490452.5	2013.55	1808.08	0.00	0.00	0.00	0.00	0.00	1.08	0.98	0.309317	2.00541	0.283038	0.280268	1.81742	0.283022
ENSG00000059122.16	ENST00000253928.13,ENST00000344592.9,ENST00000416288.6,ENST00000570425.5,ENST00000570752.5,ENST00000570759.1,ENST00000571140.5,ENST00000571580.1,ENST00000571983.5,ENST00000573525.1,ENST00000573564.5,ENST00000574985.1,ENST00000575604.1,ENST00000575679.1	2559.44	2353.87	1636.00	22.52	19.39	1636.00	0.00	22.53	20.41	20.0985	24.9817	0.0369374	18.1782	22.6065	0.0368943
ENSG00000059145.18	ENST00000248104.11,ENST00000301712.5,ENST00000382757.9,ENST00000389221.8,ENST00000397464.5,ENST00000402641.6,ENST00000403703.5,ENST00000502438.6,ENST00000503648.1,ENST00000508903.6,ENST00000509981.1,ENST00000511095.2,ENST00000513783.1,ENST00000515195.1,ENST00000561783.1,ENST00000562537.1,ENST00000566707.1	1384.84	1183.38	544.36	14.90	12.84	544.06	4.27	22.78	20.64	10.8805	36.6053	0.201765	9.88153	33.1974	0.201694
ENSG00000059377.16	ENST00000336425.9,ENST00000411653.5,ENST00000414041.1,ENST00000416849.6,ENST00000422328.5,ENST00000425687.5,ENST00000438104.5,ENST00000448866.5,ENST00000455353.5,ENST00000458722.5,ENST00000462053.5,ENST00000462275.5,ENST00000469630.1,ENST00000473948.6,ENST00000474763.5,ENST00000476637.5,ENST00000481440.5,ENST00000492560.6,ENST00000493340.5,ENST00000494876.1	725.28	519.74	11.00	0.69	0.59	11.00	0.00	2.47	2.24	1.08498	4.32848	0.219976	0.983072	3.92318	0.220082
ENSG00000059378.12	ENST00000263549.7,ENST00000466597.1,ENST00000467638.1,ENST00000470515.1,ENST00000473341.5,ENST00000484111.1,ENST00000488726.5,ENST00000489383.1,ENST00000489809.5,ENST00000491598.5,ENST00000493262.1,ENST00000496624.5	2142.07	1936.51	989.00	16.55	14.25	989.00	0.00	16.44	14.90	14.9069	18.0093	0.0324926	13.5198	16.3345	0.0324864
ENSG00000059573.8	ENST00000371221.3,ENST00000371224.6,ENST00000483788.1,ENST00000485428.1,ENST00000489386.1	3291.51	3085.93	4994.00	52.43	45.15	4994.00	0.00	50.55	45.79	48.5683	52.7185	0.0135213	44.016	47.7763	0.0134769
ENSG00000059588.9	ENST00000040877.1,ENST00000462259.5,ENST00000463793.1,ENST00000468077.5,ENST00000471918.1,ENST00000481183.1,ENST00000483404.5,ENST00000484454.1,ENST00000496673.5	3027.83	2822.26	1858.00	21.33	18.37	1858.00	0.00	21.43	19.42	19.4253	23.5311	0.0333593	17.6163	21.3371	0.0333175
ENSG00000059691.11	ENST00000263985.10,ENST00000503160.5,ENST00000505211.5,ENST00000507592.5,ENST00000508611.1,ENST00000510396.1,ENST00000510720.1,ENST00000511538.5,ENST00000512306.5,ENST00000513504.1,ENST00000515490.1,ENST00000515564.5,ENST00000515812.5,ENST00000515884.5	2186.17	1980.59	831.04	13.59	11.71	831.12	1.65	14.75	13.37	12.9512	16.74	0.0442285	11.734	15.169	0.0442211
ENSG00000059728.10	ENST00000264444.6,ENST00000409442.2,ENST00000410000.2,ENST00000435990.5,ENST00000465446.1,ENST00000540449.5	4410.91	4205.36	3138.72	24.18	20.82	3138.90	0.68	23.29	21.10	21.5701	25.052	0.0257268	19.5653	22.7215	0.0256654
ENSG00000059758.7	ENST00000261211.7,ENST00000542666.5,ENST00000543119.6,ENST00000548422.1,ENST00000548734.1,ENST00000549899.1,ENST00000550971.5,ENST00000551484.1,ENST00000551816.5,ENST00000552262.1,ENST00000552496.5,ENST00000553042.1	2909.53	2703.96	2150.00	25.76	22.19	2150.00	0.00	26.26	23.79	24.1967	28.458	0.0277904	21.8809	25.7441	0.0277672
ENSG00000059769.19	ENST00000313525.3,ENST00000447096.1,ENST00000463589.5	2460.22	2254.64	418.23	6.01	5.18	418.19	0.70	5.72	5.19	5.16997	6.27833	0.0332031	4.68158	5.68528	0.033159
ENSG00000059804.15	ENST00000075120.11,ENST00000469295.1,ENST00000476634.1,ENST00000479059.3,ENST00000486749.5,ENST00000490763.1,ENST00000495813.5,ENST00000541671.1,ENST00000543435.1,ENST00000544291.1,ENST00000544936.1	3143.17	2937.62	25617.85	282.52	243.32	25617.40	1.09	268.37	243.12	259.156	277.592	0.0119463	234.897	251.631	0.0119331
ENSG00000059915.16	ENST00000020673.5,ENST00000406432.5,ENST00000461698.5,ENST00000472685.5,ENST00000473507.1,ENST00000479172.5,ENST00000488194.1,ENST00000492902.2,ENST00000611678.4	1415.45	1209.88	61.61	1.65	1.42	61.65	1.03	1.99	1.80	1.41747	2.54976	0.0993846	1.2871	2.31348	0.0993755
ENSG00000060069.16	ENST00000075430.11,ENST00000299543.8,ENST00000585951.1,ENST00000587623.1,ENST00000590599.1,ENST00000590635.5,ENST00000591598.5,ENST00000613122.4	3380.26	3174.68	957.00	9.77	8.41	957.00	0.00	9.81	8.89	8.9563	10.6974	0.0299231	8.11643	9.69464	0.0298236
ENSG00000060138.12	ENST00000228251.8,ENST00000279550.11,ENST00000366286.6,ENST00000366290.2,ENST00000536107.5,ENST00000536823.5,ENST00000539204.5,ENST00000540447.5,ENST00000540747.1,ENST00000540975.5,ENST00000541351.3,ENST00000542002.5,ENST00000542641.5,ENST00000544501.1,ENST00000544504.5,ENST00000544622.4,ENST00000546164.5,ENST00000546298.5	1218.23	1012.67	7773.99	248.70	214.20	7773.99	0.09	242.89	220.04	230.295	257.624	0.0177747	208.64	233.429	0.0177575
ENSG00000060140.8	ENST00000075503.7,ENST00000535345.5,ENST00000538867.5,ENST00000541561.1,ENST00000542562.5,ENST00000542924.1	1854.63	1649.17	63.00	1.24	1.07	63.00	0.00	2.72	2.46	1.16861	4.71431	0.227882	1.07904	4.29322	0.227773
ENSG00000060237.16	ENST00000315939.10,ENST00000340908.8,ENST00000447667.2,ENST00000530271.6,ENST00000534872.1,ENST00000535572.5,ENST00000535698.1,ENST00000537603.1,ENST00000537687.5,ENST00000538787.1,ENST00000540360.5,ENST00000540885.1,ENST00000542424.1,ENST00000542543.1,ENST00000543065.1,ENST00000544559.1,ENST00000544965.5,ENST00000545055.1,ENST00000545285.5,ENST00000574564.1,ENST00000574679.1	6174.69	5969.14	6450.00	35.01	30.15	6450.00	0.00	40.13	36.36	33.6791	47.946	0.0580956	30.533	43.4555	0.0581157
ENSG00000060303.5	ENST00000498293.1	408.00	202.64	0.00	0.00	0.00	0.00	0.00	0.15	0.14	2.41292e-06	0.448184	0.655191	2.18632e-06	0.40629	0.6551
ENSG00000060339.13	ENST00000265872.10,ENST00000398676.3,ENST00000479143.2,ENST00000480627.2,ENST00000483264.1,ENST00000494903.2,ENST00000536012.5,ENST00000536391.5,ENST00000538031.5,ENST00000539250.1,ENST00000539539.5,ENST00000540210.5,ENST00000541012.5,ENST00000543225.5,ENST00000543229.5,ENST00000543706.1,ENST00000543719.5,ENST00000630771.2	2877.64	2672.09	4217.97	51.14	44.04	4217.98	0.15	50.00	45.29	45.7863	54.3125	0.0295353	41.4748	49.201	0.0295376
ENSG00000060491.16	ENST00000290291.10,ENST00000370461.5,ENST00000450048.1,ENST00000621591.4	2437.93	2232.35	1516.00	22.00	18.95	1516.00	0.03	21.18	19.18	19.5319	22.8986	0.0278394	17.7014	20.7501	0.0277856
ENSG00000060558.3	ENST00000262958.3,ENST00000586082.1,ENST00000592455.1	2133.00	1927.42	44.00	0.74	0.64	44.00	0.00	0.85	0.77	0.581622	1.13817	0.111737	0.525296	1.02971	0.111749
ENSG00000060566.13	ENST00000078445.6,ENST00000595923.5,ENST00000598894.1,ENST00000602147.1,ENST00000602257.5	2238.72	2033.14	14.00	0.22	0.19	14.00	0.00	0.43	0.39	0.200445	0.716786	0.209155	0.181606	0.649646	0.209237
ENSG00000060642.10	ENST00000078527.8,ENST00000374145.5,ENST00000430292.5,ENST00000431541.5,ENST00000455364.1,ENST00000472757.5	2029.43	1823.85	602.00	10.69	9.21	602.00	0.00	10.52	9.53	9.37757	11.6533	0.0374942	8.50394	10.5668	0.0374506
ENSG00000060656.19	ENST00000345512.7,ENST00000373779.7,ENST00000415600.6,ENST00000428026.6,ENST00000460170.2,ENST00000465525.6,ENST00000492954.1,ENST00000493601.5,ENST00000526080.1,ENST00000527027.1,ENST00000531385.1	4403.57	4198.01	1936.00	14.94	12.87	1936.00	0.00	15.06	13.65	13.5349	16.7126	0.0361738	12.2809	15.1636	0.0361632
ENSG00000060688.12	ENST00000263694.8,ENST00000373720.3,ENST00000463988.1,ENST00000474025.1,ENST00000486941.1,ENST00000489853.1,ENST00000491106.1	1409.12	1203.55	1832.00	49.31	42.47	1832.00	0.00	47.25	42.80	44.4821	50.1031	0.0203292	40.3609	45.4491	0.02033
ENSG00000060709.15	ENST00000261655.8,ENST00000535703.6,ENST00000536632.1,ENST00000540658.1,ENST00000541840.2,ENST00000544568.2,ENST00000643940.1,ENST00000644209.1,ENST00000647475.1	2524.67	2319.10	0.00	0.00	0.00	0.00	0.00	0.29	0.26	0.0839272	0.545381	0.285313	0.0738922	0.492204	0.28511
ENSG00000060718.21	ENST00000353414.8,ENST00000358392.6,ENST00000370096.8,ENST00000427239.5,ENST00000447608.1,ENST00000461720.6,ENST00000465209.1,ENST00000470170.1,ENST00000512756.5,ENST00000635193.1,ENST00000639098.1,ENST00000644186.1,ENST00000645458.1,ENST00000647280.1	5289.00	5083.42	6.00	0.04	0.03	6.00	0.00	0.60	0.55	0.157966	1.32439	0.345961	0.143044	1.20003	0.345993
ENSG00000060749.15	ENST00000399302.7,ENST00000524678.1,ENST00000527250.5,ENST00000527788.5,ENST00000528034.1,ENST00000528155.1,ENST00000650167.1	8231.55	8025.97	4439.00	17.92	15.43	4439.00	0.00	17.59	15.94	16.5434	18.8458	0.0217677	14.9889	17.0748	0.0217512
ENSG00000060762.18	ENST00000341756.10,ENST00000360961.10,ENST00000366868.5,ENST00000475708.1,ENST00000487218.5,ENST00000621630.1,ENST00000621685.4	956.15	750.57	193.00	8.33	7.17	193.00	0.00	8.42	7.63	7.21784	9.71675	0.0510701	6.55041	8.81705	0.0511698
ENSG00000060971.17	ENST00000301810.11,ENST00000333167.12,ENST00000411549.5,ENST00000418880.1,ENST00000421218.1,ENST00000423611.5,ENST00000440176.5,ENST00000447223.5,ENST00000450296.5,ENST00000451419.1,ENST00000452171.5,ENST00000460424.5,ENST00000465181.1,ENST00000469559.5,ENST00000469600.1,ENST00000480865.5,ENST00000484284.5,ENST00000489559.1,ENST00000625927.2,ENST00000627515.2	1576.71	1371.13	792.84	18.73	16.13	792.08	3.09	18.92	17.14	17.3153	20.639	0.0300592	15.6871	18.6955	0.0300406
ENSG00000060982.14	ENST00000261192.11,ENST00000342945.9,ENST00000355164.3,ENST00000538118.5,ENST00000539282.5,ENST00000539780.5,ENST00000543099.1,ENST00000544418.1,ENST00000546285.1,ENST00000612790.1	3272.64	3067.06	3.00	0.03	0.03	3.00	0.00	0.44	0.40	0.149689	0.790975	0.26083	0.137221	0.718583	0.260974
ENSG00000061273.17	ENST00000080059.11,ENST00000354334.7,ENST00000380610.8,ENST00000417107.5,ENST00000417902.5,ENST00000421231.5,ENST00000422254.5,ENST00000425451.2,ENST00000427332.6,ENST00000430670.5,ENST00000433685.5,ENST00000434070.5,ENST00000440293.5,ENST00000445237.2,ENST00000447463.5,ENST00000450805.5,ENST00000459625.5,ENST00000463732.5,ENST00000470668.5,ENST00000471235.1,ENST00000477203.6,ENST00000477937.2,EN…	3283.09	3077.51	3408.67	35.88	30.90	3408.88	3.16	37.63	34.09	35.1757	40.2096	0.0226647	31.9048	36.46	0.0226551
ENSG00000061337.15	ENST00000265801.6,ENST00000381569.5,ENST00000522290.5,ENST00000616228.1	3252.50	3047.32	0.00	0.00	0.00	0.00	0.00	1.17	1.06	0.00747258	3.38828	0.632127	0.00940228	3.07419	0.632119
ENSG00000061455.10	ENST00000407847.4,ENST00000427739.1,ENST00000434521.1,ENST00000464424.1	9267.00	9061.42	8.00	0.03	0.02	8.00	0.00	0.79	0.72	0.0509716	2.00595	0.476726	0.0423985	1.81449	0.476675
ENSG00000061492.11	ENST00000361560.6,ENST00000398754.1,ENST00000504809.5,ENST00000506684.5	1457.75	1252.17	0.00	0.00	0.00	0.00	0.00	0.10	0.09	0.0169748	0.198682	0.336165	0.0151819	0.17984	0.336136
ENSG00000061656.9	ENST00000374273.7,ENST00000430878.1,ENST00000454819.1,ENST00000462896.1,ENST00000463973.5,ENST00000468248.5,ENST00000498203.1	760.62	555.14	440.00	25.68	22.11	440.00	0.00	24.70	22.37	21.1158	28.3432	0.0506849	19.1635	25.719	0.0507495
ENSG00000061676.14	ENST00000360982.2,ENST00000361354.8,ENST00000471640.1,ENST00000477988.1,ENST00000478449.5,ENST00000492058.1,ENST00000493359.1,ENST00000495619.1	4215.86	4010.29	4692.00	37.90	32.65	4692.00	0.00	36.55	33.11	33.5308	39.6629	0.0288553	30.3758	35.928	0.0288235
ENSG00000061794.12	ENST00000081029.7,ENST00000536569.1,ENST00000538315.5,ENST00000542199.1,ENST00000542791.1	1883.63	1678.05	2789.00	53.84	46.37	2789.00	0.00	51.45	46.61	49.4829	53.4577	0.0133079	44.8323	48.4314	0.0132438
ENSG00000061918.12	ENST00000264424.12,ENST00000502959.5,ENST00000503520.5,ENST00000505154.5,ENST00000505764.5,ENST00000507146.5,ENST00000513437.1	2452.29	2246.70	0.00	0.00	0.00	0.00	0.00	0.10	0.09	0.0324324	0.170853	0.25548	0.0290553	0.154557	0.255382
ENSG00000061936.9	ENST00000261674.8,ENST00000535202.1,ENST00000535236.5,ENST00000535399.1,ENST00000537164.1,ENST00000537582.1,ENST00000538548.5,ENST00000539506.5,ENST00000540469.5,ENST00000541286.5,ENST00000542813.2	3098.45	2892.87	1998.00	22.37	19.27	1998.00	0.00	22.23	20.14	20.4882	24.0737	0.0268834	18.5717	21.8246	0.026923
ENSG00000061938.17	ENST00000333602.11,ENST00000381916.6,ENST00000411741.1,ENST00000416152.5,ENST00000420716.2,ENST00000424563.5,ENST00000427576.1,ENST00000428187.5,ENST00000430929.1,ENST00000433111.1,ENST00000438207.5,ENST00000439230.5,ENST00000447060.5,ENST00000464041.5,ENST00000468680.1,ENST00000468819.1,ENST00000478623.5,ENST00000478715.1,ENST00000481865.5,ENST00000486523.1,ENST00000489628.1,ENST00000495247.5	1938.68	1733.13	1257.00	23.50	20.24	1256.99	0.09	24.03	21.77	21.5183	26.6235	0.0366572	19.4696	24.0989	0.0367335
ENSG00000061987.15	ENST00000393629.6,ENST00000393630.7,ENST00000546600.5,ENST00000546751.1,ENST00000547095.5,ENST00000547287.1,ENST00000549286.1,ENST00000549378.5,ENST00000549539.1,ENST00000551307.5,ENST00000551397.1,ENST00000552115.5,ENST00000552738.5,ENST00000641654.1	4888.05	4682.49	1637.00	11.33	9.75	1637.00	0.00	11.56	10.47	10.1621	12.9714	0.0422308	9.2208	11.7678	0.0422032
ENSG00000062038.13	ENST00000264012.8,ENST00000429102.6,ENST00000542274.5,ENST00000565453.1,ENST00000566808.2,ENST00000567674.1,ENST00000568292.1,ENST00000569036.2,ENST00000569080.1,ENST00000569117.1	2994.63	2789.05	35.00	0.41	0.35	35.00	0.00	1.33	1.20	0.605276	2.19935	0.204875	0.54432	1.98887	0.204924
ENSG00000062096.14	ENST00000359361.2,ENST00000381127.5	2077.50	1871.92	0.00	0.00	0.00	0.00	0.00	0.03	0.03	0.000584151	0.0782008	0.476713	0.00068461	0.0710149	0.476642
ENSG00000062194.15	ENST00000264779.6,ENST00000309096.4,ENST00000424459.7,ENST00000506184.6,ENST00000511209.5,ENST00000513524.5,ENST00000513732.2,ENST00000514387.6,ENST00000515484.2	2634.20	2428.62	2998.00	39.99	34.44	2998.00	0.00	38.59	34.96	36.59	40.732	0.0185394	33.1021	36.8521	0.0185158
ENSG00000062282.14	ENST00000228027.11,ENST00000376262.7,ENST00000603276.5,ENST00000603363.5,ENST00000603865.1,ENST00000604733.5,ENST00000604935.5,ENST00000605099.1,ENST00000605608.1	2482.49	2276.91	259.00	3.69	3.17	258.20	1.17	4.51	4.08	3.68805	5.38198	0.0652494	3.34106	4.87668	0.0652105
ENSG00000062370.16	ENST00000337401.8,ENST00000354340.8,ENST00000587909.1,ENST00000588057.1,ENST00000590687.5,ENST00000592151.1	3007.87	2802.30	114.00	1.32	1.14	113.74	0.51	1.68	1.53	1.15845	2.26589	0.115059	1.04762	2.05154	0.115038
ENSG00000062485.18	ENST00000351328.7,ENST00000542324.6,ENST00000546585.1,ENST00000546621.5,ENST00000546891.5,ENST00000546930.5,ENST00000547283.5,ENST00000547298.5,ENST00000547449.1,ENST00000547912.1,ENST00000548041.5,ENST00000548567.5,ENST00000548746.5,ENST00000548849.5,ENST00000549143.5,ENST00000549221.5,ENST00000550044.1,ENST00000550159.5,ENST00000550655.5,ENST00000550700.1,ENST00000550734.5,ENST00000550996.1,ENS…	2541.23	2335.66	9683.37	134.31	115.68	9683.21	1.82	130.74	118.44	126.579	134.878	0.010727	114.793	122.297	0.0107326
ENSG00000062524.15	ENST00000263800.10,ENST00000355166.9,ENST00000453182.2,ENST00000561619.5,ENST00000563518.5,ENST00000569283.1	2859.05	2653.47	15.00	0.18	0.16	15.00	0.00	0.36	0.33	0.156254	0.621321	0.223612	0.141754	0.563288	0.223661
ENSG00000062582.13	ENST00000317534.5,ENST00000414932.1,ENST00000418740.5,ENST00000467084.1,ENST00000483330.1	712.35	506.81	3252.00	207.88	179.04	3249.07	3.36	196.73	178.22	190.044	203.607	0.012105	172.305	184.593	0.0120829
ENSG00000062598.17	ENST00000290246.10,ENST00000352077.6,ENST00000372176.5,ENST00000396391.5,ENST00000425546.5,ENST00000450812.5,ENST00000452857.5,ENST00000460474.5,ENST00000462491.5,ENST00000462593.1,ENST00000464448.1,ENST00000467800.5,ENST00000469801.5,ENST00000480042.5,ENST00000481852.5,ENST00000487583.5,ENST00000488853.5,ENST00000497412.5	2721.28	2515.70	964.00	12.41	10.69	964.00	0.00	13.21	11.97	11.9073	14.6454	0.0356464	10.7698	13.2509	0.0356288
ENSG00000062650.18	ENST00000263070.11,ENST00000298767.9,ENST00000372075.2,ENST00000484070.1,ENST00000489996.1,ENST00000618527.4	5134.83	4929.25	3563.00	23.42	20.17	3563.00	0.00	22.27	20.18	20.9177	23.6287	0.0211607	18.9421	21.3986	0.0211743
ENSG00000062716.12	ENST00000262291.8,ENST00000585847.5,ENST00000586245.5,ENST00000587259.5,ENST00000587470.1,ENST00000587945.1,ENST00000588131.1,ENST00000588617.1,ENST00000588915.1,ENST00000589823.6,ENST00000591315.5,ENST00000591782.1,ENST00000591877.1,ENST00000592106.5,ENST00000592619.5,ENST00000592790.1,ENST00000593168.5	2158.52	1952.94	18788.00	311.66	268.43	18788.00	0.00	297.73	269.72	289.693	305.632	0.00911603	262.676	277.068	0.00910721
ENSG00000062725.9	ENST00000083182.7,ENST00000585368.1,ENST00000588668.5,ENST00000589341.5,ENST00000590244.1,ENST00000592995.1	3373.64	3168.11	1032.90	10.56	9.10	1032.91	0.29	10.24	9.28	8.21038	12.3679	0.0707743	7.39759	11.1669	0.0707315
ENSG00000062822.13	ENST00000440232.6,ENST00000593407.5,ENST00000593887.1,ENST00000593981.1,ENST00000595904.6,ENST00000596221.1,ENST00000596425.1,ENST00000596648.1,ENST00000597963.5,ENST00000599857.6,ENST00000600746.1,ENST00000600859.5,ENST00000601098.5,ENST00000613923.5,ENST00000643407.1,ENST00000644560.1	1626.53	1421.04	3525.00	80.36	69.21	3524.58	0.81	76.78	69.55	70.7783	82.8274	0.027177	64.2017	75.1189	0.0271961
ENSG00000063015.19	ENST00000317338.16,ENST00000335960.10,ENST00000360295.13,ENST00000442608.7,ENST00000535262.1,ENST00000539265.1,ENST00000540419.5,ENST00000540632.6,ENST00000544224.2,ENST00000585644.1	807.00	601.43	8.00	0.43	0.37	8.00	0.00	0.68	0.62	0.326433	1.07542	0.193738	0.297316	0.976001	0.193753
ENSG00000063046.17	ENST00000262056.13,ENST00000416762.7,ENST00000420463.7,ENST00000549077.5,ENST00000549481.5,ENST00000549592.1,ENST00000549645.5,ENST00000550025.1,ENST00000550390.1,ENST00000550704.5,ENST00000551002.5,ENST00000551527.5,ENST00000552490.5,ENST00000553209.1	3452.57	3247.00	47663.94	475.56	409.59	47664.52	12.11	451.63	409.14	444.025	459.062	0.00581054	402.669	416.195	0.00575981
ENSG00000063127.15	ENST00000335875.8,ENST00000454748.7,ENST00000594180.1,ENST00000594917.1,ENST00000597969.5,ENST00000598221.1,ENST00000598828.1	1233.56	1028.08	57.00	1.80	1.55	57.00	0.00	2.28	2.07	1.42677	3.23124	0.138146	1.29402	2.92961	0.138193
ENSG00000063169.10	ENST00000396720.7,ENST00000594866.1,ENST00000602258.1,ENST00000614245.1	3030.64	2825.11	228.00	2.61	2.25	228.00	0.00	2.63	2.38	1.94447	3.38859	0.0964689	1.75295	3.06153	0.0964773
ENSG00000063176.15	ENST00000245222.8,ENST00000340932.7,ENST00000426514.2,ENST00000593308.1,ENST00000597434.5,ENST00000598088.5,ENST00000598574.1,ENST00000599029.2,ENST00000599033.1,ENST00000599748.5,ENST00000600537.5,ENST00000601704.1,ENST00000601712.5	2420.83	2215.25	330.16	4.83	4.16	330.33	2.76	5.10	4.62	4.42256	5.81727	0.0467117	4.01678	5.28144	0.0466835
ENSG00000063177.12	ENST00000084795.9,ENST00000546623.5,ENST00000547892.1,ENST00000547897.5,ENST00000549273.5,ENST00000549370.5,ENST00000549533.1,ENST00000549920.5,ENST00000550645.5,ENST00000550671.1,ENST00000550973.5,ENST00000551749.5,ENST00000552347.5,ENST00000552588.5,ENST00000552705.5,ENST00000552851.1	623.73	418.24	20022.97	1550.95	1335.79	20022.97	0.18	1467.44	1329.38	1443.72	1491.49	0.00561924	1309.22	1352.36	0.00558308
ENSG00000063180.8	ENST00000084798.8,ENST00000594088.1,ENST00000596080.1,ENST00000599267.1	1241.64	1036.24	214.00	6.69	5.76	214.00	0.00	7.29	6.61	4.99246	9.7589	0.113758	4.52297	8.84331	0.113742
ENSG00000063241.7	ENST00000085068.7,ENST00000425675.6,ENST00000438389.6,ENST00000587226.5,ENST00000589080.1,ENST00000589108.1,ENST00000590921.1,ENST00000591718.1	1050.79	845.21	612.00	23.46	20.20	612.00	0.00	22.57	20.45	20.6794	24.4314	0.0286085	18.7212	22.1211	0.0285667
ENSG00000063244.12	ENST00000308924.8,ENST00000450554.6,ENST00000587196.2,ENST00000587275.1,ENST00000588850.5,ENST00000590551.1,ENST00000592867.1,ENST00000592874.1	1735.50	1529.94	5449.00	115.38	99.38	5449.00	0.00	109.64	99.32	104.99	114.219	0.0145321	95.2246	103.576	0.0145304
ENSG00000063245.14	ENST00000085079.11,ENST00000270460.10,ENST00000411543.6,ENST00000586194.1,ENST00000587937.1,ENST00000589704.1,ENST00000591743.1	2349.70	2144.13	3214.61	48.57	41.83	3213.13	1.39	47.12	42.69	44.2941	49.9614	0.0206496	40.1755	45.3152	0.0206594
ENSG00000063322.13	ENST00000315588.9,ENST00000594368.5,ENST00000596297.1,ENST00000599213.6,ENST00000599417.1,ENST00000600973.5,ENST00000615911.4	3599.06	3393.48	1910.00	18.23	15.70	1910.00	0.00	17.66	15.99	16.7184	18.6179	0.0183053	15.149	16.8696	0.0183148
ENSG00000063438.16	ENST00000316418.9,ENST00000504625.1,ENST00000505113.5,ENST00000506456.1,ENST00000507048.1,ENST00000510400.5,ENST00000510910.1,ENST00000511487.1,ENST00000512529.5,ENST00000514523.1,ENST00000515206.5	4885.22	4679.65	1513.00	10.47	9.02	1513.00	0.00	10.76	9.75	9.78376	11.801	0.0322272	8.86054	10.6872	0.0322116
ENSG00000063515.2	ENST00000086933.2	1033.00	827.42	0.00	0.00	0.00	0.00	0.00	0.04	0.03	7.12045e-07	0.109644	0.651635	6.45689e-07	0.0994092	0.651756
ENSG00000063587.14	ENST00000370249.3,ENST00000370251.3,ENST00000438239.1,ENST00000647705.1,ENST00000650114.1	6340.82	6135.24	833.00	4.40	3.79	833.00	0.00	4.26	3.86	3.9477	4.59318	0.0257208	3.58029	4.16535	0.0257127
ENSG00000063601.16	ENST00000370387.2,ENST00000370390.7,ENST00000429965.6,ENST00000434699.6,ENST00000436701.5,ENST00000438018.5,ENST00000439546.6,ENST00000445323.6,ENST00000485376.5,ENST00000488357.1,ENST00000490316.6,ENST00000493480.1,ENST00000493995.6,ENST00000542156.5	3352.17	3146.61	1796.00	18.49	15.93	1796.00	0.00	18.84	17.07	16.9054	20.9547	0.0373543	15.3219	18.9909	0.037361
ENSG00000063660.8	ENST00000264039.6,ENST00000420138.5,ENST00000425056.5,ENST00000426280.3,ENST00000427506.5,ENST00000455111.1,ENST00000466624.1,ENST00000469694.5,ENST00000495100.1	3623.26	3417.68	1884.00	17.86	15.38	1884.00	0.00	17.84	16.16	16.6409	19.109	0.0230713	15.1116	17.3468	0.02309
ENSG00000063761.15	ENST00000238561.9,ENST00000341211.5,ENST00000393639.8,ENST00000555217.1,ENST00000555333.1,ENST00000556048.5,ENST00000556560.5,ENST00000557501.5	2033.89	1828.32	237.00	4.20	3.62	237.00	0.00	4.45	4.04	3.72283	5.23641	0.0582732	3.37569	4.74728	0.0582793
ENSG00000063854.12	ENST00000397353.6,ENST00000397356.7,ENST00000455446.6,ENST00000564445.5,ENST00000564518.5,ENST00000565097.1,ENST00000566644.5,ENST00000566709.5,ENST00000567190.5,ENST00000567398.1,ENST00000569339.1,ENST00000569700.5	1310.53	1104.94	588.04	17.24	14.85	588.04	0.20	17.91	16.23	16.0827	19.7295	0.0350264	14.5774	17.8819	0.0349805
ENSG00000063978.15	ENST00000314289.12,ENST00000502316.5,ENST00000503123.5,ENST00000503659.5,ENST00000504224.5,ENST00000504782.5,ENST00000506706.5,ENST00000507247.5,ENST00000507784.5,ENST00000508235.1,ENST00000509206.1,ENST00000509258.5,ENST00000509388.5,ENST00000511600.5,ENST00000511843.5,ENST00000511859.5,ENST00000511892.5,ENST00000513284.5,ENST00000513450.1,ENST00000513578.5,ENST00000513643.5,ENST00000541204.5	2792.16	2586.58	2379.00	29.80	25.66	2379.56	0.77	31.13	28.20	28.8985	33.3895	0.0246368	26.2198	30.2897	0.024658
ENSG00000064012.21	ENST00000264274.13,ENST00000264275.9,ENST00000323492.11,ENST00000339403.6,ENST00000358485.8,ENST00000392258.7,ENST00000392263.6,ENST00000392266.7,ENST00000413726.5,ENST00000424461.5,ENST00000429881.1,ENST00000432109.6,ENST00000437283.5,ENST00000440732.5,ENST00000444430.2,ENST00000447616.5,ENST00000450491.5,ENST00000471383.5,ENST00000490412.5,ENST00000490682.5	2045.40	1839.85	1362.00	23.98	20.66	1362.00	0.00	25.33	22.95	22.348	28.6976	0.0411164	20.2247	25.9741	0.041106
ENSG00000064042.17	ENST00000313860.11,ENST00000381753.8,ENST00000396595.7,ENST00000446625.6,ENST00000503057.5,ENST00000505705.1,ENST00000508466.1,ENST00000508501.5,ENST00000509277.5,ENST00000509454.5,ENST00000509638.5,ENST00000511424.5,ENST00000511496.5,ENST00000512228.5,ENST00000512632.5,ENST00000512820.5,ENST00000512946.5,ENST00000513024.5,ENST00000514096.5,ENST00000514190.5,ENST00000515785.1,ENST00000515847.1	4972.93	4767.35	8682.00	59.00	50.81	8682.00	0.00	58.44	52.94	55.4419	61.5727	0.0189803	50.2633	55.8119	0.0189916
ENSG00000064102.14	ENST00000261191.11,ENST00000536232.1,ENST00000537336.1,ENST00000538016.1,ENST00000538155.5,ENST00000538727.5,ENST00000538748.1,ENST00000542392.4,ENST00000544548.5	1883.50	1677.94	3774.00	72.87	62.76	3774.00	0.00	70.00	63.41	64.7227	75.5102	0.0268342	58.5896	68.3543	0.0268227
ENSG00000064115.10	ENST00000343028.8,ENST00000512808.2,ENST00000535260.5,ENST00000535423.5,ENST00000535819.1,ENST00000537406.1,ENST00000539399.1,ENST00000539741.5,ENST00000541081.1,ENST00000542019.1,ENST00000542667.5,ENST00000543088.5,ENST00000543655.5,ENST00000543803.5,ENST00000543882.5,ENST00000544179.1,ENST00000545303.5,ENST00000545344.5,ENST00000545600.1	1855.70	1650.16	2368.00	46.49	40.04	2368.00	0.00	46.74	42.34	41.5119	52.1283	0.0392838	37.6061	47.2326	0.0392872
ENSG00000064195.7	ENST00000434704.2,ENST00000512495.2	2602.00	2396.42	4.00	0.05	0.05	4.00	0.00	0.11	0.10	0.0253861	0.22667	0.314975	0.0231052	0.205558	0.315051
ENSG00000064199.6	ENST00000227135.6,ENST00000524614.1,ENST00000529498.1,ENST00000532692.1	1030.34	824.77	146.00	5.73	4.94	145.98	0.14	5.67	5.14	4.61726	6.77336	0.064932	4.18728	6.14148	0.0649304
ENSG00000064201.15	ENST00000182290.8,ENST00000339046.8,ENST00000381117.1,ENST00000381121.7,ENST00000437313.1,ENST00000446063.6,ENST00000451520.6,ENST00000461200.5,ENST00000479508.5,ENST00000483227.5,ENST00000484104.5,ENST00000484523.1,ENST00000486011.1,ENST00000493924.5,ENST00000493948.5,ENST00000498313.5,ENST00000612299.4	1101.29	895.74	0.00	0.00	0.00	0.00	0.00	0.83	0.75	0.399599	1.29085	0.18781	0.361883	1.16958	0.187753
ENSG00000064205.10	ENST00000190983.4,ENST00000372865.4,ENST00000372868.6,ENST00000465000.1,ENST00000471629.1,ENST00000497421.1	1662.98	1457.40	434.00	9.65	8.31	434.00	0.00	9.28	8.41	8.3532	10.2428	0.0352367	7.57983	9.29202	0.0352041
ENSG00000064218.4	ENST00000190165.2,ENST00000417254.1	1340.00	1134.49	0.00	0.00	0.00	0.00	0.00	0.12	0.11	0.000587723	0.335757	0.559386	0.000468907	0.304236	0.559535
ENSG00000064225.12	ENST00000265261.10,ENST00000394162.5,ENST00000460774.5,ENST00000462152.5,ENST00000465004.1,ENST00000466482.5,ENST00000468553.5,ENST00000469105.5,ENST00000474595.1,ENST00000476833.5,ENST00000477574.5,ENST00000477899.5,ENST00000480133.1,ENST00000483910.5,ENST00000485145.1,ENST00000485391.5,ENST00000486249.5,ENST00000486334.6,ENST00000489112.5,ENST00000490684.1,ENST00000491912.1,ENST00000492254.5,EN…	1886.00	1680.42	2.00	0.04	0.03	2.00	0.00	1.87	1.70	1.0435	2.78084	0.161076	0.943185	2.5184	0.161021
ENSG00000064270.12	ENST00000262429.8,ENST00000416219.6,ENST00000420010.6,ENST00000563340.1,ENST00000564099.1,ENST00000565546.5,ENST00000565631.5,ENST00000565927.1,ENST00000566874.1,ENST00000567222.1,ENST00000567629.1,ENST00000567892.5,ENST00000568160.1,ENST00000569207.5,ENST00000624933.1	1991.74	1786.18	23.28	0.42	0.36	23.86	2.38	1.90	1.72	0.950165	3.00829	0.190537	0.860417	2.72598	0.190608
ENSG00000064300.8	ENST00000172229.7,ENST00000504201.1,ENST00000509200.5	3417.00	3211.42	3.00	0.03	0.03	3.00	0.00	0.12	0.11	0.0216549	0.254543	0.352027	0.0197588	0.2308	0.352056
ENSG00000064309.14	ENST00000263577.11,ENST00000392693.7,ENST00000525625.1,ENST00000527967.5,ENST00000531586.5,ENST00000531738.5,ENST00000531830.1,ENST00000534661.5,ENST00000534818.1	4803.32	4597.74	546.00	3.85	3.31	545.03	1.39	4.23	3.83	3.38543	5.1185	0.0690937	3.07254	4.64314	0.0690741
ENSG00000064313.11	ENST00000378164.6,ENST00000519355.5,ENST00000521007.1,ENST00000523078.1,ENST00000523098.1,ENST00000523734.1,ENST00000523904.1,ENST00000526969.1,ENST00000529653.1	3839.71	3634.14	2007.00	17.89	15.41	2007.00	0.00	17.86	16.18	16.1727	19.5972	0.0327482	14.6819	17.7819	0.0327449
ENSG00000064393.15	ENST00000342645.7,ENST00000406875.7,ENST00000428878.6	12303.19	12097.61	1496.00	4.01	3.45	1496.00	0.00	3.82	3.46	3.5126	4.13167	0.0280344	3.19185	3.7527	0.0279819
ENSG00000064419.13	ENST00000265388.9,ENST00000471166.1,ENST00000471234.5,ENST00000482320.5,ENST00000627585.2	4195.26	3989.67	3629.00	29.47	25.38	3629.00	0.00	27.97	25.34	27.0464	28.9193	0.0116662	24.504	26.1991	0.01166
ENSG00000064489.22	ENST00000354191.8,ENST00000444486.7,ENST00000514819.7,ENST00000602276.5,ENST00000602438.1,ENST00000602689.1,ENST00000602804.5,ENST00000630940.2	1105.68	900.14	177.52	6.39	5.50	166.56	8.74	6.35	5.75	4.54963	8.32124	0.102531	4.12273	7.54102	0.102457
ENSG00000064490.13	ENST00000303088.8,ENST00000392324.8,ENST00000407360.7,ENST00000421262.7,ENST00000456252.7,ENST00000535017.1,ENST00000536253.1,ENST00000540977.1,ENST00000540981.5,ENST00000541873.6,ENST00000543118.1,ENST00000543157.7,ENST00000544923.5,ENST00000545522.2,ENST00000593273.5	691.64	486.20	1223.97	81.56	70.24	1224.16	3.55	78.37	70.99	71.8324	85.1116	0.0288239	65.0296	77.0592	0.0288165
ENSG00000064545.14	ENST00000162044.13,ENST00000450333.6,ENST00000586357.1,ENST00000587096.5,ENST00000587406.5,ENST00000587583.6,ENST00000587915.1,ENST00000587925.5,ENST00000587985.6,ENST00000589448.5,ENST00000590216.6,ENST00000591031.6,ENST00000591443.1,ENST00000592147.1,ENST00000592369.1	1572.04	1366.47	1029.00	24.40	21.01	1029.00	0.00	24.86	22.52	22.4107	27.3941	0.0348329	20.3491	24.8682	0.0348547
ENSG00000064547.13	ENST00000407877.7,ENST00000542587.5,ENST00000586703.1,ENST00000588233.1,ENST00000588461.1,ENST00000589311.1,ENST00000590629.1,ENST00000591042.1,ENST00000592061.1	1301.47	1095.94	352.00	10.41	8.96	352.00	0.00	10.56	9.56	9.05536	12.1137	0.0502754	8.17168	10.9447	0.0502415
ENSG00000064601.18	ENST00000191018.9,ENST00000354880.9,ENST00000372459.6,ENST00000372484.7,ENST00000419493.2,ENST00000480961.1,ENST00000484855.2,ENST00000485627.1,ENST00000493522.6,ENST00000606000.1,ENST00000606066.1,ENST00000606394.5,ENST00000606782.1,ENST00000606788.5,ENST00000607187.1,ENST00000607212.1,ENST00000607482.5,ENST00000607814.5,ENST00000607841.5,ENST00000646241.2	1647.55	1441.98	5312.85	119.36	102.80	5313.30	4.11	114.48	103.71	110.564	118.53	0.0119318	100.237	107.454	0.0119114
ENSG00000064607.16	ENST00000330854.15,ENST00000337018.10,ENST00000452918.6,ENST00000593795.5,ENST00000594445.1,ENST00000594773.5,ENST00000597095.5,ENST00000597163.5,ENST00000597280.5,ENST00000598202.1,ENST00000598240.1,ENST00000598863.1,ENST00000600239.5,ENST00000600377.1,ENST00000601879.5	3174.19	2968.66	5222.00	56.99	49.08	5222.00	0.00	54.90	49.74	50.9249	59.0233	0.0257477	46.1814	53.5269	0.0257442
ENSG00000064651.13	ENST00000262461.6,ENST00000343225.4,ENST00000502849.1,ENST00000504416.5,ENST00000507791.5,ENST00000509205.5,ENST00000509616.1,ENST00000628403.2	6817.37	6611.79	726.00	3.56	3.06	726.00	0.00	4.16	3.77	3.5048	4.93299	0.0590219	3.17991	4.47376	0.0590101
ENSG00000064652.10	ENST00000261369.8,ENST00000395451.8,ENST00000502387.5,ENST00000503149.5,ENST00000506996.5,ENST00000507364.5,ENST00000510914.5,ENST00000511211.5,ENST00000511545.5,ENST00000513613.5,ENST00000513881.5,ENST00000515729.1	1800.63	1595.07	228.00	4.63	3.99	228.00	0.00	5.52	5.00	4.46888	6.65086	0.0681536	4.05528	6.03174	0.0681606
ENSG00000064655.18	ENST00000317304.10,ENST00000327619.9,ENST00000357410.7,ENST00000458636.2,ENST00000471081.1,ENST00000475856.1,ENST00000479843.5,ENST00000497062.6,ENST00000497428.1,ENST00000611592.4	1347.30	1153.90	0.00	0.00	0.00	0.00	0.00	30.90	27.99	0.658306	80.0259	0.515293	0.552848	72.4797	0.515283
ENSG00000064666.14	ENST00000263097.8,ENST00000348419.7,ENST00000562015.5,ENST00000562075.6,ENST00000562958.6,ENST00000564572.1,ENST00000565096.6,ENST00000566695.5,ENST00000568865.2,ENST00000569352.6,ENST00000606983.5,ENST00000607102.1	1894.50	1688.93	3110.30	59.66	51.38	3109.42	11.18	57.51	52.10	54.489	60.6139	0.0183633	49.3481	54.9021	0.018309
ENSG00000064687.12	ENST00000263094.10,ENST00000433129.5,ENST00000435683.6,ENST00000524383.1,ENST00000524850.5,ENST00000525073.6,ENST00000525238.2,ENST00000525939.1,ENST00000526885.5,ENST00000527496.1,ENST00000529442.6,ENST00000530092.2,ENST00000530703.1,ENST00000531467.5,ENST00000531478.5,ENST00000532194.2,ENST00000533574.1,ENST00000611490.4,ENST00000612569.1	1748.41	1542.92	946.00	19.86	17.11	946.00	0.00	20.07	18.18	17.1512	22.9194	0.0497849	15.557	20.784	0.0498084
ENSG00000064692.18	ENST00000261367.11,ENST00000261368.12,ENST00000379538.7,ENST00000395466.6,ENST00000395469.6,ENST00000414317.6,ENST00000504884.6,ENST00000506272.5,ENST00000508017.5,ENST00000508681.5,ENST00000509023.5,ENST00000509154.6,ENST00000509652.1,ENST00000510003.5,ENST00000510658.5,ENST00000512146.6,ENST00000512385.5,ENST00000513719.1,ENST00000514467.5,ENST00000514497.6,ENST00000515215.6,ENST00000542191.5	1885.00	1679.42	1.00	0.02	0.02	1.00	0.00	0.75	0.68	0.34497	1.22887	0.205224	0.301901	1.10303	0.205207
ENSG00000064703.11	ENST00000369702.4,ENST00000475700.1,ENST00000524894.1,ENST00000533164.5,ENST00000534200.1	3973.30	3767.72	1380.00	11.87	10.22	1380.00	0.00	11.80	10.69	10.6922	12.9741	0.0329921	9.69037	11.7579	0.0330073
ENSG00000064726.9	ENST00000261721.8,ENST00000379403.2,ENST00000558344.1,ENST00000559652.5,ENST00000560015.1	2939.73	2734.15	4095.00	48.52	41.79	4095.00	0.00	46.21	41.87	44.2859	48.1835	0.0145359	40.1569	43.6847	0.0145264
ENSG00000064763.10	ENST00000182377.8,ENST00000536681.7,ENST00000547116.5,ENST00000547411.1,ENST00000547759.1,ENST00000549080.1,ENST00000550541.1,ENST00000551193.1,ENST00000551451.5,ENST00000552137.1	1567.64	1362.13	54.00	1.28	1.11	54.09	0.31	1.82	1.65	1.06078	2.664	0.152386	0.962308	2.41483	0.152384
ENSG00000064787.13	ENST00000371435.6,ENST00000395961.7,ENST00000422805.1,ENST00000448484.5	3020.00	2814.42	1.00	0.01	0.01	1.00	0.00	0.08	0.07	0.0127548	0.179308	0.372396	0.0115447	0.162502	0.372522
ENSG00000064835.10	ENST00000344265.7,ENST00000350375.6,ENST00000560656.1,ENST00000561167.5	984.25	778.70	0.00	0.00	0.00	0.00	0.00	0.19	0.18	0.0292677	0.399747	0.360861	0.0266716	0.362467	0.360955
ENSG00000064886.13	ENST00000369744.6,ENST00000369748.8,ENST00000445067.6,ENST00000466741.5,ENST00000467038.6,ENST00000472825.2,ENST00000474304.6,ENST00000477185.6,ENST00000486561.6,ENST00000497220.5,ENST00000497587.6,ENST00000524472.5,ENST00000526684.1,ENST00000528451.5,ENST00000529459.1,ENST00000530597.1,ENST00000533831.6	927.12	721.60	0.00	0.00	0.00	0.00	0.00	1.16	1.05	0.547616	1.86537	0.196864	0.498141	1.69261	0.196932
ENSG00000064932.15	ENST00000361757.7,ENST00000438103.6,ENST00000586109.1,ENST00000587024.5,ENST00000587655.2,ENST00000587673.5,ENST00000590176.5,ENST00000590446.2,ENST00000590998.5,ENST00000592222.5	2927.37	2721.84	2729.00	32.48	27.98	2729.00	0.00	31.71	28.73	28.5051	34.9359	0.0345071	25.8812	31.7142	0.0344812
ENSG00000064933.17	ENST00000342075.8,ENST00000374826.8,ENST00000409593.5,ENST00000409823.7,ENST00000409985.5,ENST00000418224.7,ENST00000420421.1,ENST00000421722.5,ENST00000424059.1,ENST00000424307.5,ENST00000424766.5,ENST00000432292.7,ENST00000441310.6,ENST00000446877.5,ENST00000447232.6,ENST00000447734.5,ENST00000450931.5,ENST00000452382.1,ENST00000483293.1,ENST00000618056.4,ENST00000624204.3,ENST00000639501.1	2692.51	2486.93	520.00	6.77	5.83	520.00	0.00	8.28	7.50	6.91262	9.77153	0.0593588	6.24847	8.84074	0.0594262
ENSG00000064961.18	ENST00000262949.7,ENST00000333651.10,ENST00000416526.5,ENST00000417382.5,ENST00000435022.5,ENST00000453933.5,ENST00000461099.1,ENST00000464304.1,ENST00000470356.3,ENST00000483417.1,ENST00000486028.1,ENST00000487894.5,ENST00000488973.6,ENST00000493191.1,ENST00000585741.1,ENST00000585900.1	1579.00	1373.42	4260.91	100.51	86.56	4260.90	0.32	96.84	87.73	92.8303	100.872	0.0143026	84.2011	91.4899	0.0143291
ENSG00000064989.12	ENST00000392370.7,ENST00000409998.5,ENST00000410068.5,ENST00000410102.5,ENST00000447403.5,ENST00000461244.5,ENST00000474212.5,ENST00000479784.1,ENST00000485973.1	3311.74	3106.17	14.00	0.15	0.13	14.00	0.00	0.64	0.58	0.290087	1.0414	0.210164	0.262455	0.943718	0.210173
ENSG00000064995.17	ENST00000361288.8,ENST00000420584.3,ENST00000650109.1	1591.37	1385.79	1327.00	31.02	26.72	1327.00	0.00	29.38	26.62	27.7932	30.9941	0.0187178	25.1873	28.0845	0.0186801
ENSG00000064999.14	ENST00000360359.4,ENST00000470698.1,ENST00000649117.1,ENST00000650178.1	5667.92	5462.34	1523.00	9.03	7.78	1523.01	0.07	8.62	7.81	8.01438	9.25925	0.0246264	7.24734	8.37455	0.0246265
ENSG00000065000.17	ENST00000345016.9,ENST00000355272.10,ENST00000585652.5,ENST00000586177.1,ENST00000586370.6,ENST00000589223.5,ENST00000589369.2,ENST00000590683.2,ENST00000591284.2,ENST00000591631.2,ENST00000591650.1,ENST00000592488.2,ENST00000643010.1,ENST00000643116.2,ENST00000644728.1	2986.10	2780.52	3381.00	39.39	33.93	3381.00	0.00	38.08	34.50	35.4275	40.763	0.0241933	32.1245	36.9579	0.0241786
ENSG00000065029.14	ENST00000229405.8,ENST00000339411.5,ENST00000373953.7,ENST00000460229.1,ENST00000469195.5,ENST00000479226.1,ENST00000482946.1,ENST00000484932.5,ENST00000486891.5,ENST00000491400.5,ENST00000498555.1	2109.92	1904.34	977.00	16.62	14.31	977.00	0.00	24.00	21.74	15.0737	39.8908	0.190911	13.6763	36.1722	0.190758
ENSG00000065054.13	ENST00000424542.6,ENST00000432365.6,ENST00000561844.5,ENST00000563587.5,ENST00000564033.1,ENST00000565086.1,ENST00000565855.5,ENST00000566198.1,ENST00000567504.5	1369.14	1163.56	543.00	15.12	13.02	543.00	0.00	14.74	13.35	13.181	16.2958	0.0360114	11.9763	14.7973	0.03603
ENSG00000065057.7	ENST00000219066.5,ENST00000561841.1,ENST00000561862.5,ENST00000562120.1,ENST00000562951.5,ENST00000565406.5,ENST00000566380.5,ENST00000567727.5,ENST00000568513.5,ENST00000623977.1	946.76	741.20	373.00	16.30	14.04	372.92	0.27	16.40	14.85	14.1671	18.6907	0.0480064	12.8475	16.9499	0.0479702
ENSG00000065060.16	ENST00000192788.5,ENST00000452449.6	9570.00	9364.42	2732.00	9.45	8.14	2732.00	0.00	8.95	8.11	8.614	9.28816	0.0129379	7.807	8.41592	0.0128947
ENSG00000065135.10	ENST00000369851.5	27174.00	26968.42	6782.14	8.15	7.02	6782.06	0.74	7.70	6.98	7.5204	7.88927	0.00818025	6.8154	7.14901	0.0081629
ENSG00000065150.18	ENST00000261574.9,ENST00000357602.7,ENST00000403772.7,ENST00000421861.6,ENST00000460070.5,ENST00000463157.5,ENST00000468620.1,ENST00000469360.5,ENST00000470493.1,ENST00000471898.5,ENST00000473582.1,ENST00000475420.5,ENST00000479736.1,ENST00000480611.5,ENST00000480641.1,ENST00000481455.5,ENST00000481689.5,ENST00000482642.1,ENST00000485433.5,ENST00000489058.5,ENST00000490369.5,ENST00000490680.5,ENS…	3835.49	3629.93	15710.00	140.21	120.76	15710.00	0.00	140.05	126.88	130.828	150.775	0.023023	118.582	136.664	0.0229954
ENSG00000065154.11	ENST00000368845.5,ENST00000467675.5,ENST00000471127.1,ENST00000476917.5,ENST00000483711.1,ENST00000490096.5,ENST00000492376.1,ENST00000539214.5	1946.50	1740.93	1290.00	24.01	20.67	1290.00	0.00	23.52	21.31	21.9808	25.1305	0.0230823	19.926	22.7792	0.0230806
ENSG00000065183.15	ENST00000349139.5,ENST00000369441.7,ENST00000471680.1,ENST00000487202.5	3784.17	3578.60	3997.00	36.18	31.16	3996.95	0.22	34.32	31.09	31.6276	36.9855	0.0266908	28.6942	33.5439	0.0266675
ENSG00000065243.19	ENST00000316005.11,ENST00000370513.9,ENST00000370521.7,ENST00000436111.1,ENST00000449189.1,ENST00000495119.1	4901.20	4695.65	2587.00	17.85	15.37	2587.00	0.00	17.54	15.89	15.7934	19.3523	0.0351211	14.3366	17.563	0.0351532
ENSG00000065268.10	ENST00000251289.9,ENST00000585809.5,ENST00000586317.2,ENST00000587001.6,ENST00000590354.3,ENST00000590397.5,ENST00000591155.1,ENST00000591276.1,ENST00000591985.6,ENST00000591997.2,ENST00000607440.5	1292.87	1087.33	885.00	26.37	22.71	885.00	0.00	25.52	23.12	22.5442	28.6152	0.0423442	20.4802	25.9827	0.0422657
ENSG00000065308.4	ENST00000182527.3	6908.00	6702.42	3215.96	15.54	13.39	3215.95	0.22	14.70	13.32	14.1989	15.2154	0.0119013	12.8637	13.7845	0.0119072
ENSG00000065320.8	ENST00000173229.6,ENST00000436734.1	5954.00	5748.42	3.00	0.02	0.01	3.00	0.00	0.08	0.08	0.00700628	0.210068	0.468573	0.00640779	0.190467	0.468588
ENSG00000065325.12	ENST00000262441.9,ENST00000304773.5,ENST00000458005.2,ENST00000574745.5	2261.17	2055.65	1228.00	19.35	16.67	1228.00	0.00	18.50	16.76	15.8084	21.2064	0.0499276	14.3212	19.2127	0.0499355
ENSG00000065328.16	ENST00000378694.1,ENST00000378714.7,ENST00000459751.1,ENST00000479669.5,ENST00000481292.1,ENST00000484800.6,ENST00000485659.1	3402.95	3197.40	1179.00	11.95	10.29	1179.00	0.00	11.97	10.84	10.4543	13.6791	0.0470149	9.41947	12.3418	0.0470208
ENSG00000065357.19	ENST00000331886.9,ENST00000394147.5,ENST00000402956.7,ENST00000432422.7,ENST00000546878.5,ENST00000546895.5,ENST00000546995.5,ENST00000547015.5,ENST00000547324.5,ENST00000547358.5,ENST00000547535.5,ENST00000548047.5,ENST00000548378.1,ENST00000548407.6,ENST00000548479.1,ENST00000548491.1,ENST00000548549.5,ENST00000549079.6,ENST00000549085.1,ENST00000549097.5,ENST00000549323.6,ENST00000549368.5,ENS…	1249.91	1044.39	155.00	4.81	4.14	155.00	0.00	10.81	9.80	6.98635	15.6002	0.135213	6.35461	14.162	0.135233
ENSG00000065361.15	ENST00000267101.7,ENST00000411731.6,ENST00000415288.6,ENST00000546748.1,ENST00000546884.1,ENST00000548709.1,ENST00000549061.5,ENST00000549205.1,ENST00000549282.5,ENST00000549472.1,ENST00000549644.1,ENST00000549672.5,ENST00000549832.1,ENST00000550070.6,ENST00000550828.1,ENST00000550869.5,ENST00000551085.5,ENST00000551176.1,ENST00000551242.5,ENST00000552691.1,ENST00000553131.5,ENST00000643266.1,ENS…	3364.82	3159.26	911.00	9.34	8.05	911.00	0.00	13.52	12.25	10.4444	16.778	0.0799158	9.45959	15.1999	0.0798263
ENSG00000065371.17	ENST00000184183.8,ENST00000405845.7,ENST00000459660.5,ENST00000460743.5,ENST00000467907.5,ENST00000479867.1,ENST00000484329.1,ENST00000487124.1,ENST00000495093.1,ENST00000496145.5,ENST00000620893.4	1376.00	1170.42	1.00	0.03	0.02	1.00	0.00	0.50	0.46	0.208026	0.837628	0.222119	0.18845	0.759129	0.221971
ENSG00000065413.19	ENST00000282272.14,ENST00000328737.6,ENST00000409153.5,ENST00000409919.5,ENST00000422886.5,ENST00000424317.5,ENST00000443014.1,ENST00000447713.1,ENST00000463879.1,ENST00000473081.1,ENST00000477852.1,ENST00000486006.1,ENST00000647377.1	5061.72	4856.16	132.00	0.88	0.76	132.00	0.00	6.89	6.25	1.31352	16.5013	0.421147	1.20162	14.9767	0.421074
ENSG00000065427.14	ENST00000302445.7,ENST00000319410.9,ENST00000562875.5,ENST00000564578.5,ENST00000565738.1,ENST00000566249.5,ENST00000566560.5,ENST00000566772.1,ENST00000568378.5,ENST00000568682.5,ENST00000569298.1,ENST00000570215.1	2020.33	1814.75	8055.32	143.80	123.85	8055.34	0.47	137.18	124.27	133.806	140.545	0.00845198	121.255	127.339	0.00841679
ENSG00000065457.10	ENST00000307921.7,ENST00000562374.1,ENST00000564657.1,ENST00000565109.5,ENST00000566445.5,ENST00000566450.5,ENST00000567281.5,ENST00000568001.5,ENST00000568478.1,ENST00000568510.1	1099.70	894.20	900.00	32.61	28.08	899.94	0.24	31.86	28.86	28.6124	35.188	0.0359232	25.9481	31.9087	0.0359123
ENSG00000065485.19	ENST00000316218.11,ENST00000467157.1,ENST00000469649.1,ENST00000472319.5,ENST00000484644.5,ENST00000485208.1,ENST00000489923.5,ENST00000495004.1	1709.66	1504.09	852.88	18.37	15.82	853.92	2.61	18.36	16.63	16.632	20.1748	0.0331831	15.0837	18.2933	0.0332143
ENSG00000065491.8	ENST00000373491.3	3462.00	3256.42	567.49	5.65	4.86	567.55	0.64	5.35	4.84	4.90848	5.7919	0.0283971	4.44971	5.25019	0.0283802
ENSG00000065518.7	ENST00000184266.2,ENST00000461682.1,ENST00000485064.1,ENST00000491335.1,ENST00000492739.1,ENST00000496588.1	675.93	470.40	2670.99	183.95	158.43	2670.98	0.15	174.58	158.16	167.872	181.613	0.0137075	152.178	164.641	0.0136833
ENSG00000065526.10	ENST00000375759.7,ENST00000438066.1,ENST00000442985.1,ENST00000471538.1,ENST00000487496.1	7036.49	6830.95	5153.77	24.44	21.05	5153.76	0.43	23.38	21.18	21.1376	25.681	0.0338997	19.1598	23.282	0.0338638
ENSG00000065534.18	ENST00000346322.9,ENST00000354792.9,ENST00000359169.5,ENST00000360304.7,ENST00000360772.7,ENST00000418370.6,ENST00000464489.5,ENST00000475616.5,ENST00000503644.1,ENST00000504946.5,ENST00000506361.5,ENST00000508240.1,ENST00000510571.1,ENST00000510775.5,ENST00000511058.1,ENST00000513111.1,ENST00000514623.1,ENST00000514895.5,ENST00000515434.1,ENST00000578202.1,ENST00000583087.5	3572.92	3367.36	36.00	0.35	0.30	36.00	0.00	3.78	3.42	0.937991	7.74645	0.335861	0.852984	7.02611	0.335776
ENSG00000065548.17	ENST00000337859.10,ENST00000421536.5,ENST00000437396.1,ENST00000445547.1,ENST00000468120.5,ENST00000477672.1,ENST00000481101.5,ENST00000496289.1,ENST00000498757.1	2080.03	1874.45	2993.00	51.73	44.55	2993.00	0.00	50.25	45.52	48.1467	52.4665	0.0148155	43.6515	47.5585	0.0148225
ENSG00000065559.14	ENST00000353533.9,ENST00000415385.7,ENST00000536413.2,ENST00000538465.7,ENST00000579089.5,ENST00000581941.5,ENST00000582183.5,ENST00000582377.1,ENST00000582897.5,ENST00000585076.1,ENST00000602305.5,ENST00000602375.5,ENST00000602537.5,ENST00000602686.5,ENST00000602811.5	3542.80	3337.22	803.98	7.80	6.72	803.96	0.19	8.67	7.85	7.64937	9.71318	0.0408844	6.93108	8.8003	0.0408246
ENSG00000065600.12	ENST00000261455.8,ENST00000467822.5,ENST00000471937.1,ENST00000478166.5,ENST00000535273.2	2284.55	2078.98	471.00	7.34	6.32	471.00	0.00	7.61	6.90	6.51948	8.76898	0.0495746	5.91778	7.95583	0.0496569
ENSG00000065609.14	ENST00000195649.10,ENST00000369690.6,ENST00000369691.5,ENST00000369694.6,ENST00000439399.6,ENST00000518309.6,ENST00000518312.5,ENST00000519133.1,ENST00000519779.5,ENST00000519825.5,ENST00000520213.5,ENST00000520302.5,ENST00000521485.5,ENST00000521616.5,ENST00000521743.5,ENST00000521931.5,ENST00000522248.5,ENST00000523199.1,ENST00000523448.5,ENST00000523484.6,ENST00000523585.5,ENST00000523780.1	2019.00	1813.49	0.00	0.00	0.00	0.00	0.00	1.58	1.43	0.604635	2.8365	0.241029	0.549387	2.5722	0.241159
ENSG00000065613.13	ENST00000335753.8,ENST00000369755.3,ENST00000474260.1	7344.79	7139.21	7075.14	32.11	27.65	7075.13	0.38	30.54	27.66	29.2917	31.841	0.0141362	26.577	28.8802	0.0141425
ENSG00000065615.13	ENST00000369679.4,ENST00000369681.9,ENST00000479164.1	2707.22	2501.65	485.00	6.28	5.41	485.00	0.00	6.02	5.45	4.77861	7.283	0.0721781	4.3341	6.60477	0.0721248
ENSG00000065618.19	ENST00000353479.10,ENST00000369733.8,ENST00000393211.3,ENST00000433822.1,ENST00000480127.2,ENST00000483876.1,ENST00000488320.1,ENST00000647647.1,ENST00000648076.1,ENST00000649118.1,ENST00000650263.1	2127.66	1922.12	153.00	2.58	2.22	153.00	0.00	2.98	2.70	2.20831	3.80555	0.0920822	1.99988	3.44813	0.0920448
ENSG00000065621.14	ENST00000338595.6,ENST00000369707.2,ENST00000450629.6,ENST00000467629.1,ENST00000473401.5,ENST00000477078.2,ENST00000498052.1	2224.83	2019.26	171.00	2.74	2.36	171.00	0.00	2.94	2.67	2.2582	3.63519	0.0798887	2.04817	3.29614	0.0799319
ENSG00000065665.20	ENST00000298428.13,ENST00000304267.12,ENST00000379017.7,ENST00000379020.8,ENST00000379033.7,ENST00000379051.5,ENST00000418772.1,ENST00000419021.1,ENST00000441368.5,ENST00000457034.1,ENST00000466451.1,ENST00000472221.5,ENST00000475268.5,ENST00000495368.1	1936.07	1730.49	104.00	1.95	1.68	104.00	0.00	2.93	2.65	2.12324	3.85852	0.1012	1.9241	3.49743	0.101111
ENSG00000065675.14	ENST00000263125.9,ENST00000397176.6,ENST00000539722.5,ENST00000610727.1	3137.97	2932.39	48.00	0.53	0.46	48.00	0.00	0.54	0.49	0.400377	0.6935	0.0940196	0.362069	0.627678	0.0940808
ENSG00000065717.14	ENST00000262953.10,ENST00000426948.6,ENST00000443826.7,ENST00000455444.6,ENST00000586422.5,ENST00000586492.1,ENST00000587137.5,ENST00000587217.5,ENST00000587672.5,ENST00000587770.5,ENST00000587893.1,ENST00000589205.5,ENST00000589291.1,ENST00000589364.5,ENST00000590101.5,ENST00000590183.5,ENST00000590536.5,ENST00000591457.5,ENST00000591529.5,ENST00000591720.1,ENST00000592305.5,ENST00000592584.1	1745.40	1539.85	474.00	9.97	8.59	474.00	0.00	11.67	10.57	9.57584	13.7426	0.0622005	8.69371	12.4721	0.0622196
ENSG00000065802.11	ENST00000264607.8,ENST00000409297.1,ENST00000438264.5,ENST00000463352.5,ENST00000468122.1,ENST00000469885.1,ENST00000473306.1,ENST00000481566.1,ENST00000491653.1	3124.96	2919.40	1480.00	16.42	14.15	1480.00	0.00	16.35	14.81	14.3722	18.274	0.0412389	13.0299	16.563	0.0411853
ENSG00000065809.13	ENST00000181796.6,ENST00000378458.6,ENST00000378462.5,ENST00000378465.7,ENST00000378467.8,ENST00000378470.5,ENST00000442012.5,ENST00000452706.6,ENST00000464952.5,ENST00000468492.5,ENST00000468747.5,ENST00000471815.5,ENST00000472095.5,ENST00000474143.5,ENST00000475786.5,ENST00000475858.1,ENST00000478076.5,ENST00000479731.5,ENST00000481209.5,ENST00000482277.5,ENST00000487335.5,ENST00000488576.5,ENS…	2672.49	2466.94	1707.00	22.42	19.31	1707.00	0.00	23.84	21.59	21.7638	25.9589	0.0302459	19.7622	23.5662	0.0302041
ENSG00000065833.8	ENST00000369705.3	3371.00	3165.42	1167.00	11.94	10.29	1167.00	0.00	11.30	10.24	10.6509	11.9487	0.0197149	9.68018	10.856	0.0196664
ENSG00000065882.15	ENST00000261439.8,ENST00000401554.5,ENST00000402522.1,ENST00000405444.3,ENST00000406664.5,ENST00000407365.5,ENST00000421339.3,ENST00000443855.5,ENST00000446803.6,ENST00000469803.1,ENST00000475531.1,ENST00000491553.1,ENST00000492180.1,ENST00000508802.5,ENST00000509761.1,ENST00000510573.6,ENST00000511238.5,ENST00000513936.6,ENST00000615497.4	1918.25	1712.68	675.00	12.77	11.00	675.00	0.00	13.73	12.44	11.3875	16.1346	0.0605423	10.3135	14.6177	0.0605271
ENSG00000065883.15	ENST00000181839.9,ENST00000340829.10,ENST00000465643.1,ENST00000478563.2,ENST00000484589.2,ENST00000611390.1,ENST00000613626.4,ENST00000642213.1,ENST00000642592.1,ENST00000642626.1,ENST00000642660.1,ENST00000643859.1,ENST00000643868.1,ENST00000643915.1,ENST00000644221.1,ENST00000644561.1,ENST00000645470.1,ENST00000645826.1,ENST00000646039.1,ENST00000646437.1,ENST00000647453.1,ENST00000647518.1	3973.74	3768.16	1829.00	15.72	13.54	1829.00	0.00	16.33	14.79	14.9258	17.8685	0.0307377	13.5082	16.1748	0.030698
ENSG00000065911.11	ENST00000394053.6,ENST00000409601.1,ENST00000409804.5,ENST00000462026.1,ENST00000470592.5,ENST00000477455.5,ENST00000488086.1,ENST00000489041.1	1946.97	1741.39	7277.06	135.38	116.60	7278.20	2.95	128.52	116.43	124.697	132.367	0.0102989	113.022	119.962	0.0102649
ENSG00000065923.9	ENST00000328306.4,ENST00000464933.5,ENST00000489574.2,ENST00000491894.4,ENST00000616978.4	5840.05	5634.49	531.00	3.05	2.63	531.00	0.00	3.26	2.95	2.44011	4.09677	0.089268	2.2167	3.71768	0.0891851
ENSG00000065970.8	ENST00000162391.7,ENST00000428177.2,ENST00000539192.1	5370.38	5164.80	954.00	5.98	5.15	954.00	0.00	5.79	5.24	5.37455	6.22675	0.0248972	4.86345	5.63516	0.0248219
ENSG00000065978.18	ENST00000321358.11,ENST00000332220.10,ENST00000436427.1,ENST00000467957.1	1508.66	1303.08	26017.10	646.82	557.09	26017.05	10.87	611.78	554.22	603.923	619.265	0.00429204	547.742	561.463	0.00424879
ENSG00000065989.15	ENST00000293683.9,ENST00000344979.7,ENST00000380702.6,ENST00000440014.6,ENST00000586275.1,ENST00000589073.1,ENST00000590407.1,ENST00000591971.5,ENST00000592685.5	2552.12	2346.54	13.00	0.18	0.15	13.00	0.00	0.39	0.35	0.177961	0.623654	0.202396	0.161423	0.565421	0.202361
ENSG00000066027.11	ENST00000261461.6,ENST00000479259.1,ENST00000498123.5,ENST00000498129.6,ENST00000537030.3	3128.00	2922.42	1222.00	13.55	11.67	1222.00	0.00	13.21	11.97	12.4053	14.0538	0.0212724	11.2166	12.7116	0.0212686
ENSG00000066032.18	ENST00000343114.7,ENST00000361291.8,ENST00000402739.8,ENST00000409266.5,ENST00000409550.2,ENST00000409971.6,ENST00000451966.5,ENST00000465616.1,ENST00000466387.5,ENST00000467488.1,ENST00000467892.1,ENST00000493024.5,ENST00000496251.5,ENST00000496558.5,ENST00000497804.1,ENST00000508970.1,ENST00000540488.5,ENST00000541047.5,ENST00000629316.2	1727.05	1521.54	0.00	0.00	0.00	0.00	0.00	1.12	1.01	0.526233	1.77893	0.19782	0.476925	1.61228	0.197876
ENSG00000066044.14	ENST00000407627.6,ENST00000593807.1,ENST00000595499.1,ENST00000596154.5,ENST00000596459.5	2544.40	2338.82	2989.00	41.40	35.66	2988.81	0.47	39.34	35.64	37.4007	41.3235	0.0171441	33.9017	37.4517	0.0171136
ENSG00000066056.13	ENST00000372476.7,ENST00000461061.1,ENST00000471187.1,ENST00000473014.1,ENST00000480269.1,ENST00000485125.1,ENST00000488437.1,ENST00000492599.1,ENST00000492874.1,ENST00000538015.1	3882.00	3676.42	1.00	0.01	0.01	1.00	0.00	0.84	0.76	0.272049	1.49788	0.261471	0.248239	1.35927	0.261473
ENSG00000066084.12	ENST00000301180.9,ENST00000546719.1,ENST00000546732.1,ENST00000549620.5,ENST00000552328.1	8505.65	8300.07	2841.00	11.09	9.55	2841.00	0.00	10.72	9.71	10.2235	11.2072	0.0153016	9.28758	10.1784	0.0152449
ENSG00000066117.14	ENST00000381513.8,ENST00000394963.8,ENST00000547247.5,ENST00000547637.1,ENST00000548573.5,ENST00000549274.1,ENST00000549526.1,ENST00000550280.1,ENST00000550477.5,ENST00000551352.1,ENST00000551497.1,ENST00000551966.5	2445.97	2240.41	4147.00	59.97	51.65	4147.00	0.00	58.10	52.63	54.7466	61.4458	0.0200017	49.697	55.7723	0.0199933
ENSG00000066135.12	ENST00000372396.3,ENST00000463151.5,ENST00000472265.1,ENST00000481296.1,ENST00000485249.1	4014.14	3808.57	1512.00	12.86	11.08	1509.44	2.40	12.65	11.46	11.6174	13.7694	0.0295759	10.533	12.4819	0.0295464
ENSG00000066136.20	ENST00000308733.9,ENST00000372651.5,ENST00000372652.5,ENST00000372653.5,ENST00000372654.5,ENST00000372669.8,ENST00000414185.1,ENST00000416859.6,ENST00000424419.6,ENST00000425457.6,ENST00000427410.6,ENST00000440226.7,ENST00000447388.7,ENST00000453631.5,ENST00000456393.6,ENST00000467203.5,ENST00000483091.1,ENST00000488635.1,ENST00000496608.1,ENST00000525290.5,ENST00000525349.1,ENST00000530965.5,ENS…	1728.19	1522.61	1111.07	23.64	20.36	1111.07	0.72	24.83	22.50	22.7284	27.1037	0.0297298	20.6135	24.58	0.0297865
ENSG00000066185.12	ENST00000372565.7,ENST00000461083.1,ENST00000475426.1,ENST00000611861.4	1503.00	1297.42	1.00	0.02	0.02	1.00	0.00	0.27	0.25	0.0434042	0.604741	0.375804	0.0397675	0.548528	0.375856
ENSG00000066230.11	ENST00000264938.7,ENST00000507407.1,ENST00000514375.1,ENST00000644203.1	5052.77	4847.19	698.48	4.67	4.02	700.03	17.60	4.55	4.12	4.11303	4.98524	0.032499	3.73128	4.52212	0.0325139
ENSG00000066248.14	ENST00000264051.7,ENST00000373552.8,ENST00000409079.1,ENST00000414326.1,ENST00000416114.3,ENST00000420650.2,ENST00000424488.5,ENST00000461944.1,ENST00000489127.1	867.93	662.42	25.00	1.22	1.05	25.00	0.00	1.75	1.58	1.03076	2.52349	0.150616	0.933982	2.28693	0.150645
ENSG00000066279.17	ENST00000294732.11,ENST00000367408.5,ENST00000367409.8	7482.93	7277.35	6469.00	28.80	24.80	6469.00	0.00	27.25	24.68	26.3829	28.0746	0.0106697	23.914	25.4456	0.0106632
ENSG00000066294.14	ENST00000311224.8,ENST00000360056.7,ENST00000368047.3,ENST00000368048.7,ENST00000368051.3,ENST00000368054.7,ENST00000466767.1,ENST00000534968.5	2771.00	2565.42	0.00	0.00	0.00	0.00	0.00	0.25	0.22	0.0779548	0.446177	0.27235	0.0703445	0.404231	0.27244
ENSG00000066322.14	ENST00000372458.7,ENST00000413844.3,ENST00000464204.5,ENST00000465321.5,ENST00000468865.6,ENST00000470769.5,ENST00000470968.6,ENST00000478481.5,ENST00000479439.5,ENST00000479686.5,ENST00000482302.5,ENST00000487209.5,ENST00000496932.1,ENST00000497050.5,ENST00000497569.5,ENST00000621943.4	1376.90	1171.32	2237.00	61.87	53.29	2237.00	0.00	60.21	54.54	56.9009	63.5861	0.0192928	51.5406	57.6041	0.0193164
ENSG00000066336.11	ENST00000227163.8,ENST00000378538.7,ENST00000533030.1,ENST00000533968.1	1343.70	1138.12	2.00	0.06	0.05	2.00	0.00	0.21	0.19	0.0548965	0.393746	0.289311	0.0497883	0.357039	0.289278
ENSG00000066379.14	ENST00000332435.9,ENST00000359374.8,ENST00000376782.6,ENST00000376785.2,ENST00000463141.1,ENST00000471008.5	842.73	637.16	938.84	47.73	41.11	937.36	1.68	45.56	41.27	42.4312	48.6596	0.0233375	38.446	44.0899	0.0233257
ENSG00000066382.16	ENST00000358117.9,ENST00000448418.6,ENST00000524636.1,ENST00000524667.5,ENST00000525519.1,ENST00000526437.5,ENST00000528686.2,ENST00000529220.5	1625.00	1419.46	0.00	0.00	0.00	0.00	0.00	0.41	0.38	0.110624	0.776745	0.290737	0.10014	0.70397	0.29063
ENSG00000066405.12	ENST00000183605.9,ENST00000343735.8,ENST00000479660.1	2330.37	2124.79	10.00	0.15	0.13	10.00	0.00	0.16	0.14	0.0727334	0.258639	0.207424	0.0658619	0.234346	0.20739
ENSG00000066422.4	ENST00000312938.4,ENST00000461821.1,ENST00000471673.1	5400.41	5194.83	1338.81	8.35	7.19	1338.72	4.41	8.03	7.27	7.47648	8.59007	0.0234615	6.78197	7.79178	0.0234498
ENSG00000066427.22	ENST00000340660.10,ENST00000359366.10,ENST00000393287.9,ENST00000429774.6,ENST00000454964.3,ENST00000502250.5,ENST00000503767.5,ENST00000504047.1,ENST00000506466.5,ENST00000507965.5,ENST00000511362.5,ENST00000515746.6,ENST00000526872.3,ENST00000532032.5,ENST00000545170.5,ENST00000553287.5,ENST00000553309.5,ENST00000553488.5,ENST00000553491.5,ENST00000553498.5,ENST00000553570.5,ENST00000553686.5,E…	1370.72	1165.22	542.00	15.07	12.98	542.00	0.00	17.87	16.19	15.0257	20.6137	0.0537105	13.6999	18.7675	0.0537091
ENSG00000066455.12	ENST00000163416.6,ENST00000554700.1,ENST00000555793.1	2787.86	2582.29	1627.00	20.41	17.58	1627.00	0.00	19.51	17.67	18.3214	20.7854	0.0216159	16.5787	18.813	0.0216287
ENSG00000066468.22	ENST00000336553.10,ENST00000346997.6,ENST00000351936.10,ENST00000356226.8,ENST00000357555.9,ENST00000358487.9,ENST00000359354.6,ENST00000360144.7,ENST00000369056.5,ENST00000369058.7,ENST00000369059.5,ENST00000369060.8,ENST00000369061.8,ENST00000429361.5,ENST00000457416.6,ENST00000463870.5,ENST00000467584.1,ENST00000478859.5,ENST00000490349.5,ENST00000491111.1,ENST00000491475.1,ENST00000604236.5,E…	3690.00	3484.42	1.00	0.01	0.01	1.00	0.00	0.98	0.89	0.478047	1.57007	0.195057	0.432463	1.42195	0.195081
ENSG00000066557.5	ENST00000370952.3	2884.00	2678.42	677.00	8.19	7.05	677.00	0.06	7.75	7.02	7.15781	8.32857	0.0259175	6.50549	7.56683	0.0258692
ENSG00000066583.11	ENST00000173527.5,ENST00000514194.5	1940.00	1734.42	726.00	13.56	11.68	726.00	0.00	13.02	11.79	12.0429	14.0334	0.026004	10.9283	12.7326	0.0259637
ENSG00000066629.17	ENST00000262233.10,ENST00000327921.13,ENST00000334192.8,ENST00000553313.1,ENST00000553720.5,ENST00000554111.1,ENST00000554386.1,ENST00000554479.5,ENST00000554553.5,ENST00000555096.5,ENST00000555145.5,ENST00000555277.1,ENST00000555812.5,ENST00000556199.1,ENST00000556714.5,ENST00000556758.1,ENST00000556835.5,ENST00000556947.1,ENST00000557313.5,ENST00000557741.1,ENST00000649352.1	3728.53	3522.97	404.00	3.72	3.20	404.00	0.00	6.25	5.66	4.70993	7.89769	0.089874	4.27459	7.16332	0.0898836
ENSG00000066651.19	ENST00000334379.10,ENST00000368332.7,ENST00000444121.5,ENST00000444229.1,ENST00000446681.1,ENST00000461129.5,ENST00000466316.1,ENST00000468097.5,ENST00000473273.1,ENST00000479748.5,ENST00000489934.1,ENST00000648977.1	1574.82	1369.25	742.00	17.56	15.12	742.00	0.00	18.05	16.35	16.0665	20.1432	0.0376417	14.5466	18.242	0.0376001
ENSG00000066654.13	ENST00000381337.6,ENST00000396083.6,ENST00000565248.1,ENST00000569768.1,ENST00000570231.1,ENST00000636554.1	3382.83	3177.25	2099.00	21.40	18.43	2099.00	0.00	20.47	18.55	19.3775	21.606	0.018717	17.5463	19.5584	0.0187035
ENSG00000066697.14	ENST00000374885.5,ENST00000374886.7,ENST00000395067.6,ENST00000398977.2,ENST00000489377.1,ENST00000613183.1,ENST00000622639.4	1635.03	1429.45	1782.00	40.39	34.78	1782.00	0.00	38.78	35.13	36.7656	40.866	0.0181357	33.3213	37.0375	0.0181284
ENSG00000066735.14	ENST00000315264.7,ENST00000423312.6	6714.00	6508.42	1108.00	5.52	4.75	1108.00	0.00	5.23	4.73	4.92045	5.53394	0.0201183	4.46258	5.01823	0.020156
ENSG00000066739.11	ENST00000261834.9,ENST00000359933.5,ENST00000473234.1,ENST00000488421.1,ENST00000553643.1,ENST00000554151.1,ENST00000555263.1	8718.27	8512.70	1442.04	5.49	4.73	1442.00	0.84	5.89	5.33	4.91636	6.89706	0.0573513	4.47344	6.26877	0.0573743
ENSG00000066777.8	ENST00000262215.7,ENST00000517955.2,ENST00000518230.5,ENST00000518290.1,ENST00000518789.5,ENST00000519436.1,ENST00000520381.5,ENST00000522878.5	5103.06	4897.48	2100.00	13.89	11.96	2100.00	0.00	14.06	12.73	12.469	15.6007	0.0388608	11.3155	14.1531	0.0388044
ENSG00000066813.14	ENST00000329697.10,ENST00000414188.6,ENST00000562026.1,ENST00000563943.5,ENST00000564849.1,ENST00000564855.1,ENST00000565232.5,ENST00000565322.5,ENST00000566384.5,ENST00000566998.5,ENST00000567001.5,ENST00000567288.5,ENST00000568098.1,ENST00000568882.1,ENST00000569131.5,ENST00000569163.1,ENST00000569327.5,ENST00000569344.5,ENST00000569364.5	1412.16	1206.62	0.00	0.00	0.00	0.00	0.00	0.95	0.86	0.45307	1.5094	0.195843	0.410946	1.3679	0.195809
ENSG00000066827.15	ENST00000377838.7,ENST00000429442.6,ENST00000517307.5,ENST00000518191.1,ENST00000518408.5,ENST00000519827.1,ENST00000520214.5,ENST00000520356.5,ENST00000520727.5,ENST00000521673.5,ENST00000522257.5,ENST00000522723.1,ENST00000522974.5,ENST00000523040.1,ENST00000523243.5,ENST00000523399.5,ENST00000523924.5	3978.65	3773.08	803.89	6.90	5.94	803.44	0.56	8.05	7.29	6.86889	9.32487	0.0527679	6.22003	8.44805	0.0527937
ENSG00000066855.15	ENST00000262146.8,ENST00000424808.6,ENST00000458689.2,ENST00000517944.5,ENST00000518352.1,ENST00000518636.1,ENST00000518800.5,ENST00000520398.1,ENST00000521247.6,ENST00000522239.5,ENST00000523158.5,ENST00000523170.5,ENST00000523222.5,ENST00000527155.5,ENST00000527553.1	2258.32	2052.75	1603.00	25.30	21.79	1603.00	0.00	25.50	23.10	23.4239	27.8072	0.0295795	21.2339	25.21	0.0295817
ENSG00000066923.17	ENST00000317296.9,ENST00000394018.6,ENST00000412190.5,ENST00000416412.5,ENST00000422690.5,ENST00000426455.5,ENST00000439782.1,ENST00000440830.5,ENST00000451963.1,ENST00000459699.1,ENST00000476057.1,ENST00000477469.1,ENST00000479359.1,ENST00000482546.1,ENST00000491498.5,ENST00000492674.1,ENST00000496157.5,ENST00000615138.4,ENST00000620100.4	2478.30	2272.73	57.66	0.82	0.71	57.66	0.92	1.67	1.51	1.0966	2.2897	0.123316	0.992737	2.07448	0.123303
ENSG00000066926.10	ENST00000262093.9,ENST00000382873.7,ENST00000585494.5,ENST00000585699.1,ENST00000585747.1,ENST00000585878.1,ENST00000591215.5,ENST00000591977.5,ENST00000592111.1,ENST00000592699.5	2069.39	1863.85	1196.00	20.79	17.90	1196.00	0.00	20.18	18.28	17.8836	22.5019	0.0394237	16.2035	20.3914	0.0393664
ENSG00000066933.15	ENST00000356056.9,ENST00000424560.2,ENST00000444904.5,ENST00000561618.5,ENST00000563071.1,ENST00000563542.5,ENST00000563648.1,ENST00000563925.1,ENST00000564571.5,ENST00000564699.1,ENST00000564931.1,ENST00000565528.1,ENST00000566744.5,ENST00000566885.5,ENST00000567095.1,ENST00000567560.5,ENST00000568042.5,ENST00000568438.1,ENST00000568481.1,ENST00000568781.1,ENST00000569314.1	7492.81	7287.24	1864.69	8.29	7.14	1864.56	1.11	12.61	11.43	8.44626	19.4357	0.148401	7.59584	17.5589	0.148425
ENSG00000067048.16	ENST00000336079.7,ENST00000360160.8,ENST00000440554.1,ENST00000454054.5,ENST00000463199.1,ENST00000469101.1,ENST00000472510.5,ENST00000493363.1,ENST00000495478.1	1304.44	1098.92	0.00	0.00	0.00	0.00	0.00	0.56	0.51	0.190571	0.984938	0.255431	0.172293	0.892151	0.255388
ENSG00000067057.16	ENST00000381072.5,ENST00000381075.6,ENST00000381125.8,ENST00000407806.2,ENST00000413079.1,ENST00000415005.5,ENST00000421751.1,ENST00000433193.1,ENST00000460445.1,ENST00000468050.1,ENST00000495715.1,ENST00000607886.5	2515.99	2310.42	9370.00	131.38	113.16	9369.97	0.18	138.33	125.31	123.126	164.519	0.0514096	111.699	149.215	0.051431
ENSG00000067064.11	ENST00000381344.7,ENST00000427898.5,ENST00000429642.2,ENST00000482091.1,ENST00000491735.1	2057.15	1851.58	1025.78	17.95	15.46	1023.29	2.91	17.17	15.55	15.8338	18.4566	0.0262034	14.3552	16.7333	0.0262672
ENSG00000067066.16	ENST00000264052.9,ENST00000340126.8,ENST00000409112.5,ENST00000409341.5,ENST00000409824.5,ENST00000409897.5,ENST00000413284.5,ENST00000427101.6,ENST00000431952.1,ENST00000432979.5,ENST00000452345.1,ENST00000459786.1,ENST00000462751.1,ENST00000466710.1,ENST00000470940.5,ENST00000488180.1,ENST00000492546.1,ENST00000494508.1,ENST00000494901.5	1462.89	1257.35	1305.53	33.64	28.97	1304.76	2.52	33.26	30.13	30.0697	36.3782	0.0331133	27.3021	33.0213	0.0331407
ENSG00000067082.14	ENST00000173785.4,ENST00000380946.3,ENST00000461124.1,ENST00000469435.1,ENST00000492125.1,ENST00000497571.5,ENST00000542957.1	3517.43	3311.88	10078.00	98.58	84.91	10078.00	0.00	93.75	84.93	90.3335	97.2375	0.0128227	81.8172	88.0735	0.0128346
ENSG00000067113.16	ENST00000264775.9,ENST00000307259.8,ENST00000502907.1,ENST00000509667.5,ENST00000515132.5,ENST00000520263.1	1491.17	1285.59	182.09	4.59	3.95	182.79	5.32	4.93	4.47	4.01783	5.86295	0.0633913	3.64222	5.31417	0.0634388
ENSG00000067141.16	ENST00000261908.10,ENST00000339362.9,ENST00000558485.1,ENST00000558807.1,ENST00000558886.1,ENST00000558964.5,ENST00000560262.5,ENST00000560328.1,ENST00000560352.5,ENST00000560407.1,ENST00000560808.1	4205.34	3999.82	3175.00	25.72	22.15	3175.00	0.00	25.61	23.20	22.2519	28.9671	0.0461994	20.1934	26.2848	0.0461782
ENSG00000067167.7	ENST00000262213.6,ENST00000518678.1,ENST00000520700.1,ENST00000521049.5,ENST00000521425.5	2727.32	2521.74	4214.00	54.14	46.63	4214.00	0.03	51.83	46.95	49.7431	54.0132	0.0139858	45.1232	48.9905	0.0139774
ENSG00000067177.14	ENST00000339490.7,ENST00000373539.3,ENST00000373542.8,ENST00000373545.7,ENST00000541944.5	5725.15	5519.57	2933.79	17.22	14.83	2933.85	9.46	16.30	14.76	15.629	16.9547	0.0140931	14.1672	15.3668	0.0140416
ENSG00000067182.7	ENST00000162749.6,ENST00000366159.8,ENST00000437813.7,ENST00000440083.6,ENST00000534885.5,ENST00000535038.1,ENST00000535958.1,ENST00000536194.1,ENST00000536717.5,ENST00000537842.5,ENST00000538363.1,ENST00000539372.5,ENST00000540022.5,ENST00000543048.5,ENST00000543359.5,ENST00000543995.5	2015.87	1810.30	4113.00	73.60	63.39	4113.00	0.04	72.91	66.05	68.8617	77.4772	0.0199869	62.3798	70.1797	0.0199913
ENSG00000067191.15	ENST00000344140.5,ENST00000394303.7,ENST00000394310.7,ENST00000492737.5,ENST00000536613.6,ENST00000539338.6,ENST00000577582.5,ENST00000577926.1,ENST00000582414.1,ENST00000582544.1,ENST00000582877.1,ENST00000622445.4	2482.92	2277.40	270.00	3.84	3.31	270.00	0.00	4.56	4.13	3.5077	5.69005	0.0826239	3.17771	5.15491	0.0825828
ENSG00000067208.14	ENST00000370331.5,ENST00000466778.2,ENST00000468580.5,ENST00000474806.1,ENST00000491940.5,ENST00000492513.5,ENST00000492613.1,ENST00000540033.2	6399.87	6194.29	390.00	2.04	1.76	390.00	0.00	2.89	2.62	2.12826	3.77021	0.0989448	1.93152	3.41894	0.098831
ENSG00000067221.13	ENST00000316900.9,ENST00000316911.10,ENST00000359750.8,ENST00000541638.5,ENST00000561480.1,ENST00000561656.5,ENST00000562453.1,ENST00000563229.5,ENST00000564777.5,ENST00000565240.5,ENST00000566081.5,ENST00000567052.1,ENST00000567876.1	1781.04	1575.47	217.00	4.46	3.84	217.00	0.00	4.85	4.39	4.01226	5.74452	0.062275	3.61889	5.18846	0.0621945
ENSG00000067225.17	ENST00000319622.10,ENST00000335181.9,ENST00000389093.7,ENST00000449901.6,ENST00000561609.5,ENST00000562784.1,ENST00000562997.5,ENST00000563275.1,ENST00000563986.1,ENST00000564178.5,ENST00000564276.1,ENST00000564440.5,ENST00000564993.1,ENST00000565143.1,ENST00000565154.5,ENST00000565184.5,ENST00000566809.1,ENST00000567087.5,ENST00000567118.5,ENST00000568459.5,ENST00000568743.1,ENST00000568883.5,EN…	2059.32	1853.74	134930.25	2358.06	2030.93	134930.23	0.76	2231.41	2021.48	2208.5	2254.82	0.00352508	2002.24	2043.55	0.00346947
ENSG00000067248.9	ENST00000251636.9,ENST00000504778.5,ENST00000508346.1,ENST00000513447.1,ENST00000621106.4	4466.17	4260.59	1286.00	9.78	8.42	1286.00	0.00	9.53	8.63	8.88719	10.1965	0.0229158	8.06359	9.25062	0.0228966
ENSG00000067334.13	ENST00000359208.6,ENST00000436063.6,ENST00000460191.1,ENST00000462746.6,ENST00000496535.6,ENST00000496672.1,ENST00000528680.1	1955.38	1749.82	3855.00	71.37	61.47	3855.00	0.00	68.09	61.69	63.5844	72.8095	0.0232366	57.5674	65.9324	0.0232
ENSG00000067365.14	ENST00000163678.11,ENST00000381920.7,ENST00000561758.5,ENST00000561993.5,ENST00000562151.2,ENST00000562973.1,ENST00000563037.1,ENST00000563501.1,ENST00000563958.5,ENST00000564107.1,ENST00000564133.1,ENST00000564554.1,ENST00000564624.1,ENST00000565866.5,ENST00000567295.5,ENST00000568967.5,ENST00000569597.1,ENST00000572956.5	1238.50	1033.00	526.00	16.50	14.21	526.00	0.00	18.21	16.50	15.441	21.154	0.0535881	14.0209	19.1984	0.0535605
ENSG00000067369.13	ENST00000263801.7,ENST00000382039.7,ENST00000382044.8,ENST00000411772.5,ENST00000413546.1,ENST00000414758.1,ENST00000417342.1,ENST00000434561.1,ENST00000434595.1,ENST00000450115.6,ENST00000467474.1,ENST00000476454.5,ENST00000477089.1,ENST00000480860.1,ENST00000571145.1,ENST00000572085.5,ENST00000605155.1	6014.95	5809.38	3189.27	17.79	15.32	3191.57	22.87	18.55	16.80	16.7401	20.2834	0.0333854	15.2446	18.4577	0.0333841
ENSG00000067445.20	ENST00000173898.11,ENST00000319167.12,ENST00000375022.8,ENST00000375041.6,ENST00000399736.5,ENST00000411534.1,ENST00000416704.1,ENST00000420798.6,ENST00000427099.1,ENST00000430420.5,ENST00000431115.5,ENST00000440072.5,ENST00000440759.5,ENST00000442098.5,ENST00000445561.5,ENST00000449980.1,ENST00000452830.5,ENST00000453081.5,ENST00000469211.1,ENST00000474933.6,ENST00000475183.1,ENST00000484031.5,E…	3488.00	3282.42	2.00	0.02	0.02	2.00	0.00	1.57	1.42	0.802064	2.49108	0.184602	0.725631	2.25621	0.184622
ENSG00000067533.5	ENST00000366932.3,ENST00000491428.1	2781.76	2576.27	853.00	10.73	9.24	853.00	0.00	10.22	9.26	8.1646	12.2701	0.0692123	7.44576	11.1684	0.0691407
ENSG00000067560.10	ENST00000265538.3,ENST00000418115.5,ENST00000422781.5,ENST00000431929.2,ENST00000445425.4,ENST00000454011.6	2012.17	1806.59	18698.09	335.30	288.78	18698.10	0.31	317.86	287.96	313.103	323.037	0.00537516	283.695	292.615	0.00535172
ENSG00000067596.11	ENST00000262415.7,ENST00000540306.5,ENST00000587044.1,ENST00000587574.1,ENST00000588996.1,ENST00000589898.1,ENST00000592258.5,ENST00000605777.1,ENST00000650571.1	3390.05	3184.52	2490.00	25.33	21.82	2490.00	0.00	25.66	23.25	22.6017	29.0199	0.0400653	20.5909	26.4093	0.0400708
ENSG00000067601.7	ENST00000412466.1,ENST00000414507.1	489.96	284.55	27.36	3.11	2.68	27.63	1.20	3.11	2.82	1.97039	4.32589	0.131379	1.76989	3.90521	0.131362
ENSG00000067606.16	ENST00000378567.7,ENST00000400921.6,ENST00000419838.6,ENST00000461106.6,ENST00000461465.5,ENST00000466352.5,ENST00000466651.5,ENST00000468310.5,ENST00000470511.5,ENST00000470596.5,ENST00000470986.5,ENST00000471018.6,ENST00000472017.1,ENST00000478770.6,ENST00000479263.5,ENST00000479566.5,ENST00000481140.5,ENST00000482686.5,ENST00000484419.1,ENST00000486681.5,ENST00000495347.5,ENST00000496325.5,ENS…	1724.45	1518.90	593.92	12.67	10.91	593.18	4.40	14.12	12.79	12.1374	16.1818	0.0492514	10.9994	14.6657	0.0493258
ENSG00000067646.11	ENST00000155093.7,ENST00000383052.5,ENST00000443793.1,ENST00000449237.4,ENST00000469869.1,ENST00000478783.1,ENST00000625061.3	2591.00	2385.44	0.00	0.00	0.00	0.00	0.00	0.24	0.22	0.0491089	0.471619	0.332466	0.0448608	0.427936	0.33243
ENSG00000067704.9	ENST00000366922.2,ENST00000467924.1,ENST00000488777.1,ENST00000490891.1	3560.00	3354.42	6182.00	59.70	51.42	6182.00	0.00	57.02	51.66	55.4242	58.6002	0.00954305	50.2552	53.118	0.00950909
ENSG00000067715.13	ENST00000261205.8,ENST00000393240.7,ENST00000446242.3,ENST00000457153.6,ENST00000547046.5,ENST00000549454.5,ENST00000549559.2,ENST00000549671.5,ENST00000551304.5,ENST00000552074.5,ENST00000552624.5,ENST00000552744.5	1162.97	957.46	3.00	0.10	0.09	3.00	0.00	0.72	0.65	0.309963	1.17212	0.211859	0.281857	1.06334	0.211813
ENSG00000067798.15	ENST00000397909.6,ENST00000536525.6,ENST00000547725.1,ENST00000547884.1,ENST00000548948.5,ENST00000549369.5,ENST00000549464.5,ENST00000550042.2,ENST00000550503.1,ENST00000550673.1,ENST00000550788.1,ENST00000551162.1,ENST00000551277.1,ENST00000552300.1,ENST00000552895.5,ENST00000644176.1	2799.01	2593.64	61.00	0.76	0.66	61.00	0.00	2.02	1.83	1.00369	3.2426	0.195041	0.908372	2.93858	0.195064
ENSG00000067829.18	ENST00000217901.9,ENST00000370092.7,ENST00000370093.5,ENST00000427365.6,ENST00000444338.1,ENST00000444450.5,ENST00000454076.5,ENST00000461215.2,ENST00000491235.1,ENST00000495356.5,ENST00000497043.5,ENST00000619865.4	1366.30	1160.72	1974.98	55.12	47.48	1974.97	0.16	53.26	48.25	50.0317	56.4824	0.0210051	45.3515	51.1971	0.0209892
ENSG00000067836.12	ENST00000322048.11,ENST00000585653.1,ENST00000585871.1,ENST00000586153.1,ENST00000586336.5,ENST00000586504.5,ENST00000587377.5,ENST00000587711.5,ENST00000587843.5,ENST00000588201.5,ENST00000589543.5,ENST00000590198.1,ENST00000591292.5,ENST00000591392.5,ENST00000592019.1,ENST00000592112.1	1468.41	1262.84	234.00	6.00	5.17	232.26	2.01	7.26	6.57	5.95453	8.63263	0.0633858	5.40809	7.83589	0.0633773
ENSG00000067840.12	ENST00000164640.8,ENST00000393758.6,ENST00000468491.1,ENST00000475140.5,ENST00000480418.5,ENST00000480650.3,ENST00000483693.5,ENST00000484792.5,ENST00000544474.5	3418.00	3212.42	1.00	0.01	0.01	1.00	0.00	0.40	0.36	0.129383	0.706575	0.258416	0.116477	0.639652	0.258384
ENSG00000067842.17	ENST00000263519.4,ENST00000349466.6,ENST00000359149.7,ENST00000370186.5,ENST00000393842.5,ENST00000460549.1,ENST00000496610.1	6420.00	6214.42	2.00	0.01	0.01	2.00	0.00	0.16	0.14	0.0320655	0.326211	0.346687	0.0291374	0.295646	0.346675
ENSG00000067900.7	ENST00000399799.2,ENST00000578051.1,ENST00000582445.1,ENST00000583556.1,ENST00000584687.1,ENST00000584875.1,ENST00000635540.1	6019.14	5813.57	3141.42	17.51	15.08	3140.54	1.75	17.03	15.43	15.9886	18.1315	0.0218016	14.4954	16.4378	0.0217489
ENSG00000067955.13	ENST00000290858.10,ENST00000412916.6,ENST00000561924.6,ENST00000563939.2,ENST00000564034.5,ENST00000565389.1,ENST00000566281.1,ENST00000567947.1,ENST00000568858.1	2154.91	1949.37	2665.00	44.29	38.15	2665.00	0.00	43.15	39.09	38.7385	47.5587	0.0348118	35.1302	43.125	0.0347407
ENSG00000067992.13	ENST00000379162.8,ENST00000441463.2,ENST00000493226.1,ENST00000648777.1	2321.70	2116.12	551.00	8.44	7.27	551.00	0.00	8.22	7.44	7.42429	9.04228	0.0338858	6.7211	8.18735	0.033864
ENSG00000068001.13	ENST00000357750.8,ENST00000395139.7,ENST00000415028.1,ENST00000424190.1,ENST00000426286.1,ENST00000428028.1,ENST00000442581.1,ENST00000447092.5,ENST00000458018.1,ENST00000481597.5	2002.10	1796.52	1006.00	18.14	15.62	1004.73	1.73	18.15	16.44	16.6602	19.6665	0.0279245	15.1241	17.846	0.0279046
ENSG00000068024.16	ENST00000345617.7,ENST00000430200.1,ENST00000445704.1,ENST00000446876.1,ENST00000454542.5,ENST00000460235.1,ENST00000461113.5,ENST00000463007.5,ENST00000487617.5,ENST00000493582.5,ENST00000494800.1,ENST00000495497.1,ENST00000496347.1,ENST00000535493.5,ENST00000543185.5,ENST00000544989.1,ENST00000553145.1	4255.91	4050.45	298.00	2.38	2.05	298.00	0.00	3.91	3.54	2.62865	5.2861	0.118914	2.37471	4.7841	0.118891
ENSG00000068028.17	ENST00000327761.7,ENST00000357043.6,ENST00000359365.8,ENST00000395117.6,ENST00000395126.7,ENST00000478619.1,ENST00000482447.1,ENST00000488024.1,ENST00000494145.1,ENST00000616212.4	1742.70	1537.12	2053.84	43.29	37.28	2053.48	2.54	41.11	37.24	39.3329	42.9296	0.0152233	35.6583	38.9121	0.0151589
ENSG00000068078.18	ENST00000260795.7,ENST00000340107.8,ENST00000352904.6,ENST00000412135.6,ENST00000440486.7,ENST00000469068.1,ENST00000474521.1,ENST00000481110.6,ENST00000507588.1,ENST00000613647.4,ENST00000643463.1	3635.68	3430.10	226.00	2.13	1.84	226.00	0.00	2.99	2.71	2.1203	3.96018	0.108813	1.92218	3.58939	0.10878
ENSG00000068079.7	ENST00000246911.6,ENST00000396722.2,ENST00000415816.6,ENST00000438323.2,ENST00000534876.1,ENST00000536969.1,ENST00000538473.1,ENST00000546325.1	1124.53	918.97	424.00	14.95	12.87	424.00	0.00	15.16	13.73	13.3542	17.1026	0.0424227	12.0875	15.4862	0.0424231
ENSG00000068097.14	ENST00000184956.10,ENST00000585712.1,ENST00000585976.5,ENST00000587003.5,ENST00000587314.1,ENST00000590587.1,ENST00000591074.1,ENST00000591683.1,ENST00000592664.1,ENST00000593097.5,ENST00000593228.5,ENST00000613428.4	2387.37	2181.81	1283.00	19.05	16.41	1283.00	0.00	18.97	17.19	16.8726	21.0287	0.0378359	15.287	19.0555	0.0378319
ENSG00000068120.14	ENST00000393818.2,ENST00000421097.6,ENST00000585811.1,ENST00000585909.1,ENST00000586771.1,ENST00000587157.1,ENST00000587214.1,ENST00000587858.5,ENST00000588353.1,ENST00000588757.1,ENST00000590958.5,ENST00000591583.1,ENST00000591753.1,ENST00000591779.5	1571.57	1366.01	4016.00	95.24	82.03	4016.00	0.00	92.22	83.54	87.1016	97.4955	0.0194853	78.979	88.398	0.0195247
ENSG00000068137.14	ENST00000293349.10,ENST00000456950.6,ENST00000587627.1,ENST00000591022.5,ENST00000591196.5,ENST00000591476.5,ENST00000591490.5,ENST00000591544.1,ENST00000592974.5	1979.83	1774.27	840.00	15.34	13.21	840.00	0.00	15.13	13.70	13.3216	16.9712	0.0414798	12.0506	15.3593	0.0414771
ENSG00000068305.17	ENST00000338042.10,ENST00000354410.9,ENST00000449277.6,ENST00000557785.5,ENST00000557942.5,ENST00000558049.5,ENST00000558812.5,ENST00000558856.5,ENST00000558983.5,ENST00000559036.5,ENST00000559903.1,ENST00000560493.5,ENST00000561125.2	4399.73	4194.16	2259.13	17.45	15.03	2254.84	5.80	17.36	15.73	15.8632	18.9739	0.0312095	14.3668	17.1858	0.0311877
ENSG00000068308.13	ENST00000156084.8,ENST00000376488.7,ENST00000396743.7,ENST00000428668.2,ENST00000455452.5,ENST00000481142.1,ENST00000484499.5,ENST00000610466.4	2080.78	1875.22	3977.00	68.71	59.18	3977.00	0.00	65.20	59.06	61.6171	68.9386	0.0191381	55.857	62.4887	0.0190996
ENSG00000068323.16	ENST00000315869.7,ENST00000481606.1,ENST00000487451.1,ENST00000493583.5,ENST00000495940.2	3210.96	3005.38	4373.00	47.14	40.60	4373.00	0.00	44.87	40.65	43.328	46.4537	0.0119891	39.2842	42.1105	0.0119876
ENSG00000068354.15	ENST00000376771.8,ENST00000418627.1,ENST00000476141.1,ENST00000481090.6,ENST00000494495.1	3291.05	3085.47	1204.00	12.64	10.89	1204.00	0.00	12.52	11.34	11.19	13.9014	0.03714	10.1473	12.6044	0.0371106
ENSG00000068366.19	ENST00000340800.6,ENST00000348502.10,ENST00000439581.1,ENST00000469796.6,ENST00000469857.1,ENST00000502391.5,ENST00000504383.1,ENST00000504980.5,ENST00000505075.1,ENST00000505855.1,ENST00000508092.5,ENST00000514500.1	4554.60	4349.04	7391.99	55.06	47.42	7391.99	0.08	53.90	48.83	51.2823	56.8324	0.0177489	46.4316	51.4606	0.017764
ENSG00000068383.18	ENST00000342652.6,ENST00000368593.7,ENST00000368594.7,ENST00000423490.5,ENST00000445580.1,ENST00000487614.1,ENST00000498337.1	2858.82	2653.24	530.90	6.48	5.58	529.11	1.65	7.06	6.40	6.10421	8.12401	0.0477754	5.55904	7.39009	0.0477163
ENSG00000068394.10	ENST00000156109.6	1742.00	1536.42	1361.00	28.70	24.72	1361.00	0.00	27.15	24.60	25.7266	28.607	0.0182082	23.301	25.9106	0.0181848
ENSG00000068400.13	ENST00000376423.8,ENST00000473581.5,ENST00000474512.1,ENST00000480041.1,ENST00000488361.1,ENST00000495258.1,ENST00000593475.5,ENST00000611705.4,ENST00000611757.4,ENST00000617369.4,ENST00000619107.1,ENST00000619149.4,ENST00000621664.1,ENST00000622231.1,ENST00000622599.4	2175.19	1969.64	3636.00	59.80	51.51	3636.00	0.00	58.34	52.85	53.2333	63.3796	0.0307498	48.3535	57.5504	0.0307353
ENSG00000068438.14	ENST00000019019.6,ENST00000348411.2,ENST00000396894.8,ENST00000466371.5,ENST00000467954.5,ENST00000473235.5,ENST00000475806.5,ENST00000485486.1,ENST00000487353.5,ENST00000489599.1,ENST00000490202.5,ENST00000492562.5,ENST00000496365.5	1402.77	1197.20	4487.00	121.42	104.57	4487.00	0.00	115.78	104.89	111.774	120.047	0.0122141	101.224	108.718	0.0122316
ENSG00000068489.12	ENST00000262293.8,ENST00000577457.1,ENST00000578542.5,ENST00000578777.5,ENST00000580177.5,ENST00000581182.1,ENST00000582004.1,ENST00000582995.5,ENST00000614081.1	2255.06	2049.48	2692.56	42.56	36.66	2692.54	0.63	45.33	41.06	39.9893	53.1063	0.0478335	36.2489	48.1258	0.0477894
ENSG00000068615.18	ENST00000165698.9,ENST00000453231.6,ENST00000473407.5,ENST00000475475.1,ENST00000489855.2,ENST00000490915.5,ENST00000535845.6,ENST00000538924.6,ENST00000541910.6,ENST00000642243.1,ENST00000643817.1,ENST00000644644.1,ENST00000646181.1	3545.64	3340.06	440.00	4.27	3.68	440.00	0.00	4.90	4.43	4.20107	5.62671	0.0502196	3.80937	5.10202	0.0501945
ENSG00000068650.18	ENST00000375630.6,ENST00000375645.7,ENST00000415301.1,ENST00000418678.5,ENST00000419448.1,ENST00000419631.1,ENST00000459011.2,ENST00000459908.5,ENST00000466946.5,ENST00000471555.5,ENST00000479193.1,ENST00000487903.5,ENST00000489577.1,ENST00000493489.1,ENST00000495930.1,ENST00000610419.1,ENST00000614170.1	6768.37	6562.80	2425.00	11.97	10.31	2425.00	0.03	12.80	11.60	11.4344	14.2534	0.037698	10.3472	12.904	0.0376651
ENSG00000068654.15	ENST00000263857.10,ENST00000409024.3,ENST00000409681.1,ENST00000424089.5,ENST00000462078.1,ENST00000471427.1,ENST00000483538.1,ENST00000486964.5,ENST00000492034.1,ENST00000496892.5	10524.53	10318.95	3116.00	9.78	8.43	3116.00	0.00	11.15	10.11	9.52043	12.8745	0.0523056	8.63361	11.6758	0.0523294
ENSG00000068697.6	ENST00000175091.4,ENST00000483117.1	1753.99	1548.41	5693.95	119.13	102.60	5693.95	0.22	112.83	102.21	109.75	115.815	0.00928494	99.4841	104.973	0.00930012
ENSG00000068724.15	ENST00000319190.9,ENST00000394850.6,ENST00000409245.5,ENST00000409825.5,ENST00000440051.1,ENST00000441914.5,ENST00000461601.5,ENST00000474321.6,ENST00000484061.5,ENST00000484337.5,ENST00000491786.5,ENST00000496991.3	4156.44	3950.86	1305.00	10.70	9.22	1305.00	0.00	10.78	9.76	9.8081	11.7812	0.0311113	8.9044	10.6946	0.0311022
ENSG00000068745.14	ENST00000328631.9,ENST00000340879.8,ENST00000412795.5,ENST00000412850.5,ENST00000413298.5,ENST00000413654.5,ENST00000416707.1,ENST00000417896.1,ENST00000424035.1,ENST00000431721.6,ENST00000432678.6,ENST00000433104.2,ENST00000434860.1,ENST00000436134.5,ENST00000437427.5,ENST00000440424.5,ENST00000443853.5,ENST00000443964.1,ENST00000446860.5,ENST00000449563.5,ENST00000449610.5,ENST00000450045.5,ENS…	1432.22	1226.64	2778.00	73.37	63.19	2778.00	0.00	71.66	64.91	68.5518	74.7825	0.0150017	62.1494	67.7896	0.0149855
ENSG00000068781.21	ENST00000394751.5,ENST00000394754.5,ENST00000402114.6,ENST00000405008.5,ENST00000463040.5,ENST00000470560.1	2609.00	2403.52	0.00	0.00	0.00	0.00	0.00	0.50	0.45	0.0382368	1.16878	0.442715	0.0347367	1.05975	0.442861
ENSG00000068784.12	ENST00000263736.4,ENST00000461805.1,ENST00000475073.5,ENST00000490133.5,ENST00000493649.1	3611.12	3405.54	590.00	5.61	4.83	590.00	0.00	5.87	5.31	5.16586	6.64167	0.0427914	4.67292	6.0106	0.0427818
ENSG00000068796.16	ENST00000381103.6,ENST00000401507.7,ENST00000407818.7,ENST00000504883.1,ENST00000506857.5,ENST00000509624.1,ENST00000509663.2,ENST00000512006.2,ENST00000512541.5,ENST00000514082.5	2320.20	2114.62	2023.00	30.99	26.69	2023.50	0.84	30.20	27.36	28.2068	32.292	0.0229736	25.5692	29.2718	0.0230019
ENSG00000068831.18	ENST00000354024.7,ENST00000377485.5,ENST00000377486.7,ENST00000377487.5,ENST00000377489.5,ENST00000377494.5,ENST00000377497.7,ENST00000394428.5,ENST00000394429.5,ENST00000394430.5,ENST00000394432.7,ENST00000419843.1,ENST00000421556.5,ENST00000430645.1,ENST00000431822.5,ENST00000441258.5,ENST00000445445.5,ENST00000464324.5,ENST00000465852.1,ENST00000480443.1,ENST00000488071.1,ENST00000494001.5,ENS…	614.47	408.96	5.00	0.40	0.34	5.00	0.00	1.72	1.56	0.985546	2.5156	0.154125	0.89273	2.28	0.154119
ENSG00000068878.14	ENST00000389993.7,ENST00000404125.5,ENST00000461810.1,ENST00000466539.1,ENST00000475694.1,ENST00000476586.5,ENST00000478731.1,ENST00000481518.1,ENST00000488687.5	4756.12	4550.54	3477.00	24.75	21.32	3477.00	0.00	23.94	21.69	22.446	25.4281	0.0214343	20.3711	23.0696	0.021422
ENSG00000068885.14	ENST00000326448.11,ENST00000461213.1,ENST00000463240.1,ENST00000465537.5,ENST00000465972.5,ENST00000466326.1,ENST00000467254.1,ENST00000468218.5,ENST00000468327.1,ENST00000472555.5,ENST00000472773.5,ENST00000475677.5,ENST00000477495.5,ENST00000478278.1,ENST00000478370.5,ENST00000478460.5,ENST00000478536.1,ENST00000482317.5,ENST00000483325.1,ENST00000483465.5,ENST00000484963.5,ENST00000486856.5,EN…	2816.54	2610.99	1599.08	19.84	17.09	1596.77	3.80	22.57	20.44	20.2276	25.0426	0.0366637	18.3353	22.699	0.0367045
ENSG00000068903.19	ENST00000249396.11,ENST00000358931.9,ENST00000381766.8,ENST00000392081.6,ENST00000407552.5,ENST00000414941.5,ENST00000420440.5,ENST00000423526.5,ENST00000437828.5,ENST00000443898.5,ENST00000447739.1,ENST00000451193.5,ENST00000462654.5,ENST00000476771.5,ENST00000479290.5,ENST00000481381.1,ENST00000491960.5,ENST00000496069.1,ENST00000613542.4	1899.95	1694.38	427.00	8.16	7.03	427.00	0.00	9.11	8.25	7.94142	10.3095	0.0444609	7.21119	9.35639	0.0445087
ENSG00000068912.13	ENST00000185150.8,ENST00000378239.5,ENST00000405123.7,ENST00000494373.1	2399.96	2194.38	1978.00	29.20	25.15	1978.00	0.00	27.82	25.20	26.5481	29.0847	0.0157715	24.0488	26.3455	0.0157147
ENSG00000068971.13	ENST00000164133.6,ENST00000413292.1,ENST00000526559.5,ENST00000528530.1,ENST00000532850.1	2423.68	2218.13	916.00	13.38	11.52	916.00	0.00	13.34	12.08	11.4738	15.3994	0.0520094	10.405	13.9657	0.052024
ENSG00000068976.13	ENST00000164139.3,ENST00000377432.7,ENST00000460413.1,ENST00000462303.1,ENST00000483742.1	2504.05	2298.47	23.00	0.32	0.28	23.00	0.00	0.71	0.65	0.290217	1.27905	0.24295	0.264735	1.16088	0.243075
ENSG00000068985.4	ENST00000376150.3	665.00	459.47	19.00	1.34	1.15	19.00	0.00	1.33	1.21	0.771204	1.92082	0.151585	0.697129	1.73935	0.151484
ENSG00000069011.15	ENST00000265340.11,ENST00000502676.1,ENST00000503586.1,ENST00000504936.1,ENST00000506438.5,ENST00000507253.5	1750.50	1544.92	873.38	18.31	15.77	873.45	0.50	17.67	16.01	16.1795	19.1632	0.0289427	14.6856	17.3892	0.0289668
ENSG00000069018.18	ENST00000352189.8,ENST00000378459.7,ENST00000502753.4,ENST00000503275.6,ENST00000509288.5,ENST00000513104.5,ENST00000514963.5	2369.00	2163.42	0.00	0.00	0.00	0.00	0.00	0.13	0.12	0.0341667	0.245949	0.293708	0.0309353	0.222918	0.293698
ENSG00000069020.18	ENST00000261569.11,ENST00000403625.6,ENST00000403666.5,ENST00000405643.5,ENST00000406039.5,ENST00000406374.5,ENST00000407621.1,ENST00000411628.5,ENST00000432426.5,ENST00000432817.5,ENST00000434115.5,ENST00000436277.5,ENST00000443808.1,ENST00000447738.1,ENST00000450827.5,ENST00000451144.1,ENST00000452953.5,ENST00000470421.1,ENST00000478569.1,ENST00000485768.1,ENST00000490016.6	6032.90	5827.34	516.00	2.87	2.47	516.00	0.00	5.03	4.55	3.49339	6.72782	0.110484	3.17741	6.11007	0.110556
ENSG00000069122.18	ENST00000265417.7,ENST00000283296.11,ENST00000478711.1,ENST00000498632.1	3158.75	2953.21	0.00	0.00	0.00	0.00	0.00	0.18	0.16	0.0112095	0.406792	0.44186	0.00952886	0.368117	0.441911
ENSG00000069188.16	ENST00000392650.7,ENST00000410094.5,ENST00000424778.1,ENST00000479356.1,ENST00000585283.1	5715.00	5509.42	10.00	0.06	0.05	10.00	0.00	0.51	0.46	0.045785	1.34624	0.514035	0.0387137	1.21717	0.514128
ENSG00000069206.15	ENST00000175238.10,ENST00000380789.5,ENST00000441335.6,ENST00000520720.1	2503.00	2297.42	0.00	0.00	0.00	0.00	0.00	0.06	0.06	0.00916282	0.129587	0.357466	0.00830557	0.117434	0.357504
ENSG00000069248.11	ENST00000261396.5,ENST00000366678.4,ENST00000485119.1,ENST00000490352.1	4537.79	4332.22	1999.00	14.95	12.87	1999.00	0.00	14.47	13.11	13.0699	15.9451	0.0346309	11.8593	14.4643	0.0346195
ENSG00000069275.12	ENST00000367142.4,ENST00000464938.1	6496.00	6290.42	17862.03	91.99	79.23	17862.04	0.35	88.42	80.10	85.9418	91.7808	0.0100939	77.8849	83.1524	0.0100586
ENSG00000069329.17	ENST00000299138.11,ENST00000562420.1,ENST00000563884.1,ENST00000563984.1,ENST00000565228.1,ENST00000568191.1,ENST00000568612.5,ENST00000568642.5,ENST00000568784.6,ENST00000569950.1,ENST00000640313.1,ENST00000647959.1	2790.57	2585.05	7444.00	93.29	80.35	7444.00	0.06	102.79	93.12	83.5225	130.813	0.073297	75.8529	118.722	0.0733254
ENSG00000069345.11	ENST00000317089.9,ENST00000563158.1,ENST00000569553.1,ENST00000617000.1	2328.06	2122.48	2630.00	40.14	34.57	2630.00	0.00	38.03	34.45	36.3372	39.7669	0.0155214	32.9449	36.0524	0.0155107
ENSG00000069399.14	ENST00000164227.9,ENST00000403534.7,ENST00000444487.1,ENST00000464319.1,ENST00000473468.1,ENST00000473473.1,ENST00000474300.1,ENST00000477832.1,ENST00000487394.1	1323.80	1118.29	1013.00	29.35	25.27	1013.00	0.00	28.79	26.08	26.0558	31.6991	0.0340223	23.6378	28.7551	0.033994
ENSG00000069424.14	ENST00000164247.5,ENST00000341524.5,ENST00000352527.5,ENST00000378083.7,ENST00000378092.5,ENST00000378097.5,ENST00000378111.5,ENST00000389632.8,ENST00000428161.5,ENST00000435937.5,ENST00000445501.5,ENST00000458166.6,ENST00000459822.1,ENST00000462676.2,ENST00000472700.6,ENST00000478098.5,ENST00000481789.1,ENST00000493807.1,ENST00000602612.5	3137.46	2931.89	1891.00	20.89	18.00	1891.00	0.00	21.87	19.81	20.0226	23.7373	0.0292776	18.1519	21.5213	0.0292333
ENSG00000069431.11	ENST00000261200.8,ENST00000261201.8,ENST00000326684.8,ENST00000538350.5,ENST00000544039.5,ENST00000621589.1,ENST00000636888.1	8293.00	8087.42	1.00	0.00	0.00	1.00	0.00	0.22	0.20	0.0382733	0.489281	0.375458	0.0349461	0.443754	0.375474
ENSG00000069482.6	ENST00000265643.3,ENST00000538401.1	818.00	612.43	1634.00	86.44	74.44	1634.00	0.00	81.84	74.14	77.7546	85.7109	0.016586	70.5668	77.7673	0.0165958
ENSG00000069493.14	ENST00000261339.10,ENST00000261340.11,ENST00000290855.10,ENST00000325960.11,ENST00000430909.5,ENST00000444971.6,ENST00000460309.1,ENST00000466035.6,ENST00000476198.2,ENST00000479877.5,ENST00000487752.1,ENST00000492359.6,ENST00000536355.5,ENST00000543300.5,ENST00000544322.1,ENST00000545918.5	2022.16	1816.58	119.38	2.13	1.83	119.44	3.64	3.94	3.57	2.63601	5.37849	0.12102	2.39	4.87522	0.120975
ENSG00000069509.5	ENST00000378045.4,ENST00000483115.1	1196.00	990.42	957.00	31.30	26.96	957.00	0.00	29.69	26.89	27.8275	31.5737	0.0215644	25.227	28.6232	0.0215629
ENSG00000069535.13	ENST00000378069.4,ENST00000468431.1,ENST00000487544.1	2566.00	2360.42	626.00	8.59	7.40	626.00	0.00	8.46	7.66	7.67196	9.29755	0.0318275	6.94558	8.4178	0.0318097
ENSG00000069667.15	ENST00000261523.9,ENST00000309157.8,ENST00000335670.10,ENST00000449337.6,ENST00000551975.5,ENST00000557822.5,ENST00000558234.1,ENST00000558904.2,ENST00000559145.1,ENST00000559343.1,ENST00000559587.1,ENST00000560004.5,ENST00000560300.1,ENST00000561093.1	5122.95	4917.37	135.60	0.89	0.77	135.72	0.81	1.85	1.68	1.21443	2.57127	0.127621	1.1024	2.3328	0.127715
ENSG00000069696.6	ENST00000176183.5,ENST00000528733.1	1375.00	1169.42	4.00	0.11	0.10	4.00	0.00	0.33	0.30	0.0565928	0.746934	0.380671	0.0513412	0.677412	0.380625
ENSG00000069702.10	ENST00000212355.8,ENST00000370399.6,ENST00000417833.2,ENST00000465892.6,ENST00000468996.2,ENST00000470600.1,ENST00000525962.5,ENST00000529608.1,ENST00000532540.5,ENST00000533089.5,ENST00000533370.1	5798.54	5592.96	396.00	2.29	1.98	396.00	0.00	2.78	2.52	2.2247	3.39445	0.0731812	2.01768	3.07671	0.0731475
ENSG00000069764.9	ENST00000438167.7,ENST00000567462.1	793.50	587.96	0.00	0.00	0.00	0.00	0.00	0.12	0.11	0.00244385	0.29423	0.489611	0.00164316	0.266126	0.489504
ENSG00000069812.11	ENST00000377834.8,ENST00000377836.8,ENST00000377837.5,ENST00000471190.1,ENST00000487437.5,ENST00000489730.1	2486.23	2280.76	101.00	1.43	1.24	101.00	0.00	1.76	1.59	1.03479	2.61904	0.158937	0.938064	2.3749	0.158846
ENSG00000069849.10	ENST00000286371.7,ENST00000462082.1,ENST00000465172.5,ENST00000466678.5,ENST00000475483.5,ENST00000482635.1,ENST00000484727.1,ENST00000486782.1,ENST00000487199.5,ENST00000495216.1	1496.58	1291.02	5489.04	137.74	118.63	5489.05	0.22	134.35	121.71	127.564	141.259	0.017321	115.678	128.086	0.0172779
ENSG00000069869.16	ENST00000338963.6,ENST00000435532.7,ENST00000502612.5,ENST00000503468.5,ENST00000506154.1,ENST00000507063.1,ENST00000508075.1,ENST00000508342.5,ENST00000508871.5,ENST00000513957.1,ENST00000514893.5,ENST00000557845.1,ENST00000648451.1	5086.91	4881.37	2620.09	17.39	14.98	2620.09	0.29	17.30	15.67	15.8435	18.9201	0.0305099	14.3409	17.1266	0.0305225
ENSG00000069943.9	ENST00000164305.9,ENST00000539642.5,ENST00000562751.1,ENST00000563742.1,ENST00000565367.5,ENST00000565402.1,ENST00000565502.5,ENST00000566072.1,ENST00000566999.5,ENST00000569823.1,ENST00000569909.1,ENST00000570059.1	1604.15	1398.59	644.62	14.93	12.86	644.98	4.74	15.36	13.92	13.4822	17.2292	0.0422418	12.2151	15.6101	0.0421788
ENSG00000069956.11	ENST00000261845.6,ENST00000558063.5,ENST00000558100.1,ENST00000558841.1,ENST00000558891.1,ENST00000560254.1,ENST00000560774.1,ENST00000560802.1	4832.74	4627.16	4924.00	34.47	29.69	4923.93	0.27	33.62	30.45	31.8088	35.4865	0.0189957	28.8529	32.1843	0.0189808
ENSG00000069966.18	ENST00000261837.11,ENST00000358784.11,ENST00000396335.8,ENST00000557936.5,ENST00000558122.1,ENST00000558519.5,ENST00000559348.5,ENST00000559541.1,ENST00000560075.1,ENST00000560085.1,ENST00000560116.1,ENST00000561313.5	2018.19	1812.61	2133.00	38.12	32.83	2130.72	2.33	36.60	33.15	34.8034	38.3156	0.0163894	31.5605	34.7452	0.0163757
ENSG00000069974.15	ENST00000336787.5,ENST00000396307.6,ENST00000561545.1,ENST00000563262.5,ENST00000564609.5,ENST00000565776.1,ENST00000565972.5,ENST00000566877.5,ENST00000567380.5,ENST00000567639.1,ENST00000568803.1,ENST00000569493.5	1913.86	1708.29	1245.04	23.61	20.34	1245.10	0.31	23.09	20.92	21.0929	25.0288	0.0291349	19.1674	22.7349	0.0291343
ENSG00000069998.12	ENST00000155674.9,ENST00000336737.8,ENST00000399852.3,ENST00000463033.1,ENST00000477157.5,ENST00000480451.1,ENST00000486462.1	1784.16	1578.58	1726.00	35.42	30.51	1726.00	0.00	33.78	30.60	32.1177	35.5087	0.0173982	29.0911	32.165	0.0174094
ENSG00000070010.18	ENST00000263202.14,ENST00000399523.5,ENST00000421968.6,ENST00000447868.5,ENST00000459854.5,ENST00000466373.1,ENST00000474226.1,ENST00000484101.5,ENST00000489406.1,ENST00000494054.1	1384.50	1179.00	2416.06	66.39	57.18	2415.08	5.50	63.66	57.67	57.9863	69.2798	0.0304061	52.6382	62.8733	0.0304071
ENSG00000070018.8	ENST00000261349.8,ENST00000535731.1,ENST00000538239.5,ENST00000540415.1,ENST00000540527.5,ENST00000543091.1,ENST00000545658.1	8265.56	8059.99	1979.00	7.95	6.85	1979.00	0.00	8.65	7.83	7.55452	9.85969	0.0463549	6.84388	8.93358	0.0463204
ENSG00000070019.4	ENST00000261170.4,ENST00000535803.1	3844.00	3638.42	1.00	0.01	0.01	1.00	0.00	0.04	0.04	0.0028466	0.0903775	0.417786	0.00265541	0.082017	0.417902
ENSG00000070031.3	ENST00000176195.3	366.00	160.69	0.00	0.00	0.00	0.00	0.00	0.19	0.17	6.29846e-06	0.565572	0.654654	5.70089e-06	0.512693	0.654551
ENSG00000070047.11	ENST00000264555.9,ENST00000413872.6,ENST00000416188.2,ENST00000532550.1,ENST00000533464.5,ENST00000534320.5	5450.00	5244.42	912.00	5.63	4.85	912.00	0.00	5.46	4.95	5.07672	5.84441	0.0240359	4.60888	5.30484	0.0240403
ENSG00000070061.14	ENST00000374647.9,ENST00000467959.1,ENST00000495759.5,ENST00000537196.1	4727.24	4521.68	3346.00	23.97	20.65	3346.00	0.00	23.25	21.07	20.6365	26.1334	0.0434428	18.7106	23.6968	0.0433803
ENSG00000070081.16	ENST00000323688.10,ENST00000458064.6,ENST00000525637.1,ENST00000526120.5,ENST00000527580.5,ENST00000527735.1,ENST00000528644.5,ENST00000529010.5,ENST00000529313.5,ENST00000530527.5,ENST00000530964.5,ENST00000531172.5,ENST00000531242.1,ENST00000532240.2,ENST00000533511.6,ENST00000533738.6,ENST00000533773.5,ENST00000533926.5,ENST00000620945.1,ENST00000622082.4,ENST00000646648.1	1287.72	1082.17	1452.00	43.47	37.44	1452.00	0.00	42.94	38.90	39.4168	46.4921	0.0284228	35.7524	42.1676	0.0283691
ENSG00000070087.14	ENST00000239940.11,ENST00000423691.2,ENST00000452853.6,ENST00000460404.5,ENST00000461868.1,ENST00000461930.1,ENST00000468323.5,ENST00000475518.5,ENST00000481275.5,ENST00000481767.5,ENST00000489155.1,ENST00000490975.1,ENST00000494827.5,ENST00000497060.1,ENST00000497148.5,ENST00000498169.1,ENST00000498307.5,ENST00000649949.1	1793.67	1588.09	1609.00	32.82	28.27	1609.00	0.00	33.64	30.47	31.371	35.9811	0.0238998	28.4103	32.5853	0.0239275
ENSG00000070159.13	ENST00000262539.7,ENST00000374541.3,ENST00000412145.5,ENST00000446349.5,ENST00000447271.1,ENST00000497739.1	6812.18	6606.60	857.00	4.20	3.62	857.00	0.00	4.39	3.98	3.8193	5.1028	0.0493887	3.46557	4.62985	0.0494063
ENSG00000070182.20	ENST00000342835.9,ENST00000389720.4,ENST00000389721.10,ENST00000389722.7,ENST00000542694.2,ENST00000553938.5,ENST00000556227.1,ENST00000556626.5,ENST00000644917.1	3727.21	3521.63	15.24	0.14	0.12	15.98	1.01	0.30	0.27	0.1164	0.529017	0.248458	0.105543	0.479478	0.248449
ENSG00000070190.12	ENST00000296414.11,ENST00000507994.1,ENST00000512369.1,ENST00000514301.1	2754.31	2548.73	2.00	0.03	0.02	2.00	0.00	0.12	0.10	0.0286713	0.21834	0.302145	0.0251197	0.197133	0.302197
ENSG00000070193.4	ENST00000264664.4,ENST00000513107.1	1662.00	1456.42	0.00	0.00	0.00	0.00	0.00	0.05	0.04	0.000955888	0.119764	0.490151	0.000733998	0.108421	0.490359
ENSG00000070214.15	ENST00000374720.7,ENST00000374723.5,ENST00000374724.1,ENST00000436716.1,ENST00000470972.5,ENST00000607692.1,ENST00000607701.1	6504.85	6299.27	3178.00	16.34	14.08	3178.00	0.00	15.73	14.25	14.82	16.7043	0.0203661	13.4394	15.1456	0.0203421
ENSG00000070269.13	ENST00000261556.10,ENST00000538838.5,ENST00000539559.6,ENST00000553335.5,ENST00000554981.1,ENST00000555046.1,ENST00000555497.5,ENST00000555905.5,ENST00000556079.1,ENST00000556422.5,ENST00000556648.1,ENST00000556810.5,ENST00000556929.5,ENST00000556975.5,ENST00000557626.5,ENST00000557657.5	3625.90	3420.32	361.00	3.42	2.94	360.96	0.20	4.32	3.91	3.58347	5.14042	0.0619101	3.24539	4.65698	0.0619549
ENSG00000070366.13	ENST00000263073.10,ENST00000354901.8,ENST00000536871.6,ENST00000570606.5,ENST00000570659.5,ENST00000570668.1,ENST00000570756.5,ENST00000570874.1,ENST00000571442.5,ENST00000572205.5,ENST00000572369.5,ENST00000573153.5,ENST00000573166.5,ENST00000573827.1,ENST00000574501.1,ENST00000575176.5,ENST00000575338.1,ENST00000575454.1,ENST00000575663.5,ENST00000576218.5	4569.31	4363.74	1395.93	10.36	8.93	1399.12	7.54	12.29	11.14	10.7087	13.8954	0.0454985	9.7198	12.6096	0.0454491
ENSG00000070367.15	ENST00000340918.11,ENST00000413566.6,ENST00000554011.5,ENST00000554598.5,ENST00000554934.1,ENST00000555148.5,ENST00000555749.5,ENST00000556318.1,ENST00000556629.1,ENST00000556911.5,ENST00000621441.4	3164.04	2958.47	2260.18	24.75	21.32	2260.19	0.56	23.98	21.72	21.8905	26.0623	0.0301038	19.8677	23.6448	0.0301523
ENSG00000070371.15	ENST00000412649.5,ENST00000427926.5,ENST00000449918.1,ENST00000458188.2,ENST00000538828.1,ENST00000540896.1,ENST00000611723.1,ENST00000615606.4,ENST00000617103.4,ENST00000617926.4,ENST00000621271.4,ENST00000622493.4	4047.34	3841.76	424.00	3.58	3.08	424.00	0.00	4.23	3.84	3.48073	5.03709	0.0631512	3.14805	4.55898	0.0632396
ENSG00000070388.11	ENST00000215530.6,ENST00000586042.6,ENST00000591390.1	1437.00	1231.42	0.00	0.00	0.00	0.00	0.00	0.08	0.07	0.00721533	0.162781	0.390936	0.00605123	0.147051	0.390828
ENSG00000070404.9	ENST00000166139.8,ENST00000588773.5,ENST00000589185.2,ENST00000591573.1,ENST00000592058.3,ENST00000592947.5,ENST00000605925.3	2242.39	2036.81	3709.00	58.99	50.81	3709.00	0.00	56.32	51.02	54.3309	58.3628	0.0124084	49.2186	52.869	0.0123812
ENSG00000070413.19	ENST00000263196.11,ENST00000389262.8,ENST00000467659.1,ENST00000473832.1,ENST00000537045.5,ENST00000545799.5,ENST00000608548.1	4430.97	4225.39	1472.00	11.29	9.72	1472.00	0.00	12.01	10.88	10.5939	13.6884	0.0467506	9.57265	12.3803	0.0467623
ENSG00000070423.17	ENST00000292363.9,ENST00000586749.1,ENST00000589762.5,ENST00000590885.6,ENST00000591394.2,ENST00000592626.3,ENST00000605891.5	1546.07	1340.49	907.00	21.92	18.88	907.00	0.00	21.10	19.11	19.4441	22.7602	0.0268979	17.6358	20.6378	0.0268709
ENSG00000070444.14	ENST00000174618.4,ENST00000571232.1,ENST00000571836.2,ENST00000572892.5,ENST00000573384.1,ENST00000574559.1,ENST00000575374.5,ENST00000575394.1,ENST00000575402.1	4007.93	3802.36	2136.39	18.20	15.68	2136.71	19.23	18.04	16.34	16.8785	19.2252	0.0224906	15.3223	17.4497	0.0224742
ENSG00000070476.14	ENST00000336332.5,ENST00000389709.7,ENST00000514463.1,ENST00000515545.5	2877.96	2672.38	1187.00	14.39	12.39	1187.00	0.00	13.63	12.35	12.8325	14.452	0.0203849	11.6297	13.0974	0.0204504
ENSG00000070495.14	ENST00000303996.10,ENST00000397625.8,ENST00000445478.6,ENST00000542934.5,ENST00000585429.1,ENST00000589982.1,ENST00000591460.1,ENST00000617192.4	1588.20	1382.63	2418.00	56.66	48.80	2418.00	0.00	53.99	48.91	50.9815	56.9401	0.0188843	46.2187	51.6097	0.0188934
ENSG00000070501.11	ENST00000265421.8,ENST00000517393.1,ENST00000518579.5,ENST00000518925.5,ENST00000519094.5,ENST00000519524.1,ENST00000519771.5,ENST00000520008.5,ENST00000521290.5,ENST00000521418.1,ENST00000521492.1,ENST00000522297.1,ENST00000522610.5,ENST00000523465.1,ENST00000524208.5,ENST00000530566.1,ENST00000532157.5	1014.76	809.20	742.00	29.71	25.58	742.00	0.00	30.32	27.47	27.5124	33.168	0.0318704	24.9596	30.0867	0.0318855
ENSG00000070526.14	ENST00000156626.11,ENST00000359088.9,ENST00000585633.1,ENST00000588375.1,ENST00000589004.5,ENST00000589813.5,ENST00000589992.1,ENST00000590784.1,ENST00000590878.1,ENST00000590915.1,ENST00000592042.5	1634.80	1429.29	570.00	12.92	11.13	570.00	0.00	13.34	12.08	11.3129	15.4455	0.0534721	10.2505	13.9941	0.0535124
ENSG00000070540.12	ENST00000262139.9,ENST00000546360.5,ENST00000585393.1,ENST00000586815.1,ENST00000587731.1,ENST00000589316.5,ENST00000589459.5,ENST00000590402.1,ENST00000591494.5,ENST00000591744.1,ENST00000592645.5	1326.45	1120.88	195.81	5.66	4.87	197.01	4.34	6.59	5.97	5.34536	7.82073	0.064392	4.84923	7.09413	0.064327
ENSG00000070601.9	ENST00000359927.3,ENST00000377765.7,ENST00000539465.5	3645.00	3439.46	0.00	0.00	0.00	0.00	0.00	0.12	0.11	0.00269053	0.32426	0.568693	0.00286229	0.294465	0.568671
ENSG00000070610.14	ENST00000378088.1,ENST00000378094.4,ENST00000378103.7,ENST00000467252.5,ENST00000485259.1,ENST00000486797.1,ENST00000488292.1,ENST00000489025.1	1721.42	1515.86	1763.19	37.68	32.45	1763.14	0.88	35.91	32.53	33.1431	38.5461	0.0260977	30.0477	34.944	0.0260755
ENSG00000070614.14	ENST00000261797.6,ENST00000518299.1,ENST00000518346.1,ENST00000519157.1,ENST00000521752.1,ENST00000522491.1,ENST00000523767.5,ENST00000524161.1,ENST00000624156.1	6939.57	6734.01	1274.00	6.13	5.28	1274.00	0.00	6.65	6.02	5.77366	7.57601	0.0468987	5.2443	6.8774	0.0468502
ENSG00000070669.16	ENST00000175506.8,ENST00000394308.7,ENST00000394309.7,ENST00000414884.1,ENST00000422745.5,ENST00000437628.5,ENST00000437657.5,ENST00000442734.5,ENST00000444334.5,ENST00000448127.1,ENST00000451771.5,ENST00000453600.5,ENST00000454046.5,ENST00000455086.5,ENST00000462436.1,ENST00000487714.1,ENST00000495255.1	1884.67	1679.09	3914.41	75.52	65.05	3907.18	6.34	72.69	65.85	69.8822	75.7222	0.0138067	63.2979	68.5884	0.0137876
ENSG00000070718.11	ENST00000174653.3,ENST00000396926.7,ENST00000517499.5,ENST00000517865.5,ENST00000517922.5,ENST00000517969.1,ENST00000518421.5,ENST00000520685.1,ENST00000520689.1,ENST00000521235.1,ENST00000521280.5,ENST00000521899.1,ENST00000522288.5,ENST00000522320.1,ENST00000522606.5,ENST00000523249.1,ENST00000530375.5	2841.59	2636.02	1089.10	13.38	11.53	1089.09	0.29	18.67	16.92	13.0556	28.3152	0.138919	11.8112	25.6501	0.139052
ENSG00000070729.13	ENST00000251102.12,ENST00000311183.8,ENST00000562761.1,ENST00000564448.5,ENST00000564450.1,ENST00000564654.1,ENST00000565942.1,ENST00000567568.1,ENST00000569643.1	4945.24	4739.66	97.00	0.66	0.57	97.00	0.00	1.41	1.28	0.815066	2.12155	0.163529	0.738014	1.92206	0.163495
ENSG00000070731.10	ENST00000225276.9,ENST00000585390.1,ENST00000585736.1,ENST00000586520.5,ENST00000588005.5,ENST00000588120.5,ENST00000588920.1,ENST00000592508.1,ENST00000592979.1	1309.85	1104.33	6.72	0.20	0.17	6.51	1.29	1.15	1.04	0.427802	2.03819	0.24058	0.390372	1.85051	0.24069
ENSG00000070748.18	ENST00000337653.6,ENST00000339797.5,ENST00000351556.7,ENST00000395559.6,ENST00000395562.2,ENST00000460699.5,ENST00000466590.6,ENST00000481336.5,ENST00000490270.1,ENST00000638282.1,ENST00000638683.1,ENST00000640822.1	1632.08	1426.56	0.00	0.00	0.00	0.00	0.00	0.91	0.83	0.161247	2.14439	0.407202	0.145807	1.94356	0.407332
ENSG00000070756.15	ENST00000318607.9,ENST00000517403.5,ENST00000517921.1,ENST00000517990.5,ENST00000518196.5,ENST00000518293.5,ENST00000518716.1,ENST00000519004.5,ENST00000519100.5,ENST00000519363.1,ENST00000519596.5,ENST00000519622.5,ENST00000519848.1,ENST00000520142.1,ENST00000520804.1,ENST00000520868.5,ENST00000521067.1,ENST00000521865.5,ENST00000522387.5,ENST00000522658.5,ENST00000522720.1,ENST00000523555.5,ENS…	1691.33	1485.76	68987.88	1504.24	1295.57	68987.86	0.45	1427.04	1292.78	1399.41	1453.15	0.00665752	1269.91	1318.58	0.0066412
ENSG00000070759.16	ENST00000372084.5,ENST00000372086.3,ENST00000486676.5,ENST00000493974.1	2762.41	2556.85	150.00	1.90	1.64	150.00	0.00	1.99	1.80	1.54071	2.48518	0.0795546	1.39526	2.25085	0.0794622
ENSG00000070761.7	ENST00000262498.7,ENST00000562443.1,ENST00000562622.5,ENST00000564150.1,ENST00000565880.1,ENST00000567092.1,ENST00000567660.1	1307.64	1102.07	1214.00	35.69	30.74	1214.00	0.00	34.73	31.46	32.3875	37.1414	0.0234439	29.3143	33.6289	0.0234768
ENSG00000070770.8	ENST00000262506.7,ENST00000562367.1,ENST00000563307.1,ENST00000565188.1,ENST00000566813.5,ENST00000567730.6	3270.63	3065.05	5110.00	54.01	46.52	5110.00	0.00	51.52	46.68	49.7727	53.2597	0.0116558	45.1404	48.2974	0.0116687
ENSG00000070778.12	ENST00000328736.7,ENST00000536337.5,ENST00000553531.1,ENST00000554178.1,ENST00000554270.5,ENST00000554628.5,ENST00000555243.1,ENST00000556564.5,ENST00000557249.1	5677.35	5471.77	543.00	3.21	2.77	543.00	0.00	3.77	3.41	3.10905	4.50649	0.0642982	2.81793	4.08456	0.0643105
ENSG00000070785.16	ENST00000360403.6,ENST00000372182.6,ENST00000372183.7,ENST00000439363.5,ENST00000477953.5,ENST00000480675.5,ENST00000486491.1,ENST00000487532.5,ENST00000497010.1,ENST00000620860.4	1549.28	1343.71	1000.00	24.11	20.76	1000.00	0.00	24.32	22.04	22.1071	26.759	0.0330969	20.0268	24.2444	0.0331319
ENSG00000070808.15	ENST00000348628.10,ENST00000351010.6,ENST00000398376.7,ENST00000507995.1,ENST00000508662.5,ENST00000510347.1,ENST00000515758.1	5322.00	5116.42	11.00	0.07	0.06	11.00	0.00	0.43	0.39	0.154372	0.748723	0.252462	0.139951	0.678761	0.252556
ENSG00000070814.19	ENST00000323668.11,ENST00000377797.7,ENST00000394269.7,ENST00000427724.7,ENST00000439160.6,ENST00000445265.6,ENST00000504761.6,ENST00000506063.1,ENST00000506630.1,ENST00000506767.1,ENST00000513346.5,ENST00000513538.2,ENST00000514442.5,ENST00000515035.5,ENST00000515516.1,ENST00000642994.1,ENST00000643257.1,ENST00000643812.1,ENST00000646961.1,ENST00000650162.1	4651.48	4445.90	5879.00	42.84	36.90	5878.99	0.07	41.49	37.59	40.0578	42.9629	0.0118699	36.3284	38.9547	0.0118581
ENSG00000070831.15	ENST00000315554.12,ENST00000344548.7,ENST00000400259.5,ENST00000411827.1,ENST00000498236.1	1743.15	1537.58	7117.81	149.97	129.16	7117.67	5.16	141.95	128.60	135.924	148.216	0.0149228	123.234	134.385	0.0149353
ENSG00000070882.12	ENST00000313367.6,ENST00000396429.5,ENST00000396431.5,ENST00000409069.5,ENST00000409452.5,ENST00000409555.5,ENST00000409759.5,ENST00000409863.5,ENST00000415162.5,ENST00000415952.1,ENST00000441059.5,ENST00000459987.1,ENST00000461835.1,ENST00000487020.5	5619.42	5413.85	803.00	4.81	4.14	803.00	0.00	5.86	5.31	4.92343	6.87883	0.0575686	4.46307	6.23626	0.0575352
ENSG00000070886.11	ENST00000166244.7,ENST00000374644.8	3372.50	3166.92	0.00	0.00	0.00	0.00	0.00	0.03	0.02	0.00039501	0.0653152	0.501139	0.000333737	0.0591811	0.501159
ENSG00000070915.9	ENST00000262502.5,ENST00000438926.6,ENST00000563236.5,ENST00000563352.1,ENST00000566786.5,ENST00000569002.1	2774.66	2569.09	828.00	10.44	8.99	828.00	0.00	10.08	9.13	8.74953	11.4855	0.0467173	7.9329	10.4114	0.0466952
ENSG00000070950.9	ENST00000264926.6,ENST00000413832.1,ENST00000415439.5,ENST00000418463.5,ENST00000421052.5,ENST00000427329.5,ENST00000429790.1,ENST00000469793.1,ENST00000473069.1,ENST00000495087.5	4946.39	4740.81	2124.00	14.51	12.50	2124.01	0.07	15.08	13.66	13.2901	16.9548	0.0424199	12.0177	15.3413	0.0423605
ENSG00000070961.15	ENST00000261173.6,ENST00000359142.7,ENST00000393164.6,ENST00000428670.7,ENST00000549585.1,ENST00000549727.1,ENST00000550716.1,ENST00000551009.5,ENST00000551310.1,ENST00000552275.1,ENST00000635033.1	4022.45	3816.90	5086.00	43.17	37.18	5086.00	0.00	41.37	37.48	37.796	45.0772	0.0306513	34.2247	40.8279	0.0306998
ENSG00000070985.13	ENST00000155858.10,ENST00000528453.1,ENST00000533060.5,ENST00000533881.5	3902.00	3696.42	1.00	0.01	0.01	1.00	0.00	0.04	0.04	0.0104864	0.0816477	0.302216	0.00933871	0.0738449	0.302427
ENSG00000071051.13	ENST00000233154.8,ENST00000393348.6,ENST00000393349.2,ENST00000425756.1,ENST00000451463.6,ENST00000522586.5	1963.69	1758.12	338.00	6.23	5.36	337.80	0.47	6.64	6.02	5.51329	7.83763	0.0606689	5.00621	7.1129	0.0606905
[truncated: 57,734 more rows]
