# Supplementary material for: Base-resolution UV footprinting by sequencing reveals distinctive damage signatures for DNA-binding proteins
Source: Nat Commun. 2023 May 11;14:2701. doi: 10.1038/s41467-023-38266-2 (PMC10175305; doi:10.1038/s41467-023-38266-2)
Supplement: Supplementary file 5 — Supplementary Software 1 [file 41467_2023_38266_MOESM5_ESM.zip › MATLAB/data/ENCODE_rnaseq/hela-s3/ENCFF496CRF.tsv]

gene_id	transcript_id(s)	length	effective_length	expected_count	TPM	FPKM	posterior_mean_count	posterior_standard_deviation_of_count	pme_TPM	pme_FPKM	TPM_ci_lower_bound	TPM_ci_upper_bound	TPM_coefficient_of_quartile_variation	FPKM_ci_lower_bound	FPKM_ci_upper_bound	FPKM_coefficient_of_quartile_variation
10904	10904	93.00	0.00	0.00	0.00	0.00	0.00	0.00	0.00	0.00	0	0	0	0	0	0
12954	12954	94.00	0.00	0.00	0.00	0.00	0.00	0.00	0.00	0.00	0	0	0	0	0	0
12956	12956	72.00	0.00	0.00	0.00	0.00	0.00	0.00	0.00	0.00	0	0	0	0	0	0
12958	12958	82.00	0.00	0.00	0.00	0.00	0.00	0.00	0.00	0.00	0	0	0	0	0	0
12960	12960	73.00	0.00	0.00	0.00	0.00	0.00	0.00	0.00	0.00	0	0	0	0	0	0
12962	12962	72.00	0.00	0.00	0.00	0.00	0.00	0.00	0.00	0.00	0	0	0	0	0	0
12964	12964	74.00	0.00	0.00	0.00	0.00	0.00	0.00	0.00	0.00	0	0	0	0	0	0
12965	12965	82.00	0.00	0.00	0.00	0.00	0.00	0.00	0.00	0.00	0	0	0	0	0	0
12967	12967	73.00	0.00	0.00	0.00	0.00	0.00	0.00	0.00	0.00	0	0	0	0	0	0
12969	12969	73.00	0.00	0.00	0.00	0.00	0.00	0.00	0.00	0.00	0	0	0	0	0	0
12971	12971	74.00	0.00	0.00	0.00	0.00	0.00	0.00	0.00	0.00	0	0	0	0	0	0
12973	12973	74.00	0.00	0.00	0.00	0.00	0.00	0.00	0.00	0.00	0	0	0	0	0	0
12975	12975	73.00	0.00	0.00	0.00	0.00	0.00	0.00	0.00	0.00	0	0	0	0	0	0
12977	12977	74.00	0.00	0.00	0.00	0.00	0.00	0.00	0.00	0.00	0	0	0	0	0	0
12979	12979	72.00	0.00	0.00	0.00	0.00	0.00	0.00	0.00	0.00	0	0	0	0	0	0
12981	12981	82.00	0.00	0.00	0.00	0.00	0.00	0.00	0.00	0.00	0	0	0	0	0	0
12983	12983	82.00	0.00	0.00	0.00	0.00	0.00	0.00	0.00	0.00	0	0	0	0	0	0
12985	12985	72.00	0.00	0.00	0.00	0.00	0.00	0.00	0.00	0.00	0	0	0	0	0	0
12987	12987	82.00	0.00	0.00	0.00	0.00	0.00	0.00	0.00	0.00	0	0	0	0	0	0
12989	12989	82.00	0.00	0.00	0.00	0.00	0.00	0.00	0.00	0.00	0	0	0	0	0	0
12991	12991	72.00	0.00	0.00	0.00	0.00	0.00	0.00	0.00	0.00	0	0	0	0	0	0
12993	12993	72.00	0.00	0.00	0.00	0.00	0.00	0.00	0.00	0.00	0	0	0	0	0	0
12995	12995	82.00	0.00	0.00	0.00	0.00	0.00	0.00	0.00	0.00	0	0	0	0	0	0
12997	12997	82.00	0.00	0.00	0.00	0.00	0.00	0.00	0.00	0.00	0	0	0	0	0	0
12999	12999	87.00	0.00	0.00	0.00	0.00	0.00	0.00	0.00	0.00	0	0	0	0	0	0
13001	13001	73.00	0.00	0.00	0.00	0.00	0.00	0.00	0.00	0.00	0	0	0	0	0	0
13003	13003	74.00	0.00	0.00	0.00	0.00	0.00	0.00	0.00	0.00	0	0	0	0	0	0
13004	13004	94.00	0.00	0.00	0.00	0.00	0.00	0.00	0.00	0.00	0	0	0	0	0	0
13005	13005	76.00	0.00	0.00	0.00	0.00	0.00	0.00	0.00	0.00	0	0	0	0	0	0
13006	13006	74.00	0.00	0.00	0.00	0.00	0.00	0.00	0.00	0.00	0	0	0	0	0	0
13007	13007	74.00	0.00	0.00	0.00	0.00	0.00	0.00	0.00	0.00	0	0	0	0	0	0
13008	13008	74.00	0.00	0.00	0.00	0.00	0.00	0.00	0.00	0.00	0	0	0	0	0	0
13009	13009	74.00	0.00	0.00	0.00	0.00	0.00	0.00	0.00	0.00	0	0	0	0	0	0
13010	13010	72.00	0.00	0.00	0.00	0.00	0.00	0.00	0.00	0.00	0	0	0	0	0	0
13011	13011	71.00	0.00	0.00	0.00	0.00	0.00	0.00	0.00	0.00	0	0	0	0	0	0
13012	13012	72.00	0.00	0.00	0.00	0.00	0.00	0.00	0.00	0.00	0	0	0	0	0	0
13013	13013	72.00	0.00	0.00	0.00	0.00	0.00	0.00	0.00	0.00	0	0	0	0	0	0
13014	13014	72.00	0.00	0.00	0.00	0.00	0.00	0.00	0.00	0.00	0	0	0	0	0	0
13015	13015	73.00	0.00	0.00	0.00	0.00	0.00	0.00	0.00	0.00	0	0	0	0	0	0
13016	13016	73.00	0.00	0.00	0.00	0.00	0.00	0.00	0.00	0.00	0	0	0	0	0	0
13017	13017	83.00	0.00	0.00	0.00	0.00	0.00	0.00	0.00	0.00	0	0	0	0	0	0
13018	13018	74.00	0.00	0.00	0.00	0.00	0.00	0.00	0.00	0.00	0	0	0	0	0	0
13019	13019	73.00	0.00	0.00	0.00	0.00	0.00	0.00	0.00	0.00	0	0	0	0	0	0
13020	13020	82.00	0.00	0.00	0.00	0.00	0.00	0.00	0.00	0.00	0	0	0	0	0	0
13021	13021	73.00	0.00	0.00	0.00	0.00	0.00	0.00	0.00	0.00	0	0	0	0	0	0
13022	13022	73.00	0.00	0.00	0.00	0.00	0.00	0.00	0.00	0.00	0	0	0	0	0	0
13023	13023	108.00	0.00	0.00	0.00	0.00	0.00	0.00	0.00	0.00	0	0	0	0	0	0
13024	13024	107.00	0.00	0.00	0.00	0.00	0.00	0.00	0.00	0.00	0	0	0	0	0	0
13025	13025	72.00	0.00	0.00	0.00	0.00	0.00	0.00	0.00	0.00	0	0	0	0	0	0
13026	13026	73.00	0.00	0.00	0.00	0.00	0.00	0.00	0.00	0.00	0	0	0	0	0	0
13027	13027	72.00	0.00	0.00	0.00	0.00	0.00	0.00	0.00	0.00	0	0	0	0	0	0
13028	13028	82.00	0.00	0.00	0.00	0.00	0.00	0.00	0.00	0.00	0	0	0	0	0	0
13029	13029	72.00	0.00	0.00	0.00	0.00	0.00	0.00	0.00	0.00	0	0	0	0	0	0
13030	13030	82.00	0.00	0.00	0.00	0.00	0.00	0.00	0.00	0.00	0	0	0	0	0	0
13031	13031	82.00	0.00	0.00	0.00	0.00	0.00	0.00	0.00	0.00	0	0	0	0	0	0
13032	13032	73.00	0.00	0.00	0.00	0.00	0.00	0.00	0.00	0.00	0	0	0	0	0	0
13033	13033	72.00	0.00	0.00	0.00	0.00	0.00	0.00	0.00	0.00	0	0	0	0	0	0
13034	13034	72.00	0.00	0.00	0.00	0.00	0.00	0.00	0.00	0.00	0	0	0	0	0	0
13035	13035	73.00	0.00	0.00	0.00	0.00	0.00	0.00	0.00	0.00	0	0	0	0	0	0
13036	13036	74.00	0.00	0.00	0.00	0.00	0.00	0.00	0.00	0.00	0	0	0	0	0	0
13037	13037	74.00	0.00	0.00	0.00	0.00	0.00	0.00	0.00	0.00	0	0	0	0	0	0
13038	13038	83.00	0.00	0.00	0.00	0.00	0.00	0.00	0.00	0.00	0	0	0	0	0	0
13039	13039	73.00	0.00	0.00	0.00	0.00	0.00	0.00	0.00	0.00	0	0	0	0	0	0
13040	13040	73.00	0.00	0.00	0.00	0.00	0.00	0.00	0.00	0.00	0	0	0	0	0	0
13041	13041	74.00	0.00	0.00	0.00	0.00	0.00	0.00	0.00	0.00	0	0	0	0	0	0
16733	16733	73.00	0.00	0.00	0.00	0.00	0.00	0.00	0.00	0.00	0	0	0	0	0	0
17592	17592	74.00	0.00	0.00	0.00	0.00	0.00	0.00	0.00	0.00	0	0	0	0	0	0
17593	17593	74.00	0.00	0.00	0.00	0.00	0.00	0.00	0.00	0.00	0	0	0	0	0	0
17594	17594	74.00	0.00	0.00	0.00	0.00	0.00	0.00	0.00	0.00	0	0	0	0	0	0
18401	18401	73.00	0.00	0.00	0.00	0.00	0.00	0.00	0.00	0.00	0	0	0	0	0	0
19145	19145	71.00	0.00	0.00	0.00	0.00	0.00	0.00	0.00	0.00	0	0	0	0	0	0
19162	19162	75.00	0.00	0.00	0.00	0.00	0.00	0.00	0.00	0.00	0	0	0	0	0	0
19345	19345	72.00	0.00	0.00	0.00	0.00	0.00	0.00	0.00	0.00	0	0	0	0	0	0
19359	19359	83.00	0.00	0.00	0.00	0.00	0.00	0.00	0.00	0.00	0	0	0	0	0	0
19368	19368	78.00	0.00	0.00	0.00	0.00	0.00	0.00	0.00	0.00	0	0	0	0	0	0
19464	19464	73.00	0.00	0.00	0.00	0.00	0.00	0.00	0.00	0.00	0	0	0	0	0	0
19496	19496	69.00	0.00	0.00	0.00	0.00	0.00	0.00	0.00	0.00	0	0	0	0	0	0
19543	19543	71.00	0.00	0.00	0.00	0.00	0.00	0.00	0.00	0.00	0	0	0	0	0	0
19697	19697	73.00	0.00	0.00	0.00	0.00	0.00	0.00	0.00	0.00	0	0	0	0	0	0
19740	19740	72.00	0.00	0.00	0.00	0.00	0.00	0.00	0.00	0.00	0	0	0	0	0	0
19747	19747	76.00	0.00	0.00	0.00	0.00	0.00	0.00	0.00	0.00	0	0	0	0	0	0
19842	19842	69.00	0.00	0.00	0.00	0.00	0.00	0.00	0.00	0.00	0	0	0	0	0	0
19843	19843	73.00	0.00	0.00	0.00	0.00	0.00	0.00	0.00	0.00	0	0	0	0	0	0
20010	20010	86.00	0.00	0.00	0.00	0.00	0.00	0.00	0.00	0.00	0	0	0	0	0	0
20044	20044	73.00	0.00	0.00	0.00	0.00	0.00	0.00	0.00	0.00	0	0	0	0	0	0
20087	20087	72.00	0.00	0.00	0.00	0.00	0.00	0.00	0.00	0.00	0	0	0	0	0	0
20088	20088	75.00	0.00	0.00	0.00	0.00	0.00	0.00	0.00	0.00	0	0	0	0	0	0
20137	20137	82.00	0.00	0.00	0.00	0.00	0.00	0.00	0.00	0.00	0	0	0	0	0	0
20259	20259	71.00	0.00	0.00	0.00	0.00	0.00	0.00	0.00	0.00	0	0	0	0	0	0
20271	20271	73.00	0.00	0.00	0.00	0.00	0.00	0.00	0.00	0.00	0	0	0	0	0	0
20272	20272	72.00	0.00	0.00	0.00	0.00	0.00	0.00	0.00	0.00	0	0	0	0	0	0
20273	20273	88.00	0.00	0.00	0.00	0.00	0.00	0.00	0.00	0.00	0	0	0	0	0	0
20274	20274	71.00	0.00	0.00	0.00	0.00	0.00	0.00	0.00	0.00	0	0	0	0	0	0
20275	20275	72.00	0.00	0.00	0.00	0.00	0.00	0.00	0.00	0.00	0	0	0	0	0	0
20276	20276	82.00	0.00	0.00	0.00	0.00	0.00	0.00	0.00	0.00	0	0	0	0	0	0
20277	20277	74.00	0.00	0.00	0.00	0.00	0.00	0.00	0.00	0.00	0	0	0	0	0	0
20278	20278	74.00	0.00	0.00	0.00	0.00	0.00	0.00	0.00	0.00	0	0	0	0	0	0
20279	20279	72.00	0.00	0.00	0.00	0.00	0.00	0.00	0.00	0.00	0	0	0	0	0	0
20280	20280	74.00	0.00	0.00	0.00	0.00	0.00	0.00	0.00	0.00	0	0	0	0	0	0
20281	20281	82.00	0.00	0.00	0.00	0.00	0.00	0.00	0.00	0.00	0	0	0	0	0	0
20282	20282	74.00	0.00	0.00	0.00	0.00	0.00	0.00	0.00	0.00	0	0	0	0	0	0
20283	20283	72.00	0.00	0.00	0.00	0.00	0.00	0.00	0.00	0.00	0	0	0	0	0	0
20284	20284	72.00	0.00	0.00	0.00	0.00	0.00	0.00	0.00	0.00	0	0	0	0	0	0
20285	20285	72.00	0.00	0.00	0.00	0.00	0.00	0.00	0.00	0.00	0	0	0	0	0	0
20286	20286	74.00	0.00	0.00	0.00	0.00	0.00	0.00	0.00	0.00	0	0	0	0	0	0
20287	20287	82.00	0.00	0.00	0.00	0.00	0.00	0.00	0.00	0.00	0	0	0	0	0	0
20288	20288	82.00	0.00	0.00	0.00	0.00	0.00	0.00	0.00	0.00	0	0	0	0	0	0
20332	20332	72.00	0.00	0.00	0.00	0.00	0.00	0.00	0.00	0.00	0	0	0	0	0	0
20334	20334	72.00	0.00	0.00	0.00	0.00	0.00	0.00	0.00	0.00	0	0	0	0	0	0
20368	20368	73.00	0.00	0.00	0.00	0.00	0.00	0.00	0.00	0.00	0	0	0	0	0	0
20561	20561	73.00	0.00	0.00	0.00	0.00	0.00	0.00	0.00	0.00	0	0	0	0	0	0
20644	20644	73.00	0.00	0.00	0.00	0.00	0.00	0.00	0.00	0.00	0	0	0	0	0	0
20645	20645	71.00	0.00	0.00	0.00	0.00	0.00	0.00	0.00	0.00	0	0	0	0	0	0
20646	20646	73.00	0.00	0.00	0.00	0.00	0.00	0.00	0.00	0.00	0	0	0	0	0	0
20647	20647	71.00	0.00	0.00	0.00	0.00	0.00	0.00	0.00	0.00	0	0	0	0	0	0
20648	20648	72.00	0.00	0.00	0.00	0.00	0.00	0.00	0.00	0.00	0	0	0	0	0	0
20649	20649	74.00	0.00	0.00	0.00	0.00	0.00	0.00	0.00	0.00	0	0	0	0	0	0
20650	20650	74.00	0.00	0.00	0.00	0.00	0.00	0.00	0.00	0.00	0	0	0	0	0	0
20651	20651	72.00	0.00	0.00	0.00	0.00	0.00	0.00	0.00	0.00	0	0	0	0	0	0
20652	20652	73.00	0.00	0.00	0.00	0.00	0.00	0.00	0.00	0.00	0	0	0	0	0	0
20653	20653	71.00	0.00	0.00	0.00	0.00	0.00	0.00	0.00	0.00	0	0	0	0	0	0
20654	20654	73.00	0.00	0.00	0.00	0.00	0.00	0.00	0.00	0.00	0	0	0	0	0	0
20655	20655	71.00	0.00	0.00	0.00	0.00	0.00	0.00	0.00	0.00	0	0	0	0	0	0
20656	20656	72.00	0.00	0.00	0.00	0.00	0.00	0.00	0.00	0.00	0	0	0	0	0	0
20657	20657	74.00	0.00	0.00	0.00	0.00	0.00	0.00	0.00	0.00	0	0	0	0	0	0
20658	20658	74.00	0.00	0.00	0.00	0.00	0.00	0.00	0.00	0.00	0	0	0	0	0	0
20664	20664	72.00	0.00	0.00	0.00	0.00	0.00	0.00	0.00	0.00	0	0	0	0	0	0
20665	20665	72.00	0.00	0.00	0.00	0.00	0.00	0.00	0.00	0.00	0	0	0	0	0	0
20666	20666	72.00	0.00	0.00	0.00	0.00	0.00	0.00	0.00	0.00	0	0	0	0	0	0
20819	20819	72.00	0.00	0.00	0.00	0.00	0.00	0.00	0.00	0.00	0	0	0	0	0	0
20820	20820	82.00	0.00	0.00	0.00	0.00	0.00	0.00	0.00	0.00	0	0	0	0	0	0
20821	20821	73.00	0.00	0.00	0.00	0.00	0.00	0.00	0.00	0.00	0	0	0	0	0	0
20822	20822	72.00	0.00	0.00	0.00	0.00	0.00	0.00	0.00	0.00	0	0	0	0	0	0
20829	20829	72.00	0.00	0.00	0.00	0.00	0.00	0.00	0.00	0.00	0	0	0	0	0	0
20830	20830	73.00	0.00	0.00	0.00	0.00	0.00	0.00	0.00	0.00	0	0	0	0	0	0
21301	21301	75.00	0.00	0.00	0.00	0.00	0.00	0.00	0.00	0.00	0	0	0	0	0	0
21322	21322	72.00	0.00	0.00	0.00	0.00	0.00	0.00	0.00	0.00	0	0	0	0	0	0
21323	21323	73.00	0.00	0.00	0.00	0.00	0.00	0.00	0.00	0.00	0	0	0	0	0	0
21324	21324	73.00	0.00	0.00	0.00	0.00	0.00	0.00	0.00	0.00	0	0	0	0	0	0
21325	21325	82.00	0.00	0.00	0.00	0.00	0.00	0.00	0.00	0.00	0	0	0	0	0	0
21326	21326	73.00	0.00	0.00	0.00	0.00	0.00	0.00	0.00	0.00	0	0	0	0	0	0
21327	21327	83.00	0.00	0.00	0.00	0.00	0.00	0.00	0.00	0.00	0	0	0	0	0	0
21328	21328	73.00	0.00	0.00	0.00	0.00	0.00	0.00	0.00	0.00	0	0	0	0	0	0
21329	21329	73.00	0.00	0.00	0.00	0.00	0.00	0.00	0.00	0.00	0	0	0	0	0	0
21330	21330	72.00	0.00	0.00	0.00	0.00	0.00	0.00	0.00	0.00	0	0	0	0	0	0
21331	21331	74.00	0.00	0.00	0.00	0.00	0.00	0.00	0.00	0.00	0	0	0	0	0	0
21332	21332	72.00	0.00	0.00	0.00	0.00	0.00	0.00	0.00	0.00	0	0	0	0	0	0
21333	21333	73.00	0.00	0.00	0.00	0.00	0.00	0.00	0.00	0.00	0	0	0	0	0	0
21334	21334	91.00	0.00	0.00	0.00	0.00	0.00	0.00	0.00	0.00	0	0	0	0	0	0
21335	21335	90.00	0.00	0.00	0.00	0.00	0.00	0.00	0.00	0.00	0	0	0	0	0	0
21336	21336	89.00	0.00	0.00	0.00	0.00	0.00	0.00	0.00	0.00	0	0	0	0	0	0
21337	21337	89.00	0.00	0.00	0.00	0.00	0.00	0.00	0.00	0.00	0	0	0	0	0	0
21338	21338	73.00	0.00	0.00	0.00	0.00	0.00	0.00	0.00	0.00	0	0	0	0	0	0
21339	21339	73.00	0.00	0.00	0.00	0.00	0.00	0.00	0.00	0.00	0	0	0	0	0	0
21340	21340	73.00	0.00	0.00	0.00	0.00	0.00	0.00	0.00	0.00	0	0	0	0	0	0
21341	21341	73.00	0.00	0.00	0.00	0.00	0.00	0.00	0.00	0.00	0	0	0	0	0	0
21342	21342	73.00	0.00	0.00	0.00	0.00	0.00	0.00	0.00	0.00	0	0	0	0	0	0
21343	21343	73.00	0.00	0.00	0.00	0.00	0.00	0.00	0.00	0.00	0	0	0	0	0	0
21344	21344	73.00	0.00	0.00	0.00	0.00	0.00	0.00	0.00	0.00	0	0	0	0	0	0
21345	21345	73.00	0.00	0.00	0.00	0.00	0.00	0.00	0.00	0.00	0	0	0	0	0	0
21346	21346	74.00	0.00	0.00	0.00	0.00	0.00	0.00	0.00	0.00	0	0	0	0	0	0
21347	21347	73.00	0.00	0.00	0.00	0.00	0.00	0.00	0.00	0.00	0	0	0	0	0	0
21348	21348	74.00	0.00	0.00	0.00	0.00	0.00	0.00	0.00	0.00	0	0	0	0	0	0
21349	21349	73.00	0.00	0.00	0.00	0.00	0.00	0.00	0.00	0.00	0	0	0	0	0	0
21350	21350	73.00	0.00	0.00	0.00	0.00	0.00	0.00	0.00	0.00	0	0	0	0	0	0
21351	21351	73.00	0.00	0.00	0.00	0.00	0.00	0.00	0.00	0.00	0	0	0	0	0	0
21352	21352	73.00	0.00	0.00	0.00	0.00	0.00	0.00	0.00	0.00	0	0	0	0	0	0
21353	21353	73.00	0.00	0.00	0.00	0.00	0.00	0.00	0.00	0.00	0	0	0	0	0	0
21354	21354	73.00	0.00	0.00	0.00	0.00	0.00	0.00	0.00	0.00	0	0	0	0	0	0
21355	21355	73.00	0.00	0.00	0.00	0.00	0.00	0.00	0.00	0.00	0	0	0	0	0	0
21356	21356	73.00	0.00	0.00	0.00	0.00	0.00	0.00	0.00	0.00	0	0	0	0	0	0
21357	21357	74.00	0.00	0.00	0.00	0.00	0.00	0.00	0.00	0.00	0	0	0	0	0	0
21358	21358	73.00	0.00	0.00	0.00	0.00	0.00	0.00	0.00	0.00	0	0	0	0	0	0
21359	21359	74.00	0.00	0.00	0.00	0.00	0.00	0.00	0.00	0.00	0	0	0	0	0	0
21360	21360	73.00	0.00	0.00	0.00	0.00	0.00	0.00	0.00	0.00	0	0	0	0	0	0
21361	21361	74.00	0.00	0.00	0.00	0.00	0.00	0.00	0.00	0.00	0	0	0	0	0	0
21362	21362	72.00	0.00	0.00	0.00	0.00	0.00	0.00	0.00	0.00	0	0	0	0	0	0
21363	21363	72.00	0.00	0.00	0.00	0.00	0.00	0.00	0.00	0.00	0	0	0	0	0	0
21364	21364	72.00	0.00	0.00	0.00	0.00	0.00	0.00	0.00	0.00	0	0	0	0	0	0
21365	21365	72.00	0.00	0.00	0.00	0.00	0.00	0.00	0.00	0.00	0	0	0	0	0	0
21366	21366	82.00	0.00	0.00	0.00	0.00	0.00	0.00	0.00	0.00	0	0	0	0	0	0
21367	21367	72.00	0.00	0.00	0.00	0.00	0.00	0.00	0.00	0.00	0	0	0	0	0	0
21368	21368	72.00	0.00	0.00	0.00	0.00	0.00	0.00	0.00	0.00	0	0	0	0	0	0
21369	21369	84.00	0.00	0.00	0.00	0.00	0.00	0.00	0.00	0.00	0	0	0	0	0	0
21435	21435	73.00	0.00	0.00	0.00	0.00	0.00	0.00	0.00	0.00	0	0	0	0	0	0
21436	21436	72.00	0.00	0.00	0.00	0.00	0.00	0.00	0.00	0.00	0	0	0	0	0	0
21907	21907	73.00	0.00	0.00	0.00	0.00	0.00	0.00	0.00	0.00	0	0	0	0	0	0
21915	21915	72.00	0.00	0.00	0.00	0.00	0.00	0.00	0.00	0.00	0	0	0	0	0	0
21916	21916	72.00	0.00	0.00	0.00	0.00	0.00	0.00	0.00	0.00	0	0	0	0	0	0
21977	21977	73.00	0.00	0.00	0.00	0.00	0.00	0.00	0.00	0.00	0	0	0	0	0	0
22204	22204	73.00	0.00	0.00	0.00	0.00	0.00	0.00	0.00	0.00	0	0	0	0	0	0
22206	22206	73.00	0.00	0.00	0.00	0.00	0.00	0.00	0.00	0.00	0	0	0	0	0	0
22261	22261	72.00	0.00	0.00	0.00	0.00	0.00	0.00	0.00	0.00	0	0	0	0	0	0
22262	22262	72.00	0.00	0.00	0.00	0.00	0.00	0.00	0.00	0.00	0	0	0	0	0	0
22263	22263	72.00	0.00	0.00	0.00	0.00	0.00	0.00	0.00	0.00	0	0	0	0	0	0
22264	22264	72.00	0.00	0.00	0.00	0.00	0.00	0.00	0.00	0.00	0	0	0	0	0	0
22265	22265	72.00	0.00	0.00	0.00	0.00	0.00	0.00	0.00	0.00	0	0	0	0	0	0
22266	22266	72.00	0.00	0.00	0.00	0.00	0.00	0.00	0.00	0.00	0	0	0	0	0	0
22267	22267	74.00	0.00	0.00	0.00	0.00	0.00	0.00	0.00	0.00	0	0	0	0	0	0
22343	22343	72.00	0.00	0.00	0.00	0.00	0.00	0.00	0.00	0.00	0	0	0	0	0	0
22344	22344	75.00	0.00	0.00	0.00	0.00	0.00	0.00	0.00	0.00	0	0	0	0	0	0
22349	22349	72.00	0.00	0.00	0.00	0.00	0.00	0.00	0.00	0.00	0	0	0	0	0	0
22350	22350	72.00	0.00	0.00	0.00	0.00	0.00	0.00	0.00	0.00	0	0	0	0	0	0
22351	22351	72.00	0.00	0.00	0.00	0.00	0.00	0.00	0.00	0.00	0	0	0	0	0	0
22420	22420	74.00	0.00	0.00	0.00	0.00	0.00	0.00	0.00	0.00	0	0	0	0	0	0
22421	22421	74.00	0.00	0.00	0.00	0.00	0.00	0.00	0.00	0.00	0	0	0	0	0	0
22422	22422	74.00	0.00	0.00	0.00	0.00	0.00	0.00	0.00	0.00	0	0	0	0	0	0
22641	22641	72.00	0.00	0.00	0.00	0.00	0.00	0.00	0.00	0.00	0	0	0	0	0	0
22773	22773	72.00	0.00	0.00	0.00	0.00	0.00	0.00	0.00	0.00	0	0	0	0	0	0
22774	22774	72.00	0.00	0.00	0.00	0.00	0.00	0.00	0.00	0.00	0	0	0	0	0	0
22775	22775	69.00	0.00	0.00	0.00	0.00	0.00	0.00	0.00	0.00	0	0	0	0	0	0
22776	22776	71.00	0.00	0.00	0.00	0.00	0.00	0.00	0.00	0.00	0	0	0	0	0	0
22777	22777	74.00	0.00	0.00	0.00	0.00	0.00	0.00	0.00	0.00	0	0	0	0	0	0
22778	22778	73.00	0.00	0.00	0.00	0.00	0.00	0.00	0.00	0.00	0	0	0	0	0	0
22779	22779	71.00	0.00	0.00	0.00	0.00	0.00	0.00	0.00	0.00	0	0	0	0	0	0
22780	22780	72.00	0.00	0.00	0.00	0.00	0.00	0.00	0.00	0.00	0	0	0	0	0	0
22781	22781	74.00	0.00	0.00	0.00	0.00	0.00	0.00	0.00	0.00	0	0	0	0	0	0
22782	22782	73.00	0.00	0.00	0.00	0.00	0.00	0.00	0.00	0.00	0	0	0	0	0	0
22783	22783	74.00	0.00	0.00	0.00	0.00	0.00	0.00	0.00	0.00	0	0	0	0	0	0
22784	22784	74.00	0.00	0.00	0.00	0.00	0.00	0.00	0.00	0.00	0	0	0	0	0	0
22785	22785	72.00	0.00	0.00	0.00	0.00	0.00	0.00	0.00	0.00	0	0	0	0	0	0
22786	22786	72.00	0.00	0.00	0.00	0.00	0.00	0.00	0.00	0.00	0	0	0	0	0	0
22787	22787	72.00	0.00	0.00	0.00	0.00	0.00	0.00	0.00	0.00	0	0	0	0	0	0
22883	22883	73.00	0.00	0.00	0.00	0.00	0.00	0.00	0.00	0.00	0	0	0	0	0	0
23238	23238	75.00	0.00	0.00	0.00	0.00	0.00	0.00	0.00	0.00	0	0	0	0	0	0
23355	23355	74.00	0.00	0.00	0.00	0.00	0.00	0.00	0.00	0.00	0	0	0	0	0	0
23461	23461	73.00	0.00	0.00	0.00	0.00	0.00	0.00	0.00	0.00	0	0	0	0	0	0
23496	23496	72.00	0.00	0.00	0.00	0.00	0.00	0.00	0.00	0.00	0	0	0	0	0	0
23497	23497	73.00	0.00	0.00	0.00	0.00	0.00	0.00	0.00	0.00	0	0	0	0	0	0
23726	23726	74.00	0.00	0.00	0.00	0.00	0.00	0.00	0.00	0.00	0	0	0	0	0	0
23898	23898	72.00	0.00	0.00	0.00	0.00	0.00	0.00	0.00	0.00	0	0	0	0	0	0
23968	23968	73.00	0.00	0.00	0.00	0.00	0.00	0.00	0.00	0.00	0	0	0	0	0	0
23969	23969	73.00	0.00	0.00	0.00	0.00	0.00	0.00	0.00	0.00	0	0	0	0	0	0
24113	24113	73.00	0.00	0.00	0.00	0.00	0.00	0.00	0.00	0.00	0	0	0	0	0	0
24173	24173	72.00	0.00	0.00	0.00	0.00	0.00	0.00	0.00	0.00	0	0	0	0	0	0
24302	24302	72.00	0.00	0.00	0.00	0.00	0.00	0.00	0.00	0.00	0	0	0	0	0	0
24303	24303	72.00	0.00	0.00	0.00	0.00	0.00	0.00	0.00	0.00	0	0	0	0	0	0
24304	24304	72.00	0.00	0.00	0.00	0.00	0.00	0.00	0.00	0.00	0	0	0	0	0	0
24305	24305	73.00	0.00	0.00	0.00	0.00	0.00	0.00	0.00	0.00	0	0	0	0	0	0
24306	24306	72.00	0.00	0.00	0.00	0.00	0.00	0.00	0.00	0.00	0	0	0	0	0	0
24307	24307	74.00	0.00	0.00	0.00	0.00	0.00	0.00	0.00	0.00	0	0	0	0	0	0
24308	24308	74.00	0.00	0.00	0.00	0.00	0.00	0.00	0.00	0.00	0	0	0	0	0	0
24309	24309	71.00	0.00	0.00	0.00	0.00	0.00	0.00	0.00	0.00	0	0	0	0	0	0
24310	24310	74.00	0.00	0.00	0.00	0.00	0.00	0.00	0.00	0.00	0	0	0	0	0	0
24311	24311	76.00	0.00	0.00	0.00	0.00	0.00	0.00	0.00	0.00	0	0	0	0	0	0
24590	24590	86.00	0.00	0.00	0.00	0.00	0.00	0.00	0.00	0.00	0	0	0	0	0	0
24591	24591	83.00	0.00	0.00	0.00	0.00	0.00	0.00	0.00	0.00	0	0	0	0	0	0
24592	24592	73.00	0.00	0.00	0.00	0.00	0.00	0.00	0.00	0.00	0	0	0	0	0	0
24593	24593	73.00	0.00	0.00	0.00	0.00	0.00	0.00	0.00	0.00	0	0	0	0	0	0
24594	24594	73.00	0.00	0.00	0.00	0.00	0.00	0.00	0.00	0.00	0	0	0	0	0	0
24595	24595	73.00	0.00	0.00	0.00	0.00	0.00	0.00	0.00	0.00	0	0	0	0	0	0
24596	24596	73.00	0.00	0.00	0.00	0.00	0.00	0.00	0.00	0.00	0	0	0	0	0	0
24597	24597	73.00	0.00	0.00	0.00	0.00	0.00	0.00	0.00	0.00	0	0	0	0	0	0
24598	24598	71.00	0.00	0.00	0.00	0.00	0.00	0.00	0.00	0.00	0	0	0	0	0	0
24607	24607	71.00	0.00	0.00	0.00	0.00	0.00	0.00	0.00	0.00	0	0	0	0	0	0
24705	24705	73.00	0.00	0.00	0.00	0.00	0.00	0.00	0.00	0.00	0	0	0	0	0	0
24761	24761	72.00	0.00	0.00	0.00	0.00	0.00	0.00	0.00	0.00	0	0	0	0	0	0
24766	24766	74.00	0.00	0.00	0.00	0.00	0.00	0.00	0.00	0.00	0	0	0	0	0	0
24768	24768	82.00	0.00	0.00	0.00	0.00	0.00	0.00	0.00	0.00	0	0	0	0	0	0
24991	24991	73.00	0.00	0.00	0.00	0.00	0.00	0.00	0.00	0.00	0	0	0	0	0	0
24992	24992	71.00	0.00	0.00	0.00	0.00	0.00	0.00	0.00	0.00	0	0	0	0	0	0
24993	24993	69.00	0.00	0.00	0.00	0.00	0.00	0.00	0.00	0.00	0	0	0	0	0	0
25049	25049	73.00	0.00	0.00	0.00	0.00	0.00	0.00	0.00	0.00	0	0	0	0	0	0
25052	25052	74.00	0.00	0.00	0.00	0.00	0.00	0.00	0.00	0.00	0	0	0	0	0	0
25289	25289	72.00	0.00	0.00	0.00	0.00	0.00	0.00	0.00	0.00	0	0	0	0	0	0
25290	25290	73.00	0.00	0.00	0.00	0.00	0.00	0.00	0.00	0.00	0	0	0	0	0	0
25574	25574	72.00	0.00	0.00	0.00	0.00	0.00	0.00	0.00	0.00	0	0	0	0	0	0
25583	25583	72.00	0.00	0.00	0.00	0.00	0.00	0.00	0.00	0.00	0	0	0	0	0	0
25584	25584	72.00	0.00	0.00	0.00	0.00	0.00	0.00	0.00	0.00	0	0	0	0	0	0
25597	25597	72.00	0.00	0.00	0.00	0.00	0.00	0.00	0.00	0.00	0	0	0	0	0	0
25598	25598	72.00	0.00	0.00	0.00	0.00	0.00	0.00	0.00	0.00	0	0	0	0	0	0
25599	25599	73.00	0.00	0.00	0.00	0.00	0.00	0.00	0.00	0.00	0	0	0	0	0	0
25600	25600	72.00	0.00	0.00	0.00	0.00	0.00	0.00	0.00	0.00	0	0	0	0	0	0
25601	25601	72.00	0.00	0.00	0.00	0.00	0.00	0.00	0.00	0.00	0	0	0	0	0	0
25602	25602	72.00	0.00	0.00	0.00	0.00	0.00	0.00	0.00	0.00	0	0	0	0	0	0
25603	25603	72.00	0.00	0.00	0.00	0.00	0.00	0.00	0.00	0.00	0	0	0	0	0	0
25604	25604	72.00	0.00	0.00	0.00	0.00	0.00	0.00	0.00	0.00	0	0	0	0	0	0
25605	25605	72.00	0.00	0.00	0.00	0.00	0.00	0.00	0.00	0.00	0	0	0	0	0	0
25606	25606	72.00	0.00	0.00	0.00	0.00	0.00	0.00	0.00	0.00	0	0	0	0	0	0
25607	25607	72.00	0.00	0.00	0.00	0.00	0.00	0.00	0.00	0.00	0	0	0	0	0	0
25608	25608	72.00	0.00	0.00	0.00	0.00	0.00	0.00	0.00	0.00	0	0	0	0	0	0
25609	25609	72.00	0.00	0.00	0.00	0.00	0.00	0.00	0.00	0.00	0	0	0	0	0	0
25610	25610	72.00	0.00	0.00	0.00	0.00	0.00	0.00	0.00	0.00	0	0	0	0	0	0
25611	25611	72.00	0.00	0.00	0.00	0.00	0.00	0.00	0.00	0.00	0	0	0	0	0	0
25612	25612	72.00	0.00	0.00	0.00	0.00	0.00	0.00	0.00	0.00	0	0	0	0	0	0
25721	25721	73.00	0.00	0.00	0.00	0.00	0.00	0.00	0.00	0.00	0	0	0	0	0	0
25809	25809	73.00	0.00	0.00	0.00	0.00	0.00	0.00	0.00	0.00	0	0	0	0	0	0
25810	25810	73.00	0.00	0.00	0.00	0.00	0.00	0.00	0.00	0.00	0	0	0	0	0	0
25811	25811	73.00	0.00	0.00	0.00	0.00	0.00	0.00	0.00	0.00	0	0	0	0	0	0
25812	25812	82.00	0.00	0.00	0.00	0.00	0.00	0.00	0.00	0.00	0	0	0	0	0	0
25933	25933	73.00	0.00	0.00	0.00	0.00	0.00	0.00	0.00	0.00	0	0	0	0	0	0
26025	26025	73.00	0.00	0.00	0.00	0.00	0.00	0.00	0.00	0.00	0	0	0	0	0	0
26038	26038	91.00	0.00	0.00	0.00	0.00	0.00	0.00	0.00	0.00	0	0	0	0	0	0
26221	26221	73.00	0.00	0.00	0.00	0.00	0.00	0.00	0.00	0.00	0	0	0	0	0	0
26266	26266	75.00	0.00	0.00	0.00	0.00	0.00	0.00	0.00	0.00	0	0	0	0	0	0
26291	26291	72.00	0.00	0.00	0.00	0.00	0.00	0.00	0.00	0.00	0	0	0	0	0	0
26446	26446	71.00	0.00	0.00	0.00	0.00	0.00	0.00	0.00	0.00	0	0	0	0	0	0
26447	26447	72.00	0.00	0.00	0.00	0.00	0.00	0.00	0.00	0.00	0	0	0	0	0	0
26448	26448	74.00	0.00	0.00	0.00	0.00	0.00	0.00	0.00	0.00	0	0	0	0	0	0
26449	26449	72.00	0.00	0.00	0.00	0.00	0.00	0.00	0.00	0.00	0	0	0	0	0	0
26450	26450	72.00	0.00	0.00	0.00	0.00	0.00	0.00	0.00	0.00	0	0	0	0	0	0
26451	26451	72.00	0.00	0.00	0.00	0.00	0.00	0.00	0.00	0.00	0	0	0	0	0	0
26452	26452	74.00	0.00	0.00	0.00	0.00	0.00	0.00	0.00	0.00	0	0	0	0	0	0
26453	26453	74.00	0.00	0.00	0.00	0.00	0.00	0.00	0.00	0.00	0	0	0	0	0	0
26454	26454	74.00	0.00	0.00	0.00	0.00	0.00	0.00	0.00	0.00	0	0	0	0	0	0
26455	26455	72.00	0.00	0.00	0.00	0.00	0.00	0.00	0.00	0.00	0	0	0	0	0	0
26456	26456	72.00	0.00	0.00	0.00	0.00	0.00	0.00	0.00	0.00	0	0	0	0	0	0
26457	26457	72.00	0.00	0.00	0.00	0.00	0.00	0.00	0.00	0.00	0	0	0	0	0	0
26458	26458	74.00	0.00	0.00	0.00	0.00	0.00	0.00	0.00	0.00	0	0	0	0	0	0
26578	26578	73.00	0.00	0.00	0.00	0.00	0.00	0.00	0.00	0.00	0	0	0	0	0	0
26579	26579	73.00	0.00	0.00	0.00	0.00	0.00	0.00	0.00	0.00	0	0	0	0	0	0
26615	26615	74.00	0.00	0.00	0.00	0.00	0.00	0.00	0.00	0.00	0	0	0	0	0	0
26644	26644	72.00	0.00	0.00	0.00	0.00	0.00	0.00	0.00	0.00	0	0	0	0	0	0
26715	26715	72.00	0.00	0.00	0.00	0.00	0.00	0.00	0.00	0.00	0	0	0	0	0	0
26864	26864	73.00	0.00	0.00	0.00	0.00	0.00	0.00	0.00	0.00	0	0	0	0	0	0
26876	26876	72.00	0.00	0.00	0.00	0.00	0.00	0.00	0.00	0.00	0	0	0	0	0	0
26877	26877	72.00	0.00	0.00	0.00	0.00	0.00	0.00	0.00	0.00	0	0	0	0	0	0
26893	26893	176.00	7.31	0.00	0.00	0.00	0.00	0.00	6.18	5.70	6.3964e-05	18.4502	0.656495	5.90895e-05	17.044	0.656579
26894	26894	72.00	0.00	0.00	0.00	0.00	0.00	0.00	0.00	0.00	0	0	0	0	0	0
26895	26895	71.00	0.00	0.00	0.00	0.00	0.00	0.00	0.00	0.00	0	0	0	0	0	0
26896	26896	73.00	0.00	0.00	0.00	0.00	0.00	0.00	0.00	0.00	0	0	0	0	0	0
26897	26897	93.00	0.00	0.00	0.00	0.00	0.00	0.00	0.00	0.00	0	0	0	0	0	0
26898	26898	89.00	0.00	0.00	0.00	0.00	0.00	0.00	0.00	0.00	0	0	0	0	0	0
26899	26899	73.00	0.00	0.00	0.00	0.00	0.00	0.00	0.00	0.00	0	0	0	0	0	0
26900	26900	88.00	0.00	0.00	0.00	0.00	0.00	0.00	0.00	0.00	0	0	0	0	0	0
26901	26901	75.00	0.00	0.00	0.00	0.00	0.00	0.00	0.00	0.00	0	0	0	0	0	0
26902	26902	72.00	0.00	0.00	0.00	0.00	0.00	0.00	0.00	0.00	0	0	0	0	0	0
26986	26986	71.00	0.00	0.00	0.00	0.00	0.00	0.00	0.00	0.00	0	0	0	0	0	0
26987	26987	73.00	0.00	0.00	0.00	0.00	0.00	0.00	0.00	0.00	0	0	0	0	0	0
26988	26988	89.00	0.00	0.00	0.00	0.00	0.00	0.00	0.00	0.00	0	0	0	0	0	0
26989	26989	73.00	0.00	0.00	0.00	0.00	0.00	0.00	0.00	0.00	0	0	0	0	0	0
26990	26990	71.00	0.00	0.00	0.00	0.00	0.00	0.00	0.00	0.00	0	0	0	0	0	0
26991	26991	72.00	0.00	0.00	0.00	0.00	0.00	0.00	0.00	0.00	0	0	0	0	0	0
26992	26992	71.00	0.00	0.00	0.00	0.00	0.00	0.00	0.00	0.00	0	0	0	0	0	0
27064	27064	69.00	0.00	0.00	0.00	0.00	0.00	0.00	0.00	0.00	0	0	0	0	0	0
27065	27065	71.00	0.00	0.00	0.00	0.00	0.00	0.00	0.00	0.00	0	0	0	0	0	0
27066	27066	74.00	0.00	0.00	0.00	0.00	0.00	0.00	0.00	0.00	0	0	0	0	0	0
27067	27067	73.00	0.00	0.00	0.00	0.00	0.00	0.00	0.00	0.00	0	0	0	0	0	0
27068	27068	71.00	0.00	0.00	0.00	0.00	0.00	0.00	0.00	0.00	0	0	0	0	0	0
27069	27069	72.00	0.00	0.00	0.00	0.00	0.00	0.00	0.00	0.00	0	0	0	0	0	0
27070	27070	74.00	0.00	0.00	0.00	0.00	0.00	0.00	0.00	0.00	0	0	0	0	0	0
27071	27071	73.00	0.00	0.00	0.00	0.00	0.00	0.00	0.00	0.00	0	0	0	0	0	0
27080	27080	82.00	0.00	0.00	0.00	0.00	0.00	0.00	0.00	0.00	0	0	0	0	0	0
27081	27081	83.00	0.00	0.00	0.00	0.00	0.00	0.00	0.00	0.00	0	0	0	0	0	0
27082	27082	83.00	0.00	0.00	0.00	0.00	0.00	0.00	0.00	0.00	0	0	0	0	0	0
27244	27244	68.00	0.00	0.00	0.00	0.00	0.00	0.00	0.00	0.00	0	0	0	0	0	0
27448	27448	72.00	0.00	0.00	0.00	0.00	0.00	0.00	0.00	0.00	0	0	0	0	0	0
27471	27471	73.00	0.00	0.00	0.00	0.00	0.00	0.00	0.00	0.00	0	0	0	0	0	0
27556	27556	72.00	0.00	0.00	0.00	0.00	0.00	0.00	0.00	0.00	0	0	0	0	0	0
27579	27579	72.00	0.00	0.00	0.00	0.00	0.00	0.00	0.00	0.00	0	0	0	0	0	0
27613	27613	70.00	0.00	0.00	0.00	0.00	0.00	0.00	0.00	0.00	0	0	0	0	0	0
27614	27614	75.00	0.00	0.00	0.00	0.00	0.00	0.00	0.00	0.00	0	0	0	0	0	0
27627	27627	73.00	0.00	0.00	0.00	0.00	0.00	0.00	0.00	0.00	0	0	0	0	0	0
27656	27656	72.00	0.00	0.00	0.00	0.00	0.00	0.00	0.00	0.00	0	0	0	0	0	0
27657	27657	77.00	0.00	0.00	0.00	0.00	0.00	0.00	0.00	0.00	0	0	0	0	0	0
28020	28020	74.00	0.00	0.00	0.00	0.00	0.00	0.00	0.00	0.00	0	0	0	0	0	0
28032	28032	72.00	0.00	0.00	0.00	0.00	0.00	0.00	0.00	0.00	0	0	0	0	0	0
28108	28108	72.00	0.00	0.00	0.00	0.00	0.00	0.00	0.00	0.00	0	0	0	0	0	0
28109	28109	72.00	0.00	0.00	0.00	0.00	0.00	0.00	0.00	0.00	0	0	0	0	0	0
28121	28121	71.00	0.00	0.00	0.00	0.00	0.00	0.00	0.00	0.00	0	0	0	0	0	0
28141	28141	73.00	0.00	0.00	0.00	0.00	0.00	0.00	0.00	0.00	0	0	0	0	0	0
28155	28155	72.00	0.00	0.00	0.00	0.00	0.00	0.00	0.00	0.00	0	0	0	0	0	0
28156	28156	70.00	0.00	0.00	0.00	0.00	0.00	0.00	0.00	0.00	0	0	0	0	0	0
28163	28163	82.00	0.00	0.00	0.00	0.00	0.00	0.00	0.00	0.00	0	0	0	0	0	0
28360	28360	72.00	0.00	0.00	0.00	0.00	0.00	0.00	0.00	0.00	0	0	0	0	0	0
28494	28494	73.00	0.00	0.00	0.00	0.00	0.00	0.00	0.00	0.00	0	0	0	0	0	0
28495	28495	72.00	0.00	0.00	0.00	0.00	0.00	0.00	0.00	0.00	0	0	0	0	0	0
28521	28521	72.00	0.00	0.00	0.00	0.00	0.00	0.00	0.00	0.00	0	0	0	0	0	0
28522	28522	69.00	0.00	0.00	0.00	0.00	0.00	0.00	0.00	0.00	0	0	0	0	0	0
28523	28523	74.00	0.00	0.00	0.00	0.00	0.00	0.00	0.00	0.00	0	0	0	0	0	0
28524	28524	73.00	0.00	0.00	0.00	0.00	0.00	0.00	0.00	0.00	0	0	0	0	0	0
28525	28525	71.00	0.00	0.00	0.00	0.00	0.00	0.00	0.00	0.00	0	0	0	0	0	0
28526	28526	72.00	0.00	0.00	0.00	0.00	0.00	0.00	0.00	0.00	0	0	0	0	0	0
28527	28527	74.00	0.00	0.00	0.00	0.00	0.00	0.00	0.00	0.00	0	0	0	0	0	0
28528	28528	73.00	0.00	0.00	0.00	0.00	0.00	0.00	0.00	0.00	0	0	0	0	0	0
28529	28529	74.00	0.00	0.00	0.00	0.00	0.00	0.00	0.00	0.00	0	0	0	0	0	0
28530	28530	72.00	0.00	0.00	0.00	0.00	0.00	0.00	0.00	0.00	0	0	0	0	0	0
28531	28531	72.00	0.00	0.00	0.00	0.00	0.00	0.00	0.00	0.00	0	0	0	0	0	0
28532	28532	74.00	0.00	0.00	0.00	0.00	0.00	0.00	0.00	0.00	0	0	0	0	0	0
28569	28569	72.00	0.00	0.00	0.00	0.00	0.00	0.00	0.00	0.00	0	0	0	0	0	0
28611	28611	71.00	0.00	0.00	0.00	0.00	0.00	0.00	0.00	0.00	0	0	0	0	0	0
28612	28612	71.00	0.00	0.00	0.00	0.00	0.00	0.00	0.00	0.00	0	0	0	0	0	0
28619	28619	68.00	0.00	0.00	0.00	0.00	0.00	0.00	0.00	0.00	0	0	0	0	0	0
28620	28620	73.00	0.00	0.00	0.00	0.00	0.00	0.00	0.00	0.00	0	0	0	0	0	0
28640	28640	86.00	0.00	0.00	0.00	0.00	0.00	0.00	0.00	0.00	0	0	0	0	0	0
28652	28652	72.00	0.00	0.00	0.00	0.00	0.00	0.00	0.00	0.00	0	0	0	0	0	0
28722	28722	73.00	0.00	0.00	0.00	0.00	0.00	0.00	0.00	0.00	0	0	0	0	0	0
28781	28781	72.00	0.00	0.00	0.00	0.00	0.00	0.00	0.00	0.00	0	0	0	0	0	0
28782	28782	85.00	0.00	0.00	0.00	0.00	0.00	0.00	0.00	0.00	0	0	0	0	0	0
28783	28783	73.00	0.00	0.00	0.00	0.00	0.00	0.00	0.00	0.00	0	0	0	0	0	0
28794	28794	74.00	0.00	0.00	0.00	0.00	0.00	0.00	0.00	0.00	0	0	0	0	0	0
28795	28795	74.00	0.00	0.00	0.00	0.00	0.00	0.00	0.00	0.00	0	0	0	0	0	0
28796	28796	74.00	0.00	0.00	0.00	0.00	0.00	0.00	0.00	0.00	0	0	0	0	0	0
28797	28797	73.00	0.00	0.00	0.00	0.00	0.00	0.00	0.00	0.00	0	0	0	0	0	0
28798	28798	73.00	0.00	0.00	0.00	0.00	0.00	0.00	0.00	0.00	0	0	0	0	0	0
28799	28799	73.00	0.00	0.00	0.00	0.00	0.00	0.00	0.00	0.00	0	0	0	0	0	0
28800	28800	73.00	0.00	0.00	0.00	0.00	0.00	0.00	0.00	0.00	0	0	0	0	0	0
28801	28801	73.00	0.00	0.00	0.00	0.00	0.00	0.00	0.00	0.00	0	0	0	0	0	0
28802	28802	73.00	0.00	0.00	0.00	0.00	0.00	0.00	0.00	0.00	0	0	0	0	0	0
28803	28803	73.00	0.00	0.00	0.00	0.00	0.00	0.00	0.00	0.00	0	0	0	0	0	0
28804	28804	73.00	0.00	0.00	0.00	0.00	0.00	0.00	0.00	0.00	0	0	0	0	0	0
28805	28805	73.00	0.00	0.00	0.00	0.00	0.00	0.00	0.00	0.00	0	0	0	0	0	0
28809	28809	75.00	0.00	0.00	0.00	0.00	0.00	0.00	0.00	0.00	0	0	0	0	0	0
28837	28837	73.00	0.00	0.00	0.00	0.00	0.00	0.00	0.00	0.00	0	0	0	0	0	0
28858	28858	73.00	0.00	0.00	0.00	0.00	0.00	0.00	0.00	0.00	0	0	0	0	0	0
28937	28937	74.00	0.00	0.00	0.00	0.00	0.00	0.00	0.00	0.00	0	0	0	0	0	0
28963	28963	72.00	0.00	0.00	0.00	0.00	0.00	0.00	0.00	0.00	0	0	0	0	0	0
29107	29107	69.00	0.00	0.00	0.00	0.00	0.00	0.00	0.00	0.00	0	0	0	0	0	0
29210	29210	74.00	0.00	0.00	0.00	0.00	0.00	0.00	0.00	0.00	0	0	0	0	0	0
29211	29211	74.00	0.00	0.00	0.00	0.00	0.00	0.00	0.00	0.00	0	0	0	0	0	0
29212	29212	74.00	0.00	0.00	0.00	0.00	0.00	0.00	0.00	0.00	0	0	0	0	0	0
29213	29213	72.00	0.00	0.00	0.00	0.00	0.00	0.00	0.00	0.00	0	0	0	0	0	0
29236	29236	69.00	0.00	0.00	0.00	0.00	0.00	0.00	0.00	0.00	0	0	0	0	0	0
29238	29238	73.00	0.00	0.00	0.00	0.00	0.00	0.00	0.00	0.00	0	0	0	0	0	0
29239	29239	74.00	0.00	0.00	0.00	0.00	0.00	0.00	0.00	0.00	0	0	0	0	0	0
29255	29255	72.00	0.00	0.00	0.00	0.00	0.00	0.00	0.00	0.00	0	0	0	0	0	0
29256	29256	74.00	0.00	0.00	0.00	0.00	0.00	0.00	0.00	0.00	0	0	0	0	0	0
29262	29262	73.00	0.00	0.00	0.00	0.00	0.00	0.00	0.00	0.00	0	0	0	0	0	0
29476	29476	71.00	0.00	0.00	0.00	0.00	0.00	0.00	0.00	0.00	0	0	0	0	0	0
2949	2949	72.00	0.00	0.00	0.00	0.00	0.00	0.00	0.00	0.00	0	0	0	0	0	0
29501	29501	93.00	0.00	0.00	0.00	0.00	0.00	0.00	0.00	0.00	0	0	0	0	0	0
29933	29933	72.00	0.00	0.00	0.00	0.00	0.00	0.00	0.00	0.00	0	0	0	0	0	0
29934	29934	72.00	0.00	0.00	0.00	0.00	0.00	0.00	0.00	0.00	0	0	0	0	0	0
29952	29952	69.00	0.00	0.00	0.00	0.00	0.00	0.00	0.00	0.00	0	0	0	0	0	0
30030	30030	73.00	0.00	0.00	0.00	0.00	0.00	0.00	0.00	0.00	0	0	0	0	0	0
30031	30031	106.00	0.00	0.00	0.00	0.00	0.00	0.00	0.00	0.00	0	0	0	0	0	0
30032	30032	72.00	0.00	0.00	0.00	0.00	0.00	0.00	0.00	0.00	0	0	0	0	0	0
30116	30116	73.00	0.00	0.00	0.00	0.00	0.00	0.00	0.00	0.00	0	0	0	0	0	0
30128	30128	72.00	0.00	0.00	0.00	0.00	0.00	0.00	0.00	0.00	0	0	0	0	0	0
30129	30129	71.00	0.00	0.00	0.00	0.00	0.00	0.00	0.00	0.00	0	0	0	0	0	0
30130	30130	72.00	0.00	0.00	0.00	0.00	0.00	0.00	0.00	0.00	0	0	0	0	0	0
30131	30131	82.00	0.00	0.00	0.00	0.00	0.00	0.00	0.00	0.00	0	0	0	0	0	0
30343	30343	72.00	0.00	0.00	0.00	0.00	0.00	0.00	0.00	0.00	0	0	0	0	0	0
30376	30376	71.00	0.00	0.00	0.00	0.00	0.00	0.00	0.00	0.00	0	0	0	0	0	0
30465	30465	72.00	0.00	0.00	0.00	0.00	0.00	0.00	0.00	0.00	0	0	0	0	0	0
30466	30466	72.00	0.00	0.00	0.00	0.00	0.00	0.00	0.00	0.00	0	0	0	0	0	0
30737	30737	73.00	0.00	0.00	0.00	0.00	0.00	0.00	0.00	0.00	0	0	0	0	0	0
30787	30787	82.00	0.00	0.00	0.00	0.00	0.00	0.00	0.00	0.00	0	0	0	0	0	0
30788	30788	82.00	0.00	0.00	0.00	0.00	0.00	0.00	0.00	0.00	0	0	0	0	0	0
30789	30789	72.00	0.00	0.00	0.00	0.00	0.00	0.00	0.00	0.00	0	0	0	0	0	0
30790	30790	73.00	0.00	0.00	0.00	0.00	0.00	0.00	0.00	0.00	0	0	0	0	0	0
30791	30791	89.00	0.00	0.00	0.00	0.00	0.00	0.00	0.00	0.00	0	0	0	0	0	0
30792	30792	72.00	0.00	0.00	0.00	0.00	0.00	0.00	0.00	0.00	0	0	0	0	0	0
30793	30793	82.00	0.00	0.00	0.00	0.00	0.00	0.00	0.00	0.00	0	0	0	0	0	0
30794	30794	94.00	0.00	0.00	0.00	0.00	0.00	0.00	0.00	0.00	0	0	0	0	0	0
30795	30795	94.00	0.00	0.00	0.00	0.00	0.00	0.00	0.00	0.00	0	0	0	0	0	0
30796	30796	94.00	0.00	0.00	0.00	0.00	0.00	0.00	0.00	0.00	0	0	0	0	0	0
30797	30797	94.00	0.00	0.00	0.00	0.00	0.00	0.00	0.00	0.00	0	0	0	0	0	0
30798	30798	73.00	0.00	0.00	0.00	0.00	0.00	0.00	0.00	0.00	0	0	0	0	0	0
30799	30799	73.00	0.00	0.00	0.00	0.00	0.00	0.00	0.00	0.00	0	0	0	0	0	0
30800	30800	72.00	0.00	0.00	0.00	0.00	0.00	0.00	0.00	0.00	0	0	0	0	0	0
30801	30801	72.00	0.00	0.00	0.00	0.00	0.00	0.00	0.00	0.00	0	0	0	0	0	0
30929	30929	72.00	0.00	0.00	0.00	0.00	0.00	0.00	0.00	0.00	0	0	0	0	0	0
30946	30946	82.00	0.00	0.00	0.00	0.00	0.00	0.00	0.00	0.00	0	0	0	0	0	0
30947	30947	94.00	0.00	0.00	0.00	0.00	0.00	0.00	0.00	0.00	0	0	0	0	0	0
30948	30948	72.00	0.00	0.00	0.00	0.00	0.00	0.00	0.00	0.00	0	0	0	0	0	0
30949	30949	72.00	0.00	0.00	0.00	0.00	0.00	0.00	0.00	0.00	0	0	0	0	0	0
30950	30950	72.00	0.00	0.00	0.00	0.00	0.00	0.00	0.00	0.00	0	0	0	0	0	0
30951	30951	72.00	0.00	0.00	0.00	0.00	0.00	0.00	0.00	0.00	0	0	0	0	0	0
30952	30952	72.00	0.00	0.00	0.00	0.00	0.00	0.00	0.00	0.00	0	0	0	0	0	0
30953	30953	74.00	0.00	0.00	0.00	0.00	0.00	0.00	0.00	0.00	0	0	0	0	0	0
30954	30954	72.00	0.00	0.00	0.00	0.00	0.00	0.00	0.00	0.00	0	0	0	0	0	0
30955	30955	73.00	0.00	0.00	0.00	0.00	0.00	0.00	0.00	0.00	0	0	0	0	0	0
30956	30956	73.00	0.00	0.00	0.00	0.00	0.00	0.00	0.00	0.00	0	0	0	0	0	0
30957	30957	73.00	0.00	0.00	0.00	0.00	0.00	0.00	0.00	0.00	0	0	0	0	0	0
30958	30958	105.00	0.00	0.00	0.00	0.00	0.00	0.00	0.00	0.00	0	0	0	0	0	0
30959	30959	73.00	0.00	0.00	0.00	0.00	0.00	0.00	0.00	0.00	0	0	0	0	0	0
30960	30960	73.00	0.00	0.00	0.00	0.00	0.00	0.00	0.00	0.00	0	0	0	0	0	0
30961	30961	73.00	0.00	0.00	0.00	0.00	0.00	0.00	0.00	0.00	0	0	0	0	0	0
30962	30962	82.00	0.00	0.00	0.00	0.00	0.00	0.00	0.00	0.00	0	0	0	0	0	0
30963	30963	72.00	0.00	0.00	0.00	0.00	0.00	0.00	0.00	0.00	0	0	0	0	0	0
30964	30964	106.00	0.00	0.00	0.00	0.00	0.00	0.00	0.00	0.00	0	0	0	0	0	0
30965	30965	72.00	0.00	0.00	0.00	0.00	0.00	0.00	0.00	0.00	0	0	0	0	0	0
30966	30966	72.00	0.00	0.00	0.00	0.00	0.00	0.00	0.00	0.00	0	0	0	0	0	0
30967	30967	74.00	0.00	0.00	0.00	0.00	0.00	0.00	0.00	0.00	0	0	0	0	0	0
30968	30968	72.00	0.00	0.00	0.00	0.00	0.00	0.00	0.00	0.00	0	0	0	0	0	0
30969	30969	72.00	0.00	0.00	0.00	0.00	0.00	0.00	0.00	0.00	0	0	0	0	0	0
30970	30970	73.00	0.00	0.00	0.00	0.00	0.00	0.00	0.00	0.00	0	0	0	0	0	0
30971	30971	71.00	0.00	0.00	0.00	0.00	0.00	0.00	0.00	0.00	0	0	0	0	0	0
30972	30972	72.00	0.00	0.00	0.00	0.00	0.00	0.00	0.00	0.00	0	0	0	0	0	0
30973	30973	73.00	0.00	0.00	0.00	0.00	0.00	0.00	0.00	0.00	0	0	0	0	0	0
30974	30974	72.00	0.00	0.00	0.00	0.00	0.00	0.00	0.00	0.00	0	0	0	0	0	0
30975	30975	72.00	0.00	0.00	0.00	0.00	0.00	0.00	0.00	0.00	0	0	0	0	0	0
30976	30976	74.00	0.00	0.00	0.00	0.00	0.00	0.00	0.00	0.00	0	0	0	0	0	0
30977	30977	72.00	0.00	0.00	0.00	0.00	0.00	0.00	0.00	0.00	0	0	0	0	0	0
30978	30978	73.00	0.00	0.00	0.00	0.00	0.00	0.00	0.00	0.00	0	0	0	0	0	0
30979	30979	72.00	0.00	0.00	0.00	0.00	0.00	0.00	0.00	0.00	0	0	0	0	0	0
30980	30980	73.00	0.00	0.00	0.00	0.00	0.00	0.00	0.00	0.00	0	0	0	0	0	0
30981	30981	72.00	0.00	0.00	0.00	0.00	0.00	0.00	0.00	0.00	0	0	0	0	0	0
30982	30982	74.00	0.00	0.00	0.00	0.00	0.00	0.00	0.00	0.00	0	0	0	0	0	0
30983	30983	72.00	0.00	0.00	0.00	0.00	0.00	0.00	0.00	0.00	0	0	0	0	0	0
30984	30984	72.00	0.00	0.00	0.00	0.00	0.00	0.00	0.00	0.00	0	0	0	0	0	0
30985	30985	74.00	0.00	0.00	0.00	0.00	0.00	0.00	0.00	0.00	0	0	0	0	0	0
30986	30986	72.00	0.00	0.00	0.00	0.00	0.00	0.00	0.00	0.00	0	0	0	0	0	0
30987	30987	82.00	0.00	0.00	0.00	0.00	0.00	0.00	0.00	0.00	0	0	0	0	0	0
30988	30988	73.00	0.00	0.00	0.00	0.00	0.00	0.00	0.00	0.00	0	0	0	0	0	0
30989	30989	74.00	0.00	0.00	0.00	0.00	0.00	0.00	0.00	0.00	0	0	0	0	0	0
30990	30990	82.00	0.00	0.00	0.00	0.00	0.00	0.00	0.00	0.00	0	0	0	0	0	0
30991	30991	74.00	0.00	0.00	0.00	0.00	0.00	0.00	0.00	0.00	0	0	0	0	0	0
31351	31351	71.00	0.00	0.00	0.00	0.00	0.00	0.00	0.00	0.00	0	0	0	0	0	0
31352	31352	73.00	0.00	0.00	0.00	0.00	0.00	0.00	0.00	0.00	0	0	0	0	0	0
31403	31403	82.00	0.00	0.00	0.00	0.00	0.00	0.00	0.00	0.00	0	0	0	0	0	0
31482	31482	72.00	0.00	0.00	0.00	0.00	0.00	0.00	0.00	0.00	0	0	0	0	0	0
31483	31483	72.00	0.00	0.00	0.00	0.00	0.00	0.00	0.00	0.00	0	0	0	0	0	0
31484	31484	73.00	0.00	0.00	0.00	0.00	0.00	0.00	0.00	0.00	0	0	0	0	0	0
31485	31485	72.00	0.00	0.00	0.00	0.00	0.00	0.00	0.00	0.00	0	0	0	0	0	0
31486	31486	72.00	0.00	0.00	0.00	0.00	0.00	0.00	0.00	0.00	0	0	0	0	0	0
31487	31487	73.00	0.00	0.00	0.00	0.00	0.00	0.00	0.00	0.00	0	0	0	0	0	0
31855	31855	73.00	0.00	0.00	0.00	0.00	0.00	0.00	0.00	0.00	0	0	0	0	0	0
31856	31856	73.00	0.00	0.00	0.00	0.00	0.00	0.00	0.00	0.00	0	0	0	0	0	0
31857	31857	72.00	0.00	0.00	0.00	0.00	0.00	0.00	0.00	0.00	0	0	0	0	0	0
31858	31858	95.00	0.00	0.00	0.00	0.00	0.00	0.00	0.00	0.00	0	0	0	0	0	0
31859	31859	73.00	0.00	0.00	0.00	0.00	0.00	0.00	0.00	0.00	0	0	0	0	0	0
31860	31860	72.00	0.00	0.00	0.00	0.00	0.00	0.00	0.00	0.00	0	0	0	0	0	0
31861	31861	73.00	0.00	0.00	0.00	0.00	0.00	0.00	0.00	0.00	0	0	0	0	0	0
31862	31862	72.00	0.00	0.00	0.00	0.00	0.00	0.00	0.00	0.00	0	0	0	0	0	0
31863	31863	72.00	0.00	0.00	0.00	0.00	0.00	0.00	0.00	0.00	0	0	0	0	0	0
31864	31864	73.00	0.00	0.00	0.00	0.00	0.00	0.00	0.00	0.00	0	0	0	0	0	0
31865	31865	72.00	0.00	0.00	0.00	0.00	0.00	0.00	0.00	0.00	0	0	0	0	0	0
31866	31866	73.00	0.00	0.00	0.00	0.00	0.00	0.00	0.00	0.00	0	0	0	0	0	0
31867	31867	73.00	0.00	0.00	0.00	0.00	0.00	0.00	0.00	0.00	0	0	0	0	0	0
31868	31868	72.00	0.00	0.00	0.00	0.00	0.00	0.00	0.00	0.00	0	0	0	0	0	0
31869	31869	72.00	0.00	0.00	0.00	0.00	0.00	0.00	0.00	0.00	0	0	0	0	0	0
31870	31870	72.00	0.00	0.00	0.00	0.00	0.00	0.00	0.00	0.00	0	0	0	0	0	0
31871	31871	73.00	0.00	0.00	0.00	0.00	0.00	0.00	0.00	0.00	0	0	0	0	0	0
31872	31872	71.00	0.00	0.00	0.00	0.00	0.00	0.00	0.00	0.00	0	0	0	0	0	0
31873	31873	73.00	0.00	0.00	0.00	0.00	0.00	0.00	0.00	0.00	0	0	0	0	0	0
31874	31874	72.00	0.00	0.00	0.00	0.00	0.00	0.00	0.00	0.00	0	0	0	0	0	0
31895	31895	74.00	0.00	0.00	0.00	0.00	0.00	0.00	0.00	0.00	0	0	0	0	0	0
32239	32239	78.00	0.00	0.00	0.00	0.00	0.00	0.00	0.00	0.00	0	0	0	0	0	0
32528	32528	99.00	0.00	0.00	0.00	0.00	0.00	0.00	0.00	0.00	0	0	0	0	0	0
32571	32571	74.00	0.00	0.00	0.00	0.00	0.00	0.00	0.00	0.00	0	0	0	0	0	0
32718	32718	72.00	0.00	0.00	0.00	0.00	0.00	0.00	0.00	0.00	0	0	0	0	0	0
32719	32719	74.00	0.00	0.00	0.00	0.00	0.00	0.00	0.00	0.00	0	0	0	0	0	0
32720	32720	69.00	0.00	0.00	0.00	0.00	0.00	0.00	0.00	0.00	0	0	0	0	0	0
32721	32721	71.00	0.00	0.00	0.00	0.00	0.00	0.00	0.00	0.00	0	0	0	0	0	0
32722	32722	74.00	0.00	0.00	0.00	0.00	0.00	0.00	0.00	0.00	0	0	0	0	0	0
32723	32723	73.00	0.00	0.00	0.00	0.00	0.00	0.00	0.00	0.00	0	0	0	0	0	0
32724	32724	71.00	0.00	0.00	0.00	0.00	0.00	0.00	0.00	0.00	0	0	0	0	0	0
32725	32725	72.00	0.00	0.00	0.00	0.00	0.00	0.00	0.00	0.00	0	0	0	0	0	0
32726	32726	74.00	0.00	0.00	0.00	0.00	0.00	0.00	0.00	0.00	0	0	0	0	0	0
32727	32727	73.00	0.00	0.00	0.00	0.00	0.00	0.00	0.00	0.00	0	0	0	0	0	0
32728	32728	74.00	0.00	0.00	0.00	0.00	0.00	0.00	0.00	0.00	0	0	0	0	0	0
32729	32729	75.00	0.00	0.00	0.00	0.00	0.00	0.00	0.00	0.00	0	0	0	0	0	0
33209	33209	78.00	0.00	0.00	0.00	0.00	0.00	0.00	0.00	0.00	0	0	0	0	0	0
33309	33309	71.00	0.00	0.00	0.00	0.00	0.00	0.00	0.00	0.00	0	0	0	0	0	0
33323	33323	70.00	0.00	0.00	0.00	0.00	0.00	0.00	0.00	0.00	0	0	0	0	0	0
33359	33359	74.00	0.00	0.00	0.00	0.00	0.00	0.00	0.00	0.00	0	0	0	0	0	0
33463	33463	73.00	0.00	0.00	0.00	0.00	0.00	0.00	0.00	0.00	0	0	0	0	0	0
33638	33638	75.00	0.00	0.00	0.00	0.00	0.00	0.00	0.00	0.00	0	0	0	0	0	0
33974	33974	73.00	0.00	0.00	0.00	0.00	0.00	0.00	0.00	0.00	0	0	0	0	0	0
34158	34158	73.00	0.00	0.00	0.00	0.00	0.00	0.00	0.00	0.00	0	0	0	0	0	0
34159	34159	82.00	0.00	0.00	0.00	0.00	0.00	0.00	0.00	0.00	0	0	0	0	0	0
34160	34160	73.00	0.00	0.00	0.00	0.00	0.00	0.00	0.00	0.00	0	0	0	0	0	0
34161	34161	73.00	0.00	0.00	0.00	0.00	0.00	0.00	0.00	0.00	0	0	0	0	0	0
34162	34162	73.00	0.00	0.00	0.00	0.00	0.00	0.00	0.00	0.00	0	0	0	0	0	0
34163	34163	82.00	0.00	0.00	0.00	0.00	0.00	0.00	0.00	0.00	0	0	0	0	0	0
34164	34164	72.00	0.00	0.00	0.00	0.00	0.00	0.00	0.00	0.00	0	0	0	0	0	0
34165	34165	73.00	0.00	0.00	0.00	0.00	0.00	0.00	0.00	0.00	0	0	0	0	0	0
34166	34166	73.00	0.00	0.00	0.00	0.00	0.00	0.00	0.00	0.00	0	0	0	0	0	0
34167	34167	73.00	0.00	0.00	0.00	0.00	0.00	0.00	0.00	0.00	0	0	0	0	0	0
34168	34168	73.00	0.00	0.00	0.00	0.00	0.00	0.00	0.00	0.00	0	0	0	0	0	0
34169	34169	72.00	0.00	0.00	0.00	0.00	0.00	0.00	0.00	0.00	0	0	0	0	0	0
34170	34170	72.00	0.00	0.00	0.00	0.00	0.00	0.00	0.00	0.00	0	0	0	0	0	0
34171	34171	73.00	0.00	0.00	0.00	0.00	0.00	0.00	0.00	0.00	0	0	0	0	0	0
34172	34172	82.00	0.00	0.00	0.00	0.00	0.00	0.00	0.00	0.00	0	0	0	0	0	0
34173	34173	82.00	0.00	0.00	0.00	0.00	0.00	0.00	0.00	0.00	0	0	0	0	0	0
34174	34174	73.00	0.00	0.00	0.00	0.00	0.00	0.00	0.00	0.00	0	0	0	0	0	0
34175	34175	82.00	0.00	0.00	0.00	0.00	0.00	0.00	0.00	0.00	0	0	0	0	0	0
34905	34905	75.00	0.00	0.00	0.00	0.00	0.00	0.00	0.00	0.00	0	0	0	0	0	0
35057	35057	71.00	0.00	0.00	0.00	0.00	0.00	0.00	0.00	0.00	0	0	0	0	0	0
35058	35058	71.00	0.00	0.00	0.00	0.00	0.00	0.00	0.00	0.00	0	0	0	0	0	0
35059	35059	73.00	0.00	0.00	0.00	0.00	0.00	0.00	0.00	0.00	0	0	0	0	0	0
35060	35060	71.00	0.00	0.00	0.00	0.00	0.00	0.00	0.00	0.00	0	0	0	0	0	0
35061	35061	71.00	0.00	0.00	0.00	0.00	0.00	0.00	0.00	0.00	0	0	0	0	0	0
35065	35065	72.00	0.00	0.00	0.00	0.00	0.00	0.00	0.00	0.00	0	0	0	0	0	0
35320	35320	73.00	0.00	0.00	0.00	0.00	0.00	0.00	0.00	0.00	0	0	0	0	0	0
35691	35691	74.00	0.00	0.00	0.00	0.00	0.00	0.00	0.00	0.00	0	0	0	0	0	0
35692	35692	73.00	0.00	0.00	0.00	0.00	0.00	0.00	0.00	0.00	0	0	0	0	0	0
35831	35831	82.00	0.00	0.00	0.00	0.00	0.00	0.00	0.00	0.00	0	0	0	0	0	0
35832	35832	82.00	0.00	0.00	0.00	0.00	0.00	0.00	0.00	0.00	0	0	0	0	0	0
35839	35839	73.00	0.00	0.00	0.00	0.00	0.00	0.00	0.00	0.00	0	0	0	0	0	0
35943	35943	72.00	0.00	0.00	0.00	0.00	0.00	0.00	0.00	0.00	0	0	0	0	0	0
35944	35944	72.00	0.00	0.00	0.00	0.00	0.00	0.00	0.00	0.00	0	0	0	0	0	0
35945	35945	72.00	0.00	0.00	0.00	0.00	0.00	0.00	0.00	0.00	0	0	0	0	0	0
35946	35946	72.00	0.00	0.00	0.00	0.00	0.00	0.00	0.00	0.00	0	0	0	0	0	0
35947	35947	76.00	0.00	0.00	0.00	0.00	0.00	0.00	0.00	0.00	0	0	0	0	0	0
35948	35948	72.00	0.00	0.00	0.00	0.00	0.00	0.00	0.00	0.00	0	0	0	0	0	0
35969	35969	75.00	0.00	0.00	0.00	0.00	0.00	0.00	0.00	0.00	0	0	0	0	0	0
35974	35974	72.00	0.00	0.00	0.00	0.00	0.00	0.00	0.00	0.00	0	0	0	0	0	0
35975	35975	72.00	0.00	0.00	0.00	0.00	0.00	0.00	0.00	0.00	0	0	0	0	0	0
36013	36013	72.00	0.00	0.00	0.00	0.00	0.00	0.00	0.00	0.00	0	0	0	0	0	0
36014	36014	70.00	0.00	0.00	0.00	0.00	0.00	0.00	0.00	0.00	0	0	0	0	0	0
36015	36015	72.00	0.00	0.00	0.00	0.00	0.00	0.00	0.00	0.00	0	0	0	0	0	0
36058	36058	72.00	0.00	0.00	0.00	0.00	0.00	0.00	0.00	0.00	0	0	0	0	0	0
36059	36059	75.00	0.00	0.00	0.00	0.00	0.00	0.00	0.00	0.00	0	0	0	0	0	0
36068	36068	73.00	0.00	0.00	0.00	0.00	0.00	0.00	0.00	0.00	0	0	0	0	0	0
36069	36069	83.00	0.00	0.00	0.00	0.00	0.00	0.00	0.00	0.00	0	0	0	0	0	0
36070	36070	71.00	0.00	0.00	0.00	0.00	0.00	0.00	0.00	0.00	0	0	0	0	0	0
36071	36071	83.00	0.00	0.00	0.00	0.00	0.00	0.00	0.00	0.00	0	0	0	0	0	0
36072	36072	71.00	0.00	0.00	0.00	0.00	0.00	0.00	0.00	0.00	0	0	0	0	0	0
36073	36073	83.00	0.00	0.00	0.00	0.00	0.00	0.00	0.00	0.00	0	0	0	0	0	0
36074	36074	71.00	0.00	0.00	0.00	0.00	0.00	0.00	0.00	0.00	0	0	0	0	0	0
36075	36075	83.00	0.00	0.00	0.00	0.00	0.00	0.00	0.00	0.00	0	0	0	0	0	0
36076	36076	71.00	0.00	0.00	0.00	0.00	0.00	0.00	0.00	0.00	0	0	0	0	0	0
36077	36077	83.00	0.00	0.00	0.00	0.00	0.00	0.00	0.00	0.00	0	0	0	0	0	0
36078	36078	71.00	0.00	0.00	0.00	0.00	0.00	0.00	0.00	0.00	0	0	0	0	0	0
36079	36079	72.00	0.00	0.00	0.00	0.00	0.00	0.00	0.00	0.00	0	0	0	0	0	0
36080	36080	72.00	0.00	0.00	0.00	0.00	0.00	0.00	0.00	0.00	0	0	0	0	0	0
36081	36081	72.00	0.00	0.00	0.00	0.00	0.00	0.00	0.00	0.00	0	0	0	0	0	0
36082	36082	74.00	0.00	0.00	0.00	0.00	0.00	0.00	0.00	0.00	0	0	0	0	0	0
36083	36083	72.00	0.00	0.00	0.00	0.00	0.00	0.00	0.00	0.00	0	0	0	0	0	0
36084	36084	72.00	0.00	0.00	0.00	0.00	0.00	0.00	0.00	0.00	0	0	0	0	0	0
36085	36085	74.00	0.00	0.00	0.00	0.00	0.00	0.00	0.00	0.00	0	0	0	0	0	0
36086	36086	84.00	0.00	0.00	0.00	0.00	0.00	0.00	0.00	0.00	0	0	0	0	0	0
36087	36087	83.00	0.00	0.00	0.00	0.00	0.00	0.00	0.00	0.00	0	0	0	0	0	0
36088	36088	71.00	0.00	0.00	0.00	0.00	0.00	0.00	0.00	0.00	0	0	0	0	0	0
36089	36089	72.00	0.00	0.00	0.00	0.00	0.00	0.00	0.00	0.00	0	0	0	0	0	0
36090	36090	72.00	0.00	0.00	0.00	0.00	0.00	0.00	0.00	0.00	0	0	0	0	0	0
36091	36091	72.00	0.00	0.00	0.00	0.00	0.00	0.00	0.00	0.00	0	0	0	0	0	0
36092	36092	72.00	0.00	0.00	0.00	0.00	0.00	0.00	0.00	0.00	0	0	0	0	0	0
36093	36093	72.00	0.00	0.00	0.00	0.00	0.00	0.00	0.00	0.00	0	0	0	0	0	0
36094	36094	72.00	0.00	0.00	0.00	0.00	0.00	0.00	0.00	0.00	0	0	0	0	0	0
36095	36095	72.00	0.00	0.00	0.00	0.00	0.00	0.00	0.00	0.00	0	0	0	0	0	0
36096	36096	72.00	0.00	0.00	0.00	0.00	0.00	0.00	0.00	0.00	0	0	0	0	0	0
36097	36097	72.00	0.00	0.00	0.00	0.00	0.00	0.00	0.00	0.00	0	0	0	0	0	0
36098	36098	72.00	0.00	0.00	0.00	0.00	0.00	0.00	0.00	0.00	0	0	0	0	0	0
36099	36099	72.00	0.00	0.00	0.00	0.00	0.00	0.00	0.00	0.00	0	0	0	0	0	0
36100	36100	72.00	0.00	0.00	0.00	0.00	0.00	0.00	0.00	0.00	0	0	0	0	0	0
36101	36101	72.00	0.00	0.00	0.00	0.00	0.00	0.00	0.00	0.00	0	0	0	0	0	0
36102	36102	72.00	0.00	0.00	0.00	0.00	0.00	0.00	0.00	0.00	0	0	0	0	0	0
36103	36103	74.00	0.00	0.00	0.00	0.00	0.00	0.00	0.00	0.00	0	0	0	0	0	0
36104	36104	72.00	0.00	0.00	0.00	0.00	0.00	0.00	0.00	0.00	0	0	0	0	0	0
36105	36105	73.00	0.00	0.00	0.00	0.00	0.00	0.00	0.00	0.00	0	0	0	0	0	0
36231	36231	83.00	0.00	0.00	0.00	0.00	0.00	0.00	0.00	0.00	0	0	0	0	0	0
36232	36232	73.00	0.00	0.00	0.00	0.00	0.00	0.00	0.00	0.00	0	0	0	0	0	0
36308	36308	74.00	0.00	0.00	0.00	0.00	0.00	0.00	0.00	0.00	0	0	0	0	0	0
36332	36332	72.00	0.00	0.00	0.00	0.00	0.00	0.00	0.00	0.00	0	0	0	0	0	0
36393	36393	71.00	0.00	0.00	0.00	0.00	0.00	0.00	0.00	0.00	0	0	0	0	0	0
36543	36543	73.00	0.00	0.00	0.00	0.00	0.00	0.00	0.00	0.00	0	0	0	0	0	0
36544	36544	73.00	0.00	0.00	0.00	0.00	0.00	0.00	0.00	0.00	0	0	0	0	0	0
4123	4123	75.00	0.00	0.00	0.00	0.00	0.00	0.00	0.00	0.00	0	0	0	0	0	0
4761	4761	75.00	0.00	0.00	0.00	0.00	0.00	0.00	0.00	0.00	0	0	0	0	0	0
5499	5499	72.00	0.00	0.00	0.00	0.00	0.00	0.00	0.00	0.00	0	0	0	0	0	0
5500	5500	73.00	0.00	0.00	0.00	0.00	0.00	0.00	0.00	0.00	0	0	0	0	0	0
6953	6953	70.00	0.00	0.00	0.00	0.00	0.00	0.00	0.00	0.00	0	0	0	0	0	0
6954	6954	72.00	0.00	0.00	0.00	0.00	0.00	0.00	0.00	0.00	0	0	0	0	0	0
8414	8414	93.00	0.00	0.00	0.00	0.00	0.00	0.00	0.00	0.00	0	0	0	0	0	0
8789	8789	82.00	0.00	0.00	0.00	0.00	0.00	0.00	0.00	0.00	0	0	0	0	0	0
ENSG00000000003.14	ENST00000373020.8,ENST00000494424.1,ENST00000496771.5,ENST00000612152.4,ENST00000614008.4	2193.24	2004.64	1063.00	25.95	22.28	1063.00	0.00	24.32	22.45	22.7759	25.857	0.021892	21.0285	23.8702	0.0218699
ENSG00000000005.5	ENST00000373031.4,ENST00000485971.1	940.50	751.95	0.00	0.00	0.00	0.00	0.00	0.17	0.15	0.00148889	0.432015	0.509887	0.000822125	0.398188	0.509725
ENSG00000000419.12	ENST00000371582.8,ENST00000371584.8,ENST00000371588.9,ENST00000413082.1,ENST00000466152.5,ENST00000494752.1	1080.19	891.59	758.00	41.60	35.73	758.00	0.00	39.08	36.07	36.222	41.9012	0.0249363	33.4556	38.6951	0.024927
ENSG00000000457.13	ENST00000367770.5,ENST00000367771.10,ENST00000367772.8,ENST00000423670.1,ENST00000470238.1	3787.99	3599.39	288.10	3.92	3.36	287.53	5.71	3.76	3.47	3.20074	4.33092	0.0515243	2.95553	3.99854	0.0514307
ENSG00000000460.16	ENST00000286031.10,ENST00000359326.8,ENST00000413811.3,ENST00000459772.5,ENST00000466580.6,ENST00000472795.5,ENST00000481744.5,ENST00000496973.5,ENST00000498289.5	2228.86	2040.26	889.90	21.34	18.33	890.47	5.71	20.05	18.51	17.9837	22.0963	0.0349555	16.5894	20.3847	0.035001
ENSG00000000938.12	ENST00000374003.7,ENST00000374004.5,ENST00000374005.7,ENST00000399173.5,ENST00000457296.5,ENST00000468038.1,ENST00000475472.5	1104.00	915.40	2.00	0.11	0.09	2.00	0.00	0.37	0.34	0.119906	0.664786	0.264044	0.111486	0.614653	0.264016
ENSG00000000971.15	ENST00000359637.2,ENST00000367429.8,ENST00000466229.5,ENST00000470918.1,ENST00000496761.1,ENST00000630130.2	3087.18	2898.58	12194.80	205.86	176.79	12194.19	3.04	190.52	175.87	186.013	195.043	0.00817065	171.893	180.174	0.00813685
ENSG00000001036.13	ENST00000002165.10,ENST00000367585.1,ENST00000451668.1	2272.36	2083.77	1861.66	43.72	37.54	1861.11	1.36	40.60	37.48	38.6327	42.61	0.0168659	35.6655	39.3296	0.0168379
ENSG00000001084.12	ENST00000229416.10,ENST00000504353.1,ENST00000504525.1,ENST00000505197.1,ENST00000505294.5,ENST00000509541.5,ENST00000510837.5,ENST00000513939.6,ENST00000514004.5,ENST00000514373.3,ENST00000514933.2,ENST00000515580.1,ENST00000616923.5,ENST00000643939.1,ENST00000650454.1	2253.28	2064.70	761.00	18.03	15.49	761.00	0.00	18.31	16.91	15.3581	21.3942	0.0555808	14.1669	19.7439	0.0556454
ENSG00000001167.14	ENST00000341376.10,ENST00000353205.5	3089.86	2901.26	848.00	14.30	12.28	848.00	0.00	13.25	12.23	12.15	14.3258	0.0282915	11.2316	13.2392	0.0282736
ENSG00000001460.17	ENST00000003583.12,ENST00000337248.8,ENST00000374409.5,ENST00000435187.1,ENST00000438866.1,ENST00000468303.5,ENST00000475760.1,ENST00000483261.1,ENST00000483528.1,ENST00000492753.1,ENST00000497384.1,ENST00000498488.5	2349.58	2160.99	100.00	2.26	1.94	100.00	0.00	3.21	2.96	2.21733	4.25215	0.106973	2.04776	3.92478	0.107098
ENSG00000001461.16	ENST00000003912.7,ENST00000339255.2,ENST00000358028.8,ENST00000374399.8,ENST00000432012.1,ENST00000475663.2,ENST00000488155.1	4315.11	4126.51	942.00	11.17	9.59	942.00	0.00	10.63	9.81	9.67976	11.6577	0.0320292	8.94457	10.7683	0.0320431
ENSG00000001497.16	ENST00000374804.9,ENST00000374807.9,ENST00000374811.7,ENST00000469091.1,ENST00000484069.1	2418.33	2229.74	1630.00	35.77	30.72	1630.00	0.00	33.26	30.70	31.3347	35.2134	0.0198147	28.9866	32.5646	0.0197956
ENSG00000001561.6	ENST00000321037.4	4651.00	4462.40	0.00	0.00	0.00	0.00	0.00	0.01	0.01	8.91316e-08	0.0299505	0.656775	8.21732e-08	0.0276572	0.656733
ENSG00000001617.11	ENST00000002829.7,ENST00000413852.5,ENST00000414301.5,ENST00000420831.1,ENST00000426511.5,ENST00000434342.5,ENST00000450338.5,ENST00000470737.1,ENST00000493743.1	2472.81	2284.23	2285.00	48.95	42.04	2285.00	0.00	46.07	42.52	41.0168	51.2596	0.0393979	37.8408	47.2978	0.039366
ENSG00000001626.15	ENST00000003084.10,ENST00000426809.5,ENST00000429014.1,ENST00000446805.1,ENST00000468795.1,ENST00000472848.1,ENST00000546407.1,ENST00000600166.1,ENST00000608965.5,ENST00000610149.1,ENST00000621535.1,ENST00000647639.1,ENST00000647720.1,ENST00000647978.1,ENST00000648260.1,ENST00000649406.1,ENST00000649781.1,ENST00000649850.1	1848.89	1662.83	0.00	0.00	0.00	0.00	0.00	14.86	13.72	0.951203	39.8398	0.534899	0.978288	36.8978	0.535027
ENSG00000001629.9	ENST00000265742.7,ENST00000413588.1,ENST00000422095.1,ENST00000439883.1,ENST00000442183.1,ENST00000465883.1,ENST00000486698.1	5146.98	4958.38	1318.00	13.01	11.17	1318.00	0.00	13.20	12.19	11.6351	14.9188	0.042079	10.7258	13.7569	0.0421013
ENSG00000001630.16	ENST00000003100.12,ENST00000422867.1,ENST00000450723.5,ENST00000482924.1	2832.28	2643.68	1664.54	30.81	26.46	1658.94	5.73	28.78	26.57	26.9721	30.5928	0.0218707	24.9374	28.2804	0.0218558
ENSG00000001631.15	ENST00000340022.6,ENST00000394503.6,ENST00000394505.6,ENST00000394507.5,ENST00000412043.6,ENST00000413688.5,ENST00000422347.5,ENST00000425073.1,ENST00000425919.5,ENST00000430102.5,ENST00000433016.5,ENST00000440209.5,ENST00000444960.5,ENST00000445516.1,ENST00000452773.5,ENST00000454017.5,ENST00000458177.5,ENST00000458493.5,ENST00000466166.1,ENST00000470309.5,ENST00000475770.5,ENST00000486261.5,ENS…	2259.68	2071.10	569.82	13.46	11.56	564.69	16.21	16.18	14.94	13.7526	18.8123	0.0541387	12.7074	17.3761	0.0542304
ENSG00000002016.17	ENST00000228345.9,ENST00000358495.7,ENST00000397230.6,ENST00000430095.6,ENST00000461568.5,ENST00000463750.5,ENST00000468231.5,ENST00000481052.5,ENST00000488642.6,ENST00000535376.5,ENST00000536177.5,ENST00000541619.1,ENST00000542297.1,ENST00000542584.5,ENST00000542785.5,ENST00000543912.5,ENST00000544742.5,ENST00000545564.5,ENST00000545967.1	1362.72	1174.21	164.69	6.86	5.89	164.61	0.80	8.10	7.48	5.75403	10.6188	0.104746	5.314	9.80657	0.104674
ENSG00000002079.14	ENST00000425880.1,ENST00000429079.1,ENST00000439784.7,ENST00000452010.2,ENST00000453194.2	1626.69	1438.15	19.00	0.65	0.56	18.90	0.29	1.08	0.99	0.411177	1.88264	0.248913	0.379524	1.73828	0.24901
ENSG00000002330.13	ENST00000309032.7,ENST00000394531.3,ENST00000394532.7,ENST00000492141.1,ENST00000493798.1,ENST00000544271.1,ENST00000544785.1	930.91	742.31	283.93	18.72	16.07	283.84	1.59	18.64	17.20	16.1748	21.0246	0.0445197	14.9829	19.4584	0.0445359
ENSG00000002549.12	ENST00000226299.8,ENST00000503467.1,ENST00000504614.5,ENST00000507960.1,ENST00000508014.5,ENST00000508497.5,ENST00000509583.1,ENST00000512397.1,ENST00000513105.1,ENST00000606142.5,ENST00000618908.4	1873.92	1685.32	650.00	18.87	16.21	650.00	0.00	19.28	17.79	17.2942	21.5016	0.0375939	15.958	19.8393	0.0375873
ENSG00000002586.19	ENST00000381177.7,ENST00000381180.9,ENST00000381184.6,ENST00000381187.8,ENST00000381192.9,ENST00000449611.6,ENST00000482293.6,ENST00000482405.7,ENST00000497752.7,ENST00000611428.5,ENST00000623253.4,ENST00000624481.4,ENST00000645950.1,ENST00000646103.1,ENST00000647297.1	1194.98	1006.38	2673.00	129.96	111.61	2673.00	0.00	123.48	113.98	117.685	129.307	0.0159155	108.82	119.542	0.0158793
ENSG00000002586.19_PAR_Y	ENST00000381177.7_PAR_Y,ENST00000381180.9_PAR_Y,ENST00000381184.6_PAR_Y,ENST00000381187.8_PAR_Y,ENST00000381192.9_PAR_Y,ENST00000449611.6_PAR_Y,ENST00000482293.6_PAR_Y,ENST00000482405.7_PAR_Y,ENST00000497752.7_PAR_Y,ENST00000611428.5_PAR_Y,ENST00000623253.4_PAR_Y,ENST00000624481.4_PAR_Y,ENST00000645950.1_PAR_Y,ENST00000646103.1_PAR_Y,ENST00000647297.1_PAR_Y	825.33	636.78	0.00	0.00	0.00	0.00	0.00	1.30	1.20	0.637609	2.03271	0.188622	0.588593	1.87685	0.188706
ENSG00000002587.9	ENST00000002596.5,ENST00000510712.1,ENST00000514690.5	2930.98	2742.46	83.00	1.48	1.27	83.00	0.00	1.73	1.60	0.847694	2.66736	0.188098	0.786252	2.46614	0.188093
ENSG00000002726.20	ENST00000360937.8,ENST00000416793.6,ENST00000460213.1,ENST00000467291.5,ENST00000480582.1,ENST00000483043.1,ENST00000493429.5	2042.29	1853.69	0.00	0.00	0.00	0.00	0.00	0.23	0.21	0.0664854	0.430174	0.286136	0.0605814	0.396297	0.286001
ENSG00000002745.12	ENST00000222462.2,ENST00000361301.6	2188.50	1999.90	0.00	0.00	0.00	0.00	0.00	0.06	0.05	0.000579476	0.148326	0.503409	0.00068001	0.137192	0.503295
ENSG00000002746.14	ENST00000395891.6,ENST00000429529.1,ENST00000453890.5,ENST00000461842.1,ENST00000464944.1,ENST00000471043.1,ENST00000471527.1,ENST00000481031.5,ENST00000490954.2,ENST00000492310.5,ENST00000493057.1	636.41	447.90	15.00	1.64	1.41	15.00	0.00	2.50	2.31	1.40178	3.70037	0.161701	1.29608	3.41844	0.161691
ENSG00000002822.15	ENST00000265854.11,ENST00000399654.6,ENST00000402746.5,ENST00000406869.5,ENST00000421113.5,ENST00000429625.5,ENST00000429779.1,ENST00000437877.1,ENST00000438959.5,ENST00000444373.6,ENST00000445959.5,ENST00000450235.5,ENST00000455998.5,ENST00000459731.1,ENST00000464742.5,ENST00000468372.5,ENST00000469871.1,ENST00000477172.1,ENST00000481633.1,ENST00000483165.5,ENST00000486340.5,ENST00000491858.5,EN…	2370.99	2182.40	368.00	8.25	7.09	368.00	0.00	12.14	11.21	9.81888	14.585	0.0677121	9.07013	13.4678	0.0676608
ENSG00000002834.17	ENST00000318008.10,ENST00000419929.1,ENST00000433206.6,ENST00000435347.7,ENST00000443937.7,ENST00000579123.1,ENST00000581485.1,ENST00000584106.1,ENST00000585841.5	4023.15	3834.55	5717.70	72.96	62.66	5717.50	8.55	67.72	62.52	65.8311	69.718	0.00974524	60.7976	64.3678	0.00969508
ENSG00000002919.14	ENST00000359238.6,ENST00000393405.6,ENST00000452859.6,ENST00000577310.1,ENST00000578861.5,ENST00000580219.5,ENST00000580875.1,ENST00000581298.5,ENST00000581705.5,ENST00000582104.5,ENST00000582481.1,ENST00000583320.5,ENST00000584335.5	1890.30	1701.72	213.00	6.12	5.26	213.00	0.00	7.21	6.65	5.83491	8.69936	0.0683771	5.37903	8.02316	0.0684366
ENSG00000002933.8	ENST00000004103.7,ENST00000461345.5,ENST00000462826.1,ENST00000468689.2,ENST00000474166.1,ENST00000475007.5,ENST00000475536.5,ENST00000475710.1,ENST00000481305.1,ENST00000484928.5,ENST00000494349.5	1062.82	874.24	0.00	0.00	0.00	0.00	0.00	0.73	0.67	0.305841	1.21281	0.22205	0.282696	1.11989	0.222104
ENSG00000003056.7	ENST00000000412.7,ENST00000536844.5,ENST00000537621.1,ENST00000539143.5,ENST00000540837.1,ENST00000541507.5,ENST00000543159.1,ENST00000543258.1,ENST00000543704.5,ENST00000543834.1,ENST00000543845.1,ENST00000544193.1,ENST00000544245.1	1959.27	1770.70	3070.83	84.86	72.88	3069.41	11.70	81.58	75.30	74.4677	88.5254	0.0296106	68.7215	81.6891	0.0296312
ENSG00000003096.14	ENST00000262820.7,ENST00000371876.5,ENST00000371878.5,ENST00000371882.5,ENST00000453826.1,ENST00000469946.5,ENST00000540167.5,ENST00000541812.5,ENST00000545703.5	3253.61	3065.01	301.00	4.81	4.13	301.00	0.00	4.96	4.58	4.14606	5.91635	0.056355	3.82603	5.46118	0.0564314
ENSG00000003137.8	ENST00000001146.6,ENST00000412253.1,ENST00000461519.1,ENST00000474509.1,ENST00000546307.5	2753.86	2565.30	586.00	11.18	9.60	586.00	0.00	10.53	9.72	8.62703	12.5784	0.065324	7.96014	11.6072	0.0653971
ENSG00000003147.18	ENST00000265577.11,ENST00000317367.9,ENST00000339809.10,ENST00000396675.7,ENST00000401396.5,ENST00000402384.7,ENST00000406470.6,ENST00000407906.5,ENST00000422063.6,ENST00000430867.5,ENST00000446305.1,ENST00000447326.5,ENST00000455539.5,ENST00000457755.5,ENST00000470696.1,ENST00000476942.1,ENST00000486677.1,ENST00000490041.1,ENST00000650486.1	1385.24	1196.71	117.00	4.78	4.11	117.00	0.00	6.85	6.33	4.62052	9.31202	0.119929	4.25865	8.58987	0.119883
ENSG00000003249.13	ENST00000002501.10,ENST00000304733.7,ENST00000392973.7,ENST00000568330.2,ENST00000568662.1,ENST00000568838.1,ENST00000623401.1	2015.10	1826.50	231.00	6.19	5.31	231.00	0.00	6.15	5.68	5.25192	7.10019	0.0513274	4.85439	6.56228	0.0514523
ENSG00000003393.14	ENST00000264276.10,ENST00000409632.6,ENST00000410052.1,ENST00000439495.5,ENST00000462747.1,ENST00000467448.5,ENST00000482789.5,ENST00000482891.5,ENST00000483703.1,ENST00000489440.5,ENST00000494017.5,ENST00000496244.5	5454.26	5265.67	358.00	3.33	2.86	358.00	0.00	5.24	4.84	3.93438	6.68314	0.0915015	3.63778	6.17628	0.0915206
ENSG00000003400.14	ENST00000272879.9,ENST00000286186.10,ENST00000313728.11,ENST00000346817.9,ENST00000360132.7,ENST00000374650.7,ENST00000438843.5,ENST00000448480.1,ENST00000460140.5,ENST00000471191.1,ENST00000484926.1,ENST00000485408.1,ENST00000492363.5	4388.67	4200.07	199.00	2.32	1.99	199.00	0.00	3.05	2.82	2.33872	3.81688	0.0818821	2.15686	3.52184	0.0818406
ENSG00000003402.19	ENST00000309955.7,ENST00000340870.6,ENST00000341222.10,ENST00000341582.10,ENST00000342795.9,ENST00000395148.6,ENST00000417748.1,ENST00000423241.6,ENST00000425030.1,ENST00000433445.1,ENST00000439154.6,ENST00000440180.5,ENST00000441224.5,ENST00000443227.5,ENST00000457277.5,ENST00000460961.1,ENST00000461422.1,ENST00000461820.5,ENST00000462763.5,ENST00000470178.6,ENST00000470664.1,ENST00000474842.1,E…	2390.22	2201.63	1641.72	36.49	31.33	1640.60	9.10	36.98	34.13	33.4097	40.451	0.0326972	30.8787	37.3772	0.0327247
ENSG00000003436.15	ENST00000233156.8,ENST00000339091.8,ENST00000392365.5,ENST00000409676.5,ENST00000417013.5,ENST00000420747.1,ENST00000421427.5,ENST00000435414.5,ENST00000437725.5,ENST00000453013.5,ENST00000481132.5,ENST00000481389.1	1647.08	1458.50	3592.97	120.54	103.52	3592.97	0.18	112.20	103.57	106.285	118.122	0.0179193	98.2348	109.142	0.0179106
ENSG00000003509.15	ENST00000002125.8,ENST00000336237.10,ENST00000416653.5,ENST00000419278.2,ENST00000431821.5,ENST00000432075.1,ENST00000439218.5,ENST00000441905.1,ENST00000455230.5,ENST00000469831.1,ENST00000474154.5,ENST00000474257.5,ENST00000483999.5	1913.25	1724.65	363.43	10.31	8.86	363.95	2.10	11.80	10.89	9.88085	13.78	0.0570639	9.12986	12.7314	0.0570568
ENSG00000003756.16	ENST00000347869.7,ENST00000395174.6,ENST00000404526.6,ENST00000417905.1,ENST00000433556.6,ENST00000437500.5,ENST00000438369.5,ENST00000441305.5,ENST00000441812.6,ENST00000461242.1,ENST00000462025.1,ENST00000464087.6,ENST00000464988.1,ENST00000469838.5,ENST00000471995.5,ENST00000474470.1,ENST00000474818.5,ENST00000475128.5,ENST00000475590.5,ENST00000479275.1,ENST00000489437.1,ENST00000492430.1,ENS…	1851.58	1663.02	1995.93	58.73	50.43	1993.61	4.45	57.31	52.90	51.3943	63.182	0.0361659	47.5727	58.4601	0.0361254
ENSG00000003987.13	ENST00000180173.9,ENST00000517317.5,ENST00000518272.5,ENST00000519122.5,ENST00000519590.5,ENST00000519763.1,ENST00000521177.1,ENST00000521857.5,ENST00000523571.1	3622.33	3433.73	57.07	0.81	0.70	56.89	1.33	1.58	1.46	0.993062	2.2162	0.134754	0.914244	2.04427	0.134674
ENSG00000003989.17	ENST00000004531.14,ENST00000398090.3,ENST00000470360.5,ENST00000494857.5,ENST00000522656.5,ENST00000640220.1	7441.47	7252.87	18092.00	122.06	104.82	18092.00	0.00	112.83	104.15	110.953	114.702	0.00565859	102.47	105.887	0.0056268
ENSG00000004059.10	ENST00000000233.9,ENST00000415666.1,ENST00000459680.1,ENST00000463733.5,ENST00000467281.5,ENST00000489673.1	1133.17	944.57	978.50	50.69	43.53	978.08	1.05	48.54	44.81	45.1175	52.1076	0.0246045	41.6259	48.0806	0.0245627
ENSG00000004139.13	ENST00000379061.8,ENST00000577870.2,ENST00000578128.5,ENST00000579593.1,ENST00000580711.1,ENST00000582323.1,ENST00000585453.5,ENST00000585482.5	4001.13	3812.53	136.14	1.75	1.50	136.71	13.60	2.27	2.09	1.16281	3.48059	0.185377	1.07037	3.21184	0.185581
ENSG00000004142.11	ENST00000540200.5,ENST00000618887.2	2121.00	1932.40	2552.00	64.62	55.50	2552.00	0.00	59.74	55.15	57.4154	62.064	0.0134642	53.0634	57.3572	0.0134371
ENSG00000004399.12	ENST00000324093.8,ENST00000501038.6,ENST00000503166.1,ENST00000504524.5,ENST00000504689.1,ENST00000504767.5,ENST00000504979.1,ENST00000505237.2,ENST00000505505.1,ENST00000505665.5,ENST00000506979.1,ENST00000508630.1,ENST00000511018.1,ENST00000512744.5,ENST00000512807.1,ENST00000514990.1,ENST00000515191.1	2478.14	2289.57	1854.00	39.62	34.03	1854.00	0.00	39.83	36.77	35.183	44.5578	0.0405532	32.4813	41.134	0.0405189
ENSG00000004455.16	ENST00000354858.10,ENST00000373449.6,ENST00000466029.1,ENST00000467905.5,ENST00000469238.1,ENST00000480134.5,ENST00000482191.1,ENST00000487289.1,ENST00000491241.1,ENST00000548033.5,ENST00000548559.1,ENST00000550338.5,ENST00000551979.1,ENST00000626911.1,ENST00000629371.2	1681.85	1494.22	5853.67	191.69	164.62	5853.21	5.78	191.81	177.06	169.413	221.947	0.0467983	156.252	204.767	0.0467255
ENSG00000004468.12	ENST00000226279.7,ENST00000502843.5,ENST00000506191.1,ENST00000510674.1,ENST00000511430.1	5668.00	5479.40	2.00	0.02	0.02	2.00	0.00	0.37	0.34	0.0614509	0.783269	0.366482	0.0558142	0.72222	0.36636
ENSG00000004478.7	ENST00000001008.5,ENST00000538622.1,ENST00000539181.1,ENST00000540260.1,ENST00000543037.1,ENST00000543769.1,ENST00000544366.1,ENST00000630279.1	3173.72	2985.13	4873.00	79.88	68.60	4872.90	0.33	86.90	80.21	72.2687	111.035	0.0763821	66.727	102.556	0.0763815
ENSG00000004487.16	ENST00000356634.7,ENST00000400181.8,ENST00000465864.2,ENST00000481879.1,ENST00000494920.1,ENST00000602503.1	2636.89	2448.30	2734.00	54.64	46.93	2734.00	0.00	50.67	46.77	47.5283	53.792	0.0211196	43.8709	49.6498	0.0211246
ENSG00000004534.14	ENST00000266022.8,ENST00000419610.5,ENST00000421682.1,ENST00000422955.5,ENST00000425608.5,ENST00000433811.1,ENST00000434592.5,ENST00000438912.1,ENST00000441115.5,ENST00000442092.5,ENST00000443081.5,ENST00000446471.1,ENST00000454079.5,ENST00000464013.5,ENST00000466247.1,ENST00000478026.1,ENST00000483350.1,ENST00000488807.2,ENST00000491874.5,ENST00000493652.1	2442.40	2253.81	1486.00	32.26	27.71	1486.44	0.82	32.62	30.11	29.4071	35.9147	0.0342504	27.1529	33.1632	0.0342572
ENSG00000004660.14	ENST00000158166.5,ENST00000348335.6,ENST00000381769.6,ENST00000573483.1	3496.03	3307.43	1910.00	28.26	24.27	1910.00	0.00	26.13	24.12	24.9373	27.3028	0.0155731	23.0454	25.2246	0.0155255
ENSG00000004700.15	ENST00000314748.10,ENST00000396093.7,ENST00000421138.6,ENST00000444129.6,ENST00000536240.5,ENST00000536964.5,ENST00000539672.1,ENST00000542432.5	2557.10	2368.51	1292.32	26.70	22.93	1294.18	11.35	25.47	23.51	23.249	27.7142	0.0301474	21.4814	25.6004	0.0301817
ENSG00000004766.16	ENST00000251739.9,ENST00000305866.9,ENST00000436177.5,ENST00000438395.5,ENST00000441602.5,ENST00000443443.1,ENST00000458530.1,ENST00000458707.1,ENST00000467326.5,ENST00000471188.5,ENST00000474412.1,ENST00000476413.1,ENST00000477572.1,ENST00000477935.1,ENST00000480943.5,ENST00000484954.1,ENST00000485140.1,ENST00000485994.5,ENST00000495039.1,ENST00000544910.5,ENST00000649152.1	3290.33	3101.74	304.00	4.80	4.12	304.00	0.00	7.42	6.85	5.77583	9.2067	0.0817889	5.32779	8.4925	0.0818278
ENSG00000004776.12	ENST00000004982.5,ENST00000587965.1,ENST00000592984.6	1317.67	1129.08	19.35	0.84	0.72	19.34	2.31	1.02	0.94	0.543339	1.54263	0.171568	0.501903	1.42478	0.171512
ENSG00000004777.18	ENST00000007510.8,ENST00000221905.1,ENST00000314737.9,ENST00000378944.9,ENST00000586918.1,ENST00000587447.3,ENST00000587984.1,ENST00000588248.6,ENST00000589133.5,ENST00000590893.5,ENST00000591438.1,ENST00000593034.5,ENST00000601474.5	1340.44	1153.36	409.53	17.37	14.92	409.59	0.57	19.86	18.33	11.671	29.2445	0.158101	10.7802	26.9995	0.158145
ENSG00000004779.9	ENST00000007516.7,ENST00000484769.1,ENST00000562133.5,ENST00000567761.1,ENST00000570319.5	717.56	528.99	775.00	71.69	61.56	775.00	0.00	67.24	62.07	62.4455	72.2045	0.0248905	57.711	66.714	0.0248621
ENSG00000004799.7	ENST00000005178.5,ENST00000468445.1,ENST00000473301.1,ENST00000473796.1,ENST00000498190.1	3265.84	3077.25	865.00	13.75	11.81	865.00	0.00	13.22	12.20	11.9511	14.5508	0.0337772	11.0442	13.4439	0.0337491
ENSG00000004809.13	ENST00000330550.8,ENST00000368919.7,ENST00000424139.1,ENST00000434949.5,ENST00000437378.5,ENST00000451557.5,ENST00000460159.1,ENST00000461487.1	1391.75	1203.17	0.00	0.00	0.00	0.00	0.00	0.45	0.41	0.130511	0.850715	0.288909	0.120712	0.786017	0.28884
ENSG00000004838.13	ENST00000231749.7,ENST00000360165.7,ENST00000431869.1,ENST00000442887.1,ENST00000443080.5,ENST00000468182.1,ENST00000475688.1,ENST00000478269.5,ENST00000490675.5	1808.55	1619.96	62.00	1.87	1.61	62.00	0.00	2.59	2.39	1.78799	3.48226	0.112462	1.65197	3.21661	0.112485
ENSG00000004846.16	ENST00000258738.10,ENST00000404938.6,ENST00000406935.5,ENST00000441315.1,ENST00000443026.6,ENST00000477094.5	2554.00	2365.41	0.00	0.00	0.00	0.00	0.00	0.20	0.18	0.04	0.407072	0.340127	0.0375191	0.376502	0.340111
ENSG00000004848.7	ENST00000379044.4,ENST00000636609.1,ENST00000636885.1,ENST00000637394.1,ENST00000637993.1	661.40	538.13	0.00	0.00	0.00	0.00	0.00	13.92	12.85	0.00504206	41.7996	0.654524	0.00467065	38.5913	0.654517
ENSG00000004864.13	ENST00000265631.9,ENST00000416240.6,ENST00000472162.2,ENST00000484495.5,ENST00000487710.1,ENST00000490072.5,ENST00000492869.1,ENST00000494085.1	2574.98	2386.40	508.00	10.42	8.95	508.00	0.00	13.45	12.42	9.4495	19.0386	0.117196	8.73505	17.5927	0.117211
ENSG00000004866.20	ENST00000265437.9,ENST00000323984.7,ENST00000393443.5,ENST00000393444.7,ENST00000393446.6,ENST00000393447.8,ENST00000393449.5,ENST00000393451.7,ENST00000417919.5,ENST00000420755.5,ENST00000421345.5,ENST00000422922.5,ENST00000432298.5,ENST00000434836.5,ENST00000438863.5,ENST00000443979.5,ENST00000446490.5,ENST00000449366.5,ENST00000462544.1,ENST00000464020.1,ENST00000465133.5,ENST00000465641.5,ENS…	1991.72	1803.13	578.46	15.70	13.48	578.49	1.63	17.33	16.00	15.3662	19.3721	0.0398612	14.1979	17.8941	0.0399956
ENSG00000004897.11	ENST00000066544.7,ENST00000525495.6,ENST00000526866.5,ENST00000527547.5,ENST00000528147.1,ENST00000528748.5,ENST00000531206.5,ENST00000532575.1,ENST00000532893.5,ENST00000533415.5,ENST00000570740.1,ENST00000570818.5,ENST00000571643.5,ENST00000573502.1,ENST00000573550.5,ENST00000574304.5,ENST00000575483.5,ENST00000575830.2,ENST00000576484.1	2576.16	2387.59	1546.98	31.70	27.23	1546.97	0.16	31.05	28.66	26.8433	35.1747	0.047142	24.8821	32.5781	0.0471421
ENSG00000004939.14	ENST00000262418.11,ENST00000399246.3,ENST00000471005.5,ENST00000498270.1,ENST00000631130.1	1929.82	1741.22	6.00	0.17	0.14	6.00	0.00	0.56	0.52	0.146744	1.10152	0.30943	0.135852	1.01736	0.309308
ENSG00000004948.14	ENST00000359558.6,ENST00000360249.8,ENST00000394441.5,ENST00000415529.2,ENST00000421592.6,ENST00000423724.5,ENST00000426151.6,ENST00000649521.1	2613.50	2424.90	0.00	0.00	0.00	0.00	0.00	0.18	0.17	0.0597675	0.323924	0.255489	0.0577958	0.301826	0.25566
ENSG00000004961.14	ENST00000321143.8,ENST00000380762.4,ENST00000380763.7	1314.48	1125.88	993.00	43.16	37.06	993.00	0.00	40.01	36.93	37.2332	42.7695	0.0237802	34.37	39.4806	0.0238798
ENSG00000004975.11	ENST00000005340.9,ENST00000571745.1,ENST00000572285.5,ENST00000573354.1,ENST00000574143.1,ENST00000574591.1,ENST00000574642.5,ENST00000575086.1,ENST00000575458.5,ENST00000575756.5,ENST00000576285.1,ENST00000576439.1,ENST00000576840.5,ENST00000576949.1,ENST00000577154.1	2226.63	2038.04	1611.00	38.68	33.22	1611.00	0.00	37.47	34.59	34.7478	40.3307	0.0258303	32.0786	37.233	0.0257632
ENSG00000005001.9	ENST00000161006.7,ENST00000570950.1,ENST00000571228.1,ENST00000572061.1,ENST00000574768.5,ENST00000575164.1,ENST00000576381.1,ENST00000577177.1	874.75	686.18	6.00	0.43	0.37	6.00	0.00	1.16	1.07	0.515217	1.87495	0.205229	0.475904	1.73148	0.205209
ENSG00000005007.12	ENST00000262803.9,ENST00000594243.1,ENST00000594504.5,ENST00000596842.5,ENST00000598209.5,ENST00000598471.1,ENST00000599848.5,ENST00000600012.5,ENST00000600310.5,ENST00000600689.1,ENST00000600868.5,ENST00000601689.1,ENST00000601981.5	4895.10	4706.50	1922.00	19.98	17.16	1922.00	0.00	20.18	18.63	18.6065	21.8958	0.0274708	17.1806	20.2138	0.0275206
ENSG00000005020.12	ENST00000345317.6,ENST00000432747.1,ENST00000468712.5,ENST00000481204.5,ENST00000487720.1,ENST00000489977.5,ENST00000490456.6,ENST00000495802.5,ENST00000497511.5	3998.00	3809.40	429.00	5.51	4.73	429.00	0.00	7.14	6.59	5.71433	8.63883	0.0716487	5.29242	7.99206	0.0716465
ENSG00000005022.5	ENST00000317881.8,ENST00000460013.1,ENST00000463551.1,ENST00000475354.1	1264.07	1075.47	15902.94	723.54	621.37	15902.95	0.22	668.39	616.99	657.419	679.096	0.00554379	607.263	627.01	0.00548548
ENSG00000005059.15	ENST00000394650.6,ENST00000452915.3,ENST00000472310.5,ENST00000494604.1,ENST00000515114.3	2168.73	1980.13	370.00	9.14	7.85	370.00	0.00	9.36	8.64	8.05145	10.8032	0.0492992	7.44893	9.98835	0.0492846
ENSG00000005073.5	ENST00000006015.3,ENST00000517402.1	2295.00	2106.40	85.27	1.98	1.70	84.20	4.93	1.86	1.71	1.42756	2.30264	0.0827047	1.31411	2.12201	0.082753
ENSG00000005075.15	ENST00000292614.9,ENST00000393794.4	929.37	740.78	630.34	41.64	35.76	630.04	9.09	38.54	35.58	35.4427	41.8665	0.0285625	32.7031	38.6261	0.0285955
ENSG00000005100.12	ENST00000225296.7,ENST00000433302.7,ENST00000572490.1,ENST00000574023.1,ENST00000575153.5	4968.48	4779.88	1990.00	20.37	17.49	1990.00	0.00	18.91	17.45	17.8812	19.9487	0.0188199	16.5017	18.4058	0.0187943
ENSG00000005102.12	ENST00000318579.8,ENST00000329168.3,ENST00000393661.2,ENST00000549132.1	2707.00	2518.40	31.00	0.60	0.52	31.00	0.00	0.74	0.68	0.481818	1.01987	0.12496	0.443143	0.939896	0.125131
ENSG00000005108.15	ENST00000408005.2,ENST00000423059.8,ENST00000480061.1,ENST00000497575.1,ENST00000617773.1	4805.20	4616.64	0.00	0.00	0.00	0.00	0.00	0.29	0.27	0.0296664	0.647619	0.410645	0.0271703	0.597396	0.410554
ENSG00000005156.11	ENST00000262327.9,ENST00000378526.8,ENST00000585370.1,ENST00000585740.5,ENST00000585941.5,ENST00000586058.1,ENST00000586119.1,ENST00000586407.1,ENST00000586435.1,ENST00000588109.5,ENST00000588713.1,ENST00000590181.5,ENST00000590630.5,ENST00000592244.1,ENST00000592690.1,ENST00000593099.5	2694.17	2505.61	729.92	14.25	12.24	729.49	14.54	16.11	14.87	12.2969	19.863	0.0813737	11.3635	18.3469	0.0814153
ENSG00000005175.9	ENST00000005386.7,ENST00000380650.4,ENST00000432584.7,ENST00000547706.1,ENST00000548211.1,ENST00000548296.1,ENST00000551293.1	1974.47	1785.91	789.00	21.62	18.56	789.00	0.00	20.76	19.16	18.23	23.3988	0.0433107	16.8479	21.6225	0.0432712
ENSG00000005187.11	ENST00000289416.9,ENST00000440284.6,ENST00000501740.6,ENST00000561499.1,ENST00000561584.5,ENST00000561795.5,ENST00000562251.5,ENST00000563914.1,ENST00000564701.1,ENST00000567006.1,ENST00000567387.5,ENST00000567711.1,ENST00000568235.5,ENST00000569141.1,ENST00000614721.1	1550.70	1362.17	10.87	0.39	0.34	11.74	1.43	2.05	1.89	1.05866	3.16131	0.1809	0.977881	2.92035	0.180888
ENSG00000005189.19	ENST00000261377.10,ENST00000348433.10,ENST00000561474.1,ENST00000563045.1,ENST00000563068.1,ENST00000563617.1,ENST00000564200.1,ENST00000564274.5,ENST00000565340.5,ENST00000566276.5,ENST00000566518.5,ENST00000566993.5,ENST00000567297.5,ENST00000568046.5,ENST00000568334.1,ENST00000568476.5,ENST00000568501.5,ENST00000568647.5,ENST00000568894.5	1863.67	1675.10	427.90	12.50	10.73	427.88	0.32	13.93	12.86	11.8027	16.123	0.0532825	10.904	14.8912	0.0532
ENSG00000005194.14	ENST00000394391.8,ENST00000563341.1,ENST00000563561.1,ENST00000564885.1,ENST00000565368.5,ENST00000565786.5,ENST00000565961.5,ENST00000566284.1,ENST00000567518.5,ENST00000567751.5,ENST00000568940.5,ENST00000569246.5,ENST00000569370.5,ENST00000569979.5,ENST00000570000.5	1778.24	1589.65	734.99	22.62	19.43	734.99	0.12	23.46	21.66	20.7501	26.1462	0.0393746	19.2753	24.2503	0.0393421
ENSG00000005206.16	ENST00000585725.2,ENST00000586111.3,ENST00000586332.5,ENST00000587851.1,ENST00000589515.2,ENST00000593243.5,ENST00000610743.4,ENST00000612623.1,ENST00000613503.4,ENST00000614784.1,ENST00000614794.4,ENST00000618220.4,ENST00000621568.4,ENST00000622308.4	1708.07	1519.51	1239.00	39.90	34.26	1236.55	2.85	38.16	35.22	34.4426	41.9571	0.0343796	31.7798	38.7169	0.0343462
ENSG00000005238.19	ENST00000322813.9,ENST00000378557.1,ENST00000378561.5,ENST00000378566.5,ENST00000488109.6,ENST00000603301.5,ENST00000605104.1,ENST00000605244.5,ENST00000605392.1	2585.01	2396.42	634.00	12.95	11.12	634.00	0.00	12.34	11.39	10.8768	13.8778	0.0419802	10.0497	12.8212	0.0419187
ENSG00000005243.9	ENST00000579263.1,ENST00000580174.1,ENST00000580409.5,ENST00000581637.5,ENST00000581756.5,ENST00000583414.5,ENST00000584955.5,ENST00000585182.1,ENST00000612370.4,ENST00000621465.4	895.00	706.40	2.00	0.14	0.12	2.00	0.00	11.06	10.21	0.555899	30.8736	0.572618	0.551101	28.5453	0.572501
ENSG00000005249.12	ENST00000265717.4,ENST00000393613.6,ENST00000488792.1	3745.00	3556.40	3.00	0.04	0.04	3.00	0.00	0.26	0.24	0.0429147	0.558144	0.377173	0.0402346	0.515845	0.377246
ENSG00000005302.18	ENST00000312196.9,ENST00000337339.7,ENST00000361672.6,ENST00000380691.3,ENST00000380692.7,ENST00000380693.8,ENST00000398527.7,ENST00000421368.3,ENST00000467141.2,ENST00000468149.5,ENST00000473380.2,ENST00000476743.5,ENST00000478462.5,ENST00000482871.6,ENST00000483645.6,ENST00000494268.1,ENST00000647599.1,ENST00000647701.1,ENST00000647839.1,ENST00000647857.1,ENST00000647869.1,ENST00000647985.1,ENS…	3128.51	2939.92	1832.00	30.49	26.19	1832.00	0.00	33.32	30.76	29.8216	36.9424	0.036946	27.5829	34.1554	0.036897
ENSG00000005339.14	ENST00000262367.9,ENST00000382070.7,ENST00000570939.2,ENST00000571763.5,ENST00000571826.5,ENST00000572134.1,ENST00000572569.1,ENST00000573517.6,ENST00000573672.1,ENST00000574740.1,ENST00000575237.2,ENST00000576720.1,ENST00000634839.1,ENST00000635753.1,ENST00000635899.1,ENST00000635919.1,ENST00000636002.1,ENST00000636895.1,ENST00000637492.1,ENST00000638158.1	6756.17	6567.58	1851.00	13.79	11.84	1851.00	0.00	14.70	13.57	12.2441	17.1888	0.0588808	11.3156	15.8819	0.0588641
ENSG00000005379.16	ENST00000268893.10,ENST00000343736.8,ENST00000577871.1,ENST00000578486.1,ENST00000578511.5,ENST00000580669.6,ENST00000581675.5,ENST00000581692.2,ENST00000582679.1,ENST00000583624.1,ENST00000585149.1	2519.73	2331.18	0.00	0.00	0.00	0.00	0.00	0.85	0.78	0.245045	1.58302	0.28469	0.226236	1.46154	0.284657
ENSG00000005381.7	ENST00000225275.3,ENST00000577220.1,ENST00000578493.1,ENST00000580005.1,ENST00000581022.1	967.40	778.98	0.00	0.00	0.00	0.00	0.00	1.17	1.08	0.166657	2.56826	0.379533	0.152028	2.37063	0.379429
ENSG00000005421.8	ENST00000222381.7,ENST00000433729.1,ENST00000462594.1,ENST00000470502.1	1068.80	880.26	3.00	0.17	0.14	3.00	0.00	0.46	0.43	0.114242	0.898342	0.307167	0.105714	0.829869	0.307212
ENSG00000005436.13	ENST00000321027.7,ENST00000409857.7,ENST00000427862.1,ENST00000442309.5,ENST00000470197.5,ENST00000470285.1,ENST00000470503.1,ENST00000472230.5,ENST00000486016.1,ENST00000492826.1,ENST00000541687.5	1532.25	1343.69	592.00	21.56	18.51	592.00	0.00	21.04	19.42	17.6459	24.4928	0.056088	16.2793	22.6048	0.0560947
ENSG00000005448.16	ENST00000348227.4,ENST00000409791.5,ENST00000426787.5,ENST00000461531.5,ENST00000465134.5,ENST00000468778.5,ENST00000469321.5,ENST00000469932.5,ENST00000475328.5,ENST00000480089.5,ENST00000482605.1,ENST00000482880.5,ENST00000493982.5	1054.80	866.21	1480.00	83.60	71.80	1480.00	0.00	78.92	72.85	74.3349	83.6205	0.0203447	68.5359	77.122	0.0203134
ENSG00000005469.11	ENST00000331536.7,ENST00000412227.6,ENST00000419147.6,ENST00000442291.1,ENST00000469785.1,ENST00000479014.1,ENST00000488850.1	2413.41	2224.82	43.00	0.95	0.81	43.00	0.00	1.42	1.31	0.884522	2.0488	0.143108	0.817139	1.89161	0.143227
ENSG00000005471.17	ENST00000265723.8,ENST00000358400.7,ENST00000359206.8,ENST00000417608.1,ENST00000440025.1,ENST00000453593.5,ENST00000467079.1,ENST00000467983.1,ENST00000469770.1,ENST00000473795.1,ENST00000643670.1,ENST00000644106.1,ENST00000649586.1	2290.00	2101.43	0.00	0.00	0.00	0.00	0.00	0.67	0.62	0.217688	1.21684	0.266042	0.200999	1.12383	0.266137
ENSG00000005483.20	ENST00000257745.8,ENST00000311117.7,ENST00000334884.9,ENST00000468607.1,ENST00000473063.1,ENST00000474203.5,ENST00000476671.5,ENST00000478079.1,ENST00000478990.5,ENST00000479838.2,ENST00000480368.5,ENST00000482560.6,ENST00000485619.1,ENST00000495267.5,ENST00000496191.1,ENST00000622386.1	4506.69	4318.10	1339.00	15.17	13.03	1339.00	0.00	15.82	14.60	14.0686	17.7347	0.039725	12.9556	16.3417	0.0397172
ENSG00000005486.16	ENST00000006777.10,ENST00000318622.8,ENST00000428119.1,ENST00000454791.1,ENST00000466232.5,ENST00000467406.2,ENST00000468304.1,ENST00000468644.5,ENST00000476218.1	1487.90	1299.31	610.00	22.97	19.73	610.00	0.00	27.49	25.38	20.0214	38.7037	0.112356	18.438	35.7003	0.112415
ENSG00000005513.9	ENST00000293894.3,ENST00000566034.1	3601.00	3412.40	0.00	0.00	0.00	0.00	0.00	0.03	0.03	0.000723775	0.0654588	0.476545	0.00066837	0.0604403	0.476733
ENSG00000005700.14	ENST00000306270.11,ENST00000369751.2,ENST00000445419.6,ENST00000471036.1,ENST00000503400.5,ENST00000503631.5,ENST00000505222.5,ENST00000508381.1,ENST00000510291.5,ENST00000610980.4	5837.87	5649.28	1293.00	11.20	9.62	1293.00	0.00	10.82	9.99	10.0811	11.5667	0.0227249	9.30073	10.668	0.0227137
ENSG00000005801.17	ENST00000005082.13,ENST00000330692.11,ENST00000343338.11,ENST00000354599.10,ENST00000399602.8,ENST00000427810.6,ENST00000429541.6,ENST00000438262.6,ENST00000524857.5,ENST00000525313.6,ENST00000525502.5,ENST00000526501.5,ENST00000526540.5,ENST00000526598.1,ENST00000526601.5,ENST00000527386.1,ENST00000528218.5,ENST00000528410.5,ENST00000528636.1,ENST00000528796.5,ENST00000529085.5,ENST00000529228.5…	2627.03	2438.44	643.00	12.90	11.08	643.00	0.00	15.62	14.41	13.5891	17.6941	0.0457274	12.5397	16.3305	0.0457822
ENSG00000005810.17	ENST00000357337.10,ENST00000429715.1,ENST00000462987.2,ENST00000466564.2,ENST00000474882.2,ENST00000482517.5,ENST00000485061.2,ENST00000486679.2,ENST00000491491.1,ENST00000498073.2,ENST00000544440.6,ENST00000612956.4	5213.20	5024.62	1768.82	17.23	14.79	1762.35	4.34	17.36	16.02	15.0425	19.9071	0.0484388	13.8039	18.2968	0.0484473
ENSG00000005812.10	ENST00000355619.9,ENST00000417323.1,ENST00000470210.1,ENST00000472949.1,ENST00000477982.2,ENST00000485797.2	3158.82	2970.23	1097.07	18.07	15.52	1093.45	7.67	17.47	16.13	15.8639	19.0957	0.0314163	14.6613	17.6394	0.0314094
ENSG00000005844.17	ENST00000356798.10,ENST00000358164.9,ENST00000433423.2,ENST00000562020.1,ENST00000562652.1,ENST00000562857.5,ENST00000563615.5,ENST00000564118.1,ENST00000564632.1,ENST00000564935.1,ENST00000565348.5,ENST00000565864.5,ENST00000566149.1,ENST00000566267.1,ENST00000568012.5,ENST00000568926.5,ENST00000568987.1,ENST00000569570.5,ENST00000569725.1	4673.00	4484.40	1.00	0.01	0.01	1.00	0.00	1.95	1.80	1.05651	2.91828	0.168342	0.980278	2.69988	0.168222
ENSG00000005882.11	ENST00000007708.7,ENST00000503076.1,ENST00000503176.5,ENST00000503614.5,ENST00000505440.5,ENST00000505897.5,ENST00000506242.5,ENST00000506647.1,ENST00000508030.5,ENST00000508960.1,ENST00000510219.2,ENST00000511026.1,ENST00000512204.5,ENST00000512238.1,ENST00000515040.5,ENST00000614357.4	1404.82	1216.26	663.71	26.70	22.93	662.96	1.19	26.32	24.30	22.706	30.1109	0.0490699	20.923	27.7556	0.0490874
ENSG00000005884.17	ENST00000007722.11,ENST00000320031.12,ENST00000504417.1,ENST00000505306.5,ENST00000505552.1,ENST00000505612.1,ENST00000506401.6,ENST00000506437.1,ENST00000506827.1,ENST00000507771.5,ENST00000508100.1,ENST00000510809.1,ENST00000512553.5,ENST00000514834.1,ENST00000515147.1,ENST00000570989.1	2619.46	2430.89	6445.00	129.73	111.41	6445.00	0.00	122.85	113.40	113.632	132.248	0.0259383	104.811	122.03	0.0259701
ENSG00000005889.15	ENST00000304543.9,ENST00000338565.3,ENST00000379177.5,ENST00000379188.7,ENST00000419690.5,ENST00000428571.5,ENST00000459724.1,ENST00000474385.1,ENST00000480195.1,ENST00000497813.1,ENST00000539115.5	4354.17	4165.59	1264.00	14.85	12.75	1264.00	0.00	15.08	13.92	12.925	17.3219	0.0503347	11.927	15.9917	0.0503867
ENSG00000005893.15	ENST00000200639.8,ENST00000371335.4,ENST00000434600.6,ENST00000486593.5	2787.90	2599.30	2080.00	39.16	33.63	2080.00	0.00	36.35	33.55	34.5203	38.2083	0.0174834	31.882	35.2816	0.0174842
ENSG00000005961.18	ENST00000262407.5,ENST00000587295.5,ENST00000589645.5,ENST00000591990.5,ENST00000592075.5,ENST00000592226.5,ENST00000592253.5,ENST00000592462.5,ENST00000592944.1,ENST00000648408.1	1556.86	1368.33	67.00	2.40	2.06	67.00	0.00	3.15	2.91	2.04715	4.40049	0.129948	1.88335	4.05753	0.129972
ENSG00000005981.12	ENST00000257621.4,ENST00000325885.5,ENST00000428113.5	582.00	393.48	1.00	0.12	0.11	1.00	0.00	0.25	0.23	0.0238871	0.568831	0.419824	0.0217037	0.525	0.419884
ENSG00000006007.11	ENST00000353258.7,ENST00000563645.1,ENST00000564172.1,ENST00000569773.1,ENST00000569899.5	2099.70	1911.11	2595.00	66.44	57.06	2590.26	4.19	61.59	56.85	57.0644	66.061	0.0248903	52.6824	60.9763	0.0248421
ENSG00000006015.17	ENST00000358607.10,ENST00000450195.6,ENST00000595077.1,ENST00000595490.1,ENST00000597371.1,ENST00000598375.5,ENST00000600997.5,ENST00000601736.1	805.02	616.50	167.00	13.25	11.38	167.00	0.00	12.83	11.84	10.3901	15.3634	0.0667878	9.59946	14.1897	0.0667607
ENSG00000006016.10	ENST00000392386.7,ENST00000593286.1,ENST00000594325.1,ENST00000596360.1,ENST00000597131.1	809.17	620.66	123.66	9.75	8.37	123.96	3.15	9.50	8.77	7.20579	11.9147	0.0858886	6.64805	10.9993	0.0858849
ENSG00000006025.11	ENST00000007414.7,ENST00000392507.7,ENST00000578461.1,ENST00000579728.5,ENST00000580140.5,ENST00000580226.5,ENST00000580808.1,ENST00000583167.5,ENST00000584698.1,ENST00000585051.1,ENST00000613735.4	2750.38	2561.82	509.00	9.72	8.35	509.00	0.00	9.95	9.19	8.13439	11.9799	0.0669281	7.50491	11.0528	0.0669268
ENSG00000006042.11	ENST00000261713.8,ENST00000394642.7,ENST00000395149.6,ENST00000439138.5,ENST00000578289.5,ENST00000579849.5,ENST00000582227.5,ENST00000583120.1,ENST00000583437.2	1239.67	1051.11	0.00	0.00	0.00	0.00	0.00	0.73	0.68	0.243196	1.31197	0.260058	0.223396	1.21016	0.259958
ENSG00000006047.12	ENST00000007699.9,ENST00000570627.1,ENST00000570720.1,ENST00000571127.1,ENST00000571464.1,ENST00000571485.5,ENST00000571834.5	2206.56	2017.97	17.00	0.41	0.35	17.00	0.00	0.85	0.78	0.392615	1.35118	0.199947	0.359107	1.24429	0.200103
ENSG00000006059.3	ENST00000007735.3	1287.00	1098.40	0.00	0.00	0.00	0.00	0.00	0.04	0.04	1.27018e-06	0.123911	0.657715	1.17374e-06	0.114431	0.657872
ENSG00000006062.15	ENST00000344686.7,ENST00000376926.8,ENST00000586644.2,ENST00000592267.1,ENST00000617331.2,ENST00000640087.1,ENST00000648527.1	4252.51	4063.92	410.56	4.94	4.25	410.20	1.44	4.84	4.47	4.23823	5.49025	0.0432938	3.9165	5.07298	0.0432982
ENSG00000006071.13	ENST00000302539.9,ENST00000389817.7,ENST00000524561.1,ENST00000525022.1,ENST00000526002.1,ENST00000526037.5,ENST00000526168.5,ENST00000526921.5,ENST00000527905.5,ENST00000528202.5,ENST00000528374.1,ENST00000529967.5,ENST00000530147.5,ENST00000531137.1,ENST00000531642.5,ENST00000531891.1,ENST00000531911.1,ENST00000532220.1,ENST00000532728.6,ENST00000612903.1,ENST00000635881.1,ENST00000642271.1,ENS…	1454.58	1266.03	79.00	3.05	2.62	79.00	0.00	9.69	8.95	3.66686	20.0178	0.307281	3.36425	18.4677	0.307341
ENSG00000006116.3	ENST00000005284.3	3088.00	2899.40	2.00	0.03	0.03	2.00	0.00	0.05	0.04	0.0051506	0.0998076	0.387213	0.00472032	0.0921529	0.387246
ENSG00000006118.14	ENST00000005286.8,ENST00000453848.6,ENST00000534983.5,ENST00000535480.1,ENST00000536409.1,ENST00000536928.1,ENST00000537065.1,ENST00000537110.1,ENST00000538090.1,ENST00000540112.1,ENST00000540276.1,ENST00000543732.1,ENST00000544065.5,ENST00000544098.1	2333.15	2144.57	1971.00	44.97	38.62	1971.00	0.00	43.26	39.94	39.9992	46.7838	0.0267414	36.8802	43.1423	0.0267847
ENSG00000006125.17	ENST00000587805.1,ENST00000588093.1,ENST00000588116.1,ENST00000589774.5,ENST00000590432.5,ENST00000590538.5,ENST00000591561.5,ENST00000591610.5,ENST00000592167.5,ENST00000593014.3,ENST00000610402.4,ENST00000612035.4,ENST00000612116.5,ENST00000614600.4,ENST00000616681.4,ENST00000616784.4,ENST00000618940.4,ENST00000619183.1,ENST00000620039.4,ENST00000621668.4,ENST00000621914.4,ENST00000628168.1	4987.99	4799.40	6071.00	61.89	53.16	6071.00	0.05	63.39	58.52	57.1295	71.5847	0.0360459	52.793	66.1475	0.0360486
ENSG00000006128.11	ENST00000319273.9,ENST00000346867.4,ENST00000350485.8,ENST00000491437.1,ENST00000495916.1	870.80	682.24	0.00	0.00	0.00	0.00	0.00	0.40	0.37	0.0884078	0.787862	0.322258	0.08356	0.729397	0.32238
ENSG00000006194.9	ENST00000219069.5,ENST00000538765.2,ENST00000572748.1,ENST00000573578.1,ENST00000574253.1,ENST00000574674.1,ENST00000575332.1,ENST00000575823.1	2254.28	2065.68	1142.34	27.06	23.24	1143.95	10.75	25.46	23.50	23.4034	27.6208	0.029116	21.6225	25.5206	0.0290692
ENSG00000006210.6	ENST00000006053.6,ENST00000563383.1,ENST00000564948.1,ENST00000565912.1	5796.00	5607.40	1.00	0.01	0.01	1.00	0.00	0.17	0.15	0.0156858	0.414505	0.456965	0.014683	0.382914	0.456858
ENSG00000006282.20	ENST00000006658.10,ENST00000356488.8,ENST00000502911.5,ENST00000503063.5,ENST00000503127.5,ENST00000504265.5,ENST00000504271.1,ENST00000504334.5,ENST00000505085.5,ENST00000505336.1,ENST00000505456.6,ENST00000505559.5,ENST00000505656.5,ENST00000508528.1,ENST00000508598.5,ENST00000510917.5,ENST00000511347.5,ENST00000511605.1,ENST00000511845.5,ENST00000511937.5,ENST00000512181.5,ENST00000512416.5,EN…	2486.95	2298.35	361.00	7.69	6.60	360.91	0.29	10.54	9.73	8.69962	12.4776	0.0625243	8.0458	11.5349	0.0625294
ENSG00000006283.17	ENST00000352832.9,ENST00000354983.8,ENST00000358244.9,ENST00000359106.9,ENST00000360761.8,ENST00000416767.8,ENST00000429973.6,ENST00000442258.6,ENST00000502264.5,ENST00000503436.5,ENST00000503485.5,ENST00000503607.5,ENST00000504076.5,ENST00000505165.5,ENST00000506406.5,ENST00000506520.1,ENST00000507336.5,ENST00000507510.6,ENST00000507609.5,ENST00000507896.5,ENST00000510115.5,ENST00000510366.5,ENS…	7848.00	7659.40	2.01	0.01	0.01	2.01	0.10	0.31	0.28	0.185377	0.44197	0.143089	0.170778	0.407642	0.143068
ENSG00000006327.13	ENST00000326577.8,ENST00000341627.5,ENST00000571351.1,ENST00000573001.5,ENST00000574699.1,ENST00000575124.1,ENST00000575836.1	1082.57	893.97	544.00	29.78	25.57	544.00	0.00	37.14	34.29	25.9923	55.6459	0.139669	23.9922	51.3744	0.139659
ENSG00000006377.10	ENST00000493273.2,ENST00000518156.2,ENST00000555308.1	1527.33	1338.75	0.00	0.00	0.00	0.00	0.00	0.15	0.14	0.0110431	0.353162	0.441108	0.0096038	0.325508	0.441207
ENSG00000006432.15	ENST00000381250.8,ENST00000553414.5,ENST00000554024.1,ENST00000554146.1,ENST00000554752.6,ENST00000555993.6,ENST00000611979.4	10206.99	10018.39	573.00	2.80	2.40	573.00	0.00	2.84	2.62	2.49153	3.2197	0.0426033	2.30138	2.97361	0.0425912
ENSG00000006451.7	ENST00000005257.6,ENST00000434466.1,ENST00000436179.1,ENST00000466491.1,ENST00000468201.1	2641.97	2453.37	1289.00	25.71	22.08	1289.00	0.00	24.68	22.78	22.5833	26.8695	0.030092	20.8639	24.8167	0.0299985
ENSG00000006453.13	ENST00000005260.8,ENST00000462558.5,ENST00000473569.1,ENST00000479789.1,ENST00000480580.1	3304.46	3115.86	1934.13	30.37	26.08	1933.91	1.39	28.52	26.33	26.5087	30.5248	0.0241138	24.5344	28.2397	0.0241481
ENSG00000006459.10	ENST00000397560.6,ENST00000472616.1,ENST00000478996.1	8209.96	8021.36	413.00	2.52	2.16	413.00	0.00	2.65	2.45	2.00987	3.44603	0.102254	1.85976	3.18504	0.102236
ENSG00000006468.13	ENST00000242066.9,ENST00000399357.7,ENST00000403527.5,ENST00000403685.5,ENST00000405192.6,ENST00000405218.6,ENST00000405358.8,ENST00000420159.6,ENST00000421381.5,ENST00000430479.5,ENST00000431887.5,ENST00000433547.1,ENST00000438956.5,ENST00000443137.5,ENST00000443608.5,ENST00000460438.5,ENST00000472931.6,ENST00000476355.5,ENST00000476720.6,ENST00000483075.1,ENST00000485475.1,ENST00000493831.1,ENS…	2341.83	2153.26	0.00	0.00	0.00	0.00	0.00	1.39	1.29	0.714351	2.13506	0.177663	0.656402	1.96756	0.17773
ENSG00000006530.16	ENST00000355413.8,ENST00000465241.5,ENST00000473247.5,ENST00000473884.5,ENST00000492693.5,ENST00000494053.1,ENST00000494688.1,ENST00000495028.5,ENST00000496273.1,ENST00000496784.1,ENST00000629555.2,ENST00000647568.1,ENST00000647898.1,ENST00000648068.1,ENST00000648395.1,ENST00000648489.1,ENST00000648690.1,ENST00000649014.1,ENST00000649286.1,ENST00000649365.1,ENST00000649538.1,ENST00000649790.1,ENS…	2453.95	2265.35	516.17	11.15	9.57	516.53	2.93	12.23	11.29	10.7515	13.8145	0.043114	9.91838	12.7439	0.0431051
ENSG00000006534.15	ENST00000342456.10,ENST00000527514.1,ENST00000612297.4,ENST00000614849.4,ENST00000615368.4,ENST00000615463.4,ENST00000616697.1,ENST00000617288.4,ENST00000617449.4,ENST00000619675.4	2615.51	2426.92	3137.00	63.25	54.32	3137.00	0.00	58.98	54.45	56.3198	61.598	0.0154473	52.0311	56.899	0.0154435
ENSG00000006555.10	ENST00000371274.8,ENST00000371276.8,ENST00000448308.2,ENST00000474654.1,ENST00000488771.1	1831.60	1643.02	0.00	0.00	0.00	0.00	0.00	0.25	0.23	0.0391225	0.52886	0.366425	0.0362084	0.4885	0.366348
ENSG00000006576.16	ENST00000248550.7,ENST00000275575.11,ENST00000307305.12,ENST00000415251.6,ENST00000416283.6,ENST00000422959.6,ENST00000424760.5,ENST00000450574.5,ENST00000454592.5,ENST00000468351.1,ENST00000470215.1,ENST00000479515.1	2709.85	2521.26	609.00	11.82	10.15	609.00	0.00	11.59	10.70	10.0744	13.3017	0.0471867	9.28138	12.2616	0.0471889
ENSG00000006606.8	ENST00000005180.8,ENST00000394905.2	526.00	337.50	7.00	1.01	0.87	7.00	0.00	1.07	0.99	0.401669	1.80914	0.236686	0.369812	1.66958	0.236553
ENSG00000006607.13	ENST00000264042.7,ENST00000373287.8,ENST00000412332.1,ENST00000413432.2,ENST00000418082.1,ENST00000422951.1,ENST00000444371.1,ENST00000445489.1,ENST00000464142.5,ENST00000467260.1,ENST00000470617.1,ENST00000471447.5,ENST00000473082.5,ENST00000473510.1,ENST00000476799.1,ENST00000478489.5,ENST00000479427.5,ENST00000485051.1,ENST00000486736.5,ENST00000491425.1,ENST00000492868.1,ENST00000496470.1,ENS…	3489.45	3300.87	498.53	7.39	6.35	499.67	1.80	10.69	9.87	8.53552	13.0726	0.0724254	7.89861	12.0868	0.0724197
ENSG00000006611.15	ENST00000005226.11,ENST00000318024.8,ENST00000526181.1,ENST00000526313.5,ENST00000527020.5,ENST00000527551.1,ENST00000527720.5,ENST00000529563.5,ENST00000530700.1,ENST00000534556.1,ENST00000624811.1	1984.46	1795.87	284.00	7.74	6.65	284.00	0.00	8.98	8.29	7.00816	11.2194	0.0783442	6.47549	10.3669	0.0784199
ENSG00000006625.17	ENST00000005374.10,ENST00000275428.8,ENST00000409144.5,ENST00000409390.5,ENST00000409436.2,ENST00000426081.5,ENST00000440082.5,ENST00000447901.1	1096.84	908.24	1970.98	106.19	91.19	1969.58	1.81	98.53	90.95	94.1497	103.138	0.0158294	86.9405	95.2297	0.0157932
ENSG00000006634.7	ENST00000265728.5,ENST00000413643.5,ENST00000430279.5,ENST00000431138.5,ENST00000486925.1,ENST00000495067.1,ENST00000498144.5,ENST00000498726.1	1725.63	1537.06	544.20	17.32	14.88	544.14	0.97	16.58	15.30	13.7911	19.4104	0.0594927	12.7393	17.93	0.0594969
ENSG00000006638.11	ENST00000375190.8,ENST00000411851.3,ENST00000587717.1,ENST00000589966.1	2141.59	1952.99	60.00	1.50	1.29	60.00	0.00	1.68	1.55	1.16057	2.25839	0.112875	1.07101	2.08362	0.112899
ENSG00000006652.13	ENST00000005558.8,ENST00000403825.7,ENST00000417662.1,ENST00000421296.1,ENST00000429071.5,ENST00000432734.1,ENST00000440625.5,ENST00000443101.6,ENST00000445335.1,ENST00000462155.2,ENST00000466459.5,ENST00000470441.1,ENST00000476927.5,ENST00000486688.1,ENST00000489994.5,ENST00000535603.5,ENST00000621379.4	2130.67	1942.08	1528.00	38.50	33.06	1528.00	0.00	38.78	35.80	35.2819	42.4626	0.0316101	32.4729	39.105	0.0316469
ENSG00000006659.12	ENST00000360675.7,ENST00000392052.7,ENST00000601802.1	672.00	483.46	0.00	0.00	0.00	0.00	0.00	0.32	0.29	0.027558	0.696294	0.4046	0.0249985	0.6426	0.404672
ENSG00000006695.10	ENST00000261643.7,ENST00000429152.6,ENST00000580561.1,ENST00000581931.5	2639.49	2450.90	426.96	8.52	7.32	426.87	0.35	8.15	7.52	7.14892	9.16761	0.0424502	6.62219	8.48557	0.0424162
ENSG00000006704.10	ENST00000265755.7,ENST00000424337.6,ENST00000455841.6,ENST00000470715.1,ENST00000476977.5,ENST00000486086.1,ENST00000489094.1	1553.62	1365.11	1475.00	52.87	45.40	1475.00	0.00	49.25	45.46	43.856	54.7951	0.0384927	40.4024	50.4965	0.0384707
ENSG00000006712.14	ENST00000221265.7,ENST00000416728.3,ENST00000595379.1,ENST00000595564.5,ENST00000595797.5,ENST00000597365.1,ENST00000598127.1,ENST00000598594.1	1887.58	1699.01	1242.00	35.77	30.72	1242.00	0.00	34.57	31.91	31.4759	37.8379	0.0311265	29.1096	34.9829	0.0311356
ENSG00000006715.15	ENST00000265745.13,ENST00000310301.8,ENST00000395969.6,ENST00000413141.5,ENST00000414632.5,ENST00000418457.6,ENST00000439468.1,ENST00000448833.5,ENST00000457055.1,ENST00000462429.1,ENST00000466017.1,ENST00000482217.1,ENST00000485955.1,ENST00000490924.1	2172.68	1984.17	783.00	19.31	16.58	783.00	0.00	21.10	19.48	16.2372	25.8874	0.08074	14.9834	23.8898	0.0806928
ENSG00000006740.16	ENST00000262444.13,ENST00000340825.7,ENST00000379672.9,ENST00000538915.2,ENST00000544416.6,ENST00000578087.1,ENST00000578442.1,ENST00000580768.5,ENST00000581437.1,ENST00000583608.1,ENST00000584974.1,ENST00000616670.4	4292.15	4103.56	44.00	0.52	0.45	43.60	0.49	1.11	1.03	0.68272	1.5978	0.141481	0.632032	1.47678	0.141605
ENSG00000006744.18	ENST00000338034.8,ENST00000395962.6,ENST00000426905.7,ENST00000446899.5,ENST00000465825.5,ENST00000476042.1,ENST00000480891.5,ENST00000484122.5,ENST00000487229.6,ENST00000491478.5,ENST00000492559.5,ENST00000578071.1,ENST00000578104.1,ENST00000578991.5,ENST00000580504.5,ENST00000581499.6,ENST00000583371.5,ENST00000584650.5,ENST00000609101.5,ENST00000609345.1,ENST00000609757.5	2389.79	2201.21	1456.00	32.37	27.80	1456.00	0.00	33.75	31.15	30.5515	37.0494	0.0330966	28.2419	34.2382	0.0330757
ENSG00000006747.14	ENST00000297029.9,ENST00000341757.9,ENST00000417018.1,ENST00000436854.1,ENST00000473722.5,ENST00000476649.1,ENST00000486980.5,ENST00000518849.1,ENST00000519209.5,ENST00000523729.5	3364.89	3176.29	12.43	0.19	0.16	12.81	0.55	1.04	0.96	0.480539	1.68264	0.205029	0.441002	1.55095	0.204843
ENSG00000006756.15	ENST00000217890.10,ENST00000381154.5,ENST00000458014.1,ENST00000481340.1,ENST00000494870.5,ENST00000495294.1,ENST00000559324.1	3017.22	2828.66	289.00	5.00	4.29	287.24	1.94	5.47	5.05	4.11231	6.96204	0.0901485	3.79626	6.42711	0.0902363
ENSG00000006757.11	ENST00000381042.8,ENST00000442940.1,ENST00000444736.5,ENST00000537427.5	1101.26	912.70	504.00	27.02	23.20	504.00	0.00	25.09	23.16	22.0883	28.2426	0.042534	20.3385	26.0287	0.0424691
ENSG00000006788.13	ENST00000252172.8,ENST00000418404.8,ENST00000621918.1	5991.67	5803.07	0.00	0.00	0.00	0.06	0.24	0.02	0.02	0.00254299	0.0508618	0.391143	0.0023661	0.0469958	0.391077
ENSG00000006831.9	ENST00000357103.4,ENST00000535774.1,ENST00000537190.1,ENST00000537545.1,ENST00000540974.1,ENST00000543456.1,ENST00000544470.1	3942.81	3754.22	2685.00	35.00	30.05	2685.00	0.00	33.41	30.84	31.7181	35.175	0.0175584	29.287	32.4828	0.0175535
ENSG00000006837.11	ENST00000265334.8,ENST00000518990.5,ENST00000519312.5,ENST00000520592.1,ENST00000520693.5,ENST00000521118.5,ENST00000521755.1,ENST00000522501.1,ENST00000523054.5,ENST00000523832.1	518.46	330.01	15.46	2.29	1.97	15.35	1.35	2.73	2.52	1.41029	4.1246	0.17504	1.29586	3.8014	0.175181
ENSG00000007001.12	ENST00000005756.4,ENST00000460456.1,ENST00000489438.1,ENST00000605860.5	1640.75	1452.15	0.00	0.00	0.00	0.00	0.00	0.16	0.15	0.0220964	0.336431	0.364134	0.0204804	0.310695	0.364002
ENSG00000007038.10	ENST00000005995.7,ENST00000450020.7,ENST00000570594.5,ENST00000570629.5,ENST00000571141.1,ENST00000574265.1,ENST00000574813.5,ENST00000575199.1,ENST00000575739.1,ENST00000577043.1	870.48	681.91	4048.00	290.47	249.45	4048.00	0.00	269.26	248.55	259.33	279.052	0.012699	239.514	257.68	0.0126906
ENSG00000007047.14	ENST00000262891.8,ENST00000300843.8,ENST00000587566.5,ENST00000588533.5,ENST00000588621.5,ENST00000590897.1,ENST00000590909.1,ENST00000592207.5,ENST00000592762.5,ENST00000620044.4,ENST00000622871.1	1977.64	1789.08	522.00	14.28	12.26	522.00	0.00	14.95	13.80	12.3378	17.6319	0.0618864	11.3783	16.2696	0.0618767
ENSG00000007062.11	ENST00000447510.6,ENST00000502501.1,ENST00000502943.1,ENST00000503884.5,ENST00000504842.5,ENST00000505450.5,ENST00000508167.5,ENST00000508322.1,ENST00000508940.1,ENST00000510224.5,ENST00000511153.5,ENST00000511270.1,ENST00000512304.2,ENST00000513108.1,ENST00000513448.5,ENST00000513946.1,ENST00000514693.5,ENST00000514967.5,ENST00000539194.5,ENST00000540805.5	1944.47	1755.88	3.00	0.08	0.07	3.00	0.00	1.94	1.79	0.932692	3.1466	0.196877	0.858961	2.90326	0.196763
ENSG00000007080.10	ENST00000445755.6,ENST00000596123.1,ENST00000597436.5,ENST00000602080.1	949.29	760.70	683.00	43.93	37.73	683.00	0.00	40.94	37.79	37.7022	44.1754	0.0272854	34.8094	40.7843	0.0272224
ENSG00000007129.17	ENST00000187608.13,ENST00000401445.3,ENST00000407170.6,ENST00000457737.5,ENST00000482870.6,ENST00000618577.4,ENST00000632983.1	1161.29	972.71	0.00	0.00	0.00	0.00	0.00	0.45	0.42	0.117505	0.872846	0.299334	0.108055	0.805058	0.299295
ENSG00000007168.12	ENST00000397193.7,ENST00000397195.9,ENST00000570400.1,ENST00000571289.1,ENST00000571495.1,ENST00000572915.6,ENST00000574213.1,ENST00000574468.1,ENST00000574816.5,ENST00000575477.5,ENST00000576586.5,ENST00000609078.1,ENST00000610190.1	1984.41	1795.84	2394.00	65.23	56.02	2392.98	1.34	61.73	56.98	55.8581	67.3304	0.0322785	51.6517	62.2472	0.0322721
ENSG00000007171.17	ENST00000313735.10,ENST00000621962.1,ENST00000646938.1	3838.67	3650.07	0.00	0.00	0.00	0.00	0.00	0.04	0.03	0.00415834	0.0803236	0.391259	0.00396749	0.0743137	0.3911
ENSG00000007174.17	ENST00000262442.8,ENST00000396001.6,ENST00000454412.6,ENST00000578834.1,ENST00000579406.1,ENST00000579602.1,ENST00000579703.1,ENST00000579813.1,ENST00000579828.5,ENST00000580255.1,ENST00000581682.1,ENST00000583192.1,ENST00000584663.1,ENST00000585197.1,ENST00000608377.5	2892.87	2704.33	0.00	0.00	0.00	0.00	0.00	1.32	1.22	0.483212	2.2985	0.241123	0.447282	2.12296	0.241347
ENSG00000007202.14	ENST00000389003.7,ENST00000528896.6,ENST00000544884.5,ENST00000577261.1,ENST00000577417.5,ENST00000577580.1,ENST00000579253.1,ENST00000579924.6,ENST00000580395.1,ENST00000580882.5,ENST00000581064.1,ENST00000581267.1,ENST00000582417.1,ENST00000582901.1,ENST00000583403.5,ENST00000583860.1	6132.22	5943.64	4241.76	34.92	29.99	4242.13	1.90	35.86	33.10	32.5385	39.5956	0.0339116	29.9458	36.4746	0.0339241
ENSG00000007216.14	ENST00000314669.9,ENST00000444914.7,ENST00000459818.2,ENST00000541739.6,ENST00000545060.2,ENST00000577903.5,ENST00000579281.5	2153.57	1964.97	0.00	0.00	0.00	0.00	0.00	0.18	0.17	0.0554118	0.329336	0.270238	0.0509941	0.304075	0.270256
ENSG00000007237.18	ENST00000323816.8,ENST00000396115.6,ENST00000432992.6,ENST00000437099.6,ENST00000542249.5,ENST00000578456.1,ENST00000578599.5,ENST00000578655.1,ENST00000579140.5,ENST00000579158.5,ENST00000580043.1,ENST00000580811.5,ENST00000580865.5,ENST00000581112.5,ENST00000581871.5,ENST00000583882.5,ENST00000584146.6,ENST00000584389.5,ENST00000585266.5	2619.33	2430.77	20.00	0.40	0.35	20.00	0.00	1.82	1.68	1.01476	2.68767	0.160066	0.940975	2.48618	0.160147
ENSG00000007255.10	ENST00000006275.8,ENST00000585934.1,ENST00000587818.1,ENST00000588062.5,ENST00000592647.1	692.54	503.99	102.00	9.90	8.50	102.00	0.00	10.03	9.26	7.8929	12.2359	0.0737253	7.28183	11.2933	0.0737587
ENSG00000007264.14	ENST00000310132.10,ENST00000395040.6,ENST00000395045.6,ENST00000585778.5,ENST00000587180.1,ENST00000588983.5,ENST00000590028.5,ENST00000590493.5,ENST00000590821.1,ENST00000590849.1,ENST00000590980.1,ENST00000591059.1,ENST00000592300.1,ENST00000592612.1,ENST00000619596.4	1767.07	1578.48	2347.00	72.75	62.48	2347.00	0.00	68.75	63.46	65.0927	72.5765	0.018688	60.1662	67.0622	0.0186961
ENSG00000007306.14	ENST00000006724.7,ENST00000401731.5,ENST00000599715.1,ENST00000602225.1	1197.75	1009.20	0.00	0.00	0.00	0.00	0.00	0.32	0.30	0.0325832	0.697883	0.390854	0.0388229	0.653022	0.390729
ENSG00000007312.12	ENST00000006750.7,ENST00000349817.2,ENST00000392795.7,ENST00000558969.1,ENST00000559358.1,ENST00000583260.1	842.67	654.15	0.00	0.00	0.00	0.00	0.00	0.67	0.62	0.144126	1.33313	0.320538	0.133275	1.23137	0.320666
ENSG00000007314.12	ENST00000435607.3,ENST00000581514.1,ENST00000584310.1	1390.54	1202.01	3.00	0.12	0.10	3.00	0.00	0.35	0.32	0.044438	0.755342	0.383909	0.0384278	0.695064	0.383886
ENSG00000007341.18	ENST00000343210.11,ENST00000358039.8,ENST00000360743.8,ENST00000361846.7,ENST00000369664.1,ENST00000369666.5,ENST00000369669.5,ENST00000418497.5,ENST00000459630.5,ENST00000463235.5,ENST00000466360.5,ENST00000467335.5,ENST00000470519.5,ENST00000470683.1,ENST00000473206.5,ENST00000477332.5,ENST00000477682.1,ENST00000479436.5,ENST00000480988.5,ENST00000485753.5,ENST00000490067.5,ENST00000490715.5,EN…	1127.42	938.84	499.28	26.02	22.35	499.13	6.86	26.61	24.56	23.508	29.8593	0.0415128	21.6971	27.5623	0.0415149
ENSG00000007350.16	ENST00000369912.2,ENST00000369915.7,ENST00000426203.5,ENST00000426989.5,ENST00000439635.5,ENST00000463884.1,ENST00000465168.1,ENST00000482044.1	2566.00	2377.40	1.00	0.02	0.02	1.00	0.00	0.84	0.77	0.261131	1.47604	0.259739	0.238974	1.36087	0.259516
ENSG00000007372.22	ENST00000241001.13,ENST00000379107.7,ENST00000379109.7,ENST00000379111.7,ENST00000379115.9,ENST00000379123.10,ENST00000379129.7,ENST00000379132.8,ENST00000419022.6,ENST00000423822.7,ENST00000438681.6,ENST00000455099.6,ENST00000464174.6,ENST00000470027.7,ENST00000471303.6,ENST00000474783.2,ENST00000481563.6,ENST00000494377.7,ENST00000524853.6,ENST00000525535.2,ENST00000527769.5,ENST00000530373.6,E…	2244.16	2055.59	367.32	8.74	7.51	382.20	7.47	14.17	13.08	11.9445	16.5236	0.0560872	11.0129	15.2358	0.0560237
ENSG00000007376.7	ENST00000007264.6,ENST00000561734.5,ENST00000562070.1,ENST00000563560.1,ENST00000565377.1,ENST00000565503.5,ENST00000565809.5,ENST00000567114.5,ENST00000567283.5,ENST00000569601.5	1873.21	1684.61	442.00	12.84	11.03	442.00	0.00	12.96	11.96	11.5039	14.4683	0.0391556	10.6179	13.36	0.0391647
ENSG00000007384.15	ENST00000262316.10,ENST00000417043.5,ENST00000419764.1,ENST00000428730.5,ENST00000448893.1,ENST00000450643.5,ENST00000472390.1,ENST00000482904.1,ENST00000486045.1,ENST00000487201.1,ENST00000493647.1	1776.70	1588.11	475.00	14.64	12.57	475.00	0.00	14.76	13.63	12.6889	16.8487	0.0487052	11.7093	15.5513	0.0487069
ENSG00000007392.16	ENST00000293872.12,ENST00000337351.8,ENST00000397780.5,ENST00000397783.5,ENST00000418978.5,ENST00000419516.5,ENST00000426094.5,ENST00000428363.1,ENST00000429378.5,ENST00000430864.5,ENST00000442701.1,ENST00000443357.5,ENST00000464711.5,ENST00000467552.1,ENST00000468732.5,ENST00000469109.1,ENST00000490762.5,ENST00000494366.5,ENST00000494545.1,ENST00000495349.5,ENST00000629543.2	1402.06	1213.48	807.00	32.54	27.95	807.00	0.00	32.31	29.83	28.8131	35.9074	0.038279	26.581	33.131	0.0383294
ENSG00000007402.11	ENST00000266039.7,ENST00000360963.7,ENST00000423994.6,ENST00000424201.6,ENST00000429770.5,ENST00000479441.1,ENST00000483620.1,ENST00000487413.1	2626.71	2438.12	20.00	0.40	0.34	20.00	0.00	0.47	0.44	0.287153	0.683985	0.144726	0.26474	0.631273	0.144741
ENSG00000007516.13	ENST00000324385.9,ENST00000397488.6,ENST00000421665.6,ENST00000426824.7,ENST00000561602.1,ENST00000561793.1,ENST00000562208.5,ENST00000564213.1,ENST00000565665.5,ENST00000566162.1,ENST00000566389.1,ENST00000567203.1,ENST00000567825.3,ENST00000568198.1,ENST00000568887.5,ENST00000628027.2	2899.47	2710.89	325.52	5.88	5.05	325.55	0.73	7.07	6.52	5.48484	8.74002	0.0782636	5.06901	8.07666	0.0783815
ENSG00000007520.3	ENST00000007390.2,ENST00000566296.1	1243.00	1054.40	486.48	22.58	19.39	486.45	0.73	21.06	19.44	19.1863	22.9531	0.0308766	17.7146	21.1922	0.030881
ENSG00000007541.16	ENST00000026218.9,ENST00000293874.2,ENST00000321878.9,ENST00000409527.6,ENST00000420990.6,ENST00000422307.6,ENST00000439574.1,ENST00000443147.5,ENST00000470411.2,ENST00000476438.1,ENST00000480424.6,ENST00000537901.1,ENST00000540241.1,ENST00000540548.1,ENST00000544860.1,ENST00000634341.1,ENST00000635205.1,ENST00000635909.1,ENST00000635935.1,ENST00000636005.1,ENST00000636657.1,ENST00000637468.1,ENS…	1754.46	1565.87	776.21	24.26	20.83	773.43	6.47	28.51	26.32	21.7989	37.9364	0.0908447	20.1081	35.0061	0.0908046
ENSG00000007545.15	ENST00000293925.9,ENST00000397412.7,ENST00000415022.1,ENST00000466562.5,ENST00000467286.1,ENST00000468839.1,ENST00000492778.5,ENST00000498594.5	5536.95	5348.38	1172.88	10.73	9.22	1171.88	12.00	10.97	10.13	9.32366	12.6584	0.0520483	8.65292	11.7316	0.0520889
ENSG00000007866.20	ENST00000338863.11,ENST00000402886.8,ENST00000639578.2	2983.00	2794.40	352.00	6.16	5.29	352.00	0.00	5.79	5.34	5.18718	6.39503	0.0364435	4.78831	5.90343	0.0364281
ENSG00000007908.15	ENST00000333360.11,ENST00000367774.1,ENST00000367775.5,ENST00000367776.5,ENST00000367777.5,ENST00000461085.1,ENST00000609271.1	2433.14	2244.57	0.00	0.00	0.00	0.00	0.00	0.33	0.31	0.0626624	0.689758	0.349964	0.0578574	0.636981	0.350138
ENSG00000007923.15	ENST00000294401.11,ENST00000377577.9,ENST00000426784.1,ENST00000451196.5,ENST00000460594.5,ENST00000465508.5,ENST00000465911.1,ENST00000469318.5,ENST00000472414.1,ENST00000473993.5,ENST00000485073.5	2073.88	1885.31	1496.20	38.83	33.35	1494.28	8.31	37.69	34.79	33.7658	41.5902	0.035421	31.2049	38.4246	0.0353874
ENSG00000007933.12	ENST00000367755.8,ENST00000472784.5,ENST00000478457.1,ENST00000479749.1,ENST00000530212.5,ENST00000534514.1	1012.50	823.92	0.00	0.00	0.00	0.00	0.00	0.43	0.39	0.116384	0.800577	0.295268	0.10738	0.738953	0.295504
ENSG00000007944.14	ENST00000349606.4,ENST00000356840.7	2391.44	2202.84	440.00	9.77	8.39	440.00	0.00	9.06	8.37	8.17514	9.9856	0.034524	7.54179	9.21575	0.0344978
ENSG00000007952.17	ENST00000217885.5,ENST00000372960.8,ENST00000372964.5,ENST00000372966.7,ENST00000427768.5	2418.00	2229.40	1.00	0.02	0.02	1.00	0.00	0.27	0.25	0.0535883	0.543307	0.329956	0.0498997	0.5022	0.329872
ENSG00000007968.6	ENST00000361729.2,ENST00000487237.1	3808.23	3619.66	1089.00	14.72	12.64	1089.00	0.00	13.74	12.68	12.1267	15.4109	0.0414704	11.1915	14.2251	0.0415111
ENSG00000008018.8	ENST00000262193.6,ENST00000462957.1	955.33	766.73	1459.00	93.11	79.96	1459.00	0.00	85.98	79.37	81.4961	90.4195	0.0177681	75.1527	83.3886	0.0177757
ENSG00000008056.13	ENST00000295987.12,ENST00000340666.5,ENST00000638337.1,ENST00000639776.1,ENST00000640721.1	1245.87	1057.29	16.00	0.74	0.64	16.00	0.00	0.98	0.90	0.453781	1.55595	0.200934	0.412918	1.43042	0.200981
ENSG00000008083.13	ENST00000341776.6,ENST00000397311.4,ENST00000474854.1	5672.32	5483.72	511.00	4.56	3.92	511.00	0.00	4.37	4.04	3.9252	4.86214	0.0356288	3.61847	4.48296	0.0356606
ENSG00000008086.11	ENST00000379989.6,ENST00000379996.7,ENST00000463994.4,ENST00000623364.3,ENST00000623535.1,ENST00000623610.1,ENST00000624700.3,ENST00000624953.1,ENST00000635828.1,ENST00000636046.1,ENST00000637881.1	9631.20	9442.63	476.00	2.47	2.12	476.00	0.00	2.74	2.53	2.11418	3.45391	0.0858328	1.95178	3.18899	0.0857704
ENSG00000008118.9	ENST00000009105.5,ENST00000361322.2,ENST00000423146.5,ENST00000494990.1	2440.00	2251.40	1.00	0.02	0.02	1.00	0.00	0.25	0.23	0.0366951	0.531672	0.368498	0.0338717	0.49106	0.368852
ENSG00000008128.22	ENST00000356200.7,ENST00000356937.7,ENST00000357760.6,ENST00000358779.9,ENST00000378633.5,ENST00000378638.6,ENST00000401096.2,ENST00000404249.7,ENST00000460465.5,ENST00000463652.5,ENST00000464748.1,ENST00000468397.1,ENST00000468800.5,ENST00000474916.1,ENST00000478901.1,ENST00000479362.1,ENST00000487462.1,ENST00000489300.1,ENST00000491311.1,ENST00000492390.5,ENST00000495016.5,ENST00000498810.1,ENS…	1179.62	991.04	526.23	25.98	22.31	530.88	12.57	27.15	25.06	23.4515	31.0188	0.0480962	21.6686	28.6603	0.0480154
ENSG00000008130.15	ENST00000341426.9,ENST00000341991.7,ENST00000342348.9,ENST00000378625.5,ENST00000460602.5,ENST00000464373.1,ENST00000469045.5,ENST00000477235.5,ENST00000480499.5,ENST00000480542.1,ENST00000489538.1,ENST00000492768.5,ENST00000492845.6,ENST00000497186.5,ENST00000497615.1,ENST00000497747.5,ENST00000498806.1	2092.01	1903.44	1588.00	40.82	35.06	1588.00	0.00	40.25	37.15	36.8198	43.955	0.0301018	34.0037	40.5898	0.0301108
ENSG00000008196.12	ENST00000344788.7,ENST00000393655.3,ENST00000489228.1	2468.33	2279.74	0.00	0.00	0.00	0.00	0.00	0.15	0.14	0.0077546	0.355235	0.448061	0.00747471	0.328377	0.448122
ENSG00000008197.4	ENST00000008391.3,ENST00000492804.1	1204.00	1015.42	0.00	0.00	0.00	0.00	0.00	0.12	0.11	0.00150678	0.301133	0.504702	0.00160217	0.278297	0.504985
ENSG00000008226.19	ENST00000308059.10,ENST00000346219.7,ENST00000440294.6,ENST00000447130.1,ENST00000469151.1,ENST00000477260.1,ENST00000478428.1	1433.95	1245.41	5.93	0.23	0.20	6.35	1.64	1.92	1.77	0.221852	4.73317	0.450199	0.205001	4.36754	0.450218
ENSG00000008256.15	ENST00000350796.7,ENST00000396741.3,ENST00000461891.5,ENST00000465320.1,ENST00000466543.1,ENST00000478541.1,ENST00000481329.1,ENST00000482460.1,ENST00000488964.5,ENST00000491641.5,ENST00000495176.5	4240.94	4052.35	477.00	5.76	4.95	477.00	0.00	7.14	6.59	5.85177	8.55831	0.0658159	5.39718	7.89605	0.0657901
ENSG00000008277.14	ENST00000265727.11,ENST00000398201.8,ENST00000398203.7,ENST00000398204.8,ENST00000398209.7,ENST00000412441.5,ENST00000413139.1,ENST00000426930.5,ENST00000439864.5,ENST00000476330.1,ENST00000478920.1	6977.97	6789.37	131.00	0.94	0.81	131.00	0.00	1.57	1.45	1.05318	2.14522	0.121372	0.972848	1.98151	0.121243
ENSG00000008282.8	ENST00000011473.6,ENST00000455385.6,ENST00000460770.1,ENST00000464029.5,ENST00000470347.1,ENST00000483448.1,ENST00000634737.1	2124.63	1936.03	1511.00	38.19	32.80	1511.00	0.00	36.33	33.53	34.238	38.4663	0.0198238	31.628	35.5214	0.019799
ENSG00000008283.15	ENST00000360793.7,ENST00000392975.6,ENST00000392976.5,ENST00000448884.6,ENST00000542042.5,ENST00000577368.5,ENST00000577989.5,ENST00000578016.1,ENST00000578072.1,ENST00000580592.1,ENST00000580691.5,ENST00000581163.5,ENST00000581573.5,ENST00000582034.5,ENST00000582143.1,ENST00000582297.5,ENST00000582997.5,ENST00000583478.1,ENST00000584031.5,ENST00000584291.5,ENST00000585153.1	2567.32	2378.73	635.00	13.06	11.22	635.00	0.00	14.47	13.36	12.7878	16.3192	0.0418919	11.7862	15.0478	0.0418648
ENSG00000008294.20	ENST00000262013.11,ENST00000357122.8,ENST00000502329.1,ENST00000505173.5,ENST00000505279.5,ENST00000506483.1,ENST00000506500.1,ENST00000509724.1,ENST00000510283.5,ENST00000510855.1,ENST00000511312.2,ENST00000511795.1,ENST00000511987.5,ENST00000513547.5,ENST00000513746.6,ENST00000513827.5,ENST00000513906.1,ENST00000514205.1,ENST00000514613.5,ENST00000515685.1,ENST00000576492.1,ENST00000618113.4	4381.52	4192.93	2719.00	31.73	27.25	2719.00	0.00	33.38	30.81	29.5513	37.4256	0.0406868	27.2656	34.5465	0.0406861
ENSG00000008300.16	ENST00000164024.4,ENST00000461362.5,ENST00000470999.1,ENST00000498057.1	6866.81	6678.21	1021.00	7.48	6.42	1021.00	0.00	7.23	6.67	6.47046	7.99106	0.0345031	5.99112	7.39288	0.0344441
ENSG00000008311.14	ENST00000358954.6,ENST00000393376.5,ENST00000417368.6,ENST00000426162.1,ENST00000431170.5,ENST00000460376.5,ENST00000473553.5	2840.06	2651.46	27.00	0.50	0.43	27.00	0.00	0.70	0.64	0.431408	1.00558	0.14259	0.400302	0.930684	0.142664
ENSG00000008323.15	ENST00000011684.11,ENST00000304581.8,ENST00000396988.7,ENST00000449001.6,ENST00000535616.1,ENST00000536531.5,ENST00000538208.1,ENST00000543000.1,ENST00000544743.1	1443.78	1255.18	11.00	0.43	0.37	11.00	0.00	2.06	1.90	0.66089	3.82348	0.278351	0.610381	3.52892	0.278388
ENSG00000008324.11	ENST00000011691.5,ENST00000447630.5,ENST00000474941.1	796.82	608.23	377.16	30.34	26.06	377.14	0.35	28.21	26.04	25.4435	31.1346	0.0351556	23.5052	28.7598	0.0351145
ENSG00000008382.15	ENST00000262966.12,ENST00000359935.8,ENST00000594162.1,ENST00000594716.5,ENST00000596722.5,ENST00000597036.5,ENST00000599840.5,ENST00000601877.1	1089.17	900.66	110.00	5.98	5.13	110.00	0.00	6.39	5.90	4.6923	8.26994	0.0980529	4.3369	7.63928	0.0980063
ENSG00000008394.12	ENST00000010404.6,ENST00000359720.3,ENST00000396207.1,ENST00000396209.5,ENST00000396210.7,ENST00000534835.5,ENST00000535309.5,ENST00000535624.1,ENST00000536371.5,ENST00000537878.5,ENST00000538857.1,ENST00000538885.5,ENST00000539036.5,ENST00000539708.5,ENST00000540056.5,ENST00000540126.5,ENST00000542256.5,ENST00000543076.5,ENST00000624056.1	802.81	614.27	842.00	67.07	57.60	842.00	0.00	67.43	62.24	57.4719	78.2025	0.0543828	53.0919	72.2234	0.0543059
ENSG00000008405.11	ENST00000008527.9,ENST00000546722.1,ENST00000549356.1,ENST00000550633.1,ENST00000552790.5	2787.79	2599.22	365.00	6.87	5.90	365.00	0.00	6.82	6.29	5.65239	8.066	0.061142	5.22372	7.45434	0.0610963
ENSG00000008438.4	ENST00000008938.4	720.00	531.43	1.00	0.09	0.08	1.00	0.00	0.17	0.16	0.00464206	0.406589	0.478587	0.00471751	0.375863	0.478692
ENSG00000008441.16	ENST00000358552.7,ENST00000360105.8,ENST00000397661.6,ENST00000585382.5,ENST00000585575.5,ENST00000586797.5,ENST00000586873.1,ENST00000587260.1,ENST00000587760.5,ENST00000588228.5,ENST00000588680.1,ENST00000590027.1,ENST00000591028.1,ENST00000592199.5	3170.89	2982.30	69.00	1.13	0.97	69.00	0.00	2.34	2.16	1.43221	3.45325	0.147076	1.32353	3.1901	0.147159
ENSG00000008513.15	ENST00000399640.3,ENST00000517668.5,ENST00000518298.5,ENST00000519435.5,ENST00000519924.5,ENST00000520020.5,ENST00000521180.5,ENST00000521627.1,ENST00000522204.1,ENST00000522285.1,ENST00000522652.5,ENST00000522873.1,ENST00000523634.1,ENST00000523854.5,ENST00000523855.1,ENST00000648219.1	5518.21	5329.63	783.00	7.19	6.17	783.00	0.00	8.36	7.72	7.00062	9.77828	0.057286	6.46517	9.03047	0.0573321
ENSG00000008516.16	ENST00000336577.8,ENST00000570755.1,ENST00000575441.1,ENST00000612971.1	1048.32	859.75	19.39	1.10	0.95	19.30	1.17	1.28	1.19	0.700566	1.9257	0.166136	0.633793	1.76468	0.166172
ENSG00000008517.16	ENST00000008180.13,ENST00000325568.9,ENST00000382213.7,ENST00000396887.7,ENST00000396890.6,ENST00000440815.7,ENST00000444393.7,ENST00000525003.1,ENST00000525228.5,ENST00000525377.6,ENST00000525643.6,ENST00000526464.6,ENST00000528163.6,ENST00000528652.2,ENST00000529550.5,ENST00000529699.5,ENST00000530538.6,ENST00000530890.5,ENST00000531965.5,ENST00000532086.1,ENST00000532247.5,ENST00000533097.6,EN…	976.60	788.00	1070.00	66.44	57.06	1070.00	0.00	65.85	60.79	61.543	70.2154	0.0229085	56.7561	64.7626	0.0228636
ENSG00000008710.19	ENST00000262304.8,ENST00000415938.7,ENST00000423118.5,ENST00000468674.5,ENST00000469241.2,ENST00000469851.1,ENST00000471603.6,ENST00000472577.1,ENST00000472659.1,ENST00000473780.2,ENST00000474088.1,ENST00000475889.1,ENST00000480227.5,ENST00000483024.1,ENST00000483558.5,ENST00000483731.5,ENST00000483814.1,ENST00000485120.1,ENST00000486339.6,ENST00000487932.5,ENST00000488185.2,ENST00000496574.6,ENS…	3190.84	3002.29	2322.14	37.85	32.50	2320.43	12.45	40.79	37.65	35.8814	45.9273	0.042011	33.1992	42.4678	0.042006
ENSG00000008735.13	ENST00000008876.7,ENST00000329492.5	4350.46	4161.87	5.00	0.06	0.05	5.00	0.00	0.08	0.07	0.0224158	0.13594	0.268061	0.020426	0.12527	0.268062
ENSG00000008838.19	ENST00000356271.7,ENST00000394126.5,ENST00000394127.6,ENST00000394128.6,ENST00000422942.6,ENST00000428757.6,ENST00000470126.1,ENST00000479829.5,ENST00000491466.5,ENST00000492176.2,ENST00000495586.1,ENST00000501516.7,ENST00000535071.6,ENST00000535508.6,ENST00000537674.6,ENST00000543759.6,ENST00000577488.5,ENST00000578161.2,ENST00000578901.1,ENST00000579364.1,ENST00000580008.5,ENST00000580302.1,ENS…	1826.44	1637.88	1310.00	39.14	33.61	1310.00	0.00	41.15	37.99	36.8792	45.7332	0.0370623	34.0787	42.2533	0.0370834
ENSG00000008853.16	ENST00000251822.6,ENST00000517528.1,ENST00000518534.1,ENST00000519210.1,ENST00000519685.5,ENST00000522948.5,ENST00000523918.1,ENST00000524077.5	3854.58	3665.99	1555.44	20.76	17.83	1555.48	3.36	20.39	18.83	17.9075	23.0498	0.0441931	16.5061	21.2589	0.0442001
ENSG00000008869.11	ENST00000233099.5,ENST00000425467.5,ENST00000467978.1,ENST00000471051.1,ENST00000478810.1	6679.64	6491.05	815.00	6.14	5.28	815.00	0.00	6.33	5.84	5.5689	7.18567	0.0432388	5.14815	6.64172	0.0432291
ENSG00000008952.16	ENST00000337002.8,ENST00000460513.5,ENST00000461933.1,ENST00000469515.6,ENST00000469890.1,ENST00000470355.1,ENST00000480708.5,ENST00000481435.5,ENST00000487736.5,ENST00000497277.1	2316.85	2128.25	2512.00	57.75	49.60	2512.00	0.00	55.80	51.51	52.3168	59.5091	0.0218244	48.2928	54.9232	0.0218182
ENSG00000008988.9	ENST00000009589.7,ENST00000518875.5,ENST00000519369.1,ENST00000519606.5,ENST00000519807.5,ENST00000520490.1,ENST00000520627.1,ENST00000521262.5,ENST00000521289.5,ENST00000523936.5,ENST00000524349.5,ENST00000618656.1	606.63	418.10	23554.93	2756.66	2367.42	23554.93	1.05	2543.77	2348.12	2501.5	2586.87	0.00586144	2309.57	2387.6	0.00580768
ENSG00000009307.15	ENST00000261443.9,ENST00000339438.10,ENST00000358528.8,ENST00000369530.5,ENST00000438362.6,ENST00000483030.1,ENST00000483407.1,ENST00000524652.1,ENST00000525132.1,ENST00000525878.5,ENST00000525970.5,ENST00000529046.5,ENST00000530784.1,ENST00000530886.5,ENST00000533818.5,ENST00000534389.2,ENST00000534699.5,ENST00000610726.4	2356.16	2167.61	19700.00	444.70	381.91	19700.00	0.00	412.22	380.51	396.569	427.283	0.0128558	366.676	394.885	0.0127819
ENSG00000009335.17	ENST00000348165.9,ENST00000389103.4,ENST00000430750.1,ENST00000469336.1,ENST00000470408.5,ENST00000474153.1,ENST00000494532.1,ENST00000497368.1,ENST00000611269.4	4897.98	4709.39	2697.00	28.02	24.07	2697.00	0.00	27.04	24.96	25.3668	28.8512	0.0219233	23.4181	26.6375	0.0219239
ENSG00000009413.15	ENST00000358835.7,ENST00000368802.7,ENST00000368805.5,ENST00000413831.1,ENST00000422377.5,ENST00000434009.5,ENST00000435970.5,ENST00000460981.1,ENST00000462119.5,ENST00000467500.1,ENST00000470871.1,ENST00000492520.1,ENST00000494858.1,ENST00000619481.1	6679.50	6490.91	787.59	5.94	5.10	787.60	0.62	7.56	6.98	5.74158	9.68552	0.088876	5.2636	8.906	0.0888281
ENSG00000009694.13	ENST00000371130.7,ENST00000422452.2,ENST00000461429.1	2636.09	2447.64	10.00	0.20	0.17	10.00	0.00	0.39	0.36	0.0302694	0.945255	0.482159	0.0279949	0.872755	0.482453
ENSG00000009709.11	ENST00000375375.7,ENST00000400661.3,ENST00000420770.6	3166.00	2977.40	0.00	0.00	0.00	0.00	0.00	0.06	0.06	0.00496639	0.134577	0.415513	0.0044815	0.124191	0.415537
ENSG00000009724.16	ENST00000400897.7,ENST00000400898.3,ENST00000478645.1,ENST00000480221.1	2430.80	2242.20	102.00	2.23	1.91	102.00	0.00	2.36	2.18	1.82305	2.91486	0.0778579	1.68593	2.69438	0.0777907
ENSG00000009765.14	ENST00000229447.9,ENST00000344419.7,ENST00000367335.7,ENST00000392255.7,ENST00000392256.6,ENST00000422583.2,ENST00000425615.3,ENST00000500320.7,ENST00000546121.1	2567.11	2378.55	0.00	0.00	0.00	0.00	0.00	0.63	0.58	0.168305	1.18449	0.290462	0.152672	1.09157	0.290461
ENSG00000009780.15	ENST00000010299.10,ENST00000234549.11,ENST00000373949.5,ENST00000373954.10,ENST00000419687.6,ENST00000446647.1,ENST00000530324.5	2263.40	2074.81	194.00	4.58	3.93	194.00	0.00	4.74	4.37	3.71924	5.86051	0.0781994	3.3947	5.37167	0.0781146
ENSG00000009790.14	ENST00000367023.5,ENST00000367024.5,ENST00000367025.7,ENST00000367026.7,ENST00000400959.7,ENST00000460314.1,ENST00000467830.1,ENST00000468672.5,ENST00000471368.1,ENST00000474496.5,ENST00000476050.5,ENST00000477431.1,ENST00000478359.5,ENST00000479796.5,ENST00000487271.5,ENST00000488702.1	2601.00	2412.40	4.81	0.10	0.08	5.99	1.88	1.28	1.18	0.646786	2.00711	0.189805	0.598978	1.85421	0.189737
ENSG00000009830.11	ENST00000261534.8,ENST00000452340.7,ENST00000553863.5,ENST00000553880.5,ENST00000554564.1,ENST00000554767.5,ENST00000554884.5,ENST00000554948.1,ENST00000555134.1,ENST00000555675.5,ENST00000555710.1,ENST00000555788.5,ENST00000556171.1,ENST00000556326.5,ENST00000556394.1,ENST00000556404.1,ENST00000556446.1,ENST00000556851.1,ENST00000556880.5,ENST00000557289.1,ENST00000557525.1,ENST00000557675.5,ENS…	3063.73	2875.15	523.00	8.90	7.64	523.00	0.00	12.83	11.84	10.4972	15.2446	0.0638124	9.71481	14.1002	0.0637518
ENSG00000009844.15	ENST00000367621.1,ENST00000367630.8,ENST00000452973.6,ENST00000491881.1,ENST00000620996.4	2254.26	2065.67	674.00	15.97	13.71	674.00	0.00	14.97	13.82	13.5968	16.421	0.032449	12.5597	15.1643	0.032442
ENSG00000009950.15	ENST00000313375.7,ENST00000345114.9,ENST00000354613.5,ENST00000414749.6,ENST00000429400.6,ENST00000434326.5,ENST00000453275.1,ENST00000456640.1,ENST00000467221.1,ENST00000476404.5,ENST00000488212.1	1895.30	1706.73	323.00	9.26	7.95	323.00	0.00	9.05	8.36	7.4803	10.6527	0.060834	6.92291	9.8541	0.0607584
ENSG00000009954.10	ENST00000339594.8,ENST00000404251.1,ENST00000466844.1	5690.96	5502.36	3611.00	32.11	27.58	3611.00	0.00	29.73	27.44	28.6057	30.837	0.0129202	26.4139	28.466	0.0128918
ENSG00000010017.12	ENST00000011619.5,ENST00000469916.1	2707.09	2518.50	1259.08	24.46	21.01	1258.99	0.84	22.72	20.97	20.4286	25.1004	0.036046	18.904	23.2208	0.036059
ENSG00000010030.13	ENST00000339796.9,ENST00000340181.8,ENST00000373737.8,ENST00000373738.4,ENST00000538992.3,ENST00000615781.4,ENST00000620358.4,ENST00000627426.2	1550.12	1361.53	0.00	0.00	0.00	0.00	0.00	0.27	0.25	0.0994135	0.461713	0.242153	0.0918619	0.426347	0.242127
ENSG00000010072.15	ENST00000008440.9,ENST00000295050.11,ENST00000366644.3,ENST00000391858.8,ENST00000469904.1,ENST00000492437.1	3376.22	3187.62	136.99	2.10	1.81	137.04	1.03	2.67	2.47	1.9587	3.47797	0.0983795	1.80742	3.21037	0.0984178
ENSG00000010165.19	ENST00000361735.3,ENST00000362019.7,ENST00000367737.9,ENST00000466643.1,ENST00000476386.1,ENST00000478330.1,ENST00000485629.1	2136.35	1947.77	873.00	21.93	18.83	873.00	0.00	21.20	19.57	18.4628	24.137	0.0456187	17.0404	22.2807	0.0456521
ENSG00000010219.13	ENST00000010132.6,ENST00000536137.1,ENST00000536157.5,ENST00000536645.1,ENST00000537719.5,ENST00000538520.5,ENST00000539309.5,ENST00000539490.1,ENST00000539701.5,ENST00000540644.1,ENST00000540757.6,ENST00000541024.1,ENST00000542905.1,ENST00000543431.5,ENST00000544050.1,ENST00000544671.1,ENST00000545571.5	746.54	558.00	283.00	24.82	21.31	283.00	0.00	25.35	23.40	21.806	29.0523	0.0494185	20.1643	26.8566	0.0494781
ENSG00000010244.18	ENST00000321233.10,ENST00000342555.10,ENST00000394670.8,ENST00000394673.6,ENST00000394679.9,ENST00000577324.1,ENST00000577908.5,ENST00000578918.1,ENST00000579416.1,ENST00000579634.5,ENST00000579810.2,ENST00000580759.5,ENST00000581531.5,ENST00000582165.1,ENST00000582705.1,ENST00000584416.1,ENST00000584696.1	2546.54	2357.95	5654.00	117.33	100.76	5652.23	1.78	111.01	102.47	106.409	115.859	0.0145611	98.1906	106.904	0.014523
ENSG00000010256.10	ENST00000203407.5,ENST00000412343.5,ENST00000415995.5,ENST00000460105.1,ENST00000463708.1,ENST00000467690.5,ENST00000471189.5,ENST00000472438.5,ENST00000480561.5,ENST00000493806.1	1090.03	901.48	4305.00	233.67	200.68	4305.00	0.00	217.29	200.57	205.449	229.616	0.0192917	189.678	212.007	0.0193201
ENSG00000010270.13	ENST00000009041.11,ENST00000396013.5,ENST00000429075.1,ENST00000434197.5,ENST00000440144.5,ENST00000453225.5,ENST00000471550.1	1763.22	1574.62	103.00	3.20	2.75	103.00	0.00	3.55	3.27	2.82773	4.31428	0.071639	2.6119	3.98444	0.0716561
ENSG00000010278.13	ENST00000009180.9,ENST00000382515.7,ENST00000382518.6,ENST00000382519.9,ENST00000481267.6,ENST00000536586.6,ENST00000538418.1,ENST00000538834.6,ENST00000540891.1,ENST00000543916.5,ENST00000546073.6,ENST00000610354.4,ENST00000642746.1,ENST00000645368.1,ENST00000645565.1,ENST00000646407.1	1208.13	1019.54	2433.00	116.77	100.28	2433.00	0.00	108.66	100.30	103.86	113.708	0.0158508	95.8678	104.962	0.0158323
ENSG00000010282.14	ENST00000310417.9,ENST00000416756.5,ENST00000417472.5,ENST00000426666.5,ENST00000441594.5,ENST00000442469.1,ENST00000455195.5,ENST00000457462.5,ENST00000466007.1,ENST00000480939.1,ENST00000490003.5,ENST00000497000.1	861.50	672.95	0.00	0.00	0.00	0.00	0.00	1.11	1.02	0.492011	1.83823	0.213345	0.44539	1.68824	0.213284
ENSG00000010292.12	ENST00000315579.9,ENST00000382457.8,ENST00000535804.1,ENST00000536090.1,ENST00000536538.1,ENST00000538600.1,ENST00000539084.5,ENST00000539714.5,ENST00000539885.1,ENST00000541399.1,ENST00000542472.1,ENST00000542492.1,ENST00000545732.1	4433.16	4244.58	6310.38	72.75	62.47	6309.10	8.63	70.14	64.74	66.2267	74.4087	0.0202907	61.079	68.6144	0.0202249
ENSG00000010295.19	ENST00000336604.8,ENST00000356896.8,ENST00000396830.2,ENST00000396840.6,ENST00000436152.6,ENST00000465801.5,ENST00000471408.5,ENST00000472558.6,ENST00000487279.6,ENST00000488007.5,ENST00000615885.4,ENST00000619571.4	1776.00	1587.40	2.00	0.06	0.05	2.00	0.00	0.26	0.24	0.127204	0.395189	0.182184	0.118689	0.366152	0.182224
ENSG00000010310.8	ENST00000263281.7,ENST00000304207.12,ENST00000585889.1,ENST00000588816.1,ENST00000590918.5,ENST00000591224.1,ENST00000591322.1,ENST00000593127.1	2263.45	2074.88	45.00	1.06	0.91	45.00	0.00	12.39	11.44	0.96112	34.0634	0.570227	0.903501	31.4703	0.570356
ENSG00000010318.20	ENST00000327906.7,ENST00000347025.6,ENST00000459935.1,ENST00000461861.5,ENST00000465863.1,ENST00000472337.5,ENST00000473145.5,ENST00000482327.5,ENST00000498509.2,ENST00000614886.4,ENST00000615126.1	1015.55	826.97	146.00	8.64	7.42	146.00	0.00	8.84	8.16	7.17499	10.5207	0.0654174	6.61065	9.70119	0.0653735
ENSG00000010319.6	ENST00000231721.6,ENST00000465657.1,ENST00000475739.1	4899.00	4710.40	146.00	1.52	1.30	146.00	0.00	1.67	1.55	1.2881	2.10982	0.0817708	1.18946	1.94906	0.081687
ENSG00000010322.15	ENST00000345716.8,ENST00000420808.2,ENST00000460759.1,ENST00000464280.5,ENST00000467594.1,ENST00000474188.1,ENST00000479054.5,ENST00000481211.1,ENST00000485765.5,ENST00000488157.5,ENST00000488243.1,ENST00000488380.5,ENST00000489895.5,ENST00000490425.1	2863.70	2675.13	1729.00	31.63	27.16	1729.00	0.00	30.60	28.24	27.9001	33.3751	0.0308612	25.7573	30.807	0.030821
ENSG00000010327.10	ENST00000321725.10,ENST00000461325.1,ENST00000462681.1,ENST00000462741.5,ENST00000469989.1,ENST00000479355.1,ENST00000481607.1,ENST00000481626.5,ENST00000484850.1	4771.35	4582.75	9.00	0.10	0.08	9.00	0.00	0.62	0.58	0.219565	1.13816	0.260073	0.19542	1.04379	0.259911
ENSG00000010361.13	ENST00000313777.8,ENST00000377092.8,ENST00000525130.5,ENST00000525370.5,ENST00000525800.5,ENST00000526435.1,ENST00000526575.1,ENST00000527111.2,ENST00000527585.5,ENST00000527973.1,ENST00000528043.5,ENST00000528094.5,ENST00000529302.1,ENST00000529634.2,ENST00000531017.5,ENST00000533418.5,ENST00000534008.5,ENST00000534138.1	714.76	526.20	6.06	0.56	0.48	6.27	1.24	1.92	1.77	1.05855	2.79461	0.159769	0.97904	2.58253	0.159797
ENSG00000010379.15	ENST00000343164.8,ENST00000436453.1,ENST00000445055.6,ENST00000534887.1,ENST00000536842.5,ENST00000539260.1,ENST00000539668.1,ENST00000542272.5,ENST00000542379.1,ENST00000542947.1,ENST00000543722.1,ENST00000546319.5	851.58	663.07	0.00	0.00	0.00	0.00	0.00	1.43	1.32	0.594462	2.41788	0.224779	0.548559	2.23273	0.224802
ENSG00000010404.17	ENST00000340855.10,ENST00000370441.8,ENST00000428056.6,ENST00000464251.5,ENST00000466019.1,ENST00000466323.5,ENST00000490775.5,ENST00000521702.1	4365.55	4176.95	887.30	10.39	8.93	893.91	14.07	10.41	9.60	8.92389	11.8975	0.0490244	8.24434	10.9843	0.0489788
ENSG00000010438.16	ENST00000342836.8,ENST00000361005.9,ENST00000379405.3,ENST00000429677.7,ENST00000457896.5,ENST00000468152.2,ENST00000477653.2,ENST00000495682.1	695.75	508.24	0.00	0.00	0.00	0.00	0.00	4.19	3.87	0.33882	11.2225	0.534713	0.313126	10.3604	0.534804
ENSG00000010539.11	ENST00000396868.7,ENST00000396870.8,ENST00000396871.8,ENST00000414144.6,ENST00000431561.7,ENST00000575285.1,ENST00000575617.1,ENST00000575630.1,ENST00000575948.1,ENST00000577015.1	2605.75	2417.15	535.11	10.83	9.30	534.94	0.97	10.49	9.68	9.3033	11.7288	0.0398007	8.59624	10.8343	0.0398027
ENSG00000010610.9	ENST00000011653.8,ENST00000437800.6,ENST00000535466.5,ENST00000535707.5,ENST00000536563.1,ENST00000536590.1,ENST00000536610.5,ENST00000538827.5,ENST00000539492.1,ENST00000541982.5,ENST00000543755.1,ENST00000544344.5	2117.00	1928.40	1.00	0.03	0.02	1.00	0.00	1.05	0.97	0.453644	1.70138	0.210835	0.420131	1.57191	0.210839
ENSG00000010626.14	ENST00000007969.12,ENST00000323702.9,ENST00000415834.5,ENST00000428946.5,ENST00000429740.1,ENST00000431207.5,ENST00000433346.5,ENST00000436789.5,ENST00000443597.6,ENST00000449039.5,ENST00000451681.5,ENST00000457146.5,ENST00000472633.1,ENST00000486401.1,ENST00000622489.4	1251.98	1063.38	105.50	4.85	4.17	105.94	1.02	6.50	6.00	5.07676	8.08784	0.0797264	4.66803	7.44733	0.0796843
ENSG00000010671.15	ENST00000308731.7,ENST00000372880.5,ENST00000464006.1,ENST00000464567.1,ENST00000470069.1,ENST00000470329.1,ENST00000478995.1,ENST00000488970.1,ENST00000618050.4,ENST00000621635.4	1298.90	1110.39	0.00	0.00	0.00	0.00	0.00	1.20	1.11	0.339503	2.24723	0.28527	0.316106	2.07702	0.285272
ENSG00000010704.18	ENST00000309234.10,ENST00000317896.11,ENST00000336625.12,ENST00000349999.8,ENST00000352392.8,ENST00000353147.9,ENST00000357618.9,ENST00000397022.7,ENST00000461397.5,ENST00000470149.5,ENST00000483782.1,ENST00000485729.1,ENST00000486147.1,ENST00000488199.5	2480.21	2291.61	265.00	5.66	4.86	265.00	0.00	6.61	6.10	5.21488	8.05864	0.074088	4.81474	7.4409	0.074042
ENSG00000010803.16	ENST00000326197.11,ENST00000337495.9,ENST00000361191.9,ENST00000361705.7,ENST00000372595.5,ENST00000372596.5,ENST00000372597.5,ENST00000397171.6,ENST00000397174.6,ENST00000402904.6,ENST00000456518.3,ENST00000460215.5,ENST00000472037.5,ENST00000482530.1,ENST00000488592.1,ENST00000489421.1,ENST00000498793.5	2468.09	2279.51	965.98	20.74	17.81	965.98	0.13	20.49	18.92	18.1977	22.9145	0.0394013	16.8482	21.2048	0.0394371
ENSG00000010810.17	ENST00000229471.8,ENST00000354650.7,ENST00000368667.6,ENST00000368678.8,ENST00000368682.7,ENST00000462598.7,ENST00000462856.6,ENST00000467899.5,ENST00000467921.6,ENST00000471959.2,ENST00000476769.6,ENST00000484067.6,ENST00000487824.2,ENST00000491885.6,ENST00000495927.5,ENST00000495935.1,ENST00000496864.6,ENST00000517419.5,ENST00000518295.5,ENST00000518630.5,ENST00000520518.5,ENST00000521062.5,ENS…	1848.44	1659.86	755.00	22.26	19.11	755.00	0.00	27.08	25.00	22.1355	32.1257	0.0656143	20.4421	29.6702	0.0656801
ENSG00000010818.9	ENST00000012134.7,ENST00000367603.7,ENST00000367604.6,ENST00000421237.1,ENST00000474532.1	9742.37	9553.77	1333.00	6.83	5.86	1332.00	1.25	7.29	6.73	6.15705	8.96729	0.0637386	5.68261	8.27949	0.0636689
ENSG00000010932.16	ENST00000354841.4,ENST00000367750.7,ENST00000402921.6,ENST00000459868.1,ENST00000469112.5,ENST00000469711.1,ENST00000472893.1,ENST00000617670.5	1644.88	1456.32	0.00	0.00	0.00	0.00	0.00	0.56	0.52	0.128313	1.12685	0.321629	0.115705	1.03791	0.321675
ENSG00000011007.12	ENST00000418390.6,ENST00000487554.1,ENST00000609199.1,ENST00000613537.4	4010.34	3821.74	1093.96	14.01	12.03	1093.44	9.71	13.12	12.11	12.022	14.2323	0.0286273	11.1093	13.1488	0.0286245
ENSG00000011009.10	ENST00000374501.1,ENST00000374502.7,ENST00000374503.7,ENST00000374505.6,ENST00000374514.7,ENST00000420982.5,ENST00000421070.1,ENST00000472213.1,ENST00000492577.1,ENST00000495365.5	1575.58	1386.99	556.00	19.61	16.85	556.00	0.00	19.75	18.23	17.5815	21.9211	0.0376221	16.2826	20.2875	0.0376362
ENSG00000011021.22	ENST00000312413.10,ENST00000346436.10,ENST00000376490.7,ENST00000376491.7,ENST00000376492.3,ENST00000376496.4,ENST00000376497.7,ENST00000400892.3,ENST00000446542.5,ENST00000494028.1	4591.62	4403.02	494.31	5.49	4.72	494.20	0.82	5.67	5.23	4.8961	6.46815	0.0480249	4.53238	5.98391	0.0480085
ENSG00000011028.13	ENST00000303375.9,ENST00000446119.2,ENST00000579432.1,ENST00000580916.1,ENST00000583597.5,ENST00000584265.1,ENST00000584682.1	3400.59	3211.99	503.67	7.67	6.59	503.65	0.57	9.28	8.56	6.81251	13.1739	0.115266	6.31104	12.1811	0.115354
ENSG00000011052.21	ENST00000376392.10,ENST00000393193.6,ENST00000555572.1	1021.00	832.40	165.29	9.72	8.34	171.18	34.80	9.45	8.72	5.72967	13.6902	0.139544	5.29582	12.6452	0.139477
ENSG00000011083.8	ENST00000230671.6,ENST00000513403.1,ENST00000524041.1	3739.00	3550.40	155.00	2.14	1.83	155.00	0.00	2.12	1.95	1.74367	2.50748	0.0607396	1.61218	2.3174	0.0607315
ENSG00000011105.13	ENST00000011898.9,ENST00000407263.2,ENST00000431374.6,ENST00000444315.6,ENST00000492305.1,ENST00000537971.5,ENST00000539631.1,ENST00000640568.1,ENST00000649909.1	3706.73	3518.14	314.00	4.37	3.75	314.00	0.00	5.04	4.65	4.094	6.06366	0.0669045	3.77646	5.59419	0.066913
ENSG00000011114.14	ENST00000298896.7,ENST00000334746.9,ENST00000355125.3,ENST00000553975.1,ENST00000554565.5,ENST00000554644.1,ENST00000554968.1,ENST00000555525.1	6715.50	6526.90	758.00	5.68	4.88	758.00	0.00	6.20	5.73	5.10582	7.53576	0.0637177	4.70817	6.95223	0.0637648
ENSG00000011132.11	ENST00000316757.3,ENST00000586991.1,ENST00000588984.5,ENST00000589934.1,ENST00000590064.1,ENST00000590238.1,ENST00000591678.1,ENST00000592826.1	1418.35	1229.77	383.00	15.24	13.09	382.88	0.33	14.65	13.52	12.4807	16.9047	0.0521363	11.4982	15.5813	0.0521498
ENSG00000011143.16	ENST00000313863.10,ENST00000393119.6,ENST00000393120.6,ENST00000537529.6,ENST00000577315.5,ENST00000577824.5,ENST00000578789.1,ENST00000579358.1,ENST00000580127.5,ENST00000581180.1,ENST00000581761.5,ENST00000583577.1,ENST00000585134.1	1458.66	1270.07	443.00	17.07	14.66	443.00	0.00	17.16	15.84	15.0618	19.3813	0.0437172	13.8796	17.8685	0.0437405
ENSG00000011198.9	ENST00000013894.3,ENST00000413300.2,ENST00000454293.2,ENST00000456453.5,ENST00000458276.7,ENST00000463153.2,ENST00000486764.1,ENST00000642351.1,ENST00000643140.1,ENST00000643477.1,ENST00000643500.1,ENST00000643520.1,ENST00000644371.1,ENST00000646378.1,ENST00000646799.1,ENST00000649763.1	2570.34	2381.74	710.00	14.59	12.53	710.00	0.00	14.67	13.54	13.0059	16.3227	0.039658	12.0109	15.0726	0.0395873
ENSG00000011201.11	ENST00000262648.7,ENST00000481896.1,ENST00000488294.1	2605.00	2416.42	0.00	0.00	0.00	0.00	0.00	0.17	0.16	0.00991375	0.395873	0.452554	0.00880009	0.365063	0.452625
ENSG00000011243.17	ENST00000397410.9,ENST00000593845.5,ENST00000594594.6,ENST00000594893.5,ENST00000595067.1,ENST00000595087.5,ENST00000595136.5,ENST00000595465.6,ENST00000595879.5,ENST00000596195.5,ENST00000596213.5,ENST00000596750.2,ENST00000597994.5,ENST00000598292.1,ENST00000599137.5,ENST00000599488.5,ENST00000600065.5,ENST00000600247.5,ENST00000601147.2,ENST00000609519.5	1643.20	1454.62	1249.76	42.04	36.10	1250.58	3.68	42.28	39.03	38.3142	46.5103	0.0336734	35.3618	42.9299	0.0336313
ENSG00000011258.15	ENST00000376381.3,ENST00000405860.7,ENST00000415868.5,ENST00000586178.5,ENST00000586898.1,ENST00000591270.1,ENST00000593259.1	4577.25	4388.67	839.00	9.35	8.03	839.00	0.00	9.24	8.53	8.23457	10.332	0.0389909	7.61156	9.54882	0.0389594
ENSG00000011260.13	ENST00000225298.11,ENST00000508506.3,ENST00000579261.6,ENST00000582150.1,ENST00000582832.1,ENST00000583205.5,ENST00000583725.5	1859.23	1670.63	1391.00	40.74	34.99	1391.00	0.00	39.00	36.00	36.6347	41.459	0.0211974	33.7829	38.2299	0.0211686
ENSG00000011275.18	ENST00000389900.8,ENST00000389902.7,ENST00000411812.1,ENST00000416985.5,ENST00000425013.6,ENST00000469375.1,ENST00000476345.1,ENST00000479541.1,ENST00000484458.2	4687.98	4499.38	2023.49	22.01	18.90	2023.45	0.61	21.27	19.63	20.0257	22.578	0.0205275	18.5035	20.8629	0.0205162
ENSG00000011295.15	ENST00000261647.9,ENST00000465567.1,ENST00000466729.5,ENST00000470399.1,ENST00000470649.1,ENST00000475723.5,ENST00000481107.1,ENST00000497842.6,ENST00000578103.1,ENST00000583704.1	2735.08	2546.49	1306.86	25.11	21.57	1306.81	1.21	23.90	22.07	22.4157	25.4593	0.021921	20.6454	23.4544	0.0219436
ENSG00000011304.19	ENST00000349038.8,ENST00000350092.8,ENST00000356948.10,ENST00000394601.8,ENST00000585535.2,ENST00000585856.2,ENST00000585932.5,ENST00000585956.5,ENST00000586481.5,ENST00000586944.5,ENST00000587094.2,ENST00000587136.1,ENST00000587191.3,ENST00000589575.5,ENST00000589883.1,ENST00000590887.5,ENST00000592113.5,ENST00000592804.1,ENST00000621737.4,ENST00000627714.2,ENST00000635647.1	1436.31	1247.80	9536.00	373.94	321.14	9536.00	0.00	346.33	319.69	324.281	368.416	0.0217367	299.667	340.364	0.0217509
ENSG00000011332.19	ENST00000355526.8,ENST00000412732.5,ENST00000414789.5,ENST00000416611.5,ENST00000418517.5,ENST00000420980.6,ENST00000438060.5,ENST00000438365.5,ENST00000456296.5,ENST00000471976.5,ENST00000472656.5,ENST00000473716.5,ENST00000475938.1,ENST00000488378.1,ENST00000494031.5,ENST00000586624.1,ENST00000614244.4	1997.67	1809.07	26.00	0.70	0.60	26.00	0.00	2.06	1.90	1.21521	2.951	0.150245	1.12305	2.72662	0.150253
ENSG00000011347.9	ENST00000263846.8,ENST00000535826.5,ENST00000539008.5,ENST00000539246.5,ENST00000539468.5,ENST00000540677.5,ENST00000540831.1,ENST00000542670.5,ENST00000542836.5,ENST00000545053.1	4281.37	4092.77	214.00	2.56	2.20	214.00	0.00	3.04	2.81	2.36443	3.74355	0.0770148	2.18374	3.45731	0.076966
ENSG00000011376.10	ENST00000265537.7,ENST00000414984.5,ENST00000415258.5,ENST00000430399.1,ENST00000431023.6,ENST00000467936.5,ENST00000474585.1,ENST00000485461.1,ENST00000642274.1,ENST00000645846.1	3763.49	3574.90	601.00	8.23	7.06	601.00	0.00	8.57	7.91	7.17515	10.0683	0.0600757	6.63828	9.31012	0.06
ENSG00000011405.13	ENST00000265970.11,ENST00000503729.2,ENST00000531428.1,ENST00000532035.1,ENST00000533645.1	4725.27	4536.71	1809.00	19.51	16.76	1809.00	0.00	19.35	17.86	16.4854	22.689	0.0525807	15.0856	20.8108	0.0525229
ENSG00000011422.11	ENST00000221264.8,ENST00000339082.7,ENST00000340093.7,ENST00000593396.1,ENST00000593447.5,ENST00000593714.5,ENST00000593939.5,ENST00000594364.1,ENST00000595038.5,ENST00000597107.1,ENST00000598875.1,ENST00000599546.1,ENST00000599892.5,ENST00000601723.5,ENST00000601876.1,ENST00000602141.5	1239.87	1051.29	1982.00	92.25	79.22	1982.00	0.00	87.38	80.66	82.8107	92.1925	0.0181774	76.436	85.0859	0.018137
ENSG00000011426.10	ENST00000265748.6,ENST00000396068.6,ENST00000418118.1,ENST00000424865.1,ENST00000428612.5,ENST00000429082.1,ENST00000441696.5,ENST00000446635.5,ENST00000452877.5,ENST00000457743.1,ENST00000460598.1,ENST00000491782.1,ENST00000495714.1	4500.32	4311.72	5744.00	65.18	55.98	5744.00	0.00	63.90	58.98	60.796	67.3708	0.0175252	56.1679	62.2352	0.0174975
ENSG00000011451.19	ENST00000263381.11,ENST00000389282.8,ENST00000545156.5,ENST00000595214.2,ENST00000596159.1,ENST00000599686.3,ENST00000599910.6,ENST00000600632.1,ENST00000643092.1,ENST00000648664.1	4306.40	4117.81	1446.00	17.18	14.76	1446.00	0.00	16.31	15.05	15.1168	17.6156	0.0254727	13.9609	16.2668	0.0254457
ENSG00000011454.16	ENST00000317419.7,ENST00000373647.8,ENST00000402311.5,ENST00000426918.2,ENST00000456584.5,ENST00000459903.5,ENST00000468760.1,ENST00000474707.1,ENST00000475607.1,ENST00000480054.1,ENST00000485090.1,ENST00000493854.5,ENST00000616002.1	4850.74	4662.15	1793.00	18.82	16.16	1793.00	0.00	19.18	17.71	17.7135	20.8028	0.027434	16.3293	19.1774	0.0273718
ENSG00000011465.16	ENST00000052754.9,ENST00000393155.5,ENST00000420120.6,ENST00000425043.5,ENST00000441303.6,ENST00000456569.2,ENST00000546370.5,ENST00000546391.5,ENST00000546745.5,ENST00000547568.6,ENST00000547937.5,ENST00000548218.1,ENST00000548768.1,ENST00000549513.5,ENST00000550099.5,ENST00000550563.5,ENST00000550758.1,ENST00000551354.1,ENST00000552145.5,ENST00000552962.5	1404.28	1215.70	24.00	0.97	0.83	24.00	0.00	3.84	3.55	1.90935	6.38373	0.193275	1.76261	5.89625	0.193321
ENSG00000011478.11	ENST00000012049.9,ENST00000366382.8,ENST00000591606.1,ENST00000592769.1	2196.55	2007.96	569.00	13.87	11.91	569.00	0.00	13.38	12.36	11.9876	14.848	0.0359446	11.0473	13.6859	0.035902
ENSG00000011485.14	ENST00000012443.8,ENST00000391919.1,ENST00000467502.6,ENST00000467902.2,ENST00000478046.5,ENST00000486994.5,ENST00000487483.6,ENST00000491003.5,ENST00000492109.6,ENST00000493347.5,ENST00000525507.5,ENST00000527193.1,ENST00000527623.1,ENST00000532058.1,ENST00000595055.1	1624.90	1436.33	1315.00	44.80	38.47	1313.73	1.46	43.08	39.77	38.7929	47.5152	0.034545	35.8276	43.8872	0.0345912
ENSG00000011523.13	ENST00000260569.4,ENST00000377990.6,ENST00000475851.1,ENST00000497039.1,ENST00000537589.1	5666.20	5477.60	424.13	3.79	3.25	424.24	0.48	3.85	3.56	3.31142	4.50198	0.0508388	3.05687	4.15591	0.0508638
ENSG00000011566.14	ENST00000263881.7,ENST00000341681.9,ENST00000414968.1,ENST00000429397.5,ENST00000437545.5,ENST00000437968.1,ENST00000465701.1,ENST00000474502.5,ENST00000475457.1,ENST00000479708.1,ENST00000484274.1,ENST00000495648.3,ENST00000497566.5	3378.15	3189.57	326.00	5.00	4.29	326.00	0.00	9.17	8.46	5.3453	14.6431	0.170891	4.93831	13.528	0.170818
ENSG00000011590.13	ENST00000262630.7,ENST00000392197.6,ENST00000426659.6,ENST00000442282.1,ENST00000451726.1,ENST00000481182.1	1205.67	1017.09	8.00	0.38	0.33	8.00	0.00	0.94	0.87	0.34416	1.6573	0.248996	0.320441	1.53301	0.249015
ENSG00000011600.11	ENST00000262629.8,ENST00000424586.7,ENST00000544690.6,ENST00000585626.1,ENST00000585901.6,ENST00000586946.1,ENST00000587837.5,ENST00000588439.1,ENST00000589517.1	533.33	344.84	0.00	0.00	0.00	0.00	0.00	1.23	1.13	0.472301	2.04231	0.227415	0.434945	1.8846	0.227317
ENSG00000011638.10	ENST00000233047.8,ENST00000261388.7,ENST00000451578.6,ENST00000572258.5,ENST00000572599.5,ENST00000573487.5,ENST00000573688.1,ENST00000574092.1,ENST00000577162.1	1263.11	1074.54	563.00	25.64	22.02	563.00	0.00	24.94	23.02	21.665	28.3843	0.0463311	20.0391	26.2431	0.0463233
ENSG00000011677.12	ENST00000370314.8,ENST00000417858.1,ENST00000497894.1,ENST00000535043.1	3712.00	3523.40	52.00	0.72	0.62	52.00	0.00	1.27	1.18	0.660799	2.07792	0.195466	0.613262	1.92087	0.195574
ENSG00000012048.21	ENST00000352993.7,ENST00000354071.7,ENST00000357654.8,ENST00000412061.3,ENST00000461221.5,ENST00000461574.1,ENST00000461798.5,ENST00000468300.5,ENST00000470026.5,ENST00000471181.7,ENST00000472490.1,ENST00000473961.5,ENST00000476777.5,ENST00000477152.5,ENST00000478531.5,ENST00000484087.5,ENST00000487825.5,ENST00000489037.1,ENST00000491747.6,ENST00000492859.5,ENST00000493795.5,ENST00000493919.5,ENS…	3032.87	2844.28	3374.00	58.04	49.85	3374.00	0.00	57.60	53.17	52.76	62.4846	0.0287714	48.6529	57.627	0.028801
ENSG00000012061.15	ENST00000013807.9,ENST00000300853.7,ENST00000340192.11,ENST00000423698.6,ENST00000587888.5,ENST00000588300.1,ENST00000588738.5,ENST00000589165.5,ENST00000589214.1,ENST00000589381.5,ENST00000590701.5,ENST00000591636.5,ENST00000592023.5,ENST00000592083.5,ENST00000592410.5,ENST00000592444.5,ENST00000592905.5	1756.63	1568.04	1329.22	41.48	35.62	1325.33	15.79	40.86	37.71	37.4651	44.1396	0.0281685	34.6055	40.7653	0.0281573
ENSG00000012124.16	ENST00000085219.9,ENST00000341773.10,ENST00000419549.6,ENST00000536635.6,ENST00000544992.6,ENST00000593704.1,ENST00000593867.5,ENST00000594125.1,ENST00000594250.5,ENST00000594349.1,ENST00000594954.5,ENST00000595419.5,ENST00000595780.5,ENST00000596492.5,ENST00000597433.1,ENST00000597916.5,ENST00000598028.5,ENST00000598138.5,ENST00000598537.5,ENST00000598815.5,ENST00000599717.5,ENST00000599799.1,EN…	977.56	789.03	2.00	0.12	0.11	2.00	0.00	3.09	2.86	2.01296	4.24488	0.125945	1.86234	3.92292	0.125957
ENSG00000012171.19	ENST00000416295.1,ENST00000418576.3,ENST00000419007.5,ENST00000433753.4,ENST00000434030.1,ENST00000439487.5,ENST00000441915.5,ENST00000456210.5,ENST00000456560.6,ENST00000611067.4,ENST00000612509.4,ENST00000616701.4,ENST00000618865.4,ENST00000619119.4,ENST00000621029.4	2405.48	2216.88	4519.00	99.74	85.66	4519.00	0.00	92.85	85.71	89.1066	96.617	0.0137845	82.286	89.2062	0.0137371
ENSG00000012174.11	ENST00000365779.2,ENST00000379484.9,ENST00000465888.1	4363.31	4174.71	1572.84	18.43	15.83	1574.21	4.79	17.11	15.79	16.1863	18.0327	0.0186392	14.9552	16.6582	0.0185843
ENSG00000012211.12	ENST00000376310.7,ENST00000376317.4,ENST00000432913.5,ENST00000453382.5,ENST00000540849.5,ENST00000599218.5,ENST00000611313.1,ENST00000614014.1	1692.59	1503.99	726.00	23.62	20.28	726.00	0.00	22.56	20.82	20.3822	24.761	0.0337491	18.7948	22.8377	0.0337355
ENSG00000012223.12	ENST00000231751.8,ENST00000417439.5,ENST00000426532.6,ENST00000431944.1,ENST00000443496.5,ENST00000462667.1,ENST00000478874.2,ENST00000493056.5,ENST00000498301.1	1421.56	1233.02	0.00	0.00	0.00	0.00	0.00	0.80	0.74	0.247339	1.44899	0.273703	0.226651	1.33621	0.273607
ENSG00000012232.8	ENST00000220562.8,ENST00000454906.6,ENST00000517738.1,ENST00000518223.1,ENST00000519288.5,ENST00000519886.5,ENST00000520679.1,ENST00000520940.1,ENST00000521473.5,ENST00000521532.5,ENST00000522698.1,ENST00000522725.5,ENST00000523149.5,ENST00000523271.1	5713.24	5524.66	798.00	7.07	6.07	798.00	0.00	9.03	8.33	7.255	10.878	0.0700646	6.73505	10.0824	0.0700653
ENSG00000012504.14	ENST00000188403.7,ENST00000321046.9,ENST00000392986.7,ENST00000546380.1,ENST00000548621.2,ENST00000548884.5,ENST00000549996.5,ENST00000551184.1,ENST00000551379.5,ENST00000648861.1,ENST00000649582.1	1441.45	1252.90	0.00	0.00	0.00	0.00	0.00	0.90	0.83	0.24091	1.84726	0.315002	0.216443	1.69955	0.31475
ENSG00000012660.13	ENST00000304434.10,ENST00000370913.5,ENST00000370918.8,ENST00000465983.5,ENST00000485336.5,ENST00000486973.1,ENST00000542638.5	2354.74	2166.16	2046.00	46.22	39.69	2046.00	0.00	43.09	39.78	40.5766	45.5985	0.0200468	37.4808	42.1101	0.0200219
ENSG00000012779.10	ENST00000374391.6,ENST00000475300.1,ENST00000481117.1,ENST00000483623.2,ENST00000493336.1,ENST00000498461.1,ENST00000542434.5,ENST00000612635.4	1563.25	1374.70	256.00	9.11	7.83	256.00	0.00	9.36	8.64	7.5604	11.2357	0.06742	6.99754	10.3917	0.0673401
ENSG00000012817.15	ENST00000317961.8,ENST00000382806.6,ENST00000415360.1,ENST00000440077.5,ENST00000447300.1,ENST00000469599.6,ENST00000478891.1,ENST00000485154.1,ENST00000492117.1,ENST00000541639.5	3548.60	3360.00	0.00	0.00	0.00	0.00	0.00	0.30	0.28	0.0855527	0.551464	0.281484	0.079115	0.509234	0.281546
ENSG00000012822.15	ENST00000262059.8,ENST00000430117.6,ENST00000546443.5,ENST00000546619.5,ENST00000546774.1,ENST00000547885.5,ENST00000547949.6,ENST00000547988.5,ENST00000548177.5,ENST00000548263.5,ENST00000548431.1,ENST00000549173.5,ENST00000549349.5,ENST00000549613.1,ENST00000549688.1,ENST00000549784.5,ENST00000549935.6,ENST00000550804.5,ENST00000551900.5,ENST00000552282.1,ENST00000552623.5,ENST00000553154.5	2107.72	1919.14	2062.00	52.57	45.15	2062.00	0.00	50.80	46.89	46.1021	55.4987	0.031508	42.592	51.2688	0.0314264
ENSG00000012963.14	ENST00000013070.10,ENST00000553674.1,ENST00000553857.5,ENST00000554232.5,ENST00000555113.5,ENST00000555329.1,ENST00000556871.5	3325.88	3137.29	2629.00	41.00	35.21	2627.16	2.13	39.31	36.28	36.8163	41.9315	0.0226519	34.0187	38.7462	0.0226596
ENSG00000012983.11	ENST00000013125.8,ENST00000554066.1,ENST00000554091.5,ENST00000554273.1,ENST00000554990.5,ENST00000555216.5,ENST00000557124.1,ENST00000557210.5,ENST00000557390.5,ENST00000557578.1	3874.34	3685.75	804.00	10.67	9.17	804.00	0.00	11.68	10.78	10.0104	13.4849	0.0513577	9.26088	12.4711	0.0513547
ENSG00000013016.15	ENST00000322054.9	4636.00	4447.40	0.00	0.00	0.00	0.00	0.00	0.01	0.01	3.68117e-07	0.0306128	0.656975	3.39868e-07	0.0282785	0.656812
ENSG00000013275.7	ENST00000157812.6,ENST00000455878.2,ENST00000593455.5,ENST00000596386.1,ENST00000601194.1,ENST00000601697.5	1540.56	1351.96	998.00	36.12	31.02	998.00	0.00	33.79	31.19	31.6087	36.0873	0.0229587	29.1498	33.2825	0.0229188
ENSG00000013288.8	ENST00000285599.7,ENST00000504248.5,ENST00000504960.1,ENST00000505907.1,ENST00000510427.1	5199.45	5010.85	489.00	4.78	4.10	489.00	0.00	12.36	11.41	4.10956	28.2525	0.386463	3.8505	26.1348	0.386449
ENSG00000013293.5	ENST00000231706.5,ENST00000466168.1	5288.00	5099.47	0.00	0.00	0.00	0.00	0.00	0.16	0.15	0.000158575	0.478129	0.635495	0.000275167	0.441436	0.635368
ENSG00000013297.11	ENST00000064724.7,ENST00000468358.5,ENST00000477531.3,ENST00000486429.1,ENST00000488989.1,ENST00000489485.5,ENST00000643053.1	1854.00	1665.40	1.00	0.03	0.03	1.00	0.00	0.44	0.40	0.136469	0.806395	0.273421	0.125416	0.744153	0.273576
ENSG00000013306.15	ENST00000225308.12,ENST00000377095.9,ENST00000537904.6,ENST00000585523.1,ENST00000585636.5,ENST00000585695.5,ENST00000586016.5,ENST00000586633.5,ENST00000588049.5,ENST00000588315.5,ENST00000588767.5,ENST00000590194.5,ENST00000591006.5,ENST00000591151.1,ENST00000592372.5,ENST00000592857.5,ENST00000593166.1	1449.81	1261.22	2388.00	92.65	79.56	2388.00	0.00	88.58	81.76	84.0182	93.0849	0.0176339	77.4941	85.8549	0.0176274
ENSG00000013364.18	ENST00000357402.9,ENST00000395353.5,ENST00000562463.5,ENST00000563096.1,ENST00000563123.1,ENST00000563558.5,ENST00000563915.5,ENST00000565164.1,ENST00000565830.5,ENST00000566066.5,ENST00000566252.1,ENST00000566554.1,ENST00000566859.5,ENST00000568068.1,ENST00000569612.1,ENST00000569887.1,ENST00000570061.1,ENST00000570234.5,ENST00000629059.1	2000.43	1811.86	2165.94	58.49	50.23	2165.96	0.19	98.83	91.23	54.803	174.742	0.234289	50.5373	161.322	0.234336
ENSG00000013374.16	ENST00000413040.6,ENST00000460712.1,ENST00000468404.5,ENST00000470229.6,ENST00000470316.5,ENST00000477666.1,ENST00000480714.1,ENST00000480907.5,ENST00000483358.5,ENST00000493588.5,ENST00000497987.1,ENST00000568733.5	1791.46	1602.87	1222.99	37.33	32.06	1222.99	0.10	35.54	32.81	31.9309	38.9548	0.0337151	29.7097	36.1961	0.0337126
ENSG00000013375.15	ENST00000283977.8,ENST00000503094.1,ENST00000504780.5,ENST00000505470.5,ENST00000506587.5,ENST00000507404.1,ENST00000507554.1,ENST00000508748.5,ENST00000509219.1,ENST00000510258.1,ENST00000512866.5,ENST00000513973.5,ENST00000515333.1,ENST00000605602.1,ENST00000616566.4	2132.76	1960.77	1825.76	45.56	39.13	1825.84	3.48	59.85	55.25	30.7837	100.134	0.216234	28.2255	92.2649	0.216255
ENSG00000013392.7	ENST00000369724.4	3744.00	3555.40	421.00	5.79	4.98	421.00	0.00	5.36	4.95	4.85429	5.87561	0.032954	4.48934	5.43077	0.0329557
ENSG00000013441.15	ENST00000321356.8,ENST00000409403.6,ENST00000409769.6,ENST00000432425.5,ENST00000434813.3,ENST00000461326.1,ENST00000461981.5,ENST00000464454.1,ENST00000472679.1,ENST00000473565.5,ENST00000481641.1,ENST00000482590.1,ENST00000492793.1,ENST00000496205.1,ENST00000621181.4	1594.81	1406.23	1407.00	48.96	42.04	1407.00	0.00	48.19	44.48	44.127	52.6098	0.0304696	40.656	48.4896	0.0304159
ENSG00000013503.9	ENST00000228347.8,ENST00000539066.5,ENST00000549195.1,ENST00000549569.1	4273.00	4084.40	203.00	2.43	2.09	203.00	0.00	2.58	2.38	2.09356	3.11518	0.0663874	1.92835	2.87172	0.0663918
ENSG00000013523.9	ENST00000251089.6,ENST00000554941.1,ENST00000555079.1,ENST00000556298.1,ENST00000557179.5,ENST00000557497.1	4639.78	4451.18	938.81	10.32	8.86	938.79	1.64	10.28	9.49	9.23478	11.3883	0.036037	8.51135	10.4988	0.0360304
ENSG00000013561.17	ENST00000347642.7,ENST00000356143.5,ENST00000394514.6,ENST00000394519.5,ENST00000394520.6,ENST00000502341.5,ENST00000506004.5,ENST00000506822.5,ENST00000506938.5,ENST00000507163.5,ENST00000507291.1,ENST00000511961.5,ENST00000512565.5,ENST00000513019.5,ENST00000514620.5,ENST00000515613.5	1924.92	1736.33	311.00	8.76	7.53	311.00	0.00	10.07	9.30	8.26912	11.9921	0.0632563	7.63105	11.0701	0.0632892
ENSG00000013563.13	ENST00000014935.7,ENST00000309585.9,ENST00000369807.5,ENST00000369808.7,ENST00000369809.5,ENST00000393638.5,ENST00000412184.1,ENST00000424626.5,ENST00000432135.1,ENST00000447892.1,ENST00000451865.5,ENST00000497242.1	2084.59	1895.99	1424.05	36.75	31.56	1423.34	3.67	35.41	32.69	32.7166	38.3082	0.025936	30.2457	35.4024	0.025896
ENSG00000013573.16	ENST00000228264.10,ENST00000350437.8,ENST00000415475.6,ENST00000435753.6,ENST00000438391.6,ENST00000535158.5,ENST00000535317.5,ENST00000536265.5,ENST00000536580.5,ENST00000537136.1,ENST00000538345.1,ENST00000538740.1,ENST00000539049.5,ENST00000539673.5,ENST00000539699.5,ENST00000539702.1,ENST00000540935.5,ENST00000542129.5,ENST00000542242.1,ENST00000542244.5,ENST00000542661.1,ENST00000542777.1,EN…	2154.80	1966.22	4620.82	114.99	98.76	4622.57	11.34	111.27	102.71	104.229	118.222	0.0214993	96.3435	109.269	0.0214966
ENSG00000013583.9	ENST00000014930.8,ENST00000535636.1,ENST00000536942.1,ENST00000540916.1,ENST00000647702.1	1119.90	931.30	1274.00	66.94	57.49	1274.00	0.00	61.71	56.97	57.7184	65.8646	0.0230123	53.2559	60.7617	0.0230323
ENSG00000013588.8	ENST00000014914.5,ENST00000534831.1,ENST00000537783.1,ENST00000540125.1,ENST00000542056.1,ENST00000648791.1	6441.09	6252.50	34204.64	267.68	229.88	34204.56	0.64	248.01	228.94	240.503	255.404	0.0106605	222.285	235.98	0.0106053
ENSG00000013619.13	ENST00000262858.7,ENST00000358892.7,ENST00000370401.6,ENST00000426613.4,ENST00000432680.6,ENST00000464149.1,ENST00000468306.1	4182.85	3994.25	340.00	4.17	3.58	340.00	0.00	4.43	4.09	3.70843	5.24091	0.057719	3.42141	4.83746	0.0577183
ENSG00000013725.14	ENST00000313421.11,ENST00000344931.9,ENST00000352009.9,ENST00000419282.2,ENST00000433107.6,ENST00000452451.6,ENST00000505761.2,ENST00000538288.1,ENST00000538611.1,ENST00000541964.1,ENST00000542157.5,ENST00000542254.5,ENST00000545105.5,ENST00000545320.1	1336.93	1148.39	0.00	0.00	0.00	0.00	0.00	1.25	1.16	0.536488	2.09429	0.21985	0.475299	1.9138	0.219834
ENSG00000013810.18	ENST00000313288.8,ENST00000404054.3,ENST00000458173.3,ENST00000466077.1,ENST00000467746.5,ENST00000470136.1,ENST00000470808.1,ENST00000484264.1,ENST00000484651.5,ENST00000485989.6,ENST00000493975.5,ENST00000612220.4,ENST00000617535.4	2028.89	1840.30	1680.00	44.67	38.36	1680.00	0.00	42.90	39.60	39.7571	45.9734	0.0249281	36.6869	42.4351	0.0249417
ENSG00000014123.9	ENST00000369278.4,ENST00000461673.1	4031.12	3842.53	835.00	10.63	9.13	835.00	0.00	9.99	9.22	9.11609	10.933	0.030877	8.42755	10.1044	0.0308889
ENSG00000014138.8	ENST00000265465.7,ENST00000525924.1,ENST00000527618.5,ENST00000527850.5,ENST00000532391.1,ENST00000532469.1,ENST00000533192.1,ENST00000534785.1	2231.59	2043.01	977.75	23.42	20.11	979.58	31.78	22.49	20.76	18.6513	26.2414	0.0593981	17.2126	24.2168	0.0594107
ENSG00000014164.6	ENST00000262577.5,ENST00000528401.1	3280.00	3091.40	344.00	5.44	4.68	344.00	0.00	5.16	4.77	4.59589	5.75438	0.0385847	4.24281	5.31175	0.0385689
ENSG00000014216.15	ENST00000279247.10,ENST00000524773.5,ENST00000525013.1,ENST00000526468.1,ENST00000526954.5,ENST00000526966.5,ENST00000527189.5,ENST00000527323.5,ENST00000527469.1,ENST00000527699.5,ENST00000527739.5,ENST00000527887.1,ENST00000527897.1,ENST00000528165.5,ENST00000528396.5,ENST00000528739.5,ENST00000529133.5,ENST00000530442.5,ENST00000530495.1,ENST00000530567.1,ENST00000531068.5,ENST00000532285.1,EN…	2403.61	2215.02	3048.00	67.33	57.82	3048.00	0.00	68.75	63.47	63.9375	73.9268	0.0250549	58.9729	68.1879	0.0249832
ENSG00000014257.15	ENST00000336375.9,ENST00000351273.11,ENST00000475741.5,ENST00000483689.1,ENST00000489084.5,ENST00000493235.5,ENST00000495911.5,ENST00000507647.1,ENST00000512463.1	2040.42	1851.83	137.00	3.62	3.11	137.00	0.00	4.82	4.45	3.6077	6.12386	0.0912402	3.32802	5.65042	0.0912407
ENSG00000014641.17	ENST00000233114.12,ENST00000409476.5,ENST00000409908.5,ENST00000421012.1,ENST00000432309.5,ENST00000436321.5,ENST00000442225.5,ENST00000454035.5,ENST00000462944.1,ENST00000472098.5,ENST00000484538.1,ENST00000485155.1,ENST00000485781.5,ENST00000495083.1,ENST00000539945.5,ENST00000544381.3	1325.17	1136.58	2251.00	96.91	83.22	2251.00	0.00	91.14	84.13	84.9135	97.594	0.0237563	78.4115	90.1185	0.0236964
ENSG00000014824.13	ENST00000264451.11,ENST00000505523.1,ENST00000509683.5,ENST00000510460.1,ENST00000513699.5	3628.11	3439.51	949.00	13.50	11.59	949.00	0.00	13.09	12.09	11.3562	14.9159	0.0479291	10.4911	13.7778	0.0479122
ENSG00000014914.20	ENST00000369140.7,ENST00000439741.3,ENST00000466496.5,ENST00000479272.1,ENST00000482025.5,ENST00000482343.5,ENST00000490310.1,ENST00000492824.5,ENST00000493562.1,ENST00000495054.1	1909.55	1720.95	667.00	18.96	16.29	667.00	0.00	18.29	16.89	16.4739	20.2626	0.0356787	15.2181	18.7151	0.0356304
ENSG00000014919.12	ENST00000016171.5,ENST00000370483.9,ENST00000497381.1	2212.73	2024.18	1509.82	36.50	31.34	1509.50	1.57	33.97	31.36	31.0861	36.8393	0.029006	28.7228	34.0307	0.0290302
ENSG00000015133.18	ENST00000331194.8,ENST00000334448.5,ENST00000389856.9,ENST00000389857.10,ENST00000553403.1,ENST00000553437.1,ENST00000554051.1,ENST00000554165.1,ENST00000554872.5,ENST00000555995.1,ENST00000556726.5,ENST00000556767.1,ENST00000557455.1,ENST00000557507.1	4029.97	3841.40	581.00	7.40	6.36	581.00	0.00	8.29	7.65	6.6609	10.0184	0.0705044	6.15383	9.25563	0.070478
ENSG00000015153.14	ENST00000327791.8,ENST00000380790.4,ENST00000534854.6,ENST00000541702.2,ENST00000546726.5,ENST00000546782.1,ENST00000546972.5,ENST00000547254.5,ENST00000547351.5,ENST00000547622.5,ENST00000547724.1,ENST00000548661.5,ENST00000548917.1,ENST00000550315.1,ENST00000551268.5,ENST00000551528.5,ENST00000552109.5,ENST00000552928.5,ENST00000555248.2	1192.63	1004.08	314.00	15.30	13.14	314.00	0.00	16.36	15.10	13.4476	19.5049	0.0633276	12.3976	17.992	0.0632783
ENSG00000015171.19	ENST00000309776.8,ENST00000381584.5,ENST00000381591.5,ENST00000381604.8,ENST00000381607.8,ENST00000397955.6,ENST00000397959.7,ENST00000397962.8,ENST00000402736.5,ENST00000403354.5,ENST00000439456.5,ENST00000473115.1,ENST00000488275.1,ENST00000509513.6,ENST00000558098.4,ENST00000602682.5,ENST00000627286.1	3470.47	3281.88	1072.00	15.98	13.73	1072.00	0.00	16.12	14.88	14.5558	17.8345	0.0342614	13.3968	16.4211	0.0342554
ENSG00000015285.10	ENST00000376701.4,ENST00000450772.5,ENST00000465982.5,ENST00000470107.1,ENST00000474174.1,ENST00000483750.5,ENST00000490627.1	1405.06	1216.53	38.00	1.53	1.31	38.00	0.00	3.08	2.85	1.55319	5.0577	0.19467	1.43198	4.66844	0.194834
ENSG00000015413.9	ENST00000261615.5,ENST00000393092.7,ENST00000421184.5,ENST00000561484.1,ENST00000564281.5,ENST00000564645.1,ENST00000565249.5,ENST00000568281.5,ENST00000570029.5	1592.00	1403.40	2.00	0.07	0.06	2.00	0.00	0.80	0.74	0.295426	1.39061	0.245693	0.270412	1.2816	0.245675
ENSG00000015475.18	ENST00000317361.11,ENST00000342111.9,ENST00000399765.5,ENST00000399767.5,ENST00000399774.7,ENST00000473439.5,ENST00000494097.5,ENST00000550946.5,ENST00000551952.5,ENST00000552886.1,ENST00000611040.1,ENST00000614949.4,ENST00000615414.4,ENST00000617586.1,ENST00000622694.4	1656.52	1467.97	609.00	20.30	17.43	609.00	0.00	20.12	18.57	16.5687	23.9991	0.0641615	15.2155	22.0748	0.0641442
ENSG00000015479.18	ENST00000394805.7,ENST00000502422.5,ENST00000502499.5,ENST00000502944.1,ENST00000503340.1,ENST00000503811.5,ENST00000504023.1,ENST00000504045.5,ENST00000504311.5,ENST00000504643.5,ENST00000505625.5,ENST00000507860.1,ENST00000508689.1,ENST00000509918.5,ENST00000510056.5,ENST00000511249.5,ENST00000511333.5,ENST00000511978.5,ENST00000512040.1,ENST00000512876.5,ENST00000513121.1,ENST00000513678.5,ENS…	2541.29	2352.71	5854.74	121.76	104.57	5776.74	152.38	114.15	105.37	104.601	123.715	0.0282373	96.4123	114.065	0.0282474
ENSG00000015520.14	ENST00000289547.8,ENST00000381160.7,ENST00000423141.1,ENST00000546276.5	5048.00	4859.40	3.00	0.03	0.03	3.00	0.00	0.08	0.07	0.0249456	0.139586	0.263384	0.0233322	0.129179	0.263428
ENSG00000015532.9	ENST00000017003.6,ENST00000376550.7,ENST00000507602.5,ENST00000509778.1,ENST00000511654.1,ENST00000571021.1,ENST00000574840.1	3174.38	2985.78	888.00	14.55	12.50	888.00	0.00	27.31	25.21	12.8935	54.5832	0.296281	11.9236	50.4227	0.296176
ENSG00000015568.12	ENST00000016946.7,ENST00000272454.10,ENST00000393283.5,ENST00000413468.1,ENST00000430736.5,ENST00000432606.1,ENST00000441344.1,ENST00000472794.1,ENST00000477523.1,ENST00000482778.1,ENST00000493394.1,ENST00000495473.1,ENST00000495582.1	6497.70	6309.11	252.58	1.96	1.68	291.53	120.16	5.93	5.47	2.3615	10.2195	0.225721	2.1808	9.43494	0.225617
ENSG00000015592.16	ENST00000265770.11,ENST00000350889.8,ENST00000519614.5,ENST00000519997.5,ENST00000522750.1,ENST00000522908.1,ENST00000523048.5	1337.14	1148.55	0.00	0.00	0.00	0.00	0.00	0.32	0.30	0.0991936	0.59333	0.272362	0.0918016	0.548042	0.272504
ENSG00000015676.17	ENST00000338427.10,ENST00000355451.7,ENST00000460110.5,ENST00000464812.1,ENST00000472246.5,ENST00000475952.1,ENST00000478769.1,ENST00000480209.1,ENST00000487118.1,ENST00000493613.5,ENST00000497978.1	2728.76	2540.18	1460.00	28.12	24.15	1460.00	0.00	27.81	25.67	24.5257	31.2349	0.0412001	22.6558	28.848	0.0412168
ENSG00000016082.14	ENST00000230658.11,ENST00000505475.3,ENST00000511384.1	2459.00	2270.40	1.00	0.02	0.02	1.00	0.00	0.14	0.13	0.0186109	0.293564	0.362137	0.0188831	0.272796	0.362381
ENSG00000016391.10	ENST00000315251.10,ENST00000467802.1,ENST00000481668.5	7665.00	7476.40	455.70	2.98	2.56	456.50	1.78	3.13	2.89	2.63555	3.70289	0.056786	2.43307	3.41898	0.0568346
ENSG00000016402.13	ENST00000316649.9,ENST00000367746.3,ENST00000367748.4,ENST00000460306.1,ENST00000461799.1,ENST00000468393.5,ENST00000541547.5,ENST00000635289.1	1846.89	1658.40	54.00	1.59	1.37	54.00	0.00	2.19	2.03	1.24118	3.30003	0.16697	1.14362	3.0452	0.166931
ENSG00000016490.15	ENST00000234701.7,ENST00000394711.1	3214.00	3025.40	0.00	0.00	0.00	0.00	0.00	0.03	0.03	0.00067628	0.0705722	0.473365	0.000672721	0.0652244	0.47318
ENSG00000016602.9	ENST00000370563.3,ENST00000496322.1	1846.50	1657.97	0.00	0.00	0.00	0.00	0.00	0.17	0.16	0.000252656	0.479339	0.58731	0.000379033	0.442751	0.587468
ENSG00000016864.18	ENST00000266014.10,ENST00000394783.7,ENST00000463762.1,ENST00000463827.1,ENST00000464705.1,ENST00000478968.6,ENST00000479553.5,ENST00000480080.1,ENST00000481643.5,ENST00000484163.5,ENST00000485899.1,ENST00000487642.5,ENST00000491606.5,ENST00000497436.5,ENST00000497953.5	1417.48	1228.88	1136.67	45.26	38.87	1137.33	1.04	42.98	39.67	39.3386	46.7635	0.0296597	36.333	43.1875	0.0296136
ENSG00000017260.19	ENST00000328560.12,ENST00000359644.7,ENST00000422190.6,ENST00000428331.6,ENST00000504381.5,ENST00000504571.5,ENST00000504612.5,ENST00000504948.5,ENST00000505072.5,ENST00000505330.5,ENST00000507194.1,ENST00000507488.6,ENST00000508297.2,ENST00000508532.5,ENST00000508660.5,ENST00000509150.1,ENST00000509662.5,ENST00000510168.5,ENST00000510774.1,ENST00000513636.1,ENST00000513801.5,ENST00000514654.5,EN…	2783.80	2595.22	2789.78	52.60	45.17	2789.75	1.05	49.75	45.93	44.2402	55.0449	0.0372095	40.8074	50.7814	0.0372481
ENSG00000017427.16	ENST00000307046.8,ENST00000337514.10,ENST00000392904.5,ENST00000392905.7,ENST00000424202.6,ENST00000481539.1,ENST00000644491.1	7359.00	7170.40	1.67	0.01	0.01	1.65	0.57	0.68	0.63	0.180492	1.3266	0.299067	0.164502	1.22269	0.299189
ENSG00000017483.14	ENST00000413668.5,ENST00000416711.5,ENST00000429543.2,ENST00000440085.5,ENST00000441948.5,ENST00000480105.1,ENST00000488083.5,ENST00000494034.5,ENST00000497336.1,ENST00000595796.5,ENST00000615300.4,ENST00000619100.4,ENST00000620913.4,ENST00000622196.4	1402.02	1213.43	4546.00	183.31	157.43	4546.00	0.00	171.18	158.01	163.387	178.869	0.0155165	150.92	165.192	0.01554
ENSG00000017797.12	ENST00000019317.8,ENST00000383432.7,ENST00000458039.3,ENST00000577221.1,ENST00000585015.6,ENST00000609094.2	3849.00	3660.40	2648.00	35.40	30.40	2648.00	0.06	33.04	30.50	31.3248	34.7482	0.0177472	28.9825	32.1393	0.0177652
ENSG00000018189.12	ENST00000226328.8,ENST00000381006.7,ENST00000417478.6,ENST00000502653.5,ENST00000503025.5,ENST00000503876.5,ENST00000504805.6,ENST00000507333.5,ENST00000512103.5,ENST00000512331.5,ENST00000513593.1,ENST00000513597.5,ENST00000514898.1,ENST00000515442.1,ENST00000515479.5	2064.97	1876.40	195.00	5.08	4.37	195.00	0.00	6.98	6.44	5.19384	8.91635	0.0926525	4.7971	8.23164	0.0925748
ENSG00000018236.14	ENST00000347616.5,ENST00000348761.2,ENST00000547702.5,ENST00000547849.5,ENST00000548005.5,ENST00000548481.1,ENST00000550305.1,ENST00000551295.6,ENST00000551424.5,ENST00000552248.5,ENST00000552913.5	2176.00	1987.45	0.00	0.00	0.00	0.00	0.00	0.81	0.75	0.268766	1.43574	0.257928	0.244881	1.32296	0.258021
ENSG00000018280.16	ENST00000233202.10,ENST00000354352.9,ENST00000460592.1,ENST00000465984.5,ENST00000468221.5,ENST00000468721.1,ENST00000469449.1,ENST00000469799.5,ENST00000471875.5,ENST00000473367.5,ENST00000475225.5,ENST00000481524.5,ENST00000483487.2,ENST00000490536.1,ENST00000490872.1,ENST00000492413.5,ENST00000494322.5,ENST00000539932.5	3547.17	3358.57	39.00	0.57	0.49	39.00	0.00	2.43	2.24	1.24218	3.82542	0.187079	1.14956	3.53515	0.187148
ENSG00000018408.14	ENST00000360632.7,ENST00000460517.1,ENST00000465804.5,ENST00000467467.5,ENST00000471586.5,ENST00000472417.1,ENST00000474080.1,ENST00000475579.1,ENST00000479238.1,ENST00000485244.1,ENST00000485352.1,ENST00000494754.1	2708.40	2519.83	2320.67	45.06	38.70	2320.03	2.40	42.88	39.59	38.4878	47.5286	0.0359377	35.3146	43.6647	0.035967
ENSG00000018510.14	ENST00000264167.8,ENST00000409888.1,ENST00000460342.1,ENST00000637633.1,ENST00000642466.1	4303.08	4114.49	1551.00	18.44	15.84	1551.16	0.40	17.33	15.99	15.543	19.0768	0.0354579	14.4047	17.6655	0.0353634
ENSG00000018607.6	ENST00000438300.1	1774.00	1585.40	0.00	0.00	0.00	0.00	0.00	0.03	0.03	5.98344e-07	0.0846593	0.650976	5.51532e-07	0.0781496	0.651056
ENSG00000018610.14	ENST00000320339.8,ENST00000469448.1,ENST00000536133.2,ENST00000644802.1	1480.85	1292.25	442.83	16.77	14.40	442.81	0.43	15.80	14.59	14.1198	17.5938	0.0380037	13.057	16.2622	0.0379962
ENSG00000018625.14	ENST00000361216.7,ENST00000392233.7,ENST00000447527.1,ENST00000459972.1,ENST00000463989.1,ENST00000468587.1,ENST00000472488.5,ENST00000478587.1	2310.75	2122.20	0.00	0.00	0.00	0.00	0.00	0.58	0.54	0.13701	1.13158	0.31483	0.132573	1.05091	0.314855
ENSG00000018699.12	ENST00000317907.8,ENST00000428527.1,ENST00000433416.5,ENST00000438654.1,ENST00000448773.5,ENST00000454690.1,ENST00000647819.1	2719.83	2531.24	634.00	12.26	10.53	634.00	0.00	12.60	11.63	10.9668	14.3619	0.0453388	10.1502	13.286	0.0453901
ENSG00000018869.16	ENST00000301310.8,ENST00000586929.5,ENST00000587778.5,ENST00000589143.5,ENST00000589895.1,ENST00000593145.5,ENST00000619584.4	1393.29	1204.72	0.00	0.00	0.00	0.00	0.00	0.48	0.44	0.126086	0.904976	0.300144	0.114139	0.833425	0.300248
ENSG00000019102.11	ENST00000326621.9,ENST00000403470.1	1191.00	1002.40	2.00	0.10	0.08	2.00	0.00	0.18	0.17	0.0349542	0.363695	0.336519	0.0343527	0.33784	0.336473
ENSG00000019144.18	ENST00000356063.9,ENST00000361417.6,ENST00000392852.7,ENST00000524713.5,ENST00000525226.5,ENST00000525427.1,ENST00000526374.5,ENST00000526537.2,ENST00000526699.5,ENST00000526826.1,ENST00000527259.5,ENST00000527500.5,ENST00000527898.5,ENST00000528594.5,ENST00000528875.5,ENST00000529005.5,ENST00000530708.4,ENST00000530994.5,ENST00000531987.2,ENST00000532517.5,ENST00000532639.3,ENST00000534140.2,ENS…	3401.67	3213.07	180.00	2.74	2.35	179.19	1.15	4.59	4.24	3.43505	5.82245	0.0902661	3.18573	5.38943	0.0904014
ENSG00000019169.10	ENST00000327097.4,ENST00000412481.1,ENST00000494979.1	987.67	799.12	0.00	0.00	0.00	0.00	0.00	0.27	0.25	0.0188093	0.609753	0.426428	0.0190839	0.564555	0.426607
ENSG00000019186.9	ENST00000216862.7,ENST00000395954.3,ENST00000395955.7,ENST00000460643.1,ENST00000472970.1,ENST00000487593.1	694.00	505.44	1.00	0.10	0.08	1.00	0.00	0.71	0.65	0.149695	1.3939	0.325765	0.139429	1.28858	0.325761
ENSG00000019485.13	ENST00000424263.6,ENST00000526442.5,ENST00000528980.1,ENST00000530656.5,ENST00000534751.2,ENST00000622142.5	4268.11	4079.52	615.00	7.38	6.33	615.00	0.00	7.01	6.47	5.72914	8.35963	0.0654283	5.27688	7.70619	0.0655275
ENSG00000019505.7	ENST00000020926.7,ENST00000528101.1,ENST00000533332.1	5144.00	4955.40	4.00	0.04	0.03	4.00	0.00	0.21	0.19	0.0334483	0.461658	0.384617	0.0303941	0.425965	0.384605
ENSG00000019549.11	ENST00000020945.3,ENST00000396822.6,ENST00000642303.1,ENST00000649776.1	1803.64	1615.06	23.00	0.70	0.60	23.00	0.00	0.85	0.78	0.438826	1.33973	0.187193	0.404783	1.23607	0.187321
ENSG00000019582.14	ENST00000009530.11,ENST00000353334.10,ENST00000377795.7,ENST00000517752.5,ENST00000517791.1,ENST00000518797.5,ENST00000522153.1,ENST00000522246.5,ENST00000523208.5,ENST00000523813.1,ENST00000523836.5,ENST00000524315.5	1277.45	1088.86	103.00	4.63	3.98	103.00	0.00	5.45	5.03	4.31954	6.57037	0.0711045	3.99066	6.06792	0.0711083
ENSG00000019991.16	ENST00000222390.10,ENST00000354224.10,ENST00000412881.5,ENST00000421558.1,ENST00000423064.7,ENST00000444829.7,ENST00000453018.1,ENST00000453411.6,ENST00000457544.7,ENST00000465234.2,ENST00000643024.1,ENST00000644543.1	3104.41	2915.81	38.00	0.64	0.55	38.00	0.00	1.20	1.11	0.769044	1.69257	0.133794	0.709706	1.5624	0.133692
ENSG00000019995.6	ENST00000359653.4,ENST00000471421.1	5695.00	5506.40	1070.81	9.52	8.17	1070.87	18.91	8.95	8.26	8.27586	9.64364	0.0256543	7.65179	8.91581	0.0256258
ENSG00000020129.15	ENST00000356090.8,ENST00000373243.6,ENST00000373253.7,ENST00000423723.1,ENST00000437806.1,ENST00000459931.1	3356.72	3168.12	470.00	7.26	6.23	470.00	0.00	7.05	6.51	6.29494	7.84944	0.0378189	5.81042	7.24659	0.0377574
ENSG00000020181.17	ENST00000315215.11,ENST00000412232.2,ENST00000428068.5	5686.70	5498.10	118.17	1.05	0.90	119.81	2.57	1.16	1.07	0.846109	1.55008	0.0978497	0.784456	1.43457	0.09785
ENSG00000020219.9	ENST00000465400.1	1674.00	1485.40	1.00	0.03	0.03	1.00	0.00	0.06	0.06	0.00118717	0.144456	0.478859	0.00124566	0.133559	0.478806
ENSG00000020256.19	ENST00000216923.4,ENST00000346617.8,ENST00000361387.6,ENST00000371515.8,ENST00000371518.6,ENST00000371523.8,ENST00000395979.1,ENST00000395989.7,ENST00000456175.5,ENST00000461898.1,ENST00000467811.5,ENST00000477786.5	2604.38	2415.79	448.00	9.07	7.79	448.00	0.00	9.42	8.69	7.6593	11.3154	0.0693248	7.07306	10.4498	0.0693056
ENSG00000020426.10	ENST00000261245.8,ENST00000539616.6,ENST00000553354.5,ENST00000554002.5,ENST00000554641.1,ENST00000555545.1,ENST00000556525.1,ENST00000556764.5,ENST00000557134.1	948.11	759.53	548.00	35.30	30.32	548.00	0.00	33.99	31.37	30.6947	37.3467	0.0332914	28.3156	34.4642	0.0332721
ENSG00000020577.13	ENST00000251091.9,ENST00000392067.7,ENST00000553988.5,ENST00000554335.5,ENST00000554587.1,ENST00000555091.1,ENST00000555112.1,ENST00000555192.1,ENST00000555719.1,ENST00000556069.5,ENST00000557013.1,ENST00000557692.2,ENST00000631086.2	5789.46	5600.87	430.00	3.76	3.23	430.00	0.00	4.72	4.35	3.73937	5.8351	0.076918	3.43739	5.36916	0.0769729
ENSG00000020633.18	ENST00000308873.10,ENST00000338888.3,ENST00000399916.5,ENST00000479341.1,ENST00000496967.1	2629.00	2440.40	1.00	0.02	0.02	1.00	0.00	0.65	0.60	0.0450661	1.61099	0.474869	0.0431084	1.48944	0.474714
ENSG00000020922.12	ENST00000323929.7,ENST00000323977.7,ENST00000393241.8,ENST00000407439.7,ENST00000535120.1,ENST00000536144.1,ENST00000536754.5,ENST00000538923.1,ENST00000540013.5,ENST00000541157.5	3856.40	3667.81	3195.52	42.63	36.61	3195.48	0.71	41.39	38.21	37.4463	45.5092	0.0346458	34.5604	42.0132	0.0345912
ENSG00000021300.13	ENST00000227214.10,ENST00000354190.9,ENST00000398492.8,ENST00000398494.8,ENST00000426191.2,ENST00000535129.5,ENST00000535582.5,ENST00000536527.5,ENST00000538227.5,ENST00000539157.5,ENST00000540157.1,ENST00000540431.1,ENST00000541597.5,ENST00000541760.1,ENST00000542389.5,ENST00000543085.5,ENST00000543524.5,ENST00000544282.1,ENST00000544532.5,ENST00000545106.1,ENST00000545798.5,ENST00000546251.5	1119.37	930.78	2.00	0.11	0.09	2.00	0.00	2.24	2.06	1.27182	3.27983	0.157873	1.17661	3.03121	0.157853
ENSG00000021355.12	ENST00000380739.5,ENST00000460260.1,ENST00000468511.5,ENST00000476896.5,ENST00000490094.5	2291.46	2102.86	5750.00	133.80	114.90	5750.00	0.00	124.55	114.97	118.597	130.555	0.0165794	109.377	120.386	0.016582
ENSG00000021461.16	ENST00000222382.5,ENST00000312017.9,ENST00000342499.8,ENST00000354829.6,ENST00000415413.5,ENST00000417625.5,ENST00000433277.5,ENST00000434806.5,ENST00000436834.5,ENST00000444905.5,ENST00000463915.5,ENST00000472352.1,ENST00000477658.5,ENST00000481362.5,ENST00000491648.5,ENST00000495115.5,ENST00000631161.2	1848.00	1659.40	1.00	0.03	0.03	1.00	0.00	1.28	1.18	0.568263	2.12778	0.211961	0.518102	1.95937	0.211906
ENSG00000021488.12	ENST00000023064.8,ENST00000587772.1,ENST00000589659.1,ENST00000590341.5,ENST00000590465.5,ENST00000592232.5	1427.61	1239.01	3.00	0.12	0.10	3.00	0.00	0.34	0.31	0.127293	0.578885	0.240239	0.117692	0.53481	0.240206
ENSG00000021574.12	ENST00000315285.8,ENST00000345662.5,ENST00000615843.4,ENST00000621856.2,ENST00000642281.1,ENST00000642455.1,ENST00000642751.1,ENST00000642999.1,ENST00000643327.1,ENST00000643334.1,ENST00000644408.1,ENST00000644954.1,ENST00000645159.1,ENST00000645400.1,ENST00000645550.1,ENST00000645671.1,ENST00000645730.1,ENST00000646082.1,ENST00000646571.1,ENST00000647007.1,ENST00000647133.1	3645.32	3456.73	250.00	3.54	3.04	250.00	0.00	4.39	4.05	3.52432	5.3103	0.0702406	3.25219	4.90231	0.0701961
ENSG00000021645.18	ENST00000281127.11,ENST00000335750.6,ENST00000428277.6,ENST00000553363.5,ENST00000553631.1,ENST00000553803.5,ENST00000554719.5,ENST00000554738.5,ENST00000555073.5,ENST00000555387.1,ENST00000556003.1,ENST00000556088.1,ENST00000556496.2,ENST00000557081.1,ENST00000557594.5,ENST00000634266.1,ENST00000634499.1,ENST00000635466.1	2955.72	2767.16	0.00	0.00	0.00	0.00	0.00	1.01	0.93	0.40708	1.67027	0.223682	0.369594	1.53591	0.223648
ENSG00000021762.19	ENST00000263650.11,ENST00000348039.9,ENST00000389989.7,ENST00000459995.5,ENST00000465323.1,ENST00000471998.6,ENST00000477622.1,ENST00000478260.5,ENST00000498536.5,ENST00000525498.5,ENST00000526122.5,ENST00000528124.1,ENST00000530372.5,ENST00000532951.1,ENST00000533234.5,ENST00000533721.5,ENST00000534157.1,ENST00000534454.5,ENST00000534491.5	2406.66	2218.08	1350.00	29.78	25.58	1350.00	0.00	29.34	27.09	25.9711	32.6599	0.0394284	24.0231	30.2034	0.0393723
ENSG00000021776.10	ENST00000156471.9,ENST00000543879.6,ENST00000558202.1,ENST00000559090.5,ENST00000559767.1,ENST00000560117.1	6291.26	6102.67	1012.00	8.11	6.97	1012.00	0.00	8.01	7.39	6.99443	9.10845	0.0460399	6.45205	8.40186	0.0460321
ENSG00000021826.15	ENST00000233072.9,ENST00000417946.5,ENST00000430249.6,ENST00000451903.2,ENST00000467353.1,ENST00000470791.1,ENST00000479988.1,ENST00000497121.1,ENST00000497163.1,ENST00000518043.5,ENST00000523702.5,ENST00000619804.1,ENST00000645825.1	5133.52	4944.93	21026.00	208.06	178.68	21026.00	0.00	194.56	179.59	189.328	199.911	0.00931174	174.923	184.652	0.00930323
ENSG00000021852.12	ENST00000371237.8,ENST00000465658.1,ENST00000468990.1,ENST00000494324.1,ENST00000535057.5,ENST00000543257.5	1367.17	1178.64	0.00	0.00	0.00	0.00	0.00	0.61	0.57	0.100234	1.32818	0.373189	0.0848993	1.21886	0.37311
ENSG00000022267.16	ENST00000345434.7,ENST00000370674.3,ENST00000370676.7,ENST00000370683.5,ENST00000370690.7,ENST00000394153.6,ENST00000394155.6,ENST00000420362.5,ENST00000434885.5,ENST00000449474.5,ENST00000452016.5,ENST00000456445.5,ENST00000458357.5,ENST00000477080.1,ENST00000477204.5,ENST00000535737.5,ENST00000539015.5,ENST00000543669.5,ENST00000618438.4,ENST00000625935.2,ENST00000626004.1,ENST00000627383.2,ENS…	2225.25	2036.65	1121.00	26.93	23.13	1121.00	0.00	29.83	27.54	27.3074	32.6161	0.0300969	25.0806	29.9872	0.0300494
ENSG00000022277.12	ENST00000023939.8,ENST00000357348.9,ENST00000395881.7,ENST00000449062.1,ENST00000466260.1,ENST00000477485.1,ENST00000477573.1,ENST00000484084.5,ENST00000487211.5	1685.36	1496.77	1885.00	61.62	52.92	1884.93	0.28	58.27	53.79	54.7762	61.7257	0.0205112	50.5742	56.9867	0.0205464
ENSG00000022355.16	ENST00000023897.10,ENST00000393943.9,ENST00000428797.7,ENST00000437025.6,ENST00000519542.1,ENST00000519621.2,ENST00000521339.5,ENST00000522651.6,ENST00000634335.1,ENST00000635096.1,ENST00000635880.1,ENST00000635916.1,ENST00000636340.1,ENST00000636408.1,ENST00000636573.1,ENST00000637044.1,ENST00000637620.1,ENST00000637827.1,ENST00000638112.1,ENST00000638159.1	2127.85	1943.71	0.00	0.00	0.00	0.00	0.00	1.07	0.99	0.454278	1.7901	0.22253	0.421424	1.65396	0.222515
ENSG00000022556.15	ENST00000263437.10,ENST00000339757.11,ENST00000381637.3,ENST00000391721.8,ENST00000397169.3,ENST00000427260.6,ENST00000433772.6,ENST00000448584.6,ENST00000537859.5,ENST00000539848.5,ENST00000540005.1,ENST00000540597.5,ENST00000542755.1,ENST00000543010.5,ENST00000543277.1,ENST00000585500.5,ENST00000586512.1,ENST00000588107.5,ENST00000588619.5	1879.79	1691.23	0.00	0.00	0.00	0.00	0.00	1.35	1.25	0.635157	2.14868	0.196805	0.589354	1.9863	0.196757
ENSG00000022567.9	ENST00000024061.7,ENST00000517878.5,ENST00000519067.5,ENST00000519986.1,ENST00000520137.1,ENST00000521804.1	3593.93	3405.34	191.00	2.74	2.36	191.00	0.00	2.89	2.67	2.16774	3.64129	0.0883912	2.00217	3.36235	0.0884244
ENSG00000022840.15	ENST00000325954.8,ENST00000366112.6,ENST00000413266.6,ENST00000535395.1,ENST00000535417.1,ENST00000535470.5,ENST00000536869.5,ENST00000537376.1,ENST00000537740.1,ENST00000537997.1,ENST00000538254.1,ENST00000538796.5,ENST00000539486.1,ENST00000540046.5,ENST00000542207.5,ENST00000542438.1,ENST00000542701.1,ENST00000543578.1,ENST00000543675.5,ENST00000543757.5,ENST00000544124.1,ENST00000544805.1,ENS…	1620.88	1432.33	2253.00	76.97	66.10	2253.00	0.00	78.29	72.27	68.428	88.4171	0.0459001	63.198	81.6535	0.045832
ENSG00000022976.15	ENST00000420933.2,ENST00000442396.6,ENST00000557803.5,ENST00000558462.5,ENST00000558490.5,ENST00000558850.5,ENST00000559098.5,ENST00000559155.5,ENST00000559185.5,ENST00000560112.1,ENST00000560568.5,ENST00000561251.5	2307.72	2119.13	468.29	10.81	9.29	469.43	6.34	10.79	9.96	9.36637	12.2775	0.0460666	8.65826	11.3481	0.0459726
ENSG00000023041.11	ENST00000369404.3,ENST00000369405.7,ENST00000471035.1,ENST00000482410.5,ENST00000626395.2	1691.99	1503.44	1196.05	38.93	33.43	1196.05	0.21	36.60	33.79	33.0195	40.4674	0.0348662	30.4445	37.3253	0.0348844
ENSG00000023171.17	ENST00000322282.11,ENST00000450171.2,ENST00000456860.6,ENST00000525757.1,ENST00000525945.1,ENST00000529432.5,ENST00000529750.5,ENST00000532581.5,ENST00000533341.2,ENST00000534764.1,ENST00000632815.1,ENST00000633087.1,ENST00000633646.1,ENST00000635736.1,ENST00000638086.1,ENST00000638157.1,ENST00000640939.1,ENST00000646146.1	3012.40	2823.81	7109.00	123.18	105.79	7109.00	0.00	114.34	105.55	109.567	119.133	0.0144829	101.125	109.956	0.0144061
ENSG00000023191.16	ENST00000354420.6,ENST00000356187.9,ENST00000397604.7,ENST00000397614.5,ENST00000397615.6,ENST00000438658.6,ENST00000524464.5,ENST00000524780.5,ENST00000525522.5,ENST00000525701.5,ENST00000526295.1,ENST00000527485.5,ENST00000528713.5,ENST00000529115.5,ENST00000529306.5,ENST00000529368.5,ENST00000529768.5,ENST00000531149.1,ENST00000531223.1,ENST00000531540.5,ENST00000532055.5,ENST00000533410.5,ENS…	1832.10	1643.51	1581.00	47.07	40.42	1581.00	0.00	45.92	42.39	43.1308	48.843	0.0214593	39.8123	45.0821	0.0214132
ENSG00000023228.13	ENST00000233190.10,ENST00000423725.5,ENST00000432169.5,ENST00000440274.5,ENST00000449699.5,ENST00000454195.1,ENST00000455934.6,ENST00000456284.5,ENST00000457011.5,ENST00000498520.1	2655.54	2466.96	1814.48	35.99	30.91	1811.53	3.48	33.65	31.06	30.9893	36.4197	0.0275668	28.6391	33.6498	0.0275372
ENSG00000023287.12	ENST00000025008.9,ENST00000435644.6,ENST00000517963.1,ENST00000518211.1,ENST00000518468.1,ENST00000518710.5,ENST00000519912.1,ENST00000521611.1,ENST00000522957.1,ENST00000523594.1	6002.52	5813.93	2644.00	22.25	19.11	2644.00	0.00	21.73	20.06	20.1565	23.3404	0.0252476	18.6238	21.5637	0.0252079
ENSG00000023318.7	ENST00000262455.6	4854.00	4665.40	674.00	7.07	6.07	674.00	0.00	6.53	6.03	6.03244	7.02045	0.0261244	5.58794	6.49992	0.0260951
ENSG00000023330.14	ENST00000310271.6,ENST00000394965.6,ENST00000459884.1,ENST00000469224.5,ENST00000484952.5,ENST00000493402.1	2117.99	1929.40	1175.00	29.80	25.59	1175.00	0.00	28.45	26.26	26.0764	31.0931	0.0304325	24.0312	28.6657	0.0304383
ENSG00000023445.13	ENST00000263464.7,ENST00000526421.5,ENST00000527309.1,ENST00000527336.1,ENST00000528940.1,ENST00000532808.5,ENST00000615299.4	4826.62	4638.03	703.00	7.42	6.37	703.00	0.00	7.43	6.85	6.61184	8.2763	0.0384019	6.10682	7.64388	0.0383753
ENSG00000023516.8	ENST00000025301.3	9920.00	9731.40	1165.00	5.86	5.03	1165.00	0.00	5.41	4.99	5.0944	5.7162	0.0196715	4.70751	5.28116	0.0196321
ENSG00000023572.9	ENST00000367439.7,ENST00000367440.3,ENST00000472197.1,ENST00000608166.2	1859.40	1670.83	368.63	10.80	9.27	368.57	2.23	10.15	9.37	8.33648	12.0325	0.0626496	7.70504	11.1156	0.0626991
ENSG00000023608.4	ENST00000216294.4	2656.00	2467.40	437.30	8.67	7.45	437.44	10.91	8.02	7.40	7.16055	8.85721	0.0363827	6.61646	8.18324	0.0364202
ENSG00000023697.12	ENST00000428559.6,ENST00000524480.5,ENST00000526521.5,ENST00000526530.1,ENST00000528821.5,ENST00000530274.5,ENST00000531803.5,ENST00000532573.1,ENST00000532964.5,ENST00000533447.5	1535.22	1346.62	899.00	32.67	28.05	899.00	0.00	31.62	29.19	28.7574	34.7068	0.0326784	26.5504	32.0373	0.03266
ENSG00000023734.10	ENST00000025399.10,ENST00000419869.6,ENST00000536737.1,ENST00000538718.1,ENST00000539887.1,ENST00000541731.1	1627.25	1438.66	2506.00	85.23	73.20	2506.00	0.00	79.30	73.20	74.5099	84.1463	0.0211218	68.7894	77.6726	0.0210793
ENSG00000023839.11	ENST00000370434.1,ENST00000370449.9,ENST00000496621.1,ENST00000647814.1,ENST00000647836.1,ENST00000648324.1,ENST00000648523.1,ENST00000648689.1,ENST00000649459.1,ENST00000649493.1,ENST00000649932.1	5219.97	5031.37	3597.00	34.98	30.04	3597.00	0.00	33.45	30.88	30.9857	36.1199	0.0273645	28.6465	33.3792	0.0273307
ENSG00000023892.10	ENST00000316637.6,ENST00000444278.2,ENST00000468102.1	2262.00	2073.40	4.00	0.09	0.08	4.00	0.00	0.51	0.47	0.0868873	1.08344	0.370194	0.0805127	1.00095	0.369974
ENSG00000023902.13	ENST00000369124.4,ENST00000369126.5,ENST00000441340.1,ENST00000477309.1,ENST00000479194.5,ENST00000485470.1,ENST00000492304.1,ENST00000502767.1,ENST00000607609.2	2253.13	2064.54	12.00	0.28	0.24	12.00	0.00	1.03	0.95	0.492284	1.60262	0.191199	0.454095	1.4791	0.191353
ENSG00000023909.9	ENST00000370238.7,ENST00000462183.1,ENST00000467772.1,ENST00000615724.1	2011.56	1822.99	313.00	8.40	7.21	313.00	0.00	7.98	7.37	6.20535	9.72737	0.0760488	5.73018	8.98236	0.0760505
ENSG00000024048.10	ENST00000372899.5,ENST00000372901.1,ENST00000372903.6	7799.30	7610.70	1061.00	6.82	5.86	1061.00	0.00	6.35	5.87	5.95122	6.74849	0.0217694	5.49477	6.23114	0.0218089
ENSG00000024422.11	ENST00000263277.7,ENST00000538399.1,ENST00000540884.1,ENST00000596225.5,ENST00000602215.1	3585.00	3396.40	1414.00	20.37	17.49	1414.00	0.00	20.63	19.05	18.5972	23.1113	0.0355225	17.1976	21.3639	0.0354495
ENSG00000024526.16	ENST00000370966.9,ENST00000456315.6,ENST00000488146.5,ENST00000489862.1,ENST00000525124.1	3947.53	3758.95	1226.86	15.97	13.72	1226.84	0.38	15.08	13.92	13.1234	17.0304	0.0451237	12.1603	15.7687	0.0450966
ENSG00000024862.17	ENST00000332797.10,ENST00000611852.4,ENST00000617445.4	1240.00	1051.40	377.00	17.55	15.07	377.00	0.00	16.23	14.99	14.6073	17.8703	0.034771	13.4522	16.4653	0.0348154
ENSG00000025039.14	ENST00000359203.3,ENST00000369415.8,ENST00000492783.1	4900.00	4711.40	1.00	0.01	0.01	1.00	0.00	0.10	0.09	0.00751812	0.225415	0.435651	0.00785089	0.208973	0.435529
ENSG00000025156.12	ENST00000368455.8,ENST00000452194.5,ENST00000465214.2	2152.95	1964.36	365.99	9.12	7.83	365.99	0.11	8.62	7.96	6.88585	10.3822	0.0739122	6.36226	9.59254	0.073895
ENSG00000025293.16	ENST00000339089.10,ENST00000374000.8,ENST00000374012.7,ENST00000420233.1,ENST00000449988.1,ENST00000452270.5,ENST00000461122.5,ENST00000461405.1,ENST00000473943.1,ENST00000480940.1,ENST00000481202.5,ENST00000485604.1,ENST00000486408.5,ENST00000495338.5,ENST00000496305.5,ENST00000617560.1	3028.09	2839.53	2395.00	41.27	35.44	2395.00	0.00	40.52	37.40	37.0795	43.9653	0.0293437	34.2904	40.6419	0.0292923
ENSG00000025423.11	ENST00000322165.1,ENST00000553476.1,ENST00000554150.5,ENST00000554155.1,ENST00000554643.5,ENST00000555159.5,ENST00000555805.5,ENST00000556481.5,ENST00000556650.5,ENST00000556875.5	1009.73	821.27	7.00	0.42	0.36	7.01	0.09	1.53	1.42	0.587128	2.70676	0.245905	0.545554	2.50329	0.245839
ENSG00000025434.18	ENST00000395397.7,ENST00000405576.5,ENST00000405853.7,ENST00000407404.5,ENST00000412937.5,ENST00000419652.5,ENST00000420369.5,ENST00000436029.5,ENST00000436778.5,ENST00000437276.1,ENST00000441012.6,ENST00000444396.5,ENST00000449369.5,ENST00000457932.5,ENST00000461778.5,ENST00000462051.5,ENST00000467728.5,ENST00000473222.1,ENST00000476086.6,ENST00000481020.5,ENST00000481889.6,ENST00000483882.1,ENS…	1145.64	957.09	842.00	43.05	36.97	842.00	0.00	42.89	39.59	38.2473	47.6599	0.0384797	35.3366	44.0221	0.0384799
ENSG00000025708.13	ENST00000252029.7,ENST00000395678.7,ENST00000395680.5,ENST00000395681.5,ENST00000425169.1,ENST00000476284.1,ENST00000487162.1,ENST00000487577.5	1864.40	1675.80	129.17	3.77	3.24	128.79	1.26	3.76	3.47	3.12806	4.40808	0.05878	2.88573	4.06743	0.0587687
ENSG00000025770.18	ENST00000299821.15,ENST00000395698.7,ENST00000395701.7,ENST00000418794.1,ENST00000420993.6,ENST00000518394.5,ENST00000520297.5,ENST00000522048.1,ENST00000522304.1,ENST00000523045.5	1673.47	1484.89	1254.00	41.32	35.49	1254.00	0.00	39.35	36.33	35.4987	43.0583	0.0328458	32.7845	39.7578	0.0328042
ENSG00000025772.7	ENST00000372813.3	2062.00	1873.40	811.00	21.18	18.19	811.00	0.00	19.57	18.06	18.2241	20.9317	0.0237072	16.8503	19.3453	0.0237186
ENSG00000025796.13	ENST00000369002.8,ENST00000429168.1,ENST00000446496.1,ENST00000459782.1,ENST00000460009.1,ENST00000465210.1,ENST00000466419.1,ENST00000473746.1,ENST00000484803.5,ENST00000489455.1	3612.60	3424.02	2624.88	37.51	32.21	2624.70	1.86	36.58	33.77	31.9604	41.3852	0.0449417	29.5611	38.2524	0.0449049
ENSG00000025800.13	ENST00000373625.7,ENST00000446515.1,ENST00000469790.1,ENST00000471599.5	7370.06	7181.46	2292.07	15.62	13.41	2289.81	4.82	14.73	13.59	14.0118	15.459	0.0165282	12.9511	14.2846	0.0165029
ENSG00000026025.15	ENST00000224237.9,ENST00000421459.2,ENST00000469543.5,ENST00000478746.1,ENST00000485947.1,ENST00000487938.5,ENST00000495528.1,ENST00000497849.1,ENST00000544301.6,ENST00000637053.1	1859.54	1670.94	49391.04	1446.34	1242.11	49390.66	3.24	1335.01	1232.33	1322.53	1347.67	0.0032427	1221.8	1244.1	0.00311772
ENSG00000026036.22	ENST00000480273.5,ENST00000492259.6,ENST00000496281.2	5699.01	5510.41	270.14	2.40	2.06	271.28	15.63	2.25	2.08	1.89439	2.64101	0.0575837	1.74611	2.43552	0.0575632
ENSG00000026103.21	ENST00000313771.9,ENST00000352159.8,ENST00000355279.2,ENST00000355740.6,ENST00000357339.6,ENST00000371857.7,ENST00000460510.5,ENST00000466081.5,ENST00000477270.5,ENST00000479522.5,ENST00000484444.5,ENST00000487314.1,ENST00000488877.5,ENST00000492756.5,ENST00000494410.5,ENST00000494799.5,ENST00000612663.5,ENST00000640140.1,ENST00000640250.1,ENST00000640681.1	2163.52	1974.92	400.55	9.92	8.52	400.88	1.01	11.51	10.63	10.0476	13.0031	0.0444462	9.27383	12.0019	0.0443471
ENSG00000026297.15	ENST00000028008.9,ENST00000358165.7,ENST00000366855.10,ENST00000421787.5,ENST00000467705.6,ENST00000476238.6,ENST00000478180.6,ENST00000496851.6,ENST00000499370.6,ENST00000508775.5,ENST00000509073.1,ENST00000510083.1,ENST00000611959.1,ENST00000620173.4	1182.08	993.49	442.00	21.77	18.70	440.46	1.90	21.07	19.45	18.7554	23.4769	0.0390285	17.2671	21.6287	0.0390996
ENSG00000026508.18	ENST00000263398.10,ENST00000278385.10,ENST00000278386.10,ENST00000279452.10,ENST00000352818.8,ENST00000415148.6,ENST00000425428.6,ENST00000428726.7,ENST00000433892.6,ENST00000434472.6,ENST00000442151.6,ENST00000524922.1,ENST00000525209.5,ENST00000525211.6,ENST00000525241.1,ENST00000525293.5,ENST00000525348.1,ENST00000525469.1,ENST00000525685.6,ENST00000525688.5,ENST00000526000.6,ENST00000526025.2…	1859.24	1670.66	15759.00	461.56	396.38	15759.00	0.00	434.73	401.29	418.328	451.546	0.013349	385.963	416.598	0.0133604
ENSG00000026559.13	ENST00000371571.4,ENST00000424171.5,ENST00000433903.5,ENST00000439216.5,ENST00000447736.1,ENST00000506387.1	1567.67	1379.08	0.00	0.00	0.00	0.00	0.00	0.32	0.30	0.0686189	0.627707	0.311401	0.0654773	0.581795	0.311355
ENSG00000026652.13	ENST00000320285.8,ENST00000366905.3,ENST00000366911.9,ENST00000436279.1,ENST00000437165.1	4685.86	4497.26	126.00	1.37	1.18	126.00	0.00	1.60	1.48	1.05745	2.20026	0.124209	0.976219	2.03222	0.124226
ENSG00000026751.16	ENST00000359331.8,ENST00000368042.7,ENST00000368043.7,ENST00000441662.6,ENST00000444090.6,ENST00000458104.6,ENST00000458602.6,ENST00000484221.1,ENST00000488819.1,ENST00000495334.1,ENST00000621377.4	2243.55	2054.96	0.00	0.00	0.00	0.00	0.00	0.39	0.36	0.121352	0.732265	0.279871	0.112999	0.677287	0.279805
ENSG00000026950.16	ENST00000082468.11,ENST00000289361.10,ENST00000414912.2,ENST00000425234.6,ENST00000427334.5,ENST00000450085.6,ENST00000465690.6,ENST00000476549.6,ENST00000502361.1,ENST00000506698.1,ENST00000513047.5	2877.96	2689.37	705.08	12.83	11.02	704.81	3.73	13.35	12.33	11.7124	15.0837	0.0437007	10.825	13.9427	0.0436291
ENSG00000027001.9	ENST00000382172.3,ENST00000433710.2,ENST00000464194.3,ENST00000469167.1,ENST00000494139.1	1447.74	1259.20	260.00	10.10	8.68	260.00	0.00	9.69	8.95	7.67959	11.8436	0.0741714	7.06888	10.9162	0.0741251
ENSG00000027075.14	ENST00000332981.9,ENST00000536400.5,ENST00000552875.2,ENST00000553265.5,ENST00000553726.5,ENST00000553830.1,ENST00000553831.5,ENST00000553846.1,ENST00000553889.5,ENST00000554835.1,ENST00000555082.5,ENST00000555110.1,ENST00000555185.5,ENST00000555233.5,ENST00000555382.5,ENST00000555542.5,ENST00000555604.1,ENST00000555628.5,ENST00000555906.5,ENST00000556164.5,ENST00000556245.1,ENST00000556778.5,ENS…	2029.45	1840.86	147.00	3.91	3.36	146.45	0.88	8.13	7.51	6.00075	10.4492	0.0941855	5.5404	9.65021	0.0940984
ENSG00000027644.4	ENST00000368195.3	5101.00	4912.40	2.00	0.02	0.02	2.00	0.00	0.03	0.03	0.00258175	0.0588183	0.388138	0.00229214	0.0542331	0.388048
ENSG00000027697.14	ENST00000367739.8,ENST00000414770.5,ENST00000458076.5,ENST00000478333.1,ENST00000642390.1,ENST00000643119.1,ENST00000644894.1,ENST00000645045.1,ENST00000645753.1,ENST00000646036.1,ENST00000646898.1,ENST00000647124.1	2112.17	1923.58	739.00	18.80	16.14	739.00	0.00	18.76	17.31	16.9387	20.7462	0.0350193	15.6497	19.1661	0.0349426
ENSG00000027847.13	ENST00000029410.9,ENST00000502420.1,ENST00000505145.1,ENST00000505433.5,ENST00000505468.1,ENST00000507061.1,ENST00000510761.1,ENST00000515353.1	1691.37	1502.79	312.00	10.16	8.72	312.00	0.00	10.09	9.31	8.64259	11.5835	0.0497446	7.96742	10.6808	0.0497906
ENSG00000027869.11	ENST00000368198.7,ENST00000368199.7,ENST00000392306.2,ENST00000468744.5,ENST00000486350.1,ENST00000495306.1	1223.53	1034.94	66.00	3.12	2.68	66.00	0.00	3.18	2.93	2.3459	4.06922	0.0937119	2.16753	3.75896	0.0937286
ENSG00000028116.17	ENST00000340157.8,ENST00000412104.6,ENST00000417641.6,ENST00000428021.1,ENST00000432057.2,ENST00000435505.6,ENST00000440705.6,ENST00000463222.1,ENST00000478687.5,ENST00000648897.1	1750.44	1561.86	397.18	12.44	10.69	398.45	8.10	12.05	11.12	10.6135	13.5974	0.042438	9.77955	12.5369	0.0424249
ENSG00000028137.18	ENST00000376259.6,ENST00000489921.1,ENST00000492361.1,ENST00000536782.2	2058.00	1869.47	0.00	0.00	0.00	0.00	0.00	0.35	0.33	0.0256946	0.826526	0.44678	0.0245913	0.764208	0.446757
ENSG00000028203.17	ENST00000261219.7,ENST00000356859.8,ENST00000397792.8,ENST00000436874.5,ENST00000546365.5,ENST00000546398.5,ENST00000546409.5,ENST00000546445.5,ENST00000546557.5,ENST00000546951.1,ENST00000547484.5,ENST00000547611.5,ENST00000547894.5,ENST00000547997.5,ENST00000548245.5,ENST00000548371.5,ENST00000548455.5,ENST00000548822.5,ENST00000548838.5,ENST00000549002.5,ENST00000549192.5,ENST00000549589.5,ENS…	2059.61	1871.04	757.00	19.80	17.00	757.00	0.00	22.72	20.97	19.977	25.5308	0.0420835	18.4421	23.5766	0.0420933
ENSG00000028277.21	ENST00000342301.8,ENST00000389341.9,ENST00000524801.6,ENST00000526816.6,ENST00000526831.2,ENST00000528894.8,ENST00000529067.5,ENST00000529952.5,ENST00000530982.7,ENST00000531773.5,ENST00000532176.2,ENST00000533548.1,ENST00000534559.5,ENST00000558596.4,ENST00000560398.5,ENST00000560558.5,ENST00000560804.6,ENST00000598842.2,ENST00000625670.2,ENST00000636631.1	5475.52	5286.92	10.00	0.09	0.08	10.00	0.00	5.21	4.81	0.887839	12.8967	0.450222	0.782907	11.8676	0.450188
ENSG00000028310.17	ENST00000466684.5,ENST00000467963.5,ENST00000475706.5,ENST00000483173.5,ENST00000483234.5,ENST00000487688.1,ENST00000489093.1,ENST00000489816.5,ENST00000490814.6,ENST00000493082.5,ENST00000494422.1,ENST00000495265.5,ENST00000495794.5,ENST00000497410.5,ENST00000518250.5,ENST00000518251.1,ENST00000519112.5,ENST00000519838.5,ENST00000523139.5	2512.56	2323.97	3155.36	66.44	57.06	3155.34	0.61	64.82	59.84	60.3689	69.524	0.0245189	55.7286	64.1786	0.0245198
ENSG00000028528.14	ENST00000261889.9,ENST00000380285.7,ENST00000558040.5,ENST00000559061.5,ENST00000559339.1,ENST00000559389.1,ENST00000559401.1,ENST00000559844.5,ENST00000559961.1,ENST00000560260.5,ENST00000560829.5,ENST00000560861.1,ENST00000561026.5,ENST00000625244.2	3674.73	3486.13	3338.00	46.85	40.24	3338.00	0.00	45.56	42.06	42.1414	49.0366	0.0253286	38.9692	45.3327	0.0252992
ENSG00000028839.9	ENST00000237264.8,ENST00000367869.1,ENST00000367871.5,ENST00000416965.5,ENST00000457715.1,ENST00000477527.1,ENST00000481694.1,ENST00000613034.4	925.25	736.68	119.94	7.97	6.84	119.25	0.70	8.32	7.68	6.41774	10.3257	0.0799389	5.92676	9.53267	0.0799271
ENSG00000029153.14	ENST00000261178.9,ENST00000266503.9,ENST00000311001.9,ENST00000395901.6,ENST00000457040.6,ENST00000539558.1,ENST00000542388.1,ENST00000544915.5,ENST00000546179.5	4268.38	4079.78	679.00	8.14	6.99	679.00	0.00	8.28	7.64	7.09265	9.58467	0.0491634	6.56265	8.86299	0.0491189
ENSG00000029363.16	ENST00000353331.8,ENST00000392348.6,ENST00000476194.1,ENST00000526228.1,ENST00000527536.5,ENST00000527613.5,ENST00000527759.5,ENST00000528229.1,ENST00000529522.5,ENST00000529826.5,ENST00000529917.5,ENST00000530429.5,ENST00000530767.5,ENST00000531224.5,ENST00000532076.1,ENST00000532384.5,ENST00000533422.5,ENST00000533621.1,ENST00000534269.5,ENST00000534321.1,ENST00000534762.5,ENST00000534792.5,ENS…	3943.32	3754.73	2345.75	30.57	26.25	2345.83	5.71	29.83	27.53	26.3812	33.3942	0.0413001	24.4055	30.8854	0.0412972
ENSG00000029364.11	ENST00000031146.8,ENST00000336643.9,ENST00000538956.5,ENST00000554023.1,ENST00000554059.1,ENST00000555245.5,ENST00000555840.5,ENST00000556125.5,ENST00000556605.5,ENST00000557046.1,ENST00000628474.2	3646.18	3457.59	1759.00	24.89	21.38	1759.01	0.09	23.54	21.73	22.1039	25.003	0.0208819	20.4438	23.1169	0.0208775
ENSG00000029534.20	ENST00000265709.13,ENST00000289734.12,ENST00000314214.12,ENST00000335651.6,ENST00000347528.8,ENST00000348036.8,ENST00000518061.1,ENST00000518715.2,ENST00000520299.5,ENST00000521407.1,ENST00000522231.5,ENST00000522543.5,ENST00000524227.5,ENST00000645531.1	2469.36	2280.83	67.00	1.44	1.23	67.00	0.00	2.13	1.97	1.33138	3.02906	0.136544	1.22375	2.79117	0.136576
ENSG00000029559.6	ENST00000226284.6	1546.00	1357.40	0.00	0.00	0.00	0.00	0.00	0.03	0.03	2.58763e-06	0.0997569	0.658107	2.38964e-06	0.0921282	0.657907
ENSG00000029639.10	ENST00000367166.4,ENST00000466349.1,ENST00000468889.5,ENST00000470239.1,ENST00000475849.1,ENST00000480390.1,ENST00000487586.5,ENST00000489874.5,ENST00000495806.1	1405.82	1217.23	193.00	7.76	6.66	193.00	0.00	8.84	8.16	7.30563	10.4802	0.0614618	6.73951	9.67078	0.0614929
ENSG00000029725.16	ENST00000341923.10,ENST00000537505.5,ENST00000570487.1,ENST00000572250.1,ENST00000574568.1,ENST00000575475.2,ENST00000575991.1	3541.39	3352.83	1406.86	20.53	17.63	1406.76	2.79	19.73	18.21	17.4555	22.1356	0.0401938	16.1396	20.4598	0.0400884
ENSG00000029993.14	ENST00000325307.11,ENST00000419110.5,ENST00000430118.1,ENST00000448905.6,ENST00000455596.5	1315.82	1127.27	981.98	42.62	36.61	981.97	0.17	39.69	36.63	35.3011	44.1924	0.0390123	32.5439	40.7485	0.0389663
ENSG00000030066.13	ENST00000378460.6,ENST00000526569.1,ENST00000526870.1,ENST00000527126.1,ENST00000527750.1,ENST00000528071.5,ENST00000528501.5,ENST00000529863.1,ENST00000530326.5,ENST00000531016.1,ENST00000532773.1	4700.50	4511.91	7683.00	83.32	71.56	7683.00	0.00	78.30	72.28	75.3973	81.2364	0.0127233	69.6308	75.0174	0.0126709
ENSG00000030110.12	ENST00000360661.9,ENST00000374467.3,ENST00000442998.6	2136.00	1947.40	306.96	7.71	6.62	306.91	0.31	7.18	6.63	6.39312	7.9859	0.0387464	5.8983	7.36841	0.0387304
ENSG00000030304.13	ENST00000189978.10,ENST00000374438.1,ENST00000374439.1,ENST00000374440.7,ENST00000374448.8,ENST00000416899.7,ENST00000634612.1	1873.00	1684.44	0.00	0.00	0.00	0.00	0.00	0.43	0.39	0.07923	0.881512	0.351592	0.0748186	0.81587	0.351754
ENSG00000030419.16	ENST00000342002.6,ENST00000374319.8,ENST00000374326.7,ENST00000412444.5,ENST00000431520.5,ENST00000433134.5,ENST00000434687.5,ENST00000439848.5,ENST00000442445.1,ENST00000451136.6,ENST00000452786.2,ENST00000453575.5,ENST00000457361.5,ENST00000484040.1	2729.74	2541.18	44.00	0.85	0.73	44.00	0.00	1.38	1.28	0.792623	2.02157	0.156539	0.73174	1.86598	0.156615
ENSG00000030582.17	ENST00000053867.7,ENST00000585348.1,ENST00000585512.5,ENST00000586242.1,ENST00000586443.1,ENST00000586782.5,ENST00000587109.5,ENST00000587387.5,ENST00000587518.5,ENST00000587958.1,ENST00000588143.5,ENST00000588170.5,ENST00000588237.5,ENST00000589265.5,ENST00000589536.5,ENST00000589923.1,ENST00000590984.1,ENST00000591740.5,ENST00000592323.5,ENST00000592783.5,ENST00000593167.5,ENST00000639447.1	1757.15	1568.57	7887.00	246.03	211.29	7887.00	0.00	233.12	215.19	222.271	244.543	0.0168431	205.324	225.849	0.0167946
ENSG00000031003.10	ENST00000033079.7,ENST00000420893.6,ENST00000425075.6,ENST00000502471.5,ENST00000505281.1,ENST00000505961.1,ENST00000508403.5,ENST00000509596.5,ENST00000510804.1,ENST00000513640.1,ENST00000514310.5	4596.44	4407.85	550.00	6.11	5.24	549.71	0.59	6.81	6.29	5.78918	7.92303	0.05425	5.34618	7.31699	0.054229
ENSG00000031081.10	ENST00000264245.8,ENST00000482743.1	9317.00	9128.40	12.00	0.06	0.06	12.00	0.00	0.19	0.17	0.0367587	0.441554	0.403379	0.0365882	0.410485	0.4034
ENSG00000031691.6	ENST00000335783.3	1733.00	1544.40	548.00	17.36	14.91	548.00	0.00	16.05	14.81	14.7299	17.3909	0.0286844	13.5989	16.0551	0.0286615
ENSG00000031698.12	ENST00000234677.6,ENST00000369923.4,ENST00000468588.1,ENST00000471705.1,ENST00000477544.5,ENST00000482384.1	1562.74	1374.15	2571.00	91.55	78.62	2571.00	0.00	84.96	78.43	81.2484	88.5706	0.0148954	75.0557	81.8074	0.0148471
ENSG00000031823.14	ENST00000034275.12,ENST00000340578.10,ENST00000439268.6,ENST00000585339.5,ENST00000586117.5,ENST00000586344.5,ENST00000587159.5,ENST00000587263.5,ENST00000587411.5,ENST00000587463.5,ENST00000587479.2,ENST00000587799.1,ENST00000587956.5,ENST00000588010.5,ENST00000588879.5,ENST00000589353.5,ENST00000589886.5,ENST00000590623.5,ENST00000590953.5,ENST00000591092.5,ENST00000591124.5,ENST00000591333.5,E…	1773.03	1584.48	513.00	15.84	13.61	513.00	0.00	19.88	18.35	16.1623	23.7989	0.0677109	14.9441	21.99	0.0677259
ENSG00000032219.18	ENST00000348476.7,ENST00000355431.7,ENST00000395168.7,ENST00000417477.2,ENST00000424658.5,ENST00000431317.6,ENST00000431612.5,ENST00000445108.5,ENST00000466065.1,ENST00000469635.1,ENST00000553355.1	4215.36	4026.78	704.00	8.55	7.35	704.00	0.00	9.04	8.34	7.62587	10.4619	0.0533966	7.0612	9.67795	0.0534086
ENSG00000032389.12	ENST00000382125.8,ENST00000398659.8,ENST00000406835.6,ENST00000435721.5,ENST00000441271.1,ENST00000443925.6,ENST00000444776.1,ENST00000455162.5,ENST00000462515.1,ENST00000463662.5,ENST00000470625.1,ENST00000478754.5,ENST00000482570.5,ENST00000496433.5	1523.65	1335.06	547.00	20.05	17.22	547.00	0.00	20.52	18.94	18.1358	23.0355	0.0413232	16.7383	21.2646	0.0412987
ENSG00000032444.16	ENST00000221249.10,ENST00000414982.7,ENST00000450331.7,ENST00000545201.6,ENST00000593924.5,ENST00000594098.1,ENST00000594551.1,ENST00000594754.5,ENST00000594864.1,ENST00000595176.5,ENST00000595264.5,ENST00000595352.1,ENST00000595889.1,ENST00000596515.5,ENST00000597202.1,ENST00000598462.1,ENST00000599311.5,ENST00000599947.1,ENST00000599951.1,ENST00000600737.5,ENST00000600942.5,ENST00000601001.5,EN…	1970.09	1781.53	1076.00	29.55	25.38	1071.23	4.91	31.15	28.75	27.4761	35.0647	0.0418608	25.2818	32.2913	0.0418239
ENSG00000032742.17	ENST00000319980.10,ENST00000351808.9,ENST00000389373.3,ENST00000461115.5,ENST00000470695.1,ENST00000482172.5,ENST00000537103.2	2545.87	2357.29	82.00	1.70	1.46	82.00	0.00	2.20	2.03	1.47531	2.97905	0.118687	1.36331	2.75158	0.118596
ENSG00000033011.12	ENST00000262374.9,ENST00000544428.1,ENST00000586840.1,ENST00000588623.5,ENST00000591783.5,ENST00000591822.5,ENST00000592661.1,ENST00000592793.5,ENST00000650085.1	2096.29	1907.70	548.84	14.08	12.09	547.28	8.62	14.03	12.96	12.5763	15.5827	0.0366547	11.6098	14.3852	0.0365512
ENSG00000033030.13	ENST00000536306.5,ENST00000536663.5,ENST00000538116.5,ENST00000538493.1,ENST00000540586.1,ENST00000542892.2,ENST00000543897.5,ENST00000544054.5,ENST00000546149.1,ENST00000633063.1	2462.12	2273.52	903.00	19.43	16.69	903.00	0.00	18.33	16.92	16.7812	19.9217	0.0295721	15.4825	18.3804	0.0295245
ENSG00000033050.8	ENST00000287844.6,ENST00000441774.1,ENST00000468073.5,ENST00000473874.1,ENST00000477252.1	3156.20	2967.61	1007.46	16.61	14.27	1012.77	32.32	16.61	15.34	14.4759	18.9525	0.044619	13.3877	17.5192	0.0447054
ENSG00000033100.16	ENST00000035307.6,ENST00000465601.1,ENST00000482173.5,ENST00000495645.5	3659.45	3470.85	868.00	12.24	10.51	868.00	0.00	11.53	10.65	10.61	12.4893	0.0279093	9.78429	11.5167	0.027888
ENSG00000033122.18	ENST00000035383.9,ENST00000310961.9,ENST00000370958.5,ENST00000415775.2,ENST00000441830.1,ENST00000565615.1,ENST00000588515.5,ENST00000607936.5,ENST00000608470.5,ENST00000608744.5,ENST00000608815.5,ENST00000609072.5,ENST00000609498.5	1181.10	992.51	2.00	0.10	0.08	2.00	0.00	0.93	0.86	0.369412	1.59664	0.234225	0.339829	1.47283	0.23419
ENSG00000033170.16	ENST00000342677.10,ENST00000358307.6,ENST00000360689.9,ENST00000394586.6,ENST00000549235.6,ENST00000553924.5,ENST00000554610.1,ENST00000554667.1,ENST00000554765.1,ENST00000555559.5,ENST00000556292.1,ENST00000556518.5,ENST00000557164.5,ENST00000557338.5,ENST00000557536.5	2613.83	2425.23	331.75	6.69	5.75	331.73	0.49	8.47	7.82	7.01164	10.0558	0.0616714	6.47801	9.28753	0.061697
ENSG00000033178.12	ENST00000322244.9,ENST00000420827.2,ENST00000429659.7,ENST00000505673.2,ENST00000506571.1,ENST00000514261.1	3444.31	3255.79	1471.00	22.11	18.99	1471.00	0.00	20.78	19.18	16.2536	25.413	0.0764759	15.0799	23.5383	0.0764688
ENSG00000033327.12	ENST00000340149.6,ENST00000361507.4,ENST00000526030.1,ENST00000528329.1,ENST00000528886.5,ENST00000530915.1,ENST00000534823.1	6092.00	5903.40	576.00	4.77	4.10	576.00	0.00	5.63	5.19	4.64737	6.75079	0.0648504	4.29637	6.23999	0.0648606
ENSG00000033627.16	ENST00000264649.10,ENST00000343619.8,ENST00000393829.6,ENST00000537728.5,ENST00000544137.5,ENST00000585525.5,ENST00000585828.5,ENST00000586001.1,ENST00000586201.5,ENST00000586315.1,ENST00000587299.1,ENST00000587375.1,ENST00000587510.5,ENST00000587797.1,ENST00000587824.5,ENST00000587882.5,ENST00000588138.1,ENST00000588629.1,ENST00000588806.1,ENST00000588901.5,ENST00000589213.1,ENST00000589727.5,EN…	3019.91	2831.32	643.00	11.11	9.54	643.00	0.00	14.13	13.04	11.809	16.5931	0.0587551	10.9033	15.3231	0.0586661
ENSG00000033800.13	ENST00000249636.10,ENST00000545237.1,ENST00000562190.1,ENST00000563996.1,ENST00000564009.1,ENST00000564915.5,ENST00000567417.1,ENST00000611270.1	3161.45	2972.86	1243.75	20.47	17.58	1235.43	12.27	19.62	18.11	17.1129	22.113	0.0440584	15.7699	20.3891	0.0439768
ENSG00000033867.16	ENST00000295736.9,ENST00000419036.5,ENST00000425128.6,ENST00000428005.1,ENST00000428179.1,ENST00000428386.5,ENST00000437179.5,ENST00000437266.5,ENST00000438530.5,ENST00000440156.5,ENST00000445684.5,ENST00000446700.5,ENST00000454389.5,ENST00000455077.5,ENST00000457377.5,ENST00000465487.5,ENST00000475120.1,ENST00000491211.1	4000.36	3811.77	719.00	9.23	7.93	719.00	0.00	9.26	8.54	7.70946	10.8467	0.059027	7.12329	10.0214	0.0589826
ENSG00000034053.14	ENST00000382938.3,ENST00000411764.5,ENST00000558206.1,ENST00000558259.5,ENST00000558330.5,ENST00000558358.1,ENST00000558402.5,ENST00000558804.5,ENST00000559709.5,ENST00000559814.5,ENST00000560283.5,ENST00000561069.5	2132.58	1944.01	0.00	0.00	0.00	0.00	0.00	0.62	0.58	0.215929	1.09936	0.25539	0.199913	1.01589	0.25523
ENSG00000034152.18	ENST00000316920.10,ENST00000342679.8,ENST00000361818.9,ENST00000395491.6,ENST00000477540.1,ENST00000479129.5,ENST00000483928.6,ENST00000496046.5,ENST00000526076.6,ENST00000527123.1,ENST00000529517.1,ENST00000534743.1,ENST00000583508.1,ENST00000613338.4,ENST00000627447.1	1961.50	1772.91	907.00	25.03	21.50	907.00	0.00	25.26	23.31	22.8063	27.751	0.0330072	21.0469	25.6076	0.0330549
ENSG00000034239.10	ENST00000262103.7,ENST00000433756.1,ENST00000519425.1,ENST00000521002.5,ENST00000521701.5,ENST00000521721.1,ENST00000522254.5,ENST00000523008.5,ENST00000523092.5	1108.33	919.77	0.00	0.00	0.00	0.00	0.00	0.67	0.62	0.240593	1.18152	0.250656	0.220573	1.08927	0.2508
ENSG00000034510.5	ENST00000233143.5	496.00	307.52	26128.00	4157.30	3570.29	26128.00	0.00	3835.47	3540.47	3788.5	3883.32	0.00426527	3498.39	3584.34	0.00417924
ENSG00000034533.11	ENST00000264992.7,ENST00000504725.1,ENST00000504964.1,ENST00000505290.1,ENST00000505545.5,ENST00000507978.5,ENST00000509060.1,ENST00000514044.5	2324.95	2136.37	167.22	3.83	3.29	167.25	1.05	4.67	4.31	3.52125	6.04535	0.0906145	3.25253	5.58375	0.0906429
ENSG00000034677.12	ENST00000341084.6,ENST00000432381.2,ENST00000517584.5,ENST00000519342.1,ENST00000519449.5,ENST00000519527.5,ENST00000520071.1,ENST00000520903.1,ENST00000522182.1,ENST00000522369.5,ENST00000523167.1,ENST00000523255.5,ENST00000523481.5,ENST00000523644.1,ENST00000524233.1	3290.52	3101.95	3062.61	48.31	41.49	3062.49	0.73	48.00	44.31	43.7661	52.4671	0.0312717	40.4383	48.4526	0.0312152
ENSG00000034693.14	ENST00000367591.4,ENST00000367592.5,ENST00000585848.1	1359.96	1171.40	239.00	9.98	8.57	239.00	0.00	9.69	8.95	7.59842	11.9005	0.0772925	7.04052	11.0162	0.077272
ENSG00000034713.7	ENST00000037243.6,ENST00000563744.1,ENST00000565057.5,ENST00000565985.1,ENST00000568455.1	1009.95	821.35	1118.00	66.60	57.20	1118.00	0.00	62.21	57.43	58.3766	66.0297	0.0210735	53.8804	60.9389	0.0210086
ENSG00000034971.16	ENST00000037502.10,ENST00000638471.1	1833.00	1644.40	0.00	0.00	0.00	0.00	0.00	0.06	0.05	0.000910622	0.135061	0.474067	0.000807452	0.12472	0.474046
ENSG00000035115.21	ENST00000356150.9,ENST00000402632.5,ENST00000403657.5,ENST00000403658.5,ENST00000403712.6,ENST00000405430.5,ENST00000415368.5,ENST00000431160.5,ENST00000451005.5,ENST00000454318.1,ENST00000460974.1,ENST00000462719.1,ENST00000463865.5,ENST00000465733.5,ENST00000468321.5,ENST00000471948.5,ENST00000472012.1,ENST00000472861.1,ENST00000473104.5,ENST00000475027.5,ENST00000477707.5,ENST00000479739.6,ENS…	1609.06	1420.50	185.00	6.37	5.47	185.00	0.00	8.40	7.76	6.78286	10.1404	0.0692035	6.2464	9.3475	0.0691338
ENSG00000035141.7	ENST00000037869.7,ENST00000430566.5,ENST00000438759.1,ENST00000450256.1,ENST00000460307.1,ENST00000498665.1	1810.54	1621.95	2102.99	63.44	54.48	2102.99	0.11	59.09	54.54	56.4099	61.8575	0.0160027	52.1356	57.1565	0.0159309
ENSG00000035403.17	ENST00000211998.9,ENST00000372755.7,ENST00000461383.1,ENST00000472585.1,ENST00000478896.2,ENST00000623461.3,ENST00000624354.3	6046.20	5857.61	5452.84	45.55	39.12	5452.76	4.12	43.29	39.96	40.1924	46.7575	0.0272126	37.1185	43.1731	0.0271872
ENSG00000035499.12	ENST00000265036.9,ENST00000453022.6,ENST00000505017.1,ENST00000509006.1,ENST00000512078.5,ENST00000512452.1	2159.19	1970.59	410.00	10.18	8.74	410.00	0.00	9.79	9.04	8.60938	10.9725	0.0417024	7.95367	10.1356	0.0417457
ENSG00000035664.11	ENST00000261891.7,ENST00000457488.5,ENST00000557867.1,ENST00000558064.1,ENST00000558069.5,ENST00000558076.1,ENST00000558482.5,ENST00000559007.5,ENST00000559306.1,ENST00000559731.5,ENST00000559897.1,ENST00000561162.5,ENST00000612884.4	2583.24	2394.64	284.00	5.80	4.98	284.00	0.00	6.88	6.35	5.57817	8.17965	0.065237	5.15823	7.55932	0.0652223
ENSG00000035681.8	ENST00000038176.7,ENST00000427130.6,ENST00000517612.5,ENST00000518159.5,ENST00000518229.5,ENST00000519166.5,ENST00000519174.1,ENST00000519227.1,ENST00000519858.1,ENST00000519871.1,ENST00000521712.1,ENST00000521972.1,ENST00000522645.5,ENST00000523106.5,ENST00000523177.5,ENST00000523982.5,ENST00000524148.5,ENST00000649465.1	2601.09	2412.50	1223.00	24.81	21.30	1223.00	0.00	26.21	24.20	22.8347	29.5869	0.0446939	21.0707	27.3024	0.0446458
ENSG00000035687.9	ENST00000366535.3,ENST00000462358.1,ENST00000468215.1	2438.52	2249.92	938.00	20.40	17.52	938.00	0.04	19.03	17.56	17.3679	20.731	0.0304203	16.0257	19.1293	0.0304059
ENSG00000035720.7	ENST00000265404.6,ENST00000396225.1	1328.50	1139.90	0.00	0.00	0.00	0.00	0.00	0.08	0.08	0.00145375	0.19421	0.473685	0.00134469	0.179344	0.473428
ENSG00000035862.12	ENST00000262768.11,ENST00000536189.6,ENST00000585421.5,ENST00000586057.5,ENST00000592761.2	3369.15	3180.56	3655.42	56.24	48.30	3651.55	12.03	51.87	47.88	50.1649	53.6085	0.0115462	46.3002	49.4711	0.0114566
ENSG00000035928.15	ENST00000349703.6,ENST00000381897.5,ENST00000418436.5,ENST00000502706.1,ENST00000502991.5,ENST00000503784.1,ENST00000504554.1,ENST00000504849.5,ENST00000504974.1,ENST00000505077.1,ENST00000509084.1,ENST00000510783.5,ENST00000512275.5,ENST00000512726.1,ENST00000512881.5,ENST00000514572.1,ENST00000639695.1	3680.37	3491.79	2859.00	40.06	34.41	2859.00	0.00	39.83	36.77	35.7501	44.1703	0.0362933	32.96	40.7349	0.0362969
ENSG00000036054.12	ENST00000344949.9,ENST00000394144.8,ENST00000471098.1,ENST00000471273.1,ENST00000475134.1,ENST00000484231.1,ENST00000485687.5,ENST00000486274.5,ENST00000496167.1	3264.05	3075.46	655.00	10.42	8.95	655.00	0.00	10.74	9.92	9.11469	12.5813	0.0575233	8.40934	11.6126	0.0575878
ENSG00000036257.12	ENST00000264414.8,ENST00000344951.8,ENST00000409096.5,ENST00000409777.5,ENST00000432260.2,ENST00000436172.1,ENST00000451538.1,ENST00000454323.1,ENST00000481135.1,ENST00000484081.1,ENST00000487558.1,ENST00000497715.1,ENST00000536702.1,ENST00000541548.5,ENST00000546102.1,ENST00000617432.4	1962.58	1774.00	888.00	24.49	21.03	886.05	1.87	24.16	22.30	21.3703	26.9578	0.0398455	19.7882	24.9447	0.0398683
ENSG00000036448.9	ENST00000262113.8,ENST00000517520.1,ENST00000518203.5,ENST00000518513.1,ENST00000518803.1,ENST00000519372.5,ENST00000519518.5,ENST00000519631.5,ENST00000520072.5,ENST00000520298.5,ENST00000520779.1,ENST00000523438.1,ENST00000523443.5,ENST00000612167.4,ENST00000621894.4	1102.33	913.93	0.00	0.00	0.00	0.00	0.00	3.07	2.83	0.684524	6.87652	0.368786	0.615212	6.32998	0.368642
ENSG00000036473.7	ENST00000039007.4,ENST00000488812.1,ENST00000643344.1	1172.00	983.42	0.00	0.00	0.00	0.00	0.00	0.18	0.16	0.0151678	0.40737	0.422459	0.0141691	0.376264	0.422557
ENSG00000036530.8	ENST00000261835.7,ENST00000380228.6,ENST00000554176.5,ENST00000554611.5,ENST00000554917.5,ENST00000556313.1,ENST00000556822.1	6609.00	6420.40	3.00	0.02	0.02	3.00	0.00	0.42	0.38	0.115041	0.78868	0.294014	0.107558	0.729848	0.29386
ENSG00000036549.12	ENST00000370798.5,ENST00000370801.7,ENST00000414381.5,ENST00000433749.5,ENST00000458763.2,ENST00000463166.5,ENST00000469944.1,ENST00000474746.1,ENST00000476195.5,ENST00000476275.5,ENST00000481346.5	3849.17	3660.59	1227.00	16.40	14.09	1227.00	0.00	16.54	15.27	15.0159	18.1913	0.0331179	13.8623	16.7907	0.0331264
ENSG00000036565.14	ENST00000265808.11,ENST00000276373.9,ENST00000381608.8,ENST00000437980.3,ENST00000440926.3,ENST00000517776.5,ENST00000519026.5,ENST00000519171.1,ENST00000522513.5,ENST00000524272.1	1999.90	1811.31	0.00	0.00	0.00	0.00	0.00	0.36	0.34	0.130111	0.64735	0.251593	0.1153	0.593152	0.25171
ENSG00000036672.15	ENST00000260187.6,ENST00000455332.6,ENST00000525189.5,ENST00000525735.1,ENST00000527843.1,ENST00000531070.1,ENST00000532613.1	1716.14	1527.57	9.00	0.29	0.25	8.45	0.50	0.73	0.67	0.284604	1.2285	0.234485	0.263407	1.13513	0.234731
ENSG00000036828.16	ENST00000490131.7,ENST00000498619.4,ENST00000638296.1,ENST00000638421.1,ENST00000639785.1,ENST00000643573.1	4383.17	4194.58	0.00	0.00	0.00	0.00	0.00	0.17	0.15	0.0251384	0.374183	0.392642	0.0232284	0.34544	0.392754
ENSG00000037042.8	ENST00000251412.7,ENST00000588870.1,ENST00000590396.1	1554.64	1366.04	510.65	18.29	15.71	510.97	3.99	17.01	15.70	15.4268	18.5957	0.0322624	14.2342	17.1606	0.0322661
ENSG00000037241.7	ENST00000265100.6,ENST00000519156.1,ENST00000519239.5,ENST00000519522.1,ENST00000519974.5,ENST00000521476.5	712.89	524.32	377.74	35.25	30.27	377.66	1.43	34.14	31.51	30.3329	38.0788	0.0382492	28.0079	35.1601	0.0382573
ENSG00000037280.15	ENST00000261937.10,ENST00000393347.7,ENST00000424276.6,ENST00000502293.5,ENST00000502603.5,ENST00000502649.5,ENST00000507059.5,ENST00000510000.1,ENST00000512795.1,ENST00000513527.1,ENST00000514810.1,ENST00000619105.4	2511.33	2322.75	0.00	0.00	0.00	0.00	0.00	0.61	0.56	0.211407	1.05539	0.247973	0.190868	0.97043	0.247979
ENSG00000037474.14	ENST00000264670.10,ENST00000502932.1,ENST00000504374.5,ENST00000505264.1,ENST00000505892.5,ENST00000506139.5,ENST00000507888.1,ENST00000513888.5,ENST00000514127.1	2466.75	2278.16	3542.00	76.08	65.33	3542.00	0.00	70.99	65.53	67.5397	74.4134	0.0166404	62.3709	68.7225	0.0165909
ENSG00000037637.10	ENST00000375592.7,ENST00000444116.1,ENST00000456164.5,ENST00000478089.1	4096.04	3907.44	521.00	6.52	5.60	521.00	0.00	6.13	5.66	4.95963	7.25302	0.0651164	4.57696	6.69318	0.0650334
ENSG00000037749.12	ENST00000322602.9,ENST00000439768.2,ENST00000518497.6,ENST00000519325.1,ENST00000519612.5,ENST00000519928.1,ENST00000520327.6,ENST00000520899.1,ENST00000521527.5,ENST00000522177.1,ENST00000522440.5,ENST00000522782.5	1983.83	1795.25	620.00	16.90	14.51	620.00	0.00	16.94	15.64	14.3648	19.5848	0.0530602	13.278	18.0958	0.0530357
ENSG00000037757.13	ENST00000040663.7,ENST00000319545.12,ENST00000588526.5,ENST00000589290.1,ENST00000591688.5,ENST00000593245.5	1957.25	1768.66	1362.03	37.68	32.36	1350.94	7.52	35.10	32.40	32.8549	37.452	0.0227152	30.3186	34.5582	0.0226355
ENSG00000037897.16	ENST00000257848.7,ENST00000324871.11,ENST00000547653.1,ENST00000548504.1,ENST00000548681.1,ENST00000549773.1,ENST00000551117.1,ENST00000553125.5	890.97	702.41	326.00	22.71	19.50	326.00	0.00	21.96	20.27	18.573	25.3507	0.0535055	17.3152	23.5786	0.0535224
ENSG00000037965.5	ENST00000040584.5	1889.00	1700.40	44.00	1.27	1.09	44.00	0.00	1.19	1.10	0.850503	1.54397	0.100501	0.784293	1.4249	0.10048
ENSG00000038002.8	ENST00000264595.6,ENST00000502310.5,ENST00000506853.5,ENST00000510635.1,ENST00000510955.5,ENST00000511231.1	1296.00	1107.41	179.00	7.91	6.79	179.00	0.00	8.61	7.95	6.58342	10.8172	0.0848013	6.09333	10.003	0.084794
ENSG00000038210.12	ENST00000264864.7	3540.00	3351.40	443.05	6.47	5.56	442.79	17.49	5.98	5.52	5.27277	6.71033	0.0416815	4.86802	6.19604	0.0416311
ENSG00000038219.12	ENST00000040738.9,ENST00000482713.1,ENST00000505343.1,ENST00000507943.1,ENST00000509897.1,ENST00000511119.1	7575.64	7387.04	2437.00	16.14	13.86	2437.00	0.00	19.00	17.54	14.1287	27.1482	0.117457	13.0077	25.0259	0.117556
ENSG00000038274.16	ENST00000280969.9,ENST00000321757.10,ENST00000421814.6,ENST00000518095.5,ENST00000519719.1,ENST00000520449.1,ENST00000521838.2,ENST00000523606.1	2148.41	1959.81	1302.00	32.51	27.92	1302.00	0.00	31.11	28.72	29.1373	33.1647	0.0222628	26.9023	30.618	0.0223012
ENSG00000038295.7	ENST00000061240.6,ENST00000504560.5,ENST00000506144.1,ENST00000507499.5,ENST00000509505.5,ENST00000513213.5	3520.47	3331.88	19.00	0.28	0.24	19.00	0.00	0.53	0.49	0.216532	0.909988	0.234052	0.199662	0.83982	0.233908
ENSG00000038358.14	ENST00000358933.9,ENST00000536072.6,ENST00000572031.1,ENST00000572221.5,ENST00000572724.1,ENST00000573985.5,ENST00000573992.5,ENST00000574770.5,ENST00000575033.1,ENST00000575507.1,ENST00000575514.5,ENST00000576972.5,ENST00000577028.5,ENST00000577105.1	2548.38	2359.81	2061.11	42.74	36.70	2060.90	6.51	41.12	37.96	36.0847	46.1577	0.0416769	33.32	42.6083	0.0416693
ENSG00000038382.19	ENST00000344135.5,ENST00000344204.8,ENST00000502490.1,ENST00000502816.1,ENST00000503399.1,ENST00000504606.1,ENST00000505971.5,ENST00000506611.1,ENST00000507714.1,ENST00000508283.5,ENST00000508343.1,ENST00000508717.1,ENST00000509354.1,ENST00000509967.6,ENST00000510281.1,ENST00000510757.1,ENST00000511019.1,ENST00000512070.6,ENST00000512303.1,ENST00000512979.1,ENST00000513206.5,ENST00000515144.5,ENS…	5041.96	4853.38	3687.00	37.17	31.92	3687.00	0.00	38.23	35.29	34.2389	42.5586	0.0374586	31.5906	39.265	0.0374564
ENSG00000038427.15	ENST00000265077.7,ENST00000342785.8,ENST00000343200.9,ENST00000502527.2,ENST00000503923.1,ENST00000505615.1,ENST00000507162.1,ENST00000512590.6,ENST00000513016.5,ENST00000513960.5,ENST00000513984.5,ENST00000515397.1	4511.25	4322.67	0.00	0.00	0.00	0.00	0.00	0.52	0.48	0.143006	0.96152	0.288635	0.132001	0.887748	0.288633
ENSG00000038532.15	ENST00000261657.5,ENST00000409552.4,ENST00000409790.5,ENST00000428742.6,ENST00000436973.5,ENST00000459723.1,ENST00000463459.1,ENST00000463896.5,ENST00000465491.5,ENST00000476025.5,ENST00000487189.5,ENST00000494853.1,ENST00000646363.1	3567.79	3379.20	276.00	4.00	3.43	276.00	0.00	4.95	4.57	3.72376	6.22408	0.0873094	3.44007	5.74857	0.0872503
ENSG00000038945.14	ENST00000262101.9,ENST00000350896.3,ENST00000355282.6,ENST00000381998.8,ENST00000445506.6,ENST00000517522.1,ENST00000518026.5,ENST00000518343.5,ENST00000518960.5,ENST00000519060.6,ENST00000520846.1,ENST00000521876.5,ENST00000522130.1,ENST00000522672.5	1157.07	968.55	0.00	0.00	0.00	0.00	0.00	1.53	1.41	0.662074	2.57023	0.223239	0.609781	2.37222	0.223255
ENSG00000039068.18	ENST00000261769.9,ENST00000422392.6,ENST00000561751.1,ENST00000562118.1,ENST00000562836.5,ENST00000564676.5,ENST00000564745.1,ENST00000565810.1,ENST00000566510.5,ENST00000566612.5,ENST00000567320.1,ENST00000611625.4,ENST00000612417.4,ENST00000621016.4	2224.00	2035.45	0.00	0.00	0.00	0.00	0.00	1.20	1.10	0.316667	2.34457	0.308005	0.302	2.17399	0.308036
ENSG00000039123.15	ENST00000230640.9,ENST00000502953.1,ENST00000503165.5,ENST00000504388.5,ENST00000504997.1,ENST00000505565.5,ENST00000506750.5,ENST00000508716.1,ENST00000518955.1	3733.43	3544.84	1850.33	25.54	21.93	1849.76	3.42	25.93	23.94	22.5748	29.7559	0.0483739	20.8035	27.4282	0.0483765
ENSG00000039139.9	ENST00000265104.4,ENST00000504001.3,ENST00000508040.1,ENST00000512443.1	4953.27	4764.68	18.00	0.18	0.16	18.00	0.00	0.38	0.35	0.120279	0.692467	0.271223	0.110844	0.639248	0.271354
ENSG00000039319.16	ENST00000338008.9,ENST00000505560.4,ENST00000507548.1,ENST00000509558.1,ENST00000509562.2,ENST00000510158.5,ENST00000510995.1,ENST00000511050.5,ENST00000511829.5,ENST00000512442.1,ENST00000512558.5,ENST00000512907.5,ENST00000513789.1	4535.97	4347.41	1023.00	11.51	9.89	1023.00	0.00	12.06	11.14	9.67367	14.767	0.0776211	8.91426	13.6185	0.077575
ENSG00000039523.19	ENST00000042381.8,ENST00000379312.7,ENST00000422602.8,ENST00000428437.6,ENST00000540839.7,ENST00000561534.5,ENST00000562116.1,ENST00000562755.5,ENST00000564616.1,ENST00000565176.5,ENST00000565190.1,ENST00000565679.1,ENST00000566522.5,ENST00000566559.5,ENST00000566730.1,ENST00000566815.5,ENST00000566907.1,ENST00000566920.5,ENST00000568959.1,ENST00000569179.1,ENST00000569253.5,ENST00000569474.5,ENS…	3058.49	2869.90	1741.00	29.68	25.49	1740.85	0.41	31.94	29.49	28.4146	35.5616	0.0384222	26.2206	32.8173	0.0383723
ENSG00000039537.13	ENST00000263413.7,ENST00000337836.9,ENST00000417809.1,ENST00000433294.1,ENST00000461473.1,ENST00000473450.1,ENST00000475349.5,ENST00000511470.1	1368.12	1179.59	0.00	0.00	0.00	0.00	0.00	0.72	0.67	0.219745	1.31907	0.271472	0.20327	1.21853	0.271425
ENSG00000039560.13	ENST00000265109.7,ENST00000428746.6,ENST00000502736.5,ENST00000503222.5,ENST00000503673.5,ENST00000504052.5,ENST00000505185.5,ENST00000506376.1,ENST00000507276.5,ENST00000507502.5,ENST00000507883.1,ENST00000508315.5,ENST00000508777.5,ENST00000509247.1,ENST00000510319.5,ENST00000510386.1,ENST00000511652.5,ENST00000512305.5,ENST00000512625.5,ENST00000512629.5,ENST00000513772.1,ENST00000513974.5,ENS…	4274.93	4086.35	901.00	10.79	9.27	901.00	0.00	15.99	14.76	12.3363	20.6127	0.0864469	11.3553	18.9982	0.0864833
ENSG00000039600.10	ENST00000265007.10,ENST00000311371.9,ENST00000519442.1	2549.00	2360.40	0.00	0.00	0.00	0.00	0.00	0.06	0.06	0.00508208	0.13765	0.402537	0.0046905	0.127087	0.402486
ENSG00000039650.11	ENST00000322344.7,ENST00000593706.3,ENST00000593946.5,ENST00000594661.5,ENST00000595081.5,ENST00000595792.1,ENST00000596014.5,ENST00000596624.1,ENST00000596726.3,ENST00000597965.2,ENST00000598020.3,ENST00000599454.5,ENST00000599543.3,ENST00000600573.5,ENST00000600910.5,ENST00000601816.3,ENST00000625216.2,ENST00000625299.1,ENST00000626274.2,ENST00000627232.2,ENST00000627317.1,ENST00000629088.1,ENS…	925.44	736.92	1007.16	66.87	57.43	1007.22	2.13	116.10	107.17	65.0524	193.615	0.196742	60.7993	179.557	0.19686
ENSG00000039987.6	ENST00000042931.1,ENST00000549706.5,ENST00000552539.1,ENST00000553030.5	1908.00	1719.40	2.00	0.06	0.05	2.00	0.00	0.22	0.21	0.0489518	0.449764	0.319294	0.0450905	0.415106	0.319302
ENSG00000040199.18	ENST00000393524.6,ENST00000538126.5,ENST00000564884.5,ENST00000567016.1,ENST00000568004.5,ENST00000568954.5,ENST00000574977.1	7925.61	7737.01	200.00	1.26	1.09	201.02	0.79	1.50	1.38	1.14167	1.94923	0.0875902	1.05263	1.79777	0.0877039
ENSG00000040275.16	ENST00000265295.8,ENST00000503209.1,ENST00000503871.1,ENST00000505977.1,ENST00000506574.5,ENST00000507232.5,ENST00000508247.5,ENST00000508837.1,ENST00000509785.5,ENST00000510751.5,ENST00000512028.5,ENST00000513795.1,ENST00000513941.5,ENST00000515224.5,ENST00000523518.1,ENST00000629457.2	1939.98	1751.41	1147.00	32.04	27.52	1147.00	0.00	32.97	30.43	28.8373	37.4166	0.0447493	26.601	34.5184	0.0446876
ENSG00000040341.17	ENST00000355780.9,ENST00000517542.5,ENST00000518502.5,ENST00000518767.5,ENST00000518981.5,ENST00000519818.5,ENST00000519961.5,ENST00000520872.5,ENST00000520945.5,ENST00000521210.5,ENST00000521293.5,ENST00000521419.5,ENST00000521447.5,ENST00000521451.5,ENST00000521727.5,ENST00000521736.5,ENST00000521845.5,ENST00000522061.5,ENST00000522509.5,ENST00000522695.5,ENST00000522818.1,ENST00000522962.5,ENS…	1938.67	1750.09	996.97	27.87	23.94	997.65	3.29	29.17	26.92	25.058	33.3104	0.0476331	23.2358	30.8522	0.0476124
ENSG00000040487.12	ENST00000375153.7,ENST00000375155.7,ENST00000400548.6,ENST00000432465.1,ENST00000469076.5,ENST00000497827.1	1565.62	1377.02	252.00	8.95	7.69	252.00	0.00	8.53	7.87	7.42455	9.69772	0.0461005	6.87754	8.97504	0.0460715
ENSG00000040531.14	ENST00000046640.7,ENST00000381870.7,ENST00000399306.6,ENST00000452111.5,ENST00000467663.5,ENST00000488623.5,ENST00000495445.5,ENST00000574218.1,ENST00000574776.5,ENST00000576979.1	2053.96	1865.38	294.00	7.71	6.62	294.00	0.00	8.55	7.89	7.0371	10.1432	0.0629211	6.47786	9.34404	0.0628665
ENSG00000040608.13	ENST00000043402.7,ENST00000416372.5,ENST00000425986.1,ENST00000463936.1,ENST00000469601.1,ENST00000474642.1	1777.00	1588.40	93.00	2.86	2.46	93.00	0.00	3.16	2.92	2.41986	3.92659	0.0815731	2.23882	3.62973	0.0817034
ENSG00000040633.12	ENST00000320316.7,ENST00000454255.6,ENST00000570753.5,ENST00000570899.1,ENST00000571362.5,ENST00000572789.5,ENST00000573826.5,ENST00000574236.5,ENST00000574323.5,ENST00000574407.5,ENST00000574899.1,ENST00000576955.5,ENST00000613632.4	1787.75	1599.17	823.00	25.18	21.63	823.00	0.00	26.24	24.22	23.3706	29.337	0.0391822	21.5881	27.095	0.0392342
ENSG00000040731.10	ENST00000264463.8,ENST00000502921.5,ENST00000503958.1,ENST00000510477.5	1431.05	1242.45	102.00	4.02	3.45	102.00	0.00	3.81	3.52	2.92163	4.69277	0.0808049	2.7002	4.33561	0.080721
ENSG00000040933.15	ENST00000074304.9,ENST00000409016.8,ENST00000409463.5,ENST00000409540.7,ENST00000409851.7,ENST00000463367.1,ENST00000467042.1,ENST00000468638.1,ENST00000498026.1,ENST00000523221.1	5298.89	5110.29	455.00	4.36	3.74	455.00	0.00	4.94	4.56	3.93886	6.06052	0.0737118	3.63688	5.59475	0.0737059
ENSG00000041353.9	ENST00000262094.9,ENST00000586570.5,ENST00000586594.1,ENST00000592334.1	7281.00	7092.40	682.00	4.71	4.04	681.88	0.35	5.31	4.90	4.3778	6.4144	0.0678471	4.0422	5.92232	0.0678539
ENSG00000041357.15	ENST00000044462.11,ENST00000413382.6,ENST00000557929.5,ENST00000558094.1,ENST00000558281.5,ENST00000558341.5,ENST00000558635.1,ENST00000558639.5,ENST00000559082.5,ENST00000559146.5,ENST00000559154.5,ENST00000559365.5,ENST00000559437.5,ENST00000559906.1,ENST00000559934.5,ENST00000559948.5,ENST00000560033.5,ENST00000560099.5,ENST00000560217.5,ENST00000560737.5,ENST00000560842.1	865.96	677.38	2609.00	188.46	161.85	2609.00	0.00	175.94	162.40	168.456	183.622	0.0149172	155.575	169.558	0.0148666
ENSG00000041515.15	ENST00000251041.9,ENST00000356711.6,ENST00000357550.3,ENST00000375857.6,ENST00000457511.6,ENST00000467639.1,ENST00000482793.1	4889.21	4700.66	48.00	0.50	0.43	48.00	0.00	0.84	0.78	0.373868	1.43369	0.234609	0.345111	1.32368	0.234601
ENSG00000041802.10	ENST00000265245.9,ENST00000427461.1,ENST00000437613.1,ENST00000460584.1,ENST00000461343.1,ENST00000466391.1,ENST00000475763.5,ENST00000480853.1	2138.04	1949.47	1092.00	27.41	23.54	1092.00	0.00	26.29	24.27	23.2512	29.5009	0.0409841	21.4635	27.2272	0.0409799
ENSG00000041880.14	ENST00000398755.7,ENST00000417220.6,ENST00000431474.5,ENST00000470601.5,ENST00000470749.1,ENST00000471971.5,ENST00000475782.1,ENST00000486510.1,ENST00000498510.1	2015.41	1826.81	483.00	12.94	11.11	483.00	0.00	13.05	12.05	11.348	14.768	0.0447175	10.4937	13.6504	0.0446417
ENSG00000041982.15	ENST00000341037.8,ENST00000350763.8,ENST00000423613.6,ENST00000460345.1,ENST00000473855.1,ENST00000476680.1,ENST00000481475.1,ENST00000498724.5,ENST00000534839.1,ENST00000535648.5,ENST00000537320.5,ENST00000542877.5,ENST00000544972.1,ENST00000635336.1	6779.09	6590.49	66.00	0.49	0.42	66.00	0.00	1.37	1.27	0.763711	2.05636	0.163693	0.704131	1.89902	0.163696
ENSG00000041988.15	ENST00000054650.8,ENST00000307896.10,ENST00000377627.7,ENST00000472925.1,ENST00000480647.1,ENST00000484669.6,ENST00000484676.1,ENST00000487819.5	1258.25	1069.67	269.80	12.34	10.60	271.72	8.31	12.31	11.37	10.5274	14.2037	0.0507384	9.72667	13.1237	0.0507353
ENSG00000042062.11	ENST00000045083.6,ENST00000327979.6,ENST00000462493.1,ENST00000462842.1,ENST00000482129.1,ENST00000488529.5	1613.85	1425.25	7.00	0.24	0.21	7.00	0.00	0.44	0.41	0.168968	0.750569	0.237456	0.156829	0.693938	0.237495
ENSG00000042088.13	ENST00000335725.8,ENST00000393452.7,ENST00000393454.6,ENST00000545686.6,ENST00000553527.1,ENST00000553569.1,ENST00000553617.5,ENST00000553989.1,ENST00000554180.5,ENST00000554976.5,ENST00000555178.5,ENST00000555565.5,ENST00000555880.5,ENST00000556063.1,ENST00000556498.1,ENST00000556867.1,ENST00000557782.1	2289.55	2100.96	891.00	20.75	17.82	891.00	0.00	20.88	19.28	18.8021	23.0955	0.0355517	17.3541	21.3181	0.035525
ENSG00000042286.14	ENST00000307864.2,ENST00000373248.5,ENST00000482166.1,ENST00000613322.4	3240.57	3051.97	598.00	9.59	8.23	598.00	0.00	9.02	8.32	8.28366	9.77537	0.0284114	7.64558	9.02087	0.0283716
ENSG00000042304.11	ENST00000264387.8,ENST00000409066.1,ENST00000509872.1,ENST00000641422.1,ENST00000641887.1,ENST00000642055.1	1068.50	880.00	0.00	0.00	0.00	0.00	0.00	0.82	0.76	0.122938	1.78168	0.372076	0.114773	1.64656	0.372016
ENSG00000042317.16	ENST00000045347.11,ENST00000356583.9,ENST00000393545.8,ENST00000553303.1,ENST00000553626.5,ENST00000553885.5,ENST00000553908.5,ENST00000554102.5,ENST00000554168.5,ENST00000554802.1,ENST00000555356.5,ENST00000555401.5,ENST00000555515.5,ENST00000555534.5,ENST00000555715.5,ENST00000556406.5,ENST00000556553.5,ENST00000556666.5,ENST00000556870.5,ENST00000557248.5,ENST00000557567.1,ENST00000557724.5	1778.27	1589.68	260.36	8.01	6.88	260.47	0.50	9.57	8.83	8.10254	11.0636	0.0533509	7.46531	10.2003	0.0533444
ENSG00000042429.11	ENST00000251871.8,ENST00000507258.4,ENST00000525026.6,ENST00000525613.2,ENST00000528786.2,ENST00000529626.2,ENST00000530819.1,ENST00000531920.6,ENST00000533133.6,ENST00000533359.5,ENST00000533367.6,ENST00000638270.1,ENST00000638294.1,ENST00000638487.1,ENST00000638518.1,ENST00000638790.1,ENST00000639189.1,ENST00000639457.1,ENST00000639523.1,ENST00000639596.1,ENST00000639724.1,ENST00000640027.1,ENS…	2623.46	2434.86	1317.37	26.47	22.74	1306.21	21.14	26.29	24.27	24.0956	28.632	0.0285566	22.2129	26.4097	0.0285421
ENSG00000042445.13	ENST00000295802.8,ENST00000409984.2,ENST00000429806.5,ENST00000438611.4,ENST00000449375.1,ENST00000482694.1,ENST00000490291.1	2756.85	2568.26	1548.89	29.51	25.34	1548.87	0.36	27.92	25.77	26.035	29.7909	0.023276	24.0195	27.4864	0.0232494
ENSG00000042493.15	ENST00000263867.8,ENST00000409275.1,ENST00000409670.5,ENST00000409724.5,ENST00000409921.5,ENST00000415012.1,ENST00000439385.5,ENST00000447219.6,ENST00000449030.5,ENST00000453973.5,ENST00000459793.2,ENST00000471064.1,ENST00000479651.1,ENST00000483659.5,ENST00000491267.1	787.96	599.44	1936.00	158.03	135.72	1936.00	0.00	147.54	136.19	138.817	156.211	0.0202836	128.286	144.348	0.0202463
ENSG00000042753.11	ENST00000263270.10,ENST00000352203.8,ENST00000593442.5,ENST00000597020.5,ENST00000597421.1,ENST00000598027.1,ENST00000599990.5,ENST00000600964.1,ENST00000601498.5,ENST00000601649.1	901.13	712.54	1000.00	68.67	58.97	1000.00	0.00	65.34	60.32	61.0326	69.7723	0.0229266	56.4387	64.4962	0.0229312
ENSG00000042781.12	ENST00000307340.7,ENST00000366942.3,ENST00000463147.1,ENST00000481786.1	18883.00	18694.40	2.00	0.01	0.00	2.00	0.00	0.22	0.21	0.0167228	0.518257	0.439178	0.0151731	0.478314	0.43926
ENSG00000042813.7	ENST00000046087.6,ENST00000413331.1,ENST00000419417.5,ENST00000450231.1,ENST00000465922.1,ENST00000491129.5	757.33	568.79	0.00	0.00	0.00	0.00	0.00	0.59	0.54	0.156591	1.11093	0.292909	0.144291	1.02534	0.292978
ENSG00000042832.11	ENST00000220616.8,ENST00000518058.1,ENST00000518097.1,ENST00000518108.1,ENST00000518505.1,ENST00000519178.5,ENST00000519294.5,ENST00000519543.5,ENST00000520089.5,ENST00000520197.5,ENST00000520769.1,ENST00000521107.1,ENST00000522523.5,ENST00000522691.1,ENST00000522797.1,ENST00000522809.1,ENST00000522996.5,ENST00000523756.5,ENST00000523901.1,ENST00000524151.5	3132.00	2943.40	1.00	0.02	0.01	1.00	0.00	6.53	6.02	1.07933	15.7829	0.443477	0.987969	14.5629	0.44333
ENSG00000042980.12	ENST00000265769.8,ENST00000437154.6,ENST00000518326.1,ENST00000518516.5,ENST00000518737.1,ENST00000520448.5,ENST00000520665.1,ENST00000521110.1,ENST00000521629.5,ENST00000523236.5,ENST00000523379.5,ENST00000523440.1	2123.35	1934.76	68.00	1.72	1.48	68.00	0.00	2.77	2.56	1.86709	3.73164	0.117144	1.72736	3.44968	0.117212
ENSG00000043039.6	ENST00000281437.5,ENST00000605151.1	1980.50	1791.90	0.00	0.00	0.00	0.00	0.00	0.05	0.05	0.000814486	0.121468	0.473819	0.000723759	0.112078	0.473802
ENSG00000043093.13	ENST00000292782.8,ENST00000460412.5,ENST00000466812.1,ENST00000469954.5,ENST00000487822.5,ENST00000492563.1,ENST00000497606.5,ENST00000632685.1	2672.03	2483.47	752.00	14.82	12.72	752.00	0.00	14.94	13.79	12.1192	17.853	0.0664277	11.1876	16.483	0.0663533
ENSG00000043143.20	ENST00000282605.8,ENST00000361895.6,ENST00000395003.5,ENST00000402835.5,ENST00000430087.1,ENST00000431355.1,ENST00000453515.1,ENST00000470876.1,ENST00000512386.5,ENST00000515554.1,ENST00000612830.1	4394.79	4206.21	1127.00	13.11	11.26	1127.00	0.00	12.98	11.98	11.5381	14.5211	0.0397265	10.625	13.3815	0.0396736
ENSG00000043355.11	ENST00000376335.7,ENST00000468291.1,ENST00000477213.1,ENST00000481565.1,ENST00000490085.5	2784.22	2595.63	367.00	6.92	5.94	367.00	0.00	8.73	8.06	6.25948	11.9429	0.108128	5.79185	11.0358	0.108138
ENSG00000043462.11	ENST00000046794.9,ENST00000519149.1,ENST00000519594.5,ENST00000520322.1,ENST00000520344.1,ENST00000521416.5,ENST00000522760.5,ENST00000522823.5,ENST00000523369.1,ENST00000628092.2	1514.90	1326.33	0.00	0.00	0.00	0.00	0.00	0.65	0.60	0.228133	1.14261	0.248877	0.209789	1.0539	0.248785
ENSG00000043514.16	ENST00000316891.9,ENST00000372818.5,ENST00000441669.6,ENST00000462243.2,ENST00000462797.5,ENST00000465417.5,ENST00000467774.1,ENST00000469476.2,ENST00000486825.6,ENST00000489945.5,ENST00000491865.5,ENST00000492612.6,ENST00000495175.6,ENST00000537440.5,ENST00000541099.5,ENST00000648678.1	1911.95	1723.36	935.00	26.55	22.80	935.00	0.00	26.68	24.63	24.3963	29.1659	0.0307712	22.5166	26.9189	0.0307998
ENSG00000043591.5	ENST00000369295.3	2853.00	2664.40	11.00	0.20	0.17	11.00	0.00	0.20	0.19	0.0955669	0.317108	0.192787	0.0888368	0.293346	0.192759
ENSG00000044012.3	ENST00000372581.1	597.00	408.47	0.00	0.00	0.00	0.00	0.00	0.11	0.10	7.49248e-07	0.327738	0.663279	6.90927e-07	0.302749	0.663204
ENSG00000044090.8	ENST00000265348.7,ENST00000478630.1,ENST00000535468.1	5012.45	4823.85	1207.00	12.24	10.51	1207.00	0.00	11.46	10.58	10.5644	12.4054	0.027125	9.75004	11.4481	0.027194
ENSG00000044115.20	ENST00000302763.11,ENST00000517533.5,ENST00000517534.5,ENST00000517656.5,ENST00000517904.1,ENST00000517980.5,ENST00000518263.5,ENST00000518381.5,ENST00000518585.1,ENST00000518825.5,ENST00000518910.5,ENST00000518919.1,ENST00000519113.5,ENST00000519116.5,ENST00000519309.5,ENST00000519489.1,ENST00000519634.5,ENST00000519768.5,ENST00000520158.5,ENST00000520260.5,ENST00000520339.5,ENST00000520400.5,EN…	3388.14	3199.56	7982.00	122.07	104.83	7982.00	0.00	122.83	113.39	116.584	129.507	0.0178205	107.571	119.497	0.0178101
ENSG00000044446.11	ENST00000379942.4,ENST00000464455.1,ENST00000469485.5,ENST00000469645.5,ENST00000473597.1,ENST00000473739.5,ENST00000481718.1,ENST00000486231.2	3201.48	3012.89	1544.96	25.09	21.55	1544.91	0.32	24.54	22.65	22.2113	26.9919	0.0332981	20.4921	24.9067	0.0333538
ENSG00000044459.14	ENST00000380641.4,ENST00000380647.7,ENST00000461247.1,ENST00000484374.1	4024.78	3836.18	607.00	7.74	6.65	607.00	0.00	7.34	6.78	6.60574	8.11712	0.035533	6.10662	7.5027	0.0355993
ENSG00000044524.10	ENST00000336596.6,ENST00000452448.6,ENST00000494014.1	3813.33	3624.74	0.00	0.00	0.00	0.00	0.00	0.04	0.04	0.00372085	0.094336	0.403618	0.00340664	0.0870582	0.403471
ENSG00000044574.7	ENST00000324460.6	3908.00	3719.40	15059.00	198.11	170.14	15059.00	0.07	182.78	168.72	179.859	185.778	0.00560382	166.084	171.488	0.00554614
ENSG00000046604.12	ENST00000261590.12,ENST00000585206.1	5785.95	5597.35	7769.97	67.92	58.33	7769.95	0.21	62.77	57.94	61.303	64.2652	0.00808554	56.6232	59.339	0.00804873
ENSG00000046647.13	ENST00000332885.7,ENST00000380523.8,ENST00000398355.7,ENST00000460203.1,ENST00000477386.1	1126.69	938.10	285.00	14.87	12.77	285.00	0.00	13.98	12.90	12.2469	15.7909	0.0439662	11.3064	14.5811	0.043978
ENSG00000046651.14	ENST00000340096.10,ENST00000380550.6,ENST00000380567.5,ENST00000398395.7,ENST00000464463.5,ENST00000466534.1,ENST00000474705.1,ENST00000485052.5,ENST00000490265.5	2569.12	2380.53	1910.00	39.26	33.72	1910.00	0.07	36.91	34.08	34.2783	39.7979	0.0257156	31.5585	36.6503	0.0256627
ENSG00000046653.14	ENST00000316715.8,ENST00000355135.6,ENST00000356942.9,ENST00000398361.7,ENST00000454189.6,ENST00000468080.1,ENST00000472735.5,ENST00000475307.1,ENST00000493085.5,ENST00000493677.5,ENST00000495211.2	3744.27	3555.67	20.00	0.28	0.24	20.00	0.00	1.07	0.99	0.554274	1.65618	0.180009	0.510817	1.52844	0.180004
ENSG00000046774.9	ENST00000247452.3	1991.00	1802.40	0.00	0.00	0.00	0.00	0.00	0.03	0.02	1.99285e-07	0.0751607	0.655987	1.83857e-07	0.0694487	0.655775
ENSG00000046889.18	ENST00000288368.4,ENST00000517617.1,ENST00000520235.1,ENST00000522247.5,ENST00000529398.5	3673.60	3485.05	0.00	0.00	0.00	0.00	0.00	0.34	0.32	0.0285323	0.791331	0.434156	0.0263789	0.730833	0.43419
ENSG00000047056.15	ENST00000263150.8,ENST00000358220.5,ENST00000381329.5,ENST00000436154.1,ENST00000482165.1,ENST00000620998.4,ENST00000650072.1	4282.52	4093.93	379.00	4.53	3.89	379.00	0.00	4.59	4.24	3.9781	5.23228	0.0464218	3.67389	4.83239	0.0463526
ENSG00000047188.15	ENST00000161863.8,ENST00000503857.5,ENST00000506333.1,ENST00000507567.1,ENST00000512600.1,ENST00000514720.1,ENST00000515883.5	4878.32	4689.72	754.00	7.87	6.76	754.00	0.00	7.84	7.23	6.5564	9.202	0.0590546	6.05126	8.49427	0.0590259
ENSG00000047230.14	ENST00000359276.8,ENST00000380241.7,ENST00000443824.5,ENST00000455276.1,ENST00000483053.1	3704.03	3515.43	770.00	10.72	9.20	770.00	0.00	10.23	9.44	9.29749	11.2312	0.0317788	8.58321	10.3665	0.031739
ENSG00000047249.17	ENST00000355221.7,ENST00000359530.6,ENST00000396774.6,ENST00000518072.1,ENST00000519588.1,ENST00000519922.1,ENST00000520188.5,ENST00000521275.5,ENST00000521335.1,ENST00000521377.5,ENST00000521707.1,ENST00000521900.5,ENST00000522159.5,ENST00000522849.1,ENST00000523343.1,ENST00000523426.1,ENST00000523899.5,ENST00000524164.5,ENST00000524234.1	1611.11	1422.54	794.00	27.31	23.45	794.00	0.00	28.88	26.66	25.063	32.96	0.0469272	23.1426	30.4299	0.0469562
ENSG00000047315.15	ENST00000314595.5,ENST00000381227.5,ENST00000431623.6,ENST00000433463.1,ENST00000441246.6,ENST00000450656.5,ENST00000464918.1,ENST00000478188.5,ENST00000484821.1,ENST00000495311.1,ENST00000497845.1,ENST00000510355.1,ENST00000639658.1	2699.47	2510.91	1975.82	38.50	33.07	1975.22	3.15	37.03	34.18	33.5088	40.8401	0.0342003	30.883	37.6526	0.034202
ENSG00000047346.12	ENST00000261844.11,ENST00000399202.8,ENST00000534964.6,ENST00000546305.6,ENST00000561490.5,ENST00000561543.5,ENST00000562135.5,ENST00000562351.2,ENST00000566768.5,ENST00000566948.5,ENST00000568637.5,ENST00000568668.1,ENST00000568863.1,ENST00000568871.1,ENST00000570204.1,ENST00000619572.4	2746.31	2557.73	862.72	16.50	14.17	862.72	0.45	17.73	16.36	15.516	20.0753	0.0443022	14.3174	18.5305	0.0442844
ENSG00000047365.11	ENST00000303965.8,ENST00000503225.5,ENST00000503904.1,ENST00000505837.1,ENST00000506189.1,ENST00000508066.1,ENST00000511416.1,ENST00000512804.1,ENST00000513032.2,ENST00000618163.1	5195.79	5007.23	225.00	2.20	1.89	225.00	0.00	4.67	4.31	2.09777	8.32354	0.233418	1.93562	7.68753	0.233531
ENSG00000047410.13	ENST00000367478.8,ENST00000451586.1,ENST00000467810.1,ENST00000469463.1,ENST00000474852.1,ENST00000481347.1,ENST00000491783.5,ENST00000492973.1,ENST00000613151.1	6869.64	6681.06	6660.86	48.78	41.89	6660.81	5.15	45.98	42.44	41.4309	50.5932	0.0328818	38.2457	46.706	0.0328427
ENSG00000047457.13	ENST00000264613.10,ENST00000455472.3,ENST00000460674.5,ENST00000462336.5,ENST00000463556.5,ENST00000471356.1,ENST00000473296.1,ENST00000474204.1,ENST00000479771.5,ENST00000481169.5,ENST00000489736.5,ENST00000490639.5,ENST00000494544.1,ENST00000497797.5,ENST00000497902.5	2822.27	2633.68	4337.50	80.59	69.21	4339.63	15.23	76.35	70.48	70.2688	82.7923	0.0284014	64.8642	76.4104	0.0284228
ENSG00000047578.12	ENST00000261588.8,ENST00000562207.1,ENST00000564749.5,ENST00000565672.5,ENST00000566023.1,ENST00000567894.5,ENST00000568258.5,ENST00000568622.1,ENST00000573850.1,ENST00000618117.1	4770.65	4582.06	832.87	8.89	7.64	832.63	0.61	10.07	9.30	8.15505	12.2133	0.0709489	7.51984	11.2651	0.0708993
ENSG00000047579.19	ENST00000338950.9,ENST00000344537.9,ENST00000355917.7,ENST00000462989.6,ENST00000506844.1,ENST00000509674.1,ENST00000510395.5,ENST00000511762.2,ENST00000513680.5,ENST00000514651.1,ENST00000515875.5,ENST00000622898.4	1401.47	1212.88	174.00	7.02	6.03	174.00	0.00	7.69	7.10	6.2879	9.13077	0.0625849	5.79855	8.4239	0.0625692
ENSG00000047597.6	ENST00000378616.4	5209.00	5020.40	777.00	7.57	6.50	777.00	0.00	7.00	6.46	6.51239	7.49419	0.0242782	6.02161	6.92789	0.0243382
ENSG00000047617.14	ENST00000327087.12,ENST00000356134.9,ENST00000536751.1,ENST00000538154.5,ENST00000540543.1,ENST00000541487.1,ENST00000541874.1,ENST00000542326.5,ENST00000544988.1,ENST00000545860.1,ENST00000546188.5,ENST00000612575.1	1403.92	1215.38	0.00	0.00	0.00	0.00	0.00	1.09	1.00	0.43572	1.8317	0.227028	0.399505	1.68843	0.226947
ENSG00000047621.11	ENST00000261250.7,ENST00000509318.2,ENST00000535030.1,ENST00000535887.1,ENST00000541014.5,ENST00000542080.5,ENST00000544258.1,ENST00000544697.1,ENST00000545746.5	2791.07	2602.49	132.00	2.48	2.13	132.00	0.00	3.46	3.20	2.4054	4.59613	0.112018	2.21244	4.23544	0.111897
ENSG00000047634.14	ENST00000380041.7,ENST00000380043.7,ENST00000380045.7,ENST00000398080.5,ENST00000419185.1,ENST00000427362.2,ENST00000487842.1	2879.32	2690.72	1125.71	20.47	17.58	1125.66	0.47	19.18	17.71	17.876	20.5352	0.0236894	16.5057	18.9585	0.0236948
ENSG00000047644.18	ENST00000380861.8,ENST00000466248.1	4113.64	3925.08	498.00	6.21	5.33	498.00	0.00	5.87	5.41	4.74325	7.04059	0.0676894	4.37897	6.49777	0.067703
ENSG00000047648.21	ENST00000303025.10,ENST00000337414.8,ENST00000380717.7,ENST00000380718.1,ENST00000380736.5,ENST00000489330.6,ENST00000491514.1,ENST00000495242.5	6299.00	6110.40	1.00	0.01	0.01	1.00	0.00	0.16	0.15	0.0456772	0.318064	0.294978	0.0416311	0.293158	0.295219
ENSG00000047662.4	ENST00000265018.3	6622.00	6433.40	0.00	0.00	0.00	0.48	0.84	0.01	0.01	3.59703e-07	0.0311075	0.652395	3.31851e-07	0.0287312	0.652526
ENSG00000047849.21	ENST00000335271.9,ENST00000360240.10,ENST00000383736.3,ENST00000395734.7,ENST00000420772.6,ENST00000423088.5,ENST00000426837.6,ENST00000429422.5,ENST00000434267.5,ENST00000439356.2,ENST00000462206.1,ENST00000468075.2,ENST00000477765.1,ENST00000482752.1,ENST00000497735.1,ENST00000633710.1	5105.23	4916.65	6394.00	63.63	54.65	6394.00	0.00	60.34	55.70	57.5458	63.2989	0.016153	53.1401	58.4395	0.0161114
ENSG00000047932.13	ENST00000052569.10,ENST00000368498.6,ENST00000535237.2	4584.80	4396.20	806.00	8.97	7.70	804.79	1.59	8.31	7.67	7.74345	8.8911	0.0237618	7.14658	8.20635	0.0237416
ENSG00000047936.10	ENST00000368507.7,ENST00000368508.7,ENST00000403284.2	7417.00	7228.40	2.00	0.01	0.01	2.00	0.00	0.12	0.11	0.00962699	0.302769	0.492319	0.00899976	0.279643	0.49242
ENSG00000048028.11	ENST00000003302.8,ENST00000535607.5,ENST00000537490.1,ENST00000537642.1,ENST00000537706.5,ENST00000538224.1,ENST00000538475.5,ENST00000540438.5,ENST00000540925.5,ENST00000542033.5,ENST00000544272.1,ENST00000544750.1,ENST00000544967.5,ENST00000545540.5,ENST00000545608.5	2646.16	2457.58	1186.00	23.61	20.28	1186.00	0.00	23.25	21.46	19.7313	26.6753	0.0522745	18.2305	24.6457	0.052345
ENSG00000048052.21	ENST00000401921.5,ENST00000405010.7,ENST00000406072.5,ENST00000406451.8,ENST00000411993.1,ENST00000413380.5,ENST00000413509.6,ENST00000417496.6,ENST00000425071.5,ENST00000428307.6,ENST00000430454.5,ENST00000432645.6,ENST00000433709.6,ENST00000441542.6,ENST00000441986.5,ENST00000446646.1,ENST00000455069.1,ENST00000456174.6,ENST00000461159.6,ENST00000461409.1,ENST00000471887.1,ENST00000474742.1,ENS…	4102.00	3913.40	3.00	0.04	0.03	3.00	0.00	2.20	2.03	1.15783	3.34802	0.172251	1.07287	3.09667	0.172355
ENSG00000048140.17	ENST00000298564.14,ENST00000310032.12,ENST00000503030.1,ENST00000503045.5,ENST00000504168.5,ENST00000507471.1,ENST00000508164.5,ENST00000514705.5,ENST00000515708.5	2324.12	2135.52	445.00	10.20	8.76	445.00	0.00	9.97	9.20	8.74929	11.232	0.0431182	8.10617	10.3977	0.0431263
ENSG00000048162.20	ENST00000502577.1,ENST00000502663.5,ENST00000503849.5,ENST00000504821.1,ENST00000509257.1,ENST00000510608.1,ENST00000614830.4,ENST00000616685.1,ENST00000618911.4,ENST00000619979.4,ENST00000621444.4	945.22	756.65	610.39	39.47	33.90	607.93	4.76	36.95	34.11	32.5171	41.2117	0.0408215	30.1228	38.1548	0.0408229
ENSG00000048342.15	ENST00000389652.9,ENST00000424120.5,ENST00000438599.6,ENST00000503292.5,ENST00000503658.2,ENST00000506643.4,ENST00000507954.5,ENST00000510220.1,ENST00000511544.5,ENST00000512202.1,ENST00000512702.5,ENST00000513035.1,ENST00000513811.5,ENST00000514039.5,ENST00000514450.2,ENST00000515124.5,ENST00000634028.1	2504.06	2315.52	289.00	6.11	5.24	289.00	0.00	7.41	6.84	5.5361	9.44947	0.0923652	5.11816	8.73242	0.0923523
ENSG00000048392.11	ENST00000251810.7,ENST00000395910.6,ENST00000395912.6,ENST00000517517.1,ENST00000519125.1,ENST00000519317.5,ENST00000519962.5,ENST00000522368.5,ENST00000522394.1,ENST00000523957.1,ENST00000621845.1	3778.33	3589.77	319.00	4.35	3.73	319.00	0.00	8.46	7.81	4.55546	14.1284	0.192327	4.21116	13.0493	0.192232
ENSG00000048405.9	ENST00000265827.7,ENST00000393312.5,ENST00000393313.5,ENST00000434602.5,ENST00000436992.5,ENST00000439506.1,ENST00000485577.1,ENST00000619291.4	2449.99	2261.40	548.00	11.86	10.18	548.00	0.00	11.68	10.78	10.2845	13.128	0.0415894	9.49053	12.1184	0.0415778
ENSG00000048462.10	ENST00000053243.5,ENST00000396495.3,ENST00000562385.1	724.33	535.79	0.00	0.00	0.00	0.00	0.00	0.29	0.27	0.0256294	0.641421	0.404533	0.023935	0.59266	0.404471
ENSG00000048471.13	ENST00000562510.1,ENST00000563308.1,ENST00000564111.5,ENST00000564791.5,ENST00000566228.5,ENST00000568359.1,ENST00000568949.1,ENST00000569801.5	6656.37	6467.77	180.46	1.37	1.17	180.47	0.50	2.29	2.12	1.48685	3.19847	0.132217	1.36532	2.94615	0.132232
ENSG00000048540.14	ENST00000261169.10,ENST00000320122.10,ENST00000332914.10,ENST00000354662.5,ENST00000396205.6,ENST00000424192.6,ENST00000439600.2,ENST00000441439.6,ENST00000447609.5,ENST00000453727.6,ENST00000534946.5,ENST00000535535.5,ENST00000536172.5,ENST00000536509.5,ENST00000537304.5,ENST00000537568.1,ENST00000537757.5,ENST00000538020.1,ENST00000538051.5,ENST00000539232.1,ENST00000539534.5,ENST00000540445.5,…	3626.00	3437.40	1.00	0.01	0.01	1.00	0.00	2.54	2.35	1.5524	3.56791	0.137143	1.43743	3.29899	0.137068
ENSG00000048544.5	ENST00000053468.3	2110.00	1921.40	591.00	15.05	12.93	591.00	0.00	13.91	12.84	12.8055	15.0414	0.027638	11.812	13.8757	0.0276548
ENSG00000048545.13	ENST00000053469.8,ENST00000372958.1,ENST00000394237.5,ENST00000418175.5,ENST00000541991.5	1680.80	1492.20	0.00	0.00	0.00	0.00	0.00	0.18	0.17	0.0371126	0.364129	0.325872	0.0342933	0.336305	0.325932
ENSG00000048649.13	ENST00000308488.10,ENST00000440064.2,ENST00000467567.1,ENST00000480887.5,ENST00000526324.5,ENST00000528095.5,ENST00000529470.1,ENST00000530604.1,ENST00000531026.5,ENST00000531768.1,ENST00000532556.1,ENST00000534794.1	3026.37	2837.84	2438.65	42.05	36.11	2438.81	5.52	40.67	37.55	35.1854	46.0803	0.0457581	32.537	42.5981	0.0457013
ENSG00000048707.15	ENST00000011700.10,ENST00000460333.5,ENST00000466732.2,ENST00000469054.1,ENST00000473099.1,ENST00000476045.5,ENST00000476169.1,ENST00000481484.1,ENST00000487188.1,ENST00000489961.1,ENST00000543710.5,ENST00000543766.2,ENST00000613099.4,ENST00000620676.6,ENST00000643711.1,ENST00000645148.1,ENST00000645371.1,ENST00000646411.1,ENST00000646917.1,ENST00000647414.1	7188.82	7000.24	2052.00	14.34	12.32	2052.00	0.00	16.09	14.85	13.5716	18.6561	0.0547681	12.5304	17.2256	0.0549196
ENSG00000048740.18	ENST00000354897.3,ENST00000399850.7,ENST00000416382.6,ENST00000417956.6,ENST00000542579.5,ENST00000608830.5,ENST00000609692.5,ENST00000609870.5,ENST00000631460.1,ENST00000631816.1,ENST00000632065.1,ENST00000632728.1,ENST00000633077.1,ENST00000633200.1,ENST00000636488.1,ENST00000637215.1,ENST00000638035.1	3661.18	3472.58	0.00	0.00	0.00	0.00	0.00	0.33	0.31	0.163106	0.509112	0.183475	0.150704	0.470264	0.183446
ENSG00000048828.16	ENST00000277165.10,ENST00000375389.7,ENST00000427765.1,ENST00000446420.2,ENST00000475933.1	5013.32	4824.72	5307.88	53.83	46.23	5306.54	1.87	50.15	46.29	48.4871	51.8588	0.0115606	44.819	47.9224	0.0115122
ENSG00000048991.16	ENST00000264160.8,ENST00000409478.5,ENST00000409606.5,ENST00000410054.5,ENST00000425804.1,ENST00000429703.6,ENST00000436436.5,ENST00000438014.5,ENST00000441871.5,ENST00000443537.2,ENST00000445855.1,ENST00000456040.1,ENST00000463230.5,ENST00000480793.1,ENST00000483021.5,ENST00000483065.1,ENST00000486532.5,ENST00000487294.1,ENST00000488035.5,ENST00000628915.2	2834.25	2645.68	500.00	9.25	7.94	500.00	0.00	11.55	10.66	9.07013	14.2807	0.0762472	8.39233	13.2037	0.0760551
ENSG00000049089.14	ENST00000372736.3,ENST00000372748.7,ENST00000417105.6,ENST00000427563.1,ENST00000461118.6,ENST00000466267.1,ENST00000482722.5,ENST00000488463.6,ENST00000490132.1,ENST00000495948.1,ENST00000496215.5,ENST00000642679.1	2862.00	2673.40	3.00	0.05	0.05	3.00	0.00	1.42	1.31	0.581662	2.42006	0.229113	0.537912	2.23462	0.229167
ENSG00000049130.15	ENST00000228280.9,ENST00000347404.10,ENST00000357116.4,ENST00000378535.4,ENST00000552044.1,ENST00000644744.1,ENST00000646633.1	5152.41	4963.81	171.00	1.69	1.45	171.00	0.00	2.04	1.89	1.54406	2.60074	0.0917148	1.42745	2.40326	0.091631
ENSG00000049167.14	ENST00000265038.9,ENST00000381118.7,ENST00000439176.5,ENST00000462279.5,ENST00000477893.1,ENST00000484330.5,ENST00000495985.5,ENST00000497892.5,ENST00000643034.1,ENST00000643708.1,ENST00000647431.1,ENST00000647486.1	1321.28	1132.69	124.08	5.36	4.60	125.54	3.48	5.89	5.44	4.63767	7.2683	0.0766442	4.27657	6.70398	0.0766442
ENSG00000049192.14	ENST00000314351.9,ENST00000381052.8,ENST00000381055.7,ENST00000417396.2,ENST00000464680.6,ENST00000470597.5,ENST00000502886.1,ENST00000504282.1	3362.63	3174.08	8.00	0.12	0.11	8.00	0.00	0.66	0.61	0.167832	1.31846	0.32094	0.154679	1.21698	0.320931
ENSG00000049239.12	ENST00000377403.6,ENST00000495451.1,ENST00000602477.1	9146.00	8957.40	1315.00	7.18	6.17	1315.00	0.00	6.71	6.19	6.33282	7.0886	0.0194297	5.83724	6.53423	0.0193784
ENSG00000049245.12	ENST00000054666.10,ENST00000470357.1,ENST00000487194.1	2146.36	1957.77	2116.00	52.89	45.42	2116.00	0.00	49.54	45.73	46.8634	52.3984	0.0187938	43.2816	48.3849	0.018798
ENSG00000049246.14	ENST00000361923.2,ENST00000377532.7,ENST00000377541.5,ENST00000463106.1,ENST00000473653.1,ENST00000494684.1,ENST00000602883.1,ENST00000613533.4,ENST00000614998.4	4100.83	3912.24	137.00	1.71	1.47	136.61	0.67	2.18	2.01	1.50613	2.92905	0.114827	1.38979	2.70321	0.11486
ENSG00000049247.13	ENST00000054668.5,ENST00000361696.9,ENST00000377516.6	559.00	370.49	3.00	0.40	0.34	3.38	0.67	0.68	0.62	0.162492	1.28229	0.305036	0.150219	1.18405	0.305222
ENSG00000049249.8	ENST00000377507.7,ENST00000474475.1,ENST00000492571.1,ENST00000615230.4	4175.82	3987.22	42.00	0.52	0.44	42.00	0.00	0.87	0.80	0.408287	1.40232	0.201971	0.373769	1.29167	0.201947
ENSG00000049283.17	ENST00000268933.7,ENST00000503246.1,ENST00000503690.5,ENST00000504857.1,ENST00000507467.1,ENST00000507709.1,ENST00000507998.5,ENST00000510045.5,ENST00000510462.5,ENST00000511414.5,ENST00000512291.5,ENST00000512379.5,ENST00000514874.5,ENST00000515028.5,ENST00000515126.1,ENST00000537145.2,ENST00000571402.1,ENST00000574464.5	1206.44	1017.91	0.00	0.00	0.00	0.09	0.29	1.76	1.63	0.784397	2.86454	0.201981	0.720924	2.64285	0.202108
ENSG00000049323.15	ENST00000402934.5,ENST00000404525.5,ENST00000404816.6,ENST00000407925.5,ENST00000413303.5,ENST00000415140.6,ENST00000418533.6,ENST00000422669.1,ENST00000432635.1,ENST00000468091.2,ENST00000489740.1,ENST00000498013.1	4956.63	4768.03	2.00	0.02	0.02	2.00	0.00	0.73	0.67	0.264246	1.23453	0.239242	0.244471	1.14028	0.239324
ENSG00000049449.9	ENST00000054950.3,ENST00000527337.1,ENST00000528630.1,ENST00000531345.1,ENST00000532474.5,ENST00000532721.1,ENST00000533898.5	2371.94	2183.35	6086.67	136.41	117.15	6090.08	71.30	127.35	117.56	120.055	134.947	0.0205552	110.87	124.64	0.020598
ENSG00000049540.16	ENST00000252034.11,ENST00000320399.10,ENST00000320492.11,ENST00000357036.9,ENST00000358929.8,ENST00000380553.8,ENST00000380562.8,ENST00000380575.8,ENST00000380576.9,ENST00000380584.8,ENST00000414324.5,ENST00000416107.5,ENST00000417091.5,ENST00000419398.1,ENST00000428787.5,ENST00000429192.5,ENST00000431562.5,ENST00000438880.5,ENST00000438906.5,ENST00000442310.5,ENST00000445912.5,ENST00000458204.5,…	2703.00	2514.40	3.00	0.06	0.05	3.00	0.00	2.51	2.32	1.50641	3.54595	0.142563	1.3989	3.28166	0.142425
ENSG00000049541.10	ENST00000055077.7,ENST00000352131.7,ENST00000463194.1,ENST00000470266.5,ENST00000473493.2,ENST00000479105.6,ENST00000480432.5,ENST00000485545.5,ENST00000491206.5,ENST00000493156.6,ENST00000494019.5,ENST00000497430.1,ENST00000621097.4	1292.14	1103.54	1258.00	55.78	47.90	1258.00	0.00	53.02	48.94	49.3084	56.8236	0.0246306	45.5895	52.53	0.0245995
ENSG00000049618.23	ENST00000319584.11,ENST00000346085.10,ENST00000350026.10,ENST00000400790.3,ENST00000414678.7,ENST00000452544.2,ENST00000478761.4,ENST00000493658.2,ENST00000494260.2,ENST00000635849.1,ENST00000635928.1,ENST00000635957.1,ENST00000636205.1,ENST00000636227.1,ENST00000636254.1,ENST00000636426.1,ENST00000636607.1,ENST00000636748.1,ENST00000636909.1,ENST00000636930.1,ENST00000636940.1,ENST00000637003.1,…	5317.23	5128.64	1232.55	11.76	10.10	1232.51	0.50	13.08	12.07	11.3713	14.9826	0.0465959	10.4337	13.7683	0.0466139
ENSG00000049656.13	ENST00000320895.9,ENST00000503042.5,ENST00000503151.5,ENST00000503534.5,ENST00000505605.5,ENST00000505914.5,ENST00000506641.5,ENST00000507195.5,ENST00000507807.3,ENST00000508765.5,ENST00000511268.6,ENST00000511786.1,ENST00000512451.5,ENST00000513250.1,ENST00000515719.5,ENST00000630539.1	1892.93	1704.36	3443.00	98.85	84.89	3443.00	0.00	95.40	88.06	89.5731	101.839	0.0222678	82.6251	93.9517	0.0222513
ENSG00000049759.17	ENST00000256830.13,ENST00000356462.10,ENST00000357895.9,ENST00000382850.8,ENST00000400345.7,ENST00000431212.6,ENST00000435432.6,ENST00000456173.6,ENST00000456986.5,ENST00000585323.5,ENST00000585363.5,ENST00000585594.5,ENST00000585970.1,ENST00000586263.5,ENST00000586268.5,ENST00000587190.5,ENST00000587246.1,ENST00000587547.1,ENST00000587634.5,ENST00000587881.1,ENST00000588066.5,ENST00000588494.5,E…	3065.74	2877.15	2150.00	36.56	31.40	2148.64	1.65	63.53	58.65	39.6697	96.3411	0.158178	36.6298	88.9318	0.158046
ENSG00000049768.14	ENST00000376197.1,ENST00000376199.6,ENST00000376207.8,ENST00000455775.6,ENST00000518685.5,ENST00000557224.5	2274.00	2085.40	11.00	0.26	0.22	11.00	0.00	0.41	0.38	0.222143	0.623184	0.16892	0.201238	0.571478	0.168827
ENSG00000049769.12	ENST00000055335.10,ENST00000376188.1,ENST00000466508.5,ENST00000471261.2,ENST00000495799.5	2280.52	2091.97	18.00	0.42	0.36	18.00	0.00	0.70	0.64	0.269215	1.25387	0.258071	0.243152	1.15199	0.257823
ENSG00000049860.13	ENST00000261416.11,ENST00000503312.5,ENST00000504459.5,ENST00000505859.1,ENST00000509579.1,ENST00000510820.1,ENST00000511181.5,ENST00000511621.1,ENST00000513079.5,ENST00000513336.5,ENST00000513539.1,ENST00000513867.1,ENST00000515528.1	1134.48	945.92	2545.09	131.65	113.06	2545.15	0.38	123.09	113.62	115.005	131.394	0.0228551	106.141	121.256	0.0228977
ENSG00000049883.14	ENST00000308077.9,ENST00000380639.9,ENST00000460837.2,ENST00000486995.5,ENST00000493283.5,ENST00000503315.5,ENST00000503868.5,ENST00000510676.6,ENST00000511752.5,ENST00000515198.5,ENST00000536805.5,ENST00000543322.5	6204.09	6015.51	736.00	5.99	5.14	735.98	0.13	6.80	6.28	5.40169	8.30899	0.0755259	5.01149	7.6954	0.0755977
ENSG00000050030.14	ENST00000055682.11,ENST00000424929.2,ENST00000616200.1,ENST00000642681.1	7020.25	6831.68	0.00	0.00	0.00	0.00	0.00	0.15	0.14	0.00391882	0.411093	0.566942	0.0048104	0.380834	0.567058
ENSG00000050130.17	ENST00000261247.13,ENST00000356057.9,ENST00000425728.6,ENST00000553156.2,ENST00000553647.1,ENST00000553941.5,ENST00000554271.5,ENST00000554721.1,ENST00000554754.5,ENST00000554795.1,ENST00000555491.5,ENST00000556985.5,ENST00000557560.5,ENST00000602482.5,ENST00000616435.4	1450.50	1261.92	726.00	28.15	24.18	725.98	0.14	26.99	24.91	23.6166	30.4146	0.0435048	21.8022	28.0853	0.0434821
ENSG00000050165.17	ENST00000326932.8,ENST00000396505.6,ENST00000525493.5,ENST00000525927.5,ENST00000526218.5,ENST00000527132.1,ENST00000528188.5,ENST00000529338.1,ENST00000530694.5,ENST00000531309.1,ENST00000532372.5,ENST00000532873.5,ENST00000533813.5,ENST00000533900.1,ENST00000534479.5,ENST00000534511.5	1625.00	1436.40	4.00	0.14	0.12	4.00	0.00	1.37	1.26	0.725422	2.08775	0.174542	0.667872	1.92506	0.174483
ENSG00000050327.14	ENST00000056217.9,ENST00000471847.2,ENST00000474817.5,ENST00000498580.5	4502.89	4314.29	1148.57	13.03	11.19	1145.94	21.91	12.37	11.42	11.334	13.426	0.0288563	10.4698	12.4012	0.0289056
ENSG00000050344.8	ENST00000056233.3,ENST00000606261.1,ENST00000607375.1	2542.29	2353.70	54.00	1.12	0.96	54.00	0.00	1.49	1.38	0.837475	2.42988	0.173048	0.775906	2.24576	0.173121
ENSG00000050393.11	ENST00000379170.8,ENST00000488770.1,ENST00000607303.1	4691.06	4502.47	771.00	8.38	7.20	771.00	0.00	8.02	7.41	6.60894	9.58785	0.070193	6.11938	8.86998	0.0702006
ENSG00000050405.13	ENST00000341247.8,ENST00000394943.7,ENST00000547825.5,ENST00000549064.1,ENST00000550592.1,ENST00000550611.1,ENST00000551486.1,ENST00000551691.5,ENST00000552008.5,ENST00000552045.1,ENST00000552338.5,ENST00000552491.5,ENST00000552720.5,ENST00000552783.5,ENST00000552823.5,ENST00000552909.5	3477.86	3289.26	894.00	13.30	11.42	894.00	0.00	14.16	13.07	12.678	15.7208	0.0370595	11.6926	14.5028	0.0370582
ENSG00000050426.15	ENST00000262055.8,ENST00000380135.7,ENST00000418425.6,ENST00000546814.1,ENST00000546992.5,ENST00000547008.5,ENST00000547029.5,ENST00000547256.1,ENST00000547318.5,ENST00000547555.5,ENST00000547660.5,ENST00000547877.5,ENST00000548209.5,ENST00000548251.5,ENST00000548390.5,ENST00000548401.1,ENST00000548516.5,ENST00000549340.5,ENST00000549395.1,ENST00000549686.5,ENST00000550100.5,ENST00000550274.1,ENS…	1467.86	1279.29	6861.00	262.42	225.37	6861.00	0.00	249.77	230.56	240.385	258.944	0.0128534	222.209	239.325	0.0128085
ENSG00000050438.16	ENST00000319957.10,ENST00000358657.7,ENST00000453097.6,ENST00000514353.7,ENST00000535225.6,ENST00000546497.1,ENST00000546663.1,ENST00000546872.1,ENST00000546875.1,ENST00000547697.6,ENST00000548352.5,ENST00000548616.1,ENST00000548811.5,ENST00000550211.1,ENST00000551071.5,ENST00000552001.1,ENST00000604314.5,ENST00000615370.1	522.00	333.51	1.00	0.15	0.13	1.00	0.00	7.70	7.11	0.824526	19.4615	0.474254	0.764319	17.9724	0.474073
ENSG00000050555.17	ENST00000355452.5,ENST00000361069.8,ENST00000462567.1,ENST00000480883.1	2538.94	2350.35	39.00	0.81	0.70	39.00	0.00	0.86	0.79	0.438687	1.32585	0.184069	0.405897	1.22508	0.184053
ENSG00000050628.20	ENST00000306666.9,ENST00000351052.9,ENST00000354608.9,ENST00000356595.8,ENST00000361210.6,ENST00000370924.4,ENST00000370931.7,ENST00000370932.6,ENST00000460330.5,ENST00000479353.5,ENST00000497146.5,ENST00000628037.2	1447.00	1258.40	1.00	0.04	0.03	1.00	0.00	0.35	0.32	0.167473	0.552022	0.194617	0.154511	0.509487	0.194472
ENSG00000050730.15	ENST00000057513.7,ENST00000506753.1,ENST00000507879.5,ENST00000509841.1,ENST00000511909.5,ENST00000515036.1,ENST00000515605.1	1291.71	1103.12	0.00	0.00	0.00	0.00	0.00	0.38	0.35	0.104341	0.687665	0.278423	0.0961399	0.634747	0.278407
ENSG00000050748.17	ENST00000343111.10,ENST00000347470.8,ENST00000393360.7,ENST00000393362.8,ENST00000397072.7,ENST00000425491.6,ENST00000452135.6,ENST00000455781.5,ENST00000520212.6,ENST00000523135.1,ENST00000523583.1,ENST00000524170.5,ENST00000539014.5	2712.46	2523.87	1308.00	25.36	21.78	1308.00	0.00	24.44	22.56	22.1327	26.8552	0.0329815	20.4039	24.7661	0.032973
ENSG00000050767.16	ENST00000390654.7,ENST00000407622.2,ENST00000484750.1,ENST00000646779.1	1563.75	1375.26	0.00	0.00	0.00	0.00	0.00	0.57	0.53	0.037263	1.43788	0.481852	0.034438	1.32831	0.481815
ENSG00000050820.16	ENST00000162330.9,ENST00000393420.10,ENST00000393422.6,ENST00000418647.7,ENST00000420641.7,ENST00000535626.6,ENST00000538440.6,ENST00000542031.6,ENST00000546196.2,ENST00000561970.1,ENST00000562556.5,ENST00000563038.5,ENST00000563323.1,ENST00000563700.1,ENST00000564028.1,ENST00000564170.1,ENST00000566465.1,ENST00000566982.1,ENST00000567215.1,ENST00000568864.1,ENST00000569006.1,ENST00000569340.1	2908.11	2719.53	853.90	15.36	13.19	853.94	0.74	17.41	16.07	15.1407	19.8162	0.0466571	13.9851	18.2996	0.0465953
ENSG00000051009.10	ENST00000265978.8,ENST00000449352.6,ENST00000524416.1,ENST00000529360.1,ENST00000532797.1	2406.16	2217.56	1006.00	22.20	19.06	1006.00	0.00	20.89	19.29	19.259	22.4826	0.026933	17.7887	20.7599	0.0268837
ENSG00000051108.14	ENST00000300302.9,ENST00000344114.8,ENST00000379792.6,ENST00000439977.6,ENST00000562914.1,ENST00000563343.5,ENST00000563781.5,ENST00000563911.5,ENST00000564678.1,ENST00000565966.5,ENST00000566550.1,ENST00000567944.1,ENST00000568358.1,ENST00000568651.1,ENST00000568676.5,ENST00000568814.1,ENST00000569429.5,ENST00000569569.5,ENST00000570273.5	1457.99	1269.43	1666.00	64.22	55.15	1666.00	0.00	62.19	57.41	57.1088	67.2287	0.0281625	52.7557	62.0931	0.0281155
ENSG00000051128.18	ENST00000221222.15,ENST00000392351.7,ENST00000433218.6,ENST00000539827.5,ENST00000542541.6,ENST00000594439.5,ENST00000594794.5,ENST00000595756.1,ENST00000596482.5,ENST00000599097.1,ENST00000599808.1,ENST00000600077.5	1135.97	947.39	433.44	22.39	19.23	433.00	1.39	21.63	19.96	18.998	24.4721	0.0435274	17.4873	22.5403	0.043509
ENSG00000051180.16	ENST00000267868.7,ENST00000382643.7,ENST00000423169.6,ENST00000525066.5,ENST00000526763.5,ENST00000527860.5,ENST00000531277.2,ENST00000532743.5,ENST00000533741.1,ENST00000557850.5	1831.30	1642.71	1178.00	35.09	30.13	1171.19	6.72	34.06	31.44	30.6846	37.5268	0.0334588	28.3962	34.7162	0.0334435
ENSG00000051341.13	ENST00000264233.5,ENST00000474243.1,ENST00000488282.1,ENST00000621776.4	6815.27	6626.68	782.00	5.77	4.96	782.00	0.00	5.56	5.13	4.72443	6.48601	0.0550298	4.35457	5.9798	0.0551061
ENSG00000051382.8	ENST00000289153.6,ENST00000461451.1,ENST00000462294.1,ENST00000462898.5,ENST00000465581.1,ENST00000469284.6,ENST00000473435.1,ENST00000477593.5,ENST00000481749.5,ENST00000483968.5,ENST00000485060.1,ENST00000487552.1,ENST00000493568.5,ENST00000544716.5	3410.20	3221.62	858.00	13.03	11.19	858.00	0.00	13.39	12.36	11.7341	15.0758	0.0427498	10.8711	13.9545	0.0427032
ENSG00000051523.10	ENST00000261623.7,ENST00000561972.1,ENST00000562209.1,ENST00000563526.5,ENST00000565588.5,ENST00000566229.1,ENST00000566534.5,ENST00000567174.5,ENST00000568278.1,ENST00000569359.5	843.98	655.39	3426.00	255.78	219.67	3426.00	0.00	238.89	220.52	229.997	247.648	0.0126193	212.53	228.801	0.0125814
ENSG00000051596.9	ENST00000265097.8,ENST00000432305.6,ENST00000505969.1,ENST00000510300.5,ENST00000511062.5,ENST00000513006.1,ENST00000513118.1,ENST00000513482.1,ENST00000514250.1,ENST00000514861.5,ENST00000515016.1,ENST00000628318.2	1543.17	1354.57	847.57	30.62	26.29	887.74	40.55	37.13	34.28	30.4398	44.3773	0.0651762	28.0923	40.9643	0.0651249
ENSG00000051620.10	ENST00000367697.7,ENST00000448741.5,ENST00000453452.1,ENST00000607197.5	1984.38	1795.86	409.00	11.14	9.57	409.00	0.00	10.50	9.69	8.11973	12.8515	0.0774898	7.51675	11.884	0.0774803
ENSG00000051825.14	ENST00000302373.8,ENST00000369865.3,ENST00000535049.5,ENST00000536198.1,ENST00000537854.5,ENST00000538169.5,ENST00000538250.5,ENST00000539024.5,ENST00000539336.2,ENST00000539639.5,ENST00000541076.6,ENST00000541437.5,ENST00000541603.6,ENST00000541823.1,ENST00000544217.1,ENST00000545406.1,ENST00000545556.6,ENST00000545974.5,ENST00000563178.1,ENST00000606320.5,ENST00000606321.1,ENST00000606326.1,ENS…	1939.81	1751.28	827.40	23.12	19.85	828.11	4.83	24.63	22.74	20.6993	28.476	0.0550211	19.141	26.3251	0.0549799
ENSG00000052126.14	ENST00000299275.10,ENST00000424268.5,ENST00000429027.6,ENST00000510738.2,ENST00000534979.1,ENST00000535357.5,ENST00000536974.5,ENST00000537027.1,ENST00000538034.5,ENST00000538068.1,ENST00000538305.5,ENST00000538677.1,ENST00000538714.5,ENST00000538972.1,ENST00000539256.5,ENST00000540972.5	3741.54	3552.95	390.00	5.37	4.61	390.00	0.00	6.30	5.81	5.25517	7.42091	0.0594202	4.85092	6.85023	0.0594767
ENSG00000052344.15	ENST00000317508.10,ENST00000564025.1,ENST00000567531.5,ENST00000567797.1,ENST00000567833.1,ENST00000568261.5	1833.44	1644.84	65.00	1.93	1.66	64.82	0.38	2.32	2.14	1.69043	3.00641	0.0959357	1.56156	2.77735	0.0960236
ENSG00000052723.11	ENST00000060969.5,ENST00000369524.5,ENST00000369528.9,ENST00000462123.5,ENST00000466657.1,ENST00000471969.1,ENST00000474562.1,ENST00000475335.5,ENST00000506320.1,ENST00000510745.5	1751.79	1563.31	1434.00	44.88	38.55	1434.00	0.00	43.26	39.93	38.1554	48.4211	0.0409084	35.2102	44.6804	0.0409138
ENSG00000052749.13	ENST00000315563.10,ENST00000370992.8,ENST00000414986.5,ENST00000439965.6,ENST00000465394.1,ENST00000479317.1,ENST00000479481.5,ENST00000487612.1,ENST00000490815.1,ENST00000491313.5,ENST00000536831.5,ENST00000618765.1,ENST00000619048.1,ENST00000621606.4,ENST00000622320.4	3600.81	3412.21	851.00	12.20	10.48	850.84	0.42	13.06	12.05	11.4841	14.7183	0.0420115	10.5823	13.5682	0.0419804
ENSG00000052795.12	ENST00000264433.10,ENST00000504704.6,ENST00000504715.1,ENST00000505130.1,ENST00000505445.1,ENST00000512986.5	4530.38	4341.79	73.00	0.82	0.71	73.00	0.00	1.22	1.12	0.703047	1.81163	0.160366	0.645815	1.66886	0.160384
ENSG00000052802.12	ENST00000261507.10,ENST00000393766.6,ENST00000504317.1,ENST00000505270.1,ENST00000507013.5	2096.45	1907.85	277.00	7.10	6.10	277.00	0.00	7.05	6.51	6.02914	8.13056	0.0505695	5.5569	7.49802	0.0505694
ENSG00000052841.14	ENST00000039989.8,ENST00000299240.10,ENST00000418561.2,ENST00000524936.1,ENST00000525029.1,ENST00000525135.5,ENST00000525543.5,ENST00000526774.5,ENST00000529140.1,ENST00000530469.1,ENST00000530483.1,ENST00000533072.1,ENST00000533554.1,ENST00000534347.5,ENST00000534417.1	3020.42	2831.83	3543.00	61.22	52.58	3543.00	0.00	59.04	54.50	55.2474	62.9185	0.0225855	51.041	58.1092	0.0225309
ENSG00000052850.6	ENST00000329255.4	5754.00	5565.40	8.00	0.07	0.06	8.00	0.00	0.07	0.07	0.0294129	0.121379	0.225093	0.0271328	0.112057	0.22513
ENSG00000053108.16	ENST00000265342.11,ENST00000507112.1,ENST00000509525.5,ENST00000510685.1,ENST00000511375.1,ENST00000514998.1,ENST00000621681.4	2374.00	2185.40	3.00	0.07	0.06	3.00	0.00	0.53	0.49	0.160522	0.983104	0.281807	0.148107	0.908078	0.281815
ENSG00000053254.15	ENST00000261302.9,ENST00000345097.8,ENST00000553353.5,ENST00000553840.5,ENST00000553904.1,ENST00000554005.1,ENST00000555010.1,ENST00000555034.5,ENST00000555353.5,ENST00000555658.5,ENST00000555855.5,ENST00000556541.1,ENST00000556916.5,ENST00000557258.5,ENST00000557261.1,ENST00000557496.1,ENST00000557572.1,ENST00000557718.5,ENST00000615335.4	6170.42	5981.83	1376.88	11.26	9.67	1375.79	8.73	14.48	13.36	11.9112	17.4587	0.0635408	11.0073	16.1306	0.0635469
ENSG00000053328.8	ENST00000338882.4,ENST00000490043.1	948.00	759.41	0.00	0.00	0.00	0.00	0.00	0.13	0.12	0.00268943	0.303355	0.476736	0.00248406	0.28004	0.476736
ENSG00000053371.12	ENST00000235835.7,ENST00000330072.9,ENST00000481966.1,ENST00000489286.5,ENST00000492217.1	1342.51	1153.91	876.99	37.19	31.94	876.99	0.12	34.89	32.21	32.4469	37.3975	0.0242808	29.9981	34.564	0.0242318
ENSG00000053372.4	ENST00000330263.4,ENST00000479559.1,ENST00000493700.1	2202.72	2014.13	1106.00	26.87	23.08	1106.00	0.00	25.34	23.39	23.3326	27.5015	0.0280026	21.5532	25.4016	0.0279378
ENSG00000053438.9	ENST00000062104.3,ENST00000346199.3,ENST00000647955.1,ENST00000649309.1,ENST00000649451.1,ENST00000649697.1	1225.64	1037.05	49.00	2.31	1.99	49.00	0.00	2.63	2.42	1.90361	3.41254	0.0996038	1.7566	3.1499	0.099534
ENSG00000053501.12	ENST00000263897.9,ENST00000445667.6,ENST00000593597.1,ENST00000594399.1,ENST00000594724.5,ENST00000595101.5,ENST00000596136.5,ENST00000600970.5,ENST00000601592.5,ENST00000601662.5	801.22	612.65	615.00	49.12	42.18	615.00	0.00	46.71	43.12	42.8508	50.783	0.0291164	39.5764	46.8946	0.029097
ENSG00000053524.12	ENST00000328913.7,ENST00000414362.6,ENST00000447025.6,ENST00000459750.5,ENST00000461074.1,ENST00000464626.1,ENST00000468976.5,ENST00000473233.5,ENST00000475664.1,ENST00000478652.1,ENST00000482017.1,ENST00000488149.5,ENST00000492331.1,ENST00000640043.1	2581.68	2393.09	43.03	0.88	0.76	42.95	1.26	1.76	1.62	1.04517	2.55424	0.15189	0.967903	2.36178	0.151856
ENSG00000053702.14	ENST00000337508.8,ENST00000542386.1,ENST00000542990.5	2746.00	2557.40	64.00	1.22	1.05	64.00	0.00	1.38	1.27	0.979687	1.80562	0.101164	0.899104	1.66182	0.101121
ENSG00000053747.16	ENST00000269217.10,ENST00000313654.13,ENST00000399516.7,ENST00000585600.5,ENST00000586709.1,ENST00000586751.5,ENST00000587184.5,ENST00000588004.1,ENST00000588164.2,ENST00000588770.5,ENST00000590104.1,ENST00000591749.1,ENST00000592442.1,ENST00000592519.1,ENST00000649721.1	5338.14	5149.57	3260.00	30.98	26.60	3260.00	0.00	30.06	27.75	26.8739	33.304	0.0366009	24.8052	30.7404	0.0366391
ENSG00000053770.11	ENST00000261558.7,ENST00000431972.6,ENST00000554213.1,ENST00000554863.1,ENST00000554931.1,ENST00000555448.5,ENST00000556377.1,ENST00000556723.1,ENST00000556995.1	2551.32	2362.73	307.00	6.36	5.46	307.00	0.00	7.18	6.63	5.67588	8.75783	0.0742491	5.2428	8.08827	0.0742512
ENSG00000053900.10	ENST00000315368.7,ENST00000503805.5,ENST00000504256.5,ENST00000505080.1,ENST00000505842.5,ENST00000505991.1,ENST00000506973.1,ENST00000507809.1,ENST00000507925.1,ENST00000510092.5,ENST00000515848.1	2651.81	2463.22	249.00	4.95	4.25	249.00	0.00	5.97	5.51	4.83656	7.19171	0.0692827	4.4593	6.63402	0.0692013
ENSG00000053918.16	ENST00000155840.10,ENST00000335475.5,ENST00000345015.4,ENST00000380776.4,ENST00000496887.6,ENST00000526095.2,ENST00000646564.1	1397.70	1209.11	58.00	2.35	2.02	58.00	0.00	3.91	3.61	1.98757	6.38213	0.191194	1.84101	5.89808	0.191227
ENSG00000054116.11	ENST00000373159.1,ENST00000373162.5,ENST00000373163.5,ENST00000373166.7,ENST00000462715.1,ENST00000469757.1,ENST00000497251.1,ENST00000616074.4,ENST00000616395.4,ENST00000617904.4	1294.69	1106.09	900.00	39.81	34.19	900.00	0.00	38.80	35.81	35.386	42.6567	0.0302634	32.6657	39.3829	0.0302924
ENSG00000054118.14	ENST00000354618.9,ENST00000466743.1,ENST00000469141.6,ENST00000648638.1	4045.30	3856.71	2956.00	37.50	32.21	2955.92	0.27	35.03	32.34	32.6681	37.5289	0.0238578	30.165	34.644	0.0238891
ENSG00000054148.17	ENST00000247665.11,ENST00000371661.5,ENST00000462205.5,ENST00000463215.1,ENST00000492540.5,ENST00000497413.1	847.52	658.94	1213.00	90.07	77.35	1213.00	0.00	83.56	77.13	78.3216	88.6847	0.0214717	72.2206	81.7928	0.0214705
ENSG00000054179.11	ENST00000312665.7,ENST00000355097.6,ENST00000460614.1,ENST00000469106.4	2095.00	1906.40	9.00	0.23	0.20	9.00	0.00	0.45	0.42	0.205025	0.737391	0.204849	0.187893	0.679456	0.204779
ENSG00000054219.10	ENST00000263636.4,ENST00000471164.1,ENST00000484559.1,ENST00000492955.1	2922.50	2733.92	0.00	0.00	0.00	0.00	0.00	0.17	0.16	0.0155926	0.410806	0.431974	0.0143731	0.379325	0.431846
ENSG00000054267.21	ENST00000264183.8,ENST00000349213.7,ENST00000366603.6,ENST00000418304.1,ENST00000421364.5,ENST00000444620.2,ENST00000462969.1,ENST00000466653.1,ENST00000471257.5,ENST00000474401.1,ENST00000474953.5,ENST00000491632.5,ENST00000494543.1	4789.67	4601.11	725.00	7.71	6.62	731.08	6.09	8.56	7.90	6.89185	10.4449	0.0707965	6.37346	9.65335	0.0708768
ENSG00000054277.13	ENST00000366554.2,ENST00000462265.5,ENST00000463155.5,ENST00000469376.5,ENST00000478849.1,ENST00000490673.5,ENST00000635737.1	1802.31	1613.71	837.86	25.41	21.82	837.12	4.92	23.59	21.78	20.9309	26.3606	0.0398217	19.3173	24.3353	0.0397792
ENSG00000054282.15	ENST00000366541.7,ENST00000435549.1,ENST00000463012.1,ENST00000463042.1,ENST00000476722.6,ENST00000482234.1,ENST00000490065.5,ENST00000491888.1,ENST00000493334.1,ENST00000496361.1,ENST00000497459.1	1643.16	1454.60	514.94	17.32	14.88	514.94	0.24	18.16	16.76	14.8771	21.4458	0.0625272	13.8422	19.9101	0.0624993
ENSG00000054356.13	ENST00000295718.6,ENST00000409251.7,ENST00000412847.5,ENST00000423636.6,ENST00000440552.5,ENST00000442029.5,ENST00000443981.5,ENST00000446182.5,ENST00000451506.5,ENST00000460801.5,ENST00000462351.5,ENST00000468454.1,ENST00000476930.1,ENST00000477819.1,ENST00000484986.1,ENST00000486480.1,ENST00000489650.1,ENST00000497977.1,ENST00000606213.5	1088.86	900.32	21.00	1.14	0.98	21.00	0.00	2.82	2.61	1.75874	3.94924	0.135329	1.62115	3.64485	0.135449
ENSG00000054392.12	ENST00000261458.7,ENST00000367009.2,ENST00000367010.5,ENST00000413764.6,ENST00000426968.2,ENST00000537898.5,ENST00000541565.5,ENST00000545154.5,ENST00000545781.2	3446.00	3257.40	7.00	0.11	0.09	7.00	0.00	0.30	0.28	0.13301	0.505371	0.206903	0.1238	0.467499	0.207038
ENSG00000054523.17	ENST00000263934.10,ENST00000377081.5,ENST00000377083.5,ENST00000377086.5,ENST00000377093.8,ENST00000465635.5,ENST00000470616.1,ENST00000483340.1,ENST00000495136.1,ENST00000497835.1,ENST00000620295.2,ENST00000622724.3,ENST00000635499.1	8721.29	8532.70	1246.57	7.15	6.14	1246.42	2.24	7.73	7.13	6.83467	8.74876	0.0430305	6.30614	8.075	0.0430312
ENSG00000054598.7	ENST00000380874.3,ENST00000645831.1	3836.10	3647.50	1260.00	16.90	14.52	1260.00	0.00	15.61	14.41	14.7595	16.4767	0.0191431	13.6409	15.2269	0.0191045
ENSG00000054611.13	ENST00000337137.8,ENST00000355704.7,ENST00000380995.5,ENST00000394449.6,ENST00000406733.1,ENST00000407381.7,ENST00000441162.5,ENST00000441936.5,ENST00000472791.5,ENST00000486163.5,ENST00000496139.5	2706.68	2518.08	484.00	9.40	8.08	484.00	0.00	9.44	8.71	8.27577	10.6598	0.0430238	7.64895	9.8499	0.0429977
ENSG00000054654.16	ENST00000341472.9,ENST00000344113.8,ENST00000357395.7,ENST00000358025.7,ENST00000394768.6,ENST00000441438.2,ENST00000458046.6,ENST00000553289.5,ENST00000553308.1,ENST00000553455.1,ENST00000553801.1,ENST00000554584.5,ENST00000554805.6,ENST00000554928.1,ENST00000554997.1,ENST00000555002.5,ENST00000555022.5,ENST00000555241.5,ENST00000555323.1,ENST00000555612.5,ENST00000556342.1,ENST00000556725.1,ENS…	6573.87	6385.28	5010.00	38.39	32.97	5010.00	0.00	38.19	35.25	35.2319	41.2349	0.0269975	32.4874	38.0297	0.0269972
ENSG00000054690.13	ENST00000329153.9,ENST00000557971.5,ENST00000558214.1,ENST00000558296.1,ENST00000558366.5,ENST00000558386.5,ENST00000558981.5,ENST00000559168.1,ENST00000559766.1,ENST00000559832.1,ENST00000559981.1,ENST00000560100.1,ENST00000561057.1,ENST00000561135.1,ENST00000561370.5,ENST00000561456.5	3684.26	3495.68	860.17	12.04	10.34	860.16	2.84	19.75	18.23	11.3035	34.2516	0.20585	10.4293	31.6117	0.2059
ENSG00000054793.13	ENST00000311637.9,ENST00000338821.5,ENST00000477492.1	7713.12	7524.52	1727.00	11.23	9.64	1727.00	0.00	10.59	9.78	9.94937	11.2581	0.0202382	9.19874	10.4057	0.0202322
ENSG00000054796.12	ENST00000345868.8,ENST00000371260.8,ENST00000371263.7,ENST00000418127.5,ENST00000494972.1	1133.00	944.40	1.00	0.05	0.04	1.00	0.00	0.25	0.23	0.0623774	0.461588	0.290862	0.0566996	0.42531	0.290771
ENSG00000054803.3	ENST00000064571.2	3024.00	2835.40	0.00	0.00	0.00	0.00	0.00	0.02	0.01	6.02347e-07	0.0483031	0.658373	5.56406e-07	0.0445853	0.658461
ENSG00000054938.15	ENST00000263671.9,ENST00000376324.7,ENST00000376332.7,ENST00000525413.5,ENST00000528471.1,ENST00000528789.1,ENST00000529912.5,ENST00000534159.5,ENST00000534276.5,ENST00000622063.4	345.82	157.49	79.00	24.55	21.08	79.00	0.00	23.26	21.47	18.4442	28.4929	0.0748235	16.9892	26.2712	0.0749631
ENSG00000054965.10	ENST00000064778.8,ENST00000356467.4,ENST00000432223.2,ENST00000450446.6,ENST00000632101.1	6411.90	6223.30	2617.00	20.58	17.67	2617.00	0.00	19.36	17.88	18.313	20.4176	0.0183849	16.9309	18.8702	0.0183933
ENSG00000054967.12	ENST00000064780.6,ENST00000393580.2,ENST00000537771.1,ENST00000539134.1,ENST00000544075.5,ENST00000545687.5,ENST00000545886.1	3325.66	3137.07	754.00	11.76	10.10	749.27	4.35	11.27	10.40	10.2365	12.3341	0.0320034	9.44555	11.3831	0.0319691
ENSG00000054983.16	ENST00000261304.6,ENST00000393568.8,ENST00000393569.6,ENST00000474294.6,ENST00000477716.3,ENST00000544807.6,ENST00000554372.5,ENST00000554916.5,ENST00000555000.5,ENST00000555179.1,ENST00000555956.1,ENST00000556261.5,ENST00000556879.5,ENST00000557316.5,ENST00000557520.1,ENST00000622264.4	1377.44	1188.88	0.00	0.00	0.00	0.00	0.00	1.20	1.11	0.538364	1.94211	0.20458	0.496333	1.79226	0.204629
ENSG00000055044.10	ENST00000264279.9,ENST00000426814.5,ENST00000433543.2,ENST00000467734.5,ENST00000472050.5,ENST00000478508.1,ENST00000478941.1,ENST00000488403.5,ENST00000492688.5,ENST00000492740.5	1787.54	1598.95	1922.00	58.82	50.51	1922.00	0.00	56.04	51.73	52.6938	59.5381	0.0211597	48.6187	54.9364	0.0211055
ENSG00000055070.16	ENST00000401088.8,ENST00000401089.3,ENST00000471507.5,ENST00000472351.5,ENST00000472461.1,ENST00000475078.1,ENST00000475554.5,ENST00000476423.5,ENST00000486763.5,ENST00000492354.1	3192.74	3004.14	2392.00	38.96	33.46	2391.92	0.31	37.36	34.49	35.3122	39.4811	0.0192197	32.6247	36.4692	0.0192164
ENSG00000055118.14	ENST00000262186.9,ENST00000330883.8,ENST00000430723.4,ENST00000461280.1,ENST00000473610.5,ENST00000532957.5	3131.17	2942.57	0.00	0.00	0.00	0.00	0.00	0.10	0.09	0.0281674	0.174945	0.275656	0.0256757	0.161206	0.275621
ENSG00000055130.15	ENST00000325222.8,ENST00000409469.5,ENST00000602748.5,ENST00000617797.1	3063.82	2875.22	1549.00	26.36	22.64	1549.31	0.64	24.41	22.53	23.166	25.5935	0.0172721	21.412	23.6481	0.017252
ENSG00000055147.18	ENST00000351797.8,ENST00000517605.1,ENST00000517803.5,ENST00000518102.5,ENST00000518735.1,ENST00000518900.1,ENST00000518914.1,ENST00000518946.1,ENST00000519808.5,ENST00000520313.5,ENST00000520667.5,ENST00000521031.1,ENST00000522395.5,ENST00000522634.1,ENST00000522858.5,ENST00000523705.5,ENST00000524246.1	2081.65	1893.08	192.00	4.96	4.26	192.00	0.00	7.31	6.75	5.53071	9.13336	0.0862793	5.11543	8.44139	0.0862589
ENSG00000055163.19	ENST00000435847.6,ENST00000518456.1,ENST00000518511.1,ENST00000518555.1,ENST00000519663.5,ENST00000520424.1,ENST00000520942.1,ENST00000520960.2,ENST00000521420.5,ENST00000522463.5,ENST00000522637.5,ENST00000522775.1,ENST00000522884.5,ENST00000522892.1,ENST00000523383.5,ENST00000524058.1,ENST00000611075.4,ENST00000611925.4,ENST00000616178.4,ENST00000617629.4,ENST00000618329.4,ENST00000620254.4,ENS…	3102.78	2914.19	629.50	10.57	9.08	629.76	0.43	13.02	12.02	10.6859	15.4247	0.0635592	9.87363	14.2489	0.0635809
ENSG00000055208.18	ENST00000367456.5,ENST00000461481.5,ENST00000470466.5,ENST00000484505.1,ENST00000538427.5,ENST00000606202.1,ENST00000606797.5,ENST00000636456.1,ENST00000637181.1	4201.52	4012.92	1545.00	18.84	16.18	1545.00	0.00	18.38	16.97	17.1742	19.6695	0.0228688	15.8709	18.1731	0.0229301
ENSG00000055211.13	ENST00000367419.9,ENST00000433539.1,ENST00000650599.1	2024.04	1835.44	623.00	16.61	14.26	623.00	0.00	15.62	14.42	14.3075	16.8871	0.0285031	13.2229	15.6028	0.028402
ENSG00000055332.17	ENST00000233057.8,ENST00000390013.3,ENST00000395127.6,ENST00000405334.5,ENST00000411537.6,ENST00000462861.1,ENST00000496059.1,ENST00000647926.1	9748.44	9559.85	2106.90	10.78	9.26	2107.24	0.71	11.28	10.41	10.1665	12.4966	0.035348	9.40716	11.5553	0.0353244
ENSG00000055483.19	ENST00000312010.10,ENST00000449938.6,ENST00000542802.7,ENST00000586066.3,ENST00000586531.5,ENST00000586896.2,ENST00000587010.5,ENST00000587379.1,ENST00000587783.5,ENST00000588086.5,ENST00000588130.5,ENST00000588365.1,ENST00000588467.5,ENST00000589225.5,ENST00000589254.1,ENST00000589424.5,ENST00000590312.1,ENST00000590546.6,ENST00000591052.5,ENST00000591942.6,ENST00000592231.5,ENST00000592275.5,EN…	2430.61	2242.03	2954.00	64.47	55.37	2954.00	0.00	63.38	58.50	57.964	68.7168	0.029336	53.6883	63.6181	0.0293899
ENSG00000055609.17	ENST00000262189.10,ENST00000355193.6,ENST00000360104.7,ENST00000418061.1,ENST00000418673.1,ENST00000424877.5,ENST00000452749.1,ENST00000473186.5,ENST00000485241.1,ENST00000489110.1,ENST00000490130.1,ENST00000558084.5,ENST00000558665.1	12764.48	12575.88	1292.00	5.03	4.32	1291.79	0.44	6.35	5.86	5.15785	7.62895	0.0689605	4.76762	7.04938	0.0690663
ENSG00000055732.12	ENST00000341115.8,ENST00000370587.5,ENST00000370589.6,ENST00000474447.1,ENST00000475312.1,ENST00000490600.6	2534.50	2345.90	0.00	0.00	0.00	0.00	0.00	0.12	0.11	0.0342907	0.218397	0.279557	0.0316266	0.201707	0.279638
ENSG00000055813.5	ENST00000407595.2	3982.00	3793.40	1.00	0.01	0.01	1.00	0.00	0.02	0.02	0.000556739	0.0568851	0.474422	0.000514818	0.0525541	0.474359
ENSG00000055917.15	ENST00000319801.9,ENST00000338086.9,ENST00000361078.6,ENST00000403432.5,ENST00000420234.5,ENST00000424110.1,ENST00000429419.6,ENST00000432105.5,ENST00000440577.5,ENST00000442400.5,ENST00000446940.5	5173.05	4984.46	3044.00	29.88	25.66	3044.00	0.00	28.69	26.48	26.9048	30.5487	0.0219939	24.8543	28.2188	0.021954
ENSG00000055950.16	ENST00000299179.9,ENST00000318325.6,ENST00000318364.12,ENST00000342071.5,ENST00000370234.4,ENST00000370236.5,ENST00000370241.7,ENST00000370242.8,ENST00000448244.5,ENST00000476012.5,ENST00000477279.1,ENST00000487059.1,ENST00000493646.1,ENST00000523148.5	922.56	733.97	1055.00	70.33	60.40	1055.00	0.03	66.08	61.00	61.7215	70.3915	0.0226707	56.9991	65.0008	0.0226418
ENSG00000055955.15	ENST00000266041.8,ENST00000406595.5,ENST00000441637.2,ENST00000461966.5,ENST00000464000.1,ENST00000467462.1,ENST00000471505.1,ENST00000473904.1,ENST00000481977.5,ENST00000483372.1,ENST00000484632.1,ENST00000485816.5,ENST00000485894.1,ENST00000491663.5,ENST00000537897.5	1905.98	1717.44	249.68	7.11	6.11	248.39	7.50	8.86	8.18	6.70759	11.1079	0.0845014	6.18808	10.251	0.0843633
ENSG00000055957.10	ENST00000273283.6,ENST00000405128.3,ENST00000428133.5,ENST00000478667.5,ENST00000480409.1,ENST00000482836.1,ENST00000484844.2,ENST00000487686.5,ENST00000494603.1,ENST00000494705.1,ENST00000537050.5,ENST00000628722.2	978.00	789.40	1.00	0.06	0.05	1.00	0.00	0.95	0.88	0.392657	1.59367	0.226754	0.361515	1.47018	0.226643
ENSG00000056050.6	ENST00000393381.2,ENST00000506125.1,ENST00000515204.1	1087.75	899.17	279.00	15.18	13.04	279.00	0.00	14.64	13.52	12.2457	17.1219	0.0580246	11.3438	15.8454	0.0579711
ENSG00000056097.15	ENST00000265069.12,ENST00000502988.5,ENST00000505204.1,ENST00000505366.1,ENST00000507465.1,ENST00000510369.5,ENST00000514356.5	3606.50	3417.91	3188.00	45.64	39.20	3188.00	0.00	42.60	39.33	39.9238	45.2199	0.0214989	36.8928	41.782	0.0214962
ENSG00000056277.15	ENST00000370978.8,ENST00000447817.1	4632.09	4443.49	130.00	1.43	1.23	130.00	0.00	1.46	1.35	1.17113	1.77658	0.0713242	1.07805	1.6369	0.0713455
ENSG00000056291.17	ENST00000308744.10,ENST00000344413.5,ENST00000358749.3,ENST00000395999.5,ENST00000506359.1	1550.40	1361.80	0.00	0.00	0.00	0.00	0.00	0.18	0.16	0.0424635	0.33446	0.305565	0.0392246	0.30899	0.305589
ENSG00000056487.15	ENST00000313237.9,ENST00000396103.7,ENST00000403565.5,ENST00000414269.1,ENST00000420689.1,ENST00000460507.5,ENST00000462631.1,ENST00000474327.5,ENST00000490679.5,ENST00000491522.1,ENST00000495348.1,ENST00000629843.2	1281.61	1093.08	3.00	0.13	0.12	3.00	0.00	1.27	1.17	0.485771	2.14614	0.229998	0.449267	1.98247	0.230121
ENSG00000056558.10	ENST00000373887.7,ENST00000540010.1,ENST00000546084.5	5829.64	5641.05	69.00	0.60	0.51	69.00	0.00	0.60	0.56	0.453417	0.757392	0.086366	0.418917	0.699473	0.0863654
ENSG00000056586.15	ENST00000335387.9,ENST00000357244.6,ENST00000373670.5,ENST00000398671.2,ENST00000423239.6,ENST00000454740.5,ENST00000471874.2,ENST00000478216.1,ENST00000495727.2,ENST00000498479.5	5634.06	5445.47	2481.00	22.29	19.15	2481.00	0.00	21.41	19.76	19.0917	23.6898	0.0373149	17.6329	21.8786	0.0373772
ENSG00000056736.9	ENST00000288167.7,ENST00000475124.1,ENST00000494338.1	2299.63	2111.03	548.00	12.70	10.91	548.00	0.00	11.82	10.91	10.7599	12.8701	0.0308812	9.95516	11.9043	0.0308961
ENSG00000056972.18	ENST00000340026.10,ENST00000359831.8,ENST00000368730.5,ENST00000368731.6,ENST00000368734.5,ENST00000368735.1,ENST00000368761.9,ENST00000392556.8,ENST00000464903.1,ENST00000492671.1,ENST00000528599.1,ENST00000532708.5	1931.89	1743.30	542.00	15.21	13.06	542.00	0.00	15.59	14.39	13.2295	18.1532	0.0550531	12.2568	16.8061	0.0550917
ENSG00000056998.19	ENST00000353656.10,ENST00000381157.2,ENST00000381161.5,ENST00000381163.7,ENST00000398806.7,ENST00000453106.1,ENST00000469234.6,ENST00000520904.3,ENST00000639373.1	1719.22	1530.64	0.00	0.00	0.00	0.00	0.00	0.47	0.43	0.138487	0.849899	0.273939	0.133236	0.790095	0.274024
ENSG00000057019.15	ENST00000326840.10,ENST00000326857.9,ENST00000449482.1,ENST00000460008.1,ENST00000469648.5,ENST00000470393.1,ENST00000479144.5,ENST00000486004.1,ENST00000494614.5,ENST00000496736.1	3195.54	3006.99	529.00	8.61	7.39	529.00	0.00	9.39	8.67	6.91726	11.9553	0.0936351	6.40313	11.0536	0.0935401
ENSG00000057149.15	ENST00000283752.9,ENST00000332821.8	1777.00	1588.40	5089.61	156.79	134.65	5088.60	11.07	144.70	133.57	140.672	148.741	0.00962012	129.843	137.26	0.00957921
ENSG00000057252.12	ENST00000367619.7,ENST00000426956.1,ENST00000539888.5,ENST00000540564.5	4500.10	4311.50	1198.00	13.60	11.68	1198.00	0.00	12.60	11.63	10.7562	14.4579	0.0506975	9.95082	13.3698	0.0507004
ENSG00000057294.14	ENST00000070846.10,ENST00000340811.8,ENST00000546498.1,ENST00000546741.2,ENST00000546769.1,ENST00000549461.1,ENST00000552612.5	3955.35	3766.75	1321.00	17.16	14.74	1320.99	0.08	16.87	15.57	15.5167	18.3988	0.0288917	14.3197	16.9801	0.0288965
ENSG00000057468.6	ENST00000263187.3	3266.00	3077.40	0.00	0.00	0.00	0.00	0.00	0.01	0.01	5.47838e-07	0.0445739	0.660554	5.06264e-07	0.0411734	0.660547
ENSG00000057593.13	ENST00000346342.7,ENST00000375581.3,ENST00000444337.1,ENST00000473085.1,ENST00000479674.1,ENST00000541084.5	1713.33	1524.77	0.00	0.00	0.00	0.00	0.00	0.37	0.34	0.0741528	0.754769	0.341559	0.0687136	0.697211	0.341399
ENSG00000057608.16	ENST00000380127.5,ENST00000380181.7,ENST00000380191.8,ENST00000418688.5,ENST00000447751.5,ENST00000456041.5,ENST00000479928.1,ENST00000608581.5,ENST00000609712.1	2361.72	2173.12	6681.38	150.44	129.20	6681.35	0.71	139.97	129.20	136.222	143.63	0.00905386	125.858	132.651	0.00901236
ENSG00000057657.16	ENST00000369089.3,ENST00000369091.6,ENST00000369096.8,ENST00000424894.1,ENST00000450060.5,ENST00000481163.1,ENST00000489365.1,ENST00000648754.1	4788.17	4599.58	400.00	4.26	3.65	400.00	0.00	4.88	4.50	4.02319	5.83125	0.0635573	3.7086	5.37882	0.0635051
ENSG00000057663.15	ENST00000343245.7,ENST00000360666.6,ENST00000369070.5,ENST00000369076.7,ENST00000475645.1,ENST00000476518.1,ENST00000613993.1,ENST00000635758.2,ENST00000636335.1,ENST00000636437.1,ENST00000646025.1	2482.48	2293.88	619.00	13.20	11.34	619.00	0.00	13.20	12.19	11.4791	15.0703	0.0462302	10.6222	13.9386	0.0462587
ENSG00000057704.12	ENST00000261226.8,ENST00000548918.1,ENST00000551457.1,ENST00000552239.1	1517.27	1328.77	4.00	0.15	0.13	4.00	0.00	0.43	0.40	0.0633994	0.905537	0.378278	0.0588609	0.836356	0.378468
ENSG00000057757.9	ENST00000246151.8,ENST00000374524.1,ENST00000415372.1	1368.17	1179.57	812.00	33.68	28.93	812.00	0.00	31.20	28.80	28.9755	33.4603	0.0249658	26.7587	30.8983	0.0249497
ENSG00000057935.13	ENST00000405094.1,ENST00000405592.5,ENST00000406652.5,ENST00000406911.5,ENST00000407270.7,ENST00000409019.5,ENST00000430763.5,ENST00000433553.5,ENST00000454356.5,ENST00000461256.5,ENST00000467925.5,ENST00000472767.5,ENST00000475383.5,ENST00000478602.1,ENST00000482875.5,ENST00000484780.5,ENST00000490611.1,ENST00000491314.1,ENST00000493983.1	1919.67	1731.09	765.00	21.62	18.57	765.00	0.00	22.11	20.41	19.2116	25.1378	0.0465487	17.7172	23.1853	0.046464
ENSG00000058056.8	ENST00000263966.7,ENST00000482333.5,ENST00000496897.5,ENST00000497155.1,ENST00000497380.1	6784.57	6595.97	1402.00	10.40	8.93	1402.00	0.00	10.12	9.35	9.06266	11.2691	0.0372161	8.38242	10.4185	0.0372935
ENSG00000058063.15	ENST00000323116.9,ENST00000466758.5,ENST00000475636.1,ENST00000482070.1,ENST00000482794.1,ENST00000484691.1,ENST00000490303.5,ENST00000491699.6,ENST00000493826.1,ENST00000498086.5	4215.30	4026.71	1248.40	15.17	13.03	1248.43	1.56	14.92	13.77	12.6451	17.2233	0.0533398	11.6851	15.9091	0.0533272
ENSG00000058085.14	ENST00000264144.4,ENST00000461729.1,ENST00000476255.1,ENST00000493293.5	5147.00	4958.40	35.00	0.35	0.30	35.00	0.00	0.87	0.81	0.294664	1.81297	0.317777	0.271895	1.67423	0.317743
ENSG00000058091.16	ENST00000265741.7,ENST00000380050.7,ENST00000406263.5,ENST00000430760.5,ENST00000431029.5,ENST00000436577.3,ENST00000446224.5,ENST00000446790.5,ENST00000449528.5,ENST00000456689.5,ENST00000460493.1,ENST00000478540.1,ENST00000484035.5,ENST00000487145.1,ENST00000496279.5	4995.00	4806.40	559.00	5.69	4.89	559.00	0.00	13.38	12.35	6.15164	26.2502	0.282602	5.67358	24.2331	0.28236
ENSG00000058262.9	ENST00000243253.7,ENST00000424880.2,ENST00000464451.5,ENST00000481210.5,ENST00000483956.1,ENST00000491668.1,ENST00000498837.1	3522.82	3334.22	5112.87	75.03	64.44	5112.88	1.04	70.11	64.72	67.7908	72.529	0.0115625	62.5862	66.9491	0.0115026
ENSG00000058272.18	ENST00000261207.9,ENST00000437004.6,ENST00000450142.6,ENST00000546369.5,ENST00000546762.5,ENST00000547131.1,ENST00000547253.5,ENST00000547330.5,ENST00000548318.1,ENST00000548908.3,ENST00000550001.1,ENST00000550007.1,ENST00000550107.5,ENST00000550299.5,ENST00000550351.5,ENST00000550510.5,ENST00000550903.5,ENST00000551191.1,ENST00000551781.2,ENST00000552892.1,ENST00000553081.5,ENST00000634739.1,ENS…	3880.45	3691.87	1383.66	18.34	15.75	1383.63	0.59	20.33	18.77	17.1675	23.6676	0.0553727	15.8587	21.8633	0.0553516
ENSG00000058335.15	ENST00000394745.3,ENST00000419573.7,ENST00000558480.6,ENST00000559926.1,ENST00000560286.1,ENST00000560334.5,ENST00000560943.5,ENST00000561112.1,ENST00000623620.1	1733.48	1545.04	16.00	0.51	0.44	16.00	0.00	1.67	1.55	0.505775	3.12306	0.282229	0.467921	2.88528	0.282233
ENSG00000058404.19	ENST00000258682.10,ENST00000346990.8,ENST00000347193.8,ENST00000350811.7,ENST00000353185.7,ENST00000353625.8,ENST00000358707.7,ENST00000395747.6,ENST00000395749.6,ENST00000415369.5,ENST00000421607.1,ENST00000424197.5,ENST00000425809.5,ENST00000427209.1,ENST00000433930.1,ENST00000440254.6,ENST00000457475.5,ENST00000462128.5,ENST00000466584.5,ENST00000470984.5,ENST00000484972.5,ENST00000489429.5,EN…	4142.00	3953.40	1.00	0.01	0.01	1.00	0.00	1.86	1.71	1.01244	2.75129	0.164396	0.940619	2.54532	0.164593
ENSG00000058453.16	ENST00000375541.9,ENST00000445545.6,ENST00000465021.5,ENST00000465291.1,ENST00000466256.6,ENST00000467715.2,ENST00000467938.5,ENST00000477773.1,ENST00000486318.1,ENST00000492631.5,ENST00000494191.6,ENST00000497654.2,ENST00000498688.5	1898.11	1709.55	319.01	9.13	7.84	319.02	1.08	9.44	8.71	7.57192	11.3073	0.0687222	7.01141	10.4577	0.0687609
ENSG00000058600.15	ENST00000299853.9,ENST00000359210.8,ENST00000418581.6,ENST00000561494.5,ENST00000563024.5,ENST00000563282.1,ENST00000563766.5,ENST00000564061.5,ENST00000564209.5,ENST00000564256.1,ENST00000564750.5,ENST00000564883.5,ENST00000565117.1,ENST00000565358.5,ENST00000565551.5,ENST00000567022.5,ENST00000569757.1,ENST00000569787.1,ENST00000615879.4	2339.01	2150.42	1329.00	30.24	25.97	1329.00	0.00	31.54	29.11	27.6582	35.7299	0.0454972	25.5747	33.0231	0.0455703
ENSG00000058668.14	ENST00000341360.6,ENST00000356729.5,ENST00000357681.9,ENST00000367218.7,ENST00000458092.5,ENST00000466407.1,ENST00000484746.1	7148.36	6959.77	3002.00	21.11	18.13	3002.00	0.00	20.42	18.85	19.0697	21.7871	0.0226624	17.6284	20.1351	0.0226158
ENSG00000058673.16	ENST00000332127.8,ENST00000367210.2,ENST00000367212.7,ENST00000367214.5,ENST00000432282.5,ENST00000453771.5,ENST00000461980.1,ENST00000466470.5,ENST00000480354.1,ENST00000488411.1,ENST00000492823.1,ENST00000495527.5,ENST00000638800.1,ENST00000639812.1,ENST00000640465.1	3967.60	3779.00	7203.12	93.27	80.10	7176.63	173.74	86.54	79.89	82.756	90.4727	0.0155054	76.4822	83.6032	0.0154973
ENSG00000058729.10	ENST00000283109.7,ENST00000508447.1,ENST00000508991.1,ENST00000510384.1,ENST00000511012.1,ENST00000511293.1,ENST00000511920.1	1517.25	1328.71	579.00	21.32	18.31	578.73	0.55	20.59	19.00	17.2078	24.1073	0.0583249	15.862	22.2344	0.05833
ENSG00000058799.14	ENST00000072644.6,ENST00000371399.5,ENST00000464950.6,ENST00000465897.5,ENST00000469457.5,ENST00000472983.1,ENST00000480151.5	1598.18	1409.58	147.00	5.10	4.38	147.00	0.00	5.26	4.85	4.2888	6.26461	0.0640514	3.96663	5.79017	0.064117
ENSG00000058804.11	ENST00000371429.3,ENST00000480952.1	4781.76	4593.16	2396.00	25.52	21.92	2396.00	0.00	23.81	21.97	22.167	25.5537	0.0246124	20.4602	23.5811	0.0246176
ENSG00000058866.14	ENST00000265022.7,ENST00000344484.8,ENST00000382164.8,ENST00000437018.2,ENST00000447054.5,ENST00000466466.1,ENST00000472506.1,ENST00000480809.5,ENST00000480933.1,ENST00000482566.1,ENST00000490452.5	2013.55	1825.05	0.00	0.00	0.00	0.04	0.19	1.45	1.34	0.433141	2.69206	0.279011	0.401573	2.4877	0.278994
ENSG00000059122.16	ENST00000253928.13,ENST00000344592.9,ENST00000416288.6,ENST00000570425.5,ENST00000570752.5,ENST00000570759.1,ENST00000571140.5,ENST00000571580.1,ENST00000571983.5,ENST00000573525.1,ENST00000573564.5,ENST00000574985.1,ENST00000575604.1,ENST00000575679.1	2594.46	2405.88	918.00	18.67	16.03	918.00	0.00	18.74	17.30	16.0355	21.5171	0.0510125	14.7959	19.8513	0.0509717
ENSG00000059145.18	ENST00000248104.11,ENST00000301712.5,ENST00000382757.9,ENST00000389221.8,ENST00000397464.5,ENST00000402641.6,ENST00000403703.5,ENST00000502438.6,ENST00000503648.1,ENST00000508903.6,ENST00000509981.1,ENST00000511095.2,ENST00000513783.1,ENST00000515195.1,ENST00000561783.1,ENST00000562537.1,ENST00000566707.1	1798.65	1610.79	478.85	14.55	12.49	478.91	4.40	22.55	20.82	12.614	34.8634	0.171325	11.6406	32.1795	0.17126
ENSG00000059377.16	ENST00000336425.9,ENST00000411653.5,ENST00000414041.1,ENST00000416849.6,ENST00000422328.5,ENST00000425687.5,ENST00000438104.5,ENST00000448866.5,ENST00000455353.5,ENST00000458722.5,ENST00000462053.5,ENST00000462275.5,ENST00000469630.1,ENST00000473948.6,ENST00000474763.5,ENST00000476637.5,ENST00000481440.5,ENST00000492560.6,ENST00000493340.5,ENST00000494876.1	637.38	448.88	11.00	1.20	1.03	11.00	0.00	3.14	2.90	1.5349	5.1628	0.194981	1.41876	4.76905	0.194953
ENSG00000059378.12	ENST00000263549.7,ENST00000466597.1,ENST00000467638.1,ENST00000470515.1,ENST00000473341.5,ENST00000484111.1,ENST00000488726.5,ENST00000489383.1,ENST00000489809.5,ENST00000491598.5,ENST00000493262.1,ENST00000496624.5	2160.26	1971.69	494.00	12.26	10.53	494.00	0.00	12.56	11.60	10.9135	14.2286	0.0452335	10.0908	13.15	0.0453047
ENSG00000059573.8	ENST00000371221.3,ENST00000371224.6,ENST00000483788.1,ENST00000485428.1,ENST00000489386.1	3196.76	3008.17	2964.00	48.21	41.40	2964.00	0.00	45.68	42.17	43.3475	48.2722	0.0181474	40.0127	44.5567	0.0181001
ENSG00000059588.9	ENST00000040877.1,ENST00000462259.5,ENST00000463793.1,ENST00000468077.5,ENST00000471918.1,ENST00000481183.1,ENST00000483404.5,ENST00000484454.1,ENST00000496673.5	2897.12	2708.52	1353.00	24.44	20.99	1353.00	0.00	24.05	22.20	21.8187	26.3328	0.0325871	20.1411	24.308	0.0325585
ENSG00000059691.11	ENST00000263985.10,ENST00000503160.5,ENST00000505211.5,ENST00000507592.5,ENST00000508611.1,ENST00000510396.1,ENST00000510720.1,ENST00000511538.5,ENST00000512306.5,ENST00000513504.1,ENST00000515490.1,ENST00000515564.5,ENST00000515812.5,ENST00000515884.5	2339.59	2150.99	454.58	10.34	8.88	454.49	2.19	11.74	10.84	9.99763	13.5102	0.0509911	9.23158	12.474	0.0509655
ENSG00000059728.10	ENST00000264444.6,ENST00000409442.2,ENST00000410000.2,ENST00000435990.5,ENST00000465446.1,ENST00000540449.5	4847.26	4658.67	1065.00	11.19	9.61	1065.37	0.67	11.06	10.21	9.65025	12.5272	0.0447568	8.90085	11.5578	0.0447339
ENSG00000059758.7	ENST00000261211.7,ENST00000542666.5,ENST00000543119.6,ENST00000548422.1,ENST00000548734.1,ENST00000549899.1,ENST00000550971.5,ENST00000551484.1,ENST00000551816.5,ENST00000552262.1,ENST00000552496.5,ENST00000553042.1	2974.73	2786.14	909.00	15.96	13.71	909.00	0.00	17.39	16.05	15.1898	19.7139	0.0453395	14.0201	18.1998	0.0452995
ENSG00000059769.19	ENST00000313525.3,ENST00000447096.1,ENST00000463589.5	2443.89	2255.29	226.03	4.90	4.21	226.05	0.70	4.59	4.23	3.99473	5.19573	0.0451489	3.69625	4.80521	0.0451301
ENSG00000059804.15	ENST00000075120.11,ENST00000469295.1,ENST00000476634.1,ENST00000479059.3,ENST00000486749.5,ENST00000490763.1,ENST00000495813.5,ENST00000541671.1,ENST00000543435.1,ENST00000544291.1,ENST00000544936.1	2922.24	2733.68	9557.91	171.08	146.92	9557.57	0.67	159.45	147.19	149.702	169.393	0.0214979	137.999	156.185	0.0214621
ENSG00000059915.16	ENST00000020673.5,ENST00000406432.5,ENST00000461698.5,ENST00000472685.5,ENST00000473507.1,ENST00000479172.5,ENST00000488194.1,ENST00000492902.2,ENST00000611678.4	1399.07	1210.48	35.65	1.44	1.24	35.65	0.65	1.98	1.83	1.29084	2.71422	0.123509	1.1936	2.50713	0.123451
ENSG00000060069.16	ENST00000075430.11,ENST00000299543.8,ENST00000585951.1,ENST00000587623.1,ENST00000590599.1,ENST00000590635.5,ENST00000591598.5,ENST00000613122.4	3326.56	3137.96	397.00	6.19	5.32	397.00	0.00	6.49	6.00	5.56225	7.54202	0.0513551	5.14249	6.97003	0.0513352
ENSG00000060138.12	ENST00000228251.8,ENST00000279550.11,ENST00000366286.6,ENST00000366290.2,ENST00000536107.5,ENST00000536823.5,ENST00000539204.5,ENST00000540447.5,ENST00000540747.1,ENST00000540975.5,ENST00000541351.3,ENST00000542002.5,ENST00000542641.5,ENST00000544501.1,ENST00000544504.5,ENST00000544622.4,ENST00000546164.5,ENST00000546298.5	1305.56	1116.98	6338.99	277.69	238.48	6338.98	0.12	264.96	244.58	250.16	281.568	0.019117	230.63	259.597	0.0191076
ENSG00000060140.8	ENST00000075503.7,ENST00000535345.5,ENST00000538867.5,ENST00000541561.1,ENST00000542562.5,ENST00000542924.1	1781.99	1593.43	64.00	1.97	1.69	64.00	0.00	3.23	2.98	1.69933	4.9818	0.170981	1.57106	4.60117	0.170993
ENSG00000060237.16	ENST00000315939.10,ENST00000340908.8,ENST00000447667.2,ENST00000530271.6,ENST00000534872.1,ENST00000535572.5,ENST00000535698.1,ENST00000537603.1,ENST00000537687.5,ENST00000538787.1,ENST00000540360.5,ENST00000540885.1,ENST00000542424.1,ENST00000542543.1,ENST00000543065.1,ENST00000544559.1,ENST00000544965.5,ENST00000545055.1,ENST00000545285.5,ENST00000574564.1,ENST00000574679.1	5643.44	5454.87	4689.00	42.06	36.12	4689.00	0.00	46.11	42.57	39.7793	53.2986	0.0478942	36.8081	49.2863	0.0479263
ENSG00000060303.5	ENST00000498293.1	408.00	219.59	0.00	0.00	0.00	0.00	0.00	0.21	0.19	1.724e-06	0.616792	0.658325	1.58969e-06	0.569889	0.658052
ENSG00000060339.13	ENST00000265872.10,ENST00000398676.3,ENST00000479143.2,ENST00000480627.2,ENST00000483264.1,ENST00000494903.2,ENST00000536012.5,ENST00000536391.5,ENST00000538031.5,ENST00000539250.1,ENST00000539539.5,ENST00000540210.5,ENST00000541012.5,ENST00000543225.5,ENST00000543229.5,ENST00000543706.1,ENST00000543719.5,ENST00000630771.2	3214.29	3025.70	1947.00	31.49	27.04	1947.00	0.00	32.44	29.94	29.0196	36.0968	0.0383929	26.7679	33.3045	0.0384571
ENSG00000060491.16	ENST00000290291.10,ENST00000370461.5,ENST00000450048.1,ENST00000621591.4	2448.07	2259.49	1069.00	23.15	19.88	1069.00	0.00	21.98	20.29	19.5701	24.4927	0.0396793	18.1001	22.641	0.0396938
ENSG00000060558.3	ENST00000262958.3,ENST00000586082.1,ENST00000592455.1	1677.26	1488.69	26.00	0.85	0.73	26.00	0.00	1.01	0.93	0.56549	1.49099	0.161324	0.525641	1.38013	0.161244
ENSG00000060566.13	ENST00000078445.6,ENST00000595923.5,ENST00000598894.1,ENST00000602147.1,ENST00000602257.5	2618.00	2429.40	9.00	0.18	0.16	9.00	0.00	0.43	0.40	0.183598	0.737895	0.223196	0.169585	0.681328	0.223053
ENSG00000060642.10	ENST00000078527.8,ENST00000374145.5,ENST00000430292.5,ENST00000431541.5,ENST00000455364.1,ENST00000472757.5	2046.17	1857.58	513.00	13.51	11.60	513.00	0.00	13.46	12.42	11.7506	15.2167	0.0441983	10.896	14.0952	0.0442193
ENSG00000060656.19	ENST00000345512.7,ENST00000373779.7,ENST00000415600.6,ENST00000428026.6,ENST00000460170.2,ENST00000465525.6,ENST00000492954.1,ENST00000493601.5,ENST00000526080.1,ENST00000527027.1,ENST00000531385.1	3937.10	3748.53	1538.00	20.08	17.24	1538.00	0.00	19.92	18.39	17.5445	22.4598	0.043036	16.203	20.7437	0.0429395
ENSG00000060688.12	ENST00000263694.8,ENST00000373720.3,ENST00000463988.1,ENST00000474025.1,ENST00000486941.1,ENST00000489853.1,ENST00000491106.1	1364.18	1175.60	877.00	36.50	31.35	877.00	0.00	34.52	31.86	31.5932	37.6132	0.0300147	29.127	34.6816	0.0299643
ENSG00000060709.15	ENST00000261655.8,ENST00000535703.6,ENST00000536632.1,ENST00000540658.1,ENST00000541840.2,ENST00000544568.2,ENST00000643940.1,ENST00000644209.1,ENST00000647475.1	2524.67	2336.08	0.00	0.00	0.00	0.00	0.00	0.42	0.38	0.121893	0.776861	0.285047	0.112551	0.717384	0.284825
ENSG00000060718.21	ENST00000353414.8,ENST00000358392.6,ENST00000370096.8,ENST00000427239.5,ENST00000447608.1,ENST00000461720.6,ENST00000465209.1,ENST00000470170.1,ENST00000512756.5,ENST00000635193.1,ENST00000639098.1,ENST00000644186.1,ENST00000645458.1,ENST00000647280.1	3458.07	3269.50	0.00	0.00	0.00	0.00	0.00	0.75	0.69	0.177982	1.63679	0.349219	0.164436	1.51203	0.349158
ENSG00000060749.15	ENST00000399302.7,ENST00000524678.1,ENST00000527250.5,ENST00000527788.5,ENST00000528034.1,ENST00000528155.1,ENST00000650167.1	7918.10	7729.52	2599.00	16.45	14.13	2599.00	0.00	16.08	14.84	14.3524	17.981	0.0383764	13.2829	16.6328	0.0383816
ENSG00000060762.18	ENST00000341756.10,ENST00000360961.10,ENST00000366868.5,ENST00000475708.1,ENST00000487218.5,ENST00000621630.1,ENST00000621685.4	875.68	687.10	44.00	3.13	2.69	44.00	0.00	3.37	3.11	2.38322	4.4804	0.107588	2.20523	4.14039	0.107657
ENSG00000060971.17	ENST00000301810.11,ENST00000333167.12,ENST00000411549.5,ENST00000418880.1,ENST00000421218.1,ENST00000423611.5,ENST00000440176.5,ENST00000447223.5,ENST00000450296.5,ENST00000451419.1,ENST00000452171.5,ENST00000460424.5,ENST00000465181.1,ENST00000469559.5,ENST00000469600.1,ENST00000480865.5,ENST00000484284.5,ENST00000489559.1,ENST00000625927.2,ENST00000627515.2	1540.69	1352.09	329.07	11.91	10.23	328.65	1.64	12.31	11.36	10.7393	13.8968	0.0444443	9.91252	12.8292	0.0444395
ENSG00000060982.14	ENST00000261192.11,ENST00000342945.9,ENST00000355164.3,ENST00000538118.5,ENST00000539282.5,ENST00000539780.5,ENST00000543099.1,ENST00000544418.1,ENST00000546285.1,ENST00000612790.1	2649.10	2460.53	0.00	0.00	0.00	0.00	0.00	0.59	0.54	0.172503	1.0688	0.275834	0.160162	0.987593	0.275733
ENSG00000061273.17	ENST00000080059.11,ENST00000354334.7,ENST00000380610.8,ENST00000417107.5,ENST00000417902.5,ENST00000421231.5,ENST00000422254.5,ENST00000425451.2,ENST00000427332.6,ENST00000430670.5,ENST00000433685.5,ENST00000434070.5,ENST00000440293.5,ENST00000445237.2,ENST00000447463.5,ENST00000450805.5,ENST00000459625.5,ENST00000463732.5,ENST00000470668.5,ENST00000471235.1,ENST00000477203.6,ENST00000477937.2,EN…	3451.52	3262.93	2903.78	43.55	37.40	2904.47	3.51	46.44	42.87	42.7205	50.2131	0.0280942	39.4687	46.3907	0.0280704
ENSG00000061337.15	ENST00000265801.6,ENST00000381569.5,ENST00000522290.5,ENST00000616228.1	3252.50	3064.06	0.00	0.00	0.00	0.00	0.00	1.10	1.01	0.00982246	3.18427	0.623032	0.00700091	2.93757	0.623177
ENSG00000061455.10	ENST00000407847.4,ENST00000427739.1,ENST00000434521.1,ENST00000464424.1	9267.00	9078.40	8.00	0.04	0.04	8.00	0.00	0.94	0.87	0.0813239	2.28659	0.450237	0.0751907	2.11115	0.450283
ENSG00000061492.11	ENST00000361560.6,ENST00000398754.1,ENST00000504809.5,ENST00000506684.5	1457.75	1269.15	0.00	0.00	0.00	0.00	0.00	0.14	0.13	0.0261575	0.290147	0.337445	0.0241243	0.267831	0.337436
ENSG00000061656.9	ENST00000374273.7,ENST00000430878.1,ENST00000454819.1,ENST00000462896.1,ENST00000463973.5,ENST00000468248.5,ENST00000498203.1	715.06	526.56	502.00	46.65	40.06	502.00	0.00	43.43	40.09	37.7287	49.2634	0.0456513	34.7757	45.4302	0.0457127
ENSG00000061676.14	ENST00000360982.2,ENST00000361354.8,ENST00000471640.1,ENST00000477988.1,ENST00000478449.5,ENST00000492058.1,ENST00000493359.1,ENST00000495619.1	4439.06	4250.47	2573.00	29.62	25.44	2573.00	0.00	28.46	26.27	25.3352	31.4878	0.0387694	23.4314	29.1083	0.0387128
ENSG00000061794.12	ENST00000081029.7,ENST00000536569.1,ENST00000538315.5,ENST00000542199.1,ENST00000542791.1	1880.56	1691.96	1433.00	41.44	35.59	1433.00	0.00	39.10	36.09	36.9264	41.2857	0.0191162	34.0769	38.0975	0.0191445
ENSG00000061918.12	ENST00000264424.12,ENST00000502959.5,ENST00000503520.5,ENST00000505154.5,ENST00000505764.5,ENST00000507146.5,ENST00000513437.1	2452.29	2263.69	0.00	0.00	0.00	0.00	0.00	0.14	0.13	0.0485204	0.251574	0.256892	0.0441628	0.231725	0.257096
ENSG00000061936.9	ENST00000261674.8,ENST00000535202.1,ENST00000535236.5,ENST00000535399.1,ENST00000537164.1,ENST00000537582.1,ENST00000538548.5,ENST00000539506.5,ENST00000540469.5,ENST00000541286.5,ENST00000542813.2	2956.63	2768.03	1146.00	20.26	17.40	1146.00	0.00	20.02	18.48	17.974	22.2067	0.0355896	16.5754	20.4848	0.0356835
ENSG00000061938.17	ENST00000333602.11,ENST00000381916.6,ENST00000411741.1,ENST00000416152.5,ENST00000420716.2,ENST00000424563.5,ENST00000427576.1,ENST00000428187.5,ENST00000430929.1,ENST00000433111.1,ENST00000438207.5,ENST00000439230.5,ENST00000447060.5,ENST00000464041.5,ENST00000468680.1,ENST00000468819.1,ENST00000478623.5,ENST00000478715.1,ENST00000481865.5,ENST00000486523.1,ENST00000489628.1,ENST00000495247.5	1811.89	1623.32	1174.00	35.39	30.39	1174.00	0.00	35.77	33.01	31.6742	39.8995	0.0397874	29.2303	36.8278	0.0397637
ENSG00000061987.15	ENST00000393629.6,ENST00000393630.7,ENST00000546600.5,ENST00000546751.1,ENST00000547095.5,ENST00000547287.1,ENST00000549286.1,ENST00000549378.5,ENST00000549539.1,ENST00000551307.5,ENST00000551397.1,ENST00000552115.5,ENST00000552738.5,ENST00000641654.1	5387.16	5198.58	791.00	7.45	6.39	791.00	0.00	8.36	7.72	6.74773	10.0694	0.0690777	6.25294	9.31907	0.0690935
ENSG00000062038.13	ENST00000264012.8,ENST00000429102.6,ENST00000542274.5,ENST00000565453.1,ENST00000566808.2,ENST00000567674.1,ENST00000568292.1,ENST00000569036.2,ENST00000569080.1,ENST00000569117.1	3422.41	3233.82	51.00	0.77	0.66	50.94	0.24	2.11	1.95	1.11562	3.30189	0.176758	1.02352	3.04161	0.176761
ENSG00000062096.14	ENST00000359361.2,ENST00000381127.5	2077.50	1888.90	0.00	0.00	0.00	0.00	0.00	0.05	0.04	0.00122224	0.11289	0.472315	0.00107747	0.10425	0.472277
ENSG00000062194.15	ENST00000264779.6,ENST00000309096.4,ENST00000424459.7,ENST00000506184.6,ENST00000511209.5,ENST00000513524.5,ENST00000513732.2,ENST00000514387.6,ENST00000515484.2	2567.51	2378.91	1728.00	35.54	30.52	1728.00	0.00	33.65	31.06	31.5777	35.7836	0.0214317	29.1028	32.9803	0.0214592
ENSG00000062282.14	ENST00000228027.11,ENST00000376262.7,ENST00000603276.5,ENST00000603363.5,ENST00000603865.1,ENST00000604733.5,ENST00000604935.5,ENST00000605099.1,ENST00000605608.1	1691.03	1502.45	55.00	1.79	1.54	54.25	0.96	2.34	2.16	1.52561	3.22277	0.12659	1.40167	2.96833	0.126682
ENSG00000062370.16	ENST00000337401.8,ENST00000354340.8,ENST00000587909.1,ENST00000588057.1,ENST00000590687.5,ENST00000592151.1	3654.00	3465.40	77.00	1.09	0.93	76.58	0.67	1.63	1.50	1.0778	2.26156	0.126924	0.99664	2.09016	0.126838
ENSG00000062485.18	ENST00000351328.7,ENST00000542324.6,ENST00000546585.1,ENST00000546621.5,ENST00000546891.5,ENST00000546930.5,ENST00000547283.5,ENST00000547298.5,ENST00000547449.1,ENST00000547912.1,ENST00000548041.5,ENST00000548567.5,ENST00000548746.5,ENST00000548849.5,ENST00000549143.5,ENST00000549221.5,ENST00000550044.1,ENST00000550159.5,ENST00000550655.5,ENST00000550700.1,ENST00000550734.5,ENST00000550996.1,ENS…	2635.74	2447.14	5398.31	107.94	92.70	5398.11	2.82	105.19	97.10	100.784	109.885	0.0150092	92.9633	101.362	0.0149468
ENSG00000062524.15	ENST00000263800.10,ENST00000355166.9,ENST00000453182.2,ENST00000561619.5,ENST00000563518.5,ENST00000569283.1	3444.00	3255.40	8.00	0.12	0.10	8.00	0.00	0.37	0.34	0.132038	0.680563	0.255149	0.121094	0.627538	0.255141
ENSG00000062582.13	ENST00000317534.5,ENST00000414932.1,ENST00000418740.5,ENST00000467084.1,ENST00000483330.1	709.89	521.32	1987.00	186.50	160.17	1983.69	3.72	172.32	159.07	164.731	180.085	0.0152195	151.939	166.108	0.0151802
ENSG00000062598.17	ENST00000290246.10,ENST00000352077.6,ENST00000372176.5,ENST00000396391.5,ENST00000425546.5,ENST00000450812.5,ENST00000452857.5,ENST00000460474.5,ENST00000462491.5,ENST00000462593.1,ENST00000464448.1,ENST00000467800.5,ENST00000469801.5,ENST00000480042.5,ENST00000481852.5,ENST00000487583.5,ENST00000488853.5,ENST00000497412.5	2426.07	2237.48	354.00	7.74	6.65	354.00	0.00	9.15	8.44	7.61039	10.7772	0.0601584	7.03235	9.95631	0.0601508
ENSG00000062650.18	ENST00000263070.11,ENST00000298767.9,ENST00000372075.2,ENST00000484070.1,ENST00000489996.1,ENST00000618527.4	5262.62	5074.02	2264.00	21.83	18.75	2264.00	0.00	20.41	18.84	18.8632	22.0281	0.0266958	17.3951	20.3145	0.0267296
ENSG00000062716.12	ENST00000262291.8,ENST00000585847.5,ENST00000586245.5,ENST00000587259.5,ENST00000587470.1,ENST00000587945.1,ENST00000588131.1,ENST00000588617.1,ENST00000588915.1,ENST00000589823.6,ENST00000591315.5,ENST00000591782.1,ENST00000591877.1,ENST00000592106.5,ENST00000592619.5,ENST00000592790.1,ENST00000593168.5	2302.22	2113.63	22991.00	532.25	457.09	22991.00	0.00	495.71	457.58	484.805	506.578	0.00751634	447.805	467.792	0.00746791
ENSG00000062725.9	ENST00000083182.7,ENST00000585368.1,ENST00000588668.5,ENST00000589341.5,ENST00000590244.1,ENST00000592995.1	3962.99	3774.43	649.00	8.41	7.23	649.00	0.00	8.16	7.53	6.1433	10.2602	0.0894538	5.69899	9.50073	0.0893808
ENSG00000062822.13	ENST00000440232.6,ENST00000593407.5,ENST00000593887.1,ENST00000593981.1,ENST00000595904.6,ENST00000596221.1,ENST00000596425.1,ENST00000596648.1,ENST00000597963.5,ENST00000599857.6,ENST00000600746.1,ENST00000600859.5,ENST00000601098.5,ENST00000613923.5,ENST00000643407.1,ENST00000644560.1	1789.91	1601.37	3582.00	109.45	94.00	3581.52	0.94	102.13	94.28	94.0454	110.551	0.0280671	86.938	102.168	0.0280594
ENSG00000063015.19	ENST00000317338.16,ENST00000335960.10,ENST00000360295.13,ENST00000442608.7,ENST00000535262.1,ENST00000539265.1,ENST00000540419.5,ENST00000540632.6,ENST00000544224.2,ENST00000585644.1	1001.30	812.73	6.00	0.36	0.31	6.00	0.00	0.73	0.68	0.285886	1.22377	0.22971	0.266433	1.13225	0.229686
ENSG00000063046.17	ENST00000262056.13,ENST00000416762.7,ENST00000420463.7,ENST00000549077.5,ENST00000549481.5,ENST00000549592.1,ENST00000549645.5,ENST00000550025.1,ENST00000550390.1,ENST00000550704.5,ENST00000551002.5,ENST00000551527.5,ENST00000552490.5,ENST00000553209.1	3474.68	3286.08	41670.16	620.48	532.87	41670.83	11.08	575.40	531.15	565.357	585.55	0.00604659	522.125	540.574	0.00598289
ENSG00000063127.15	ENST00000335875.8,ENST00000454748.7,ENST00000594180.1,ENST00000594917.1,ENST00000597969.5,ENST00000598221.1,ENST00000598828.1	1493.45	1304.94	76.00	2.85	2.45	76.00	0.00	3.72	3.43	2.43503	5.14384	0.129131	2.2458	4.74804	0.129239
ENSG00000063169.10	ENST00000396720.7,ENST00000594866.1,ENST00000602258.1,ENST00000614245.1	2289.18	2100.64	170.00	3.96	3.40	170.00	0.00	3.88	3.58	2.67477	5.07518	0.107632	2.47653	4.69212	0.10763
ENSG00000063176.15	ENST00000245222.8,ENST00000340932.7,ENST00000426514.2,ENST00000593308.1,ENST00000597434.5,ENST00000598088.5,ENST00000598574.1,ENST00000599029.2,ENST00000599033.1,ENST00000599748.5,ENST00000600537.5,ENST00000601704.1,ENST00000601712.5	2465.00	2276.41	155.09	3.33	2.86	155.26	1.62	3.80	3.51	3.09169	4.56404	0.0663371	2.85279	4.21182	0.066464
ENSG00000063177.12	ENST00000084795.9,ENST00000546623.5,ENST00000547892.1,ENST00000547897.5,ENST00000549273.5,ENST00000549370.5,ENST00000549533.1,ENST00000549920.5,ENST00000550645.5,ENST00000550671.1,ENST00000550973.5,ENST00000551749.5,ENST00000552347.5,ENST00000552588.5,ENST00000552705.5,ENST00000552851.1	569.92	381.42	19618.94	2516.85	2161.47	19618.92	0.27	2327.09	2148.10	2290.52	2365.01	0.00551711	2115.06	2182.97	0.00546682
ENSG00000063180.8	ENST00000084798.8,ENST00000594088.1,ENST00000596080.1,ENST00000599267.1	1373.99	1185.50	228.00	9.41	8.08	228.00	0.00	9.92	9.15	7.36188	12.7727	0.094337	6.80372	11.7978	0.0943393
ENSG00000063241.7	ENST00000085068.7,ENST00000425675.6,ENST00000438389.6,ENST00000587226.5,ENST00000589080.1,ENST00000589108.1,ENST00000590921.1,ENST00000591718.1	1055.58	866.98	320.00	18.06	15.51	320.00	0.00	17.23	15.91	15.2849	19.2505	0.039442	14.1198	17.7787	0.0394593
ENSG00000063244.12	ENST00000308924.8,ENST00000450554.6,ENST00000587196.2,ENST00000587275.1,ENST00000588850.5,ENST00000590551.1,ENST00000592867.1,ENST00000592874.1	1722.73	1534.15	2481.00	79.13	67.96	2481.00	0.00	73.87	68.18	69.262	78.5258	0.0216288	63.9111	72.4549	0.0215949
ENSG00000063245.14	ENST00000085079.11,ENST00000270460.10,ENST00000411543.6,ENST00000586194.1,ENST00000587937.1,ENST00000589704.1,ENST00000591743.1	2032.94	1844.36	2398.00	63.62	54.64	2396.44	1.38	60.06	55.44	56.1261	64.2038	0.0230664	51.8284	59.2774	0.0230915
ENSG00000063322.13	ENST00000315588.9,ENST00000594368.5,ENST00000596297.1,ENST00000599213.6,ENST00000599417.1,ENST00000600973.5,ENST00000615911.4	3555.55	3366.96	1129.00	16.41	14.09	1129.00	0.00	15.73	14.52	14.5866	16.8501	0.0246256	13.5022	15.5903	0.0245976
ENSG00000063438.16	ENST00000316418.9,ENST00000504625.1,ENST00000505113.5,ENST00000506456.1,ENST00000507048.1,ENST00000510400.5,ENST00000510910.1,ENST00000511487.1,ENST00000512529.5,ENST00000514523.1,ENST00000515206.5	4748.77	4560.17	337.00	3.62	3.11	337.00	0.00	4.90	4.52	3.77436	6.20796	0.0876446	3.48585	5.73106	0.0876562
ENSG00000063515.2	ENST00000086933.2	1033.00	844.40	0.00	0.00	0.00	0.00	0.00	0.05	0.05	1.7244e-06	0.159374	0.654676	1.59233e-06	0.147174	0.654737
ENSG00000063587.14	ENST00000370249.3,ENST00000370251.3,ENST00000438239.1,ENST00000647705.1,ENST00000650114.1	6365.47	6176.87	486.00	3.85	3.31	486.00	0.00	3.70	3.42	3.32754	4.09829	0.0347491	3.07066	3.78251	0.0347691
ENSG00000063601.16	ENST00000370387.2,ENST00000370390.7,ENST00000429965.6,ENST00000434699.6,ENST00000436701.5,ENST00000438018.5,ENST00000439546.6,ENST00000445323.6,ENST00000485376.5,ENST00000488357.1,ENST00000490316.6,ENST00000493480.1,ENST00000493995.6,ENST00000542156.5	3644.24	3455.65	991.00	14.03	12.05	991.00	0.00	14.92	13.77	13.1119	16.8964	0.0440564	12.0976	15.5916	0.044038
ENSG00000063660.8	ENST00000264039.6,ENST00000420138.5,ENST00000425056.5,ENST00000426280.3,ENST00000427506.5,ENST00000455111.1,ENST00000466624.1,ENST00000469694.5,ENST00000495100.1	3705.63	3517.03	905.00	12.59	10.81	905.00	0.00	12.87	11.88	11.6276	14.145	0.0331318	10.7444	13.0703	0.0330725
ENSG00000063761.15	ENST00000238561.9,ENST00000341211.5,ENST00000393639.8,ENST00000555217.1,ENST00000555333.1,ENST00000556048.5,ENST00000556560.5,ENST00000557501.5	2029.11	1840.52	73.00	1.94	1.67	73.00	0.00	2.49	2.30	1.81563	3.2464	0.0997598	1.66081	2.98091	0.0997309
ENSG00000063854.12	ENST00000397353.6,ENST00000397356.7,ENST00000455446.6,ENST00000564445.5,ENST00000564518.5,ENST00000565097.1,ENST00000566644.5,ENST00000566709.5,ENST00000567190.5,ENST00000567398.1,ENST00000569339.1,ENST00000569700.5	1227.77	1039.18	502.01	23.64	20.30	502.02	0.12	23.34	21.54	20.784	25.9707	0.037934	19.2522	24.0423	0.0378951
ENSG00000063978.15	ENST00000314289.12,ENST00000502316.5,ENST00000503123.5,ENST00000503659.5,ENST00000504224.5,ENST00000504782.5,ENST00000506706.5,ENST00000507247.5,ENST00000507784.5,ENST00000508235.1,ENST00000509206.1,ENST00000509258.5,ENST00000509388.5,ENST00000511600.5,ENST00000511843.5,ENST00000511859.5,ENST00000511892.5,ENST00000513284.5,ENST00000513450.1,ENST00000513578.5,ENST00000513643.5,ENST00000541204.5	2983.20	2794.60	1575.00	27.58	23.68	1575.34	0.56	29.61	27.33	27.2457	32.112	0.028435	25.1538	29.6468	0.0284348
ENSG00000064012.21	ENST00000264274.13,ENST00000264275.9,ENST00000323492.11,ENST00000339403.6,ENST00000358485.8,ENST00000392258.7,ENST00000392263.6,ENST00000392266.7,ENST00000413726.5,ENST00000424461.5,ENST00000429881.1,ENST00000432109.6,ENST00000437283.5,ENST00000440732.5,ENST00000444430.2,ENST00000447616.5,ENST00000450491.5,ENST00000471383.5,ENST00000490412.5,ENST00000490682.5	1995.09	1806.52	772.00	20.91	17.96	772.00	0.00	22.60	20.87	19.2775	26.2796	0.0504602	17.8124	24.2655	0.0503894
ENSG00000064042.17	ENST00000313860.11,ENST00000381753.8,ENST00000396595.7,ENST00000446625.6,ENST00000503057.5,ENST00000505705.1,ENST00000508466.1,ENST00000508501.5,ENST00000509277.5,ENST00000509454.5,ENST00000509638.5,ENST00000511424.5,ENST00000511496.5,ENST00000512228.5,ENST00000512632.5,ENST00000512820.5,ENST00000512946.5,ENST00000513024.5,ENST00000514096.5,ENST00000514190.5,ENST00000515785.1,ENST00000515847.1	5026.41	4837.81	13949.00	141.08	121.16	13949.00	0.00	133.46	123.20	127.544	139.652	0.015803	117.873	129.013	0.0157477
ENSG00000064102.14	ENST00000261191.11,ENST00000536232.1,ENST00000537336.1,ENST00000538016.1,ENST00000538155.5,ENST00000538727.5,ENST00000538748.1,ENST00000542392.4,ENST00000544548.5	1891.19	1702.62	2345.00	67.39	57.88	2345.00	0.00	64.17	59.24	57.502	70.8824	0.036294	53.1476	65.4764	0.0362658
ENSG00000064115.10	ENST00000343028.8,ENST00000512808.2,ENST00000535260.5,ENST00000535423.5,ENST00000535819.1,ENST00000537406.1,ENST00000539399.1,ENST00000539741.5,ENST00000541081.1,ENST00000542019.1,ENST00000542667.5,ENST00000543088.5,ENST00000543655.5,ENST00000543803.5,ENST00000543882.5,ENST00000544179.1,ENST00000545303.5,ENST00000545344.5,ENST00000545600.1	1911.70	1723.14	765.00	21.72	18.66	765.00	0.00	24.35	22.47	20.3114	28.8401	0.059809	18.7368	26.6145	0.0597332
ENSG00000064195.7	ENST00000434704.2,ENST00000512495.2	1176.60	988.01	6.00	0.30	0.26	6.00	0.00	0.35	0.32	0.0913443	0.650671	0.300194	0.0844227	0.600936	0.300235
ENSG00000064199.6	ENST00000227135.6,ENST00000524614.1,ENST00000529498.1,ENST00000532692.1	1121.50	932.91	104.25	5.47	4.70	104.30	0.46	5.42	5.01	4.20369	6.67701	0.0787241	3.88386	6.16721	0.0787867
ENSG00000064201.15	ENST00000182290.8,ENST00000339046.8,ENST00000381117.1,ENST00000381121.7,ENST00000437313.1,ENST00000446063.6,ENST00000451520.6,ENST00000461200.5,ENST00000479508.5,ENST00000483227.5,ENST00000484104.5,ENST00000484523.1,ENST00000486011.1,ENST00000493924.5,ENST00000493948.5,ENST00000498313.5,ENST00000612299.4	1301.00	1112.40	1.00	0.04	0.04	1.00	0.00	1.21	1.12	0.608111	1.88385	0.182533	0.56202	1.74027	0.182528
ENSG00000064205.10	ENST00000190983.4,ENST00000372865.4,ENST00000372868.6,ENST00000465000.1,ENST00000471629.1,ENST00000497421.1	1662.08	1473.48	2190.00	72.72	62.46	2190.00	0.00	67.32	62.14	64.2878	70.2681	0.01514	59.4146	64.9259	0.0150927
ENSG00000064218.4	ENST00000190165.2,ENST00000417254.1	1340.00	1151.46	0.00	0.00	0.00	0.00	0.00	0.17	0.16	0.00139438	0.460616	0.558945	0.00128721	0.425288	0.558974
ENSG00000064225.12	ENST00000265261.10,ENST00000394162.5,ENST00000460774.5,ENST00000462152.5,ENST00000465004.1,ENST00000466482.5,ENST00000468553.5,ENST00000469105.5,ENST00000474595.1,ENST00000476833.5,ENST00000477574.5,ENST00000477899.5,ENST00000480133.1,ENST00000483910.5,ENST00000485145.1,ENST00000485391.5,ENST00000486249.5,ENST00000486334.6,ENST00000489112.5,ENST00000490684.1,ENST00000491912.1,ENST00000492254.5,EN…	3148.00	2959.40	1.00	0.02	0.01	1.00	0.00	2.57	2.37	1.45258	3.82874	0.159812	1.32409	3.51843	0.159898
ENSG00000064270.12	ENST00000262429.8,ENST00000416219.6,ENST00000420010.6,ENST00000563340.1,ENST00000564099.1,ENST00000565546.5,ENST00000565631.5,ENST00000565927.1,ENST00000566874.1,ENST00000567222.1,ENST00000567629.1,ENST00000567892.5,ENST00000568160.1,ENST00000569207.5,ENST00000624933.1	1946.74	1758.14	4.35	0.12	0.10	4.77	1.36	1.99	1.84	0.833788	3.33652	0.219875	0.771274	3.08322	0.219894
ENSG00000064300.8	ENST00000172229.7,ENST00000504201.1,ENST00000509200.5	3417.00	3228.40	2.00	0.03	0.03	2.00	0.00	0.16	0.15	0.0258826	0.35574	0.370206	0.023778	0.328398	0.370099
ENSG00000064309.14	ENST00000263577.11,ENST00000392693.7,ENST00000525625.1,ENST00000527967.5,ENST00000531586.5,ENST00000531738.5,ENST00000531830.1,ENST00000534661.5,ENST00000534818.1	4668.29	4479.69	544.00	5.94	5.10	542.86	1.58	6.63	6.12	5.24492	8.09007	0.0739852	4.88427	7.51397	0.0738348
ENSG00000064313.11	ENST00000378164.6,ENST00000519355.5,ENST00000521007.1,ENST00000523078.1,ENST00000523098.1,ENST00000523734.1,ENST00000523904.1,ENST00000526969.1,ENST00000529653.1	4049.81	3861.22	1026.00	13.00	11.17	1026.00	0.00	13.53	12.48	11.8532	15.298	0.0431765	10.9136	14.0965	0.0432052
ENSG00000064393.15	ENST00000342645.7,ENST00000406875.7,ENST00000428878.6	13480.77	13292.17	1277.00	4.70	4.04	1277.00	0.00	4.41	4.07	4.08468	4.76318	0.0263967	3.76687	4.39268	0.0263432
ENSG00000064419.13	ENST00000265388.9,ENST00000471166.1,ENST00000471234.5,ENST00000482320.5,ENST00000627585.2	4209.08	4020.48	1985.00	24.16	20.75	1985.00	0.00	22.44	20.72	21.4558	23.4756	0.0154145	19.81	21.6732	0.0154011
ENSG00000064489.22	ENST00000354191.8,ENST00000444486.7,ENST00000514819.7,ENST00000602276.5,ENST00000602438.1,ENST00000602689.1,ENST00000602804.5,ENST00000630940.2	937.54	748.99	95.60	6.25	5.36	87.39	6.86	5.52	5.10	3.71223	7.46729	0.119981	3.42078	6.88894	0.119942
ENSG00000064490.13	ENST00000303088.8,ENST00000392324.8,ENST00000407360.7,ENST00000421262.7,ENST00000456252.7,ENST00000535017.1,ENST00000536253.1,ENST00000540977.1,ENST00000540981.5,ENST00000541873.6,ENST00000543118.1,ENST00000543157.7,ENST00000544923.5,ENST00000545522.2,ENST00000593273.5	643.66	455.18	543.04	58.37	50.13	542.25	4.42	55.35	51.09	48.8121	61.9113	0.0412129	45.1133	57.1967	0.0411985
ENSG00000064545.14	ENST00000162044.13,ENST00000450333.6,ENST00000586357.1,ENST00000587096.5,ENST00000587406.5,ENST00000587583.6,ENST00000587915.1,ENST00000587925.5,ENST00000587985.6,ENST00000589448.5,ENST00000590216.6,ENST00000591031.6,ENST00000591443.1,ENST00000592147.1,ENST00000592369.1	1443.29	1254.71	556.00	21.68	18.62	556.00	0.00	22.53	20.80	19.4236	25.7782	0.0494687	17.9391	23.8112	0.0494342
ENSG00000064547.13	ENST00000407877.7,ENST00000542587.5,ENST00000586703.1,ENST00000588233.1,ENST00000588461.1,ENST00000589311.1,ENST00000590629.1,ENST00000591042.1,ENST00000592061.1	1267.97	1079.42	262.00	11.88	10.20	262.00	0.00	11.96	11.04	9.99926	14.0414	0.0576796	9.23942	12.9736	0.0576113
ENSG00000064601.18	ENST00000191018.9,ENST00000354880.9,ENST00000372459.6,ENST00000372484.7,ENST00000419493.2,ENST00000480961.1,ENST00000484855.2,ENST00000485627.1,ENST00000493522.6,ENST00000606000.1,ENST00000606066.1,ENST00000606394.5,ENST00000606782.1,ENST00000606788.5,ENST00000607187.1,ENST00000607212.1,ENST00000607482.5,ENST00000607814.5,ENST00000607841.5,ENST00000646241.2	1703.98	1515.39	2629.88	84.92	72.93	2630.58	4.06	80.96	74.74	77.1527	84.7883	0.0163692	71.2854	78.3351	0.0163405
ENSG00000064607.16	ENST00000330854.15,ENST00000337018.10,ENST00000452918.6,ENST00000593795.5,ENST00000594445.1,ENST00000594773.5,ENST00000597095.5,ENST00000597163.5,ENST00000597280.5,ENST00000598202.1,ENST00000598240.1,ENST00000598863.1,ENST00000600239.5,ENST00000600377.1,ENST00000601879.5	3562.41	3373.84	4533.00	65.74	56.46	4533.00	0.00	62.19	57.41	57.7994	66.9665	0.0256908	53.3848	61.8598	0.0257063
ENSG00000064651.13	ENST00000262461.6,ENST00000343225.4,ENST00000502849.1,ENST00000504416.5,ENST00000507791.5,ENST00000509205.5,ENST00000509616.1,ENST00000628403.2	6858.05	6669.45	249.00	1.83	1.57	249.00	0.00	2.69	2.48	1.86242	3.61816	0.117134	1.72276	3.34298	0.117173
ENSG00000064652.10	ENST00000261369.8,ENST00000395451.8,ENST00000502387.5,ENST00000503149.5,ENST00000506996.5,ENST00000507364.5,ENST00000510914.5,ENST00000511211.5,ENST00000511545.5,ENST00000513613.5,ENST00000513881.5,ENST00000515729.1	1606.04	1417.47	183.00	6.32	5.43	183.00	0.00	7.50	6.92	5.93753	9.19467	0.0753773	5.48139	8.4909	0.0753575
ENSG00000064655.18	ENST00000317304.10,ENST00000327619.9,ENST00000357410.7,ENST00000458636.2,ENST00000471081.1,ENST00000475856.1,ENST00000479843.5,ENST00000497062.6,ENST00000497428.1,ENST00000611592.4	1347.30	1167.70	0.00	0.00	0.00	0.00	0.00	35.20	32.49	1.18513	92.2793	0.522087	1.08151	85.1943	0.522195
ENSG00000064666.14	ENST00000263097.8,ENST00000348419.7,ENST00000562015.5,ENST00000562075.6,ENST00000562958.6,ENST00000564572.1,ENST00000565096.6,ENST00000566695.5,ENST00000568865.2,ENST00000569352.6,ENST00000606983.5,ENST00000607102.1	2014.18	1825.58	2371.47	63.56	54.59	2370.67	10.01	60.57	55.91	57.3125	63.9288	0.0186563	52.9376	59.025	0.0186348
ENSG00000064687.12	ENST00000263094.10,ENST00000433129.5,ENST00000435683.6,ENST00000524383.1,ENST00000524850.5,ENST00000525073.6,ENST00000525238.2,ENST00000525939.1,ENST00000526885.5,ENST00000527496.1,ENST00000529442.6,ENST00000530092.2,ENST00000530703.1,ENST00000531467.5,ENST00000531478.5,ENST00000532194.2,ENST00000533574.1,ENST00000611490.4,ENST00000612569.1	1823.79	1635.24	959.00	28.70	24.64	959.00	0.00	28.34	26.16	24.5439	32.0587	0.0455095	22.7207	29.6531	0.0454947
ENSG00000064692.18	ENST00000261367.11,ENST00000261368.12,ENST00000379538.7,ENST00000395466.6,ENST00000395469.6,ENST00000414317.6,ENST00000504884.6,ENST00000506272.5,ENST00000508017.5,ENST00000508681.5,ENST00000509023.5,ENST00000509154.6,ENST00000509652.1,ENST00000510003.5,ENST00000510658.5,ENST00000512146.6,ENST00000512385.5,ENST00000513719.1,ENST00000514467.5,ENST00000514497.6,ENST00000515215.6,ENST00000542191.5	2303.00	2114.40	1.00	0.02	0.02	1.00	0.00	1.06	0.98	0.502277	1.72119	0.203872	0.464879	1.59088	0.20371
ENSG00000064703.11	ENST00000369702.4,ENST00000475700.1,ENST00000524894.1,ENST00000533164.5,ENST00000534200.1	4076.80	3888.21	715.00	9.00	7.73	715.00	0.00	8.95	8.27	7.91114	10.1382	0.0417457	7.30412	9.35971	0.0416551
ENSG00000064726.9	ENST00000261721.8,ENST00000379403.2,ENST00000558344.1,ENST00000559652.5,ENST00000560015.1	2887.27	2698.67	2159.00	39.15	33.62	2159.00	0.00	36.72	33.89	34.3977	39.1043	0.0220703	31.7714	36.1149	0.0220736
ENSG00000064763.10	ENST00000182377.8,ENST00000536681.7,ENST00000547116.5,ENST00000547411.1,ENST00000547759.1,ENST00000549080.1,ENST00000550541.1,ENST00000551193.1,ENST00000551451.5,ENST00000552137.1	2820.71	2632.13	49.00	0.91	0.78	49.08	0.28	1.82	1.68	1.02132	2.70049	0.164571	0.940661	2.49152	0.164606
ENSG00000064787.13	ENST00000371435.6,ENST00000395961.7,ENST00000422805.1,ENST00000448484.5	1639.15	1450.55	2.00	0.07	0.06	2.00	0.00	0.16	0.15	0.0287068	0.338217	0.357883	0.0252426	0.311156	0.357936
ENSG00000064835.10	ENST00000344265.7,ENST00000350375.6,ENST00000560656.1,ENST00000561167.5	984.25	795.68	0.00	0.00	0.00	0.00	0.00	0.28	0.26	0.0396332	0.573162	0.35735	0.0364898	0.529168	0.357229
ENSG00000064886.13	ENST00000369744.6,ENST00000369748.8,ENST00000445067.6,ENST00000466741.5,ENST00000467038.6,ENST00000472825.2,ENST00000474304.6,ENST00000477185.6,ENST00000486561.6,ENST00000497220.5,ENST00000497587.6,ENST00000524472.5,ENST00000526684.1,ENST00000528451.5,ENST00000529459.1,ENST00000530597.1,ENST00000533831.6	927.12	738.57	0.00	0.00	0.00	0.00	0.00	1.62	1.49	0.791768	2.58101	0.194095	0.713918	2.36604	0.194112
ENSG00000064932.15	ENST00000361757.7,ENST00000438103.6,ENST00000586109.1,ENST00000587024.5,ENST00000587655.2,ENST00000587673.5,ENST00000590176.5,ENST00000590446.2,ENST00000590998.5,ENST00000592222.5	2924.96	2736.40	2653.00	47.44	40.74	2653.00	0.00	45.04	41.58	40.3416	49.8971	0.0368758	37.1921	46.0065	0.0368531
ENSG00000064933.17	ENST00000342075.8,ENST00000374826.8,ENST00000409593.5,ENST00000409823.7,ENST00000409985.5,ENST00000418224.7,ENST00000420421.1,ENST00000421722.5,ENST00000424059.1,ENST00000424307.5,ENST00000424766.5,ENST00000432292.7,ENST00000441310.6,ENST00000446877.5,ENST00000447232.6,ENST00000447734.5,ENST00000450931.5,ENST00000452382.1,ENST00000483293.1,ENST00000618056.4,ENST00000624204.3,ENST00000639501.1	2692.20	2503.61	345.00	6.74	5.79	345.00	0.00	8.43	7.79	6.82176	10.1931	0.0695945	6.29345	9.40708	0.0694531
ENSG00000064961.18	ENST00000262949.7,ENST00000333651.10,ENST00000416526.5,ENST00000417382.5,ENST00000435022.5,ENST00000453933.5,ENST00000461099.1,ENST00000464304.1,ENST00000470356.3,ENST00000483417.1,ENST00000486028.1,ENST00000487894.5,ENST00000488973.6,ENST00000493191.1,ENST00000585741.1,ENST00000585900.1	1649.69	1461.09	5372.59	179.92	154.52	5372.57	0.62	169.94	156.87	164.208	175.844	0.0118232	151.497	162.233	0.0117873
ENSG00000064989.12	ENST00000392370.7,ENST00000409998.5,ENST00000410068.5,ENST00000410102.5,ENST00000447403.5,ENST00000461244.5,ENST00000474212.5,ENST00000479784.1,ENST00000485973.1	1783.78	1595.22	0.00	0.00	0.00	0.00	0.00	0.69	0.63	0.226581	1.21301	0.258358	0.2101	1.12074	0.258269
ENSG00000064995.17	ENST00000361288.8,ENST00000420584.3,ENST00000650109.1	1593.71	1405.12	758.00	26.40	22.67	758.00	0.00	24.46	22.58	22.6998	26.2063	0.0246932	21.0011	24.2401	0.0246808
ENSG00000064999.14	ENST00000360359.4,ENST00000470698.1,ENST00000649117.1,ENST00000650178.1	6109.64	5921.04	848.00	7.01	6.02	848.00	0.00	6.65	6.14	6.07887	7.21263	0.0290229	5.6155	6.66299	0.0290275
ENSG00000065000.17	ENST00000345016.9,ENST00000355272.10,ENST00000585652.5,ENST00000586177.1,ENST00000586370.6,ENST00000589223.5,ENST00000589369.2,ENST00000590683.2,ENST00000591284.2,ENST00000591631.2,ENST00000591650.1,ENST00000592488.2,ENST00000643010.1,ENST00000643116.2,ENST00000644728.1	3262.18	3073.58	2280.00	36.30	31.17	2280.00	0.00	34.51	31.85	31.8251	37.3227	0.0279253	29.3659	34.4431	0.0279807
ENSG00000065029.14	ENST00000229405.8,ENST00000339411.5,ENST00000373953.7,ENST00000460229.1,ENST00000469195.5,ENST00000479226.1,ENST00000482946.1,ENST00000484932.5,ENST00000486891.5,ENST00000491400.5,ENST00000498555.1	2025.80	1837.21	793.00	21.12	18.14	793.00	0.00	28.88	26.66	18.515	47.1828	0.176845	16.8706	43.3481	0.176872
ENSG00000065054.13	ENST00000424542.6,ENST00000432365.6,ENST00000561844.5,ENST00000563587.5,ENST00000564033.1,ENST00000565086.1,ENST00000565855.5,ENST00000566198.1,ENST00000567504.5	1411.94	1223.35	226.00	9.04	7.76	226.00	0.00	8.99	8.30	7.58998	10.5146	0.0562854	6.99869	9.69829	0.0562645
ENSG00000065057.7	ENST00000219066.5,ENST00000561841.1,ENST00000561862.5,ENST00000562120.1,ENST00000562951.5,ENST00000565406.5,ENST00000566380.5,ENST00000567727.5,ENST00000568513.5,ENST00000623977.1	863.24	674.68	180.00	13.05	11.21	180.00	0.00	12.89	11.90	10.5607	15.4155	0.0647822	9.75045	14.2384	0.064798
ENSG00000065060.16	ENST00000192788.5,ENST00000452449.6	9570.00	9381.40	1426.00	7.44	6.39	1426.00	0.00	6.89	6.36	6.53284	7.24973	0.0180199	6.02498	6.68724	0.0180045
ENSG00000065135.10	ENST00000369851.5	27174.00	26985.40	3774.00	6.84	5.88	3773.98	0.13	6.31	5.83	6.11636	6.52075	0.0109335	5.65066	6.02258	0.0109279
ENSG00000065150.18	ENST00000261574.9,ENST00000357602.7,ENST00000403772.7,ENST00000421861.6,ENST00000460070.5,ENST00000463157.5,ENST00000468620.1,ENST00000469360.5,ENST00000470493.1,ENST00000471898.5,ENST00000473582.1,ENST00000475420.5,ENST00000479736.1,ENST00000480611.5,ENST00000480641.1,ENST00000481455.5,ENST00000481689.5,ENST00000482642.1,ENST00000485433.5,ENST00000489058.5,ENST00000490369.5,ENST00000490680.5,ENS…	3776.35	3587.77	11167.00	152.30	130.79	11167.00	0.00	148.03	136.65	137.798	158.908	0.0240062	127.19	146.652	0.0240304
ENSG00000065154.11	ENST00000368845.5,ENST00000467675.5,ENST00000471127.1,ENST00000476917.5,ENST00000483711.1,ENST00000490096.5,ENST00000492376.1,ENST00000539214.5	1988.83	1800.23	629.00	17.10	14.68	629.00	0.00	16.99	15.68	15.3683	18.7273	0.0336362	14.1985	17.2977	0.033601
ENSG00000065183.15	ENST00000349139.5,ENST00000369441.7,ENST00000471680.1,ENST00000487202.5	3607.13	3418.54	1452.77	20.79	17.86	1452.67	0.59	19.42	17.93	17.0471	21.8639	0.042528	15.7468	20.1929	0.0425823
ENSG00000065243.19	ENST00000316005.11,ENST00000370513.9,ENST00000370521.7,ENST00000436111.1,ENST00000449189.1,ENST00000495119.1	5137.67	4949.08	1883.00	18.62	15.99	1883.00	0.00	18.08	16.69	16.2306	20.1523	0.0367305	14.9698	18.5881	0.0367195
ENSG00000065268.10	ENST00000251289.9,ENST00000585809.5,ENST00000586317.2,ENST00000587001.6,ENST00000590354.3,ENST00000590397.5,ENST00000591155.1,ENST00000591276.1,ENST00000591985.6,ENST00000591997.2,ENST00000607440.5	1091.69	903.16	389.00	21.07	18.10	389.00	0.00	20.37	18.81	16.9125	23.9023	0.0600422	15.6355	22.0924	0.0600307
ENSG00000065308.4	ENST00000182527.3	6908.00	6719.40	1951.00	14.21	12.20	1951.00	0.00	13.11	12.10	12.5494	13.7187	0.0152784	11.5817	12.6586	0.0152822
ENSG00000065320.8	ENST00000173229.6,ENST00000436734.1	5954.00	5765.40	2.00	0.02	0.01	2.00	0.00	0.11	0.10	0.00605705	0.292208	0.501583	0.00548152	0.269867	0.501682
ENSG00000065325.12	ENST00000262441.9,ENST00000304773.5,ENST00000458005.2,ENST00000574745.5	2753.70	2565.15	752.00	14.34	12.32	752.00	0.00	13.43	12.40	10.844	16.0991	0.0674261	9.98291	14.8354	0.0674585
ENSG00000065328.16	ENST00000378694.1,ENST00000378714.7,ENST00000459751.1,ENST00000479669.5,ENST00000481292.1,ENST00000484800.6,ENST00000485659.1	3473.49	3284.92	879.00	13.09	11.24	879.00	0.00	13.41	12.38	11.1675	15.8443	0.0612479	10.334	14.653	0.0613592
ENSG00000065357.19	ENST00000331886.9,ENST00000394147.5,ENST00000402956.7,ENST00000432422.7,ENST00000546878.5,ENST00000546895.5,ENST00000546995.5,ENST00000547015.5,ENST00000547324.5,ENST00000547358.5,ENST00000547535.5,ENST00000548047.5,ENST00000548378.1,ENST00000548407.6,ENST00000548479.1,ENST00000548491.1,ENST00000548549.5,ENST00000549079.6,ENST00000549085.1,ENST00000549097.5,ENST00000549323.6,ENST00000549368.5,ENS…	1303.26	1114.72	65.00	2.85	2.45	65.88	0.97	8.29	7.65	5.60432	11.422	0.114116	5.14113	10.5145	0.114145
ENSG00000065361.15	ENST00000267101.7,ENST00000411731.6,ENST00000415288.6,ENST00000546748.1,ENST00000546884.1,ENST00000548709.1,ENST00000549061.5,ENST00000549205.1,ENST00000549282.5,ENST00000549472.1,ENST00000549644.1,ENST00000549672.5,ENST00000549832.1,ENST00000550070.6,ENST00000550828.1,ENST00000550869.5,ENST00000551085.5,ENST00000551176.1,ENST00000551242.5,ENST00000552691.1,ENST00000553131.5,ENST00000643266.1,ENS…	3884.15	3695.56	1248.00	16.52	14.19	1248.00	0.00	21.20	19.57	17.7334	25.1115	0.0588255	16.2817	23.0926	0.0588511
ENSG00000065371.17	ENST00000184183.8,ENST00000405845.7,ENST00000459660.5,ENST00000460743.5,ENST00000467907.5,ENST00000479867.1,ENST00000484329.1,ENST00000487124.1,ENST00000495093.1,ENST00000496145.5,ENST00000620893.4	1172.27	983.70	0.00	0.00	0.00	0.00	0.00	0.69	0.64	0.283518	1.17993	0.22955	0.260309	1.08827	0.229403
ENSG00000065413.19	ENST00000282272.14,ENST00000328737.6,ENST00000409153.5,ENST00000409919.5,ENST00000422886.5,ENST00000424317.5,ENST00000443014.1,ENST00000447713.1,ENST00000463879.1,ENST00000473081.1,ENST00000477852.1,ENST00000486006.1,ENST00000647377.1	4854.89	4666.32	122.00	1.28	1.10	122.00	0.00	7.25	6.69	1.78475	16.2606	0.371463	1.6274	15.008	0.37152
ENSG00000065427.14	ENST00000302445.7,ENST00000319410.9,ENST00000562875.5,ENST00000564578.5,ENST00000565738.1,ENST00000566249.5,ENST00000566560.5,ENST00000566772.1,ENST00000568378.5,ENST00000568682.5,ENST00000569298.1,ENST00000570215.1	2032.43	1843.84	4736.00	125.68	107.94	4736.00	0.00	118.16	109.07	114.041	122.064	0.0116083	105.39	112.782	0.0115771
ENSG00000065457.10	ENST00000307921.7,ENST00000562374.1,ENST00000564657.1,ENST00000565109.5,ENST00000566445.5,ENST00000566450.5,ENST00000567281.5,ENST00000568001.5,ENST00000568478.1,ENST00000568510.1	1095.19	906.67	398.00	21.48	18.45	398.00	0.00	21.31	19.67	18.1844	24.4719	0.0515095	16.8179	22.6309	0.0515323
ENSG00000065485.19	ENST00000316218.11,ENST00000467157.1,ENST00000469649.1,ENST00000472319.5,ENST00000484644.5,ENST00000485208.1,ENST00000489923.5,ENST00000495004.1	1755.81	1567.21	593.07	18.52	15.90	593.96	1.94	18.53	17.10	16.627	20.5733	0.0364372	15.329	18.9727	0.0364714
ENSG00000065491.8	ENST00000373491.3	3462.00	3273.40	406.96	6.08	5.22	406.96	0.19	5.63	5.19	5.08548	6.17711	0.0334463	4.69839	5.70576	0.0334782
ENSG00000065518.7	ENST00000184266.2,ENST00000461682.1,ENST00000485064.1,ENST00000491335.1,ENST00000492739.1,ENST00000496588.1	673.72	485.17	1399.99	141.19	121.26	1399.98	0.14	131.22	121.13	124.261	138.494	0.0187635	114.698	127.82	0.0187798
ENSG00000065526.10	ENST00000375759.7,ENST00000438066.1,ENST00000442985.1,ENST00000471538.1,ENST00000487496.1	7999.12	7810.55	3112.00	19.50	16.74	3112.00	0.00	18.25	16.85	15.9527	20.597	0.0441653	14.712	19.0016	0.0441515
ENSG00000065534.18	ENST00000346322.9,ENST00000354792.9,ENST00000359169.5,ENST00000360304.7,ENST00000360772.7,ENST00000418370.6,ENST00000464489.5,ENST00000475616.5,ENST00000503644.1,ENST00000504946.5,ENST00000506361.5,ENST00000508240.1,ENST00000510571.1,ENST00000510775.5,ENST00000511058.1,ENST00000513111.1,ENST00000514623.1,ENST00000514895.5,ENST00000515434.1,ENST00000578202.1,ENST00000583087.5	2181.20	1992.62	13.00	0.32	0.27	13.00	0.00	3.63	3.35	1.04776	7.18922	0.308728	0.953736	6.62412	0.308876
ENSG00000065548.17	ENST00000337859.10,ENST00000421536.5,ENST00000437396.1,ENST00000445547.1,ENST00000468120.5,ENST00000477672.1,ENST00000481101.5,ENST00000496289.1,ENST00000498757.1	1953.21	1764.62	1206.00	33.44	28.72	1206.00	0.00	32.69	30.18	30.0105	35.5104	0.0289513	27.7144	32.7932	0.0289417
ENSG00000065559.14	ENST00000353533.9,ENST00000415385.7,ENST00000536413.2,ENST00000538465.7,ENST00000579089.5,ENST00000581941.5,ENST00000582183.5,ENST00000582377.1,ENST00000582897.5,ENST00000585076.1,ENST00000602305.5,ENST00000602375.5,ENST00000602537.5,ENST00000602686.5,ENST00000602811.5	3735.79	3547.19	406.87	5.61	4.82	406.85	0.39	7.41	6.84	6.12457	8.79162	0.0623675	5.66346	8.125	0.0623675
ENSG00000065600.12	ENST00000261455.8,ENST00000467822.5,ENST00000471937.1,ENST00000478166.5,ENST00000535273.2	2351.41	2162.81	129.00	2.92	2.51	129.00	0.00	3.42	3.16	2.56548	4.399	0.089968	2.37663	4.07059	0.0900691
ENSG00000065609.14	ENST00000195649.10,ENST00000369690.6,ENST00000369691.5,ENST00000369694.6,ENST00000439399.6,ENST00000518309.6,ENST00000518312.5,ENST00000519133.1,ENST00000519779.5,ENST00000519825.5,ENST00000520213.5,ENST00000520302.5,ENST00000521485.5,ENST00000521616.5,ENST00000521743.5,ENST00000521931.5,ENST00000522248.5,ENST00000523199.1,ENST00000523448.5,ENST00000523484.6,ENST00000523585.5,ENST00000523780.1	2019.00	1830.46	0.00	0.00	0.00	0.00	0.00	2.07	1.92	0.845599	3.56081	0.223539	0.777895	3.28488	0.223708
ENSG00000065613.13	ENST00000335753.8,ENST00000369755.3,ENST00000474260.1	7430.45	7241.86	5120.00	34.59	29.71	5120.00	0.00	32.26	29.77	30.6788	34.0206	0.0180378	28.2973	31.3846	0.018023
ENSG00000065615.13	ENST00000369679.4,ENST00000369681.9,ENST00000479164.1	1973.09	1784.51	169.00	4.63	3.98	169.00	0.00	4.42	4.08	3.21735	5.67702	0.0963488	2.98327	5.25398	0.0963555
ENSG00000065618.19	ENST00000353479.10,ENST00000369733.8,ENST00000393211.3,ENST00000433822.1,ENST00000480127.2,ENST00000483876.1,ENST00000488320.1,ENST00000647647.1,ENST00000648076.1,ENST00000649118.1,ENST00000650263.1	4441.89	4253.32	120.00	1.38	1.19	120.00	0.00	2.19	2.02	1.44369	3.00201	0.125086	1.34227	2.78082	0.125134
ENSG00000065621.14	ENST00000338595.6,ENST00000369707.2,ENST00000450629.6,ENST00000467629.1,ENST00000473401.5,ENST00000477078.2,ENST00000498052.1	2194.50	2005.91	64.00	1.56	1.34	64.00	0.00	1.92	1.78	1.26972	2.63181	0.12235	1.16015	2.41733	0.122256
ENSG00000065665.20	ENST00000298428.13,ENST00000304267.12,ENST00000379017.7,ENST00000379020.8,ENST00000379033.7,ENST00000379051.5,ENST00000418772.1,ENST00000419021.1,ENST00000441368.5,ENST00000457034.1,ENST00000466451.1,ENST00000472221.5,ENST00000475268.5,ENST00000495368.1	1599.80	1411.24	61.48	2.13	1.83	61.49	0.68	3.50	3.23	2.26482	4.89071	0.129295	2.07548	4.49919	0.129334
ENSG00000065675.14	ENST00000263125.9,ENST00000397176.6,ENST00000539722.5,ENST00000610727.1	3077.00	2888.40	25.00	0.42	0.36	25.00	0.00	0.44	0.41	0.281432	0.597353	0.126827	0.263471	0.555132	0.126803
ENSG00000065717.14	ENST00000262953.10,ENST00000426948.6,ENST00000443826.7,ENST00000455444.6,ENST00000586422.5,ENST00000586492.1,ENST00000587137.5,ENST00000587217.5,ENST00000587672.5,ENST00000587770.5,ENST00000587893.1,ENST00000589205.5,ENST00000589291.1,ENST00000589364.5,ENST00000590101.5,ENST00000590183.5,ENST00000590536.5,ENST00000591457.5,ENST00000591529.5,ENST00000591720.1,ENST00000592305.5,ENST00000592584.1	1989.49	1800.91	796.00	21.63	18.57	796.00	0.00	23.22	21.44	20.1223	26.4599	0.0480735	18.6254	24.4792	0.0480776
ENSG00000065802.11	ENST00000264607.8,ENST00000409297.1,ENST00000438264.5,ENST00000463352.5,ENST00000468122.1,ENST00000469885.1,ENST00000473306.1,ENST00000481566.1,ENST00000491653.1	3180.72	2992.15	1104.00	18.05	15.50	1104.00	0.00	17.91	16.53	15.3587	20.4369	0.048963	14.2036	18.8935	0.0490438
ENSG00000065809.13	ENST00000181796.6,ENST00000378458.6,ENST00000378462.5,ENST00000378465.7,ENST00000378467.8,ENST00000378470.5,ENST00000442012.5,ENST00000452706.6,ENST00000464952.5,ENST00000468492.5,ENST00000468747.5,ENST00000471815.5,ENST00000472095.5,ENST00000474143.5,ENST00000475786.5,ENST00000475858.1,ENST00000478076.5,ENST00000479731.5,ENST00000481209.5,ENST00000482277.5,ENST00000487335.5,ENST00000488576.5,ENS…	2855.54	2666.95	1810.00	33.21	28.52	1810.00	0.00	35.71	32.96	32.9068	38.7291	0.028184	30.4131	35.7889	0.0281623
ENSG00000065833.8	ENST00000369705.3	3371.00	3182.40	393.00	6.04	5.19	393.00	0.00	5.59	5.16	5.05195	6.14746	0.0339043	4.66489	5.6779	0.0338673
ENSG00000065882.15	ENST00000261439.8,ENST00000401554.5,ENST00000402522.1,ENST00000405444.3,ENST00000406664.5,ENST00000407365.5,ENST00000421339.3,ENST00000443855.5,ENST00000446803.6,ENST00000469803.1,ENST00000475531.1,ENST00000491553.1,ENST00000492180.1,ENST00000508802.5,ENST00000509761.1,ENST00000510573.6,ENST00000511238.5,ENST00000513936.6,ENST00000615497.4	1781.13	1592.55	434.00	13.33	11.45	434.00	0.00	14.51	13.39	11.6663	17.2809	0.0666917	10.7815	15.9651	0.0666964
ENSG00000065883.15	ENST00000181839.9,ENST00000340829.10,ENST00000465643.1,ENST00000478563.2,ENST00000484589.2,ENST00000611390.1,ENST00000613626.4,ENST00000642213.1,ENST00000642592.1,ENST00000642626.1,ENST00000642660.1,ENST00000643859.1,ENST00000643868.1,ENST00000643915.1,ENST00000644221.1,ENST00000644561.1,ENST00000645470.1,ENST00000645826.1,ENST00000646039.1,ENST00000646437.1,ENST00000647453.1,ENST00000647518.1	3527.49	3338.89	1062.00	15.56	13.37	1062.00	0.00	15.99	14.76	13.8237	18.1522	0.0476106	12.7689	16.7682	0.0476099
ENSG00000065911.11	ENST00000394053.6,ENST00000409601.1,ENST00000409804.5,ENST00000462026.1,ENST00000470592.5,ENST00000477455.5,ENST00000488086.1,ENST00000489041.1	1885.81	1697.21	4212.14	121.44	104.29	4212.78	3.01	112.78	104.11	108.374	117.078	0.0132109	100.155	108.177	0.0131618
ENSG00000065923.9	ENST00000328306.4,ENST00000464933.5,ENST00000489574.2,ENST00000491894.4,ENST00000616978.4	6700.89	6512.32	268.00	2.01	1.73	268.00	0.00	2.42	2.23	1.61399	3.2905	0.12207	1.51503	3.06336	0.121994
ENSG00000065970.8	ENST00000162391.7,ENST00000428177.2,ENST00000539192.1	4789.56	4600.97	752.00	8.00	6.87	752.00	0.00	7.52	6.95	6.73763	8.36946	0.036833	6.22031	7.72884	0.0368447
ENSG00000065978.18	ENST00000321358.11,ENST00000332220.10,ENST00000436427.1,ENST00000467957.1	1507.69	1319.09	13425.71	498.02	427.70	13425.31	9.62	459.78	424.41	451.87	467.744	0.00597774	417.441	431.962	0.00587499
ENSG00000065989.15	ENST00000293683.9,ENST00000344979.7,ENST00000380702.6,ENST00000440014.6,ENST00000586275.1,ENST00000589073.1,ENST00000590407.1,ENST00000591971.5,ENST00000592685.5	3379.99	3191.39	34.00	0.52	0.45	34.00	0.00	0.89	0.82	0.550378	1.27418	0.14114	0.513482	1.18156	0.141073
ENSG00000066027.11	ENST00000261461.6,ENST00000479259.1,ENST00000498123.5,ENST00000498129.6,ENST00000537030.3	3128.00	2939.40	728.00	12.12	10.41	728.00	0.00	11.73	10.83	10.7497	12.7145	0.0284399	9.93468	11.7478	0.0284727
ENSG00000066032.18	ENST00000343114.7,ENST00000361291.8,ENST00000402739.8,ENST00000409266.5,ENST00000409550.2,ENST00000409971.6,ENST00000451966.5,ENST00000465616.1,ENST00000466387.5,ENST00000467488.1,ENST00000467892.1,ENST00000493024.5,ENST00000496251.5,ENST00000496558.5,ENST00000497804.1,ENST00000508970.1,ENST00000540488.5,ENST00000541047.5,ENST00000629316.2	4349.00	4160.40	4.00	0.05	0.04	4.00	0.00	1.62	1.49	0.813422	2.54279	0.187977	0.727308	2.3241	0.188045
ENSG00000066044.14	ENST00000407627.6,ENST00000593807.1,ENST00000595499.1,ENST00000596154.5,ENST00000596459.5	2641.00	2452.40	1867.00	37.25	31.99	1866.76	0.54	34.71	32.04	32.5577	36.9689	0.0218638	30.0197	34.0879	0.0217959
ENSG00000066056.13	ENST00000372476.7,ENST00000461061.1,ENST00000471187.1,ENST00000473014.1,ENST00000480269.1,ENST00000485125.1,ENST00000488437.1,ENST00000492599.1,ENST00000492874.1,ENST00000538015.1	588.13	399.60	2.00	0.24	0.21	2.00	0.00	1.31	1.21	0.495252	2.24897	0.239231	0.456884	2.0765	0.239301
ENSG00000066084.12	ENST00000301180.9,ENST00000546719.1,ENST00000546732.1,ENST00000549620.5,ENST00000552328.1	8522.22	8333.62	1582.00	9.29	7.98	1582.00	0.00	8.90	8.22	8.30986	9.50714	0.0220312	7.67576	8.78101	0.02201
ENSG00000066117.14	ENST00000381513.8,ENST00000394963.8,ENST00000547247.5,ENST00000547637.1,ENST00000548573.5,ENST00000549274.1,ENST00000549526.1,ENST00000550280.1,ENST00000550477.5,ENST00000551352.1,ENST00000551497.1,ENST00000551966.5	2383.53	2194.96	2206.00	49.18	42.23	2206.00	0.00	47.41	43.77	43.6292	51.4729	0.0287116	40.2424	47.4828	0.0286873
ENSG00000066135.12	ENST00000372396.3,ENST00000463151.5,ENST00000472265.1,ENST00000481296.1,ENST00000485249.1	3845.17	3656.58	606.00	8.11	6.96	603.03	2.63	8.14	7.52	6.97354	9.34017	0.0500295	6.46004	8.64568	0.0500697
ENSG00000066136.20	ENST00000308733.9,ENST00000372651.5,ENST00000372652.5,ENST00000372653.5,ENST00000372654.5,ENST00000372669.8,ENST00000414185.1,ENST00000416859.6,ENST00000424419.6,ENST00000425457.6,ENST00000427410.6,ENST00000440226.7,ENST00000447388.7,ENST00000453631.5,ENST00000456393.6,ENST00000467203.5,ENST00000483091.1,ENST00000488635.1,ENST00000496608.1,ENST00000525290.5,ENST00000525349.1,ENST00000530965.5,ENS…	1742.93	1554.34	677.40	21.32	18.31	677.39	0.88	23.16	21.38	20.6735	25.8897	0.038554	19.0549	23.8739	0.0385505
ENSG00000066185.12	ENST00000372565.7,ENST00000461083.1,ENST00000475426.1,ENST00000611861.4	1093.25	904.71	0.00	0.00	0.00	0.00	0.00	0.35	0.33	0.0395026	0.794351	0.401424	0.0398618	0.736929	0.401318
ENSG00000066230.11	ENST00000264938.7,ENST00000507407.1,ENST00000514375.1,ENST00000644203.1	5039.43	4850.84	578.40	5.83	5.01	579.56	16.49	5.57	5.14	5.00419	6.17079	0.0359935	4.61954	5.69526	0.036039
ENSG00000066248.14	ENST00000264051.7,ENST00000373552.8,ENST00000409079.1,ENST00000414326.1,ENST00000416114.3,ENST00000420650.2,ENST00000424488.5,ENST00000461944.1,ENST00000489127.1	1352.08	1163.52	6.00	0.25	0.22	6.00	0.00	1.07	0.99	0.453107	1.7471	0.213972	0.420075	1.61507	0.213896
ENSG00000066279.17	ENST00000294732.11,ENST00000367408.5,ENST00000367409.8	7701.30	7512.71	5197.00	33.85	29.07	5197.00	0.00	31.26	28.85	30.1898	32.3728	0.012041	27.8798	29.8858	0.0120346
ENSG00000066294.14	ENST00000311224.8,ENST00000360056.7,ENST00000368047.3,ENST00000368048.7,ENST00000368051.3,ENST00000368054.7,ENST00000466767.1,ENST00000534968.5	2771.00	2582.40	0.00	0.00	0.00	0.00	0.00	0.35	0.33	0.108299	0.637171	0.270577	0.0989067	0.587408	0.27069
ENSG00000066322.14	ENST00000372458.7,ENST00000413844.3,ENST00000464204.5,ENST00000465321.5,ENST00000468865.6,ENST00000470769.5,ENST00000470968.6,ENST00000478481.5,ENST00000479439.5,ENST00000479686.5,ENST00000482302.5,ENST00000487209.5,ENST00000496932.1,ENST00000497050.5,ENST00000497569.5,ENST00000621943.4	1342.89	1154.29	1426.00	60.45	51.91	1426.00	0.00	58.42	53.93	54.073	62.6211	0.0258043	50.0143	57.9229	0.0258185
ENSG00000066336.11	ENST00000227163.8,ENST00000378538.7,ENST00000533030.1,ENST00000533968.1	1130.50	941.91	0.00	0.00	0.00	0.00	0.00	0.22	0.20	0.0357931	0.453248	0.356299	0.0315348	0.417142	0.356083
ENSG00000066379.14	ENST00000332435.9,ENST00000359374.8,ENST00000376782.6,ENST00000376785.2,ENST00000463141.1,ENST00000471008.5	865.04	676.46	414.51	29.98	25.75	414.12	2.14	28.37	26.19	25.5578	31.3226	0.035302	23.6385	28.9629	0.0353083
ENSG00000066382.16	ENST00000358117.9,ENST00000448418.6,ENST00000524636.1,ENST00000524667.5,ENST00000525519.1,ENST00000526437.5,ENST00000528686.2,ENST00000529220.5	1625.00	1436.44	0.00	0.00	0.00	0.00	0.00	0.58	0.54	0.155739	1.08595	0.292887	0.15294	1.01224	0.292704
ENSG00000066405.12	ENST00000183605.9,ENST00000343735.8,ENST00000479660.1	3520.00	3331.40	16.00	0.24	0.20	16.00	0.00	0.29	0.27	0.159619	0.438788	0.164903	0.147604	0.405401	0.164954
ENSG00000066422.4	ENST00000312938.4,ENST00000461821.1,ENST00000471673.1	5411.34	5222.75	900.48	8.44	7.25	900.41	1.89	7.98	7.37	7.18598	8.83833	0.0349927	6.65081	8.17673	0.0350285
ENSG00000066427.22	ENST00000340660.10,ENST00000359366.10,ENST00000393287.9,ENST00000429774.6,ENST00000454964.3,ENST00000502250.5,ENST00000503767.5,ENST00000504047.1,ENST00000506466.5,ENST00000507965.5,ENST00000511362.5,ENST00000515746.6,ENST00000526872.3,ENST00000532032.5,ENST00000545170.5,ENST00000553287.5,ENST00000553309.5,ENST00000553488.5,ENST00000553491.5,ENST00000553498.5,ENST00000553570.5,ENST00000553686.5,E…	1724.01	1535.48	336.00	10.71	9.20	336.00	0.00	15.08	13.92	12.1473	18.1008	0.0688054	11.1939	16.695	0.0687989
ENSG00000066455.12	ENST00000163416.6,ENST00000554700.1,ENST00000555793.1	2855.55	2666.95	944.00	17.32	14.87	944.00	0.00	16.36	15.10	15.0254	17.7476	0.0286088	13.8778	16.3893	0.0285037
ENSG00000066468.22	ENST00000336553.10,ENST00000346997.6,ENST00000351936.10,ENST00000356226.8,ENST00000357555.9,ENST00000358487.9,ENST00000359354.6,ENST00000360144.7,ENST00000369056.5,ENST00000369058.7,ENST00000369059.5,ENST00000369060.8,ENST00000369061.8,ENST00000429361.5,ENST00000457416.6,ENST00000463870.5,ENST00000467584.1,ENST00000478859.5,ENST00000490349.5,ENST00000491111.1,ENST00000491475.1,ENST00000604236.5,E…	2303.85	2115.28	0.00	0.00	0.00	0.00	0.00	1.37	1.27	0.647785	2.15859	0.194394	0.600621	1.9954	0.194451
ENSG00000066557.5	ENST00000370952.3	2884.00	2695.40	319.00	5.79	4.97	319.00	0.00	5.36	4.95	4.77173	5.94622	0.0375734	4.40441	5.48872	0.0375088
ENSG00000066583.11	ENST00000173527.5,ENST00000514194.5	1901.73	1713.14	439.00	12.54	10.77	439.00	0.00	11.80	10.89	10.5889	13.0576	0.0356043	9.78877	12.0671	0.03561
ENSG00000066629.17	ENST00000262233.10,ENST00000327921.13,ENST00000334192.8,ENST00000553313.1,ENST00000553720.5,ENST00000554111.1,ENST00000554386.1,ENST00000554479.5,ENST00000554553.5,ENST00000555096.5,ENST00000555145.5,ENST00000555277.1,ENST00000555812.5,ENST00000556199.1,ENST00000556714.5,ENST00000556758.1,ENST00000556835.5,ENST00000556947.1,ENST00000557313.5,ENST00000557741.1,ENST00000649352.1	2956.06	2767.50	291.00	5.15	4.42	291.00	0.00	7.78	7.18	5.72337	9.86748	0.0924359	5.30519	9.13206	0.0925036
ENSG00000066651.19	ENST00000334379.10,ENST00000368332.7,ENST00000444121.5,ENST00000444229.1,ENST00000446681.1,ENST00000461129.5,ENST00000466316.1,ENST00000468097.5,ENST00000473273.1,ENST00000479748.5,ENST00000489934.1,ENST00000648977.1	1544.92	1356.34	355.00	12.81	11.00	355.00	0.00	13.66	12.61	11.4595	15.9183	0.0548437	10.5917	14.7045	0.054921
ENSG00000066654.13	ENST00000381337.6,ENST00000396083.6,ENST00000565248.1,ENST00000569768.1,ENST00000570231.1,ENST00000636554.1	3396.86	3208.26	831.00	12.67	10.88	831.00	0.00	12.06	11.13	11.0516	13.1384	0.029364	10.1845	12.1112	0.0293363
ENSG00000066697.14	ENST00000374885.5,ENST00000374886.7,ENST00000395067.6,ENST00000398977.2,ENST00000489377.1,ENST00000613183.1,ENST00000622639.4	1604.02	1415.42	939.97	32.49	27.91	939.96	0.20	30.67	28.31	28.4914	32.9328	0.024783	26.2948	30.395	0.0248087
ENSG00000066735.14	ENST00000315264.7,ENST00000423312.6	6714.00	6525.40	1024.00	7.68	6.59	1024.00	0.00	7.10	6.56	6.66186	7.53429	0.0209	6.15162	6.95677	0.0208857
ENSG00000066739.11	ENST00000261834.9,ENST00000359933.5,ENST00000473234.1,ENST00000488421.1,ENST00000553643.1,ENST00000554151.1,ENST00000555263.1	9636.03	9447.46	665.73	3.45	2.96	665.72	0.45	4.20	3.88	3.08576	5.44267	0.0959112	2.87009	5.04795	0.0959289
ENSG00000066777.8	ENST00000262215.7,ENST00000517955.2,ENST00000518230.5,ENST00000518290.1,ENST00000518789.5,ENST00000519436.1,ENST00000520381.5,ENST00000522878.5	4853.47	4664.88	1482.00	15.54	13.35	1482.00	0.00	15.08	13.92	12.9205	17.3758	0.0512305	11.9303	16.045	0.0512484
ENSG00000066813.14	ENST00000329697.10,ENST00000414188.6,ENST00000562026.1,ENST00000563943.5,ENST00000564849.1,ENST00000564855.1,ENST00000565232.5,ENST00000565322.5,ENST00000566384.5,ENST00000566998.5,ENST00000567001.5,ENST00000567288.5,ENST00000568098.1,ENST00000568882.1,ENST00000569131.5,ENST00000569163.1,ENST00000569327.5,ENST00000569344.5,ENST00000569364.5	1412.16	1223.60	0.00	0.00	0.00	0.00	0.00	1.34	1.24	0.63582	2.10888	0.194131	0.587486	1.94731	0.194119
ENSG00000066827.15	ENST00000377838.7,ENST00000429442.6,ENST00000517307.5,ENST00000518191.1,ENST00000518408.5,ENST00000519827.1,ENST00000520214.5,ENST00000520356.5,ENST00000520727.5,ENST00000521673.5,ENST00000522257.5,ENST00000522723.1,ENST00000522974.5,ENST00000523040.1,ENST00000523243.5,ENST00000523399.5,ENST00000523924.5	4383.75	4195.15	475.00	5.54	4.76	474.88	0.38	7.39	6.82	6.00531	8.92132	0.0685513	5.55249	8.24636	0.0685559
ENSG00000066855.15	ENST00000262146.8,ENST00000424808.6,ENST00000458689.2,ENST00000517944.5,ENST00000518352.1,ENST00000518636.1,ENST00000518800.5,ENST00000520398.1,ENST00000521247.6,ENST00000522239.5,ENST00000523158.5,ENST00000523170.5,ENST00000523222.5,ENST00000527155.5,ENST00000527553.1	2482.52	2293.93	799.00	17.04	14.64	799.00	0.00	17.99	16.61	16.1093	19.8828	0.0359633	14.9046	18.3883	0.0359539
ENSG00000066923.17	ENST00000317296.9,ENST00000394018.6,ENST00000412190.5,ENST00000416412.5,ENST00000422690.5,ENST00000426455.5,ENST00000439782.1,ENST00000440830.5,ENST00000451963.1,ENST00000459699.1,ENST00000476057.1,ENST00000477469.1,ENST00000479359.1,ENST00000482546.1,ENST00000491498.5,ENST00000492674.1,ENST00000496157.5,ENST00000615138.4,ENST00000620100.4	1961.40	1772.84	48.49	1.34	1.15	48.14	1.47	2.35	2.16	1.51139	3.22285	0.126578	1.39482	2.97463	0.126446
ENSG00000066926.10	ENST00000262093.9,ENST00000382873.7,ENST00000585494.5,ENST00000585699.1,ENST00000585747.1,ENST00000585878.1,ENST00000591215.5,ENST00000591977.5,ENST00000592111.1,ENST00000592699.5	1815.83	1627.27	426.00	12.81	11.00	426.00	0.00	12.69	11.71	10.4971	14.8595	0.059561	9.69535	13.7236	0.059464
ENSG00000066933.15	ENST00000356056.9,ENST00000424560.2,ENST00000444904.5,ENST00000561618.5,ENST00000563071.1,ENST00000563542.5,ENST00000563648.1,ENST00000563925.1,ENST00000564571.5,ENST00000564699.1,ENST00000564931.1,ENST00000565528.1,ENST00000566744.5,ENST00000566885.5,ENST00000567095.1,ENST00000567560.5,ENST00000568042.5,ENST00000568438.1,ENST00000568481.1,ENST00000568781.1,ENST00000569314.1	9044.96	8856.37	1177.22	6.50	5.59	1177.09	1.09	10.98	10.14	7.33417	16.3968	0.137215	6.78668	15.1618	0.137268
ENSG00000067048.16	ENST00000336079.7,ENST00000360160.8,ENST00000440554.1,ENST00000454054.5,ENST00000463199.1,ENST00000469101.1,ENST00000472510.5,ENST00000493363.1,ENST00000495478.1	1304.44	1115.90	0.00	0.00	0.00	0.00	0.00	0.79	0.73	0.274918	1.39462	0.25463	0.251617	1.28634	0.254532
ENSG00000067057.16	ENST00000381072.5,ENST00000381075.6,ENST00000381125.8,ENST00000407806.2,ENST00000413079.1,ENST00000415005.5,ENST00000421751.1,ENST00000433193.1,ENST00000460445.1,ENST00000468050.1,ENST00000495715.1,ENST00000607886.5	2564.83	2376.24	9118.00	187.76	161.24	9117.99	0.10	189.62	175.03	171.843	219.742	0.0421511	158.114	202.331	0.0421011
ENSG00000067064.11	ENST00000381344.7,ENST00000427898.5,ENST00000429642.2,ENST00000482091.1,ENST00000491735.1	2082.04	1893.45	652.20	16.85	14.47	650.46	2.40	15.86	14.64	14.3717	17.3672	0.032435	13.2909	16.0552	0.0324513
ENSG00000067066.16	ENST00000264052.9,ENST00000340126.8,ENST00000409112.5,ENST00000409341.5,ENST00000409824.5,ENST00000409897.5,ENST00000413284.5,ENST00000427101.6,ENST00000431952.1,ENST00000432979.5,ENST00000452345.1,ENST00000459786.1,ENST00000462751.1,ENST00000466710.1,ENST00000470940.5,ENST00000488180.1,ENST00000492546.1,ENST00000494508.1,ENST00000494901.5	1439.30	1250.73	657.00	25.70	22.07	656.41	0.71	25.66	23.69	22.1916	29.2768	0.047687	20.5349	27.0766	0.047655
ENSG00000067082.14	ENST00000173785.4,ENST00000380946.3,ENST00000461124.1,ENST00000469435.1,ENST00000492125.1,ENST00000497571.5,ENST00000542957.1	3663.68	3475.10	2731.00	38.45	33.02	2731.00	0.00	36.34	33.54	33.8901	38.8721	0.0237337	31.2991	35.8946	0.0236758
ENSG00000067113.16	ENST00000264775.9,ENST00000307259.8,ENST00000502907.1,ENST00000509667.5,ENST00000515132.5,ENST00000520263.1	1554.35	1365.76	95.67	3.43	2.94	96.24	3.42	3.93	3.63	2.97896	4.97618	0.0867286	2.75392	4.59861	0.0867809
ENSG00000067141.16	ENST00000261908.10,ENST00000339362.9,ENST00000558485.1,ENST00000558807.1,ENST00000558886.1,ENST00000558964.5,ENST00000560262.5,ENST00000560328.1,ENST00000560352.5,ENST00000560407.1,ENST00000560808.1	4042.07	3853.53	1216.00	15.44	13.26	1216.00	0.00	15.76	14.55	12.7559	18.8607	0.0677116	11.8278	17.469	0.0676384
ENSG00000067167.7	ENST00000262213.6,ENST00000518678.1,ENST00000520700.1,ENST00000521049.5,ENST00000521425.5	2653.62	2465.03	2750.00	54.59	46.88	2750.00	0.00	51.46	47.51	48.0802	55.285	0.0237503	44.35	51.0014	0.0237985
ENSG00000067177.14	ENST00000339490.7,ENST00000373539.3,ENST00000373542.8,ENST00000373545.7,ENST00000541944.5	5701.84	5513.24	2034.63	18.06	15.51	2033.99	6.96	16.69	15.40	15.8488	17.4899	0.0169693	14.6446	16.1574	0.0169189
ENSG00000067182.7	ENST00000162749.6,ENST00000366159.8,ENST00000437813.7,ENST00000440083.6,ENST00000534885.5,ENST00000535038.1,ENST00000535958.1,ENST00000536194.1,ENST00000536717.5,ENST00000537842.5,ENST00000538363.1,ENST00000539372.5,ENST00000540022.5,ENST00000543048.5,ENST00000543359.5,ENST00000543995.5	1878.52	1689.94	3003.00	86.95	74.67	3003.00	0.00	83.55	77.13	76.8204	90.8929	0.0300263	70.7227	83.7122	0.0300352
ENSG00000067191.15	ENST00000344140.5,ENST00000394303.7,ENST00000394310.7,ENST00000492737.5,ENST00000536613.6,ENST00000539338.6,ENST00000577582.5,ENST00000577926.1,ENST00000582414.1,ENST00000582544.1,ENST00000582877.1,ENST00000622445.4	2815.58	2627.03	196.00	3.65	3.14	196.00	0.00	5.24	4.83	3.7418	6.76061	0.100817	3.49875	6.2867	0.10077
ENSG00000067208.14	ENST00000370331.5,ENST00000466778.2,ENST00000468580.5,ENST00000474806.1,ENST00000491940.5,ENST00000492513.5,ENST00000492613.1,ENST00000540033.2	5777.27	5588.68	230.00	2.01	1.73	230.00	0.00	3.22	2.97	2.08748	4.46597	0.130234	1.92876	4.12612	0.130195
ENSG00000067221.13	ENST00000316900.9,ENST00000316911.10,ENST00000359750.8,ENST00000541638.5,ENST00000561480.1,ENST00000561656.5,ENST00000562453.1,ENST00000563229.5,ENST00000564777.5,ENST00000565240.5,ENST00000566081.5,ENST00000567052.1,ENST00000567876.1	1654.31	1465.74	62.00	2.07	1.78	62.00	0.00	2.80	2.59	1.92753	3.71882	0.111235	1.77997	3.4342	0.111242
ENSG00000067225.17	ENST00000319622.10,ENST00000335181.9,ENST00000389093.7,ENST00000449901.6,ENST00000561609.5,ENST00000562784.1,ENST00000562997.5,ENST00000563275.1,ENST00000563986.1,ENST00000564178.5,ENST00000564276.1,ENST00000564440.5,ENST00000564993.1,ENST00000565143.1,ENST00000565154.5,ENST00000565184.5,ENST00000566809.1,ENST00000567087.5,ENST00000567118.5,ENST00000568459.5,ENST00000568743.1,ENST00000568883.5,EN…	2178.28	1989.69	70495.00	1733.63	1488.84	70495.00	0.00	1601.86	1478.66	1581.41	1623.12	0.00453879	1460.72	1498.48	0.00447037
ENSG00000067248.9	ENST00000251636.9,ENST00000504778.5,ENST00000508346.1,ENST00000513447.1,ENST00000621106.4	4287.86	4099.26	371.00	4.43	3.80	371.00	0.00	4.42	4.08	3.78928	5.07516	0.0492194	3.49926	4.68685	0.0492188
ENSG00000067334.13	ENST00000359208.6,ENST00000436063.6,ENST00000460191.1,ENST00000462746.6,ENST00000496535.6,ENST00000496672.1,ENST00000528680.1	2069.82	1881.23	1481.00	38.52	33.08	1481.00	0.00	36.61	33.79	33.2641	40.135	0.0323124	30.6603	36.9984	0.0322724
ENSG00000067365.14	ENST00000163678.11,ENST00000381920.7,ENST00000561758.5,ENST00000561993.5,ENST00000562151.2,ENST00000562973.1,ENST00000563037.1,ENST00000563501.1,ENST00000563958.5,ENST00000564107.1,ENST00000564133.1,ENST00000564554.1,ENST00000564624.1,ENST00000565866.5,ENST00000567295.5,ENST00000568967.5,ENST00000569597.1,ENST00000572956.5	1161.53	973.02	411.00	20.67	17.75	411.00	0.00	22.18	20.47	18.5061	25.9909	0.0576004	17.0723	23.9914	0.057606
ENSG00000067369.13	ENST00000263801.7,ENST00000382039.7,ENST00000382044.8,ENST00000411772.5,ENST00000413546.1,ENST00000414758.1,ENST00000417342.1,ENST00000434561.1,ENST00000434595.1,ENST00000450115.6,ENST00000467474.1,ENST00000476454.5,ENST00000477089.1,ENST00000480860.1,ENST00000571145.1,ENST00000572085.5,ENST00000605155.1	6160.17	5971.60	1375.09	11.27	9.68	1365.59	16.82	12.59	11.62	10.8046	14.4881	0.0508736	9.95891	13.3606	0.050883
ENSG00000067445.20	ENST00000173898.11,ENST00000319167.12,ENST00000375022.8,ENST00000375041.6,ENST00000399736.5,ENST00000411534.1,ENST00000416704.1,ENST00000420798.6,ENST00000427099.1,ENST00000430420.5,ENST00000431115.5,ENST00000440072.5,ENST00000440759.5,ENST00000442098.5,ENST00000445561.5,ENST00000449980.1,ENST00000452830.5,ENST00000453081.5,ENST00000469211.1,ENST00000474933.6,ENST00000475183.1,ENST00000484031.5,E…	3488.00	3299.40	5.00	0.07	0.06	5.00	0.04	2.21	2.04	1.17086	3.4009	0.174069	1.08313	3.14141	0.174019
ENSG00000067533.5	ENST00000366932.3,ENST00000491428.1	3893.62	3705.09	384.00	5.07	4.36	384.00	0.00	4.84	4.47	3.31839	6.37882	0.111333	3.09894	5.92386	0.111417
ENSG00000067560.10	ENST00000265538.3,ENST00000418115.5,ENST00000422781.5,ENST00000431929.2,ENST00000445425.4,ENST00000454011.6	2005.13	1816.53	9572.00	257.84	221.43	9572.06	0.25	239.06	220.67	234.031	244.483	0.00739053	216.061	225.619	0.00735589
ENSG00000067596.11	ENST00000262415.7,ENST00000540306.5,ENST00000587044.1,ENST00000587574.1,ENST00000588996.1,ENST00000589898.1,ENST00000592258.5,ENST00000605777.1,ENST00000650571.1	3603.96	3415.41	1098.00	15.73	13.51	1098.00	0.00	16.62	15.34	13.5666	20.0634	0.0640671	12.6198	18.6244	0.0640533
ENSG00000067601.7	ENST00000412466.1,ENST00000414507.1	485.04	296.59	9.37	1.55	1.33	9.77	0.97	1.67	1.54	0.740475	2.70688	0.208946	0.681718	2.49712	0.209006
ENSG00000067606.16	ENST00000378567.7,ENST00000400921.6,ENST00000419838.6,ENST00000461106.6,ENST00000461465.5,ENST00000466352.5,ENST00000466651.5,ENST00000468310.5,ENST00000470511.5,ENST00000470596.5,ENST00000470986.5,ENST00000471018.6,ENST00000472017.1,ENST00000478770.6,ENST00000479263.5,ENST00000479566.5,ENST00000481140.5,ENST00000482686.5,ENST00000484419.1,ENST00000486681.5,ENST00000495347.5,ENST00000496325.5,ENS…	1795.76	1607.18	565.60	17.22	14.79	564.88	4.08	19.15	17.68	16.4493	22.0796	0.0512683	15.2103	20.408	0.051242
ENSG00000067646.11	ENST00000155093.7,ENST00000383052.5,ENST00000443793.1,ENST00000449237.4,ENST00000469869.1,ENST00000478783.1,ENST00000625061.3	2591.00	2402.42	0.00	0.00	0.00	0.00	0.00	0.34	0.31	0.0720198	0.673036	0.330816	0.0691164	0.624006	0.330769
ENSG00000067704.9	ENST00000366922.2,ENST00000467924.1,ENST00000488777.1,ENST00000490891.1	3522.06	3333.47	3972.00	58.30	50.07	3972.00	0.00	54.59	50.39	52.6375	56.7119	0.0127359	48.5702	52.32	0.0127152
ENSG00000067715.13	ENST00000261205.8,ENST00000393240.7,ENST00000446242.3,ENST00000457153.6,ENST00000547046.5,ENST00000549454.5,ENST00000549559.2,ENST00000549671.5,ENST00000551304.5,ENST00000552074.5,ENST00000552624.5,ENST00000552744.5	4592.00	4403.40	2.00	0.02	0.02	2.00	0.00	0.91	0.84	0.376836	1.51741	0.224382	0.349681	1.40277	0.224347
ENSG00000067798.15	ENST00000397909.6,ENST00000536525.6,ENST00000547725.1,ENST00000547884.1,ENST00000548948.5,ENST00000549369.5,ENST00000549464.5,ENST00000550042.2,ENST00000550503.1,ENST00000550673.1,ENST00000550788.1,ENST00000551162.1,ENST00000551277.1,ENST00000552300.1,ENST00000552895.5,ENST00000644176.1	717.09	528.70	9.00	0.83	0.72	9.00	0.00	2.38	2.19	1.02209	3.89725	0.213916	0.967168	3.62143	0.213828
ENSG00000067829.18	ENST00000217901.9,ENST00000370092.7,ENST00000370093.5,ENST00000427365.6,ENST00000444338.1,ENST00000444450.5,ENST00000454076.5,ENST00000461215.2,ENST00000491235.1,ENST00000495356.5,ENST00000497043.5,ENST00000619865.4	1297.96	1109.36	1334.98	58.88	50.57	1334.97	0.17	55.77	51.48	51.5712	59.9177	0.0258625	47.59	55.2889	0.0258133
ENSG00000067836.12	ENST00000322048.11,ENST00000585653.1,ENST00000585871.1,ENST00000586153.1,ENST00000586336.5,ENST00000586504.5,ENST00000587377.5,ENST00000587711.5,ENST00000587843.5,ENST00000588201.5,ENST00000589543.5,ENST00000590198.1,ENST00000591292.5,ENST00000591392.5,ENST00000592019.1,ENST00000592112.1	1348.20	1159.61	102.00	4.30	3.70	101.54	0.74	5.85	5.40	4.38651	7.42784	0.0893832	4.04841	6.85842	0.0894035
ENSG00000067840.12	ENST00000164640.8,ENST00000393758.6,ENST00000468491.1,ENST00000475140.5,ENST00000480418.5,ENST00000480650.3,ENST00000483693.5,ENST00000484792.5,ENST00000544474.5	1706.78	1518.20	0.00	0.00	0.00	0.00	0.00	0.56	0.51	0.172665	0.993047	0.264655	0.160849	0.918649	0.264573
ENSG00000067842.17	ENST00000263519.4,ENST00000349466.6,ENST00000359149.7,ENST00000370186.5,ENST00000393842.5,ENST00000460549.1,ENST00000496610.1	3896.14	3707.55	0.00	0.00	0.00	0.00	0.00	0.21	0.20	0.0380803	0.457901	0.366449	0.0350811	0.422919	0.366464
ENSG00000067900.7	ENST00000399799.2,ENST00000578051.1,ENST00000582445.1,ENST00000583556.1,ENST00000584687.1,ENST00000584875.1,ENST00000635540.1	6846.22	6657.62	2026.73	14.90	12.79	2025.82	1.92	14.45	13.34	13.4232	15.5407	0.0246356	12.3936	14.3474	0.0246453
ENSG00000067955.13	ENST00000290858.10,ENST00000412916.6,ENST00000561924.6,ENST00000563939.2,ENST00000564034.5,ENST00000565389.1,ENST00000566281.1,ENST00000567947.1,ENST00000568858.1	2043.14	1854.58	1102.00	29.08	24.97	1102.00	0.00	27.92	25.78	23.867	32.168	0.0515788	21.9894	29.6517	0.0515034
ENSG00000067992.13	ENST00000379162.8,ENST00000441463.2,ENST00000493226.1,ENST00000648777.1	2797.32	2608.72	361.00	6.77	5.82	361.00	0.00	6.55	6.05	5.68153	7.46786	0.0461837	5.24534	6.89392	0.0461807
ENSG00000068001.13	ENST00000357750.8,ENST00000395139.7,ENST00000415028.1,ENST00000424190.1,ENST00000426286.1,ENST00000428028.1,ENST00000442581.1,ENST00000447092.5,ENST00000458018.1,ENST00000481597.5	1908.19	1719.60	497.00	14.14	12.15	494.90	2.39	14.40	13.29	12.6264	16.3467	0.043684	11.6595	15.0958	0.0436963
ENSG00000068024.16	ENST00000345617.7,ENST00000430200.1,ENST00000445704.1,ENST00000446876.1,ENST00000454542.5,ENST00000460235.1,ENST00000461113.5,ENST00000463007.5,ENST00000487617.5,ENST00000493582.5,ENST00000494800.1,ENST00000495497.1,ENST00000496347.1,ENST00000535493.5,ENST00000543185.5,ENST00000544989.1,ENST00000553145.1	3518.45	3329.99	270.00	3.97	3.41	270.00	0.00	5.91	5.46	4.00086	8.00167	0.118412	3.68867	7.38195	0.118297
ENSG00000068028.17	ENST00000327761.7,ENST00000357043.6,ENST00000359365.8,ENST00000395117.6,ENST00000395126.7,ENST00000478619.1,ENST00000482447.1,ENST00000488024.1,ENST00000494145.1,ENST00000616212.4	1743.92	1555.32	2060.78	64.83	55.68	2060.33	2.52	60.03	55.41	57.3681	62.6569	0.0150948	53.0189	57.893	0.0150522
ENSG00000068078.18	ENST00000260795.7,ENST00000340107.8,ENST00000352904.6,ENST00000412135.6,ENST00000440486.7,ENST00000469068.1,ENST00000474521.1,ENST00000481110.6,ENST00000507588.1,ENST00000613647.4,ENST00000643463.1	3066.20	2877.62	182.00	3.09	2.66	182.00	0.00	4.24	3.92	2.9043	5.80215	0.120171	2.67757	5.35298	0.120116
ENSG00000068079.7	ENST00000246911.6,ENST00000396722.2,ENST00000415816.6,ENST00000438323.2,ENST00000534876.1,ENST00000536969.1,ENST00000538473.1,ENST00000546325.1	1118.53	929.94	211.00	11.10	9.53	211.00	0.00	11.78	10.87	9.88308	13.7796	0.0570548	9.12512	12.7247	0.0570851
ENSG00000068097.14	ENST00000184956.10,ENST00000585712.1,ENST00000585976.5,ENST00000587003.5,ENST00000587314.1,ENST00000590587.1,ENST00000591074.1,ENST00000591683.1,ENST00000592664.1,ENST00000593097.5,ENST00000593228.5,ENST00000613428.4	2576.84	2388.27	1022.00	20.94	17.98	1022.00	0.00	20.61	19.03	17.9588	23.2818	0.0445529	16.5913	21.5041	0.0444977
ENSG00000068120.14	ENST00000393818.2,ENST00000421097.6,ENST00000585811.1,ENST00000585909.1,ENST00000586771.1,ENST00000587157.1,ENST00000587214.1,ENST00000587858.5,ENST00000588353.1,ENST00000588757.1,ENST00000590958.5,ENST00000591583.1,ENST00000591753.1,ENST00000591779.5	1558.40	1369.82	2346.00	83.80	71.97	2346.00	0.00	79.44	73.33	73.4308	85.8436	0.0270108	67.7937	79.2503	0.0269687
ENSG00000068137.14	ENST00000293349.10,ENST00000456950.6,ENST00000587627.1,ENST00000591022.5,ENST00000591196.5,ENST00000591476.5,ENST00000591490.5,ENST00000591544.1,ENST00000592974.5	1970.14	1781.56	1082.00	29.72	25.52	1082.00	0.00	28.21	26.04	25.2434	31.2009	0.0364176	23.324	28.8188	0.0364142
ENSG00000068305.17	ENST00000338042.10,ENST00000354410.9,ENST00000449277.6,ENST00000557785.5,ENST00000557942.5,ENST00000558049.5,ENST00000558812.5,ENST00000558856.5,ENST00000558983.5,ENST00000559036.5,ENST00000559903.1,ENST00000560493.5,ENST00000561125.2	4213.97	4025.38	1213.89	14.76	12.67	1211.59	6.77	14.92	13.77	13.1781	16.6563	0.0397754	12.183	15.394	0.0397035
ENSG00000068308.13	ENST00000156084.8,ENST00000376488.7,ENST00000396743.7,ENST00000428668.2,ENST00000455452.5,ENST00000481142.1,ENST00000484499.5,ENST00000610466.4	1979.92	1791.34	2693.00	73.56	63.17	2693.00	0.00	68.30	63.05	63.8107	73.0626	0.0233684	58.9483	67.4784	0.0233455
ENSG00000068323.16	ENST00000315869.7,ENST00000481606.1,ENST00000487451.1,ENST00000493583.5,ENST00000495940.2	3141.59	2953.00	2650.00	43.91	37.71	2650.00	0.00	40.93	37.78	38.9447	42.8651	0.0164327	35.9786	39.595	0.0164462
ENSG00000068354.15	ENST00000376771.8,ENST00000418627.1,ENST00000476141.1,ENST00000481090.6,ENST00000494495.1	3200.43	3011.83	727.00	11.81	10.14	727.00	0.00	11.61	10.72	9.95593	13.3648	0.0509205	9.18662	12.3336	0.0509399
ENSG00000068366.19	ENST00000340800.6,ENST00000348502.10,ENST00000439581.1,ENST00000469796.6,ENST00000469857.1,ENST00000502391.5,ENST00000504383.1,ENST00000504980.5,ENST00000505075.1,ENST00000505855.1,ENST00000508092.5,ENST00000514500.1	4430.73	4242.14	3262.00	37.63	32.31	3262.00	0.00	37.50	34.62	33.9242	41.1595	0.0330839	31.3306	38.0021	0.0330256
ENSG00000068383.18	ENST00000342652.6,ENST00000368593.7,ENST00000368594.7,ENST00000423490.5,ENST00000445580.1,ENST00000487614.1,ENST00000498337.1	2791.39	2602.80	329.06	6.19	5.31	326.96	2.75	6.92	6.38	5.72118	8.3324	0.0642782	5.25411	7.66436	0.064332
ENSG00000068394.10	ENST00000156109.6	1742.00	1553.40	673.00	21.20	18.21	673.00	0.00	19.59	18.08	18.1077	21.0525	0.0257972	16.7334	19.4535	0.0257356
ENSG00000068400.13	ENST00000376423.8,ENST00000473581.5,ENST00000474512.1,ENST00000480041.1,ENST00000488361.1,ENST00000495258.1,ENST00000593475.5,ENST00000611705.4,ENST00000611757.4,ENST00000617369.4,ENST00000619107.1,ENST00000619149.4,ENST00000621664.1,ENST00000622231.1,ENST00000622599.4	2050.84	1862.27	2672.00	70.21	60.29	2672.00	0.00	67.33	62.15	60.8141	73.9079	0.03377	56.213	68.2933	0.033717
ENSG00000068438.14	ENST00000019019.6,ENST00000348411.2,ENST00000396894.8,ENST00000466371.5,ENST00000467954.5,ENST00000473235.5,ENST00000475806.5,ENST00000485486.1,ENST00000487353.5,ENST00000489599.1,ENST00000490202.5,ENST00000492562.5,ENST00000496365.5	1409.78	1221.18	1666.00	66.75	57.33	1666.00	0.00	63.06	58.21	59.4091	66.7325	0.0198396	54.8997	61.6516	0.0198732
ENSG00000068489.12	ENST00000262293.8,ENST00000577457.1,ENST00000578542.5,ENST00000578777.5,ENST00000580177.5,ENST00000581182.1,ENST00000582004.1,ENST00000582995.5,ENST00000614081.1	2262.48	2073.88	1915.61	45.20	38.81	1915.63	0.61	46.24	42.69	41.2807	52.7073	0.0400233	38.141	48.707	0.0400671
ENSG00000068615.18	ENST00000165698.9,ENST00000453231.6,ENST00000473407.5,ENST00000475475.1,ENST00000489855.2,ENST00000490915.5,ENST00000535845.6,ENST00000538924.6,ENST00000541910.6,ENST00000642243.1,ENST00000643817.1,ENST00000644644.1,ENST00000646181.1	3857.00	3668.40	160.00	2.13	1.83	160.00	0.00	3.19	2.95	2.41342	4.03917	0.0890404	2.23043	3.73215	0.0889522
ENSG00000068650.18	ENST00000375630.6,ENST00000375645.7,ENST00000415301.1,ENST00000418678.5,ENST00000419448.1,ENST00000419631.1,ENST00000459011.2,ENST00000459908.5,ENST00000466946.5,ENST00000471555.5,ENST00000479193.1,ENST00000487903.5,ENST00000489577.1,ENST00000493489.1,ENST00000495930.1,ENST00000610419.1,ENST00000614170.1	7322.10	7133.51	1486.00	10.19	8.75	1486.00	0.00	11.15	10.29	9.75919	12.6367	0.0443541	9.00068	11.6592	0.044277
ENSG00000068654.15	ENST00000263857.10,ENST00000409024.3,ENST00000409681.1,ENST00000424089.5,ENST00000462078.1,ENST00000471427.1,ENST00000483538.1,ENST00000486964.5,ENST00000492034.1,ENST00000496892.5	11036.61	10848.03	832.00	3.75	3.22	832.00	0.00	5.79	5.34	4.21834	7.51507	0.0990316	3.90867	6.95185	0.0991079
ENSG00000068697.6	ENST00000175091.4,ENST00000483117.1	1752.90	1564.30	3214.00	100.53	86.34	3214.00	0.00	93.03	85.87	89.632	96.2907	0.0123164	82.7887	88.9254	0.0122557
ENSG00000068724.15	ENST00000319190.9,ENST00000394850.6,ENST00000409245.5,ENST00000409825.5,ENST00000440051.1,ENST00000441914.5,ENST00000461601.5,ENST00000474321.6,ENST00000484061.5,ENST00000484337.5,ENST00000491786.5,ENST00000496991.3	4117.66	3929.07	975.00	12.14	10.43	975.00	0.00	12.31	11.36	10.8757	13.9139	0.0423999	10.036	12.8435	0.0423242
ENSG00000068745.14	ENST00000328631.9,ENST00000340879.8,ENST00000412795.5,ENST00000412850.5,ENST00000413298.5,ENST00000413654.5,ENST00000416707.1,ENST00000417896.1,ENST00000424035.1,ENST00000431721.6,ENST00000432678.6,ENST00000433104.2,ENST00000434860.1,ENST00000436134.5,ENST00000437427.5,ENST00000440424.5,ENST00000443853.5,ENST00000443964.1,ENST00000446860.5,ENST00000449563.5,ENST00000449610.5,ENST00000450045.5,ENS…	1409.69	1221.10	1709.00	68.48	58.81	1709.00	0.00	66.12	61.04	62.4236	69.8496	0.0192023	57.5943	64.4488	0.019158
ENSG00000068781.21	ENST00000394751.5,ENST00000394754.5,ENST00000402114.6,ENST00000405008.5,ENST00000463040.5,ENST00000470560.1	3534.00	3345.40	0.11	0.00	0.00	1.22	0.74	0.67	0.62	0.060018	1.5179	0.425874	0.0561189	1.40247	0.425946
ENSG00000068784.12	ENST00000263736.4,ENST00000461805.1,ENST00000475073.5,ENST00000490133.5,ENST00000493649.1	3523.59	3335.00	190.00	2.79	2.39	190.00	0.00	3.20	2.96	2.51002	4.01747	0.0811276	2.29406	3.68555	0.0811684
ENSG00000068796.16	ENST00000381103.6,ENST00000401507.7,ENST00000407818.7,ENST00000504883.1,ENST00000506857.5,ENST00000509624.1,ENST00000509663.2,ENST00000512006.2,ENST00000512541.5,ENST00000514082.5	2291.30	2102.70	1006.00	23.41	20.10	1007.08	1.45	22.88	21.12	20.6636	25.1876	0.0340387	19.048	23.2237	0.0339752
ENSG00000068831.18	ENST00000354024.7,ENST00000377485.5,ENST00000377486.7,ENST00000377487.5,ENST00000377489.5,ENST00000377494.5,ENST00000377497.7,ENST00000394428.5,ENST00000394429.5,ENST00000394430.5,ENST00000394432.7,ENST00000419843.1,ENST00000421556.5,ENST00000430645.1,ENST00000431822.5,ENST00000441258.5,ENST00000445445.5,ENST00000464324.5,ENST00000465852.1,ENST00000480443.1,ENST00000488071.1,ENST00000494001.5,ENS…	1014.44	825.90	7.00	0.41	0.36	7.00	0.00	2.36	2.18	1.37984	3.47056	0.154063	1.27596	3.20643	0.153996
ENSG00000068878.14	ENST00000389993.7,ENST00000404125.5,ENST00000461810.1,ENST00000466539.1,ENST00000475694.1,ENST00000476586.5,ENST00000478731.1,ENST00000481518.1,ENST00000488687.5	4756.72	4568.12	1800.00	19.28	16.56	1800.00	0.00	18.47	17.05	16.8094	20.1516	0.0310596	15.544	18.6294	0.0310285
ENSG00000068885.14	ENST00000326448.11,ENST00000461213.1,ENST00000463240.1,ENST00000465537.5,ENST00000465972.5,ENST00000466326.1,ENST00000467254.1,ENST00000468218.5,ENST00000468327.1,ENST00000472555.5,ENST00000472773.5,ENST00000475677.5,ENST00000477495.5,ENST00000478278.1,ENST00000478370.5,ENST00000478460.5,ENST00000478536.1,ENST00000482317.5,ENST00000483325.1,ENST00000483465.5,ENST00000484963.5,ENST00000486856.5,EN…	3105.61	2917.03	999.21	16.76	14.39	997.53	3.79	21.04	19.42	18.2856	23.8799	0.0466174	16.8849	22.046	0.0466185
ENSG00000068903.19	ENST00000249396.11,ENST00000358931.9,ENST00000381766.8,ENST00000392081.6,ENST00000407552.5,ENST00000414941.5,ENST00000420440.5,ENST00000423526.5,ENST00000437828.5,ENST00000443898.5,ENST00000447739.1,ENST00000451193.5,ENST00000462654.5,ENST00000476771.5,ENST00000479290.5,ENST00000481381.1,ENST00000491960.5,ENST00000496069.1,ENST00000613542.4	1752.64	1564.05	331.00	10.36	8.89	331.00	0.00	11.67	10.77	10.0031	13.4771	0.0514068	9.23	12.4364	0.0514205
ENSG00000068912.13	ENST00000185150.8,ENST00000378239.5,ENST00000405123.7,ENST00000494373.1	2414.13	2225.53	952.00	20.93	17.98	952.00	0.00	19.62	18.11	18.3416	20.9108	0.0224194	16.933	19.305	0.0224244
ENSG00000068971.13	ENST00000164133.6,ENST00000413292.1,ENST00000526559.5,ENST00000528530.1,ENST00000532850.1	1930.13	1741.59	598.00	16.80	14.43	598.00	0.00	16.19	14.95	12.579	19.7688	0.0784482	11.5162	18.1561	0.0783341
ENSG00000068976.13	ENST00000164139.3,ENST00000377432.7,ENST00000460413.1,ENST00000462303.1,ENST00000483742.1	2477.24	2288.64	4.00	0.09	0.07	4.00	0.00	0.61	0.57	0.112888	1.3413	0.37758	0.103301	1.23739	0.37755
ENSG00000068985.4	ENST00000376150.3	665.00	476.45	9.00	0.92	0.79	9.00	0.00	0.95	0.87	0.413012	1.5453	0.213804	0.382331	1.42737	0.2139
ENSG00000069011.15	ENST00000265340.11,ENST00000502676.1,ENST00000503586.1,ENST00000504936.1,ENST00000506438.5,ENST00000507253.5	1829.59	1640.99	688.00	20.51	17.62	688.00	0.00	19.42	17.93	17.6014	21.2955	0.0326439	16.2311	19.6391	0.0326692
ENSG00000069018.18	ENST00000352189.8,ENST00000378459.7,ENST00000502753.4,ENST00000503275.6,ENST00000509288.5,ENST00000513104.5,ENST00000514963.5	2369.00	2180.40	0.00	0.00	0.00	0.00	0.00	0.18	0.17	0.0524975	0.359379	0.293767	0.0481282	0.33145	0.293638
ENSG00000069020.18	ENST00000261569.11,ENST00000403625.6,ENST00000403666.5,ENST00000405643.5,ENST00000406039.5,ENST00000406374.5,ENST00000407621.1,ENST00000411628.5,ENST00000432426.5,ENST00000432817.5,ENST00000434115.5,ENST00000436277.5,ENST00000443808.1,ENST00000447738.1,ENST00000450827.5,ENST00000451144.1,ENST00000452953.5,ENST00000470421.1,ENST00000478569.1,ENST00000485768.1,ENST00000490016.6	9240.30	9051.70	183.00	0.99	0.85	183.00	0.00	4.02	3.71	2.31329	5.969	0.15926	2.12968	5.50719	0.159369
ENSG00000069122.18	ENST00000265417.7,ENST00000283296.11,ENST00000478711.1,ENST00000498632.1	3158.75	2970.19	0.00	0.00	0.00	0.00	0.00	0.25	0.23	0.017331	0.577361	0.442526	0.016015	0.533313	0.442474
ENSG00000069188.16	ENST00000392650.7,ENST00000410094.5,ENST00000424778.1,ENST00000479356.1,ENST00000585283.1	10723.00	10534.40	1.00	0.00	0.00	1.00	0.00	0.55	0.51	0.0195713	1.55502	0.577272	0.0207786	1.43913	0.577315
ENSG00000069206.15	ENST00000175238.10,ENST00000380789.5,ENST00000441335.6,ENST00000520720.1	2503.00	2314.40	0.00	0.00	0.00	0.00	0.00	0.09	0.08	0.0130808	0.189509	0.353917	0.0121995	0.175123	0.353942
ENSG00000069248.11	ENST00000261396.5,ENST00000366678.4,ENST00000485119.1,ENST00000490352.1	4802.04	4613.45	1085.00	11.51	9.88	1085.00	0.00	11.14	10.28	9.95859	12.4271	0.0375151	9.1901	11.4698	0.0375027
ENSG00000069275.12	ENST00000367142.4,ENST00000464938.1	6496.00	6307.40	8739.00	67.79	58.22	8739.00	0.00	63.87	58.95	61.3889	66.868	0.0132041	56.7326	61.7837	0.0132064
ENSG00000069329.17	ENST00000299138.11,ENST00000562420.1,ENST00000563884.1,ENST00000563984.1,ENST00000565228.1,ENST00000568191.1,ENST00000568612.5,ENST00000568642.5,ENST00000568784.6,ENST00000569950.1,ENST00000640313.1,ENST00000647959.1	3082.89	2894.34	4429.00	74.88	64.30	4428.99	0.09	85.66	79.07	64.2478	117.174	0.101699	59.3651	108.236	0.101847
ENSG00000069345.11	ENST00000317089.9,ENST00000563158.1,ENST00000569553.1,ENST00000617000.1	2314.45	2125.85	1481.00	34.09	29.28	1481.00	0.00	31.59	29.16	29.7109	33.4668	0.0205598	27.4565	30.92	0.0205197
ENSG00000069399.14	ENST00000164227.9,ENST00000403534.7,ENST00000444487.1,ENST00000464319.1,ENST00000473468.1,ENST00000473473.1,ENST00000474300.1,ENST00000477832.1,ENST00000487394.1	1541.30	1352.74	1017.00	36.79	31.59	1017.00	0.00	35.48	32.75	31.9798	38.9753	0.0343069	29.5887	36.0526	0.0343079
ENSG00000069424.14	ENST00000164247.5,ENST00000341524.5,ENST00000352527.5,ENST00000378083.7,ENST00000378092.5,ENST00000378097.5,ENST00000378111.5,ENST00000389632.8,ENST00000428161.5,ENST00000435937.5,ENST00000445501.5,ENST00000458166.6,ENST00000459822.1,ENST00000462676.2,ENST00000472700.6,ENST00000478098.5,ENST00000481789.1,ENST00000493807.1,ENST00000602612.5	2944.28	2755.70	1219.00	21.64	18.59	1219.00	0.00	22.48	20.75	20.1913	24.9815	0.0366594	18.6288	23.0564	0.0366996
ENSG00000069431.11	ENST00000261200.8,ENST00000261201.8,ENST00000326684.8,ENST00000538350.5,ENST00000544039.5,ENST00000621589.1,ENST00000636888.1	8293.00	8104.40	1.00	0.01	0.01	1.00	0.00	0.31	0.29	0.0570016	0.676899	0.367493	0.0524949	0.625089	0.367546
ENSG00000069482.6	ENST00000265643.3,ENST00000538401.1	818.00	629.41	509.00	39.57	33.98	509.00	0.00	36.68	33.85	33.4812	39.8224	0.0297319	30.9602	36.8065	0.0297492
ENSG00000069493.14	ENST00000261339.10,ENST00000261340.11,ENST00000290855.10,ENST00000325960.11,ENST00000430909.5,ENST00000444971.6,ENST00000460309.1,ENST00000466035.6,ENST00000476198.2,ENST00000479877.5,ENST00000487752.1,ENST00000492359.6,ENST00000536355.5,ENST00000543300.5,ENST00000544322.1,ENST00000545918.5	2111.38	1922.79	109.50	2.79	2.39	109.43	3.44	5.13	4.74	3.45213	7.00171	0.119315	3.20558	6.48129	0.11943
ENSG00000069509.5	ENST00000378045.4,ENST00000483115.1	1189.11	1000.51	440.00	21.52	18.48	440.00	0.00	19.99	18.46	18.1686	21.9036	0.0321943	16.7421	20.1866	0.0321592
ENSG00000069535.13	ENST00000378069.4,ENST00000468431.1,ENST00000487544.1	2488.18	2299.58	142.00	3.02	2.59	142.00	0.00	3.24	2.99	2.51679	4.13261	0.0814739	2.32426	3.81595	0.0814578
ENSG00000069667.15	ENST00000261523.9,ENST00000309157.8,ENST00000335670.10,ENST00000449337.6,ENST00000551975.5,ENST00000557822.5,ENST00000558234.1,ENST00000558904.2,ENST00000559145.1,ENST00000559343.1,ENST00000559587.1,ENST00000560004.5,ENST00000560300.1,ENST00000561093.1	5721.62	5533.02	124.00	1.10	0.94	124.00	0.00	2.58	2.38	1.63127	3.62221	0.135364	1.51719	3.35548	0.135425
ENSG00000069696.6	ENST00000176183.5,ENST00000528733.1	1375.00	1186.40	11.00	0.45	0.39	11.00	0.00	0.72	0.66	0.273624	1.31769	0.24574	0.252671	1.21651	0.24566
ENSG00000069702.10	ENST00000212355.8,ENST00000370399.6,ENST00000417833.2,ENST00000465892.6,ENST00000468996.2,ENST00000470600.1,ENST00000525962.5,ENST00000529608.1,ENST00000532540.5,ENST00000533089.5,ENST00000533370.1	5617.68	5429.08	450.00	4.06	3.48	450.00	0.00	4.71	4.35	3.78331	5.80307	0.0736851	3.49883	5.36479	0.0737468
ENSG00000069764.9	ENST00000438167.7,ENST00000567462.1	1000.00	811.40	1.00	0.06	0.05	1.00	0.00	0.22	0.21	0.018947	0.497517	0.402393	0.0180665	0.459965	0.402526
ENSG00000069812.11	ENST00000377834.8,ENST00000377836.8,ENST00000377837.5,ENST00000471190.1,ENST00000487437.5,ENST00000489730.1	1622.93	1434.44	60.00	2.05	1.76	60.00	0.00	2.58	2.38	1.40654	3.90302	0.169266	1.3135	3.61975	0.169355
ENSG00000069849.10	ENST00000286371.7,ENST00000462082.1,ENST00000465172.5,ENST00000466678.5,ENST00000475483.5,ENST00000482635.1,ENST00000484727.1,ENST00000486782.1,ENST00000487199.5,ENST00000495216.1	1430.15	1241.57	3532.00	139.20	119.54	3532.00	0.00	132.72	122.51	124.048	142.105	0.0234596	114.515	131.18	0.0233877
ENSG00000069869.16	ENST00000338963.6,ENST00000435532.7,ENST00000502612.5,ENST00000503468.5,ENST00000506154.1,ENST00000507063.1,ENST00000508075.1,ENST00000508342.5,ENST00000508871.5,ENST00000513957.1,ENST00000514893.5,ENST00000557845.1,ENST00000648451.1	4956.95	4768.39	1987.00	20.39	17.51	1987.00	0.00	19.87	18.34	17.8849	21.9901	0.035801	16.5075	20.2957	0.0357597
ENSG00000069943.9	ENST00000164305.9,ENST00000539642.5,ENST00000562751.1,ENST00000563742.1,ENST00000565367.5,ENST00000565402.1,ENST00000565502.5,ENST00000566072.1,ENST00000566999.5,ENST00000569823.1,ENST00000569909.1,ENST00000570059.1	1387.15	1198.58	324.71	13.26	11.38	325.47	4.03	13.66	12.61	11.3013	16.0163	0.0602543	10.4361	14.7866	0.0602721
ENSG00000069956.11	ENST00000261845.6,ENST00000558063.5,ENST00000558100.1,ENST00000558841.1,ENST00000558891.1,ENST00000560254.1,ENST00000560774.1,ENST00000560802.1	4820.08	4631.49	1800.00	19.02	16.33	1799.95	0.23	18.85	17.40	17.1598	20.6308	0.0318624	15.8325	19.0355	0.0318388
ENSG00000069966.18	ENST00000261837.11,ENST00000358784.11,ENST00000396335.8,ENST00000557936.5,ENST00000558122.1,ENST00000558519.5,ENST00000559348.5,ENST00000559541.1,ENST00000560075.1,ENST00000560085.1,ENST00000560116.1,ENST00000561313.5	2101.65	1913.06	1509.00	38.60	33.15	1507.61	1.70	36.43	33.63	34.2277	38.6247	0.0209637	31.6319	35.6909	0.0209716
ENSG00000069974.15	ENST00000336787.5,ENST00000396307.6,ENST00000561545.1,ENST00000563262.5,ENST00000564609.5,ENST00000565776.1,ENST00000565972.5,ENST00000566877.5,ENST00000567380.5,ENST00000567639.1,ENST00000568803.1,ENST00000569493.5	2093.05	1904.45	1070.03	27.49	23.61	1070.12	0.35	26.45	24.42	23.9658	28.931	0.0325013	22.1598	26.7525	0.032404
ENSG00000069998.12	ENST00000155674.9,ENST00000336737.8,ENST00000399852.3,ENST00000463033.1,ENST00000477157.5,ENST00000480451.1,ENST00000486462.1	1763.72	1575.13	1183.00	36.75	31.56	1183.00	0.00	34.37	31.73	32.3545	36.4296	0.0206651	29.8471	33.605	0.0206064
ENSG00000070010.18	ENST00000263202.14,ENST00000399523.5,ENST00000421968.6,ENST00000447868.5,ENST00000459854.5,ENST00000466373.1,ENST00000474226.1,ENST00000484101.5,ENST00000489406.1,ENST00000494054.1	2055.21	1866.64	1503.72	39.42	33.85	1502.84	6.28	37.90	34.98	34.21	41.9532	0.035047	31.5202	38.6725	0.0350458
ENSG00000070018.8	ENST00000261349.8,ENST00000535731.1,ENST00000538239.5,ENST00000540415.1,ENST00000540527.5,ENST00000543091.1,ENST00000545658.1	7873.38	7684.80	978.00	6.23	5.35	978.00	0.00	6.92	6.39	5.68713	8.31163	0.0659352	5.26233	7.68701	0.0659229
ENSG00000070019.4	ENST00000261170.4,ENST00000535803.1	2694.00	2505.40	0.00	0.00	0.00	0.00	0.00	0.05	0.04	0.00068338	0.114396	0.50023	0.000644531	0.105667	0.500256
ENSG00000070031.3	ENST00000176195.3	366.00	177.64	0.00	0.00	0.00	0.00	0.00	0.25	0.23	2.98902e-05	0.759909	0.661975	2.75672e-05	0.701818	0.661881
ENSG00000070047.11	ENST00000264555.9,ENST00000413872.6,ENST00000416188.2,ENST00000532550.1,ENST00000533464.5,ENST00000534320.5	5487.50	5298.90	661.00	6.10	5.24	661.00	0.00	5.84	5.39	5.3503	6.33121	0.028481	4.94577	5.8513	0.0284598
ENSG00000070061.14	ENST00000374647.9,ENST00000467959.1,ENST00000495759.5,ENST00000537196.1	3936.00	3747.44	1774.00	23.16	19.89	1774.00	0.00	21.63	19.97	17.7869	25.6193	0.0644392	16.3835	23.6173	0.0644194
ENSG00000070081.16	ENST00000323688.10,ENST00000458064.6,ENST00000525637.1,ENST00000526120.5,ENST00000527580.5,ENST00000527735.1,ENST00000528644.5,ENST00000529010.5,ENST00000529313.5,ENST00000530527.5,ENST00000530964.5,ENST00000531172.5,ENST00000531242.1,ENST00000532240.2,ENST00000533511.6,ENST00000533738.6,ENST00000533773.5,ENST00000533926.5,ENST00000620945.1,ENST00000622082.4,ENST00000646648.1	1202.06	1013.50	1270.00	61.31	52.66	1270.00	0.00	58.75	54.23	53.3987	64.2841	0.0316289	49.3423	59.3879	0.0315795
ENSG00000070087.14	ENST00000239940.11,ENST00000423691.2,ENST00000452853.6,ENST00000460404.5,ENST00000461868.1,ENST00000461930.1,ENST00000468323.5,ENST00000475518.5,ENST00000481275.5,ENST00000481767.5,ENST00000489155.1,ENST00000490975.1,ENST00000494827.5,ENST00000497060.1,ENST00000497148.5,ENST00000498169.1,ENST00000498307.5,ENST00000649949.1	1769.06	1580.46	806.00	24.95	21.43	806.00	0.00	26.63	24.58	24.2604	28.9564	0.0305272	22.4122	26.7509	0.0304868
ENSG00000070159.13	ENST00000262539.7,ENST00000374541.3,ENST00000412145.5,ENST00000446349.5,ENST00000447271.1,ENST00000497739.1	6204.29	6015.70	685.00	5.57	4.78	685.00	0.00	5.72	5.28	4.56938	7.05938	0.0809693	4.21385	6.51351	0.0809855
ENSG00000070182.20	ENST00000342835.9,ENST00000389720.4,ENST00000389721.10,ENST00000389722.7,ENST00000542694.2,ENST00000553938.5,ENST00000556227.1,ENST00000556626.5,ENST00000644917.1	5912.64	5724.05	3.01	0.03	0.02	3.87	0.98	0.26	0.24	0.0610751	0.537247	0.334259	0.0565806	0.496555	0.334229
ENSG00000070190.12	ENST00000296414.11,ENST00000507994.1,ENST00000512369.1,ENST00000514301.1	2048.25	1859.65	0.00	0.00	0.00	0.00	0.00	0.12	0.11	0.0172929	0.257077	0.368432	0.0161771	0.237646	0.368446
ENSG00000070193.4	ENST00000264664.4,ENST00000513107.1	1662.00	1473.40	0.00	0.00	0.00	0.00	0.00	0.07	0.07	0.00112189	0.173599	0.490386	0.00119561	0.160564	0.490279
ENSG00000070214.15	ENST00000374720.7,ENST00000374723.5,ENST00000374724.1,ENST00000436716.1,ENST00000470972.5,ENST00000607692.1,ENST00000607701.1	6340.97	6152.37	2646.00	21.04	18.07	2646.00	0.00	19.83	18.31	18.6193	21.0884	0.0216419	17.2125	19.4897	0.0216642
ENSG00000070269.13	ENST00000261556.10,ENST00000538838.5,ENST00000539559.6,ENST00000553335.5,ENST00000554981.1,ENST00000555046.1,ENST00000555497.5,ENST00000555905.5,ENST00000556079.1,ENST00000556422.5,ENST00000556648.1,ENST00000556810.5,ENST00000556929.5,ENST00000556975.5,ENST00000557626.5,ENST00000557657.5	2947.81	2759.23	174.00	3.09	2.65	174.00	0.00	4.26	3.94	3.21528	5.4079	0.0892581	2.9701	4.99334	0.0892481
ENSG00000070366.13	ENST00000263073.10,ENST00000354901.8,ENST00000536871.6,ENST00000570606.5,ENST00000570659.5,ENST00000570668.1,ENST00000570756.5,ENST00000570874.1,ENST00000571442.5,ENST00000572205.5,ENST00000572369.5,ENST00000573153.5,ENST00000573166.5,ENST00000573827.1,ENST00000574501.1,ENST00000575176.5,ENST00000575338.1,ENST00000575454.1,ENST00000575663.5,ENST00000576218.5	4939.28	4750.69	856.94	8.83	7.58	866.47	9.75	11.56	10.67	9.82556	13.3273	0.0521691	9.07483	12.3079	0.0522252
ENSG00000070367.15	ENST00000340918.11,ENST00000413566.6,ENST00000554011.5,ENST00000554598.5,ENST00000554934.1,ENST00000555148.5,ENST00000555749.5,ENST00000556318.1,ENST00000556629.1,ENST00000556911.5,ENST00000621441.4	3885.35	3696.76	1334.86	17.67	15.17	1334.87	0.37	17.49	16.15	15.4381	19.6784	0.0418808	14.1679	18.0805	0.0418754
ENSG00000070371.15	ENST00000412649.5,ENST00000427926.5,ENST00000449918.1,ENST00000458188.2,ENST00000538828.1,ENST00000540896.1,ENST00000611723.1,ENST00000615606.4,ENST00000617103.4,ENST00000617926.4,ENST00000621271.4,ENST00000622493.4	2454.34	2265.76	303.00	6.54	5.62	303.00	0.00	6.79	6.27	5.31489	8.39934	0.0788177	4.87906	7.72861	0.0787711
ENSG00000070388.11	ENST00000215530.6,ENST00000586042.6,ENST00000591390.1	1712.00	1523.40	1.00	0.03	0.03	1.00	0.00	0.14	0.13	0.0251119	0.282949	0.338202	0.0225582	0.260549	0.338151
ENSG00000070404.9	ENST00000166139.8,ENST00000588773.5,ENST00000589185.2,ENST00000591573.1,ENST00000592058.3,ENST00000592947.5,ENST00000605925.3	2254.37	2065.78	4979.00	117.93	101.28	4979.00	0.00	109.54	101.12	106.226	112.974	0.0106135	97.9697	104.182	0.0105798
ENSG00000070413.19	ENST00000263196.11,ENST00000389262.8,ENST00000467659.1,ENST00000473832.1,ENST00000537045.5,ENST00000545799.5,ENST00000608548.1	3915.36	3726.78	812.00	10.66	9.16	812.00	0.00	10.94	10.10	9.13062	12.8529	0.0610522	8.44772	11.885	0.0610653
ENSG00000070423.17	ENST00000292363.9,ENST00000586749.1,ENST00000589762.5,ENST00000590885.6,ENST00000591394.2,ENST00000592626.3,ENST00000605891.5	1456.02	1267.42	760.00	29.34	25.20	760.00	0.00	27.79	25.65	25.3397	30.3467	0.031108	23.4204	28.0431	0.0310471
ENSG00000070444.14	ENST00000174618.4,ENST00000571232.1,ENST00000571836.2,ENST00000572892.5,ENST00000573384.1,ENST00000574559.1,ENST00000575374.5,ENST00000575394.1,ENST00000575402.1	3443.86	3255.28	1869.17	28.10	24.13	1868.92	17.56	27.09	25.00	25.0576	29.2087	0.0262876	23.1112	26.9386	0.0263345
ENSG00000070476.14	ENST00000336332.5,ENST00000389709.7,ENST00000514463.1,ENST00000515545.5	3039.63	2851.03	784.00	13.46	11.56	784.00	0.00	12.46	11.50	11.5562	13.386	0.0254997	10.6756	12.3621	0.025519
ENSG00000070495.14	ENST00000303996.10,ENST00000397625.8,ENST00000445478.6,ENST00000542934.5,ENST00000585429.1,ENST00000589982.1,ENST00000591460.1,ENST00000617192.4	1683.64	1495.05	833.00	27.26	23.41	833.00	0.00	26.03	24.03	23.6928	28.4965	0.0318216	21.8959	26.331	0.0318308
ENSG00000070501.11	ENST00000265421.8,ENST00000517393.1,ENST00000518579.5,ENST00000518925.5,ENST00000519094.5,ENST00000519524.1,ENST00000519771.5,ENST00000520008.5,ENST00000521290.5,ENST00000521418.1,ENST00000521492.1,ENST00000522297.1,ENST00000522610.5,ENST00000523465.1,ENST00000524208.5,ENST00000530566.1,ENST00000532157.5	989.02	800.44	485.00	29.65	25.46	485.00	0.00	30.34	28.00	26.8028	33.8593	0.0401537	24.7994	31.3099	0.0401239
ENSG00000070526.14	ENST00000156626.11,ENST00000359088.9,ENST00000585633.1,ENST00000588375.1,ENST00000589004.5,ENST00000589813.5,ENST00000589992.1,ENST00000590784.1,ENST00000590878.1,ENST00000590915.1,ENST00000592042.5	1436.70	1248.19	125.00	4.90	4.21	125.00	0.00	6.37	5.88	4.45315	8.3928	0.1084	4.11172	7.74962	0.108377
ENSG00000070540.12	ENST00000262139.9,ENST00000546360.5,ENST00000585393.1,ENST00000586815.1,ENST00000587731.1,ENST00000589316.5,ENST00000589459.5,ENST00000590402.1,ENST00000591494.5,ENST00000591744.1,ENST00000592645.5	1006.86	818.27	170.21	10.18	8.74	171.39	3.75	10.97	10.13	9.00809	13.0241	0.0622251	8.30608	12.0125	0.0623627
ENSG00000070601.9	ENST00000359927.3,ENST00000377765.7,ENST00000539465.5	3645.00	3456.44	0.00	0.00	0.00	0.00	0.00	0.16	0.15	0.00334826	0.459432	0.569045	0.00309896	0.424256	0.569055
ENSG00000070610.14	ENST00000378088.1,ENST00000378094.4,ENST00000378103.7,ENST00000467252.5,ENST00000485259.1,ENST00000486797.1,ENST00000488292.1,ENST00000489025.1	1659.00	1470.41	666.47	22.18	19.05	666.46	0.59	20.81	19.21	18.4177	23.3173	0.0412539	17.0276	21.5502	0.0412002
ENSG00000070614.14	ENST00000261797.6,ENST00000518299.1,ENST00000518346.1,ENST00000519157.1,ENST00000521752.1,ENST00000522491.1,ENST00000523767.5,ENST00000524161.1,ENST00000624156.1	6751.23	6562.64	647.00	4.82	4.14	647.00	0.00	6.11	5.64	4.78773	7.61131	0.0807292	4.40915	7.01524	0.0806966
ENSG00000070669.16	ENST00000175506.8,ENST00000394308.7,ENST00000394309.7,ENST00000414884.1,ENST00000422745.5,ENST00000437628.5,ENST00000437657.5,ENST00000442734.5,ENST00000444334.5,ENST00000448127.1,ENST00000451771.5,ENST00000453600.5,ENST00000454046.5,ENST00000455086.5,ENST00000462436.1,ENST00000487714.1,ENST00000495255.1	1530.82	1342.24	325.68	11.87	10.20	320.31	7.03	12.03	11.10	10.1308	14.0362	0.0560152	9.31797	12.9222	0.0560648
ENSG00000070718.11	ENST00000174653.3,ENST00000396926.7,ENST00000517499.5,ENST00000517865.5,ENST00000517922.5,ENST00000517969.1,ENST00000518421.5,ENST00000520685.1,ENST00000520689.1,ENST00000521235.1,ENST00000521280.5,ENST00000521899.1,ENST00000522288.5,ENST00000522320.1,ENST00000522606.5,ENST00000523249.1,ENST00000530375.5	2816.50	2627.92	1530.00	28.49	24.47	1530.00	0.00	33.79	31.19	26.6777	44.4484	0.0890465	24.632	41.0426	0.0889303
ENSG00000070729.13	ENST00000251102.12,ENST00000311183.8,ENST00000562761.1,ENST00000564448.5,ENST00000564450.1,ENST00000564654.1,ENST00000565942.1,ENST00000567568.1,ENST00000569643.1	3703.05	3514.51	73.00	1.02	0.87	73.00	0.00	2.14	1.98	1.15995	3.33178	0.178191	1.03423	3.03967	0.178214
ENSG00000070731.10	ENST00000225276.9,ENST00000585390.1,ENST00000585736.1,ENST00000586520.5,ENST00000588005.5,ENST00000588120.5,ENST00000588920.1,ENST00000592508.1,ENST00000592979.1	1661.23	1472.65	26.46	0.88	0.76	26.22	3.00	2.21	2.04	1.15823	3.45077	0.17749	1.07132	3.1884	0.1775
ENSG00000070748.18	ENST00000337653.6,ENST00000339797.5,ENST00000351556.7,ENST00000395559.6,ENST00000395562.2,ENST00000460699.5,ENST00000466590.6,ENST00000481336.5,ENST00000490270.1,ENST00000638282.1,ENST00000638683.1,ENST00000640822.1	1632.08	1443.53	0.00	0.00	0.00	0.00	0.00	1.11	1.03	0.219458	2.4961	0.370091	0.202347	2.30399	0.369988
ENSG00000070756.15	ENST00000318607.9,ENST00000517403.5,ENST00000517921.1,ENST00000517990.5,ENST00000518196.5,ENST00000518293.5,ENST00000518716.1,ENST00000519004.5,ENST00000519100.5,ENST00000519363.1,ENST00000519596.5,ENST00000519622.5,ENST00000519848.1,ENST00000520142.1,ENST00000520804.1,ENST00000520868.5,ENST00000521067.1,ENST00000521865.5,ENST00000522387.5,ENST00000522658.5,ENST00000522720.1,ENST00000523555.5,ENS…	1551.18	1362.60	59617.59	2140.86	1838.57	59617.57	0.67	1986.09	1833.33	1950.56	2021.86	0.00654262	1801.5	1867.07	0.00651508
ENSG00000070759.16	ENST00000372084.5,ENST00000372086.3,ENST00000486676.5,ENST00000493974.1	2752.59	2564.01	251.00	4.79	4.11	251.00	0.00	4.66	4.30	3.87641	5.51906	0.0591147	3.57796	5.09474	0.0591212
ENSG00000070761.7	ENST00000262498.7,ENST00000562443.1,ENST00000562622.5,ENST00000564150.1,ENST00000565880.1,ENST00000567092.1,ENST00000567660.1	1285.25	1096.67	549.00	24.50	21.04	549.00	0.00	24.01	22.16	21.4986	26.6741	0.0366287	19.8504	24.627	0.0366127
ENSG00000070770.8	ENST00000262506.7,ENST00000562367.1,ENST00000563307.1,ENST00000565188.1,ENST00000566813.5,ENST00000567730.6	2905.16	2716.56	4198.00	75.61	64.94	4198.00	0.00	70.46	65.04	67.8405	73.1564	0.0130527	62.636	67.5346	0.0129942
ENSG00000070778.12	ENST00000328736.7,ENST00000536337.5,ENST00000553531.1,ENST00000554178.1,ENST00000554270.5,ENST00000554628.5,ENST00000555243.1,ENST00000556564.5,ENST00000557249.1	5453.13	5264.53	352.64	3.28	2.81	352.53	0.50	4.21	3.88	3.16471	5.34888	0.091178	2.92829	4.94346	0.0911682
ENSG00000070785.16	ENST00000360403.6,ENST00000372182.6,ENST00000372183.7,ENST00000439363.5,ENST00000477953.5,ENST00000480675.5,ENST00000486491.1,ENST00000487532.5,ENST00000497010.1,ENST00000620860.4	1564.40	1375.80	353.00	12.55	10.78	353.00	0.00	13.37	12.34	11.385	15.4672	0.0523113	10.5258	14.293	0.0522194
ENSG00000070808.15	ENST00000348628.10,ENST00000351010.6,ENST00000398376.7,ENST00000507995.1,ENST00000508662.5,ENST00000510347.1,ENST00000515758.1	3526.40	3337.80	13.00	0.19	0.16	13.00	0.00	0.66	0.61	0.257111	1.12587	0.232581	0.237578	1.03978	0.232603
ENSG00000070814.19	ENST00000323668.11,ENST00000377797.7,ENST00000394269.7,ENST00000427724.7,ENST00000439160.6,ENST00000445265.6,ENST00000504761.6,ENST00000506063.1,ENST00000506630.1,ENST00000506767.1,ENST00000513346.5,ENST00000513538.2,ENST00000514442.5,ENST00000515035.5,ENST00000515516.1,ENST00000642994.1,ENST00000643257.1,ENST00000643812.1,ENST00000646961.1,ENST00000650162.1	4595.01	4406.41	3189.00	35.41	30.41	3189.00	0.00	34.10	31.47	32.3112	35.854	0.0175685	29.8839	33.1565	0.0175549
ENSG00000070831.15	ENST00000315554.12,ENST00000344548.7,ENST00000400259.5,ENST00000411827.1,ENST00000498236.1	1821.69	1633.11	3544.34	106.19	91.20	3544.18	3.61	98.23	90.68	92.1019	104.395	0.0210505	85.1143	96.4725	0.0210337
ENSG00000070882.12	ENST00000313367.6,ENST00000396429.5,ENST00000396431.5,ENST00000409069.5,ENST00000409452.5,ENST00000409555.5,ENST00000409759.5,ENST00000409863.5,ENST00000415162.5,ENST00000415952.1,ENST00000441059.5,ENST00000459987.1,ENST00000461835.1,ENST00000487020.5	5535.18	5346.59	403.00	3.69	3.17	403.00	0.00	5.02	4.64	3.79321	6.39873	0.0902988	3.50082	5.90601	0.0902975
ENSG00000070886.11	ENST00000166244.7,ENST00000374644.8	1802.00	1613.40	1.00	0.03	0.03	1.00	0.00	0.06	0.06	0.00488353	0.139373	0.424426	0.00444776	0.128645	0.424457
ENSG00000070915.9	ENST00000262502.5,ENST00000438926.6,ENST00000563236.5,ENST00000563352.1,ENST00000566786.5,ENST00000569002.1	3336.49	3147.89	321.00	4.99	4.29	321.00	0.00	4.99	4.61	3.86179	6.15086	0.0802734	3.57564	5.68827	0.0802709
ENSG00000070950.9	ENST00000264926.6,ENST00000413832.1,ENST00000415439.5,ENST00000418463.5,ENST00000421052.5,ENST00000427329.5,ENST00000429790.1,ENST00000469793.1,ENST00000473069.1,ENST00000495087.5	5580.12	5391.53	1420.00	12.89	11.07	1420.00	0.00	14.52	13.41	12.6689	16.4978	0.0457815	11.7075	15.2426	0.0457657
ENSG00000070961.15	ENST00000261173.6,ENST00000359142.7,ENST00000393164.6,ENST00000428670.7,ENST00000549585.1,ENST00000549727.1,ENST00000550716.1,ENST00000551009.5,ENST00000551310.1,ENST00000552275.1,ENST00000635033.1	3951.33	3762.76	2306.00	29.99	25.75	2306.00	0.00	28.69	26.48	24.9314	32.7105	0.0476967	23.0081	30.1916	0.0476896
ENSG00000070985.13	ENST00000155858.10,ENST00000528453.1,ENST00000533060.5,ENST00000533881.5	3732.00	3543.40	0.00	0.00	0.00	0.00	0.00	0.05	0.05	0.00922592	0.101738	0.339316	0.00858826	0.0940261	0.339355
ENSG00000071051.13	ENST00000233154.8,ENST00000393348.6,ENST00000393349.2,ENST00000425756.1,ENST00000451463.6,ENST00000522586.5	2180.78	1992.18	243.00	5.97	5.13	242.37	0.83	6.41	5.92	5.26099	7.71801	0.0653882	4.85198	7.12008	0.0653308
ENSG00000071054.16	ENST00000302217.9,ENST00000324219.8,ENST00000347699.8,ENST00000350198.8,ENST00000350878.8,ENST00000413150.6,ENST00000417294.5,ENST00000418101.1,ENST00000421882.5,ENST00000425019.5,ENST00000427603.5,ENST00000456652.5,ENST00000476609.1,ENST00000477711.1,ENST00000489490.1,ENST00000491743.1,ENST00000496989.5,ENST00000498066.1,ENST00000625522.2,ENST00000627726.2,ENST00000634702.1	5387.37	5198.78	2161.00	20.34	17.47	2161.00	0.00	20.18	18.63	18.7358	21.7406	0.0255406	17.2991	20.0702	0.0255568
ENSG00000071073.12	ENST00000264968.7,ENST00000393487.5,ENST00000409391.1,ENST00000414521.6,ENST00000460768.1,ENST00000461884.1,ENST00000484936.5,ENST00000492163.5,ENST00000495056.2	8382.00	8193.40	1.00	0.01	0.01	1.00	0.00	0.59	0.54	0.161985	1.11431	0.288817	0.152835	1.03257	0.288624
[truncated: 57,732 more rows]
