# Supplementary material for: Base-resolution UV footprinting by sequencing reveals distinctive damage signatures for DNA-binding proteins
Source: Nat Commun. 2023 May 11;14:2701. doi: 10.1038/s41467-023-38266-2 (PMC10175305; doi:10.1038/s41467-023-38266-2)
Supplement: Supplementary file 7 — Source Data [file 41467_2023_38266_MOESM7_ESM.xlsx]

## Sheet: Fig. 1
Fig. 1
Fig. 1e
	TT	TC	CT	CC	AA	AC	AG	AT	CA	CG	GA	GC	GG	GT	TA	TG
Cellular	175.256	106.508	59.114	57.9676	5.96713	8.42911	7.63719	14.4773	5.61601	9.32035	6.09705	6.98094	6.21961	6.74863	5.89476	6.32144
Naked	165.187	57.8115	37.2493	29.7565	1.39974	2.92259	2.43962	6.37793	1.67707	3.48317	1.8641	2.41322	2.26199	2.1523	1.47433	1.88691
No UV	2.72241	1.51668	1.18679	1.05744	1.13189	0.986654	1.144	1.13256	0.956661	1.22308	0.988553	0.96837	0.897809	0.934998	1.28713	1.17816
Fig. 1f
	JUN	MTOR	PTGS2	CDK1	ETS1	FOS	STAT3	RPL13A	AP3D1	PCNA	DPH3	CTNNB1	TERT	EGR1	TNF	EGFR	MYC	PGK1	ALB	MET	H19
Cellular	161.357	50.0065	132.426	93.7771	65.2892	68.1985	105.064	69.0158	61.2855	58.391	79.8633	65.2174	258.169	94.4725	98.0719	100.713	169.2	73.6992	68.0868	104.06	62.0081
Naked	127.429	33.4858	72.4809	54.689	42.4171	55.298	75.6049	55.338	50.8455	37.775	51.5077	42.4777	226.398	79.8167	75.2503	75.3482	113.697	49.047	29.614	66.0204	58.6059
Fig. 1g
See Supplementary Data 1
Fig. 1h
See Source Data for Fig. S2
Fig. 1g
See Supplementary Data 1 (positions with on average >= 10 CPDs across tested samples plotted against a uniform distribution)

## Sheet: Fig. 2
Fig. 2
Fig. 2ab
Bin start position relative TSS	-2000	-1975	-1950	-1925	-1900	-1875	-1850	-1825	-1800	-1775	-1750	-1725	-1700	-1675	-1650	-1625	-1600	-1575	-1550	-1525	-1500	-1475	-1450	-1425	-1400	-1375	-1350	-1325	-1300	-1275	-1250	-1225	-1200	-1175	-1150	-1125	-1100	-1075	-1050	-1025	-1000	-975	-950	-925	-900	-875	-850	-825	-800
RPL13A max cell/naked ratio (log2)	1.73	1.19	1.6	0.86	0.7	1.33	1.08	0.98	0.94	1.31	0.48	0.49	0.45	0.85	0.85	0.53	0.61	0.52	0.95	0.45	0.78	0.59	0.43	0.47	0.85	0.86	1.26	0.96	1.03	0.65	0.87	0.99	0.3	0.81	0.63	0.77	0.83	0.79	0.44	0.99	1.12	0.86	0.71	0.9	0.74	0.32	0.34	1.01	0.52
RPL13A min cell/naked ratio (log2)	-0.25	-0.4	-0.4	-0.29	-0.29	-0.29	-0.29	-0.29	-0.29	-0.05	-0.59	-0.84	-0.7	-0.42	-0.59	-0.58	-0.53	-0.71	-0.51	-0.66	-1.51	-1.17	-0.58	-0.99	-0.64	-0.52	-0.95	-0.5	-1.05	-0.74	-0.77	-0.61	-0.95	-1.4	-0.9	-0.86	-0.95	-0.79	-1.21	-0.84	-0.77	-0.73	-0.38	-1.47	-1.21	-0.81	-1.01	-0.52	-0.54
PGK1 max cell/naked ratio (log2)	0.84	0.71	1.16	0.32	0.98	0.75	1.09	1.18	1.06	0.61	0.76	0.79	1.12	1.28	0.94	0.62	0.91	1.04	0.7	0.61	0.61	1.01	0.78	1.21	0.74	0.8	0.51	0.75	0.02	0.07	0.75	0.65	0.78	0.55	1.08	0.8	0.91	0.26	1.02	0.47	0.69	0.67	1.05	1.07	1.06	0.62	0.31	0.83	0.83
PGK1 min cell/naked ratio (log2)	-0.52	-0.72	-0.73	-1.01	-0.53	-0.5	-0.38	-0.25	-0.4	-0.5	-0.58	-0.62	-0.61	-0.91	-0.71	-0.65	-0.38	-0.73	-0.85	-0.4	-0.48	-0.77	-0.72	-0.7	-1.01	-0.35	-0.75	-0.86	-1.05	-1.29	-1.11	-0.84	-1.84	-0.35	-0.2	-0.66	-0.94	-0.78	-0.9	-1.14	-1.3	-0.6	-0.14	-0.48	-0.98	-1.1	-0.77	-0.43	-0.88
MYC max cell/naked ratio (log2)	1.46	0.94	1.08	1.28	0.9	1.99	1.74	0.56	0.06	0.59	0.69	0.79	0.87	1.57	1.38	0.93	0.75	1.46	0.5	0.81	1.31	0.57	0.51	1.04	0.88	0.52	0.45	1.61	0.59	1.01	0.89	2.21	1.99	0.37	0.55	0.38	0.69	0.64	0.96	1.22	0.74	0.96	0.92	1.53	0.77	1.08	0.55	0.32	0.46
MYC min cell/naked ratio (log2)	-1.03	-1.06	-1.21	-1.26	-1.5	-1.18	-1.03	-1.03	-0.77	-0.59	-0.37	-0.76	-0.73	-0.89	-1.06	-0.25	-0.79	-0.54	-0.85	-0.5	-0.11	-1.06	-0.88	-0.84	-1.3	-0.95	-1.58	-2.38	-0.8	-1.13	-1.38	-1.62	-0.52	-0.89	-0.65	-0.52	-0.38	-0.39	-0.31	0.13	-0.5	-0.16	-0.2	-0.69	-0.74	-0.6	-0.53	-0.4	-0.76
FOS max cell/naked ratio (log2)	0.7	1.28	1.61	1.41	1.15	0.98	0.83	-0.12	0.73	1.36	1.13	0.82	1.36	0.75	0.4	0.74	0.58	0.27	0.65	1	0.73	0.33	0.2	0.66	0.87	0.58	0.5	0.11	0.4	0.88	0.72	0.31	0.53	0.71	0.11	0.84	1.69	0.57	0.74	1.09	0.43	0.12	0.37	0.42	0.43	0.54	0.97	1.39	1.99
FOS min cell/naked ratio (log2)	-0.78	0.02	-0.31	0.11	-0.55	-0.7	-0.4	-0.99	-1.48	-1.02	-0.48	-0.47	-1.14	-0.47	-0.53	-0.69	-1.23	-1.65	-1.43	-1.23	-0.86	-0.84	-0.94	-0.63	-0.43	-0.89	-0.58	-0.96	-0.79	-0.69	-1.17	-0.87	-0.76	-0.7	-0.73	-1.11	-0.58	-0.31	-0.76	-0.66	-1.13	-1.14	-0.84	-1.22	-1.11	-0.47	-0.55	-0.08	-0.28
PCNA max cell/naked ratio (log2)	-0.12	0.99	1.49	0.96	0.59	0.7	1.38	1.4	1.47	1.39	0.52	0.95	1.35	0.75	1.32	1.9	1.54	1.06	1.19	1.47	0.57	1.01	0.17	0.67	1.53	2.17	0.55	0.61	0.87	0.66	1.17	1.58	1.2	0.99	0.53	0.16	0.05	0.56	-0.02	0.42	0.85	1.29	0.93	0.84	0.8	0.53	0.23	0.53	1.47
PCNA min cell/naked ratio (log2)	-0.54	-0.39	-0.39	-0.27	-0.54	-0.5	-0.34	-0.34	-0.81	-0.34	-0.72	-0.72	-0.67	-0.87	-0.88	-0.76	-1.25	-0.63	-0.58	-0.46	-1.25	-1.4	-1.29	-1.15	-0.4	-0.2	-1.12	-2.44	-1.94	-1.59	-0.91	-1.16	-1.33	-0.63	-1.25	-1.17	-1.07	-1.81	-0.9	-0.86	-0.83	0.19	-0.96	-1.07	-1.09	-1.34	-0.98	-0.71	-0.68
CTNNB1 max cell/naked ratio (log2)	0.2	1.04	0.87	1.17	0.87	1.41	0.91	1.35	1.16	1.5	1.08	0.62	0.95	1.23	1.35	0.93	1.25	0.82	0.47	0.17	0.27	0.3	0.32	0.31	1.55	1.85	0.75	0.71	0.75	0.36	0.48	0.62	0.47	1.14	0.85	0.69	0.96	0.71	1.4	1.4	0.8	1.54	0.94	1.12	0.54	1.11	0.52	0.35	0.17
CTNNB1 min cell/naked ratio (log2)	-0.88	-0.91	-0.41	-1.26	-0.51	-1.23	-0.86	-0.22	-1.36	-0.74	-0.96	-0.58	-0.44	-0.67	-0.35	-0.51	-0.83	-0.75	-0.7	-0.82	-0.85	-1.03	-1	-1.13	-0.4	-0.38	-0.62	-0.85	-1.15	-1.28	-0.82	-0.46	-0.25	-0.53	-1.2	-0.57	-0.83	-0.81	-0.37	-0.33	0	-0.12	-0.24	-0.02	-1.07	-0.78	-1.03	-1.33	-0.81
CDK1 max cell/naked ratio (log2)	0.48	0.67	0.86	0.94	1.02	0.17	0.99	0.85	0.62	1.37	0.71	0.72	0.91	0.57	0.68	0.63	1.39	0.83	1.26	0.69	0.42	0.62	0.67	1.21	1.09	1.19	0.92	0.65	0.72	0.58	1.08	0	0.29	0.55	0.17	0.49	1.07	0.91	1.18	1.48	0.94	0.64	0.6	0.11	0.78	2.49	0.98	0.74	0.29
CDK1 min cell/naked ratio (log2)	-1.09	-1.12	-0.72	-0.87	-0.69	-1.03	-1.19	-0.52	-0.41	-0.2	-0.55	-0.84	-1.16	-1.06	-0.48	-0.92	-0.77	-0.35	-0.68	-0.61	-0.93	-0.41	-0.92	-1.37	-0.78	-1.19	-1.24	-0.75	-0.6	-0.73	-0.4	-0.63	-0.86	-0.98	-0.65	-1.37	-1	-0.55	-0.51	-0.2	-0.98	-0.97	-0.9	-1.09	-0.89	-0.42	-0.52	-1.59	-1.03
PTGS2 max cell/naked ratio (log2)	0.79	0.54	1.14	0.97	0.94	0.57	0.62	0.54	0.89	0.67	0.79	1.46	1.19	1.22	0.56	0.89	0.61	0.58	0.12	0.53	0.56	0.72	0.86	1.17	1.37	0.75	0.95	NaN	NaN	1.15	0.77	0.92	0.42	0.02	1.39	0.7	0.55	0.86	0.87	0.82	0.99	0.45	0.29	0.78	0.83	0.45	0.5	0.56	1.09
PTGS2 min cell/naked ratio (log2)	-1.43	-0.68	-0.9	-0.34	-0.33	-0.43	-0.52	-0.82	-0.91	-0.53	-1.09	-0.45	-1.29	-0.52	-1.28	-0.58	-0.94	-1.14	-1.16	-0.89	-0.67	-0.78	-1.05	-1.04	-1.08	-1.28	-0.96	NaN	NaN	-0.1	-0.42	-0.3	-0.83	-0.98	-0.16	-1.46	-0.54	-0.71	-0.58	-0.9	-0.57	-0.74	-1.06	-0.62	-1.21	-0.69	-0.18	-0.6	-0.24
STAT3 max cell/naked ratio (log2)	1.18	0.86	0.82	0.83	0.91	0.99	1	0.88	0.25	0.7	0.71	1.38	0.78	1.07	0.62	0.49	0.76	0.44	0.28	0.11	0.22	0.61	0.39	0.81	0.4	0.78	1.13	0.92	1.5	1.4	0.56	0.83	0.75	1.24	1.02	0.58	0.99	1.21	0.96	0.57	1.1	1.36	1.5	1.82	0.71	0.34	0.83	0.42	1.03
STAT3 min cell/naked ratio (log2)	-0.7	-0.37	-0.64	-1.16	-0.7	-0.89	-0.88	-0.48	-0.79	-1.02	-0.79	-0.72	-0.11	-0.26	-0.11	-0.67	-0.53	-0.77	-1.08	-0.73	-0.79	-0.34	-0.78	-0.61	-0.32	-0.69	-0.24	-0.51	-0.71	-0.27	-0.99	-1.07	-0.8	-0.48	-0.84	-1.19	-0.42	-0.56	-1.02	-0.56	-1.14	-0.09	0.26	-0.7	-0.63	-0.73	-0.44	-0.38	-0.49
EGFR max cell/naked ratio (log2)	0.72	0.81	0.62	1.12	1.03	0.88	1.11	0.84	0.73	1.17	0.6	0.94	0.72	1.11	0.92	0.73	0.81	0.52	1.51	1.17	0.89	1.04	1.9	1.48	0.59	0.72	0.38	0.09	0.8	0.35	0.27	0.61	0.62	1.01	0.81	0.5	0.54	0.86	1.33	0.65	0.84	1.1	1.03	1.22	0.85	0.87	0.74	0.97	1.08
EGFR min cell/naked ratio (log2)	-0.39	-0.35	-0.59	-0.29	-0.9	-0.55	-1.07	-0.29	-0.66	-0.3	-0.33	-0.04	-0.71	-0.53	-0.27	-0.17	-0.57	-0.68	-1.35	-0.76	-1.04	0.08	-0.51	-0.79	-1.42	-0.85	-0.88	-0.55	-1.12	-0.97	-0.78	-0.52	-0.82	-0.51	-0.4	-0.73	-0.79	-0.64	-0.37	-0.28	-0.64	-0.82	-0.3	-0.82	-0.83	-0.76	-0.2	-0.48	-0.47
JUN max cell/naked ratio (log2)	0.78	0.54	0.51	0.53	0.58	0.52	1.37	0.89	0.71	1.21	0.96	0.76	0.63	0.56	0.86	0.45	0.94	0.41	1.3	1.22	0.61	0.39	0.44	0.4	0.87	0.79	0.28	0.97	1.29	0.98	0.94	0.85	1.04	0.6	0.46	0.33	0.18	0.48	1.63	0.3	0.52	0.25	0.36	0.37	0.69	0.24	1.09	0.51	0.92
JUN min cell/naked ratio (log2)	-0.53	-0.68	-1.21	-0.52	-0.53	-0.21	-0.5	-0.62	-0.87	-0.64	-0.14	-0.54	-0.63	-0.71	-0.54	-0.6	-1.14	-0.66	-0.9	-0.86	-0.16	-0.67	-0.47	-0.7	-0.59	-0.26	-0.98	-0.6	-0.83	-0.16	-0.56	-0.46	-1.34	-1.44	-0.68	-0.8	-0.6	-0.41	-0.57	-0.53	0.28	-0.4	-0.95	-0.73	-0.64	-0.43	-0.38	-0.41	-0.28
AP3D1 max cell/naked ratio (log2)	0.93	0.65	1.07	0.52	0.55	0.59	0.33	0.86	1.33	1.21	0.49	1.06	0.41	1.22	1.24	0.55	0.5	0.67	0.57	1.46	1.35	0.7	0.48	0.59	0.67	0.36	0.91	1.85	0.84	1.8	1.06	1.19	0.43	1.61	2.05	1.23	0.87	1.02	0.15	1.58	1.49	1.3	0.88	0.43	1.46	0.48	1.24	0.92	0.57
AP3D1 min cell/naked ratio (log2)	-0.53	-0.92	-0.51	-1.17	-0.73	-0.91	-0.96	-0.5	-0.22	-0.11	-0.7	-1.18	-1.24	-1.2	-0.89	-1.03	-0.98	-1.16	-0.93	-1.04	-0.52	-0.54	-0.87	-1.34	-0.87	-1.31	-1.17	-0.78	-0.63	-0.61	-0.61	-0.79	-0.9	-0.45	-0.76	-0.84	-0.59	-1.12	-0.4	-0.34	0.16	-0.25	-0.24	-0.25	-0.24	-0.25	-0.25	-0.1	-0.25
MET max cell/naked ratio (log2)	0.44	1.12	1.24	1.67	1.99	1.33	0.79	0.64	0.09	0.17	1.32	1.37	0.89	0.65	0.51	1.44	0.61	1.02	0.82	0.83	0.29	0.56	0.54	1.04	0.98	1.22	0.95	0.76	0.84	0.53	1.08	1.21	0.46	0.95	0.72	0.73	0.6	1.03	0.77	1.44	0.6	0.81	0.93	0.36	1.04	0.61	1.34	1.29	0.59
MET min cell/naked ratio (log2)	-0.32	-0.81	-0.07	-0.46	-0.2	-0.95	-1.11	-0.88	-1.3	-0.27	1.32	-0.42	-0.33	-0.73	-0.53	-0.93	-0.52	-0.52	-0.43	-0.41	-0.97	-1	-0.65	-0.68	-0.69	-0.29	-0.91	-1.01	-0.36	-1	-0.73	-0.06	-0.56	-0.61	-0.88	-0.52	-1.18	-0.72	-0.54	-0.45	-0.97	-1.07	-0.32	-0.8	-1.1	-0.17	-0.86	-0.27	-1.21
MTOR max cell/naked ratio (log2)	-0.13	0.71	1.04	1.37	0.59	0.96	1.11	0.09	1.27	1.26	0.4	0.38	0.39	0.33	0.06	0.66	1.35	0.68	0.83	0.86	1.06	0.61	1.48	1.6	0.98	0.52	0.49	0.96	0.32	1	1.06	0.93	1.65	1.76	1.05	0.69	1.36	0.57	1.09	NaN	0.36	0.72	0.26	0.8	0.98	0.62	0.55	1.28	1.44
MTOR min cell/naked ratio (log2)	-1.06	-0.17	-0.78	-0.96	-1.19	-0.72	-0.67	-0.8	-0.91	-0.93	-0.64	-1.46	-1.36	-0.94	-1.47	-0.23	-0.2	-0.49	-0.87	-0.59	-0.26	-0.33	-0.56	-0.3	-0.54	-0.64	-0.72	-0.58	-0.63	-1.1	-1.01	-0.99	-1.04	-0.9	-0.79	-0.65	-0.82	-0.65	-0.6	NaN	0.36	-0.47	-0.29	-0.47	-0.52	-0.42	-0.42	-0.23	-0.47
EGR1 max cell/naked ratio (log2)	0.72	0.2	0.76	0.84	0.91	1.04	1.27	0.68	0.78	1.19	0.6	0.94	0.97	1.73	1.27	1.01	1.08	0.91	0.37	0.2	0.91	0.85	0.73	0.54	0.64	1.45	0.5	0.02	1.45	2.15	0.55	1.45	0.95	0.62	0.6	0.42	1.12	0.74	0.77	0.7	1.95	0.63	1.15	1.14	0.79	0.6	0.78	0.43	2.09
EGR1 min cell/naked ratio (log2)	-1.58	-0.74	-1.06	-0.69	-0.7	-0.67	-0.94	-0.51	-0.96	-0.58	-0.67	-0.75	-0.11	-0.24	-0.84	-1.01	-0.61	-1.07	-1.23	-1.24	-0.61	-1.06	-0.89	-0.61	-0.56	-1.18	-0.63	-1.89	-1.24	-1.04	-0.82	-2.33	-0.69	-0.59	-0.52	-0.56	-0.62	-0.33	-0.62	-0.52	-0.27	-0.76	-0.98	-0.57	-0.59	-0.73	-0.66	-0.96	-1.12
DPH3 max cell/naked ratio (log2)	0.67	1.04	1.03	0.83	0.75	0.99	1	0.63	0.83	1.08	0.65	0.9	0.5	1.35	1.47	0.5	-0.07	0.49	0.66	0.55	0.45	1	0.43	0.75	1.26	1.37	0.98	1.65	0.9	0.87	1.09	0.93	0.65	0.37	0.48	0.55	0.83	0.64	0.66	0.65	0.67	0.28	0.56	0.6	0.98	0.46	0.83	0.56	0.9
DPH3 min cell/naked ratio (log2)	-0.59	-0.76	-0.96	-0.58	-0.11	-0.16	-0.81	-0.79	-0.98	-1.01	-1.58	-1.1	-1.31	-0.69	0.14	-0.83	-0.73	-1.12	-0.97	-0.69	-0.9	-1	-1.1	-1.13	-0.68	-0.66	-0.68	-0.56	-0.67	-0.61	-1.06	-0.7	-0.53	-0.89	-0.91	-0.63	-0.3	-0.73	-0.77	-0.67	-0.64	-0.58	-0.46	-0.89	-0.6	-0.45	-0.57	-0.25	-0.82
ETS1 max cell/naked ratio (log2)	0.57	0.66	0.66	0.61	0.64	0.78	1.27	1.21	0.45	0.46	0.67	0.74	0.87	0.62	0.99	1.44	0.33	1.17	0.93	1.07	0.72	0.63	0.16	1.3	0.95	0.85	1.14	0.99	0.96	0.73	0.85	0.7	1.1	0.69	1.33	0.89	0.79	0.75	0.79	0.48	0.91	0.34	0.47	0.69	0.79	0.93	0.95	0.66	0.46
ETS1 min cell/naked ratio (log2)	-0.35	-0.34	-0.58	-0.61	-0.96	-0.22	-0.69	-1.2	-1.31	-0.86	-0.68	-0.59	-0.77	-0.48	-0.46	-0.55	-0.95	-0.41	-1.19	-0.64	-0.65	-0.72	-0.64	-0.35	-0.69	-1.12	-0.55	-0.99	-0.54	-0.72	-0.42	-0.67	-0.56	-0.3	-1.01	-0.59	-0.87	-0.97	-0.52	-0.52	-0.28	-1.05	-1.45	-0.58	-0.85	-1.23	-0.37	-0.32	-0.86
ALB max cell/naked ratio (log2)	1.92	-0.1	0.7	1.11	0.78	0.79	0.78	0.7	1.02	0.73	0.59	0.85	0.94	0.53	0.74	0.87	0.33	0.72	1.23	1.1	0.99	0.53	0.19	0.56	1.13	0.67	0.57	0.56	0.58	0.75	0.68	0.88	0.66	0.55	0.82	1	0.34	0.76	0.55	0.77	0.91	0.84	0.53	0.7	1.24	0.93	0.66	0.53	0.24
ALB min cell/naked ratio (log2)	-1.34	-1.43	-0.59	-0.82	-1.1	-0.56	-0.47	-0.47	-0.56	-0.66	-0.81	-0.39	-0.77	-0.64	-0.39	-0.74	-1.1	-0.22	-0.82	-0.6	-0.78	-0.33	-1.11	-0.5	-0.68	-0.9	-0.96	-0.64	-0.9	-0.64	-0.96	-0.62	-0.35	-0.93	-0.6	-0.62	-0.59	-0.92	-0.25	-0.72	-1.03	-1.47	-0.48	-0.57	-0.26	-0.87	-0.51	-1.07	-1.31
TERT max cell/naked ratio (log2)	0.68	1.29	0.94	0.93	0.8	0.98	0.78	0.78	0.87	0.95	0.49	0.86	1.16	0.73	1.02	0.62	1.05	0.69	0.71	1.42	1.32	1.07	1.52	1.44	0.82	0.97	0.4	1.14	0.4	0.3	1.09	1.35	0.78	0.61	1.49	1.08	1.19	0.81	0.31	0.66	0.26	0.65	0.47	0.63	1.16	0.09	0.73	0.11	0.29
TERT min cell/naked ratio (log2)	-0.92	-0.71	-0.14	-0.68	-0.6	-0.71	-0.84	-0.82	-1.31	-0.43	-0.51	-0.16	-0.38	-0.37	-0.62	-0.54	-1.15	-0.79	-1.21	-0.01	-0.5	-0.79	-0.06	-0.76	-0.26	-0.26	-0.51	-0.62	-0.71	-0.49	0.06	-0.45	-0.29	-0.33	-0.32	-0.5	-0.74	-0.79	-0.8	-0.67	-0.44	-0.87	-0.59	-0.65	-0.5	-0.9	-0.47	-0.84	-0.84
TNF max cell/naked ratio (log2)	-0.07	0.66	0.06	0.48	1.03	1.12	0.67	1.05	0.93	1.14	1.24	0.76	0.89	0.45	0.47	0.23	0.16	0.44	0.96	1.18	2.54	1.5	1.41	1.27	1.12	0.74	0.5	0.6	-0.09	0.4	0.79	1.56	1.31	1.15	1.19	1.34	-0.22	0.08	0.4	0.63	0.39	0.75	0.52	0.53	0.96	0.93	1.14	0.87	1.07
TNF min cell/naked ratio (log2)	-1.48	-1.12	-0.72	-0.7	-1.11	-0.27	-0.4	-0.33	-0.29	-0.79	-0.43	-1.42	-0.55	-0.55	-0.9	-0.64	-1.34	-1.02	-1.21	-1.06	-0.59	0.12	-0.42	-0.83	-0.9	-1.01	-1.16	-1.12	-1.48	-1.34	-0.9	-0.99	-0.57	-0.24	-0.47	-0.98	-0.93	-0.87	-0.71	-0.71	-1.2	-1.5	-1.49	-1.12	-0.95	-1.22	-1.63	-0.93	-1.57
Max	1.92	1.29	1.61	1.67	1.99	1.99	1.74	1.4	1.47	1.5	1.32	1.46	1.36	1.73	1.47	1.9	1.54	1.46	1.51	1.47	2.54	1.5	1.9	1.6	1.55	2.17	1.26	1.85	1.5	2.15	1.17	2.21	1.99	1.76	2.05	1.34	1.69	1.21	1.63	1.58	1.95	1.54	1.5	1.82	1.46	2.49	1.34	1.39	2.09
Min	-1.58	-1.43	-1.21	-1.26	-1.5	-1.23	-1.19	-1.2	-1.48	-1.02	-1.58	-1.46	-1.36	-1.2	-1.47	-1.03	-1.34	-1.65	-1.43	-1.24	-1.51	-1.4	-1.29	-1.37	-1.42	-1.31	-1.58	-2.44	-1.94	-1.59	-1.38	-2.33	-1.84	-1.44	-1.25	-1.46	-1.18	-1.81	-1.21	-1.14	-1.3	-1.5	-1.49	-1.47	-1.21	-1.34	-1.63	-1.59	-1.57
Total CPDs, naked	11149	11080	13236	12333	12370	16989	15719	15518	17861	18190	18981	20806	16390	19543	17193	20339	15304	13774	18958	18556	16600	19914	17443	14760	12337	18123	16031	14825	14770	17666	17784	24942	23341	17899	17827	23411	20395	17823	20259	17830	16895	16906	16494	14127	13935	17281	18639	18871	18157
Total CPDs, cellular	17907	18440	23737	23271	20690	26652	26820	24134	27303	29178	28017	33218	27179	34603	28457	32118	27104	23353	26906	35130	28416	32500	28295	26506	23956	32604	27201	22331	23686	26943	26714	34475	32642	27062	27501	30752	27966	24864	31532	29599	26683	24943	27639	23357	22407	26757	28936	30523	28100
	Expression level (RPKM)
RPL13A	2896.97
PGK1	2416.8
MYC	372.955
FOS	206.435
PCNA	157.85
CTNNB1	114.59
CDK1	73.635
PTGS2	73.23
STAT3	45.745
EGFR	40.355
JUN	37.19
AP3D1	32.55
MET	22.61
MTOR	16.71
EGR1	12.84
DPH3	8.865
ETS1	5.5
ALB	1.04
TERT	0.795
TNF	0.345
Fig. 2c
See Supplementary Data 1
[truncated: 71 more columns]

## Sheet: Fig. 3
Fig. 3
See Supplementary Data 1

## Sheet: Fig. 4
Fig. 4
Fig. 4a
			Cell/naked ratios (log2):
Motif	Sequence match	ChIP overlap	Pos 1	Strand	Pos 2	Strand	Pos 3	Strand	Pos 4	Strand	Pos 5	Strand	Pos 6	Strand	Pos 7	Strand	Pos 8	Strand	Pos 9	Strand
CArG	CCTAATATGG	Bound	-0.68	+	2.68	+	NaN	N/A	-3.03	-	NaN	N/A	NaN	N/A	NaN	N/A	NaN	N/A	-1.48	-
CArG	CCTTATATGG	Bound	-0.6	+	3.23	+	-2.34	+	NaN	N/A	NaN	N/A	NaN	N/A	NaN	N/A	NaN	N/A	-1.58	-
CArG	CCTTATTTGG	Bound	-0.1	+	2.63	+	-3.02	+	NaN	N/A	NaN	N/A	-2.38	+	-0.74	+	NaN	N/A	-1.14	-
CArG	CCTTATTTGG	Bound	-1.03	+	2.91	+	-2.76	+	NaN	N/A	NaN	N/A	-2.12	+	-0.81	+	NaN	N/A	-0.37	-
CArG	CCTAATATGG	Bound	-0.66	+	2.14	+	NaN	N/A	-1.47	-	NaN	N/A	NaN	N/A	NaN	N/A	NaN	N/A	-1.11	-
CArG	CCATATATGG	Bound	-1.23	+	NaN	N/A	NaN	N/A	NaN	N/A	NaN	N/A	NaN	N/A	NaN	N/A	NaN	N/A	-0.93	-
CArG	CCATTTATGG	Unbound	0.03	+	NaN	N/A	NaN	N/A	0.37	+	0.4	+	NaN	N/A	NaN	N/A	NaN	N/A	-0.58	-
CArG	CCTAAATAGG	Unbound	0.82	+	-0.31	+	NaN	N/A	-0.34	-	-0.01	-	NaN	N/A	NaN	N/A	0.69	-	0.76	-
CArG	CCTTTTAAGG	Unbound	1.03	+	-0.09	+	-0.46	+	-0.11	+	-0.01	+	NaN	N/A	0.78	-	0.16	-	-1.25	-
CArG	CCTAAATAGG	Unbound	0.17	+	0.4	+	NaN	N/A	-0.58	-	-0.02	-	NaN	N/A	NaN	N/A	-0.32	-	-0.14	-
ETS	ACTTCCG	Bound	NaN	N/A	-0.53	+	-0.59	+	0.67	+	1.79	+	NaN	N/A
ETS	AATTCCT	Bound	-1.02	-	NaN	N/A	-0.05	+	0.01	+	0.65	+	0.35	+
ETS	GCTTCCG	Bound	NaN	N/A	-0.16	+	0.19	+	1.01	+	0.9	+	NaN	N/A
ETS	GTTTCCG	Bound	NaN	N/A	0.73	+	-0.58	+	0.17	+	1.08	+	NaN	N/A
ETS	GCTTCCT	Bound	NaN	N/A	-1.22	+	-1.08	+	-0.46	+	0.35	+	-0.47	+
ETS	GTTTCCG	Bound	NaN	N/A	-0.39	+	-0.76	+	0.21	+	1.03	+	NaN	N/A
ETS	ATTTCCG	Bound	NaN	N/A	-0.35	+	0.22	+	0.7	+	0.56	+	NaN	N/A
ETS	CTTTCCG	Bound	1.56	+	-0.68	+	-0.22	+	0.51	+	0.64	+	NaN	N/A
ETS	CCTTCCT	Bound	0.22	+	-0.87	+	-1.2	+	-0.66	+	-0.36	+	0.07	+
ETS	AGTTCCT	Bound	-0.69	-	NaN	N/A	0.04	+	0.38	+	1.46	+	0.2	+
ETS	AGTTCCT	Bound	0.9	-	NaN	N/A	-1.05	+	-0.85	+	0.99	+	-1.32	+
ETS	CATTCCG	Bound	NaN	N/A	NaN	N/A	1.16	+	-0.59	+	-0.04	+	NaN	N/A
ETS	TGTTCCG	Bound	NaN	N/A	NaN	N/A	0.36	+	-1.63	+	-0.14	+	NaN	N/A
ETS	TCTTCCG	Bound	1.29	+	0.04	+	0.57	+	0.85	+	1.25	+	NaN	N/A
ETS	TCTTCCG	Bound	0.02	+	0.5	+	-0.16	+	0.03	+	0.12	+	NaN	N/A
ETS	GCTTCCT	Bound	NaN	N/A	-0.16	+	-0.92	+	0.47	+	0.23	+	-0.76	+
ETS	CTTTCCT	Bound	0.69	+	-0.34	+	-0.45	+	-0.08	+	0.77	+	-0.58	+
ETS	TCTTCCT	Bound	-0.17	+	0.02	+	-0.47	+	0.37	+	-0.05	+	0.2	+
ETS	TCTTCCT	Bound	2.28	+	-0.68	+	-1.49	+	1.41	+	1.62	+	0.19	+
ETS	AGTTCCG	Bound	0.44	-	NaN	N/A	-0.72	+	0.04	+	0.69	+	NaN	N/A
ETS	TTTTCCG	Bound	2.57	+	-2.23	+	-0.34	+	1.72	+	2.16	+	NaN	N/A
ETS	GCTTCCG	Bound	NaN	N/A	-0.65	+	0.31	+	0.14	+	1.47	+	NaN	N/A
ETS	CCTTCCG	Bound	4.1	+	-1.79	+	-0.41	+	2.68	+	1.42	+	NaN	N/A
ETS	GGTTCCG	Bound	-0.48	-	NaN	N/A	0.52	+	1.5	+	1.78	+	NaN	N/A
ETS	GCTTCCT	Bound	NaN	N/A	0.25	+	0.35	+	0.47	+	0.38	+	0.33	+
ETS	TCTTCCG	Bound	2.15	+	0.16	+	-0.06	+	0.28	+	1.16	+	NaN	N/A
ETS	ATTTCCG	Bound	NaN	N/A	-0.97	+	0.65	+	1.57	+	3.1	+	NaN	N/A
ETS	CCTTCCT	Bound	3.12	+	-1	+	0.57	+	0.66	+	2.23	+	-0.76	+
ETS	TGTTCCG	Bound	NaN	N/A	NaN	N/A	0.92	+	1.76	+	3.96	+	NaN	N/A
ETS	GCTTCCG	Bound	NaN	N/A	-1.41	+	0.03	+	1.23	+	3.21	+	NaN	N/A
ETS	ATTTCCT	Bound	NaN	N/A	0.67	+	0.9	+	1.01	+	0.45	+	0.36	+
ETS	ACTTCCG	Bound	NaN	N/A	0.7	+	0.22	+	0.69	+	0.62	+	NaN	N/A
ETS	AATTCCT	Bound	-0.29	-	NaN	N/A	-0.52	+	0.29	+	0.46	+	0.23	+
ETS	CTTTCCT	Bound	-1.25	+	-1.21	+	-0.96	+	-1.28	+	-0.73	+	-0.88	+
ETS	ACTTCCT	Bound	NaN	N/A	-0.19	+	-0.56	+	-0.93	+	-0.22	+	-0.05	+
ETS	GGTTCCG	Bound	-0.75	-	NaN	N/A	-0.56	+	0.19	+	0.31	+	NaN	N/A
ETS	GCTTCCT	Bound	NaN	N/A	-1.05	+	-0.24	+	1.82	+	0.8	+	-0.19	+
ETS	GGTTCCT	Bound	-0.14	-	NaN	N/A	0.03	+	0.41	+	0.12	+	-0.15	+
ETS	GCTTCCG	Bound	NaN	N/A	-0.89	+	-1.41	+	-0.54	+	0.31	+	NaN	N/A
ETS	GCTTCCT	Unbound	NaN	N/A	-0.41	+	-0.51	+	-0.32	+	-0.17	+	-0.25	+
ETS	AGTTCCT	Unbound	0.28	-	NaN	N/A	0.4	+	0.05	+	0.56	+	-0.27	+
ETS	CTTTCCT	Unbound	0.17	+	-0.07	+	-0.66	+	-0.15	+	-0.02	+	-0.46	+
ETS	AGTTCCG	Unbound	0.19	-	NaN	N/A	-0.08	+	-0.98	+	-0.96	+	NaN	N/A
ETS	TTTTCCG	Unbound	-0.12	+	-0.17	+	-0.14	+	0.35	+	0.85	+	NaN	N/A
ETS	GGTTCCT	Unbound	0.08	-	NaN	N/A	0.17	+	0.6	+	0.2	+	-0.14	+
ETS	GCTTCCT	Unbound	NaN	N/A	-0.73	+	0.27	+	-1.17	+	1.04	+	0.56	+
ETS	GCTTCCG	Unbound	NaN	N/A	-0.57	+	-0.19	+	0.56	+	1.63	+	NaN	N/A
ETS	CTTTCCG	Unbound	0.61	+	-0.5	+	-0.13	+	-0.27	+	0.03	+	NaN	N/A
ETS	CTTTCCT	Unbound	-0.45	+	-0.6	+	-0.63	+	-0.58	+	-0.32	+	-0.36	+
ETS	GGTTCCT	Unbound	0.05	-	NaN	N/A	0.26	+	0.15	+	0.29	+	0.4	+
ETS	TTTTCCT	Unbound	-0.61	+	-0.57	+	-0.13	+	-0.91	+	-0.86	+	-0.7	+
ETS	TTTTCCT	Unbound	0.27	+	1.06	+	0.64	+	-0.16	+	0.13	+	0.13	+
ETS	AATTCCT	Unbound	1.06	-	NaN	N/A	-1.01	+	0.46	+	-0.55	+	0.54	+
ETS	ACTTCCT	Unbound	NaN	N/A	-0.1	+	-0.44	+	0.52	+	0.86	+	0.25	+
ETS	CTTTCCT	Unbound	0.74	+	0.14	+	-0.22	+	0.43	+	-0.45	+	-0.47	+
ETS	TTTTCCT	Unbound	0.54	+	0.79	+	0.2	+	-0.19	+	-0.28	+	0.41	+
ETS	CATTCCT	Unbound	NaN	N/A	NaN	N/A	-1.21	+	-0.31	+	-1.11	+	-0.99	+
ETS	AATTCCT	Unbound	-0.15	-	NaN	N/A	-0.83	+	-1.43	+	-1.28	+	-0.6	+
ETS	TATTCCT	Unbound	NaN	N/A	NaN	N/A	0.37	+	0.71	+	0.35	+	1.04	+
ETS	TCTTCCT	Unbound	0.3	+	-0.36	+	-0.26	+	-0.43	+	0.41	+	0.29	+
ETS	GCTTCCT	Unbound	NaN	N/A	-0.28	+	-1.08	+	-0.35	+	0.17	+	-0.12	+
ETS	TTTTCCT	Unbound	1.31	+	0.57	+	0.61	+	1.37	+	0.04	+	0.28	+
ETS	AATTCCT	Unbound	-0.5	-	NaN	N/A	-0.58	+	0	+	-0.17	+	-0.1	+
ETS	GCTTCCT	Unbound	NaN	N/A	-0.05	+	-0.72	+	0.42	+	0.44	+	-0.05	+
ETS	GTTTCCT	Unbound	NaN	N/A	-0.22	+	-0.69	+	0.05	+	0.03	+	0.06	+
ETS	ACTTCCT	Unbound	NaN	N/A	-0.55	+	-0.21	+	-0.2	+	-0.05	+	0.75	+
ETS	GATTCCT	Unbound	0	-	NaN	N/A	-0.83	+	0.21	+	0.04	+	0.25	+
ETS	GCTTCCT	Unbound	NaN	N/A	-0.26	+	-0.5	+	-0.61	+	-0.26	+	-0.59	+
ETS	AGTTCCT	Unbound	0.49	-	NaN	N/A	-0.63	+	-0.86	+	-0.05	+	-0.38	+
ETS	GTTTCCG	Unbound	NaN	N/A	-0.05	+	-1.13	+	-0.45	+	-0.22	+	NaN	N/A
ETS	CTTTCCT	Unbound	1.07	+	-0.28	+	-0.31	+	0.17	+	0.5	+	-0.36	+
ETS	CTTTCCT	Unbound	0.79	+	0.59	+	0.36	+	0.34	+	-0.02	+	-0.09	+
ETS	ATTTCCT	Unbound	NaN	N/A	0.02	+	-0.19	+	0.22	+	0.48	+	0.18	+
ETS	GTTTCCT	Unbound	NaN	N/A	-0.15	+	-0.47	+	-0.74	+	-0.47	+	0.69	+
ETS	AATTCCT	Unbound	0.31	-	NaN	N/A	-0.68	+	0.12	+	-0.08	+	0.16	+
ETS	AATTCCT	Unbound	-0.68	-	NaN	N/A	0.25	+	0.3	+	-0.28	+	0.81	+
ETS	TGTTCCT	Unbound	NaN	N/A	NaN	N/A	-0.21	+	-0.36	+	-0.04	+	0.05	+
ETS	ACTTCCT	Unbound	NaN	N/A	-0.12	+	-0.5	+	-0.01	+	0.06	+	0.06	+
ETS	CTTTCCT	Unbound	0.61	+	0.44	+	0.11	+	0.18	+	0.18	+	0.57	+
ETS	TTTTCCT	Unbound	0.42	+	0.43	+	0.07	+	-0.03	+	0.28	+	-0.05	+
ETS	TTTTCCT	Unbound	0.39	+	0.38	+	0.43	+	0.13	+	0.01	+	0.17	+
ETS	ATTTCCT	Unbound	NaN	N/A	0.31	+	0.46	+	0.54	+	1.23	+	0.36	+
ETS	GCTTCCT	Unbound	NaN	N/A	-0.14	+	-0.53	+	-0.1	+	0.04	+	0.07	+
ETS	CTTTCCT	Unbound	1.52	+	-0.66	+	-0.31	+	0.34	+	1.21	+	0.45	+
ETS	TATTCCG	Unbound	NaN	N/A	NaN	N/A	-0.6	+	-0.6	+	0.68	+	NaN	N/A
ETS	CGTTCCT	Unbound	NaN	N/A	NaN	N/A	-0.35	+	0.62	+	1.21	+	1.14	+
ETS	AGTTCCT	Unbound	-0.48	-	NaN	N/A	0.37	+	-0.16	+	0.83	+	0.44	+
ETS	CTTTCCT	Unbound	-0.06	+	-0.72	+	-0.9	+	0.12	+	0.32	+	0.07	+
ETS	GTTTCCT	Unbound	NaN	N/A	0.15	+	0.2	+	0.57	+	0.31	+	-0.35	+
ETS	TTTTCCT	Unbound	0.39	+	0.48	+	0.66	+	0.1	+	0.16	+	0.14	+
ETS	GATTCCT	Unbound	-0.74	-	NaN	N/A	-0.38	+	0.43	+	0.18	+	0.45	+
ETS	TTTTCCT	Unbound	1.2	+	1.3	+	0.82	+	0.63	+	0.49	+	0.41	+
ETS	TGTTCCT	Unbound	NaN	N/A	NaN	N/A	0.33	+	-0.13	+	-0.49	+	-0.84	+
ETS	GCTTCCT	Unbound	NaN	N/A	-0.42	+	-0.15	+	0.24	+	-0.55	+	0.56	+
ETS	GTTTCCT	Unbound	NaN	N/A	0.48	+	0.23	+	1.09	+	-0.44	+	-0.56	+
ETS	TCTTCCT	Unbound	0.62	+	0.69	+	0.15	+	-0.12	+	0.69	+	0.09	+
ETS	CTTTCCT	Unbound	0.13	+	0.55	+	-0.24	+	0.13	+	0.41	+	0.15	+
ETS	TGTTCCT	Unbound	NaN	N/A	NaN	N/A	0.3	+	0.33	+	0.25	+	0.91	+
ETS	GCTTCCG	Unbound	NaN	N/A	0.19	+	-0.35	+	0.02	+	0.06	+	NaN	N/A
ETS	CCTTCCT	Unbound	0.55	+	-0.53	+	-0.95	+	-0.64	+	1.75	+	-1.13	+
ETS	TTTTCCG	Unbound	-0.04	+	-0.43	+	-0.21	+	-0.49	+	-0.26	+	NaN	N/A
ETS	CATTCCT	Unbound	NaN	N/A	NaN	N/A	-0.1	+	0.46	+	0.01	+	-0.47	+
ETS	TATTCCT	Unbound	NaN	N/A	NaN	N/A	0.63	+	0.83	+	0.48	+	0.76	+
ETS	GATTCCT	Unbound	0.55	-	NaN	N/A	0.05	+	0.92	+	0.4	+	0.5	+
ETS	TTTTCCG	Unbound	1.61	+	0.61	+	0.46	+	0.98	+	0.36	+	NaN	N/A
ETS	TATTCCG	Unbound	NaN	N/A	NaN	N/A	-0.23	+	-0.73	+	-0.08	+	NaN	N/A
ETS	GCTTCCT	Unbound	NaN	N/A	0.43	+	-0.33	+	0.29	+	0.47	+	0.15	+
ETS	GCTTCCT	Unbound	NaN	N/A	-0.92	+	-0.9	+	-1.13	+	-0.5	+	-0.3	+
ETS	GTTTCCT	Unbound	NaN	N/A	0.64	+	0.2	+	1.38	+	0.92	+	0.58	+
ETS	TGTTCCT	Unbound	NaN	N/A	NaN	N/A	-0.49	+	-0.24	+	0.46	+	-0.08	+
ETS	CATTCCT	Unbound	NaN	N/A	NaN	N/A	-0.63	+	0.38	+	-0.04	+	0.03	+
ETS	GTTTCCG	Unbound	NaN	N/A	1.68	+	0.09	+	0.81	+	0.34	+	NaN	N/A
ETS	CATTCCG	Unbound	NaN	N/A	NaN	N/A	-0.24	+	-0.13	+	-0.26	+	NaN	N/A
ETS	TTTTCCT	Unbound	0.03	+	-0.13	+	0.05	+	0.29	+	0.3	+	-0.84	+
ETS	AATTCCT	Unbound	-0.11	-	NaN	N/A	-0.31	+	0.17	+	0.14	+	0.32	+
ETS	CATTCCT	Unbound	NaN	N/A	NaN	N/A	-0.18	+	0.51	+	0.44	+	0.48	+
ETS	TGTTCCT	Unbound	NaN	N/A	NaN	N/A	0.76	+	-0.56	+	0.1	+	-0.19	+
ETS	ATTTCCT	Unbound	NaN	N/A	0.25	+	0.42	+	0.2	+	0	+	-0.02	+
ETS	GTTTCCG	Unbound	NaN	N/A	0.49	+	-0.27	+	0.47	+	0.95	+	NaN	N/A
ETS	GTTTCCG	Unbound	NaN	N/A	-0.52	+	-0.57	+	0.58	+	1.98	+	NaN	N/A
ETS	GGTTCCG	Unbound	0.14	-	NaN	N/A	-0.89	+	-0.54	+	0	+	NaN	N/A
ETS	CCTTCCG	Unbound	0.33	+	-0.22	+	-0.8	+	-0.36	+	-0.2	+	NaN	N/A
ETS	ATTTCCT	Unbound	NaN	N/A	-0.44	+	-0.59	+	0.01	+	0.24	+	0.12	+
ETS	CGTTCCG	Unbound	NaN	N/A	NaN	N/A	-0.32	+	-0.82	+	-0.41	+	NaN	N/A
ETS	CTTTCCG	Unbound	-0.06	+	-0.9	+	-1.08	+	0.03	+	0.02	+	NaN	N/A
ETS	ACTTCCT	Unbound	NaN	N/A	-0.87	+	-0.45	+	-0.02	+	1.1	+	-0.34	+
ETS	TATTCCT	Unbound	NaN	N/A	NaN	N/A	-0.72	+	-0.34	+	0.07	+	0	+
ETS	GTTTCCT	Unbound	NaN	N/A	0.82	+	0.02	+	0.44	+	1.13	+	0.37	+
ETS	ACTTCCT	Unbound	NaN	N/A	0.57	+	-0.6	+	-0.47	+	-1.17	+	0.05	+
ETS	CCTTCCT	Unbound	-0.5	+	-0.56	+	-0.65	+	-0.06	+	0.43	+	-0.23	+
ETS	AGTTCCT	Unbound	0	-	NaN	N/A	0.01	+	-0.88	+	0.1	+	0.19	+
ETS	CGTTCCT	Unbound	NaN	N/A	NaN	N/A	-0.07	+	-0.31	+	0.74	+	0.17	+
ETS	CATTCCT	Unbound	NaN	N/A	NaN	N/A	-0.62	+	0.17	+	0.34	+	-0.58	+
ETS	GATTCCT	Unbound	-0.49	-	NaN	N/A	-0.63	+	-0.17	+	0.6	+	-0.53	+
ETS	ACTTCCT	Unbound	NaN	N/A	-0.07	+	0.13	+	0.53	+	1.21	+	0.03	+
ETS	CTTTCCG	Unbound	-0.8	+	-0.95	+	-0.99	+	-0.5	+	-0.82	+	NaN	N/A
ETS	CATTCCG	Unbound	NaN	N/A	NaN	N/A	-0.31	+	0.31	+	0.72	+	NaN	N/A
ETS	ATTTCCT	Unbound	NaN	N/A	0.15	+	-0.45	+	-0.36	+	0.36	+	-0.19	+
ETS	ATTTCCT	Unbound	NaN	N/A	0.18	+	-0.67	+	0.26	+	0.3	+	-0.36	+
ETS	TGTTCCT	Unbound	NaN	N/A	NaN	N/A	-0.25	+	-0.33	+	-0.07	+	0.09	+
ETS	ACTTCCG	Unbound	NaN	N/A	-0.42	+	-0.35	+	0.03	+	0.37	+	NaN	N/A
ETS	TTTTCCG	Unbound	1.12	+	0.01	+	0.35	+	0.23	+	0.67	+	NaN	N/A
ETS	TATTCCT	Unbound	NaN	N/A	NaN	N/A	0.3	+	0.14	+	0.19	+	0.3	+
ETS	TCTTCCT	Unbound	0.04	+	0.1	+	0.03	+	-0.17	+	0.03	+	-0.19	+
ETS	CCTTCCG	Unbound	0.16	+	-0.02	+	-0.64	+	0.04	+	0.64	+	NaN	N/A
ETS	TCTTCCT	Unbound	0.84	+	0.96	+	-0.24	+	0.62	+	1.17	+	0.4	+
ETS	GTTTCCG	Unbound	NaN	N/A	0.1	+	-0.54	+	-0.18	+	0.37	+	NaN	N/A
ETS	TCTTCCT	Unbound	0.04	+	0.16	+	-0.26	+	0.41	+	0.84	+	0.18	+
ETS	GGTTCCG	Unbound	-0.56	-	NaN	N/A	-0.23	+	-0.45	+	0.16	+	NaN	N/A
ETS	CCTTCCT	Unbound	0.85	+	0.37	+	-0.18	+	0.08	+	0.12	+	-0.48	+
ETS	CCTTCCT	Unbound	0.1	+	-0.32	+	-0.65	+	-0.3	+	0.33	+	0.72	+
ETS	CTTTCCT	Unbound	1.46	+	-0.1	+	-0.34	+	0.14	+	0.75	+	-0.41	+
ETS	TTTTCCT	Unbound	1.35	+	1.34	+	1	+	0.34	+	0.22	+	0.26	+
ETS	CTTTCCT	Unbound	0.4	+	0.69	+	0.85	+	1.03	+	0.64	+	-0.2	+
ETS	TTTTCCT	Unbound	0.19	+	0.25	+	0.8	+	0.02	+	0.72	+	1.05	+
ETS	CATTCCG	Unbound	NaN	N/A	NaN	N/A	1.3	+	0.21	+	-0.27	+	NaN	N/A
ETS	TTTTCCT	Unbound	-0.26	+	-0.38	+	0.33	+	0.07	+	0.14	+	0.72	+
ETS	GCTTCCT	Unbound	NaN	N/A	-0.47	+	-2	+	-0.56	+	-0.95	+	-0.71	+
ETS	CTTTCCT	Unbound	0.1	+	-0.83	+	-0.55	+	0.17	+	0.6	+	0.5	+
ETS	TTTTCCG	Unbound	-0.77	+	-0.65	+	-0.85	+	0.57	+	0.07	+	NaN	N/A
ETS	TTTTCCG	Unbound	-0.25	+	-0.56	+	-0.73	+	0.32	+	0.27	+	NaN	N/A
ETS	TGTTCCT	Unbound	NaN	N/A	NaN	N/A	0.34	+	0.1	+	0.7	+	0.29	+
ETS	ATTTCCG	Unbound	NaN	N/A	-0.18	+	-0.47	+	0.18	+	-0.04	+	NaN	N/A
ETS	AGTTCCG	Unbound	-0.47	-	NaN	N/A	0.02	+	-0.17	+	-0.24	+	NaN	N/A
ETS	CCTTCCT	Unbound	0.16	+	-0.96	+	-0.81	+	-0.2	+	-0.18	+	0.34	+
ETS	TATTCCT	Unbound	NaN	N/A	NaN	N/A	0.44	+	0.38	+	0.99	+	0.9	+
ETS	TCTTCCT	Unbound	0.29	+	-0.27	+	-0.36	+	0.47	+	1.08	+	0.75	+
ETS	TATTCCT	Unbound	NaN	N/A	NaN	N/A	0.22	+	-0.39	+	-0.62	+	-0.58	+
ETS	TATTCCT	Unbound	NaN	N/A	NaN	N/A	0.83	+	0.47	+	0.7	+	0.68	+
ETS	ATTTCCG	Unbound	NaN	N/A	0.2	+	0.35	+	0.39	+	0.82	+	NaN	N/A
ETS	ATTTCCT	Unbound	NaN	N/A	0.25	+	0.01	+	0.37	+	0.31	+	-0.21	+
ETS	GATTCCG	Unbound	0.48	-	NaN	N/A	-0.79	+	-0.39	+	-0.25	+	NaN	N/A
ETS	TGTTCCT	Unbound	NaN	N/A	NaN	N/A	0.35	+	-0.24	+	-0.02	+	-0.12	+
ETS	TCTTCCT	Unbound	0.55	+	0.13	+	-0.56	+	-0.13	+	0.17	+	0.14	+
ETS	CATTCCG	Unbound	NaN	N/A	NaN	N/A	-0.84	+	-0.72	+	-0.05	+	NaN	N/A
ETS	AATTCCT	Unbound	-0.75	-	NaN	N/A	-0.38	+	0.09	+	-0.18	+	0.3	+
ETS	CCTTCCT	Unbound	1.15	+	0.33	+	-0.56	+	-0.19	+	0.51	+	0.02	+
ETS	GGTTCCG	Unbound	-0.01	-	NaN	N/A	0.13	+	0.41	+	0.27	+	NaN	N/A
ETS	CGTTCCT	Unbound	NaN	N/A	NaN	N/A	-0.19	+	0.34	+	0.36	+	0.04	+
ETS	TCTTCCT	Unbound	0.99	+	0.49	+	-0.02	+	0.43	+	0.19	+	0.01	+
ETS	CCTTCCT	Unbound	0.82	+	0.73	+	0.02	+	0.49	+	0.74	+	0.23	+
ETS	TCTTCCT	Unbound	0.97	+	0.85	+	0.28	+	0.61	+	0.84	+	0.23	+
ETS	TATTCCT	Unbound	NaN	N/A	NaN	N/A	0.77	+	0.34	+	0.56	+	0.17	+
ETS	GATTCCT	Unbound	-0.13	-	NaN	N/A	-0.67	+	0.56	+	0.05	+	-0.01	+
ETS	CTTTCCT	Unbound	-0.43	+	-0.71	+	-0.64	+	0.14	+	-0.07	+	-0.16	+
ETS	TTTTCCG	Unbound	-0.41	+	-0.64	+	-0.7	+	-0.15	+	-0.61	+	NaN	N/A
ETS	TTTTCCT	Unbound	0.5	+	0.23	+	0.24	+	0.58	+	0.18	+	0.62	+
ETS	ACTTCCG	Unbound	NaN	N/A	0	+	-1.05	+	-0.54	+	-0.43	+	NaN	N/A
ETS	CCTTCCG	Unbound	0.83	+	0.42	+	-0.63	+	-0.31	+	-0.1	+	NaN	N/A
ETS	CGTTCCG	Unbound	NaN	N/A	NaN	N/A	0.76	+	-0.57	+	-0.09	+	NaN	N/A
ETS	CCTTCCT	Unbound	0.38	+	0.08	+	-1.04	+	-0.57	+	0.42	+	-0.26	+
ETS	CTTTCCT	Unbound	-0.11	+	-0.98	+	-0.86	+	-0.16	+	0.33	+	0.61	+
ETS	CCTTCCG	Unbound	1.57	+	-0.45	+	-0.3	+	0.52	+	0.03	+	NaN	N/A
ETS	GCTTCCT	Unbound	NaN	N/A	0.49	+	-0.43	+	0.98	+	0.95	+	0.36	+
ETS	GGTTCCG	Unbound	0.12	-	NaN	N/A	-0.54	+	-0.55	+	0.87	+	NaN	N/A
ETS	GTTTCCG	Unbound	NaN	N/A	-0.12	+	-0.12	+	-0.6	+	-0.62	+	NaN	N/A
ETS	ATTTCCT	Unbound	NaN	N/A	-1.06	+	-0.8	+	-0.2	+	-0.1	+	0.24	+
ETS	GCTTCCT	Unbound	NaN	N/A	0.09	+	-0.33	+	0.11	+	0.33	+	0.24	+
ETS	GTTTCCT	Unbound	NaN	N/A	0.05	+	-0.49	+	-0.2	+	-0.79	+	-0.35	+
ETS	ATTTCCT	Unbound	NaN	N/A	0.88	+	0.38	+	0.8	+	0.6	+	0.2	+
ETS	CTTTCCT	Unbound	0.63	+	0.06	+	-0.26	+	-0.19	+	0.32	+	-0.14	+
ETS	GATTCCT	Unbound	0.08	-	NaN	N/A	-0.15	+	0.6	+	0.16	+	0.33	+
ETS	CCTTCCT	Unbound	0.51	+	0.39	+	0.24	+	0.53	+	1.19	+	1.44	+
ETS	CTTTCCG	Unbound	1.44	+	0.42	+	0.11	+	0.5	+	0.67	+	NaN	N/A
ETS	CTTTCCG	Unbound	-0.56	+	-0.67	+	-0.52	+	-0.08	+	0.19	+	NaN	N/A
ETS	CCTTCCG	Unbound	0.16	+	0.28	+	-0.09	+	-0.01	+	0.6	+	NaN	N/A
ETS	GATTCCG	Unbound	0.71	-	NaN	N/A	-0.61	+	-0.55	+	-0.03	+	NaN	N/A
ETS	GGTTCCG	Unbound	-0.3	-	NaN	N/A	1.15	+	0.52	+	0.39	+	NaN	N/A
ETS	ACTTCCT	Unbound	NaN	N/A	-0.25	+	-0.17	+	0.21	+	0.78	+	0.05	+
ETS	CTTTCCG	Unbound	2.09	+	-1.12	+	-0.6	+	0.52	+	0.52	+	NaN	N/A
ETS	GCTTCCT	Unbound	NaN	N/A	-1.15	+	-0.66	+	1.59	+	2.58	+	-0.01	+
ETS	GCTTCCG	Unbound	NaN	N/A	0.03	+	0.21	+	-0.03	+	0.2	+	NaN	N/A
ETS	CTTTCCT	Unbound	0.09	+	-0.14	+	-0.53	+	-0.06	+	0.25	+	0.32	+
ETS	AGTTCCT	Unbound	0.05	-	NaN	N/A	0.6	+	0.27	+	0.35	+	0.18	+
ETS	CATTCCT	Unbound	NaN	N/A	NaN	N/A	0.54	+	0.87	+	1.31	+	0.3	+
ETS	GGTTCCT	Unbound	-0.23	-	NaN	N/A	-0.26	+	0.07	+	-0.73	+	0.37	+
ETS	CCTTCCT	Unbound	-0.28	+	-0.59	+	-0.59	+	-0.78	+	-0.52	+	-0.2	+
ETS	AATTCCT	Unbound	0.2	-	NaN	N/A	-1.42	+	-0.85	+	-1.36	+	-0.69	+
ETS	AATTCCT	Unbound	0.11	-	NaN	N/A	-0.54	+	-0.68	+	0	+	-0.1	+
ETS	TCTTCCT	Unbound	0.25	+	0.44	+	-0.28	+	-0.12	+	0.35	+	-0.66	+
ETS	CATTCCT	Unbound	NaN	N/A	NaN	N/A	0.48	+	1.31	+	1.13	+	0.77	+
ETS	TTTTCCT	Unbound	0.39	+	0.11	+	-0.18	+	0.09	+	0.13	+	-0.14	+
ETS	CATTCCT	Unbound	NaN	N/A	NaN	N/A	-0.47	+	0.06	+	-0.28	+	-0.1	+
ETS	AGTTCCT	Unbound	0.94	-	NaN	N/A	-0.25	+	-0.59	+	0.14	+	0.04	+
ETS	CTTTCCT	Unbound	0.08	+	-0.59	+	-0.59	+	0.28	+	0.58	+	0.27	+
ETS	TTTTCCT	Unbound	0.84	+	0.9	+	0.19	+	0.91	+	1.22	+	0.98	+
ETS	GTTTCCT	Unbound	NaN	N/A	0.57	+	0.15	+	0.45	+	0.33	+	0.46	+
ETS	GATTCCG	Unbound	-0.22	-	NaN	N/A	0.05	+	0.55	+	0.03	+	NaN	N/A
ETS	GCTTCCT	Unbound	NaN	N/A	0.03	+	-0.64	+	-0.6	+	0.03	+	-0.14	+
ETS	ACTTCCT	Unbound	NaN	N/A	0.35	+	-0.25	+	0.11	+	0.24	+	-0.1	+
ETS	TTTTCCG	Unbound	0.86	+	0.08	+	0.05	+	-0.07	+	0.03	+	NaN	N/A
ETS	TCTTCCT	Unbound	-0.36	+	-0.1	+	-0.56	+	-0.39	+	0.01	+	-0.21	+
ETS	TGTTCCT	Unbound	NaN	N/A	NaN	N/A	-0.71	+	-1.1	+	-0.64	+	0.1	+
ETS	CCTTCCT	Unbound	0.57	+	-0.69	+	-1.06	+	-0.53	+	-0.29	+	-0.85	+
ETS	TGTTCCT	Unbound	NaN	N/A	NaN	N/A	-1	+	-0.97	+	-0.87	+	-0.79	+
ETS	AATTCCT	Unbound	1.11	-	NaN	N/A	0.17	+	-0.53	+	0.41	+	0.25	+
ETS	GCTTCCT	Unbound	NaN	N/A	-0.14	+	-0.9	+	-0.74	+	-0.08	+	-0.31	+
ETS	TGTTCCT	Unbound	NaN	N/A	NaN	N/A	-0.07	+	0.11	+	0.14	+	0.12	+
ETS	CTTTCCT	Unbound	0.34	+	0.35	+	-0.14	+	0.07	+	0.65	+	0.58	+
ETS	TGTTCCT	Unbound	NaN	N/A	NaN	N/A	0.21	+	1.03	+	0.83	+	-0.3	+
ETS	TATTCCT	Unbound	NaN	N/A	NaN	N/A	-0.12	+	0.16	+	1.22	+	0.31	+
ETS	AGTTCCT	Unbound	-0.25	-	NaN	N/A	-0.28	+	-0.83	+	-0.34	+	-0.59	+
ETS	GCTTCCG	Unbound	NaN	N/A	-0.03	+	-0.48	+	-0.06	+	0.87	+	NaN	N/A
ETS	ATTTCCG	Unbound	NaN	N/A	-1.1	+	-1.06	+	-0.85	+	-0.35	+	NaN	N/A
ETS	TTTTCCT	Unbound	0.01	+	-0.34	+	-0.17	+	0.09	+	0.74	+	0.47	+
ETS	CTTTCCT	Unbound	0.81	+	-0.72	+	-0.56	+	-0.32	+	0.72	+	-0.55	+
ETS	GTTTCCT	Unbound	NaN	N/A	0.1	+	-0.14	+	0.76	+	0.8	+	-0.24	+
ETS	CGTTCCT	Unbound	NaN	N/A	NaN	N/A	-0.45	+	0.58	+	0.63	+	0.09	+
ETS	CCTTCCT	Unbound	0.27	+	-0.09	+	-0.58	+	0.07	+	0.18	+	0.3	+
ETS	GTTTCCT	Unbound	NaN	N/A	-0.26	+	-0.84	+	0.26	+	0.2	+	-0.09	+
ETS	GCTTCCG	Unbound	NaN	N/A	0.08	+	-0.17	+	0.5	+	1.07	+	NaN	N/A
ETS	GCTTCCG	Unbound	NaN	N/A	0.12	+	-0.13	+	0.55	+	0.87	+	NaN	N/A
ETS	TTTTCCT	Unbound	0.59	+	0.39	+	0.5	+	0.7	+	0.47	+	0.6	+
ETS	GGTTCCT	Unbound	-0.02	-	NaN	N/A	-0.38	+	0.42	+	0.22	+	-0.27	+
ETS	GCTTCCG	Unbound	NaN	N/A	-0.32	+	-0.47	+	0.03	+	1.14	+	NaN	N/A
ETS	TTTTCCT	Unbound	0.42	+	-0.35	+	-0.1	+	0	+	0.51	+	0.21	+
ETS	CATTCCT	Unbound	NaN	N/A	NaN	N/A	0.15	+	0.18	+	0.88	+	0.29	+
ETS	CTTTCCT	Unbound	1.08	+	0.52	+	0.13	+	0.34	+	0.7	+	0.4	+
ETS	TGTTCCG	Unbound	NaN	N/A	NaN	N/A	-0.26	+	-0.32	+	-0.28	+	NaN	N/A
ETS	CATTCCT	Unbound	NaN	N/A	NaN	N/A	0.43	+	0.91	+	0.34	+	-0.54	+
ETS	CATTCCT	Unbound	NaN	N/A	NaN	N/A	-0.18	+	0.01	+	0.62	+	-0.09	+
ETS	AGTTCCT	Unbound	-0.42	-	NaN	N/A	-0.6	+	-1.04	+	-1.1	+	-0.73	+
ETS	CCTTCCT	Unbound	0.89	+	-0.18	+	-0.73	+	-0.43	+	0.16	+	-0.11	+
ETS	ATTTCCT	Unbound	NaN	N/A	0.92	+	0.44	+	0.91	+	0.92	+	0.08	+
ETS	TCTTCCT	Unbound	-0.18	+	0.05	+	-0.03	+	0.38	+	0.1	+	0.01	+
ETS	CATTCCT	Unbound	NaN	N/A	NaN	N/A	0.45	+	0.86	+	1.04	+	-0.04	+
ETS	TCTTCCT	Unbound	-0.39	+	0.32	+	-0.39	+	-0.5	+	-0.46	+	-0.37	+
ETS	CTTTCCG	Unbound	0.36	+	0.55	+	0.07	+	0.41	+	0.53	+	NaN	N/A
ETS	GTTTCCT	Unbound	NaN	N/A	0.61	+	-0.44	+	-0.34	+	-0.53	+	0.1	+
ETS	TGTTCCT	Unbound	NaN	N/A	NaN	N/A	-0.45	+	0.22	+	0.76	+	-0.73	+
ETS	TGTTCCG	Unbound	NaN	N/A	NaN	N/A	-0.95	+	0.14	+	0.56	+	NaN	N/A
ETS	CCTTCCT	Unbound	0.52	+	0.21	+	-0.71	+	-0.5	+	0.26	+	0.04	+
ETS	TTTTCCT	Unbound	0.3	+	-0.21	+	-0.03	+	0.96	+	-0.16	+	-0.26	+
ETS	AGTTCCG	Unbound	-0.33	-	NaN	N/A	0.67	+	-0.54	+	-0.23	+	NaN	N/A
ETS	CCTTCCT	Unbound	-0.67	+	-0.5	+	-0.42	+	0.2	+	0.2	+	-0.04	+
ETS	GGTTCCT	Unbound	-0.65	-	NaN	N/A	0.01	+	0.15	+	0.65	+	-0.43	+
ETS	GTTTCCT	Unbound	NaN	N/A	0.27	+	-1.08	+	0.5	+	0.26	+	-0.06	+
ETS	AGTTCCT	Unbound	-0.26	-	NaN	N/A	0.41	+	0.53	+	0.68	+	0.51	+
ETS	CCTTCCT	Unbound	0.34	+	-0.14	+	-0.01	+	-0.19	+	1.12	+	-0.22	+
ETS	ATTTCCT	Unbound	NaN	N/A	0.03	+	-0.17	+	0.52	+	0.47	+	0.24	+
ETS	GCTTCCT	Unbound	NaN	N/A	-0.21	+	-0.47	+	0.14	+	-0.4	+	-0.04	+
ETS	TTTTCCT	Unbound	-0.65	+	-0.18	+	-0.35	+	-0.64	+	-0.82	+	-0.6	+
ETS	TTTTCCT	Unbound	0.46	+	-0.25	+	-0.01	+	0.32	+	0.46	+	0.45	+
ETS	ACTTCCT	Unbound	NaN	N/A	0.03	+	-0.22	+	0.37	+	-0.54	+	-0.48	+
ETS	ATTTCCT	Unbound	NaN	N/A	0.19	+	-0.21	+	0.38	+	-0.02	+	0.1	+
ETS	TCTTCCT	Unbound	-0.23	+	0.1	+	-0.12	+	0.06	+	0.26	+	1.13	+
ETS	TTTTCCT	Unbound	0.48	+	0.22	+	0.05	+	0.05	+	-0.42	+	-0.11	+
ETS	ATTTCCT	Unbound	NaN	N/A	0.32	+	0.11	+	-0.04	+	0.55	+	-0.12	+
ETS	TCTTCCT	Unbound	0.49	+	0.43	+	-0.24	+	0.37	+	0.29	+	0.24	+
ETS	TCTTCCT	Unbound	0.12	+	-0.07	+	0.44	+	0.84	+	-0.09	+	0.55	+
ETS	TCTTCCT	Unbound	0.3	+	0.42	+	0.41	+	0.29	+	-0.24	+	-0.29	+
ETS	TTTTCCT	Unbound	0.64	+	0.2	+	0.08	+	0.66	+	0.61	+	-0.22	+
ETS	TTTTCCT	Unbound	-0.4	+	-0.08	+	-0.3	+	-0.07	+	0.56	+	0.6	+
ETS	CATTCCT	Unbound	NaN	N/A	NaN	N/A	-0.46	+	-0.1	+	0.22	+	0.13	+
ETS	CTTTCCT	Unbound	0.48	+	0.15	+	0.05	+	0.32	+	0.39	+	-0.55	+
ETS	GATTCCT	Unbound	-0.43	-	NaN	N/A	-0.55	+	-0.08	+	0.22	+	0.42	+
ETS	ATTTCCT	Unbound	NaN	N/A	-0.13	+	-0.87	+	-0.01	+	-0.61	+	0.57	+
ETS	CATTCCT	Unbound	NaN	N/A	NaN	N/A	-0.62	+	-0.12	+	0.03	+	-0.25	+
ETS	ATTTCCT	Unbound	NaN	N/A	-0.19	+	-0.25	+	0.07	+	1.02	+	-0.52	+
ETS	CTTTCCT	Unbound	1.22	+	0.83	+	0.45	+	0.93	+	0.27	+	0.4	+
ETS	CGTTCCG	Unbound	NaN	N/A	NaN	N/A	-0.67	+	-0.17	+	-0.71	+	NaN	N/A
ETS	CGTTCCT	Unbound	NaN	N/A	NaN	N/A	-0.3	+	1.03	+	-0.19	+	-0.11	+
ETS	GCTTCCG	Unbound	NaN	N/A	0.61	+	1.03	+	0.77	+	0.99	+	NaN	N/A
ETS	TCTTCCT	Unbound	0.5	+	-0.27	+	-0.31	+	0.08	+	-0.02	+	-0.12	+
ETS	GTTTCCT	Unbound	NaN	N/A	-0.71	+	-0.81	+	-0.13	+	0.34	+	-0.05	+
ETS	CCTTCCT	Unbound	0.82	+	-0.4	+	-0.89	+	-0.34	+	0.37	+	-0.26	+
ETS	GGTTCCG	Unbound	0.8	-	NaN	N/A	-0.5	+	-0.57	+	0.04	+	NaN	N/A
ETS	GGTTCCT	Unbound	-0.11	-	NaN	N/A	-0.67	+	-0.12	+	0.12	+	-0.43	+
ETS	GTTTCCG	Unbound	NaN	N/A	0.6	+	-0.55	+	0.42	+	0.12	+	NaN	N/A
ETS	GTTTCCT	Unbound	NaN	N/A	-0.42	+	-0.58	+	-0.43	+	-0.14	+	-0.46	+
ETS	TGTTCCT	Unbound	NaN	N/A	NaN	N/A	-0.16	+	-0.25	+	0.17	+	0.46	+
ETS	AGTTCCT	Unbound	0.47	-	NaN	N/A	0.34	+	0	+	0.41	+	0.18	+
ETS	ACTTCCG	Unbound	NaN	N/A	0.2	+	-0.16	+	-0.14	+	-0.09	+	NaN	N/A
ETS	GTTTCCG	Unbound	NaN	N/A	0.76	+	-0.04	+	-0.37	+	-0.65	+	NaN	N/A
ETS	GTTTCCG	Unbound	NaN	N/A	0.03	+	-0.77	+	-0.15	+	-0.36	+	NaN	N/A
ETS	AATTCCG	Unbound	0.4	-	NaN	N/A	-0.47	+	-0.29	+	-0.21	+	NaN	N/A
ETS	TGTTCCT	Unbound	NaN	N/A	NaN	N/A	0.5	+	0.04	+	1.37	+	0.35	+
ETS	TGTTCCT	Unbound	NaN	N/A	NaN	N/A	-0.13	+	-0.07	+	-0.25	+	-0.18	+
ETS	GATTCCG	Unbound	0.39	-	NaN	N/A	-0.17	+	0.28	+	0.59	+	NaN	N/A
ETS	ACTTCCG	Unbound	NaN	N/A	-0.8	+	-0.35	+	-0.37	+	0.47	+	NaN	N/A
ETS	GTTTCCG	Unbound	NaN	N/A	-0.06	+	-0.5	+	0.27	+	0.34	+	NaN	N/A
ETS	AATTCCG	Unbound	0.13	-	NaN	N/A	-0.02	+	0.26	+	0.15	+	NaN	N/A
ETS	ACTTCCG	Unbound	NaN	N/A	-0.46	+	-0.18	+	-0.25	+	0.17	+	NaN	N/A
ETS	ATTTCCG	Unbound	NaN	N/A	0.46	+	-0.31	+	-0.18	+	0.08	+	NaN	N/A
ETS	ATTTCCT	Unbound	NaN	N/A	0.12	+	-0.62	+	-0.36	+	-0.41	+	0.23	+
ETS	ATTTCCG	Unbound	NaN	N/A	0.01	+	0.29	+	-0.01	+	0.94	+	NaN	N/A
ETS	CTTTCCG	Unbound	0.65	+	0.04	+	-0.25	+	-0.08	+	0.66	+	NaN	N/A
NF-Y	CCAAT	Bound	-1.16	+	NaN	N/A	2.75	-	NaN	N/A
NF-Y	CCAAT	Bound	-1.88	+	NaN	N/A	1.99	-	NaN	N/A
NF-Y	CCAAT	Bound	-0.85	+	NaN	N/A	2.96	-	NaN	N/A
NF-Y	CCAAT	Bound	-0.96	+	NaN	N/A	3.42	-	NaN	N/A
NF-Y	CCAAT	Bound	0.17	+	NaN	N/A	1.4	-	NaN	N/A
NF-Y	CCAAT	Bound	-1.01	+	NaN	N/A	3.04	-	NaN	N/A
NF-Y	CCAAT	Bound	-1.89	+	NaN	N/A	2.55	-	NaN	N/A
NF-Y	CCAAT	Bound	-1.96	+	NaN	N/A	3.06	-	NaN	N/A
NF-Y	CCAAT	Bound	-0.63	+	NaN	N/A	2.84	-	NaN	N/A
NF-Y	CCAAT	Bound	-0.44	+	NaN	N/A	2.14	-	NaN	N/A
NF-Y	CCAAT	Bound	-1.76	+	NaN	N/A	3.4	-	NaN	N/A
NF-Y	CCAAT	Bound	-1.55	+	NaN	N/A	2.35	-	NaN	N/A
NF-Y	CCAAT	Bound	-1.75	+	NaN	N/A	2.19	-	NaN	N/A
NF-Y	CCAAT	Bound	-1.44	+	NaN	N/A	1.91	-	NaN	N/A
NF-Y	CCAAT	Bound	-0.74	+	NaN	N/A	1.95	-	NaN	N/A
NF-Y	CCAAT	Bound	-1.01	+	NaN	N/A	2.42	-	NaN	N/A
NF-Y	CCAAT	Bound	-0.59	+	NaN	N/A	2.64	-	NaN	N/A
NF-Y	CCAAT	Bound	-0.66	+	NaN	N/A	2.74	-	NaN	N/A
NF-Y	CCAAT	Bound	-1.26	+	NaN	N/A	2.17	-	NaN	N/A
NF-Y	CCAAT	Bound	-0.92	+	NaN	N/A	2.21	-	NaN	N/A
NF-Y	CCAAT	Bound	-0.18	+	NaN	N/A	-1.2	-	NaN	N/A
NF-Y	CCAAT	Bound	-0.52	+	NaN	N/A	1.68	-	NaN	N/A
NF-Y	CCAAT	Bound	-1.68	+	NaN	N/A	2.27	-	NaN	N/A
NF-Y	CCAAT	Unbound	-0.05	+	NaN	N/A	0.21	-	NaN	N/A
NF-Y	CCAAT	Unbound	0.63	+	NaN	N/A	-1.1	-	NaN	N/A
NF-Y	CCAAT	Unbound	0.02	+	NaN	N/A	-0.82	-	NaN	N/A
NF-Y	CCAAT	Unbound	0.2	+	NaN	N/A	-0.61	-	NaN	N/A
NF-Y	CCAAT	Unbound	-0.96	+	NaN	N/A	-0.09	-	NaN	N/A
NF-Y	CCAAT	Unbound	-0.19	+	NaN	N/A	-0.39	-	NaN	N/A
NF-Y	CCAAT	Unbound	0.1	+	NaN	N/A	-0.1	-	NaN	N/A
NF-Y	CCAAT	Unbound	0.83	+	NaN	N/A	-1.44	-	NaN	N/A
NF-Y	CCAAT	Unbound	-0.08	+	NaN	N/A	0.09	-	NaN	N/A
NF-Y	CCAAT	Unbound	0.08	+	NaN	N/A	-1.19	-	NaN	N/A
NF-Y	CCAAT	Unbound	0.81	+	NaN	N/A	-0.09	-	NaN	N/A
NF-Y	CCAAT	Unbound	0.25	+	NaN	N/A	-0.52	-	NaN	N/A
NF-Y	CCAAT	Unbound	-0.36	+	NaN	N/A	-0.57	-	NaN	N/A
NF-Y	CCAAT	Unbound	0.46	+	NaN	N/A	-0.25	-	NaN	N/A
NF-Y	CCAAT	Unbound	-0.29	+	NaN	N/A	0	-	NaN	N/A
NF-Y	CCAAT	Unbound	0.68	+	NaN	N/A	-0.55	-	NaN	N/A
NF-Y	CCAAT	Unbound	-1.39	+	NaN	N/A	1.91	-	NaN	N/A
NF-Y	CCAAT	Unbound	0.31	+	NaN	N/A	0.98	-	NaN	N/A
NF-Y	CCAAT	Unbound	-0.46	+	NaN	N/A	-1.17	-	NaN	N/A
NF-Y	CCAAT	Unbound	-0.42	+	NaN	N/A	-0.19	-	NaN	N/A
NF-Y	CCAAT	Unbound	-0.63	+	NaN	N/A	-0.76	-	NaN	N/A
NF-Y	CCAAT	Unbound	-0.3	+	NaN	N/A	0.4	-	NaN	N/A
NF-Y	CCAAT	Unbound	0.56	+	NaN	N/A	-0.24	-	NaN	N/A
NF-Y	CCAAT	Unbound	-0.05	+	NaN	N/A	0.5	-	NaN	N/A
NF-Y	CCAAT	Unbound	0.8	+	NaN	N/A	-0.83	-	NaN	N/A
NF-Y	CCAAT	Unbound	-0.39	+	NaN	N/A	-0.78	-	NaN	N/A
NF-Y	CCAAT	Unbound	-0.16	+	NaN	N/A	-0.56	-	NaN	N/A
NF-Y	CCAAT	Unbound	-0.88	+	NaN	N/A	-0.06	-	NaN	N/A
NF-Y	CCAAT	Unbound	0.29	+	NaN	N/A	-0.08	-	NaN	N/A
NF-Y	CCAAT	Unbound	-0.61	+	NaN	N/A	1.23	-	NaN	N/A
NF-Y	CCAAT	Unbound	0.15	+	NaN	N/A	0.19	-	NaN	N/A
NF-Y	CCAAT	Unbound	-0.25	+	NaN	N/A	-1.15	-	NaN	N/A
NF-Y	CCAAT	Unbound	0.38	+	NaN	N/A	0.41	-	NaN	N/A
NF-Y	CCAAT	Unbound	0.26	+	NaN	N/A	-0.61	-	NaN	N/A
NF-Y	CCAAT	Unbound	0.7	+	NaN	N/A	0.5	-	NaN	N/A
NF-Y	CCAAT	Unbound	-0.53	+	NaN	N/A	-0.85	-	NaN	N/A
NF-Y	CCAAT	Unbound	-0.97	+	NaN	N/A	1.43	-	NaN	N/A
NF-Y	CCAAT	Unbound	0.3	+	NaN	N/A	-0.67	-	NaN	N/A
NF-Y	CCAAT	Unbound	-0.2	+	NaN	N/A	-0.75	-	NaN	N/A
NF-Y	CCAAT	Unbound	0.84	+	NaN	N/A	0.4	-	NaN	N/A
NF-Y	CCAAT	Unbound	0.74	+	NaN	N/A	-0.33	-	NaN	N/A
NF-Y	CCAAT	Unbound	0.49	+	NaN	N/A	-0.16	-	NaN	N/A
NF-Y	CCAAT	Unbound	-0.06	+	NaN	N/A	-0.06	-	NaN	N/A
NF-Y	CCAAT	Unbound	-0.8	+	NaN	N/A	-0.16	-	NaN	N/A
NF-Y	CCAAT	Unbound	-0.27	+	NaN	N/A	0.32	-	NaN	N/A
NF-Y	CCAAT	Unbound	-0.35	+	NaN	N/A	-0.57	-	NaN	N/A
NF-Y	CCAAT	Unbound	0.54	+	NaN	N/A	-1	-	NaN	N/A
NF-Y	CCAAT	Unbound	0.27	+	NaN	N/A	-0.23	-	NaN	N/A
NF-Y	CCAAT	Unbound	0.59	+	NaN	N/A	0.58	-	NaN	N/A
NF-Y	CCAAT	Unbound	0.41	+	NaN	N/A	0.93	-	NaN	N/A
NF-Y	CCAAT	Unbound	-1	+	NaN	N/A	-0.67	-	NaN	N/A
NF-Y	CCAAT	Unbound	0.03	+	NaN	N/A	-0.29	-	NaN	N/A
NF-Y	CCAAT	Unbound	0.08	+	NaN	N/A	-0.61	-	NaN	N/A
NF-Y	CCAAT	Unbound	0.52	+	NaN	N/A	-0.21	-	NaN	N/A
NF-Y	CCAAT	Unbound	0.54	+	NaN	N/A	-0.08	-	NaN	N/A
NF-Y	CCAAT	Unbound	-0.33	+	NaN	N/A	-0.26	-	NaN	N/A
NF-Y	CCAAT	Unbound	0.67	+	NaN	N/A	0.22	-	NaN	N/A
NF-Y	CCAAT	Unbound	0.65	+	NaN	N/A	0.33	-	NaN	N/A
NF-Y	CCAAT	Unbound	0.32	+	NaN	N/A	-0.37	-	NaN	N/A
NF-Y	CCAAT	Unbound	-0.49	+	NaN	N/A	-0.47	-	NaN	N/A
NF-Y	CCAAT	Unbound	-0.02	+	NaN	N/A	-0.09	-	NaN	N/A
NF-Y	CCAAT	Unbound	0.15	+	NaN	N/A	0.2	-	NaN	N/A
NF-Y	CCAAT	Unbound	-0.46	+	NaN	N/A	-1.08	-	NaN	N/A
NF-Y	CCAAT	Unbound	0.05	+	NaN	N/A	-0.28	-	NaN	N/A
NF-Y	CCAAT	Unbound	-0.22	+	NaN	N/A	-0.42	-	NaN	N/A
NF-Y	CCAAT	Unbound	0.66	+	NaN	N/A	-0.74	-	NaN	N/A
NF-Y	CCAAT	Unbound	0.43	+	NaN	N/A	-0.53	-	NaN	N/A
NF-Y	CCAAT	Unbound	-0.01	+	NaN	N/A	-0.12	-	NaN	N/A
NF-Y	CCAAT	Unbound	0.11	+	NaN	N/A	-0.45	-	NaN	N/A
NF-Y	CCAAT	Unbound	0.43	+	NaN	N/A	0.26	-	NaN	N/A
NF-Y	CCAAT	Unbound	0.17	+	NaN	N/A	-0.62	-	NaN	N/A
NF-Y	CCAAT	Unbound	0.3	+	NaN	N/A	-0.24	-	NaN	N/A
NF-Y	CCAAT	Unbound	0.05	+	NaN	N/A	-0.19	-	NaN	N/A
NF-Y	CCAAT	Unbound	0.23	+	NaN	N/A	-0.44	-	NaN	N/A
NF-Y	CCAAT	Unbound	-0.25	+	NaN	N/A	-0.09	-	NaN	N/A
NF-Y	CCAAT	Unbound	-0.17	+	NaN	N/A	-0.21	-	NaN	N/A
NF-Y	CCAAT	Unbound	0.12	+	NaN	N/A	-0.76	-	NaN	N/A
NF-Y	CCAAT	Unbound	0.62	+	NaN	N/A	-0.66	-	NaN	N/A
NF-Y	CCAAT	Unbound	0.61	+	NaN	N/A	0.4	-	NaN	N/A
NF-Y	CCAAT	Unbound	0.52	+	NaN	N/A	0.24	-	NaN	N/A
NF-Y	CCAAT	Unbound	0.58	+	NaN	N/A	0.13	-	NaN	N/A
NF-Y	CCAAT	Unbound	-0.37	+	NaN	N/A	-0.23	-	NaN	N/A
Fig. 4b
		Pos 1	Pos 2	Pos 3	Pos 4	Pos 5	Pos 6	Pos 7	Pos 8	Pos 9
CArG	Bound	0.392881	1.06032	-0.536377	NaN	NaN	NaN	NaN	NaN	0.352239
CArG	Unbound	0.468649	0.127	0.155932	NaN	NaN	NaN	NaN	NaN	0.296794
ETS	Bound	2.12577	-0.193101	-0.207901	0.408291	0.88157	NaN
ETS	Unbound	0.297047	0.152052	-0.0881141	0.0182032	0.298321	NaN
NF-Y	Bound	-1.02216	NaN	2.66248	NaN
NF-Y	Unbound	0.0992912	NaN	-0.0802294	NaN

## Sheet: Fig. 5
Fig. 5
See Supplementary Data 1

## Sheet: Fig. S1
Fig. S1
	CNA	CPDs/diPy
JUN	1.08482	330.55
MTOR	1.08482	95.0106
PTGS2	1.08482	230.714
CDK1	0.899586	167.92
ETS1	0.676362	121.664
FOS	0.898526	140.401
STAT3	1.08452	204.551
RPL13A	0.871437	141.036
AP3D1	0.846239	129.677
PCNA	0.660751	110.35
DPH3	1.09665	148.59
CTNNB1	1.09665	122.681
TERT	1.89537	586.112
EGR1	1.10354	199.401
TNF	0.92861	195.572
EGFR	1.10593	201.815
MYC	1.29023	317.635
PGK1	0.679397	138.485
ALB	0.908469	109.675
MET	1.10593	193.899
H19	0.363973	140.688

## Sheet: Fig. S2
Fig. S2
	Untreated 1	Untreated 2	Untreated 3	Starved 1	Starved 2	Starved 3	Stimulated 1	Stimulated 2	Stimulated 3	Naked 1	Naked 2	Naked 3	Naked 4	Naked 5	Naked 6	Naked 7	Naked 8	Naked 9
JUN PC1	0.3	0.31	0.32	0.13	0.16	0.14	0.21	0.24	0.23	-0.2	-0.24	-0.22	-0.24	-0.25	-0.21	-0.21	-0.23	-0.23
JUN PC2	-0.1	-0.05	-0.08	0	0	0.07	-0.04	0.21	0.04	-0.01	0	-0.02	-0.01	0.01	-0.02	-0.02	0	0.01
MTOR PC1	0.39	0.38	0.4	0.21	0.25	0.24	0.3	0.3	0.35	-0.3	-0.32	-0.3	-0.32	-0.31	-0.32	-0.3	-0.33	-0.32
MTOR PC2	-0.1	-0.13	-0.11	0.04	0.04	0.06	-0.02	0.33	-0.04	0	-0.02	0	0	0.01	-0.04	-0.02	-0.02	0.03
PTGS2 PC1	-0.35	-0.35	-0.34	-0.15	-0.18	-0.16	-0.23	-0.25	-0.25	0.23	0.26	0.24	0.27	0.28	0.24	0.23	0.25	0.27
PTGS2 PC2	-0.1	-0.12	-0.12	0.05	0.04	0.14	-0.01	0.18	0.04	0	-0.02	-0.03	0.03	0.01	-0.03	-0.01	-0.04	-0.01
CDK1 PC1	0.38	0.38	0.36	0.18	0.2	0.18	0.27	0.28	0.29	-0.27	-0.28	-0.26	-0.31	-0.31	-0.26	-0.26	-0.27	-0.3
CDK1 PC2	0.02	0.03	0.01	0.03	0.03	0.06	0.02	-0.31	0.1	0.01	0.01	0	0.01	-0.05	0.02	-0.01	0.01	0.01
ETS1 PC1	-0.33	-0.33	-0.33	-0.11	-0.16	-0.12	-0.22	-0.23	-0.26	0.22	0.22	0.22	0.25	0.25	0.24	0.22	0.24	0.24
ETS1 PC2	-0.05	-0.07	-0.05	-0.07	-0.06	-0.02	-0.05	0.38	0	-0.02	-0.01	-0.02	-0.01	0.05	-0.03	0	0.04	0
FOS PC1	0.37	0.36	0.36	0.15	0.21	0.17	0.26	0.28	0.29	-0.25	-0.27	-0.27	-0.29	-0.27	-0.27	-0.26	-0.27	-0.3
FOS PC2	-0.07	-0.05	-0.09	-0.02	-0.01	0	-0.02	0.35	-0.05	-0.02	0.01	-0.01	0	0	0	0	0.01	-0.01
STAT3 PC1	0.34	0.33	0.34	0.16	0.18	0.18	0.22	0.29	0.27	-0.26	-0.25	-0.25	-0.26	-0.27	-0.26	-0.25	-0.26	-0.26
STAT3 PC2	-0.12	-0.13	-0.12	0.05	0.02	0.12	0	0.22	0.04	-0.02	0	-0.03	0.01	0	-0.02	-0.01	-0.02	0
RPL13A PC1	0.33	0.32	0.31	0.2	0.23	0.21	0.25	0.25	0.29	-0.26	-0.26	-0.26	-0.27	-0.28	-0.27	-0.27	-0.26	-0.27
RPL13A PC2	-0.04	-0.03	-0.11	-0.01	0.01	-0.01	-0.02	0.31	-0.08	-0.01	-0.01	0	-0.01	0	-0.02	0.01	0.02	-0.01
AP3D1 PC1	0.36	0.4	0.44	0.22	0.28	0.27	0.26	0.37	0.4	-0.32	-0.36	-0.33	-0.34	-0.35	-0.33	-0.32	-0.33	-0.31
AP3D1 PC2	-0.17	-0.11	-0.11	0.04	0.05	0.14	-0.05	0.09	0.15	-0.02	-0.01	0.01	0	0	0	0	-0.02	0.03
PCNA PC1	0.36	0.37	0.38	0.23	0.27	0.28	0.26	0.34	0.33	-0.32	-0.31	-0.33	-0.33	-0.3	-0.32	-0.3	-0.31	-0.34
PCNA PC2	-0.13	-0.14	-0.11	0.01	0.02	0.03	-0.02	0.34	0.01	-0.02	0.01	-0.01	0.01	0.03	-0.02	0	0	-0.02
DPH3 PC1	0.36	0.37	0.39	0.23	0.27	0.24	0.28	0.32	0.34	-0.3	-0.32	-0.3	-0.31	-0.32	-0.31	-0.31	-0.3	-0.33
DPH3 PC2	-0.14	-0.12	-0.13	0.01	0.03	0.1	-0.04	0.26	0.06	0.01	0.01	-0.02	0.04	-0.06	0	-0.02	0	-0.02
CTNNB1 PC1	0.38	0.38	0.39	0.15	0.19	0.18	0.23	0.26	0.31	-0.26	-0.27	-0.24	-0.32	-0.27	-0.26	-0.29	-0.27	-0.31
CTNNB1 PC2	-0.09	-0.11	-0.2	0.08	0.1	0.17	0.03	-0.07	0.23	-0.01	-0.03	-0.07	0	-0.03	-0.02	0.01	-0.02	0.03
TERT PC1	-0.34	-0.33	-0.31	-0.12	-0.13	-0.11	-0.21	-0.18	-0.2	0.17	0.23	0.2	0.23	0.26	0.17	0.19	0.22	0.24
TERT PC2	-0.05	-0.02	0	-0.03	-0.01	0.03	-0.04	0.17	0	-0.04	0.01	0	-0.01	0.06	-0.07	-0.01	0.02	-0.01
EGR1 PC1	0.42	0.41	0.42	0.26	0.29	0.28	0.28	0.3	0.32	-0.31	-0.33	-0.32	-0.33	-0.35	-0.34	-0.31	-0.34	-0.34
EGR1 PC2	-0.01	-0.02	-0.05	0.08	0.1	0.13	0.03	-0.24	0.01	0	-0.02	0.01	-0.02	0.03	0	-0.02	-0.02	0.01
TNF PC1	-0.37	-0.36	-0.36	-0.13	-0.18	-0.12	-0.22	-0.25	-0.26	0.24	0.25	0.27	0.27	0.29	0.25	0.18	0.22	0.27
TNF PC2	-0.06	-0.07	-0.1	0.04	0.05	0.06	-0.01	0.23	-0.07	-0.01	0.01	-0.04	-0.03	-0.05	-0.02	0.07	0.04	-0.04
EGFR PC1	-0.33	-0.32	-0.32	-0.12	-0.15	-0.11	-0.19	-0.22	-0.25	0.2	0.24	0.21	0.23	0.24	0.21	0.2	0.23	0.24
EGFR PC2	-0.06	-0.06	-0.05	-0.02	0	-0.01	-0.03	0.31	-0.05	0	-0.01	0	0.01	-0.01	-0.01	0.01	-0.02	0
MYC PC1	-0.32	-0.31	-0.32	-0.13	-0.16	-0.14	-0.21	-0.2	-0.23	0.21	0.24	0.22	0.24	0.24	0.21	0.2	0.22	0.23
MYC PC2	-0.05	-0.07	-0.15	0.05	0.02	0.07	0	0.16	0.05	-0.02	-0.01	-0.01	-0.01	0	-0.01	-0.01	-0.01	-0.02
PGK1 PC1	0.28	0.29	0.3	0.19	0.21	0.21	0.23	0.29	0.27	-0.24	-0.26	-0.25	-0.26	-0.26	-0.26	-0.22	-0.25	-0.26
PGK1 PC2	-0.09	-0.1	-0.22	0.07	0.04	0.16	-0.02	0.16	0.05	0.02	-0.03	0.01	0.03	-0.08	0.01	0	0	0.01
ALB PC1	-0.3	-0.29	-0.31	-0.13	-0.17	-0.13	-0.21	-0.23	-0.27	0.2	0.25	0.24	0.25	0.22	0.23	0.2	0.23	0.23
ALB PC2	0.02	0.02	0.02	0	-0.01	0	0.02	-0.28	0.18	0.02	-0.02	0.03	0.02	-0.24	0.04	0.05	0.05	0.07
MET PC1	-0.36	-0.35	-0.33	-0.12	-0.15	-0.12	-0.21	-0.25	-0.26	0.22	0.23	0.22	0.25	0.24	0.23	0.23	0.23	0.28
MET PC2	0.07	0.07	0.1	-0.01	0	-0.02	0	-0.31	0.04	0	-0.01	0.03	0.01	-0.01	0.01	-0.01	0.01	0.01
H19 PC1	-0.31	-0.3	-0.32	-0.11	-0.16	-0.13	-0.21	-0.24	-0.26	0.21	0.23	0.24	0.22	0.24	0.24	0.23	0.22	0.23
H19 PC2	0.03	0.03	-0.08	0.04	0.02	0.03	0.03	-0.31	0.22	0.01	0	0	-0.01	-0.03	0.02	0.01	-0.02	0.01

## Sheet: Fig. S3
Fig. S3
See Supplementary Data 1 (positions with on average >= 10 CPDs across tested samples plotted against a uniform distribution)

## Sheet: Fig. S4
Fig. S4
	EGR1	FOS	JUN	PTSG2	MYC	STAT3
Untreated 1	1.23	1.10	1.25	1.29	1.02	1.12
Untreated 2	0.88	1.03	1.00	0.86	1.00	0.94
Untreated 3	0.88	0.86	0.74	0.85	0.98	0.93
Starved 1	1.75	1.65	1.85	0.53	1.79	1.82
Starved 2	0.63	1.25	0.50	0.13	1.18	0.64
Starved 3	1.04	1.55	1.41	0.42	1.79	0.68
Stimulated 1	612.2	100.4	71.8	4.60	1.91	1.11
Stimulated 2	791.7	108.1	87.2	4.25	2.05	1.26
Stimulated 3	985.9	129.9	140.9	9.09	2.16	1.61

## Sheet: Fig. S5
Fig. S5
Position relative TSS	-2000	-1999	-1998	-1997	-1996	-1995	-1994	-1993	-1992	-1991	-1990	-1989	-1988	-1987	-1986	-1985	-1984	-1983	-1982	-1981	-1980	-1979	-1978	-1977	-1976	-1975	-1974	-1973	-1972	-1971	-1970	-1969	-1968	-1967	-1966	-1965	-1964	-1963	-1962	-1961	-1960	-1959	-1958	-1957	-1956	-1955	-1954	-1953	-1952
AT density	0.5	0.493506	0.487179	0.481013	0.475	0.481481	0.47561	0.46988	0.464286	0.458824	0.453488	0.45977	0.454545	0.449438	0.444444	0.43956	0.445652	0.451613	0.446809	0.452632	0.447917	0.443299	0.44898	0.454545	0.45	0.455446	0.460784	0.456311	0.451923	0.447619	0.443396	0.448598	0.444444	0.440367	0.436364	0.441441	0.4375	0.433628	0.438596	0.434783	0.439655	0.435897	0.432203	0.436975	0.441667	0.438017	0.442623	0.447154	0.443548
CG density	0.5	0.506494	0.512821	0.518987	0.525	0.518519	0.52439	0.53012	0.535714	0.541176	0.546512	0.54023	0.545455	0.550562	0.555556	0.56044	0.554348	0.548387	0.553191	0.547368	0.552083	0.556701	0.55102	0.545455	0.55	0.544554	0.539216	0.543689	0.548077	0.552381	0.556604	0.551402	0.555556	0.559633	0.563636	0.558559	0.5625	0.566372	0.561404	0.565217	0.560345	0.564103	0.567797	0.563025	0.558333	0.561983	0.557377	0.552846	0.556452
Global cell/naked CPD ratio (log2)	0.169989	-0.136304	NaN	NaN	-0.409074	-0.362643	0.38531	0.580295	0.425726	NaN	NaN	-0.136592	-1.07487	NaN	0.748802	NaN	0.228971	NaN	0.846084	1.0588	0.595685	NaN	-0.0735874	NaN	NaN	NaN	0.585978	0.776936	NaN	NaN	NaN	0.257983	-0.180727	NaN	NaN	0.303797	NaN	NaN	0.10627	NaN	NaN	NaN	NaN	-0.263181	0.267419	NaN	1.48244	NaN	0.0278995
Local cell/naked CPD ratio (log2)	-0.0924139	-0.410326	NaN	NaN	-0.678263	-0.671838	0.0719431	0.290188	0.179292	NaN	NaN	-0.339197	-1.31241	NaN	0.555068	NaN	-0.0222327	NaN	0.642809	0.920799	0.421356	NaN	-0.398657	NaN	NaN	NaN	0.357299	0.57253	NaN	NaN	NaN	-0.0500827	-0.433031	NaN	NaN	0.070231	NaN	NaN	-0.0916315	NaN	NaN	NaN	NaN	-0.469571	-0.0124521	NaN	1.22278	NaN	-0.201697
[truncated: 2,951 more columns]

[truncated: 6 more sheets: Fig. S6, Fig. S7, Fig. S8, Fig. S9, Fig. S10, Fig. S11]
